# Supplementary material for: Genetic Analysis of Hematological Parameters in Incipient Lines of the Collaborative Cross
Source: G3 (Bethesda). 2012 Feb 1;2(2):157–65. doi: 10.1534/g3.111.001776 (PMC3284323; doi:10.1534/g3.111.001776)
Supplement: Supporting Information [file supp_2.2.157_TableS1.txt]

strain	subjectname	rbc_baseline	rdw_baseline	hb_baseline	mcv_baseline	plt_baseline	mpv_baseline	wbc_baseline	ly_baseline	ne_baseline	pct_pmn	mo_baseline	ba_baseline	eo_baseline	expt_description
precc	OR125m64	12.02	17	16.5	51.4	1616	4.4	10.4	8.13	1.74	16.73077	0.5	0	0.02	QTL
precc	OR220m52	12.38	18.6	14.8	46.8	1757	4.3	5.26	3.29	1.58	30.03802	0.34	0	0.05	QTL
precc	OR291m157	13.27	20.1	16.7	43.2	1273	5	12.72	8.72	2.82	22.16981	0.89	0.02	0.27	QTL
precc	OR489m79	14.88	19.9	15.8	38.5	1316	4.7	11.2	6.07	4.5	40.17857	0.5	0.01	0.13	QTL
precc	OR555m52	11.34	20	14.8	58.3	1386	4	9.32	6.74	2.33	25	0.22	0	0.02	QTL
precc	OR559m152	12.21	17.8	15.5	53.7	1420	5.1	5.64	3.44	1.73	30.67376	0.4	0.01	0.06	QTL
precc	OR779m146	11.69	18.3	14.7	47.6	1927	4.6	12.24	7.93	3.69	30.14706	0.39	0.03	0.2	QTL
precc	OR896m61	12.89	16.7	15.4	53.1	2053	4.9	13.16	8.72	3.11	23.63222	0.75	0.15	0.44	QTL
precc	OR940m160	11.24	15.6	16.8	62.6	1640	4.5	14.88	10.42	2.91	19.55645	1	0.17	0.38	QTL
precc	OR1246m70	11.86	16.5	15.8	51.7	2150	5	9.12	5.45	2.28	25	1.22	0.03	0.15	QTL
precc	OR1401m157	13.63	17.1	16.6	55.1	1764	5.3	9.48	5.8	3.08	32.48945	0.46	0.01	0.13	QTL
precc	OR1427m53	7.8	22.8	12	70.5	2566	4.9	6.92	4.17	2.16	31.21387	0.5	0.01	0.09	QTL
precc	OR2075m59	12.42	15.7	15.7	55.7	1955	5	10.3	7.29	1.89	18.34951	0.74	0.08	0.3	QTL
precc	OR2558m55	12.09	16.7	15.7	57.2	1760	5.1	6.76	4.75	1.54	22.78106	0.38	0.01	0.07	QTL
precc	OR4227m141	10.32	17.9	13.1	52.1	1885	4.6	7.26	5.42	1.32	18.18182	0.45	0.01	0.06	QTL
precc	OR4251m142	11.75	18	15.4	52.8	2025	4.7	10.86	6.65	3.02	27.80847	0.75	0.05	0.39	QTL
precc	OR219m71	9.01	16.8	14.9	56.5	978	5.6	10.86	6.21	3.13	28.82137	1.13	0.1	0.3	QTL
precc	OR538m149	10.27	17.3	14.9	53.4	854	4.8	8.92	5.74	2.16	24.21525	0.96	0	0.06	QTL
precc	OR739m165	9.78	19.5	15.9	54.7	728	6	13.48	8.39	3.57	26.48368	1	0.13	0.38	QTL
precc	OR821m62	11.02	16.6	15.8	52	922	5.3	11.32	7.57	2.09	18.4629	1.49	0.04	0.12	QTL
precc	OR867m181	10.67	17.6	16.1	51.4	1072	4.9	10.78	5.01	4.08	37.84787	1.13	0.16	0.41	QTL
precc	OR900m153	10.55	17.2	15.1	47.9	668	5	9.8	6.76	2.36	24.08163	0.51	0.02	0.15	QTL
precc	OR1009m158	9.84	18.5	14.6	44.6	1069	5.5	6.52	3.69	2.35	36.04294	0.39	0.01	0.07	QTL
precc	OR2041m60	8.23	16.1	14.5	64.5	739	4.6	4.8	3.37	1.21	25.20833	0.17	0.01	0.04	QTL
precc	OR2291m70	9.91	19.1	14.3	50.4	1148	5.1	5.08	3.72	1.11	21.8504	0.18	0.01	0.06	QTL
precc	OR4559m154	11.72	20	14.7	41.1	903	4.8	9.96	6.8	2.76	27.71084	0.33	0.01	0.06	QTL
precc	OR1639m149	11.31	18.6	16.8	49.7	1313	6	6.74	3.43	2.12	31.45401	0.44	0.23	0.52	QTL
precc	OR4650m146	11.15	16.4	16.3	48.7	960	5.9	9.12	5.18	2.58	28.28947	0.76	0.12	0.49	QTL
precc	OR232m155	9.93	19.4	14.3	62.8	1031	5	13	8.34	3.13	24.07692	1.4	0.03	0.11	QTL
precc	OR381m65	11.56	18	17.4	63	886	4.9	8.2	4.47	2.64	32.19513	0.95	0.02	0.12	QTL
precc	OR799m164	12.78	18.4	18.7	64.2	422	5.1	13.98	8.93	3.3	23.60515	1.45	0.08	0.22	QTL
precc	OR820m63	11.21	18.9	15.3	54.2	343	5.1	8.58	5.74	1.91	22.26107	0.68	0.07	0.18	QTL
precc	OR1237m84	12.35	19.2	17.7	60.9	798	4.9	8.5	3.24	3.7	43.52941	0.97	0.18	0.41	QTL
precc	OR4010m155	11.14	18.2	15.7	57.8	1119	5.3								QTL
precc	OR5118m137	10.17	15.3	16.3	70.7	746	4.6	15.3	10.17	3.97	25.94771	0.85	0.02	0.28	QTL
precc	OR3401m39	8.23	18.5	11.9	54	569	4.1	8.32	5.2	2.62	31.49039	0.46	0	0.04	QTL
precc	OR5489m140	8.89	18.1	13.2	52.9	692	5.2	3.06	1.6	1.07	34.96732	0.36	0	0.03	QTL
precc	OR3289m52	7.72	17.3	10.6	50.9	897	5.9	6.42	4.28	1.63	25.38941	0.45	0.01	0.06	QTL
precc	OR3168m50	8.98	21.2	12	51.6	814	4.2	11.3	7.74	2.5	22.12389	0.87	0	0.18	QTL
precc	OR166m65	9.43	18.2	13.6	62.6	818	4.7	8.24	5.71	2.09	25.36408	0.37	0.02	0.05	QTL
precc	OR237m72	6.1	16.4	7.5	52.8	547	5	3.96	3.02	0.7	17.67677	0.2	0	0.04	QTL
precc	OR1524m177	5.82	15.6	7	54.2	605	4.4	5.44	3.97	1.18	21.69118	0.27	0	0.02	QTL
precc	OR3154m44	6.07	15.5	8.8	62.9	591	4.6	4.78	4.11	0.44	9.205021	0.22	0	0.01	QTL
precc	OR5156m127	5.03	19.4	6.3	55.1	375	4.3	2.02	1.68	0.26	12.87129	0.08	0.01	0.01	QTL
precc	OR3018m50	7.71	16.8	11.6	64.5	757	4.4	7.9	6.62	0.99	12.53165	0.21	0.01	0.07	QTL
precc	OR5019m130	6.81	18.4	8.3	53.3	423	4	2.66	2.01	0.41	15.41353	0.2	0.02	0.03	QTL
precc	OR3443m48	7.74	15.4	10.2	56.8	684	4.3	7.56	5.91	1.33	17.59259	0.3	0	0.02	QTL
precc	OR3078m52	11.43	18.8	15.3	56.2	718	5.1	6.9	4.7	1.67	24.2029	0.53	0	0.01	QTL
precc	OR3358m55	6.73	16.1	10.9	55.7	689	4.4	4.88	3.52	1.09	22.33607	0.25	0	0.01	QTL
precc	OR3181m52	11.45	19.3	16.3	52.6	786	5.2	6.8	4.08	2.01	29.55882	0.63	0.02	0.05	QTL
precc	OR5410m133	10.22	19.8	15.3	48.6	783	4.6	4.58	2.88	1.15	25.10917	0.52	0.01	0.01	QTL
precc	OR5454m136	9.68	19.5	14.9	69.8	834	4.9	5.68	3.83	1.11	19.54225	0.73	0	0.01	QTL
precc	OR1114m66	9.51	19.7	14	46.3	624	4.6	5.48	2.94	1.96	35.76642	0.57	0	0.01	QTL
precc	OR3426m56	10.45	17.9	14.7	48.9	745	5.1	4.66	2.89	1.38	29.61374	0.31	0.01	0.07	QTL
precc	OR3389m51	11.09	19.4	15.8	47.4	906	4.8	13.26	8.94	2.87	21.64404	0.86	0.16	0.42	QTL
precc	OR3415m51	6.48	18	8.9	47.5	311	4.9	3.7	2.7	0.63	17.02703	0.34	0.01	0.02	QTL
precc	OR3515m67	10.73	17.1	17.4	67.8	724	5	8.38	5.61	1.88	22.43437	0.45	0.12	0.33	QTL
precc	OR3528m42	10.23	18.8	15.2	60.8	501	4.2	7.58	6.19	0.89	11.74142	0.43	0.01	0.06	QTL
precc	OR5546m131	11.15	17.9	15.4	46.4	919	4.7	6.12	4.17	1.4	22.87582	0.47	0.02	0.06	QTL
precc	OR5087m133	9.87	16.9	14.9	61.3	585	4.6	7.9	5.57	1.74	22.02532	0.47	0.01	0.12	QTL
precc	OR801m64	9.54	18.1	14.7	52.9	766	4	8.32	6.62	1.21	14.54327	0.44	0	0.05	QTL
precc	OR3061m49	9.4	18.1	15	70	564	5.4	6.4	4.3	1.47	22.96875	0.51	0.02	0.09	QTL
precc	OR3564m41	7.83	18.1	11	57.4	832	5.3	7.7	6.49	1.01	13.11688	0.17	0.01	0.02	QTL
precc	OR5308m141	10.38	15.8	16.6	67.1	798	4.8	10.88	7.79	2.28	20.95588	0.7	0.01	0.1	QTL
precc	OR5291m125	8.78	17.4	12.2	49.1	569	4.5	5.36	3.15	1.66	30.97015	0.38	0.02	0.15	QTL
precc	OR5401m137	11.71	17.9	16.5	59.9	855	4.5	7.64	4.92	1.94	25.39267	0.66	0.02	0.1	QTL
precc	OR3156m41	9.96	16.9	12.1	53.1	617	4.1	6.34	4.6	1.3	20.50473	0.43	0	0.01	QTL
precc	OR3076m40	9.9	17.8	15.3	66.4	899	4.5	6.28	3.94	1.65	26.27388	0.61	0.01	0.07	QTL
precc	OR3548m52	11.62	18.8	14.7	52.8	964	4.4	9.56	6.99	2.08	21.75732	0.39	0.02	0.07	QTL
precc	OR3370m47	10.81	18.3	15.9	65.6	744	4.5	6.6	4.02	2	30.30303	0.48	0.01	0.09	QTL
precc	OR5515m126	10.09	19.2	14.6	65.7	877	5.2	7.64	4.7	2.3	30.10471	0.54	0.02	0.08	QTL
precc	OR113m87	9.96	16.3	13.3	61.5	738	4.8	6.52	4.23	1.69	25.92025	0.53	0.01	0.06	QTL
precc	OR3291m42	10.76	20.6	13.7	58	935	4.4	8.46	4.59	3.02	35.6974	0.55	0.07	0.22	QTL
precc	OR3067m51	10.35	18.4	15.9	55.2	759	4.9	5.9	3.93	1.29	21.86441	0.64	0	0.04	QTL
precc	OR3019m54	9.65	18.8	14.2	54.2	566	5	4.94	2.6	1.34	27.12551	0.6	0.15	0.26	QTL
precc	OR5046m132	8.72	19.5	14	57.3	793	5.2	6	3.88	1.68	28	0.39	0	0.04	QTL
precc	OR3080m40	8.14	19.8	12.8	58.3	798	5.8	4.2	2.97	0.97	23.09524	0.22	0	0.03	QTL
precc	OR3549m47	11.29	14.4	16.3	61.9	1067	5.3	7.52	4.38	2.37	31.51596	0.69	0.01	0.07	QTL
precc	OR3087m57	10.79	17.7	14.5	48.2	922	4.5	5.34	3.65	1.28	23.97004	0.32	0.02	0.07	QTL
precc	OR5389m137	11.22	18.7	15.9	59.2	1362	4.3	8.46	5.73	1.83	21.63121	0.89	0.01	0.01	QTL
precc	OR3489m49	11.71	19.9	16.3	58	834	4.5	3.08	1.47	1.22	39.61039	0.34	0.01	0.03	QTL
precc	OR5130m140	11.05	16.7	16.7	54.5	955	4.4	5.56	3.5	1.68	30.21583	0.35	0.01	0.02	QTL
precc	OR3011m48	8.2	17.6	12.8	54.1	689	4.8	3.9	1.66	1.9	48.71795	0.33	0.01	0	QTL
precc	OR5612m133	12.07	17.3	16.1	47.9	829	4.2	10.88	7.65	2.26	20.77206	0.93	0.01	0.03	QTL
precc	OR41m114	10.35	16.5	16.4	52.7	913	4.9	5.04	1.78	2.41	47.81746	0.46	0.07	0.31	QTL
precc	OR5067m141	10.2	16.2	16.5	56.6	1119	5.2	7	3.83	2.56	36.57143	0.57	0	0.04	QTL
precc	OR5513m128	9.71	16.9	15.7	67.4	788	4.6	6.12	3.84	1.82	29.73856	0.39	0.01	0.05	QTL
precc	OR477m143	10.78	16.7	15.7	63.5	1048	4.6	10.36	7.18	2.54	24.51737	0.59	0.01	0.04	QTL
precc	OR5232m137	10.05	17.5	17.1	70.6	1090	5.6	8.56	5.25	2.28	26.63551	0.99	0.01	0.02	QTL
precc	OR1566m188	9.55	18.3	13.3	56.1	1045	4.6	4.42	3.37	0.73	16.51584	0.29	0.01	0.02	QTL
precc	OR3546m38	11.15	19.4	15.3	52.9	1296	5	3.16	1.58	1.17	37.02531	0.41	0	0.01	QTL
precc	OR3594m47	9.44	19.4	13.8	43	959	4.8	6.46	4.35	1.56	24.14861	0.47	0.02	0.06	QTL
precc	OR3066m50	9.18	16.5	13	54.8	1525	5	7.98	6.06	1.43	17.9198	0.47	0	0.01	QTL
precc	OR5154m140	10.21	19.2	14.6	41.2	841	4.9	5.38	3.86	1.01	18.77323	0.49	0.01	0.02	QTL
precc	OR3046m53	9.64	18.8	14.7	57.6	1257	4.3	4.9	3.4	1.1	22.44898	0.37	0.01	0.03	QTL
precc	OR5252m131	10.09	18.4	14.5	41.8	1685	5.1	11.94	9.47	1.82	15.24288	0.63	0	0.01	QTL
precc	OR5076m133	7.48	18.7	11.2	51.4	1126	4.3	15.28	9.34	4.77	31.21728	0.98	0.01	0.18	QTL
precc	OR5140m134	9.1	20.6	13.7	59	961	4.6	4.72	3.05	1.22	25.84746	0.41	0.01	0.04	QTL
precc	OR1234m179	8.1	17.7	12.9	47	896	5	7.2	4.52	2.22	30.83333	0.43	0.01	0.02	QTL
precc	OR1635m174	10.28	19.6	15.6	43.3	989	4.9	6.24	3.6	1.82	29.16667	0.76	0	0.05	QTL
precc	OR3327m48	8.93	19.1	14.9	49	1643	4.6	7.78	5.18	2.06	26.47815	0.5	0.01	0.04	QTL
precc	OR3118m48	9.09	19.8	14.7	47.6	1760	5.8	6.7	4.18	1.54	22.98507	0.86	0.04	0.08	QTL
precc	OR712m172	10.16	16.5	15.4	55.6	641	5.2	8.44	5.92	1.9	22.51185	0.53	0.01	0.09	QTL
precc	OR4390m150	12.73	18.6	16.2	40.4	700	5.3	14.12	9.47	3.49	24.71671	1.04	0.04	0.07	QTL
precc	OR5049m130	11.08	20.2	16.6	56.7	485	5.8	4.9	3.19	1.34	27.34694	0.32	0.02	0.03	QTL
precc	OR5370m142	9.54	17.2	16	62.3	1048	4.6	4.96	3.05	1.43	28.83064	0.42	0	0.05	QTL
precc	OR5344m140	9.49	16.7	14.1	45.3	761	4.7	11.04	8.65	1.77	16.03261	0.55	0.01	0.05	QTL
precc	OR5549m133	8.18	18.4	12.2	43.8	706	5.1	3.44	2.58	0.64	18.60465	0.21	0	0.02	QTL
precc	OR3467m61	10.67	21.4	15.8	54.1	1037	4.6	6.78	5.13	1.24	18.28909	0.35	0.01	0.05	QTL
precc	OR1057m169	9.2	20.9	13.8	48.5	817	4.8	12.24	8.62	2.41	19.68954	1.17	0.02	0.03	QTL
precc	OR3140m58	11.51	16.8	15.9	52.4	1336	5	8.06	5.38	2	24.81389	0.63	0.01	0.05	QTL
precc	OR5091m144	10.28	19.4	14	49.7	723	5.8	10.46	6.04	3.19	30.49713	0.61	0.17	0.45	QTL
precc	OR5480m136	10.07	17.8	16	60.7	1066	5.1	6.14	4.67	1.04	16.93811	0.35	0.02	0.06	QTL
precc	OR3091m49	9.65	17.5	16.2	66.3	1104	5.5	11.06	8.54	1.73	15.64195	0.73	0.02	0.05	QTL
precc	OR4179m174	7.87	16.5	12	59.4	895	3.9	4.3	3.14	0.97	22.55814	0.18	0	0.01	QTL
precc	OR3431m38	10.1	19.6	15	44.5	889	4.2	15.5	10.16	3.76	24.25806	1.07	0.12	0.38	QTL
precc	OR3612m60	10.54	19.5	15	46.7	884	5.2	12.44	9.39	2.08	16.72026	0.85	0.02	0.1	QTL
precc	OR3584m51	9.44	17.2	13.1	43.7	706	3.8	6.44	4.56	1.68	26.08696	0.19	0	0.08	QTL
precc	OR3232m54	9.93	17.6	15.4	49.3	1133	4.6	7.1	4.76	2.03	28.59155	0.25	0	0.06	QTL
precc	OR5164m131	8.73	21.2	11.9	46.8	520	4.7	3.52	2.31	1.06	30.11363	0.13	0	0.02	QTL
precc	OR3009m54	9.67	16	15	52.2	814	4.1	11.28	7.12	3.29	29.16667	0.77	0.02	0.08	QTL
precc	OR3180m54	9.64	17.2	14.8	50.8	1076	4.2	6.52	3.69	1.98	30.3681	0.83	0	0.01	QTL
precc	OR692m181	11.04	24.1	17.4	48.8	879	4.8	13.22	8.43	3.2	24.20575	1.25	0.1	0.24	QTL
precc	OR3513m61	9.79	18.1	15.4	60.6	1009	4.8	13.18	9.11	2.78	21.09256	0.77	0.11	0.41	QTL
precc	OR5516m139	9.81	17	15.2	57.7	1074	4.8	12.64	9.65	2.05	16.21835	0.87	0.01	0.05	QTL
precc	OR5528m164	7.87	17.4	12.7	64.8	700	4.2	7.42	5.87	1.04	14.01617	0.49	0	0.02	QTL
precc	OR3344m55	9.28	21.2	12.7	42	1381	4.8	14.54	10.63	3.02	20.77029	0.68	0.03	0.18	QTL
precc	OR3081m35	10.25	17.2	15	56.1	995	4.3	6.4	4.81	1.09	17.03125	0.49	0	0.01	QTL
precc	OR5560m130	7.34	18.9	10.2	40.7	907	5	7.18	5.99	0.92	12.81337	0.26	0	0.01	QTL
precc	OR5066m143	11.17	19	16.5	54.8	1120	4.6	6.58	4.87	1.3	19.75684	0.37	0.01	0.03	QTL
precc	OR4410m171	9.92	18.7	15.3	57.6	1029	5.2	7.16	4.27	2.48	34.63687	0.3	0.03	0.08	QTL
A/J		9.68	19.5	13.6	49.4	1003	5.1	5.78	4.01	1.41	24.39446	0.28	0.01	0.07	Founder
A/J		9.95	19.1	14.3	48.2	987	5.3	5.92	4	1.38	23.31081	0.39	0.05	0.1	Founder
A/J		9.88	19.3	14.4	49	1014	5.4	7.94	5.9	1.41	17.75819	0.46	0.02	0.16	Founder
A/J		9.99	19.5	13.9	48.5	1062	5.1	5.38	3.83	1.19	22.11896	0.29	0.01	0.06	Founder
A/J		9.5	19.3	13.8	48.7	1004	5.4	5.3	3.91	0.95	17.92453	0.36	0.01	0.06	Founder
A/J		9.18	20.1	13	47.9	1027	5.2	7.72	6.03	1.28	16.58031	0.32	0.01	0.09	Founder
C57BL/6J		10.09	18	14.9	45.6	943	5.3	10.52	6.81	2.42	23.0038	1.06	0.04	0.18	Founder
C57BL/6J		10.17	18.3	15.2	46.2	843	5.2	10.92	7.22	2.54	23.26007	1.04	0.03	0.09	Founder
C57BL/6J		10.42	18.6	15.9	46.4	953	5.1	9.88	6.57	2.15	21.76114	0.86	0.07	0.23	Founder
C57BL/6J		10.89	18.6	15.7	46.1	1230	5.5	11.8	7.67	2.78	23.55932	1.1	0.07	0.18	Founder
C57BL/6J		9.81	17.9	14.3	46.1	610	5.6	10.5	7.06	2.26	21.52381	0.88	0.07	0.23	Founder
C57BL/6J		11.51	18.9	17	45.4	1100	5.2	10.82	6.86	2.59	23.93715	1.23	0.02	0.11	Founder
CAST/EiJ		12.95	19.1	17.4	45.9	581	4.5	12.08	8.27	2.54	21.02649	0.53	0.22	0.53	Founder
CAST/EiJ		11.79	18.8	15.9	46.7	581	4.2	7.98	6.08	1.59	19.92481	0.27	0.01	0.03	Founder
CAST/EiJ		12.08	19.6	16	47	715	4.2	7.36	5.58	1.41	19.15761	0.26	0.02	0.09	Founder
CAST/EiJ		11.49	20.2	15.5	45.9	513	4	10.76	8.23	1.91	17.75093	0.43	0.03	0.17	Founder
CAST/EiJ		12.17	21.3	17	46.2	712	4.2	6.12	4.27	1	16.33987	0.8	0.02	0.03	Founder
CAST/EiJ		12.58	21.3	17.3	46.2	854	4.6	9.96	6.39	2.5	25.1004	0.37	0.15	0.55	Founder
NOD/ShiLtJ		10.95	16.8	16.9	53.8	1073	5.5	5.5	2.54	2.5	45.45454	0.27	0.03	0.15	Founder
NOD/ShiLtJ		10.6	16.9	18.1	54.7	989	5.2	7.62	3.27	3.58	46.98163	0.55	0.07	0.16	Founder
NOD/ShiLtJ		10.02	17.4	16.9	54.2	956	5.2	9.22	4.11	3.89	42.19089	0.73	0.11	0.38	Founder
NOD/ShiLtJ		8.52	17.7	14.4	54.6	787	5.5	9.3	4.91	3.41	36.66667	0.46	0.14	0.39	Founder
NOD/ShiLtJ		10.57	16.7	17.1	53.9	1190	5.3	7.64	3.41	3.4	44.50262	0.56	0.05	0.22	Founder
NOD/ShiLtJ		10.1	17	16.5	54.2	901	5.2	8.38	4.03	3.54	42.24343	0.58	0.05	0.18	Founder
NOD/ShiLtJ		8.56	17.8	13.7	57.3	522	5.6	6.96	4.22	2.06	29.5977	0.55	0.02	0.11	Founder
NOD/ShiLtJ		8.88	16.3	13.9	56	826	4.6	3.7	1.85	1.62	43.78378	0.2	0	0.03	Founder
NOD/ShiLtJ		8.85	17.2	14.5	57.7	688	4.6	5.86	3.11	2.09	35.66553	0.52	0.02	0.12	Founder
NOD/ShiLtJ		8.15	17.4	13.4	56	938	4.8	4.82	2.37	1.88	39.00415	0.39	0.06	0.12	Founder
NOD/ShiLtJ		9.19	17.3	14.6	57.6	992	4.8	5.82	3.01	2.2	37.80069	0.49	0.01	0.11	Founder
NZO/HILtJ		11.8	20.7	16.8	44	1610	6.1	5.6	3.51	1.6	28.57143	0.37	0.02	0.1	Founder
NZO/HILtJ		13.43	25	20.1	47.9	1197	6	6.38	3.43	2.35	36.83385	0.5	0.03	0.07	Founder
NZO/HILtJ		10.94	19.3	15.3	44.2	1449	5.8	6.02	3.66	1.75	29.06977	0.61	0	0.01	Founder
NZO/HILtJ		9.77	19.8	13.6	44.3	1434	5.9	5.5	3.64	1.67	30.36364	0.28	0	0.01	Founder
NZO/HILtJ		10.64	20.4	15.9	46	1412	5.9	7.2	4.69	1.81	25.13889	0.69	0.01	0.01	Founder
NZO/HILtJ		9.42	18.4	13.4	44.3	1388	6	5.6	3.75	1.35	24.10714	0.44	0.01	0.06	Founder
NZO/HILtJ		10.65	19.3	14.6	44.3	1368	5.6	5.48	3.3	1.69	30.83942	0.47	0	0.02	Founder
PWK/PhJ		13.82	18.1	19.8	61.5	295	5.5	6.42	2.78	2.45	38.16199	0.91	0.08	0.2	Founder
PWK/PhJ		14.09	19.3	20.9	63.1	396	5.6	8.9	4.08	3.07	34.49438	1.31	0.11	0.33	Founder
PWK/PhJ		12.26	18.3	17.8	59.5	941	5.1	6.76	3.55	2.21	32.69231	0.81	0.05	0.14	Founder
PWK/PhJ		11.53	18.1	16.2	60.5	908	5	8.82	4.67	2.89	32.76644	0.9	0.05	0.32	Founder
PWK/PhJ		12.93	19	18	59.6	905	5.1	9.24	4.27	3.33	36.03896	0.97	0.11	0.55	Founder
WSB/EiJ		10.33	15.4	14.1	58.1	754	4	6.78	3.98	2.03	29.941	0.46	0.07	0.24	Founder
WSB/EiJ		11.93	16.2	16.1	56.3	732	3.9	7.76	4.78	2.26	29.12371	0.58	0.02	0.11	Founder
WSB/EiJ		13.96	16.2	19	57.2	669	4	9.66	4.58	3.29	34.05797	1.08	0.21	0.49	Founder
WSB/EiJ		11.84	15.7	17.1	58.2	824	3.9	3.96	1.8	1.3	32.82828	0.74	0.02	0.1	Founder
WSB/EiJ		12.75	16	17.3	58	783	4	5.34	2.45	1.96	36.70412	0.83	0.02	0.08	Founder
WSB/EiJ		11.58	16	15.8	58.5	625	3.9	7.3	3.55	2.57	35.20548	0.75	0.09	0.35	Founder
WSB/EiJ		15.04	19.7	20.3	59	641	4.1	7.82	4.42	2.18	27.87724	1.1	0.04	0.08	Founder
WSB/EiJ		12.33	16.9	17.5	57.4	861	4	7.82	3.81	2.65	33.88747	1	0.07	0.3	Founder
129S1/SvImJ		10.38	17.6	15.1	62.5	470	4.4	6.86	5.02	1.38	20.11662	0.38	0.01	0.08	Founder
129S1/SvImJ		10.66	17.3	15.6	62.4	576	4.4	5.84	4.12	1.29	22.08904	0.34	0.02	0.07	Founder
129S1/SvImJ		10.32	16.5	15.4	62.6	426	4.2	6.5	4.63	1.43	22	0.38	0.01	0.06	Founder
129S1/SvImJ		10.13	17.3	14.8	62.5	454	4	5.12	3.62	1.16	22.65625	0.29	0	0.05	Founder
129S1/SvImJ		7.76	16.3	11.3	63.7	412	4.1	3.78	2.77	0.77	20.37037	0.21	0	0.03	founder
C57BL/6J	M100126				49.9										F1cross
C57BL/6J	M200127				47.2										F1cross
C57BL/6J	M100138				47.5										F1cross
C57BL/6J	M200139				46.5										F1cross
C57BL/6J	M300140				46.8										F1cross
C57BL/6J	M400141				47.5										F1cross
129S1/SvImJ	M100157				67.5										F1cross
129S1/SvImJ	M200158				67										F1cross
129S1/SvImJ	M300159				67.6										F1cross
129S1/SvImJ	M400160				66.6										F1cross
129SB6F1/J	M100262				54.7										F1cross
129SB6F1/J	M200394				54.8										F1cross
129SB6F1/J	M100399				56.8										F1cross
129SB6F1/J	M200400				55.9										F1cross
129SB6F1/J	M100402				54.7										F1cross
129SB6F1/J	M200403				56.5										F1cross
B6129SF1/J	M100116				53.25										F1cross
B6129SF1/J	M100117				54.1										F1cross
B6129SF1/J	M100118				51.3										F1cross
B6129SF1/J	M100119				51.9										F1cross
B6129SF1/J	M100246				53.4										F1cross
B6129SF1/J	M200247				53.6										F1cross
B6129SF1/J	M300248				53.2										F1cross
B6129SF1/J	M400249				54.4										F1cross
B6129SF1/J	M500250				55.1										F1cross
