# Supplementary material for: Genetic Analysis of Hematological Parameters in Incipient Lines of the Collaborative Cross
Source: G3 (Bethesda). 2012 Feb 1;2(2):157–65. doi: 10.1534/g3.111.001776 (PMC3284323; doi:10.1534/g3.111.001776)
Supplement: Supporting Information [file supp_2.2.157_TableS2.zip]

Archive with 21 entries (21 files):
- asthma.imputed.map
- chr1.csv
- chr10.csv
- chr11.csv
- chr12.csv
- chr13.csv
- chr14.csv
- chr15.csv
- chr16.csv
- chr17.csv
- chr18.csv
- chr19.csv
- chr2.csv
- chr3.csv
- chr4.csv
- chr5.csv
- chr6.csv
- chr7.csv
- chr8.csv
- chr9.csv
- chrX.csv
