# Supplementary material for: Genetic Analysis of Hematological Parameters in Incipient Lines of the Collaborative Cross
Source: G3 (Bethesda). 2012 Feb 1;2(2):157–65. doi: 10.1534/g3.111.001776 (PMC3284323; doi:10.1534/g3.111.001776)
Supplement: Supporting Information [file supp_2.2.157_TableS2.zip › asthma.imputed.map]

marker	chromsome	position	bp
JAX00000002	1	1.5174	3036178
JAX00000003	1	1.5174	3036265
JAX00240566	1	1.5189	3039187
JAX00240567	1	1.5245	3050333
JAX00000004	1	1.5250	3051362
JAX00240569	1	1.5252	3051854
JAX00240570	1	1.5263	3054018
JAX00000005	1	1.5307	3062749
JAX00000006	1	1.5311	3063538
JAX00240573	1	1.5450	3091519
JAX00240574	1	1.5471	3095708
JAX00240575	1	1.5472	3095896
JAX00240576	1	1.5472001	3095935
JAX00000009	1	1.5473	3095984
JAX00240577	1	1.5590	3119380
JAX00240578	1	1.5590001	3119437
JAX00240579	1	1.5617	3124939
JAX00240580	1	1.5619	3125312
JAX00000010	1	1.5620	3125499
JAX00240582	1	1.5898	3181098
JAX00240583	1	1.5921	3185730
JAX00240584	1	1.5953	3196088
JAX00240585	1	1.5953001	3196351
JAX00240586	1	1.5954	3196465
JAX00000015	1	1.5954001	3196572
JAX00240588	1	1.5960	3199002
JAX00240589	1	1.5964	3200460
JAX00240590	1	1.5966	3201132
JAX00000016	1	1.5966001	3201163
JAX00000017	1	1.5987	3209184
JAX00240594	1	1.6011	3218496
JAX00240595	1	1.6012	3218643
JAX00240596	1	1.6061	3237354
JAX00240599	1	1.6073	3241947
JAX00240602	1	1.6073001	3242072
JAX00240603	1	1.6075	3242877
JAX00000020	1	1.6082	3245440
JAX00240606	1	1.6101	3252824
JAX00000021	1	1.6108	3255597
JAX00240609	1	1.6111	3256455
JAX00190634	1	1.6119	3259538
JAX00240611	1	1.6189	3286216
JAX00190636	1	1.6250	3309472
JAX00000022	1	1.6252	3310442
JAX00000023	1	1.6259	3312905
JAX00000024	1	1.6260	3313570
JAX00240615	1	1.6342	3344957
JAX00240616	1	1.6344	3345737
JAX00240617	1	1.6345	3345998
JAX00240619	1	1.6349	3347535
JAX00240620	1	1.6355	3349702
JAX00240621	1	1.6355001	3349904
JAX00240622	1	1.6357	3350542
JAX00000025	1	1.6363	3352988
JAX00000026	1	1.6364	3353030
JAX00240624	1	1.6370	3355345
JAX00240628	1	1.6372	3356273
JAX00240630	1	1.6373	3356666
JAX00240631	1	1.6374	3357012
JAX00000027	1	1.6374001	3357122
JAX00240632	1	1.6375	3357250
JAX00240633	1	1.6377	3357964
JAX00240634	1	1.6386	3361738
JAX00240635	1	1.6387	3361908
JAX00000028	1	1.6392	3363815
JAX00000029	1	1.6413	3371818
JAX00190638	1	1.6421	3374812
JAX00240636	1	1.6433	3379644
JAX00240637	1	1.6446	3384323
JAX00240638	1	1.6459	3389443
JAX00240639	1	1.6472	3394268
JAX00000030	1	1.6480	3397429
JAX00000031	1	1.6480001	3403831
JAX00190639	1	1.6480002	3421900
JAX00240641	1	1.6480003	3422869
JAX00240643	1	1.6480004	3424040
JAX00000032	1	1.6480005	3428294
JAX00240645	1	1.6480006	3443202
JAX00240646	1	1.6480007	3443445
JAX00240647	1	1.6480008	3444802
JAX00240648	1	1.6480009	3445011
JAX00240650	1	1.648001	3448226
JAX00000034	1	1.6480011	3456704
JAX00240651	1	1.6480012	3456813
JAX00240652	1	1.6480013	3456880
JAX00240654	1	1.6480014	3464370
JAX00240655	1	1.6480015	3465089
JAX00240656	1	1.6480016	3465817
JAX00000035	1	1.6480017	3465918
JAX00000036	1	1.6480018	3469348
JAX00240657	1	1.6480019	3471214
JAX00000037	1	1.648002	3482276
JAX00240659	1	1.6480021	3483564
JAX00240660	1	1.6480022	3483789
JAX00240661	1	1.6480023	3484688
JAX00000038	1	1.6480024	3485008
JAX00000039	1	1.6480025	3487375
JAX00240665	1	1.6480026	3506140
JAX00240667	1	1.6480027	3507372
JAX00240671	1	1.6480028	3536990
JAX00190642	1	1.6480029	3555464
JAX00240672	1	1.648003	3568890
JAX00240673	1	1.6480031	3569683
JAX00190644	1	1.6480032	3569987
JAX00240674	1	1.6480033	3571668
JAX00000044	1	1.6480034	3572277
JAX00240679	1	1.6480035	3578995
JAX00188660	1	1.6480036	3590716
JAX00240684	1	1.6480037	3596391
JAX00240685	1	1.6480038	3597668
JAX00240686	1	1.6480039	3602093
JAX00240687	1	1.648004	3602220
JAX00240688	1	1.6480041	3615896
JAX00240689	1	1.6480042	3618694
JAX00000046	1	1.6480043	3622720
JAX00000048	1	1.6480044	3634820
JAX00240694	1	1.6480045	3636188
JAX00240695	1	1.6480046	3644868
JAX00240696	1	1.6480047	3655079
JAX00240697	1	1.6480048	3655282
JAX00240698	1	1.6480049	3658355
JAX00240699	1	1.648005	3658453
JAX00240700	1	1.6480051	3658480
JAX00240702	1	1.6480052	3683895
JAX00240703	1	1.6480053	3684002
JAX00000054	1	1.6480054	3702609
JAX00240707	1	1.6480055	3724184
JAX00000056	1	1.6480056	3731515
JAX00240710	1	1.6480057	3731739
JAX00240711	1	1.6480058	3731806
JAX00240712	1	1.6480059	3732012
JAX00240721	1	1.648006	3786289
JAX00240722	1	1.6480061	3802346
JAX00240724	1	1.6480062	3804807
JAX00240725	1	1.6480063	3832887
JAX00240729	1	1.6480064	3877943
JAX00000067	1	1.6480065	3889320
JAX00240732	1	1.6480066	3889437
JAX00000068	1	1.6480067	3890801
JAX00240733	1	1.6480068	3891507
JAX00000069	1	1.6480069	3896444
JAX00240736	1	1.648007	3917985
JAX00240738	1	1.6480071	3923164
JAX00240739	1	1.6480072	3923248
JAX00240741	1	1.6480073	3961892
JAX00000075	1	1.6480074	3981463
JAX00190648	1	1.6480075	3982668
JAX00240742	1	1.6480076	3983264
JAX00240746	1	1.6480077	3994874
JAX00240749	1	1.6480078	4004375
JAX00000076	1	1.6480079	4014866
JAX00000077	1	1.648008	4016071
JAX00240751	1	1.6480081	4017593
JAX00240752	1	1.6480082	4017829
JAX00240757	1	1.6480083	4026244
JAX00240761	1	1.6480084	4048026
JAX00240763	1	1.6480085	4048830
JAX00240764	1	1.6480086	4048884
JAX00240765	1	1.6480087	4067350
JAX00240767	1	1.6480088	4077471
JAX00000081	1	1.6480089	4079655
JAX00240768	1	1.648009	4080163
JAX00240769	1	1.6480091	4085361
JAX00240770	1	1.6480092	4087308
JAX00240771	1	1.6480093	4090808
JAX00000082	1	1.6480094	4098545
JAX00240774	1	1.6480095	4098591
JAX00000083	1	1.6480096	4098689
JAX00240776	1	1.6480097	4131261
JAX00000085	1	1.6480098	4152504
JAX00000086	1	1.6480099	4154484
JAX00000087	1	1.64801	4159108
JAX00240778	1	1.6480101	4159564
JAX00240779	1	1.6480102	4159615
JAX00240780	1	1.6480103	4160277
JAX00240781	1	1.6480104	4164816
JAX00240782	1	1.6480105	4165034
JAX00000088	1	1.6480106	4185346
JAX00000089	1	1.6480107	4185434
JAX00240783	1	1.6480108	4201702
JAX00240785	1	1.6480109	4207648
JAX00240787	1	1.648011	4235088
JAX00000098	1	1.6480111	4283358
JAX00000099	1	1.6480112	4299982
JAX00240797	1	1.6480113	4300132
JAX00240800	1	1.6480114	4307388
JAX00240803	1	1.6480115	4324708
JAX00240804	1	1.6480116	4324972
JAX00190652	1	1.6480117	4333456
JAX00240805	1	1.6480118	4336250
JAX00240806	1	1.6480119	4337534
JAX00240808	1	1.648012	4338328
JAX00000101	1	1.6480121	4340886
JAX00240810	1	1.6480122	4342023
JAX00240812	1	1.6480123	4347061
JAX00240813	1	1.6480124	4347257
JAX00000102	1	1.6480125	4347358
JAX00240814	1	1.6480126	4347432
JAX00000104	1	1.6480127	4379330
JAX00190654	1	1.6480128	4380025
JAX00000105	1	1.6480129	4382852
JAX00240817	1	1.648013	4382890
JAX00240818	1	1.6480131	4391468
JAX00240819	1	1.6480132	4393280
JAX00240821	1	1.6480133	4398964
JAX00240822	1	1.6480134	4402081
JAX00240824	1	1.6480135	4402543
JAX00240826	1	1.6480136	4407027
JAX00240827	1	1.6480137	4409216
JAX00240832	1	1.6480138	4445829
JAX00000109	1	1.6480139	4460108
JAX00240836	1	1.648014	4462040
JAX00240838	1	1.6480141	4464405
JAX00000110	1	1.6480142	4464567
JAX00000111	1	1.6480143	4468699
JAX00240840	1	1.6480144	4472320
JAX00240841	1	1.6480145	4477339
JAX00240843	1	1.6480146	4507686
JAX00000114	1	1.6480147	4508893
JAX00000115	1	1.6567	4528212
JAX00000116	1	1.6600	4532877
JAX00240846	1	1.6619	4535450
JAX00000117	1	1.6652	4540081
JAX00240850	1	1.6890	4573070
JAX00240852	1	1.6897	4574034
JAX00000119	1	1.6949	4581286
JAX00000120	1	1.7056	4596153
JAX00240854	1	1.7056001	4596184
JAX00240855	1	1.7111	4603772
JAX00240856	1	1.7112	4603960
JAX00000121	1	1.7113	4604103
JAX00240857	1	1.7128	4606246
JAX00240860	1	1.7197	4615771
JAX00240861	1	1.7199	4615977
JAX00240863	1	1.7316	4632333
JAX00240864	1	1.7325	4633520
JAX00240865	1	1.7326	4633634
JAX00240866	1	1.7326001	4633711
JAX00240867	1	1.7326002	4633742
JAX00240869	1	1.7329	4634109
JAX00190661	1	1.7420	4646803
JAX00240873	1	1.7498	4657521
JAX00000126	1	1.7573	4667943
JAX00240875	1	1.7656	4679526
JAX00240876	1	1.7659	4679964
JAX00000127	1	1.7862	4708148
JAX00000128	1	1.7863	4708252
JAX00240878	1	1.7868	4709034
JAX00000130	1	1.7890	4730953
JAX00240880	1	1.7890001	4764170
JAX00240881	1	1.7890002	4764241
JAX00240886	1	1.7890003	4766650
JAX00240887	1	1.7890004	4767107
JAX00240888	1	1.7890005	4767168
JAX00240889	1	1.7890006	4767320
JAX00000134	1	1.7890007	4786095
JAX00240893	1	1.7890008	4789098
JAX00000135	1	1.7890009	4794759
JAX00000138	1	1.789001	4819656
JAX00240895	1	1.7890011	4819773
JAX00240896	1	1.7890012	4820060
JAX00240900	1	1.7890013	4837705
JAX00240901	1	1.7890014	4840374
JAX00240904	1	1.7890015	4844800
JAX00240905	1	1.7890016	4845570
JAX00240906	1	1.7890017	4845594
JAX00240907	1	1.7905	4857034
JAX00240908	1	1.7971	4881517
JAX00000142	1	1.7982	4885531
JAX00240910	1	1.7984	4886302
JAX00000143	1	1.7992	4889479
JAX00240911	1	1.7996	4890865
JAX00240912	1	1.8018	4899065
JAX00240914	1	1.8020	4899586
JAX00190668	1	1.8056	4913141
JAX00190669	1	1.8057	4913437
JAX00000146	1	1.8139	4943982
JAX00000147	1	1.8144	4945821
JAX00240927	1	1.8200	4966462
JAX00000148	1	1.8233	4978456
JAX00000149	1	1.8234	4978882
JAX00240931	1	1.8234001	4979054
JAX00240932	1	1.8238	4980308
JAX00240933	1	1.8239	4980930
JAX00240937	1	1.8291	5000212
JAX00240938	1	1.8292	5000551
JAX00240939	1	1.8293	5000656
JAX00240940	1	1.8293001	5000727
JAX00240941	1	1.8294	5001131
JAX00000151	1	1.8299	5002966
JAX00240943	1	1.8304	5004794
JAX00000152	1	1.8356	5024092
JAX00240945	1	1.8392	5037610
JAX00000154	1	1.8440	5055312
JAX00240951	1	1.8455	5060800
JAX00000155	1	1.8503	5078482
JAX00000156	1	1.8506	5079530
JAX00240953	1	1.8523	5085767
JAX00240954	1	1.8545	5094023
JAX00000157	1	1.8587	5109668
JAX00000158	1	1.8587001	5109752
JAX00000159	1	1.8588	5110094
JAX00240955	1	1.8642	5123079
JAX00000160	1	1.8644	5123463
JAX00000161	1	1.8646	5123929
JAX00240956	1	1.8688	5132457
JAX00240958	1	1.8774	5150207
JAX00240959	1	1.8783	5151957
JAX00240960	1	1.8789	5153208
JAX00240962	1	1.8858	5167385
JAX00000163	1	1.8858001	5167465
JAX00000164	1	1.8880	5172000
JAX00240963	1	1.8883	5172523
JAX00240964	1	1.8885	5172909
JAX00000165	1	1.8885001	5172982
JAX00240966	1	1.8900	5198578
JAX00240967	1	1.8900001	5199955
JAX00240968	1	1.8900002	5200288
JAX00190674	1	1.8900003	5211023
JAX00000167	1	1.8900004	5217636
JAX00240970	1	1.8900005	5223481
JAX00240971	1	1.8900006	5239802
JAX00240975	1	1.8900007	5263715
JAX00000170	1	1.8900008	5266262
JAX00000171	1	1.8900009	5277066
JAX00000172	1	1.890001	5291850
JAX00000173	1	1.8900011	5304252
JAX00240981	1	1.8900012	5305567
JAX00240982	1	1.8900013	5305996
JAX00240983	1	1.8900014	5306132
JAX00000174	1	1.8900015	5315955
JAX00240985	1	1.8900016	5324073
JAX00240986	1	1.8900017	5324191
JAX00240987	1	1.8900018	5324672
JAX00240988	1	1.8900019	5325892
JAX00000177	1	1.890002	5330938
JAX00240989	1	1.8900021	5369298
JAX00000179	1	1.8900022	5373250
JAX00000180	1	1.8900023	5373266
JAX00240994	1	1.8900024	5404603
JAX00000181	1	1.8900025	5405193
JAX00240996	1	1.8900026	5410031
JAX00240997	1	1.8900027	5447331
JAX00000184	1	1.8900028	5447532
JAX00240998	1	1.8900029	5447610
JAX00000185	1	1.890003	5448110
JAX00000187	1	1.8900031	5500583
JAX00241000	1	1.8900032	5533308
JAX00000189	1	1.8900033	5534466
JAX00241003	1	1.8900034	5568658
JAX00000192	1	1.8900035	5578286
JAX00241006	1	1.8900036	5581634
JAX00241009	1	1.8900037	5593015
JAX00000195	1	1.8900038	5606243
JAX00000196	1	1.8900039	5611335
JAX00241012	1	1.890004	5633470
JAX00000198	1	1.8900041	5647346
JAX00241014	1	1.8900042	5647433
JAX00000199	1	1.8900043	5663066
JAX00241018	1	1.8900044	5689852
JAX00000201	1	1.8900045	5693904
JAX00241022	1	1.8900046	5704557
JAX00241023	1	1.8900047	5707309
JAX00241024	1	1.8900048	5713359
JAX00241025	1	1.8900049	5714437
JAX00241026	1	1.890005	5715108
JAX00000204	1	1.8900051	5732957
JAX00241027	1	1.8900052	5750720
JAX00241029	1	1.8900053	5758991
JAX00241031	1	1.8900054	5768602
JAX00000207	1	1.8900055	5771027
JAX00241033	1	1.8900056	5774440
JAX00241036	1	1.8900057	5775101
JAX00000208	1	1.8900058	5779315
JAX00241038	1	1.8900059	5784334
JAX00241040	1	1.890006	5804630
JAX00241041	1	1.8900061	5804697
JAX00000212	1	1.8900062	5820785
JAX00000213	1	1.8900063	5846605
JAX00241046	1	1.8900064	5847961
JAX00241047	1	1.8900065	5848609
JAX00000215	1	1.8900066	5857037
JAX00241048	1	1.8900067	5857730
JAX00241050	1	1.8900068	5870977
JAX00241051	1	1.8900069	5890910
JAX00241052	1	1.890007	5891617
JAX00000217	1	1.8900071	5898826
JAX00241054	1	1.8900072	5899892
JAX00000219	1	1.8900073	5941436
JAX00241059	1	1.8900074	5941542
JAX00241060	1	1.8900075	5941934
JAX00241061	1	1.8900076	5945119
JAX00241062	1	1.8900077	5946086
JAX00000221	1	1.8900078	5948692
JAX00000225	1	1.8900079	6014735
JAX00241068	1	1.890008	6015307
JAX00000226	1	1.8900081	6026820
JAX00241072	1	1.8900082	6044298
JAX00241074	1	1.8900083	6055709
JAX00241075	1	1.8900084	6055935
JAX00000229	1	1.8900085	6065512
JAX00241078	1	1.8900086	6065566
JAX00241080	1	1.8900087	6069400
JAX00241081	1	1.8900088	6070034
JAX00241082	1	1.8900089	6084661
JAX00000232	1	1.890009	6084916
JAX00000233	1	1.8900091	6092965
JAX00241083	1	1.8900092	6099575
JAX00241084	1	1.8900093	6107437
JAX00241086	1	1.8900094	6109670
JAX00190693	1	1.8900095	6126936
JAX00000234	1	1.8900096	6133886
JAX00000236	1	1.8900097	6144649
JAX00190694	1	1.8900098	6156244
JAX00190695	1	1.8900099	6156261
JAX00241090	1	1.89001	6172881
JAX00241091	1	1.8900101	6182785
JAX00241093	1	1.8900102	6183206
JAX00000239	1	1.8900103	6187444
JAX00241094	1	1.8900104	6206563
JAX00000240	1	1.8900105	6220487
JAX00000241	1	1.8900106	6220779
JAX00000242	1	1.8900107	6220945
JAX00241095	1	1.8900108	6223854
JAX00241097	1	1.8900109	6227535
JAX00241100	1	1.890011	6230869
JAX00000243	1	1.8900111	6267460
JAX00000244	1	1.8900112	6271118
JAX00000245	1	1.8900113	6271601
JAX00241103	1	1.8900114	6274176
JAX00241104	1	1.8900115	6277245
JAX00241105	1	1.8900116	6279666
JAX00000246	1	1.8900117	6280126
JAX00000247	1	1.8900118	6310727
JAX00241107	1	1.8900119	6314333
JAX00241108	1	1.890012	6314860
JAX00000248	1	1.8900121	6315292
JAX00241109	1	1.8900122	6333004
JAX00000249	1	1.8900123	6333828
JAX00000250	1	1.8900124	6338655
JAX00241114	1	1.8900125	6392423
JAX00241115	1	1.8900126	6393985
JAX00241116	1	1.8900127	6418823
JAX00241120	1	1.8900128	6441424
JAX00241121	1	1.8900129	6445108
JAX00000260	1	1.890013	6462392
JAX00241127	1	1.8900131	6462532
JAX00241129	1	1.8900132	6476678
JAX00241131	1	1.8900133	6479550
JAX00241132	1	1.8900134	6480232
JAX00241133	1	1.8900135	6480997
JAX00241134	1	1.8900136	6481441
JAX00241138	1	1.8900137	6496784
JAX00241139	1	1.8900138	6508596
JAX00241141	1	1.8900139	6514357
JAX00241142	1	1.890014	6514604
JAX00241143	1	1.8900141	6515824
JAX00241144	1	1.8900142	6516800
JAX00241145	1	1.8900143	6531277
JAX00241147	1	1.8900144	6531990
JAX00000265	1	1.8900145	6534162
JAX00000266	1	1.8900146	6534922
JAX00241150	1	1.8900147	6535032
JAX00241155	1	1.8900148	6575339
JAX00000268	1	1.8900149	6579682
JAX00190700	1	1.890015	6579908
JAX00190701	1	1.8900151	6579959
JAX00000269	1	1.8900152	6580655
JAX00241157	1	1.8900153	6588865
JAX00241158	1	1.8900154	6590272
JAX00241159	1	1.8900155	6591173
JAX00241160	1	1.8900156	6592524
JAX00241161	1	1.8900157	6593000
JAX00241162	1	1.8900158	6593351
JAX00241163	1	1.8900159	6595933
JAX00241166	1	1.890016	6605380
JAX00000271	1	1.8900161	6622316
JAX00000272	1	1.8900162	6625397
JAX00241170	1	1.8956	6651240
JAX00241176	1	1.9038	6658786
JAX00241178	1	1.9100	6664601
JAX00241179	1	1.9101	6664638
JAX00241180	1	1.9101001	6664683
JAX00241181	1	1.9102	6664775
JAX00241182	1	1.9107	6665187
JAX00241183	1	1.9111	6665594
JAX00241185	1	1.9490	6700672
JAX00000277	1	1.9493	6700974
JAX00241186	1	1.9614	6712249
JAX00241187	1	1.9616	6712349
JAX00000279	1	1.9794	6728865
JAX00241193	1	1.9819	6731166
JAX00241195	1	1.9877	6736604
JAX00241196	1	1.9882	6737051
JAX00000280	1	1.9887	6737521
JAX00241199	1	1.9933	6741729
JAX00241200	1	1.9933001	6741789
JAX00241203	1	1.9976	6745700
JAX00241204	1	1.9980	6746074
JAX00000281	1	2.0059	6753446
JAX00190706	1	2.0169	6763672
JAX00000282	1	2.0254	6771482
JAX00241207	1	2.0325	6778077
JAX00000283	1	2.0333	6778858
JAX00000284	1	2.0334	6778881
JAX00000285	1	2.0621	6805506
JAX00241210	1	2.0621001	6805530
JAX00241211	1	2.0675	6810544
JAX00241212	1	2.0680	6810995
JAX00241213	1	2.0681	6811074
JAX00241214	1	2.0709	6813685
JAX00241215	1	2.0723	6814917
JAX00241219	1	2.0780	6830254
JAX00000286	1	2.0780001	6831180
JAX00241220	1	2.0780002	6834260
JAX00241221	1	2.0780003	6836580
JAX00241222	1	2.0780004	6836854
JAX00000288	1	2.0780005	6844155
JAX00000289	1	2.0780006	6844663
JAX00241225	1	2.0780007	6858494
JAX00190708	1	2.0780008	6858593
JAX00241226	1	2.0780009	6859051
JAX00241227	1	2.078001	6872465
JAX00000291	1	2.0780011	6881020
JAX00241229	1	2.0780012	6881176
JAX00241232	1	2.0780013	6898010
JAX00241233	1	2.0780014	6898060
JAX00000293	1	2.0780015	6899303
JAX00241236	1	2.0780016	6919018
JAX00241237	1	2.0780017	6919380
JAX00241238	1	2.0780018	6921207
JAX00241239	1	2.0780019	6921404
JAX00241240	1	2.078002	6921605
JAX00000294	1	2.0780021	6925321
JAX00241243	1	2.0780022	6933802
JAX00241244	1	2.0780023	6952612
JAX00000295	1	2.0780024	6954050
JAX00000298	1	2.0780025	6970468
JAX00241247	1	2.0780026	6972626
JAX00000301	1	2.0780027	7017383
JAX00000303	1	2.0780028	7040285
JAX00241253	1	2.0780029	7043579
JAX00000304	1	2.078003	7049750
JAX00000305	1	2.0780031	7049818
JAX00241254	1	2.0780032	7049904
JAX00190712	1	2.0780033	7084875
JAX00241258	1	2.0780034	7086642
JAX00241259	1	2.0780035	7087662
JAX00241261	1	2.0780036	7093279
JAX00000309	1	2.0780037	7138308
JAX00000310	1	2.0780038	7141925
JAX00190714	1	2.0780039	7141948
JAX00241263	1	2.078004	7145392
JAX00241264	1	2.0780041	7154157
JAX00241266	1	2.0780042	7158057
JAX00000312	1	2.0780043	7162718
JAX00000315	1	2.0780044	7201865
JAX00241267	1	2.0780045	7211370
JAX00241268	1	2.0780046	7211636
JAX00241269	1	2.0780047	7211692
JAX00241271	1	2.0780048	7211998
JAX00241276	1	2.0780049	7234739
JAX00190716	1	2.078005	7258506
JAX00000319	1	2.0780051	7259247
JAX00000320	1	2.0780052	7260517
JAX00241280	1	2.0780053	7278731
JAX00241283	1	2.0780054	7279406
JAX00000321	1	2.0780055	7298986
JAX00241284	1	2.0780056	7301019
JAX00000323	1	2.0780057	7301119
JAX00241285	1	2.0780058	7302925
JAX00241286	1	2.0780059	7303370
JAX00241287	1	2.078006	7303795
JAX00241288	1	2.0780061	7333420
JAX00241289	1	2.0780062	7333686
JAX00000324	1	2.0780063	7334135
JAX00241290	1	2.0780064	7351927
JAX00241293	1	2.0780065	7371328
JAX00000328	1	2.0780066	7374770
JAX00000330	1	2.0780067	7420846
JAX00000331	1	2.0780068	7420859
JAX00000332	1	2.0780069	7420910
JAX00190721	1	2.078007	7433275
JAX00241294	1	2.0780071	7437991
JAX00241295	1	2.0780072	7456265
JAX00000334	1	2.0780073	7459032
JAX00000335	1	2.0780074	7459407
JAX00241296	1	2.0780075	7460085
JAX00241297	1	2.0780076	7460137
JAX00241299	1	2.0780077	7460746
JAX00241301	1	2.0780078	7485621
JAX00241302	1	2.0780079	7485679
JAX00241303	1	2.078008	7485764
JAX00241304	1	2.0780081	7551870
JAX00000339	1	2.0780082	7554456
JAX00241306	1	2.0780083	7556098
JAX00000340	1	2.0780084	7556428
JAX00241309	1	2.0780085	7580116
JAX00241310	1	2.0780086	7581409
JAX00000345	1	2.0780087	7603746
JAX00241315	1	2.0780088	7603759
JAX00241317	1	2.0780089	7603926
JAX00000346	1	2.078009	7603956
JAX00241318	1	2.0780091	7604402
JAX00000347	1	2.0780092	7621772
JAX00190724	1	2.0780093	7658954
JAX00241319	1	2.0780094	7659119
JAX00241320	1	2.0780095	7659242
JAX00000348	1	2.0780096	7659526
JAX00241321	1	2.0780097	7667447
JAX00000349	1	2.0780098	7667746
JAX00000350	1	2.0780099	7674297
JAX00241324	1	2.07801	7674407
JAX00241327	1	2.0780101	7725488
JAX00241328	1	2.0780102	7725513
JAX00241330	1	2.0780103	7734953
JAX00241332	1	2.0780104	7756790
JAX00241334	1	2.0780105	7757883
JAX00241336	1	2.0780106	7761416
JAX00241337	1	2.0780107	7761466
JAX00241338	1	2.0780108	7763405
JAX00000358	1	2.0780109	7771941
JAX00000360	1	2.078011	7800480
JAX00188665	1	2.0780111	7808366
JAX00241342	1	2.0780112	7816421
JAX00241343	1	2.0780113	7816597
JAX00000362	1	2.0780114	7816705
JAX00241344	1	2.0780115	7817787
JAX00241345	1	2.0780116	7829803
JAX00241346	1	2.0780117	7830335
JAX00241347	1	2.0780118	7832591
JAX00000363	1	2.0780119	7861601
JAX00241349	1	2.078012	7862077
JAX00241350	1	2.0780121	7862386
JAX00241351	1	2.0780122	7930442
JAX00000371	1	2.0780123	7956353
JAX00000372	1	2.0780124	7966870
JAX00241355	1	2.0780125	7977148
JAX00000374	1	2.0780126	7998687
JAX00000375	1	2.0780127	8001665
JAX00000376	1	2.0780128	8013277
JAX00241357	1	2.0780129	8013302
JAX00241359	1	2.078013	8016386
JAX00000377	1	2.0780131	8025221
JAX00241362	1	2.0780132	8045728
JAX00241364	1	2.0780133	8049614
JAX00241365	1	2.0780134	8049662
JAX00000380	1	2.0780135	8051349
JAX00241367	1	2.0780136	8051944
JAX00241369	1	2.0780137	8072690
JAX00241370	1	2.0780138	8072726
JAX00241371	1	2.0780139	8072952
JAX00241372	1	2.078014	8073549
JAX00241374	1	2.0780141	8073788
JAX00000381	1	2.0780142	8100660
JAX00000382	1	2.0780143	8101075
JAX00000383	1	2.0780144	8101193
JAX00241382	1	2.0780145	8123683
JAX00000384	1	2.0780146	8135532
JAX00190729	1	2.0780147	8137392
JAX00241386	1	2.0780148	8145135
JAX00241389	1	2.0780149	8167569
JAX00241391	1	2.078015	8167902
JAX00241392	1	2.0780151	8168191
JAX00241393	1	2.0780152	8168231
JAX00241394	1	2.0780153	8172865
JAX00241397	1	2.0780154	8179160
JAX00241399	1	2.0780155	8199028
JAX00241404	1	2.0780156	8249889
JAX00241406	1	2.0780157	8253618
JAX00241407	1	2.0780158	8253822
JAX00241408	1	2.0780159	8253847
JAX00241411	1	2.078016	8255057
JAX00000393	1	2.0780161	8255132
JAX00000394	1	2.0780162	8255241
JAX00241412	1	2.0780163	8255262
JAX00241413	1	2.0780164	8255979
JAX00000395	1	2.0780165	8259072
JAX00241415	1	2.0780166	8279058
JAX00241418	1	2.0780167	8343247
JAX00241419	1	2.0780168	8350370
JAX00000399	1	2.0780169	8350911
JAX00241421	1	2.078017	8350948
JAX00000400	1	2.0780171	8351038
JAX00241422	1	2.0780172	8351071
JAX00000401	1	2.0780173	8351113
JAX00241423	1	2.0780174	8352962
JAX00000404	1	2.0780175	8433838
JAX00241431	1	2.0780176	8438450
JAX00241432	1	2.0780177	8438477
JAX00241434	1	2.0780178	8462804
JAX00241435	1	2.0780179	8462826
JAX00241436	1	2.078018	8464410
JAX00000406	1	2.0780181	8477683
JAX00000408	1	2.0780182	8484754
JAX00241440	1	2.0780183	8517310
JAX00000412	1	2.0780184	8520441
JAX00241448	1	2.0780185	8549238
JAX00241450	1	2.0780186	8556325
JAX00000414	1	2.0780187	8564995
JAX00000415	1	2.0780188	8591974
JAX00000416	1	2.0780189	8597144
JAX00241453	1	2.078019	8603113
JAX00241455	1	2.0780191	8614376
JAX00241456	1	2.0780192	8614508
JAX00000417	1	2.0780193	8617844
JAX00000418	1	2.0780194	8617960
JAX00241459	1	2.0780195	8642341
JAX00241463	1	2.0780196	8653110
JAX00241467	1	2.0780197	8664844
JAX00000420	1	2.0780198	8673614
JAX00241471	1	2.0780199	8674543
JAX00000421	1	2.07802	8674685
JAX00241472	1	2.0780201	8675225
JAX00241475	1	2.0780202	8725978
JAX00000423	1	2.0780203	8726106
JAX00241476	1	2.0780204	8726155
JAX00241477	1	2.0780205	8769480
JAX00241478	1	2.0780206	8769513
JAX00241480	1	2.0780207	8770899
JAX00241482	1	2.0780208	8801962
JAX00241483	1	2.0780209	8802041
JAX00000429	1	2.078021	8805208
JAX00000430	1	2.0780211	8809563
JAX00241488	1	2.0780212	8829986
JAX00241490	1	2.0780213	8849923
JAX00241491	1	2.0780214	8849954
JAX00241492	1	2.0780215	8849986
JAX00000432	1	2.0780216	8853949
JAX00241494	1	2.0780217	8878403
JAX00241496	1	2.0780218	8894488
JAX00241497	1	2.0780219	8894511
JAX00241500	1	2.078022	8898085
JAX00000435	1	2.0780221	8901115
JAX00241502	1	2.0780222	8910306
JAX00241503	1	2.0780223	8910355
JAX00000436	1	2.0780224	8914534
JAX00000437	1	2.0780225	8915953
JAX00000440	1	2.0780226	8940442
JAX00241511	1	2.0780227	8948097
JAX00241513	1	2.0780228	8954587
JAX00241514	1	2.0780229	8969585
JAX00241515	1	2.078023	8971935
JAX00000442	1	2.0780231	8974850
JAX00000443	1	2.0780232	8988421
JAX00000444	1	2.0780233	9014098
JAX00000445	1	2.0780234	9014287
JAX00241517	1	2.0780235	9014745
JAX00241518	1	2.0780236	9014825
JAX00000446	1	2.0780237	9025743
JAX00241522	1	2.0780238	9041603
JAX00241523	1	2.0780239	9042323
JAX00000447	1	2.078024	9075523
JAX00241525	1	2.0780241	9078581
JAX00241526	1	2.0780242	9091815
JAX00241528	1	2.0780243	9093556
JAX00000450	1	2.0780244	9098181
JAX00000451	1	2.0780245	9098234
JAX00241534	1	2.0780246	9115786
JAX00241535	1	2.0780247	9116229
JAX00241537	1	2.0780248	9116789
JAX00241538	1	2.0780249	9118306
JAX00241539	1	2.078025	9118385
JAX00000453	1	2.0780251	9135186
JAX00000454	1	2.0780252	9141736
JAX00241542	1	2.0780253	9148657
JAX00000455	1	2.0780254	9148758
JAX00241543	1	2.0780255	9150168
JAX00000457	1	2.0780256	9160233
JAX00241546	1	2.0780257	9163040
JAX00241549	1	2.0780258	9164236
JAX00241550	1	2.0780259	9178187
JAX00241551	1	2.078026	9178395
JAX00000458	1	2.0780261	9180208
JAX00000459	1	2.0780262	9202209
JAX00241555	1	2.0780263	9204670
JAX00000460	1	2.0780264	9215010
JAX00000461	1	2.0780265	9233194
JAX00241557	1	2.0780266	9233515
JAX00241558	1	2.0780267	9233824
JAX00241559	1	2.0780268	9234599
JAX00241562	1	2.0780269	9264285
JAX00000462	1	2.078027	9264684
JAX00000463	1	2.0780271	9264774
JAX00000464	1	2.0780272	9267622
JAX00000465	1	2.0780273	9281489
JAX00241564	1	2.0780274	9296495
JAX00241565	1	2.0780275	9296578
JAX00241566	1	2.0780276	9305253
JAX00241569	1	2.0780277	9306205
JAX00241571	1	2.0780278	9307028
JAX00190744	1	2.0780279	9327362
JAX00000475	1	2.078028	9423764
JAX00241580	1	2.0780281	9447890
JAX00241581	1	2.0780282	9457859
JAX00000478	1	2.0780283	9461917
JAX00241582	1	2.0780284	9497327
JAX00241584	1	2.0780285	9499531
JAX00000481	1	2.0780286	9500641
JAX00000482	1	2.0780287	9510850
JAX00000484	1	2.0780288	9539187
JAX00241587	1	2.0780289	9539799
JAX00241588	1	2.078029	9542191
JAX00241589	1	2.0780291	9544998
JAX00241590	1	2.0780292	9545310
JAX00241592	1	2.0780293	9549341
JAX00241593	1	2.0780294	9551421
JAX00241595	1	2.0780295	9552743
JAX00241597	1	2.0780296	9553475
JAX00241599	1	2.0780297	9569379
JAX00241600	1	2.0780298	9569509
JAX00241601	1	2.0780299	9573949
JAX00241602	1	2.07803	9574021
JAX00000486	1	2.0780301	9575921
JAX00000487	1	2.0780302	9576014
JAX00241606	1	2.0780303	9579661
JAX00000488	1	2.0780304	9579720
JAX00190752	1	2.0780305	9601213
JAX00190753	1	2.0780306	9601432
JAX00190754	1	2.0780307	9601584
JAX00000489	1	2.0780308	9603144
JAX00241610	1	2.0780309	9607065
JAX00241614	1	2.078031	9612781
JAX00241616	1	2.0780311	9618401
JAX00241617	1	2.0780312	9624213
JAX00241619	1	2.0780313	9627721
JAX00000491	1	2.0780314	9627767
JAX00241620	1	2.0780315	9628061
JAX00241621	1	2.0780316	9628415
JAX00241622	1	2.0780317	9628458
JAX00241623	1	2.0780318	9635326
JAX00241624	1	2.0780319	9646961
JAX00241625	1	2.078032	9651184
JAX00000492	1	2.0780321	9658147
JAX00000493	1	2.0780322	9658815
JAX00241633	1	2.0780323	9694278
JAX00241635	1	2.0780324	9696353
JAX00241636	1	2.0780325	9696537
JAX00000496	1	2.0780326	9696734
JAX00241637	1	2.0780327	9702973
JAX00241638	1	2.0780328	9704226
JAX00241639	1	2.0780329	9706648
JAX00241640	1	2.078033	9707601
JAX00241641	1	2.0780331	9707643
JAX00241642	1	2.0780332	9708236
JAX00241643	1	2.0780333	9711516
JAX00000497	1	2.0780334	9711555
JAX00000498	1	2.0780335	9731808
JAX00000499	1	2.0780336	9735473
JAX00241645	1	2.0780337	9735695
JAX00241646	1	2.0780338	9743905
JAX00241647	1	2.0780339	9744997
JAX00000500	1	2.078034	9753376
JAX00190757	1	2.0780341	9755788
JAX00241648	1	2.0780342	9761218
JAX00241649	1	2.0780343	9762297
JAX00000501	1	2.0780344	9766878
JAX00241651	1	2.0780345	9767012
JAX00000503	1	2.0780346	9788007
JAX00241655	1	2.0886	9802810
JAX00241656	1	2.0938	9807776
JAX00000504	1	2.1077	9821020
JAX00000505	1	2.1077001	9821048
JAX00000506	1	2.1199	9832690
JAX00241659	1	2.1580	9869134
JAX00241662	1	2.1678	9878420
JAX00241667	1	2.1929	9902389
JAX00241668	1	2.1940	9903460
JAX00241673	1	2.2053	9914272
JAX00241675	1	2.2086	9917362
JAX00188667	1	2.2135	9922068
JAX00241676	1	2.2164	9924821
JAX00241677	1	2.2172	9925600
JAX00000513	1	2.2178	9926207
JAX00241679	1	2.2289	9938356
JAX00241681	1	2.2300	9939659
JAX00241682	1	2.2364	9947559
JAX00241683	1	2.2365	9947589
JAX00000515	1	2.2451	9958115
JAX00190759	1	2.2494	9963420
JAX00241686	1	2.2587	9974777
JAX00241690	1	2.2674	9985371
JAX00241691	1	2.2674001	9985399
JAX00241694	1	2.2709	9989698
JAX00000518	1	2.2720	9991059
JAX00241696	1	2.2821	10003372
JAX00241699	1	2.2844	10006118
JAX00241700	1	2.2880	10010545
JAX00241703	1	2.2908	10014030
JAX00241704	1	2.2910	10014245
JAX00241706	1	2.2914	10014715
JAX00000520	1	2.2965	10021634
JAX00000521	1	2.2972	10022763
JAX00241708	1	2.3083	10041445
JAX00000523	1	2.3218	10064243
JAX00241710	1	2.3359	10088005
JAX00241712	1	2.3384	10092245
JAX00000525	1	2.3384001	10092262
JAX00000526	1	2.3419	10098113
JAX00241714	1	2.3420	10098328
JAX00000527	1	2.3421	10098442
JAX00241715	1	2.3431	10100149
JAX00190763	1	2.3596	10128043
JAX00190764	1	2.3603	10129113
JAX00241722	1	2.3651	10137293
JAX00000528	1	2.3660	10138685
JAX00241724	1	2.3670	10140438
JAX00241725	1	2.3696	10144882
JAX00241727	1	2.3780	10158917
JAX00241731	1	2.4000	10196116
JAX00241734	1	2.4048	10204198
JAX00190765	1	2.4222	10233412
JAX00000537	1	2.4274	10242302
JAX00241736	1	2.4290	10244992
JAX00241737	1	2.4291	10245042
JAX00241738	1	2.4291001	10245136
JAX00241741	1	2.4305	10247463
JAX00241742	1	2.4319	10249789
JAX00241743	1	2.4320	10250064
JAX00241744	1	2.4321	10250133
JAX00241746	1	2.4337	10252845
JAX00241747	1	2.4391	10261947
JAX00241750	1	2.4409	10264917
JAX00000540	1	2.4527	10299272
JAX00241755	1	2.4539	10310824
JAX00000541	1	2.4540	10312237
JAX00000542	1	2.4542	10313798
JAX00241756	1	2.4546	10318013
JAX00241757	1	2.4547	10318855
JAX00000546	1	2.4589	10360603
JAX00241761	1	2.4589001	10360671
JAX00000547	1	2.4609	10380801
JAX00241762	1	2.4610	10382139
JAX00241763	1	2.4613	10384922
JAX00241764	1	2.4617	10389016
JAX00241765	1	2.4621	10392492
JAX00000549	1	2.4658	10429409
JAX00000550	1	2.4658001	10429505
JAX00000551	1	2.4658002	10429963
JAX00241766	1	2.4684	10456275
JAX00000554	1	2.4689	10461037
JAX00241767	1	2.4694	10466087
JAX00241768	1	2.4695	10466906
JAX00190770	1	2.4712	10484161
JAX00000556	1	2.4721	10492844
JAX00241770	1	2.4722	10493461
JAX00241772	1	2.4740	10511990
JAX00241773	1	2.4758	10529550
JAX00000560	1	2.4769	10540614
JAX00241777	1	2.4802	10573769
JAX00000562	1	2.4807	10578187
JAX00000563	1	2.4808	10579512
JAX00241779	1	2.4812	10584049
JAX00241780	1	2.4814	10585356
JAX00241781	1	2.4815	10587072
JAX00241783	1	2.4827	10598919
JAX00188669	1	2.4830	10601670
JAX00241784	1	2.4836	10607615
JAX00241785	1	2.4836001	10607641
JAX00000564	1	2.4845	10616873
JAX00241786	1	2.4848	10619580
JAX00241788	1	2.4852	10623215
JAX00241790	1	2.4852001	10623941
JAX00241792	1	2.4854	10625827
JAX00000566	1	2.4858	10629927
JAX00241793	1	2.4879	10650799
JAX00241794	1	2.4880	10651535
JAX00190772	1	2.4881	10652435
JAX00241796	1	2.4892	10663532
JAX00241799	1	2.4897	10668121
JAX00190773	1	2.4900	10687971
JAX00000570	1	2.4900001	10689987
JAX00241800	1	2.4900002	10701569
JAX00241801	1	2.4900003	10701897
JAX00000571	1	2.4900004	10711332
JAX00000572	1	2.4900005	10711427
JAX00241804	1	2.4900006	10725560
JAX00000573	1	2.4900007	10728766
JAX00241805	1	2.4900008	10741384
JAX00241806	1	2.4900009	10741698
JAX00241808	1	2.4974	10758515
JAX00241809	1	2.5022	10767565
JAX00000576	1	2.5086	10779911
JAX00241812	1	2.5189	10799501
JAX00000579	1	2.5273	10815562
JAX00241813	1	2.5282	10817221
JAX00241814	1	2.5285	10817809
JAX00241815	1	2.5285001	10817870
JAX00241816	1	2.5313	10823239
JAX00241817	1	2.5355	10831277
JAX00241819	1	2.5367	10833554
JAX00241820	1	2.5403	10840323
JAX00000583	1	2.5504	10859704
JAX00241821	1	2.5507	10860228
JAX00241822	1	2.5528	10864215
JAX00190779	1	2.5636	10884988
JAX00190780	1	2.5637	10885103
JAX00190781	1	2.5670	10904970
JAX00190782	1	2.5670001	10905040
JAX00190783	1	2.5670002	10905083
JAX00000587	1	2.5670003	10905274
JAX00241823	1	2.5670004	10906459
JAX00241824	1	2.5670005	10923954
JAX00241825	1	2.5670006	10924194
JAX00241826	1	2.5670007	10926581
JAX00241829	1	2.5670008	10933198
JAX00000588	1	2.5670009	10940282
JAX00000589	1	2.567001	10950690
JAX00241833	1	2.5670011	10952203
JAX00000590	1	2.5670012	10953038
JAX00241834	1	2.5670013	10954441
JAX00000591	1	2.5670014	10979015
JAX00000592	1	2.5670015	10985132
JAX00000594	1	2.5670016	11011589
JAX00241836	1	2.5670017	11014306
JAX00241841	1	2.5670018	11023277
JAX00000596	1	2.5670019	11039383
JAX00241843	1	2.567002	11040382
JAX00241844	1	2.5670021	11042117
JAX00241845	1	2.5670022	11043323
JAX00241846	1	2.5670023	11044141
JAX00000598	1	2.5670024	11063306
JAX00241848	1	2.5670025	11068734
JAX00000599	1	2.5670026	11069039
JAX00241849	1	2.5670027	11069692
JAX00241850	1	2.5670028	11069709
JAX00241851	1	2.5670029	11069756
JAX00241852	1	2.567003	11072476
JAX00241854	1	2.5670031	11090844
JAX00241856	1	2.5670032	11095670
JAX00241857	1	2.5670033	11096476
JAX00241858	1	2.5670034	11101501
JAX00241859	1	2.5670035	11102031
JAX00188670	1	2.5670036	11110046
JAX00241863	1	2.5670037	11119081
JAX00241865	1	2.5670038	11120148
JAX00241866	1	2.5670039	11121509
JAX00241868	1	2.567004	11122890
JAX00241869	1	2.5670041	11123398
JAX00000603	1	2.5670042	11124866
JAX00241870	1	2.5670043	11126611
JAX00000604	1	2.5670044	11130720
JAX00000605	1	2.5670045	11135093
JAX00241873	1	2.5670046	11151654
JAX00241874	1	2.5670047	11151707
JAX00241875	1	2.5670048	11153595
JAX00241881	1	2.5670049	11169690
JAX00241884	1	2.567005	11172081
JAX00241886	1	2.5670051	11182936
JAX00190785	1	2.5670052	11184877
JAX00190787	1	2.5670053	11186911
JAX00241889	1	2.5670054	11187971
JAX00241890	1	2.5670055	11188476
JAX00241891	1	2.5670056	11188950
JAX00241893	1	2.5670057	11198989
JAX00241894	1	2.5670058	11203461
JAX00241898	1	2.5670059	11215917
JAX00000609	1	2.567006	11219208
JAX00241899	1	2.5670061	11227435
JAX00241900	1	2.5670062	11227940
JAX00000611	1	2.5670063	11238362
JAX00241903	1	2.5670064	11256740
JAX00000612	1	2.5670065	11257769
JAX00000613	1	2.5670066	11258556
JAX00241904	1	2.5670067	11259365
JAX00000614	1	2.5670068	11259458
JAX00241905	1	2.5670069	11259824
JAX00241907	1	2.567007	11264622
JAX00241910	1	2.5670071	11273786
JAX00241911	1	2.5670072	11274099
JAX00000615	1	2.5670073	11282281
JAX00000616	1	2.5670074	11289656
JAX00000617	1	2.5670075	11289701
JAX00241914	1	2.5670076	11296689
JAX00241915	1	2.5670077	11298525
JAX00241916	1	2.5670078	11303268
JAX00241920	1	2.5670079	11315780
JAX00241921	1	2.567008	11323359
JAX00241922	1	2.5670081	11330273
JAX00190792	1	2.5670082	11336197
JAX00241923	1	2.5670083	11342192
JAX00241924	1	2.5670084	11342394
JAX00241926	1	2.5670085	11342707
JAX00241927	1	2.5670086	11342761
JAX00000620	1	2.5670087	11356799
JAX00241930	1	2.5670088	11364837
JAX00241931	1	2.5670089	11365230
JAX00241933	1	2.567009	11365526
JAX00241934	1	2.5670091	11365577
JAX00190793	1	2.5670092	11366555
JAX00000621	1	2.5670093	11381033
JAX00000623	1	2.5670094	11397386
JAX00241935	1	2.5670095	11403607
JAX00241936	1	2.5670096	11403680
JAX00241938	1	2.5670097	11405822
JAX00241940	1	2.5670098	11408468
JAX00190794	1	2.5670099	11412222
JAX00241941	1	2.56701	11412487
JAX00000625	1	2.5670101	11421373
JAX00000626	1	2.5670102	11421459
JAX00241945	1	2.5670103	11436602
JAX00241946	1	2.5670104	11437139
JAX00241947	1	2.5670105	11437345
JAX00241949	1	2.5670106	11450176
JAX00000628	1	2.5679	11460648
JAX00241951	1	2.5682	11462689
JAX00241953	1	2.5716	11485790
JAX00241954	1	2.5720	11488301
JAX00241956	1	2.5723	11490061
JAX00241958	1	2.5727	11492821
JAX00241960	1	2.5738	11500302
JAX00000630	1	2.5738001	11500553
JAX00000631	1	2.5740	11501958
JAX00000632	1	2.5740001	11501990
JAX00241962	1	2.5741	11502443
JAX00241963	1	2.5750	11508174
JAX00241964	1	2.5798	11540923
JAX00000635	1	2.5822	11556800
JAX00241971	1	2.5868	11588122
JAX00000637	1	2.5874	11591714
JAX00000638	1	2.5876	11593574
JAX00000640	1	2.5914	11618808
JAX00190801	1	2.5915	11619707
JAX00241974	1	2.5944	11638734
JAX00241975	1	2.5968	11655039
JAX00241978	1	2.5973	11658416
JAX00000643	1	2.6002	11677803
JAX00000645	1	2.6011	11684429
JAX00000646	1	2.6012	11684547
JAX00241983	1	2.6057	11715439
JAX00241984	1	2.6058	11715757
JAX00241985	1	2.6058001	11716064
JAX00000647	1	2.6061	11717765
JAX00000650	1	2.6068	11722271
JAX00241992	1	2.6151	11778181
JAX00241994	1	2.6154	11780605
JAX00000651	1	2.6157	11782667
JAX00241997	1	2.6209	11817766
JAX00241998	1	2.6212	11819298
JAX00241999	1	2.6216	11822322
JAX00242000	1	2.6218	11823227
JAX00000656	1	2.6228	11829987
JAX00242004	1	2.6283	11867250
JAX00000658	1	2.6284	11867654
JAX00242007	1	2.6286	11869445
JAX00000659	1	2.6287	11869871
JAX00242008	1	2.6290	11888202
JAX00242011	1	2.6290001	11897829
JAX00242012	1	2.6290002	11924376
JAX00242013	1	2.6290003	11924543
JAX00242014	1	2.6290004	11925154
JAX00000664	1	2.6290005	11938090
JAX00242016	1	2.6290006	11940445
JAX00000665	1	2.6290007	11941053
JAX00242017	1	2.6290008	11955296
JAX00242019	1	2.6290009	11955728
JAX00242021	1	2.629001	11959965
JAX00242022	1	2.6290011	11960059
JAX00242024	1	2.6290012	11968012
JAX00242025	1	2.6290013	11968924
JAX00000667	1	2.6290014	11978162
JAX00242029	1	2.6290015	11981782
JAX00242030	1	2.6290016	11982092
JAX00242031	1	2.6290017	11984302
JAX00242033	1	2.6290018	11985848
JAX00190810	1	2.6290019	11996549
JAX00242034	1	2.629002	12012734
JAX00000670	1	2.6290021	12015086
JAX00242036	1	2.6290022	12020736
JAX00242037	1	2.6290023	12020836
JAX00190812	1	2.6290024	12038791
JAX00000672	1	2.6290025	12049954
JAX00000673	1	2.6290026	12054638
JAX00242038	1	2.6290027	12059086
JAX00190813	1	2.6290028	12067381
JAX00000675	1	2.6578	12098593
JAX00000677	1	2.6584	12098890
JAX00242042	1	2.6592	12099294
JAX00190816	1	2.6650	12102213
JAX00242044	1	2.7119	12125957
JAX00242045	1	2.7132	12126578
JAX00242049	1	2.7346	12137416
JAX00000681	1	2.7815	12161136
JAX00242056	1	2.8129	12177024
JAX00242059	1	2.9055	12223840
JAX00242060	1	2.9057	12223965
JAX00242062	1	2.9113	12226808
JAX00242065	1	2.9306	12236533
JAX00242068	1	3.0004	12271840
JAX00242069	1	3.0016	12272450
JAX00000690	1	3.0548	12299352
JAX00000692	1	3.0574	12300696
JAX00242074	1	3.0669	12305499
JAX00242076	1	3.0966	12320503
JAX00242077	1	3.1032	12323824
JAX00242080	1	3.1195	12332062
JAX00000693	1	3.1306	12337718
JAX00000694	1	3.1315	12338161
JAX00000695	1	3.1355	12340153
JAX00242081	1	3.1600	12352587
JAX00242082	1	3.1601	12352602
JAX00242083	1	3.1610	12353095
JAX00242084	1	3.1623	12353720
JAX00242085	1	3.1626	12353892
JAX00242086	1	3.2097	12377688
JAX00000696	1	3.2104	12378035
JAX00242087	1	3.2142	12383862
JAX00242090	1	3.2162	12388475
JAX00242091	1	3.2176	12391870
JAX00242093	1	3.2181	12393026
JAX00242094	1	3.2212	12400207
JAX00242096	1	3.2251	12409216
JAX00242097	1	3.2309	12422575
JAX00242098	1	3.2311	12423067
JAX00190823	1	3.2434	12451283
JAX00190824	1	3.2435	12451555
JAX00242101	1	3.2489	12464147
JAX00242102	1	3.2552	12478609
JAX00242103	1	3.2631	12496763
JAX00000705	1	3.2651	12501467
JAX00000706	1	3.2652	12501612
JAX00000708	1	3.2810	12538127
JAX00242104	1	3.2810001	12538215
JAX00000709	1	3.2819	12540247
JAX00000711	1	3.2948	12570006
JAX00242107	1	3.2950	12570448
JAX00000712	1	3.2993	12580463
JAX00000713	1	3.3059	12595743
JAX00242108	1	3.3072	12598539
JAX00242109	1	3.3074	12599146
JAX00242110	1	3.3080	12600455
JAX00000714	1	3.3148	12616145
JAX00242111	1	3.3259	12641692
JAX00242113	1	3.3266	12643507
JAX00000717	1	3.3337	12659816
JAX00000719	1	3.3343	12661155
JAX00242114	1	3.3360	12665120
JAX00188672	1	3.3510	12699816
JAX00000720	1	3.3551	12709165
JAX00242116	1	3.3572	12711765
JAX00000721	1	3.3651	12714817
JAX00242119	1	3.3662	12715214
JAX00242120	1	3.3685	12716127
JAX00000722	1	3.3699	12716666
JAX00242122	1	3.3721	12717513
JAX00242124	1	3.4130	12733362
JAX00242125	1	3.4205	12736228
JAX00242127	1	3.4260	12738381
JAX00242128	1	3.4636	12752932
JAX00242129	1	3.4694	12755180
JAX00242130	1	3.4714	12755943
JAX00000725	1	3.4732	12756653
JAX00242131	1	3.4781	12758535
JAX00242132	1	3.4865	12761807
JAX00242133	1	3.4872	12762052
JAX00242135	1	3.4964	12765613
JAX00242136	1	3.4971	12765907
JAX00242138	1	3.5007	12767294
JAX00242139	1	3.5107	12771155
JAX00242143	1	3.5259	12777035
JAX00000726	1	3.5417	12783173
JAX00242147	1	3.5476	12785422
JAX00000728	1	3.5644	12791953
JAX00242150	1	3.5666	12792810
JAX00242151	1	3.5741	12795697
JAX00242152	1	3.5742	12795724
JAX00242155	1	3.6019	12807721
JAX00242156	1	3.6019001	12807733
JAX00242158	1	3.6032	12808316
JAX00242159	1	3.6035	12808444
JAX00242162	1	3.6075	12810191
JAX00242163	1	3.6090	12810846
JAX00242164	1	3.6091	12810884
JAX00242166	1	3.6238	12817349
JAX00242167	1	3.6389	12823952
JAX00242168	1	3.6417	12825178
JAX00242173	1	3.7036	12852324
JAX00000734	1	3.7539	12875427
JAX00242174	1	3.7608	12879934
JAX00242175	1	3.7619	12880618
JAX00000735	1	3.7973	12903687
JAX00242177	1	3.7997	12905275
JAX00000736	1	3.7999	12905403
JAX00000737	1	3.8001	12905492
JAX00242178	1	3.8044	12908297
JAX00242179	1	3.8073	12910222
JAX00242180	1	3.8074	12910242
JAX00242183	1	3.8133	12914074
JAX00242187	1	3.8183	12917322
JAX00242188	1	3.8185	12917453
JAX00000738	1	3.8225	12920101
JAX00242189	1	3.8252	12921813
JAX00242190	1	3.8252001	12921865
JAX00242191	1	3.8280	12923658
JAX00242192	1	3.8305	12925318
JAX00242196	1	3.8321	12926326
JAX00242197	1	3.8339	12927502
JAX00242199	1	3.8393	12931044
JAX00242200	1	3.8394	12931093
JAX00242201	1	3.8414	12932400
JAX00242202	1	3.8518	12939165
JAX00242203	1	3.8519	12939205
JAX00000740	1	3.8711	12951746
JAX00242209	1	3.8760	12954935
JAX00242211	1	3.8881	12962805
JAX00242212	1	3.8882	12962867
JAX00000741	1	3.9058	12974300
JAX00242213	1	3.9079	12975660
JAX00242214	1	3.9140	12979625
JAX00242215	1	3.9146	12980015
JAX00000743	1	3.9152	12980437
JAX00242220	1	3.9478	13001666
JAX00242221	1	3.9485	13002074
JAX00242222	1	3.9485001	13002097
JAX00242223	1	3.9489	13002330
JAX00242226	1	3.9813	13023462
JAX00242229	1	3.9844	13025456
JAX00242230	1	3.9877	13027631
JAX00242232	1	3.9963	13033171
JAX00000747	1	4.0082	13040933
JAX00242235	1	4.0092	13041575
JAX00242236	1	4.0165	13046359
JAX00000748	1	4.0335	13057425
JAX00242241	1	4.0342	13057885
JAX00242242	1	4.0343	13057911
JAX00242243	1	4.0353	13058555
JAX00242244	1	4.0555	13071718
JAX00242246	1	4.0589	13073974
JAX00242247	1	4.0591	13074064
JAX00242248	1	4.0591001	13074081
JAX00242249	1	4.0639	13077216
JAX00242250	1	4.0642	13077416
JAX00242252	1	4.0739	13083705
JAX00242253	1	4.0849	13090860
JAX00242254	1	4.0850	13090913
JAX00242257	1	4.0940	13096786
JAX00242258	1	4.0971	13098837
JAX00000750	1	4.0982	13099498
JAX00242260	1	4.0982001	13099540
JAX00242262	1	4.1011	13101438
JAX00242264	1	4.1076	13105646
JAX00242265	1	4.1104	13107484
JAX00242267	1	4.1154	13110727
JAX00000752	1	4.1156	13110831
JAX00242268	1	4.1159	13111035
JAX00242270	1	4.1164	13111393
JAX00242272	1	4.1230	13127219
JAX00242274	1	4.1230001	13130798
JAX00000754	1	4.1230002	13140671
JAX00242278	1	4.1230003	13161814
JAX00242280	1	4.1230004	13167941
JAX00242281	1	4.1230005	13171080
JAX00242282	1	4.1230006	13171409
JAX00242285	1	4.1230007	13175115
JAX00000756	1	4.1230008	13180005
JAX00242289	1	4.1230009	13180351
JAX00242291	1	4.123001	13188019
JAX00000758	1	4.1230011	13188055
JAX00242293	1	4.1230012	13188537
JAX00242294	1	4.1230013	13188971
JAX00242296	1	4.1230014	13189871
JAX00242297	1	4.1230015	13190041
JAX00242299	1	4.1230016	13199546
JAX00242300	1	4.1230017	13199841
JAX00242303	1	4.1230018	13210850
JAX00000759	1	4.1230019	13211920
JAX00242305	1	4.123002	13218137
JAX00242307	1	4.1230021	13220400
JAX00242308	1	4.1230022	13220473
JAX00242309	1	4.1230023	13220834
JAX00000760	1	4.1230024	13225662
JAX00000761	1	4.1230025	13226459
JAX00242313	1	4.1230026	13227244
JAX00242316	1	4.1230027	13236931
JAX00242317	1	4.1230028	13237246
JAX00242318	1	4.1230029	13237346
JAX00242319	1	4.123003	13238779
JAX00242320	1	4.1230031	13238890
JAX00242321	1	4.1230032	13241109
JAX00242322	1	4.1230033	13241301
JAX00242323	1	4.1230034	13244382
JAX00242324	1	4.1230035	13249994
JAX00000763	1	4.1230036	13260484
JAX00242326	1	4.1230037	13260723
JAX00242327	1	4.1230038	13263251
JAX00242328	1	4.1230039	13263593
JAX00242329	1	4.123004	13267469
JAX00000764	1	4.1230041	13274943
JAX00242331	1	4.1230042	13283442
JAX00000765	1	4.1230043	13286325
JAX00000766	1	4.1230044	13289735
JAX00242332	1	4.1230045	13292973
JAX00242333	1	4.1230046	13293353
JAX00242334	1	4.1230047	13293379
JAX00242342	1	4.1230048	13307633
JAX00242344	1	4.1230049	13310508
JAX00242345	1	4.123005	13311277
JAX00242346	1	4.1230051	13311530
JAX00000768	1	4.1230052	13324694
JAX00242347	1	4.1230053	13326160
JAX00242349	1	4.1230054	13327297
JAX00242351	1	4.1230055	13329068
JAX00242352	1	4.1230056	13331869
JAX00242353	1	4.1230057	13332360
JAX00242354	1	4.1230058	13332491
JAX00242355	1	4.1230059	13332507
JAX00242357	1	4.123006	13335131
JAX00000769	1	4.1230061	13341215
JAX00242359	1	4.1230062	13341335
JAX00242362	1	4.1230063	13348133
JAX00242363	1	4.1230064	13350284
JAX00242366	1	4.1230065	13352978
JAX00190841	1	4.1230066	13371324
JAX00000772	1	4.1230067	13386684
JAX00242369	1	4.1230068	13390705
JAX00242370	1	4.1230069	13395568
JAX00242371	1	4.123007	13397240
JAX00242372	1	4.1230071	13399731
JAX00000774	1	4.1230072	13409025
JAX00000776	1	4.1230073	13421224
JAX00188674	1	4.1230074	13429495
JAX00242375	1	4.1230075	13435566
JAX00242378	1	4.1230076	13439548
JAX00242379	1	4.1230077	13440929
JAX00000777	1	4.1230078	13448922
JAX00242381	1	4.1230079	13451241
JAX00242382	1	4.123008	13451700
JAX00242383	1	4.1230081	13453035
JAX00242384	1	4.1230082	13453165
JAX00000778	1	4.1230083	13453406
JAX00242385	1	4.1230084	13470284
JAX00242389	1	4.1230085	13475647
JAX00000780	1	4.1230086	13485301
JAX00242393	1	4.1230087	13510246
JAX00242395	1	4.1230088	13515119
JAX00000782	1	4.1230089	13516697
JAX00000783	1	4.1270	13526967
JAX00242403	1	4.1584	13543986
JAX00242404	1	4.1585	13544006
JAX00242405	1	4.1593	13544437
JAX00242406	1	4.1711	13550823
JAX00242408	1	4.1773	13554219
JAX00000788	1	4.2250	13580072
JAX00242410	1	4.2591	13598552
JAX00190849	1	4.2841	13612084
JAX00242412	1	4.2862	13613221
JAX00000789	1	4.2967	13618907
JAX00242417	1	4.2971	13619122
JAX00000790	1	4.3016	13621570
JAX00242422	1	4.3110	13636579
JAX00242423	1	4.3110001	13639353
JAX00242425	1	4.3110002	13639523
JAX00242426	1	4.3110003	13639632
JAX00000794	1	4.3110004	13649159
JAX00000795	1	4.3110005	13686151
JAX00242436	1	4.3110006	13686650
JAX00242437	1	4.3110007	13692232
JAX00242438	1	4.3110008	13692274
JAX00242439	1	4.3110009	13693143
JAX00242441	1	4.311001	13693204
JAX00242443	1	4.3110011	13725168
JAX00242444	1	4.3110012	13725217
JAX00242445	1	4.3110013	13725232
JAX00242446	1	4.3110014	13741541
JAX00242449	1	4.3110015	13764348
JAX00242450	1	4.3110016	13764679
JAX00242451	1	4.3110017	13764762
JAX00242452	1	4.3110018	13765189
JAX00242459	1	4.3110019	13773315
JAX00242460	1	4.311002	13773352
JAX00242462	1	4.3110021	13774645
JAX00000803	1	4.3110022	13774937
JAX00242463	1	4.3110023	13775871
JAX00242464	1	4.3110024	13775903
JAX00190851	1	4.3110025	13786866
JAX00242467	1	4.3110026	13806805
JAX00242468	1	4.3110027	13806921
JAX00242469	1	4.3110028	13806982
JAX00242471	1	4.3110029	13817713
JAX00190854	1	4.311003	13819349
JAX00242472	1	4.3110031	13821107
JAX00242475	1	4.3110032	13827087
JAX00242476	1	4.3110033	13827281
JAX00242479	1	4.3110034	13827837
JAX00242481	1	4.3110035	13841212
JAX00242482	1	4.3110036	13844550
JAX00242483	1	4.3110037	13845026
JAX00000808	1	4.3110038	13847827
JAX00242485	1	4.3110039	13850643
JAX00242486	1	4.311004	13850705
JAX00242489	1	4.3110041	13855288
JAX00242490	1	4.3110042	13855567
JAX00242492	1	4.3110043	13865456
JAX00242494	1	4.3110044	13866112
JAX00000809	1	4.3110045	13874600
JAX00000810	1	4.3110046	13885982
JAX00242495	1	4.3110047	13897926
JAX00242496	1	4.3110048	13899515
JAX00242499	1	4.3110049	13902085
JAX00000811	1	4.311005	13904106
JAX00000812	1	4.3110051	13904394
JAX00242504	1	4.3110052	13970974
JAX00242505	1	4.3110053	13988831
JAX00242506	1	4.3110054	13988873
JAX00242507	1	4.3110055	13989003
JAX00242508	1	4.3110056	13989083
JAX00242509	1	4.3110057	13989599
JAX00242512	1	4.3110058	14002783
JAX00000819	1	4.3110059	14020635
JAX00242515	1	4.311006	14031871
JAX00000822	1	4.3110061	14044162
JAX00242516	1	4.3110062	14048015
JAX00000823	1	4.3110063	14060509
JAX00000824	1	4.3110064	14062244
JAX00242517	1	4.3110065	14062466
JAX00242521	1	4.3110066	14095471
JAX00242522	1	4.3110067	14096575
JAX00242523	1	4.3110068	14097256
JAX00000825	1	4.3110069	14097567
JAX00000826	1	4.311007	14109808
JAX00000827	1	4.3110071	14113718
JAX00242524	1	4.3110072	14122410
JAX00242525	1	4.3110073	14123631
JAX00242526	1	4.3110074	14125088
JAX00242527	1	4.3110075	14125260
JAX00242528	1	4.3110076	14128848
JAX00242530	1	4.3110077	14175697
JAX00000832	1	4.3110078	14190194
JAX00000833	1	4.3110079	14190736
JAX00242533	1	4.311008	14192219
JAX00242534	1	4.3110081	14200120
JAX00242535	1	4.3110082	14200200
JAX00000834	1	4.3110083	14202025
JAX00242536	1	4.3110084	14207482
JAX00242537	1	4.3110085	14209168
JAX00000836	1	4.3110086	14212239
JAX00242540	1	4.3110087	14215827
JAX00242541	1	4.3110088	14223902
JAX00242544	1	4.3110089	14243395
JAX00242547	1	4.311009	14249772
JAX00000838	1	4.3110091	14260545
JAX00242551	1	4.3110092	14277046
JAX00242552	1	4.3110093	14277710
JAX00000840	1	4.3110094	14282332
JAX00000841	1	4.3110095	14297658
JAX00242554	1	4.3110096	14299578
JAX00242555	1	4.3110097	14300315
JAX00242557	1	4.3110098	14303757
JAX00242558	1	4.3110099	14304001
JAX00188675	1	4.31101	14318582
JAX00242560	1	4.3110101	14334382
JAX00242562	1	4.3110102	14334630
JAX00000843	1	4.3110103	14348074
JAX00242565	1	4.3110104	14358892
JAX00242566	1	4.3110105	14368018
JAX00000846	1	4.3110106	14368901
JAX00242567	1	4.3110107	14369472
JAX00000847	1	4.3110108	14370025
JAX00242568	1	4.3110109	14370312
JAX00000848	1	4.311011	14378719
JAX00188676	1	4.3110111	14400322
JAX00242569	1	4.3110112	14402768
JAX00000849	1	4.3110113	14405286
JAX00000850	1	4.3110114	14412650
JAX00242570	1	4.3110115	14417189
JAX00000851	1	4.3110116	14417926
JAX00242571	1	4.3110117	14419244
JAX00242572	1	4.3110118	14419298
JAX00242573	1	4.3110119	14420915
JAX00242574	1	4.311012	14442759
JAX00242575	1	4.3110121	14445468
JAX00242578	1	4.3110122	14456765
JAX00242579	1	4.3153	14469622
JAX00242581	1	4.3179	14472420
JAX00242582	1	4.3180	14472528
JAX00000855	1	4.3333	14489118
JAX00000856	1	4.3335	14489300
JAX00242583	1	4.3421	14498612
JAX00000857	1	4.3464	14503207
JAX00000858	1	4.3687	14527345
JAX00000859	1	4.3689	14527539
JAX00242585	1	4.3697	14528490
JAX00242586	1	4.3703	14529109
JAX00242588	1	4.3706	14529384
JAX00242589	1	4.3707	14529483
JAX00242590	1	4.3708	14529660
JAX00000860	1	4.3926	14553186
JAX00242592	1	4.3933	14553995
JAX00242593	1	4.3942	14554929
JAX00242595	1	4.4008	14562067
JAX00242597	1	4.4014	14562770
JAX00000863	1	4.4031	14564546
JAX00242599	1	4.4330	14596963
JAX00242601	1	4.4428	14607540
JAX00000864	1	4.4460	14610973
JAX00000866	1	4.4588	14624863
JAX00242603	1	4.4741	14641343
JAX00242604	1	4.4846	14652702
JAX00242606	1	4.4859	14654136
JAX00242607	1	4.4860	14654289
JAX00242608	1	4.4919	14660657
JAX00000868	1	4.4920	14660726
JAX00000869	1	4.4935	14662370
JAX00242610	1	4.4980	14675960
JAX00242611	1	4.4980001	14676482
JAX00190868	1	4.4980002	14691132
JAX00242614	1	4.4980003	14701031
JAX00242615	1	4.4980004	14701423
JAX00242616	1	4.4980005	14703061
JAX00242617	1	4.4980006	14703092
JAX00242619	1	4.4980007	14717588
JAX00242621	1	4.4980008	14721411
JAX00242633	1	4.4980009	14738606
JAX00242640	1	4.498001	14745535
JAX00242642	1	4.4980011	14748466
JAX00242643	1	4.4980012	14748501
JAX00242645	1	4.4980013	14749092
JAX00242646	1	4.4980014	14761001
JAX00242647	1	4.4980015	14764117
JAX00000876	1	4.4980016	14764881
JAX00242648	1	4.4980017	14767737
JAX00242651	1	4.4980018	14779190
JAX00242652	1	4.4980019	14780011
JAX00000878	1	4.498002	14782352
JAX00242653	1	4.4980021	14801885
JAX00242654	1	4.4980022	14802092
JAX00000879	1	4.4980023	14810330
JAX00000880	1	4.4980024	14811064
JAX00242660	1	4.4980025	14842855
JAX00242661	1	4.4980026	14843254
JAX00242662	1	4.4980027	14843723
JAX00242664	1	4.4980028	14860319
JAX00242666	1	4.4980029	14862172
JAX00000883	1	4.498003	14875966
JAX00000884	1	4.4980031	14876055
JAX00000885	1	4.4980032	14889641
JAX00242669	1	4.4980033	14890252
JAX00242671	1	4.4980034	14892403
JAX00242672	1	4.4980035	14893546
JAX00000887	1	4.4980036	14894248
JAX00242673	1	4.4980037	14904147
JAX00000892	1	4.4980038	14980539
JAX00242683	1	4.4980039	15013164
JAX00190877	1	4.498004	15014287
JAX00242687	1	4.4980041	15089248
JAX00242688	1	4.4980042	15089710
JAX00242689	1	4.4980043	15090876
JAX00242690	1	4.4980044	15091121
JAX00242692	1	4.4980045	15091334
JAX00190878	1	4.4980046	15096680
JAX00000900	1	4.4980047	15105838
JAX00000901	1	4.4980048	15105969
JAX00000902	1	4.4980049	15116113
JAX00242693	1	4.498005	15129123
JAX00242694	1	4.4980051	15134476
JAX00242697	1	4.4980052	15139725
JAX00000904	1	4.4980053	15140953
JAX00242707	1	4.4980054	15191571
JAX00242708	1	4.4980055	15192442
JAX00242709	1	4.4980056	15199503
JAX00242710	1	4.4980057	15199563
JAX00242711	1	4.4980058	15200334
JAX00242712	1	4.4980059	15202281
JAX00242713	1	4.498006	15202412
JAX00242714	1	4.4980061	15208811
JAX00000909	1	4.4980062	15228691
JAX00242715	1	4.4980063	15233814
JAX00242716	1	4.4980064	15233839
JAX00242719	1	4.4980065	15260797
JAX00000914	1	4.4980066	15268203
JAX00242720	1	4.4980067	15274455
JAX00242721	1	4.4980068	15275370
JAX00242723	1	4.4980069	15280973
JAX00242724	1	4.498007	15281290
JAX00242726	1	4.4980071	15285199
JAX00242727	1	4.4980072	15285421
JAX00242729	1	4.4980073	15302922
JAX00242730	1	4.4980074	15303730
JAX00000917	1	4.4980075	15306835
JAX00242731	1	4.4980076	15307148
JAX00242735	1	4.4980077	15308955
JAX00242736	1	4.4980078	15316343
JAX00242737	1	4.4980079	15317801
JAX00242742	1	4.498008	15338836
JAX00242743	1	4.4980081	15338931
JAX00242744	1	4.4980082	15340528
JAX00000919	1	4.4980083	15341027
JAX00242745	1	4.4980084	15343292
JAX00242746	1	4.4980085	15344238
JAX00000920	1	4.4980086	15345130
JAX00242748	1	4.4980087	15348811
JAX00242749	1	4.4980088	15349191
JAX00242750	1	4.4980089	15349966
JAX00242752	1	4.498009	15350297
JAX00242753	1	4.4980091	15350531
JAX00242755	1	4.4980092	15351898
JAX00242756	1	4.4980093	15352036
JAX00190884	1	4.4980094	15367411
JAX00242760	1	4.4980095	15373692
JAX00000921	1	4.4980096	15374477
JAX00242762	1	4.4980097	15374823
JAX00000922	1	4.4980098	15376696
JAX00000923	1	4.4980099	15379394
JAX00242763	1	4.49801	15383156
JAX00242764	1	4.4980101	15393427
JAX00242766	1	4.4980102	15409854
JAX00000924	1	4.4980103	15420224
JAX00242775	1	4.4980104	15424162
JAX00000925	1	4.4980105	15424192
JAX00242776	1	4.4980106	15429072
JAX00242778	1	4.4980107	15430294
JAX00242779	1	4.4980108	15430324
JAX00242780	1	4.4980109	15436239
JAX00242782	1	4.498011	15439837
JAX00000926	1	4.4980111	15439973
JAX00242783	1	4.4980112	15440048
JAX00242784	1	4.4980113	15443481
JAX00000927	1	4.6133	15461133
JAX00000928	1	4.6169	15461645
JAX00000929	1	4.6646	15468392
JAX00242787	1	4.6761	15470006
JAX00242792	1	4.8760	15506586
JAX00242793	1	4.8760001	15506610
JAX00242794	1	4.8760002	15507001
JAX00000932	1	4.8760003	15515763
JAX00242796	1	4.8760004	15523478
JAX00242799	1	4.8760005	15524360
JAX00000933	1	4.8760006	15538382
JAX00000934	1	4.8760007	15538820
JAX00242802	1	4.8760008	15546474
JAX00242803	1	4.8760009	15550176
JAX00242804	1	4.876001	15550540
JAX00242806	1	4.8760011	15551083
JAX00242809	1	4.8760012	15576779
JAX00190887	1	4.8760013	15577032
JAX00000936	1	4.8760014	15579802
JAX00242812	1	4.8760015	15583946
JAX00242813	1	4.8760016	15594586
JAX00242814	1	4.8760017	15594830
JAX00242815	1	4.8760018	15594930
JAX00242816	1	4.8760019	15595090
JAX00242817	1	4.876002	15601107
JAX00242821	1	4.8760021	15603595
JAX00242825	1	4.8760022	15618491
JAX00000940	1	4.8760023	15619876
JAX00242826	1	4.8760024	15622678
JAX00242828	1	4.8760025	15623338
JAX00242829	1	4.8760026	15624940
JAX00000941	1	4.8760027	15639450
JAX00242831	1	4.8760028	15642095
JAX00000942	1	4.8760029	15665371
JAX00000943	1	4.876003	15667933
JAX00000944	1	4.8760031	15669265
JAX00242833	1	4.8760032	15687223
JAX00242834	1	4.8760033	15687912
JAX00242835	1	4.8760034	15687966
JAX00000946	1	4.8760035	15694114
JAX00242837	1	4.8760036	15694208
JAX00242838	1	4.8760037	15695286
JAX00242839	1	4.8760038	15697062
JAX00242840	1	4.8760039	15698827
JAX00242841	1	4.876004	15699659
JAX00000947	1	4.8760041	15701876
JAX00242847	1	4.8760042	15707723
JAX00242848	1	4.8760043	15708538
JAX00242849	1	4.8760044	15710096
JAX00242850	1	4.8760045	15714081
JAX00000948	1	4.8760046	15736062
JAX00000950	1	4.8760047	15743136
JAX00242854	1	4.8760048	15755250
JAX00242856	1	4.8760049	15755424
JAX00242857	1	4.876005	15782346
JAX00242866	1	4.8760051	15795335
JAX00242867	1	4.8760052	15799363
JAX00242869	1	4.8760053	15799511
JAX00242870	1	4.8761	15801975
JAX00242871	1	4.8761001	15802277
JAX00242872	1	4.8761002	15802345
JAX00242873	1	4.8762	15802593
JAX00242874	1	4.8762001	15802618
JAX00242876	1	4.8763	15802908
JAX00242881	1	4.8771	15806291
JAX00242882	1	4.8771001	15806365
JAX00190892	1	4.8788	15813838
JAX00190894	1	4.8789	15814098
JAX00000954	1	4.8799	15818642
JAX00242883	1	4.8808	15822197
JAX00242884	1	4.8808001	15822267
JAX00242887	1	4.8812	15823911
JAX00242889	1	4.8834	15833477
JAX00242890	1	4.8834001	15833601
JAX00242891	1	4.8836	15834230
JAX00242892	1	4.8844	15837681
JAX00242893	1	4.8844001	15837713
JAX00242894	1	4.8848	15839550
JAX00242895	1	4.8849	15839749
JAX00242899	1	4.8851	15840900
JAX00242903	1	4.8902	15862856
JAX00242907	1	4.8907	15864741
JAX00000958	1	4.8930	15874686
JAX00000959	1	4.8930001	15874857
JAX00000960	1	4.8968	15891175
JAX00000961	1	4.8969	15891344
JAX00000962	1	4.8972	15892741
JAX00242912	1	4.8988	15899497
JAX00242913	1	4.9012	15910060
JAX00190896	1	4.9012001	15910131
JAX00242915	1	4.9038	15920938
JAX00242916	1	4.9040	15922035
JAX00242917	1	4.9040001	15922116
JAX00000963	1	4.9041	15922384
JAX00242919	1	4.9057	15929221
JAX00242921	1	4.9149	15968899
JAX00188677	1	4.9156	15971973
JAX00000966	1	4.9160	15973455
JAX00242922	1	4.9162	15974552
JAX00000968	1	4.9164	15975258
JAX00242924	1	4.9178	15981098
JAX00242925	1	4.9178001	15981188
JAX00000971	1	4.9301	16034130
JAX00242926	1	4.9302	16034348
JAX00242927	1	4.9302001	16034484
JAX00242928	1	4.9302002	16034547
JAX00242929	1	4.9307	16036440
JAX00242932	1	4.9321	16042722
JAX00242933	1	4.9349	16054726
JAX00000972	1	4.9369	16063411
JAX00000973	1	4.9370	16063475
JAX00242935	1	4.9387	16071032
JAX00190898	1	4.9389	16071728
JAX00190899	1	4.9420	16085050
JAX00190900	1	4.9421	16085458
JAX00000977	1	4.9472	16107598
JAX00242938	1	4.9490	16115297
JAX00242939	1	4.9492	16115971
JAX00242940	1	4.9639	16133493
JAX00242941	1	4.9640	16133539
JAX00242943	1	4.9746	16144304
JAX00000980	1	4.9776	16147346
JAX00242945	1	4.9888	16158628
JAX00242946	1	4.9902	16159992
JAX00242948	1	4.9903	16160128
JAX00000981	1	4.9932	16163019
JAX00242950	1	4.9984	16168291
JAX00242951	1	5.0035	16173417
JAX00000983	1	5.0035001	16173467
JAX00242952	1	5.0154	16185440
JAX00242953	1	5.0165	16186569
JAX00190905	1	5.0345	16204646
JAX00242955	1	5.0526	16222918
JAX00000985	1	5.0539	16224253
JAX00242956	1	5.0541	16224501
JAX00242957	1	5.0543	16224629
JAX00242961	1	5.0606	16230973
JAX00242962	1	5.0607	16231089
JAX00188678	1	5.0620	16232399
JAX00000986	1	5.0621	16232530
JAX00242966	1	5.0885	16259148
JAX00000987	1	5.0931	16263773
JAX00000988	1	5.0932	16263856
JAX00242973	1	5.0980	16289824
JAX00242974	1	5.0980001	16291387
JAX00242975	1	5.0980002	16292955
JAX00242976	1	5.0980003	16292971
JAX00242977	1	5.0980004	16295424
JAX00242978	1	5.0980005	16295525
JAX00000990	1	5.0980006	16298106
JAX00190906	1	5.0980007	16320162
JAX00190907	1	5.0980008	16320236
JAX00000994	1	5.0980009	16333053
JAX00000995	1	5.098001	16347985
JAX00242979	1	5.0980011	16348343
JAX00242981	1	5.0980012	16351358
JAX00242983	1	5.0980013	16377672
JAX00242984	1	5.0980014	16377888
JAX00000996	1	5.0980015	16379960
JAX00000998	1	5.0980016	16381187
JAX00242985	1	5.0980017	16381287
JAX00242989	1	5.0980018	16414972
JAX00000999	1	5.0980019	16420581
JAX00001000	1	5.098002	16420880
JAX00001002	1	5.0980021	16445608
JAX00190908	1	5.0980022	16488031
JAX00001005	1	5.0980023	16494630
JAX00001007	1	5.0980024	16502616
JAX00242993	1	5.0980025	16540574
JAX00242994	1	5.0980026	16542307
JAX00242995	1	5.0980027	16543099
JAX00242996	1	5.0980028	16546490
JAX00242998	1	5.0980029	16546722
JAX00242999	1	5.098003	16546939
JAX00243000	1	5.0980031	16547879
JAX00243001	1	5.0980032	16548337
JAX00243003	1	5.0980033	16548605
JAX00190909	1	5.0980034	16563347
JAX00243009	1	5.0980035	16571926
JAX00243010	1	5.0980036	16572440
JAX00001012	1	5.0980037	16580730
JAX00243011	1	5.0980038	16586017
JAX00243012	1	5.0980039	16611659
JAX00243013	1	5.098004	16614241
JAX00243014	1	5.0980041	16624321
JAX00243018	1	5.0980042	16637574
JAX00001019	1	5.0980043	16664956
JAX00243019	1	5.0980044	16676643
JAX00243023	1	5.0980045	16681845
JAX00243025	1	5.0980046	16683957
JAX00001021	1	5.0980047	16684133
JAX00001022	1	5.0980048	16685883
JAX00243026	1	5.0980049	16685959
JAX00243027	1	5.098005	16713084
JAX00243028	1	5.0999	16721669
JAX00001023	1	5.1002	16722600
JAX00243030	1	5.1168	16786376
JAX00243031	1	5.1168001	16786391
JAX00243032	1	5.1169	16786557
JAX00243033	1	5.1169001	16786686
JAX00001027	1	5.1195	16796395
JAX00001028	1	5.1195001	16796452
JAX00243035	1	5.1196	16797070
JAX00243036	1	5.1224	16807525
JAX00243038	1	5.1299	16836477
JAX00243039	1	5.1300	16836555
JAX00243040	1	5.1300001	16836751
JAX00243041	1	5.1308	16839565
JAX00001032	1	5.1392	16871774
JAX00243042	1	5.1405	16876662
JAX00243043	1	5.1406	16877012
JAX00243047	1	5.1472	16902481
JAX00243050	1	5.1506	16915320
JAX00243051	1	5.1506001	16915343
JAX00243052	1	5.1506002	16915524
JAX00243053	1	5.1507	16915681
JAX00243054	1	5.1569	16939553
JAX00001038	1	5.1569001	16939648
JAX00001039	1	5.1570	16939732
JAX00001040	1	5.1571	16940135
JAX00190911	1	5.1654	16972090
JAX00190912	1	5.1655	16972217
JAX00243056	1	5.1665	16976257
JAX00001042	1	5.1682	16982635
JAX00243058	1	5.1693	16987061
JAX00243062	1	5.1714	16995026
JAX00001043	1	5.1724	16998586
JAX00001044	1	5.1776	17018504
JAX00001045	1	5.1777	17019130
JAX00243067	1	5.1789	17023661
JAX00243068	1	5.1804	17029300
JAX00243070	1	5.1828	17038696
JAX00001046	1	5.1831	17039822
JAX00190913	1	5.1832	17039974
JAX00001047	1	5.1837	17041899
JAX00001048	1	5.1838	17042406
JAX00243072	1	5.1875	17056656
JAX00001049	1	5.1901	17066446
JAX00001050	1	5.1957	17087838
JAX00243075	1	5.1968	17092179
JAX00001052	1	5.1993	17101703
JAX00243077	1	5.2024	17113552
JAX00243083	1	5.2042	17120367
JAX00190916	1	5.2097	17141288
JAX00001053	1	5.2097001	17141451
JAX00243088	1	5.2111	17146409
JAX00001054	1	5.2115	17147090
JAX00243091	1	5.2171	17155171
JAX00001055	1	5.2174	17155594
JAX00243093	1	5.2180	17156595
JAX00243094	1	5.2268	17169428
JAX00243095	1	5.2278	17170882
JAX00001056	1	5.2299	17173846
JAX00001057	1	5.2300	17174087
JAX00243096	1	5.2492	17202074
JAX00243097	1	5.2515	17205328
JAX00243101	1	5.2782	17244267
JAX00001062	1	5.2784	17244596
JAX00243103	1	5.2918	17264136
JAX00001065	1	5.3063	17285331
JAX00243105	1	5.3127	17294614
JAX00243108	1	5.3149	17297876
JAX00001067	1	5.3150	17298093
JAX00243110	1	5.3150001	17301489
JAX00243111	1	5.3150002	17301524
JAX00243112	1	5.3150003	17301592
JAX00243113	1	5.3150004	17301686
JAX00243114	1	5.3150005	17301959
JAX00243118	1	5.3150006	17310506
JAX00243119	1	5.3150007	17320494
JAX00243120	1	5.3150008	17320553
JAX00243121	1	5.3150009	17322586
JAX00243122	1	5.315001	17324154
JAX00243124	1	5.3150011	17324755
JAX00243125	1	5.3150012	17324904
JAX00243127	1	5.3150013	17349634
JAX00001070	1	5.3150014	17351436
JAX00243128	1	5.3150015	17351560
JAX00243134	1	5.3150016	17362642
JAX00001071	1	5.3150017	17362921
JAX00243143	1	5.3150018	17395421
JAX00243144	1	5.3150019	17395552
[truncated: 367,722 more rows]
