# Supplementary material for: Genetic Analysis of Hematological Parameters in Incipient Lines of the Collaborative Cross
Source: G3 (Bethesda). 2012 Feb 1;2(2):157–65. doi: 10.1534/g3.111.001776 (PMC3284323; doi:10.1534/g3.111.001776)
Supplement: Supporting Information [file supp_2.2.157_TableS2.zip › chr1.csv]

id	chr	position	array	call0	call2	B/J	C57BL/6J	129/SvlmJ	NOD/LtJ	NZO/LtJ	CAST/EiJ	PWK/PhJ.2	WSB/EiJ	OR13m69	OR205m51	OR549m62	OR857m67	OR941m72	OR1390m66	OR1519m154	OR1536m143	OR2020m60	OR829m74	OR1122m139	OR125m64	OR190m55	OR220m52	OR291m157	OR380m69	OR489m79	OR555m52	OR559m152	OR699m69	OR779m146	OR822m147	OR896m61	OR940m160	OR1246m70	OR1401m157	OR1427m53	OR2075m59	OR2168m52	OR773m68	OR3594m47	OR3066m50	OR5066m143	OR3289m52	OR5049m130	OR5154m140
JAX00000002	1	3036178	0	A	C	A	A	C	C	A	A	C	A	A	A	A	A	C	H	A	A	A	A	C	A	A	A	A	A	A	A	C	A	A	H	A	A	A	A	A	A	C	A	A	C	A	H	H	H
JAX00000003	1	3036265	0	A	G	A	A	G	G	A	A	A	A	A	A	A	A	G	H	A	A	A	A	G	A	A	A	A	A	A	A	G	A	A	H	A	A	A	A	A	A	A	A	A	A	A	H	A	A
JAX00240566	1	3039187	0	T	G	T	T	T	T	T	T	G	T	T	T	T	T	T	T	T	T	T	T	T	T	T	T	T	T	T	T	T	T	T	T	T	T	T	T	T	T	G	T	T	G	T	T	G	G
JAX00240567	1	3050333	0	G	T	G	G	T	T	G	G	G	G	G	G	G	G	T	H	G	G	G	G	T	G	G	G	G	G	G	G	T	G	G	H	G	G	G	G	G	G	G	G	G	G	G	H	G	G
JAX00000004	1	3051362	0	A	G	A	A	G	G	A	G	G	A	A	A	A	A	G	H	A	G	A	A	G	A	A	A	A	A	A	A	G	G	G	H	H	A	A	A	A	G	G	A	A	G	A	H	H	H
JAX00240569	1	3051854	0	A	G	A	A	G	G	A	G	G	G	A	G	G	G	G	H	A	G	A	A	G	A	A	H	A	A	G	A	G	G	G	H	H	A	A	A	A	G	G	H	A	G	G	G	H	G
JAX00240570	1	3054018	0	A	G	A	A	A	A	A	A	A	G	A	G	G	G	A	A	A	A	A	A	A	A	A	H	A	A	G	A	A	A	A	A	A	A	A	A	A	A	A	H	A	A	G	H	A	H
JAX00000005	1	3062749	0	C	A	C	C	A	A	C	A	C	C	C	C	C	C	A	H	C	A	C	C	A	C	C	C	C	C	C	C	A	A	A	H	H	C	C	C	C	A	C	C	C	C	C	H	C	C
JAX00000006	1	3063538	0	C	G	C	C	G	G	C	G	G	G	C	G	G	G	G	C	C	G	C	C	G	C	C	H	C	C	G	C	G	G	G	H	H	C	C	C	C	G	G	H	C	G	G	G	H	G
JAX00240573	1	3091519	0	C	G	C	C	C	C	C	C	C	G	C	G	G	G	C	C	C	C	C	C	C	C	C	H	C	C	G	C	C	C	C	C	C	C	C	C	C	C	C	H	C	C	G	H	C	H
JAX00240574	1	3095708	1	T	C	T	T	T	T	T	T	C	T	T	T	T	T	T	T	T	T	T	T	T	T	T	T	T	T	T	T	T	T	T	T	T	T	T	T	T	T	C	T	T	C	T	T	H	H
JAX00240575	1	3095896	0	A	G	A	A	A	A	A	A	A	G	A	G	G	G	A	A	A	A	H	A	A	A	A	H	A	A	G	A	A	A	A	A	A	A	A	A	A	A	A	H	A	A	G	H	A	H
JAX00240576	1	3095935	0	T	A	T	T	T	T	T	T	A	A	T	A	A	A	T	T	T	T	T	T	T	T	T	H	T	T	A	T	T	T	T	T	T	T	T	T	T	T	A	H	T	A	A	H	H	A
JAX00000009	1	3095984	1	C	A	C	C	A	A	C	A	A	C	C	C	C	C	A	H	C	A	C	C	A	C	C	C	C	C	C	C	A	A	A	H	H	C	C	C	C	A	A	C	C	A	C	H	H	H
JAX00240577	1	3119380	1	C	T	C	C	T	T	C	T	C	C	C	C	C	C	T	H	C	T	C	C	T	C	C	C	C	C	C	C	T	T	T	H	H	C	C	C	C	T	C	C	C	C	C	H	C	C
JAX00240578	1	3119437	1	A	G	A	A	G	G	A	G	A	A	A	A	A	A	G	H	A	G	A	A	G	A	A	A	A	A	A	A	G	G	G	H	H	A	A	A	A	G	A	A	A	A	A	H	A	A
JAX00240579	1	3124939	0	A	T	A	A	A	A	A	A	T	A	A	A	A	A	A	A	A	A	A	A	A	A	A	A	A	A	A	A	A	A	A	A	A	A	A	A	A	A	T	A	A	T	A	A	H	A
JAX00240580	1	3125312	1	C	A	C	C	C	C	C	C	A	C	C	C	C	C	C	C	C	C	C	C	C	C	C	C	C	C	C	C	C	C	C	C	C	C	C	C	C	C	A	C	C	A	C	C	H	H
JAX00000010	1	3125499	1	A	G	A	A	G	G	A	G	G	A	A	A	A	A	G	H	A	G	A	A	G	A	A	A	A	A	A	A	G	G	G	H	H	A	A	A	A	G	G	A	A	G	A	H	H	H
JAX00240582	1	3181098	1	A	C	A	A	A	A	A	C	A	A	A	A	A	A	A	A	A	C	A	A	A	A	A	A	A	A	A	A	A	C	C	A	H	A	A	A	A	C	A	A	A	A	A	A	A	A
JAX00240583	1	3185730	1	A	C	A	A	A	A	A	C	C	C	A	C	C	C	A	A	A	C	A	A	A	A	A	H	A	A	C	A	A	C	C	A	H	A	A	A	A	C	C	H	A	C	C	H	H	C
JAX00240584	1	3196088	0	G	A	G	G	G	G	G	G	A	G	G	G	G	G	G	G	G	G	G	G	G	G	G	G	G	G	G	G	G	G	G	G	G	G	G	G	G	G	A	G	G	A	G	G	H	H
JAX00240585	1	3196351	0	T	G	T	T	T	T	T	G	G	T	T	T	T	T	T	T	T	G	T	T	T	T	T	T	T	T	T	T	T	G	G	T	H	T	T	T	T	G	G	T	T	G	T	T	H	H
JAX00240586	1	3196465	1	A	G	A	A	A	A	A	G	G	A	A	A	A	A	A	A	A	G	A	A	A	A	A	A	A	A	A	A	A	G	G	A	H	A	A	A	A	G	G	A	A	G	A	A	H	H
JAX00000015	1	3196572	1	G	C	G	G	C	C	G	C	C	C	G	C	C	C	C	H	G	C	G	G	C	G	G	H	G	G	C	G	C	C	C	H	H	G	G	G	G	C	C	H	G	C	C	C	H	C
JAX00240588	1	3199002	1	T	G	T	T	T	T	T	G	G	T	T	T	T	T	T	T	T	G	T	T	T	T	T	T	T	T	T	T	T	G	G	T	H	T	T	T	T	G	G	T	T	G	T	T	H	H
JAX00240589	1	3200460	1	C	A	C	C	C	C	C	A	C	C	C	C	C	C	C	C	C	A	C	C	C	C	C	C	C	C	C	C	C	A	A	C	H	C	C	C	C	A	C	C	C	C	C	C	C	C
JAX00240590	1	3201132	1	G	T	T	G	G	G	T	G	G	G	T	G	G	G	G	H	G	G	G	T	G	G	T	G	T	T	G	T	G	G	G	H	G	T	G	T	G	G	G	H	T	G	G	G	H	G
JAX00000016	1	3201163	1	T	C	T	T	C	C	T	C	C	C	T	C	C	C	C	H	T	C	T	T	C	T	T	H	T	T	C	T	C	C	C	H	H	T	T	T	T	C	C	H	T	C	C	C	H	C
JAX00000017	1	3209184	1	T	G	T	T	G	G	T	G	G	G	T	G	G	G	G	H	T	G	T	T	G	T	T	H	T	T	G	T	G	G	G	H	H	T	T	T	T	G	G	H	T	G	G	G	H	G
JAX00240594	1	3218496	0	G	A	G	G	G	G	G	G	A	G	G	G	G	G	G	G	G	G	G	G	G	G	G	G	G	G	G	G	G	G	G	G	G	G	G	G	G	G	H	G	G	A	G	G	G	H
JAX00240595	1	3218643	0	G	T	G	G	G	G	G	T	G	G	G	G	G	G	G	G	G	T	G	G	G	G	G	G	G	G	G	G	G	T	T	G	H	G	G	G	G	T	G	G	G	G	G	G	G	G
JAX00240596	1	3237354	0	T	C	T	T	T	T	T	C	C	T	T	T	T	T	T	T	T	C	T	T	T	T	T	T	T	T	T	T	T	C	C	T	H	T	T	T	T	C	C	T	T	C	T	T	H	H
JAX00240599	1	3241947	0	G	C	G	G	G	G	G	G	G	C	G	C	C	H	G	G	G	G	G	G	G	G	G	H	G	G	C	G	G	G	G	G	G	G	G	G	G	G	G	H	G	G	C	H	G	H
JAX00240602	1	3242072	0	G	A	G	G	G	G	G	A	A	G	G	G	G	G	G	G	G	A	G	G	G	G	G	G	G	G	G	G	G	A	A	G	H	G	G	G	G	A	A	G	G	A	G	G	H	H
JAX00240603	1	3242877	1	C	T	C	C	T	T	C	T	C	T	C	T	T	T	T	H	C	T	C	C	T	C	C	H	C	C	T	C	T	T	T	H	H	C	C	C	C	T	C	H	C	C	T	T	C	H
JAX00000020	1	3245440	0	C	G	C	C	G	G	C	C	C	C	C	C	C	C	G	H	C	C	C	C	G	C	C	C	C	C	C	C	G	C	C	H	C	C	C	C	C	C	C	C	C	C	C	H	C	C
JAX00240606	1	3252824	1	C	T	C	C	C	C	C	T	C	C	C	C	C	C	C	C	C	T	C	C	C	C	C	C	C	C	C	C	C	T	T	C	H	C	C	C	C	T	C	C	C	C	C	C	C	C
JAX00000021	1	3255597	0	A	G	A	A	G	G	A	G	G	G	A	G	G	G	G	H	A	G	A	A	G	A	A	H	A	A	G	A	G	G	G	H	H	A	A	A	A	G	G	H	A	G	G	G	H	G
JAX00240609	1	3256455	1	A	G	A	A	A	A	A	A	A	G	A	G	G	G	A	A	A	A	A	A	A	A	A	H	A	A	G	A	A	A	A	A	A	A	A	A	A	A	A	H	A	A	G	H	A	H
JAX00190634	1	3259538	1	A	T	A	A	A	A	A	A	T	A	A	A	A	A	A	A	A	A	A	A	A	A	A	A	A	A	A	A	A	A	A	A	A	A	A	A	A	A	T	A	A	T	A	A	H	H
JAX00240611	1	3286216	1	T	C	T	T	T	T	T	C	C	T	T	T	T	T	T	T	T	C	T	T	T	T	T	T	T	T	T	T	T	C	C	T	H	T	T	T	T	C	C	T	T	C	T	T	H	H
JAX00190636	1	3309472	0	G	T	G	G	G	G	G	T	T	G	G	G	G	G	G	G	G	T	G	G	G	G	G	G	G	G	G	G	G	T	T	G	H	G	G	G	G	T	T	G	G	T	G	G	H	H
JAX00000022	1	3310442	0	T	C	T	T	C	C	T	C	C	T	T	T	T	T	C	H	T	C	T	T	C	T	T	T	T	T	T	T	C	C	C	H	H	T	T	T	T	C	C	T	T	C	T	H	H	H
JAX00000023	1	3312905	0	A	G	A	A	G	G	A	G	G	A	A	A	A	A	G	H	A	G	A	A	G	A	A	A	A	A	A	A	G	G	G	H	H	A	A	A	A	G	G	A	A	G	A	H	H	H
JAX00000024	1	3313570	0	A	G	A	A	G	G	A	A	A	A	A	A	A	A	G	H	A	A	A	A	G	A	A	A	A	A	A	A	G	H	A	H	A	A	A	A	A	A	A	A	A	A	A	H	A	A
JAX00240615	1	3344957	0	T	A	T	T	T	T	T	A	T	T	T	T	T	T	T	T	T	A	T	T	T	T	T	T	T	T	T	T	T	A	A	T	H	T	T	T	T	A	T	T	T	T	T	T	T	T
JAX00240616	1	3345737	0	G	A	G	G	A	A	G	G	A	G	G	G	G	G	A	H	G	G	G	G	A	G	G	G	G	G	G	G	A	G	G	H	G	G	G	G	G	G	A	G	G	A	G	H	H	H
JAX00240617	1	3345998	1	G	A	G	G	A	A	G	G	A	G	G	G	G	G	A	H	G	G	G	G	A	G	G	G	G	G	G	G	A	G	G	H	G	G	G	G	G	G	A	G	G	A	G	H	H	H
JAX00240619	1	3347535	0	G	A	G	G	G	G	G	A	A	G	G	G	G	G	G	G	G	A	G	G	G	G	G	G	G	G	G	G	G	A	A	G	H	G	G	G	G	A	A	G	G	A	G	G	H	H
JAX00240620	1	3349702	0	G	A	G	G	A	A	G	G	G	G	G	G	G	G	A	H	G	G	G	G	A	G	G	G	G	G	G	G	A	G	G	H	G	G	G	G	G	G	G	G	G	G	G	H	G	G
JAX00240621	1	3349904	1	G	C	G	G	G	G	G	C	G	G	G	G	G	G	G	G	G	C	G	G	G	G	G	G	G	G	G	G	G	C	C	G	H	G	G	G	G	C	G	G	G	G	G	G	G	G
JAX00240622	1	3350542	0	T	C	T	T	C	C	T	T	T	T	T	T	T	T	C	H	T	T	T	T	C	T	T	T	T	T	T	T	C	T	T	H	T	T	T	T	T	T	T	T	T	T	T	H	T	T
JAX00000025	1	3352988	0	C	T	C	C	T	T	C	C	C	C	C	C	C	C	T	H	C	C	C	C	T	C	C	C	C	C	C	C	T	C	C	H	C	C	C	C	C	C	C	C	C	C	C	H	C	C
JAX00000026	1	3353030	0	A	G	A	A	G	G	A	G	G	A	A	A	A	A	G	H	A	G	A	A	G	A	A	A	A	A	A	A	G	G	G	G	G	A	A	A	A	G	G	A	A	G	A	G	G	G
JAX00240624	1	3355345	0	T	C	T	T	C	C	T	T	T	T	T	T	T	T	C	H	T	T	T	T	C	T	T	T	T	T	T	T	C	T	T	H	T	T	T	T	T	T	T	T	T	T	T	H	T	T
JAX00240628	1	3356273	0	G	A	G	G	G	G	G	G	A	G	G	G	G	G	G	G	G	G	G	G	G	G	G	G	G	G	G	G	G	G	G	G	G	G	G	G	G	G	A	G	G	A	G	G	H	H
JAX00240630	1	3356666	1	A	C	A	A	C	C	A	A	A	C	A	C	C	C	C	H	A	A	A	A	C	A	A	H	A	A	C	A	C	A	A	H	A	A	A	A	A	A	A	H	A	A	C	C	A	H
JAX00240631	1	3357012	0	G	A	G	G	G	G	G	G	G	A	G	A	A	A	G	G	G	G	G	G	G	G	G	H	G	G	A	G	G	G	G	G	G	G	G	G	G	G	G	H	G	G	A	H	G	H
JAX00000027	1	3357122	0	C	T	C	C	T	T	C	C	T	T	C	T	T	T	T	H	C	C	C	C	T	C	C	H	C	C	T	C	T	C	C	H	C	C	C	C	C	C	T	H	C	T	T	T	H	T
JAX00240632	1	3357250	0	T	C	T	T	T	T	T	T	C	T	T	T	T	T	T	T	T	T	T	T	T	T	T	T	T	T	T	T	T	T	T	T	T	T	T	T	T	T	C	T	T	C	T	T	H	H
JAX00240633	1	3357964	0	G	A	G	G	A	A	G	A	A	A	G	A	A	H	A	H	G	A	G	G	A	G	G	H	G	G	A	G	A	A	A	A	H	G	G	G	G	A	A	H	G	A	A	A	H	A
JAX00240634	1	3361738	1	G	A	G	G	G	G	G	A	A	A	G	A	A	A	G	G	G	A	G	G	G	G	G	H	G	G	A	G	G	A	A	G	H	G	G	G	G	A	A	H	G	A	A	H	H	A
JAX00240635	1	3361908	0	T	C	T	T	T	T	T	C	C	T	T	T	T	T	T	T	T	C	T	T	T	T	T	T	T	T	T	T	T	C	C	T	H	T	T	T	T	C	C	T	T	C	T	T	H	H
JAX00000028	1	3363815	0	C	A	C	C	A	A	C	C	C	C	C	C	C	C	A	H	C	C	C	C	A	C	C	C	C	C	C	C	A	C	C	H	C	C	C	C	C	C	C	C	C	C	C	H	C	C
JAX00000029	1	3371818	1	T	C	T	T	C	C	T	C	C	C	T	C	C	C	C	H	T	C	T	T	C	T	T	H	T	T	C	T	C	C	C	H	H	T	T	T	T	C	C	H	T	C	C	C	H	C
JAX00190638	1	3374812	0	G	A	G	G	G	G	G	A	A	G	G	G	G	G	G	G	G	A	G	G	G	G	G	G	G	G	G	G	G	A	A	G	H	G	G	G	G	A	A	G	G	A	G	G	H	H
JAX00240636	1	3379644	1	C	A	C	C	C	C	C	C	C	A	C	A	A	A	C	C	C	C	C	C	C	C	C	H	C	C	A	C	C	C	C	C	C	C	C	C	C	C	C	H	C	C	A	H	C	H
JAX00240637	1	3384323	0	C	A	C	C	A	A	C	C	C	C	C	C	C	C	A	H	C	C	C	C	A	C	C	C	C	C	C	C	A	C	C	H	C	C	C	C	C	C	C	C	C	C	C	H	C	C
JAX00240638	1	3389443	1	G	T	G	G	G	G	G	G	G	T	G	T	T	T	G	G	G	G	G	G	G	G	G	H	G	G	T	G	G	G	G	G	G	G	G	G	G	G	G	H	G	G	T	H	G	H
JAX00240639	1	3394268	0	A	T	A	A	T	T	A	A	A	T	A	T	T	T	T	A	A	A	A	A	T	A	A	A	A	A	T	A	T	A	A	A	A	A	A	A	A	A	A	A	A	A	T	H	A	A
JAX00000030	1	3397429	1	G	C	G	G	C	C	G	C	C	C	G	C	C	C	C	H	G	C	G	G	C	G	G	H	G	G	C	G	C	C	C	H	H	G	G	G	G	C	C	H	G	C	C	C	H	C
JAX00000031	1	3403831	1	A	C	A	A	C	C	A	C	C	C	A	C	C	C	C	H	A	C	A	A	C	A	A	H	A	A	C	A	C	C	C	H	H	A	A	A	A	C	C	H	A	C	C	C	H	C
JAX00190639	1	3421900	1	A	T	A	A	A	A	A	A	T	A	A	A	A	A	A	A	A	A	A	A	A	A	A	A	A	A	A	A	A	A	A	A	A	A	A	A	A	A	T	A	A	T	A	A	H	H
JAX00240641	1	3422869	1	T	C	T	T	T	T	T	T	C	T	T	T	T	T	T	T	T	T	T	T	T	T	T	T	T	T	T	T	T	T	T	T	T	T	T	T	T	T	C	T	T	C	T	T	H	H
JAX00240643	1	3424040	1	T	C	T	T	T	T	T	C	C	T	T	T	T	T	T	T	T	C	T	T	T	T	T	T	T	T	T	T	T	C	C	T	H	T	T	T	T	C	C	T	T	C	T	T	H	H
JAX00000032	1	3428294	1	A	G	A	A	G	G	A	G	G	G	A	G	G	G	G	H	A	G	A	A	G	A	A	H	A	A	G	A	G	G	G	H	H	A	A	A	A	G	G	H	A	G	G	G	H	G
JAX00240645	1	3443202	1	A	G	A	A	G	G	A	A	A	G	A	G	G	G	G	H	A	A	A	A	G	A	A	H	A	A	G	A	G	A	A	H	A	A	A	A	A	A	A	H	A	A	G	G	A	H
JAX00240646	1	3443445	1	T	C	T	T	T	T	T	C	C	T	T	T	T	T	T	T	T	C	T	T	T	T	T	T	T	T	T	T	T	C	C	T	H	T	T	T	T	C	C	T	T	C	T	T	H	H
JAX00240647	1	3444802	1	C	T	C	C	C	C	C	C	T	C	C	C	C	C	C	C	C	C	C	C	C	C	C	C	C	C	C	C	C	C	C	C	C	C	C	C	C	C	T	C	C	T	C	C	H	H
JAX00240648	1	3445011	1	C	T	C	C	C	C	C	T	T	C	C	C	C	C	C	C	C	T	C	C	C	C	C	C	C	C	C	C	C	T	T	C	H	C	C	C	C	T	T	C	C	T	C	C	H	H
JAX00240650	1	3448226	1	T	C	T	T	C	C	T	C	C	C	T	C	C	C	C	H	T	C	T	T	C	T	T	H	T	T	C	T	C	C	C	H	H	T	T	T	T	C	C	H	T	C	C	C	H	C
JAX00000034	1	3456704	1	T	G	T	T	G	G	T	G	G	G	T	G	G	G	G	H	T	G	T	T	G	T	T	H	T	T	G	T	G	G	G	H	H	T	T	T	T	G	G	H	T	G	G	G	H	G
JAX00240651	1	3456813	0	G	A	G	G	G	G	G	G	A	G	G	G	G	G	G	G	G	G	G	G	G	G	G	G	G	G	G	G	G	G	G	G	G	G	G	G	G	G	A	G	G	A	G	G	H	A
JAX00240652	1	3456880	1	A	T	A	A	T	T	A	A	A	T	A	T	T	T	T	H	A	A	A	A	T	A	A	H	A	A	T	A	T	A	A	H	A	A	A	A	A	A	A	H	A	A	T	T	A	H
JAX00240654	1	3464370	1	G	A	G	G	A	A	G	G	G	A	G	A	A	A	A	H	G	G	G	G	A	G	G	H	G	G	A	G	A	G	G	H	G	G	G	G	G	G	G	H	G	G	A	A	G	H
JAX00240655	1	3465089	0	G	C	G	G	G	G	G	C	C	G	G	G	G	G	G	G	G	C	G	G	G	G	G	G	G	G	G	G	G	C	C	G	H	G	G	G	G	C	C	G	G	C	G	G	H	H
JAX00240656	1	3465817	1	A	G	A	A	G	G	A	A	A	G	A	G	G	G	G	H	A	A	A	A	G	A	A	H	A	A	G	A	G	A	A	H	A	A	A	A	A	A	A	H	A	A	G	G	A	H
JAX00000035	1	3465918	1	G	T	G	G	T	T	G	T	T	T	G	T	T	T	T	H	G	T	G	G	T	G	G	H	G	G	T	G	T	T	T	H	H	G	G	G	G	T	T	H	G	T	T	T	H	T
JAX00000036	1	3469348	1	A	T	A	A	T	T	A	A	A	T	A	T	T	T	T	H	A	A	A	A	T	A	A	H	A	A	T	A	T	A	A	H	A	A	A	A	A	A	A	H	A	A	T	T	A	H
JAX00240657	1	3471214	1	T	C	T	T	C	C	T	T	T	C	T	C	C	C	C	H	T	T	T	T	C	T	T	H	T	T	C	T	C	T	T	H	T	T	T	T	T	T	T	H	T	T	C	C	T	H
JAX00000037	1	3482276	1	T	C	T	T	C	C	T	C	C	C	T	C	C	C	C	H	T	C	T	T	C	T	T	H	T	T	C	T	C	C	C	H	H	T	T	T	T	C	C	H	T	C	C	C	H	C
JAX00240659	1	3483564	1	T	C	T	T	T	T	T	C	C	T	T	T	T	T	T	T	T	C	T	T	T	T	T	T	T	T	T	T	T	C	C	T	H	T	T	T	T	C	C	T	T	C	T	T	H	H
JAX00240660	1	3483789	1	G	A	G	G	A	A	G	G	A	A	G	A	A	A	A	H	G	G	G	G	A	G	G	H	G	G	A	G	A	G	G	H	G	G	G	G	G	G	A	H	G	A	A	A	H	A
JAX00240661	1	3484688	1	C	T	C	C	C	C	C	T	C	C	C	C	C	C	C	C	C	T	C	C	C	C	C	C	C	C	C	C	C	T	T	C	H	C	C	C	C	T	C	C	C	C	C	C	C	C
JAX00000038	1	3485008	1	A	G	A	A	G	G	A	G	G	G	A	G	G	G	G	H	A	G	A	A	G	A	A	H	A	A	G	A	G	G	G	H	H	A	A	A	A	G	G	H	A	G	G	G	H	G
JAX00000039	1	3487375	0	T	C	T	T	C	C	T	C	C	C	T	C	C	C	C	H	T	C	T	T	C	T	T	H	T	T	C	T	C	C	C	H	H	T	T	T	T	C	C	H	T	C	C	C	H	C
JAX00240665	1	3506140	0	A	G	A	A	A	A	A	G	A	A	A	A	A	A	A	A	A	G	A	A	A	A	A	A	A	A	A	A	A	G	G	A	H	A	A	A	A	G	A	A	A	A	A	A	A	A
JAX00240667	1	3507372	1	A	T	A	A	A	A	A	T	T	A	A	A	A	A	A	A	A	T	A	A	A	A	A	A	A	A	A	A	A	T	T	A	H	A	A	A	A	T	T	A	A	T	A	A	H	H
JAX00240671	1	3536990	1	G	A	G	G	G	G	G	A	G	G	G	G	G	G	G	G	G	A	G	G	G	G	G	G	G	G	G	G	G	A	A	G	H	G	G	G	G	A	G	G	G	G	G	G	G	G
JAX00190642	1	3555464	1	C	T	C	C	C	C	C	C	T	C	C	C	C	C	C	C	C	C	C	C	C	C	C	C	C	C	C	C	C	C	C	C	C	C	C	C	C	C	T	C	C	T	C	C	H	H
JAX00240672	1	3568890	0	A	G	A	A	A	A	A	G	G	A	A	A	A	A	A	A	A	G	H	A	A	A	A	A	A	A	A	A	A	G	G	A	H	A	A	A	A	G	G	A	A	G	A	A	H	H
JAX00240673	1	3569683	1	A	G	A	A	A	A	A	G	G	A	A	A	A	A	A	A	A	G	A	A	A	A	A	A	A	A	A	A	A	G	G	A	H	A	A	A	A	G	G	A	A	G	A	A	H	H
JAX00190644	1	3569987	0	G	A	G	G	G	G	G	A	A	G	G	G	G	G	G	G	G	A	G	G	G	G	G	G	G	G	G	G	G	A	A	G	H	G	G	G	G	A	A	G	G	A	G	G	H	H
JAX00240674	1	3571668	1	C	T	C	C	C	C	C	C	T	C	C	C	C	C	C	C	C	C	C	C	C	C	C	C	C	C	C	C	C	C	C	C	C	C	C	C	C	C	T	C	C	T	C	C	H	H
JAX00000044	1	3572277	0	A	C	A	A	A	A	A	C	C	A	A	A	A	A	A	A	A	C	A	A	A	A	A	A	A	A	A	A	A	C	C	A	H	A	A	A	A	C	C	A	A	C	A	A	H	H
JAX00240679	1	3578995	0	C	G	C	C	C	C	C	C	G	C	C	C	C	C	C	C	C	C	C	C	C	C	C	C	C	C	C	C	C	C	C	C	C	C	C	C	C	C	G	C	C	G	C	C	H	H
JAX00188660	1	3590716	0	T	G	G	T	G	G	G	G	G	G	G	G	G	G	G	G	T	G	T	G	G	T	G	H	G	G	G	G	G	G	G	G	H	G	T	G	T	G	G	G	G	G	G	G	G	G
JAX00240684	1	3596391	1	A	G	A	A	A	A	A	G	A	A	A	A	A	A	A	A	A	G	A	A	A	A	A	A	A	A	A	A	A	G	G	A	H	A	A	A	A	G	A	A	A	A	A	A	A	A
JAX00240685	1	3597668	1	G	A	G	G	G	G	G	G	A	G	G	G	G	G	G	G	G	G	G	G	G	G	G	G	G	G	G	G	G	G	G	G	G	G	G	G	G	G	A	G	G	A	G	G	H	H
JAX00240686	1	3602093	0	C	T	C	C	C	C	C	T	C	C	C	C	C	C	C	C	C	T	C	C	C	C	C	C	C	C	C	C	C	T	T	C	H	C	C	C	C	T	C	C	C	C	C	C	C	C
JAX00240687	1	3602220	1	G	A	G	G	G	G	G	A	G	G	G	G	G	G	G	G	G	A	G	G	G	G	G	G	G	G	G	G	G	A	A	G	H	G	G	G	G	A	G	G	G	G	G	G	G	G
JAX00240688	1	3615896	0	T	C	T	T	T	T	T	C	C	T	T	T	T	T	T	T	T	C	T	T	T	T	T	T	T	T	T	T	T	C	C	T	H	T	T	T	T	C	C	T	T	C	T	T	H	H
JAX00240689	1	3618694	0	T	A	T	T	T	T	T	T	A	T	T	T	T	T	T	T	T	T	T	T	T	T	T	T	T	T	T	T	T	T	T	T	T	T	T	T	T	T	A	T	T	A	T	T	H	H
JAX00000046	1	3622720	0	G	T	T	G	G	G	T	G	G	G	T	G	G	G	G	H	G	G	G	T	G	G	T	G	T	H	G	T	G	G	G	H	G	T	G	T	G	G	G	H	T	G	G	G	H	G
JAX00000048	1	3634820	0	C	G	G	C	G	G	G	G	G	G	G	G	G	G	G	G	C	G	C	G	G	C	G	C	G	G	G	G	G	G	G	G	H	G	C	G	C	G	G	G	G	G	G	G	G	G
JAX00240694	1	3636188	1	C	A	C	C	C	C	C	C	A	C	C	C	C	C	C	C	C	C	C	C	C	C	C	C	C	C	C	C	C	C	C	C	C	C	C	C	C	C	A	C	C	A	C	C	H	H
JAX00240695	1	3644868	1	C	T	C	C	C	C	C	T	T	C	C	C	C	C	C	C	C	T	C	C	C	C	C	C	C	C	C	C	C	T	T	C	H	C	C	C	C	T	T	C	C	T	C	C	H	H
JAX00240696	1	3655079	0	C	A	C	C	C	C	C	A	C	C	C	C	C	C	C	C	C	A	C	C	C	C	C	C	C	C	C	C	C	A	A	C	H	C	C	C	C	A	C	C	C	C	C	C	C	C
JAX00240697	1	3655282	0	T	C	T	T	T	T	T	C	C	T	T	T	T	T	T	T	T	C	T	T	T	T	T	T	T	T	T	T	T	C	C	T	H	T	T	T	T	C	C	T	T	C	T	T	H	H
JAX00240698	1	3658355	1	G	A	G	G	G	G	G	G	G	A	G	A	A	A	G	G	G	G	G	G	G	G	G	H	G	G	A	G	G	G	G	G	G	G	G	G	G	G	G	H	G	G	A	H	G	H
JAX00240699	1	3658453	1	A	G	A	A	A	A	A	A	G	A	A	A	A	A	A	A	A	A	A	A	A	A	A	A	A	A	A	A	A	A	A	A	A	A	A	A	A	A	G	A	A	G	A	A	H	H
JAX00240700	1	3658480	1	C	A	C	C	C	C	C	A	C	C	C	C	C	C	C	C	C	A	C	C	C	C	C	C	C	C	C	C	C	A	A	C	H	C	C	C	C	A	C	C	C	C	C	C	C	C
JAX00240702	1	3683895	1	A	G	A	A	A	A	A	G	G	A	A	A	A	A	A	A	A	G	A	A	A	A	A	A	A	A	A	A	A	G	G	A	H	A	A	A	A	G	G	A	A	G	A	A	H	H
JAX00240703	1	3684002	0	A	C	A	A	A	A	A	C	C	C	A	C	C	C	A	A	A	C	A	A	A	A	A	H	A	A	C	A	A	C	C	A	H	A	A	A	A	C	C	H	A	C	C	H	H	C
JAX00000054	1	3702609	1	T	G	T	T	T	T	T	G	G	G	T	G	G	G	T	T	T	G	T	T	T	T	T	H	T	T	G	T	T	G	G	T	H	T	T	T	T	G	G	H	T	G	G	H	H	G
JAX00240707	1	3724184	1	A	G	A	A	A	A	A	G	G	A	A	A	A	A	A	A	A	G	A	A	A	A	A	A	A	A	A	A	A	G	G	A	H	A	A	A	A	G	G	A	A	G	A	A	H	H
JAX00000056	1	3731515	1	A	G	A	A	A	A	A	G	G	G	A	G	G	G	A	A	A	G	A	A	A	A	A	H	A	A	G	A	A	G	G	A	H	A	A	A	A	G	G	H	A	G	G	H	H	G
JAX00240710	1	3731739	0	A	G	A	A	A	A	A	G	G	G	A	G	G	G	A	A	A	G	A	A	A	A	A	H	A	A	G	A	A	G	G	A	H	A	A	A	A	G	G	H	A	G	G	H	H	G
JAX00240711	1	3731806	1	C	G	C	C	C	C	C	C	G	G	C	G	G	G	C	C	C	C	C	C	C	C	C	H	C	C	G	C	C	C	C	C	C	C	C	C	C	C	G	H	C	G	G	H	H	G
JAX00240712	1	3732012	0	G	C	G	G	G	G	G	G	C	C	G	C	C	C	G	G	G	G	G	G	G	G	G	C	G	G	C	G	G	G	G	G	G	G	G	G	G	G	C	H	G	C	C	C	H	C
JAX00240721	1	3786289	1	T	C	T	T	T	T	T	C	C	C	T	C	C	C	T	T	T	C	T	T	T	T	T	H	T	T	C	T	T	C	C	T	H	T	T	T	T	C	C	H	T	C	C	H	H	C
JAX00240722	1	3802346	0	A	G	A	A	A	A	A	G	A	A	A	A	A	A	A	A	A	G	A	A	A	A	A	A	A	A	A	A	A	G	G	A	H	A	A	A	A	G	A	A	A	A	A	A	A	A
JAX00240724	1	3804807	0	G	A	G	G	G	G	G	A	G	G	G	G	G	G	G	G	G	A	G	G	G	G	G	G	G	G	G	G	G	A	H	G	H	G	G	G	G	A	G	G	G	G	G	G	G	G
JAX00240725	1	3832887	1	C	G	C	C	C	C	C	G	C	C	C	C	C	C	C	C	C	G	C	C	C	C	C	C	C	C	C	C	C	G	G	C	H	C	C	C	C	G	C	C	C	C	C	C	C	C
JAX00240729	1	3877943	0	C	T	C	C	C	C	C	C	C	T	C	T	T	T	C	C	C	C	C	C	C	C	C	H	C	C	T	C	C	C	C	C	C	C	C	C	C	C	C	H	C	C	T	H	C	H
JAX00000067	1	3889320	0	G	A	G	G	G	G	G	A	A	A	G	A	A	A	G	G	G	A	G	G	G	G	G	H	G	G	A	G	G	A	A	G	H	G	G	G	G	A	A	H	G	A	A	H	H	A
JAX00240732	1	3889437	0	T	C	T	T	T	T	T	T	C	T	T	T	T	T	T	T	T	T	T	T	T	T	T	T	T	T	T	T	T	T	T	T	T	T	T	T	T	T	C	T	T	C	T	T	H	H
JAX00000068	1	3890801	0	A	G	A	A	A	A	A	G	A	A	A	A	A	A	A	A	A	G	A	A	A	A	A	A	A	A	A	A	A	G	G	A	H	A	A	A	A	G	A	A	A	A	A	A	A	A
JAX00240733	1	3891507	0	G	A	G	G	G	G	G	G	A	G	G	G	G	G	G	G	G	G	G	G	G	G	G	G	G	G	G	G	G	G	G	G	G	G	G	G	G	G	A	G	G	A	G	G	H	H
JAX00000069	1	3896444	0	G	A	G	G	A	A	G	G	G	G	G	G	G	G	A	H	G	G	G	G	A	G	G	G	G	G	G	G	A	G	G	H	G	G	G	G	G	G	G	G	G	G	G	H	G	G
JAX00240736	1	3917985	1	G	A	G	G	G	G	G	G	G	A	G	A	A	A	G	G	G	G	G	G	G	G	G	H	G	G	A	G	G	G	G	G	G	G	G	G	G	G	G	H	G	G	A	H	G	H
JAX00240738	1	3923164	0	G	T	G	G	G	G	G	G	G	T	G	T	T	T	G	G	G	G	G	G	G	G	G	T	G	G	T	G	G	G	G	G	G	G	G	G	G	G	G	H	G	G	T	H	G	H
JAX00240739	1	3923248	0	C	T	C	C	C	C	C	C	C	T	C	T	T	T	C	C	C	C	C	C	C	C	C	H	C	C	T	C	C	C	C	C	C	C	C	C	C	C	C	H	C	C	T	H	C	H
JAX00240741	1	3961892	0	T	C	T	T	T	T	T	C	C	C	T	C	C	C	T	T	T	C	T	T	T	T	T	H	T	T	C	T	T	C	C	T	H	T	T	T	T	C	C	H	T	C	C	H	H	C
JAX00000075	1	3981463	1	A	T	A	A	A	A	A	A	T	A	A	A	A	A	A	A	A	A	A	A	A	A	A	A	A	A	A	A	A	A	A	A	A	A	A	A	A	A	T	A	A	T	A	A	H	H
JAX00190648	1	3982668	0	G	A	G	G	G	G	G	G	A	G	G	G	G	G	G	G	G	G	G	G	G	G	G	G	G	G	G	G	G	G	G	G	G	G	G	G	G	G	A	G	G	A	G	G	H	H
JAX00240742	1	3983264	1	A	G	A	A	A	A	A	A	G	A	A	A	A	A	A	A	A	A	A	A	A	A	A	A	A	A	A	A	A	A	A	A	A	A	A	A	A	A	G	A	A	G	A	A	H	H
JAX00240746	1	3994874	0	C	A	C	C	C	C	C	C	A	C	C	C	C	C	C	C	C	C	C	C	C	C	C	C	C	C	C	C	C	C	C	C	C	C	C	C	C	C	A	C	C	A	C	C	H	H
JAX00240749	1	4004375	0	C	T	C	C	C	C	C	C	T	C	C	C	C	C	C	C	C	C	C	C	C	C	C	C	C	C	C	C	C	C	C	C	C	C	C	C	C	C	T	C	C	T	C	C	H	H
JAX00000076	1	4014866	1	C	T	T	C	C	C	T	C	C	C	T	C	C	C	C	H	C	C	C	T	C	C	T	C	T	T	C	T	C	C	C	H	C	T	C	T	C	C	C	H	T	C	C	C	H	C
JAX00000077	1	4016071	1	G	A	G	G	A	A	G	G	G	G	G	G	G	G	A	H	G	G	G	G	A	G	G	G	G	G	G	G	A	G	G	H	G	G	G	G	G	G	G	G	G	G	G	H	G	G
JAX00240751	1	4017593	1	G	A	G	G	G	G	G	G	G	A	G	A	A	A	G	G	G	G	G	G	G	G	G	H	G	G	A	G	G	G	G	G	G	G	G	G	G	G	G	H	G	G	A	H	G	H
JAX00240752	1	4017829	1	A	G	A	A	A	A	A	G	A	A	A	A	A	A	A	A	A	G	A	A	A	A	A	A	A	A	A	A	A	G	G	A	H	A	A	A	A	G	A	A	A	A	A	A	A	A
JAX00240757	1	4026244	1	C	T	C	C	C	C	C	T	C	T	C	T	T	T	C	C	C	T	C	C	C	C	C	H	C	C	T	C	C	T	T	C	H	C	C	C	C	T	C	H	C	C	T	H	C	H
JAX00240761	1	4048026	0	A	G	A	A	A	A	A	A	A	G	A	G	G	G	A	A	A	A	A	A	A	A	A	A	A	A	G	A	A	A	A	A	A	A	A	A	A	A	A	H	A	A	G	H	A	H
JAX00240763	1	4048830	0	C	A	C	C	C	C	C	A	C	A	C	A	A	A	C	C	C	A	C	C	C	C	C	H	C	C	A	C	C	A	A	C	H	C	C	C	C	A	C	H	C	C	A	H	C	H
JAX00240764	1	4048884	1	G	C	G	G	G	G	G	C	C	C	G	C	C	C	G	G	G	C	G	G	G	G	G	H	G	G	C	G	G	C	C	G	H	G	G	G	G	C	C	H	G	C	C	H	H	C
JAX00240765	1	4067350	0	C	A	C	C	C	C	C	A	A	A	C	A	A	H	C	C	C	A	C	C	C	C	C	H	C	C	A	C	C	A	A	C	H	C	C	C	C	A	A	H	C	A	A	H	H	A
JAX00240767	1	4077471	1	C	T	C	C	C	C	C	T	T	T	C	T	T	T	C	C	C	T	C	C	C	C	C	H	C	C	T	C	C	T	T	C	H	C	C	C	C	T	T	H	C	T	T	H	H	T
JAX00000081	1	4079655	1	A	C	A	A	A	A	A	C	C	C	A	C	C	C	A	A	A	C	A	A	A	A	A	H	A	A	C	A	A	C	C	A	H	A	A	A	A	C	C	H	A	C	C	H	H	C
JAX00240768	1	4080163	0	C	T	C	C	C	C	C	T	T	C	C	C	C	C	C	C	C	T	C	C	C	C	C	C	C	C	C	C	C	T	T	C	H	C	C	C	C	T	T	C	C	T	C	C	H	H
JAX00240769	1	4085361	0	G	A	G	G	G	G	G	G	G	A	G	A	A	A	G	G	G	G	G	G	G	G	G	H	G	G	A	G	G	G	G	G	G	G	G	G	G	G	G	H	G	G	A	H	G	H
JAX00240770	1	4087308	0	T	C	T	T	T	T	T	T	C	C	T	C	C	C	T	T	T	T	T	T	T	T	T	C	T	T	C	T	T	T	T	T	T	T	T	T	T	T	C	H	T	C	C	H	H	C
JAX00240771	1	4090808	0	T	C	T	T	T	T	T	C	T	T	T	T	T	T	T	T	T	C	T	T	T	T	T	T	T	T	T	T	T	C	C	T	H	T	T	T	T	C	T	T	T	T	T	T	T	T
JAX00000082	1	4098545	1	A	G	A	A	A	A	A	G	G	A	A	A	A	A	A	A	A	G	A	A	A	A	A	A	A	A	A	A	A	G	G	A	H	A	A	A	A	G	G	A	A	G	A	A	H	H
JAX00240774	1	4098591	0	G	A	G	G	G	G	G	G	A	G	G	G	G	G	G	G	G	G	G	G	G	G	G	G	G	G	G	G	G	G	G	G	G	G	G	G	G	G	A	G	G	A	G	G	H	H
JAX00000083	1	4098689	0	G	A	G	G	G	G	G	A	A	G	G	G	G	G	G	G	G	A	G	G	G	G	G	G	G	G	G	G	G	A	A	G	H	G	G	G	G	A	A	G	G	A	G	G	H	H
JAX00240776	1	4131261	0	T	C	T	T	T	T	T	C	C	T	T	T	T	T	T	T	T	C	T	T	T	T	T	T	T	T	T	T	T	C	C	T	H	T	T	T	T	C	C	T	T	C	T	T	H	H
JAX00000085	1	4152504	0	T	C	T	T	T	T	T	T	C	T	T	T	T	T	T	T	T	T	T	T	T	T	T	T	T	T	T	T	T	T	T	T	T	T	T	T	T	T	C	T	T	C	T	T	H	H
JAX00000086	1	4154484	0	G	A	A	G	A	A	A	G	G	A	A	A	A	A	A	A	G	G	G	A	A	G	A	H	A	A	A	A	A	G	G	A	G	A	G	A	G	G	G	A	A	G	A	A	H	H
JAX00000087	1	4159108	0	G	C	G	G	G	G	G	C	C	G	G	G	G	G	G	G	G	C	G	G	G	G	G	G	G	G	G	G	G	C	C	G	H	G	G	G	G	C	C	G	G	C	G	G	H	H
JAX00240778	1	4159564	1	C	T	C	C	C	C	C	T	C	C	C	C	C	C	C	C	C	T	C	C	C	C	C	C	C	C	C	C	C	T	T	C	H	C	C	C	C	T	C	C	C	C	C	C	C	C
JAX00240779	1	4159615	1	T	G	T	T	T	T	T	G	G	T	T	T	T	T	T	T	T	G	T	T	T	T	T	T	T	T	T	T	T	G	G	T	H	T	T	T	T	G	G	T	T	G	T	T	H	H
JAX00240780	1	4160277	1	G	A	G	G	G	G	G	A	A	G	G	G	G	G	G	G	G	A	G	G	G	G	G	G	G	G	G	G	G	A	A	G	H	G	G	G	G	A	A	G	G	A	G	G	H	H
JAX00240781	1	4164816	0	A	G	A	A	A	A	A	A	G	A	A	A	A	A	A	A	A	A	A	A	A	A	A	A	A	A	A	A	A	A	A	A	A	A	A	A	A	A	G	A	A	G	A	A	H	H
JAX00240782	1	4165034	0	T	A	T	T	T	T	T	T	A	T	T	T	T	T	T	T	T	T	T	T	T	T	T	T	T	T	T	T	T	T	T	T	T	T	T	T	T	T	A	T	T	A	T	T	H	H
JAX00000088	1	4185346	0	T	C	T	T	T	T	T	T	C	T	T	T	T	T	T	T	T	T	T	T	T	T	T	T	T	T	T	T	T	T	T	T	T	T	T	T	T	T	C	T	T	C	T	T	H	C
JAX00000089	1	4185434	0	T	C	T	T	T	T	T	T	C	T	T	T	T	T	T	T	T	T	T	T	T	T	T	T	T	T	T	T	T	T	T	T	T	T	T	T	T	T	C	T	T	C	T	T	H	H
JAX00240783	1	4201702	1	A	C	A	A	A	A	A	A	C	A	A	A	A	A	A	A	A	A	A	A	A	A	A	A	A	A	A	A	A	A	A	A	A	A	A	A	A	A	C	A	A	C	A	A	H	H
JAX00240785	1	4207648	1	T	C	T	T	T	T	T	C	C	T	T	T	T	T	T	T	T	C	T	T	T	T	T	T	T	T	T	T	T	C	C	T	H	T	T	T	T	C	C	T	T	C	T	T	H	H
JAX00240787	1	4235088	1	A	G	A	A	A	A	A	G	G	A	A	A	A	A	A	A	A	G	A	A	A	A	A	A	A	A	A	A	A	G	G	A	H	A	A	A	A	G	G	A	A	G	A	A	H	H
JAX00000098	1	4283358	1	C	T	C	C	C	C	C	T	C	C	C	C	C	C	C	C	C	T	C	C	C	C	C	C	C	C	C	C	C	T	T	C	H	C	C	C	C	T	C	C	C	C	C	C	C	C
JAX00000099	1	4299982	1	A	G	A	A	A	A	A	G	A	A	A	A	A	A	A	A	A	G	A	A	A	A	A	A	A	A	A	A	A	G	G	A	H	A	A	A	A	G	A	A	A	A	A	A	A	A
JAX00240797	1	4300132	0	C	T	C	C	C	C	C	T	T	C	C	C	C	C	C	C	C	T	C	C	C	C	C	C	C	C	C	C	C	T	T	C	H	C	C	C	C	T	T	C	C	T	C	C	H	H
JAX00240800	1	4307388	1	C	G	C	C	C	C	C	C	C	G	C	G	G	G	C	C	C	C	C	C	C	C	C	H	C	C	G	C	C	C	C	C	C	C	C	C	C	C	C	H	C	C	G	H	C	H
JAX00240803	1	4324708	1	A	T	A	A	A	A	A	T	A	A	A	A	A	A	A	A	A	T	A	A	A	A	A	A	A	A	A	A	A	T	T	A	H	A	A	A	A	T	A	A	A	A	A	A	A	A
JAX00240804	1	4324972	1	T	G	T	T	T	T	T	G	T	T	T	T	T	T	T	T	T	G	T	T	T	T	T	T	T	T	T	T	T	G	G	T	H	T	T	T	T	G	T	T	T	T	T	T	T	T
JAX00190652	1	4333456	0	A	G	A	A	A	A	A	G	A	A	A	A	A	A	A	A	A	G	A	A	A	A	A	A	A	A	A	A	A	G	G	A	H	A	A	A	A	G	A	A	A	A	A	A	A	A
JAX00240805	1	4336250	1	T	G	T	T	T	T	T	G	G	T	T	T	T	T	T	T	T	G	T	T	T	T	T	T	T	T	T	T	T	G	G	T	H	T	T	T	T	G	G	T	T	G	T	T	H	H
JAX00240806	1	4337534	1	A	T	A	A	A	A	A	T	T	A	A	A	A	A	A	A	A	T	A	A	A	A	A	A	A	A	A	A	A	T	T	A	H	A	A	A	A	T	T	A	A	T	A	A	H	H
JAX00240808	1	4338328	1	G	C	G	G	G	G	G	C	G	G	G	G	G	G	G	G	G	C	G	G	G	G	G	G	G	G	G	G	G	C	C	G	H	G	G	G	G	C	G	G	G	G	G	G	G	G
JAX00000101	1	4340886	1	A	G	G	A	G	G	G	G	G	G	G	G	G	G	G	G	A	G	A	G	G	A	G	H	G	G	G	G	G	G	G	G	H	G	A	G	A	G	G	G	G	G	G	G	G	G
JAX00240810	1	4342023	0	T	C	T	T	T	T	T	C	C	T	T	T	T	T	T	T	T	C	T	T	T	T	T	T	T	T	T	T	T	C	C	T	H	T	T	T	T	C	C	T	T	C	T	T	H	H
JAX00240812	1	4347061	1	A	G	A	A	A	A	A	A	A	G	A	G	G	G	A	A	A	A	A	A	A	A	A	H	A	A	G	A	A	A	A	A	A	A	A	A	A	A	A	H	A	A	G	H	A	H
JAX00240813	1	4347257	0	G	A	G	G	G	G	G	G	A	G	G	G	G	G	G	G	G	G	G	G	G	G	G	G	G	G	G	G	G	G	G	G	G	G	G	G	G	G	A	G	G	A	G	G	H	H
JAX00000102	1	4347358	1	A	G	G	A	A	A	G	A	A	A	G	A	A	A	A	H	A	A	A	G	A	A	G	A	G	G	A	G	A	A	A	H	A	G	A	G	A	A	A	H	G	A	A	A	H	A
JAX00240814	1	4347432	0	A	C	A	A	A	A	A	A	C	C	A	C	C	C	A	A	A	A	A	A	A	A	A	H	A	A	C	A	A	A	A	A	A	A	A	A	A	A	C	H	A	C	C	H	H	C
JAX00000104	1	4379330	1	T	C	T	T	T	T	T	C	C	C	T	C	C	C	T	T	T	C	T	T	T	T	T	H	T	T	C	T	T	C	C	T	H	T	T	T	T	C	C	H	T	C	C	H	H	C
JAX00190654	1	4380025	1	G	A	G	G	G	G	G	A	A	A	G	A	A	A	G	G	G	A	G	G	G	G	G	H	G	G	A	G	G	A	A	G	H	G	G	G	G	A	A	H	G	A	A	H	H	A
JAX00000105	1	4382852	0	G	A	G	G	G	G	G	A	A	A	G	A	A	A	G	G	G	A	G	G	G	G	G	H	G	G	A	G	G	A	A	G	H	G	G	G	G	A	A	H	G	A	A	H	H	A
JAX00240817	1	4382890	0	G	A	G	G	G	G	G	G	G	A	G	A	A	A	G	G	G	G	G	G	G	G	G	H	G	G	A	G	G	G	G	G	G	G	G	G	G	G	G	H	G	G	A	H	G	H
JAX00240818	1	4391468	0	A	T	A	A	A	A	A	T	T	T	A	T	T	T	A	A	A	T	A	A	A	A	A	H	A	A	T	A	A	T	T	A	H	A	A	A	A	H	T	H	A	T	T	H	H	T
JAX00240819	1	4393280	0	C	A	C	C	C	C	C	A	C	C	C	C	C	C	C	C	C	A	C	C	C	C	C	C	C	C	C	C	C	A	A	C	H	C	C	C	C	A	C	C	C	C	C	C	C	C
JAX00240821	1	4398964	1	G	T	G	G	G	G	G	G	T	G	G	G	G	G	G	G	G	G	G	G	G	G	G	G	G	G	G	G	G	G	G	G	G	G	G	G	G	G	T	G	G	T	G	G	H	H
JAX00240822	1	4402081	1	A	G	A	A	A	A	A	G	G	A	A	A	A	A	A	A	A	G	A	A	A	A	A	A	A	A	A	A	A	G	G	A	H	A	A	A	A	G	G	A	A	G	A	A	H	H
JAX00240824	1	4402543	0	T	C	T	T	T	T	T	C	C	C	T	C	C	C	T	T	T	C	T	T	T	T	T	T	T	T	C	T	T	C	C	T	H	T	T	T	T	C	C	H	T	C	C	H	H	C
JAX00240826	1	4407027	0	A	G	A	A	A	A	A	A	A	G	A	G	G	G	A	A	A	A	A	A	A	A	A	H	A	A	G	A	A	A	A	A	A	A	A	A	A	A	A	H	A	A	G	H	A	H
JAX00240827	1	4409216	0	G	A	G	G	G	G	G	G	A	G	G	G	G	G	G	G	G	G	G	G	G	G	G	G	G	G	G	G	G	G	G	G	G	G	G	G	G	G	A	G	G	A	G	G	H	H
JAX00240832	1	4445829	1	C	A	C	C	C	C	C	A	A	A	C	A	A	A	C	C	C	A	C	C	C	C	C	H	C	C	A	C	C	A	A	C	H	C	C	C	C	A	A	H	C	A	A	H	H	A
JAX00000109	1	4460108	0	T	G	T	T	T	T	T	T	T	G	T	G	G	G	T	T	T	T	T	T	T	T	T	G	T	T	G	T	T	T	T	T	T	T	T	T	T	T	T	G	T	T	G	G	T	G
JAX00240836	1	4462040	0	A	C	A	A	A	A	A	C	C	C	A	C	C	C	A	A	A	C	A	A	A	A	A	H	A	A	C	A	A	C	C	A	H	A	A	A	A	C	C	H	A	C	C	H	H	C
JAX00240838	1	4464405	0	C	G	C	C	C	C	C	C	C	G	C	G	G	G	C	C	C	C	C	C	C	C	C	H	C	C	G	C	C	C	C	C	C	C	C	C	C	C	C	H	C	C	G	H	C	G
JAX00000110	1	4464567	0	T	C	T	T	T	T	T	T	C	T	T	T	T	T	T	T	T	T	T	T	T	T	T	T	T	T	T	T	T	T	T	T	T	T	T	T	T	T	C	T	T	C	T	T	H	H
JAX00000111	1	4468699	0	G	A	G	G	G	G	G	A	A	G	G	G	G	G	G	G	G	A	G	G	G	G	G	G	G	G	G	G	G	A	A	G	H	G	G	G	G	A	A	G	G	A	G	G	H	H
JAX00240840	1	4472320	1	C	T	C	C	C	C	C	T	C	C	C	C	C	C	C	C	C	T	C	C	C	C	C	C	C	C	C	C	C	T	T	C	H	C	C	C	C	T	C	C	C	C	C	C	C	C
JAX00240841	1	4477339	0	G	T	G	G	G	G	G	T	T	G	G	G	G	G	G	G	G	T	G	G	G	G	G	G	G	G	G	G	G	T	T	G	H	G	G	G	G	T	T	G	G	T	G	G	H	H
JAX00240843	1	4507686	1	T	C	T	T	T	T	T	T	C	T	T	T	T	T	T	T	T	T	T	T	T	T	T	T	T	T	T	T	T	T	T	T	T	T	T	T	T	T	C	T	T	C	T	T	H	H
JAX00000114	1	4508893	1	A	G	G	A	A	A	G	A	A	A	G	A	A	A	A	H	A	A	A	G	A	A	G	A	G	G	A	G	A	A	A	H	A	G	A	G	A	A	A	H	G	A	A	A	H	A
JAX00000115	1	4528212	0	G	A	G	G	G	G	G	G	G	A	G	A	A	A	G	G	G	G	G	G	G	G	G	H	G	G	A	G	G	G	G	G	G	G	G	G	G	G	G	H	G	G	A	H	G	H
JAX00000116	1	4532877	0	C	A	C	C	C	C	C	A	A	A	C	A	A	A	C	C	C	A	C	C	C	C	C	H	C	C	A	C	C	A	A	C	H	C	C	C	C	A	A	H	C	A	A	H	H	A
JAX00240846	1	4535450	0	G	A	G	G	G	G	G	G	G	A	G	A	A	A	G	G	G	G	H	G	G	G	G	G	G	G	A	G	G	G	G	G	G	G	G	G	G	G	G	G	G	G	A	G	G	G
JAX00000117	1	4540081	1	A	G	A	A	A	A	A	G	G	G	A	G	G	G	A	A	A	G	A	A	A	A	A	H	A	A	G	A	A	G	G	A	H	A	A	A	A	G	G	H	A	G	G	H	H	G
JAX00240850	1	4573070	0	G	A	G	G	G	G	G	A	G	G	G	G	G	G	G	G	G	A	G	G	G	G	G	G	G	G	G	G	G	A	A	G	H	G	G	G	G	A	G	G	G	G	G	G	G	G
JAX00240852	1	4574034	1	G	T	G	G	G	G	G	T	T	G	G	G	G	G	G	G	G	T	G	G	G	G	G	G	G	G	G	G	G	T	T	G	H	G	G	G	G	T	T	G	G	T	G	G	H	H
JAX00000119	1	4581286	1	C	T	C	C	C	C	C	T	T	C	C	C	C	C	C	C	C	T	C	C	C	C	C	C	C	C	C	C	C	T	T	C	H	C	C	C	C	T	T	C	C	T	C	C	H	H
JAX00000120	1	4596153	1	A	G	G	A	A	A	G	G	G	G	G	G	G	G	A	H	A	G	A	G	A	A	G	H	G	G	G	G	A	G	G	H	H	G	A	G	A	G	G	G	G	G	G	H	G	G
JAX00240854	1	4596184	1	G	C	G	G	G	G	G	C	C	C	G	C	C	C	G	G	G	C	G	G	G	G	G	H	G	G	C	G	G	C	C	G	H	G	G	G	G	C	C	H	G	C	C	H	H	C
JAX00240855	1	4603772	1	A	G	A	A	A	A	A	G	G	G	A	G	G	G	A	A	A	G	A	A	A	A	A	H	A	A	G	A	A	G	G	A	H	A	A	A	A	G	G	H	A	G	G	H	H	G
JAX00240856	1	4603960	1	G	A	G	G	G	G	G	A	G	G	G	G	G	G	G	G	G	A	G	G	G	G	G	G	G	G	G	G	G	A	A	G	H	G	G	G	G	A	G	G	G	G	G	G	G	G
JAX00000121	1	4604103	1	T	C	T	T	T	T	T	T	C	T	T	T	T	T	T	T	T	T	T	T	T	T	T	T	T	T	T	T	T	T	T	T	T	T	T	T	T	T	C	T	T	C	T	T	H	H
JAX00240857	1	4606246	1	T	C	T	T	T	T	T	C	C	T	T	T	T	T	T	T	T	C	T	T	T	T	T	T	T	T	T	T	T	C	C	T	H	T	T	T	T	C	C	T	T	C	T	T	H	H
JAX00240860	1	4615771	1	A	T	A	A	A	A	A	A	T	A	A	A	A	A	A	A	A	A	A	A	A	A	A	A	A	A	A	A	A	A	A	A	A	A	A	A	A	A	T	A	A	T	A	A	H	H
JAX00240861	1	4615977	0	T	A	T	T	T	T	T	A	A	T	T	T	T	T	T	T	T	A	T	T	T	T	T	T	T	T	T	T	T	A	A	T	H	T	T	T	T	A	A	T	T	A	T	T	T	H
JAX00240863	1	4632333	0	A	G	A	A	A	A	A	A	G	G	A	G	G	G	A	A	A	A	A	A	A	A	A	H	A	A	G	A	A	A	A	A	A	A	A	A	A	A	G	H	A	G	G	H	H	G
JAX00240864	1	4633520	0	G	A	G	G	G	G	G	A	G	G	G	G	G	G	G	G	G	A	G	G	G	G	G	G	G	G	G	G	G	A	A	G	H	G	G	G	G	A	G	G	G	G	G	G	G	G
JAX00240865	1	4633634	1	C	T	C	C	C	C	C	C	T	T	C	T	T	T	C	C	C	C	C	C	C	C	C	H	C	C	T	C	C	C	C	C	C	C	C	C	C	C	T	H	C	T	T	H	H	T
JAX00240866	1	4633711	1	A	G	A	A	A	A	A	A	G	G	A	G	G	G	A	A	A	A	A	A	A	A	A	H	A	A	G	A	A	A	A	A	A	A	A	A	A	A	G	H	A	G	G	H	H	G
JAX00240867	1	4633742	0	T	C	T	T	T	T	T	T	C	C	H	C	C	C	T	T	T	T	T	T	T	T	T	H	T	T	C	T	T	T	T	T	T	T	T	T	T	T	C	H	T	C	C	H	H	C
JAX00240869	1	4634109	0	G	A	G	G	G	G	G	G	G	A	G	A	A	A	G	G	G	G	G	G	G	G	G	H	G	G	A	G	G	G	G	G	G	G	G	G	G	G	G	H	G	G	A	H	G	H
JAX00190661	1	4646803	1	G	A	G	G	G	G	G	A	A	G	G	G	G	G	G	G	G	A	G	G	G	G	G	G	G	G	G	G	G	A	A	G	H	G	G	G	G	A	A	G	G	A	G	G	H	H
JAX00240873	1	4657521	1	T	A	T	T	T	T	T	A	A	T	T	T	T	T	T	T	T	A	T	T	T	T	T	T	T	T	T	T	T	A	A	T	H	T	T	T	T	A	A	T	T	A	T	T	H	H
JAX00000126	1	4667943	0	T	C	T	T	T	T	T	C	C	C	T	C	C	C	T	T	T	C	T	T	T	T	T	H	T	T	C	T	T	C	C	T	H	T	T	T	T	C	C	H	T	C	C	H	H	C
JAX00240875	1	4679526	0	G	C	G	G	G	G	G	G	G	C	G	C	C	C	G	G	G	G	G	G	G	G	G	H	G	G	C	G	G	G	G	G	G	G	G	G	G	G	G	H	G	G	C	H	G	H
JAX00240876	1	4679964	1	G	C	G	G	G	G	G	C	G	C	G	C	C	C	G	G	G	C	G	G	G	G	G	H	G	G	C	G	G	C	C	G	H	G	G	G	G	C	G	H	G	G	C	H	G	H
JAX00000127	1	4708148	1	C	G	C	C	C	C	C	G	C	G	C	G	G	G	C	C	C	G	C	C	C	C	C	H	C	C	G	C	C	G	G	C	H	C	C	C	C	G	C	H	C	C	G	H	C	H
JAX00000128	1	4708252	0	C	T	C	C	C	C	C	T	T	T	C	T	T	T	C	C	C	T	C	C	C	C	C	H	C	C	T	C	C	T	T	C	H	C	C	C	C	T	T	H	C	T	T	H	H	T
JAX00240878	1	4709034	1	A	G	A	A	A	A	A	A	G	A	A	A	A	A	A	A	A	A	A	A	A	A	A	A	A	A	A	A	A	A	A	A	A	A	A	A	A	A	G	A	A	G	A	A	H	H
JAX00000130	1	4730953	1	T	C	T	T	T	T	T	C	C	C	T	C	C	C	T	T	T	C	T	T	T	T	T	H	T	T	C	T	T	C	C	T	H	T	T	T	T	C	C	H	T	C	C	H	H	C
JAX00240880	1	4764170	1	C	T	C	C	C	C	C	C	C	T	C	T	T	T	C	C	C	C	C	C	C	C	C	H	C	C	T	C	C	C	C	C	C	C	C	C	C	C	C	H	C	C	T	H	C	H
JAX00240881	1	4764241	0	T	G	T	T	T	T	T	G	T	G	T	G	G	G	T	T	T	G	T	T	T	T	T	H	T	T	G	T	T	G	G	T	G	T	T	T	T	G	T	H	T	T	G	H	T	T
JAX00240886	1	4766650	0	C	T	C	C	C	C	C	C	T	T	C	T	T	T	C	C	C	C	C	C	C	C	C	T	C	C	T	C	C	C	C	C	C	C	C	C	C	C	T	H	C	T	T	T	H	T
JAX00240887	1	4767107	0	G	A	G	G	G	G	G	G	A	G	G	G	G	G	G	G	G	G	G	G	G	G	G	G	G	G	G	G	G	G	G	G	G	G	G	G	G	G	A	G	G	A	G	G	H	H
JAX00240888	1	4767168	0	C	T	C	C	C	C	C	T	C	C	C	C	C	C	C	C	C	T	C	C	C	C	C	C	C	C	C	C	C	T	T	C	H	C	C	C	C	T	C	C	C	C	C	C	C	C
JAX00240889	1	4767320	0	A	G	A	A	A	A	A	A	A	G	A	G	G	G	A	A	A	A	A	A	A	A	A	H	A	A	G	A	A	A	A	A	A	A	A	A	A	A	A	H	A	A	G	H	A	H
JAX00000134	1	4786095	0	T	A	T	T	T	T	T	A	T	A	T	A	A	A	T	T	T	A	T	T	T	T	T	H	T	T	A	T	T	A	A	T	H	T	T	T	T	A	T	H	T	T	A	H	T	H
JAX00240893	1	4789098	1	G	A	G	G	G	G	G	A	G	A	G	A	A	A	G	G	G	A	G	G	G	G	G	H	G	G	A	G	G	A	A	G	H	G	G	G	G	A	G	H	G	G	A	H	G	H
JAX00000135	1	4794759	1	T	C	T	T	T	T	T	C	T	C	T	C	C	C	T	T	T	C	T	T	T	T	T	H	T	T	C	T	T	C	C	T	H	T	T	T	T	C	T	H	T	T	C	H	T	H
JAX00000138	1	4819656	1	G	C	G	G	G	G	G	G	C	G	G	G	G	G	G	G	G	G	G	G	G	G	G	G	G	G	G	G	G	G	G	G	G	G	G	G	G	G	C	G	G	C	G	G	H	H
JAX00240895	1	4819773	0	A	G	A	A	A	A	A	G	G	G	A	G	G	G	A	A	A	G	A	A	A	A	A	H	A	A	G	A	A	G	G	A	G	A	A	A	A	G	G	H	A	G	G	H	H	G
JAX00240896	1	4820060	0	A	T	A	A	A	A	A	A	T	T	A	T	T	T	A	A	A	A	A	A	A	A	A	H	A	A	T	A	A	A	A	A	A	A	A	A	A	A	T	H	A	T	T	T	H	T
JAX00240900	1	4837705	0	T	C	T	T	T	T	T	C	T	T	T	T	T	T	T	T	T	C	T	T	T	T	T	T	T	T	T	T	T	C	C	T	H	T	T	T	T	C	T	T	T	T	T	T	T	T
JAX00240901	1	4840374	0	A	C	A	A	A	A	A	C	C	A	A	A	A	A	A	A	A	C	A	A	A	A	A	A	A	A	A	A	A	C	C	A	H	A	A	A	A	C	C	A	A	C	A	A	H	H
JAX00240904	1	4844800	0	C	G	C	C	C	C	C	G	C	C	C	C	C	C	C	C	C	G	C	C	C	C	C	C	C	C	C	C	C	G	G	C	H	C	C	C	C	G	C	C	C	C	C	C	C	C
JAX00240905	1	4845570	1	A	T	A	A	A	A	A	A	T	A	A	A	A	A	A	A	A	A	A	A	A	A	A	A	A	A	A	A	A	A	A	A	A	A	A	A	A	A	T	A	A	T	A	A	H	H
JAX00240906	1	4845594	0	A	G	A	A	A	A	A	A	A	G	A	G	G	G	A	A	A	A	A	A	A	A	A	H	A	A	G	A	A	A	A	A	A	A	A	A	A	A	A	H	A	A	G	H	A	A
JAX00240907	1	4857034	0	G	T	G	G	G	G	G	T	G	G	G	G	G	G	G	G	G	T	G	G	G	G	G	G	G	G	G	G	G	T	T	G	H	G	G	G	G	T	G	G	G	G	G	G	G	G
JAX00240908	1	4881517	1	T	C	T	T	T	T	T	T	C	T	T	T	T	T	T	T	T	T	T	T	T	T	T	T	T	T	T	T	T	T	T	T	T	T	T	T	T	T	C	T	T	C	T	T	H	H
JAX00000142	1	4885531	0	T	C	T	T	T	T	T	C	C	C	T	C	C	C	T	T	T	C	T	T	T	T	T	H	T	T	C	H	T	C	C	T	H	T	T	T	T	C	C	H	T	C	C	H	H	C
JAX00240910	1	4886302	0	G	A	G	G	G	G	G	G	A	G	G	G	G	G	G	G	G	G	G	G	G	G	G	G	G	G	G	G	G	G	G	G	G	G	G	G	G	G	A	G	G	A	G	G	H	H
JAX00000143	1	4889479	0	A	G	A	A	A	A	A	G	A	G	A	G	G	G	A	A	A	G	A	A	A	A	A	H	A	A	G	A	A	G	G	A	H	A	A	A	A	G	A	H	A	A	G	H	A	H
JAX00240911	1	4890865	1	A	G	A	A	A	A	A	A	G	A	A	A	A	A	A	A	A	A	A	A	A	A	A	A	A	A	A	A	A	A	A	A	A	A	A	A	A	A	G	A	A	G	A	A	H	H
JAX00240912	1	4899065	1	C	A	C	C	C	C	C	C	A	C	C	C	C	C	C	C	C	C	C	C	C	C	C	C	C	C	C	C	C	C	C	C	C	C	C	C	C	C	A	C	C	A	C	C	H	H
JAX00240914	1	4899586	1	G	T	G	G	G	G	G	G	T	G	G	G	G	G	G	G	G	G	G	G	G	G	G	G	G	G	G	G	G	G	G	G	G	G	G	G	G	G	T	G	G	T	G	G	H	H
JAX00190668	1	4913141	1	G	A	G	G	G	G	G	G	A	G	G	G	G	G	G	G	G	G	G	G	G	G	G	G	G	G	G	G	G	G	G	G	G	G	G	G	G	G	A	G	G	A	G	G	H	H
JAX00190669	1	4913437	0	G	A	G	G	G	G	G	A	A	G	G	G	G	G	G	G	G	A	G	G	G	G	G	G	G	G	G	G	G	A	A	G	H	G	G	G	G	A	A	G	G	A	G	G	H	H
JAX00000146	1	4943982	0	C	T	C	C	C	C	C	C	T	C	C	C	C	C	C	C	C	C	C	C	C	C	C	C	C	C	C	C	C	C	C	C	C	C	C	C	C	C	T	C	C	T	C	C	H	H
JAX00000147	1	4945821	0	C	A	C	C	C	C	C	A	A	A	C	A	A	A	C	H	C	A	C	C	C	C	C	A	C	C	A	C	C	A	A	C	H	C	C	C	C	A	A	H	C	A	A	A	H	A
JAX00240927	1	4966462	1	G	C	G	G	G	G	G	C	G	G	G	G	G	G	G	G	G	C	G	G	G	G	G	G	G	G	G	G	G	C	C	G	H	G	G	G	G	C	G	G	G	G	G	G	G	G
JAX00000148	1	4978456	0	G	A	G	G	G	G	G	G	A	G	G	G	G	G	G	G	G	G	G	G	G	G	G	G	G	G	G	G	G	G	G	G	G	G	G	G	G	G	A	G	G	A	G	G	H	H
JAX00000149	1	4978882	0	C	T	C	C	C	C	C	C	T	C	C	C	C	C	C	C	C	C	C	C	C	C	C	C	C	C	C	C	C	C	C	C	C	C	C	C	C	C	T	C	C	T	C	C	H	H
JAX00240931	1	4979054	0	A	G	A	A	A	A	A	G	A	G	A	G	G	G	A	A	A	G	A	A	A	A	A	H	A	A	G	A	A	G	G	A	H	A	A	A	A	G	A	H	A	A	G	H	A	H
JAX00240932	1	4980308	1	G	A	G	G	G	G	G	G	A	G	G	G	G	G	G	G	G	G	G	G	G	G	G	G	G	G	G	G	G	G	G	G	G	G	G	G	G	G	A	G	G	A	G	G	H	H
JAX00240933	1	4980930	1	G	T	G	G	G	G	G	G	T	G	G	G	G	G	G	G	G	G	G	G	G	G	G	G	G	G	G	G	G	G	G	G	G	G	G	G	G	G	T	G	G	T	G	G	H	H
JAX00240937	1	5000212	0	A	T	A	A	A	A	A	A	A	T	A	T	T	T	A	A	A	A	A	A	A	A	A	H	A	A	T	A	A	A	A	A	A	A	A	A	A	A	A	H	A	A	T	H	A	H
JAX00240938	1	5000551	0	C	G	C	C	C	C	C	C	G	G	C	G	G	G	C	C	C	C	H	C	C	C	C	H	C	C	G	C	C	C	C	C	C	C	C	C	C	C	G	H	C	G	G	H	H	G
JAX00240939	1	5000656	0	T	G	T	T	T	T	T	T	G	G	T	G	G	G	T	T	T	T	T	T	T	T	T	H	T	T	G	T	T	T	T	T	T	T	T	T	T	T	G	H	T	G	G	H	H	G
JAX00240940	1	5000727	0	C	T	C	C	C	C	C	C	C	T	C	T	T	T	C	C	C	C	C	C	C	C	C	H	C	C	T	C	C	C	C	C	C	C	C	C	C	C	C	H	C	C	T	H	C	H
JAX00240941	1	5001131	0	A	T	A	A	A	A	A	A	T	T	A	T	T	T	A	A	A	A	A	A	A	A	A	H	A	A	T	A	A	A	A	A	A	A	A	A	A	A	T	H	A	T	T	H	H	T
JAX00000151	1	5002966	0	G	A	G	G	G	G	G	G	A	G	G	G	G	G	G	G	G	G	G	G	G	G	G	G	G	G	G	G	G	G	G	G	G	G	G	G	G	G	A	G	G	A	G	G	H	H
JAX00240943	1	5004794	1	C	G	C	C	C	C	C	C	G	C	C	C	C	C	C	C	C	C	C	C	C	C	C	C	C	C	C	C	C	C	C	C	C	C	C	C	C	C	G	C	C	G	C	C	H	H
JAX00000152	1	5024092	0	C	T	C	C	C	C	C	T	C	C	C	C	C	C	C	C	C	H	C	C	C	C	C	C	C	C	C	C	C	T	T	C	H	C	C	C	C	H	C	C	C	C	C	C	C	C
JAX00240945	1	5037610	0	C	T	C	C	C	C	C	T	C	C	C	C	C	C	C	C	C	T	C	C	C	C	C	C	C	C	C	C	C	T	T	C	H	C	C	C	C	T	C	C	C	C	C	C	C	C
JAX00000154	1	5055312	0	T	C	C	T	C	T	C	C	C	C	C	C	C	C	H	C	T	C	T	C	T	T	C	H	C	C	C	C	T	C	C	H	H	C	T	C	T	C	C	C	C	C	C	H	C	C
JAX00240951	1	5060800	0	G	A	A	G	A	G	A	G	A	A	A	A	A	A	H	A	G	G	G	A	G	G	A	H	A	A	A	A	G	G	G	H	G	A	G	A	G	G	A	A	A	A	A	H	A	A
JAX00000155	1	5078482	0	C	G	G	C	G	C	G	C	G	G	G	G	G	G	H	G	C	C	C	G	C	C	G	H	G	G	G	G	C	C	C	H	C	G	C	G	C	C	G	G	G	G	G	H	G	G
JAX00000156	1	5079530	0	A	G	G	A	G	A	G	A	G	G	G	G	G	G	H	G	A	A	A	G	A	A	G	H	G	G	G	G	A	A	A	H	A	G	A	G	A	A	G	G	G	G	G	H	G	G
JAX00240953	1	5085767	1	C	T	T	C	T	C	T	C	T	T	T	T	T	T	H	T	C	C	C	T	C	C	T	H	T	T	T	T	C	C	C	H	C	T	C	T	C	C	T	T	T	T	T	H	T	T
JAX00240954	1	5094023	1	G	A	G	G	G	G	G	A	G	G	G	G	G	G	G	G	G	A	G	G	G	G	G	G	G	G	G	G	G	A	A	G	H	G	G	G	G	A	G	G	G	G	G	G	G	G
JAX00000157	1	5109668	0	G	A	A	G	A	G	A	G	A	A	A	A	A	A	H	A	G	G	G	A	G	G	A	H	A	A	A	A	G	G	G	H	G	A	G	A	G	G	A	A	A	A	A	H	A	A
JAX00000158	1	5109752	0	T	C	C	T	C	T	C	C	C	C	C	C	C	C	H	C	T	C	T	C	T	T	C	H	C	C	C	C	T	C	C	H	H	C	T	C	T	C	C	C	C	C	C	H	C	C
JAX00000159	1	5110094	0	T	C	C	T	C	T	C	C	C	C	C	C	C	C	H	C	T	C	T	C	T	T	C	H	C	C	C	C	T	C	C	H	H	C	T	C	T	C	C	C	C	C	C	H	C	C
JAX00240955	1	5123079	0	A	G	A	A	A	A	A	G	A	A	A	A	A	A	A	A	A	G	A	A	A	A	A	A	A	A	A	A	A	G	G	A	H	A	A	A	A	G	A	A	A	A	A	A	A	A
JAX00000160	1	5123463	0	C	A	A	C	A	C	A	C	A	A	A	A	A	A	H	A	C	C	C	A	C	C	A	H	A	A	A	A	C	C	C	H	C	A	C	A	C	C	A	A	A	A	A	H	A	A
JAX00000161	1	5123929	0	C	T	T	C	T	C	T	C	T	T	T	T	T	T	H	T	C	C	C	T	C	C	T	H	T	T	T	T	C	C	C	H	C	T	C	T	C	C	T	T	T	T	T	H	T	T
JAX00240956	1	5132457	0	T	C	C	T	C	T	C	C	C	C	C	C	C	C	C	C	H	C	H	C	T	T	C	H	C	C	C	C	T	C	C	H	H	C	T	C	T	C	C	C	C	C	C	H	C	C
JAX00240958	1	5150207	0	T	G	T	T	T	T	T	G	T	T	T	T	T	T	T	T	T	G	T	T	T	T	T	T	T	T	T	T	T	G	G	T	H	T	T	T	T	G	T	T	T	T	T	T	T	T
JAX00240959	1	5151957	1	T	A	T	T	T	T	T	T	T	A	T	A	A	A	T	T	T	T	T	T	T	T	T	H	T	T	A	T	T	T	T	T	T	T	T	T	T	T	T	H	T	T	A	H	T	H
JAX00240960	1	5153208	1	A	G	G	A	G	A	G	A	G	G	G	G	G	G	G	G	A	A	A	G	A	A	G	H	G	G	G	G	A	A	A	H	A	G	A	G	A	A	G	G	G	G	G	H	G	G
JAX00240962	1	5167385	1	A	G	G	A	A	A	G	A	A	A	G	A	A	A	A	H	A	A	A	G	A	A	G	A	G	G	A	G	A	A	A	H	A	G	A	G	A	A	A	H	G	A	A	A	H	A
JAX00000163	1	5167465	1	A	G	G	A	G	A	G	G	G	G	G	G	G	G	G	G	A	G	A	G	A	A	G	H	G	G	G	G	A	G	G	H	H	G	A	G	A	G	G	G	G	G	G	H	G	G
JAX00000164	1	5172000	1	A	G	G	A	G	A	G	A	G	G	G	G	G	G	G	G	A	A	A	G	A	A	G	H	G	G	G	G	A	A	A	H	A	G	A	G	A	A	G	G	G	G	G	H	G	G
JAX00240963	1	5172523	1	C	T	T	C	T	C	T	C	T	T	T	T	T	T	T	T	C	C	C	T	C	C	T	H	T	T	T	T	C	C	C	H	C	T	C	T	C	C	T	T	T	T	T	H	T	T
JAX00240964	1	5172909	1	C	T	C	C	T	C	C	C	C	T	C	T	T	T	T	H	C	C	C	C	C	C	C	H	C	C	T	C	C	C	C	C	C	C	C	C	C	C	C	H	C	C	T	H	C	H
JAX00000165	1	5172982	1	C	T	T	C	T	C	T	T	T	T	T	T	T	T	T	T	C	T	C	T	C	C	T	H	T	T	T	T	C	T	T	H	H	T	C	T	C	T	T	T	T	T	T	H	T	T
JAX00240966	1	5198578	0	T	C	C	T	T	T	C	T	C	T	C	T	T	T	T	H	T	T	T	C	T	T	C	T	C	C	T	C	T	T	T	H	T	C	T	C	T	T	C	H	C	C	T	T	C	H
JAX00240967	1	5199955	1	C	A	C	C	C	C	C	A	C	C	C	C	C	C	C	C	C	A	C	C	C	C	C	C	C	C	C	C	C	A	A	C	H	C	C	C	C	A	C	C	C	C	C	C	C	C
JAX00240968	1	5200288	0	A	G	G	A	G	A	G	A	G	G	G	G	G	G	G	G	A	A	A	G	A	A	G	G	G	G	G	G	A	A	A	H	A	G	A	G	A	A	G	G	G	G	G	H	G	G
JAX00190674	1	5211023	1	C	T	C	C	C	C	C	T	C	C	C	C	C	C	C	C	C	T	C	C	C	C	C	C	C	C	C	C	C	T	T	C	H	C	C	C	C	T	C	C	C	C	C	C	C	C
JAX00000167	1	5217636	1	G	C	C	G	C	G	C	C	C	C	C	C	C	C	C	C	G	C	G	C	G	G	C	H	C	C	C	C	G	C	C	H	H	C	G	C	G	C	C	C	C	C	C	H	C	C
JAX00240970	1	5223481	0	C	G	G	C	G	C	G	G	G	G	G	G	G	G	G	G	C	G	C	G	C	C	G	H	G	G	G	G	C	G	G	H	H	G	C	G	C	G	G	G	G	G	G	H	G	G
JAX00240971	1	5239802	1	C	T	T	C	T	C	T	C	T	T	T	T	T	T	T	T	C	C	C	T	C	C	T	H	T	T	T	T	C	C	C	H	C	T	C	T	C	C	T	T	T	T	T	H	T	T
JAX00240975	1	5263715	1	T	C	C	T	C	T	C	T	C	C	C	C	C	C	C	C	T	T	T	C	T	T	C	H	C	C	C	C	T	T	T	H	T	C	T	C	T	T	C	C	C	C	C	H	C	C
JAX00000170	1	5266262	1	T	C	C	T	T	T	C	T	C	T	C	T	T	T	T	H	T	T	T	C	T	T	C	T	C	C	T	C	T	T	T	H	T	C	T	C	T	T	C	H	C	C	T	T	C	H
JAX00000171	1	5277066	1	T	C	C	T	C	T	C	C	C	C	C	C	C	C	C	C	T	C	T	C	T	T	C	H	C	C	C	C	T	C	C	H	H	C	T	C	T	C	C	C	C	C	C	H	C	C
JAX00000172	1	5291850	1	T	C	C	T	C	T	C	C	C	C	C	C	C	C	C	C	T	C	T	C	T	T	C	H	C	C	C	C	T	C	C	H	H	C	T	C	T	C	C	C	C	C	C	H	C	C
JAX00000173	1	5304252	0	C	A	A	C	A	C	A	A	A	A	C	A	A	A	H	A	C	A	C	A	C	C	A	H	A	A	A	A	C	A	A	H	C	A	C	A	C	A	A	A	A	A	A	H	A	A
JAX00240981	1	5305567	0	C	T	C	C	C	C	C	T	C	C	H	C	C	C	C	C	C	T	C	C	C	C	C	C	C	C	C	C	C	T	T	C	H	C	C	C	C	T	C	C	C	C	C	C	C	C
JAX00240982	1	5305996	0	C	G	G	C	C	C	G	G	C	C	C	C	C	C	C	H	C	G	C	G	C	C	G	C	G	G	C	G	C	G	G	H	H	G	C	G	C	G	C	H	G	C	C	C	H	C
JAX00240983	1	5306132	1	T	A	A	T	T	T	A	A	T	T	T	T	T	T	T	H	T	A	T	A	T	T	A	T	A	A	T	A	T	A	A	H	H	A	T	A	T	A	T	H	A	T	T	T	H	T
JAX00000174	1	5315955	1	A	G	G	A	G	A	G	A	G	G	A	G	G	G	H	G	A	A	A	G	A	A	G	H	G	G	G	G	A	A	A	H	A	G	A	G	A	A	G	G	G	G	G	H	G	G
JAX00240985	1	5324073	1	G	C	G	G	G	G	G	C	G	G	G	G	G	G	G	G	G	C	G	G	G	G	G	G	G	G	G	G	G	C	C	G	H	G	G	G	G	C	G	G	G	G	G	G	G	G
JAX00240986	1	5324191	1	G	A	G	G	G	G	G	A	G	G	G	G	G	G	G	G	G	A	G	G	G	G	G	G	G	G	G	G	G	A	A	G	H	G	G	G	G	A	G	G	G	G	G	G	G	G
JAX00240987	1	5324672	0	C	A	C	C	C	C	C	C	A	C	C	C	C	C	C	C	C	C	C	C	C	C	C	C	C	C	C	C	C	C	C	C	C	C	C	C	C	C	A	C	C	A	C	C	H	H
JAX00240988	1	5325892	0	T	C	T	T	T	T	T	C	T	T	T	T	T	T	T	T	T	C	T	T	T	T	T	T	T	T	T	T	T	C	C	T	H	T	T	T	T	C	T	T	T	T	T	T	T	T
JAX00000177	1	5330938	1	C	T	T	C	T	C	T	C	T	T	C	T	T	T	H	T	C	C	C	T	C	C	T	H	T	T	T	T	C	C	C	H	C	T	C	T	C	C	T	T	T	T	T	H	T	T
JAX00240989	1	5369298	1	G	A	G	G	G	G	G	G	A	G	G	G	G	G	G	G	G	G	G	G	G	G	G	G	G	G	G	G	G	G	G	G	G	G	G	G	G	G	A	G	G	A	G	G	H	H
JAX00000179	1	5373250	0	A	G	G	A	A	A	G	A	A	A	A	A	A	A	A	H	A	A	A	G	A	A	G	A	G	G	A	G	A	A	A	H	A	G	A	G	A	A	A	H	G	A	A	A	H	A
JAX00000180	1	5373266	0	T	C	T	T	T	T	T	T	T	C	T	C	C	C	T	T	T	T	T	T	T	T	T	H	T	T	C	T	T	T	T	T	T	T	T	T	T	T	T	H	T	T	C	H	T	H
JAX00240994	1	5404603	0	G	T	G	G	G	G	G	G	T	G	G	G	G	G	G	G	G	G	G	G	G	G	G	G	G	G	G	G	G	G	G	G	G	G	G	G	G	G	T	G	G	T	G	G	H	H
JAX00000181	1	5405193	0	G	T	T	G	G	G	T	G	T	G	G	G	G	G	G	H	G	G	G	T	G	G	T	G	T	T	G	T	G	G	G	H	G	T	G	T	G	G	T	H	T	T	G	G	T	H
JAX00240996	1	5410031	1	A	T	A	A	A	A	A	A	T	A	A	A	A	A	A	A	A	A	A	A	A	A	A	A	A	A	A	A	A	A	A	A	A	A	A	A	A	A	T	A	A	T	A	A	H	H
JAX00240997	1	5447331	0	G	A	G	G	G	G	G	G	A	G	G	G	G	G	G	G	G	G	G	G	G	G	G	G	G	G	G	G	G	G	G	G	G	G	G	G	G	G	A	G	G	A	G	G	H	H
JAX00000184	1	5447532	1	T	A	T	T	T	T	T	T	A	T	T	T	T	T	T	T	T	T	T	T	T	T	T	T	T	T	T	T	T	T	T	T	T	T	T	T	T	T	A	T	T	A	T	T	H	H
JAX00240998	1	5447610	1	A	G	A	A	A	A	A	A	G	A	A	A	A	A	A	A	A	A	A	A	A	A	A	A	A	A	A	A	A	A	A	A	A	A	A	A	A	A	G	A	A	G	A	A	H	H
JAX00000185	1	5448110	0	A	G	A	A	A	A	A	A	G	A	A	A	A	A	A	A	A	A	A	A	A	A	A	A	A	A	A	A	A	A	A	A	A	A	A	A	A	A	G	A	A	G	A	A	H	H
JAX00000187	1	5500583	1	C	A	C	C	C	C	C	A	C	C	C	C	C	C	C	C	C	A	C	C	C	C	C	C	C	C	C	C	C	A	A	C	H	C	C	C	C	A	C	C	C	C	C	C	C	C
JAX00241000	1	5533308	0	C	T	C	C	C	C	C	C	C	T	C	T	T	T	C	C	C	C	C	C	C	C	C	C	C	C	T	C	C	C	C	C	C	C	C	C	C	C	C	C	C	C	T	C	C	C
JAX00000189	1	5534466	1	G	A	G	G	G	G	G	A	G	G	G	G	G	G	G	G	G	A	G	G	G	G	G	G	G	G	G	G	G	A	A	G	H	G	G	G	G	A	G	G	G	G	G	G	G	G
JAX00241003	1	5568658	0	C	A	C	C	C	C	C	A	A	A	C	A	A	A	C	C	C	A	C	C	C	C	C	H	C	C	A	C	C	A	A	C	H	C	C	C	C	A	A	H	C	A	A	H	H	A
JAX00000192	1	5578286	1	A	C	C	A	A	A	C	C	C	C	A	C	C	C	A	H	A	C	A	C	A	A	C	H	C	C	C	C	A	C	C	H	H	C	A	C	A	C	C	C	C	C	C	H	C	C
JAX00241006	1	5581634	0	T	A	T	T	T	T	T	A	A	A	T	A	A	A	T	T	T	A	T	T	T	T	T	H	T	T	A	T	T	H	A	T	H	T	T	T	T	A	A	H	T	A	A	H	H	A
JAX00241009	1	5593015	0	G	A	G	G	G	G	G	A	G	G	G	G	G	G	G	G	G	A	G	G	G	G	G	G	G	G	G	G	G	A	A	G	H	G	G	G	G	A	G	G	G	G	G	G	G	G
JAX00000195	1	5606243	1	A	G	G	A	A	A	G	A	A	A	A	A	A	A	A	H	A	A	A	G	A	A	G	A	G	G	A	G	A	A	A	H	A	G	A	G	A	A	A	H	G	A	A	A	H	A
JAX00000196	1	5611335	1	A	G	A	A	A	A	A	G	G	A	A	A	A	A	A	A	A	G	A	A	A	A	A	A	A	A	A	A	A	G	G	A	H	A	A	A	A	G	G	A	A	G	A	A	H	H
JAX00241012	1	5633470	1	A	T	A	A	A	A	A	T	T	T	A	T	T	T	A	A	A	T	A	A	A	A	A	H	A	A	T	A	A	T	T	A	H	A	A	A	A	T	T	H	A	T	T	H	H	T
JAX00000198	1	5647346	1	A	G	A	A	A	A	A	G	G	A	A	A	A	A	A	A	A	G	A	A	A	A	A	A	A	A	A	A	A	G	G	A	H	A	A	A	A	G	G	A	A	G	A	A	H	H
JAX00241014	1	5647433	0	T	A	T	T	T	T	T	T	T	A	T	A	A	A	T	T	T	T	T	T	T	T	T	H	T	T	A	T	T	T	T	T	T	T	T	T	T	T	T	H	T	T	A	H	T	H
JAX00000199	1	5663066	0	A	T	A	A	A	A	A	T	T	A	A	A	A	A	A	A	A	T	A	A	A	A	A	A	A	A	A	A	A	T	T	A	H	A	A	A	A	T	T	A	A	T	A	A	H	H
JAX00241018	1	5689852	1	G	T	G	G	G	G	G	T	T	G	G	G	G	G	G	G	G	T	G	G	G	G	G	G	G	G	G	G	G	T	T	G	H	G	G	G	G	T	T	G	G	T	G	G	H	H
JAX00000201	1	5693904	0	A	G	A	A	A	A	A	G	G	G	A	G	G	G	A	A	A	G	A	A	A	A	A	H	A	A	G	A	A	G	G	A	H	A	A	A	A	G	G	H	A	G	G	H	H	G
JAX00241022	1	5704557	1	T	C	T	T	T	T	T	C	C	C	T	C	C	C	T	T	T	C	T	T	T	T	T	H	T	T	C	T	T	C	C	T	H	T	T	T	T	C	C	H	T	C	C	H	H	C
JAX00241023	1	5707309	1	G	C	G	G	G	G	G	C	C	C	G	C	C	C	G	G	G	C	G	G	G	G	G	H	G	G	C	G	G	C	C	G	H	G	G	G	G	C	C	H	G	C	C	H	H	C
JAX00241024	1	5713359	1	G	A	G	G	G	G	G	G	A	A	G	A	A	A	G	G	G	G	G	G	G	G	G	H	G	G	A	G	G	G	G	G	G	G	G	G	G	G	A	H	G	A	A	H	H	A
JAX00241025	1	5714437	1	C	T	C	C	C	C	C	C	T	T	C	T	T	T	C	C	C	C	C	C	C	C	C	H	C	C	T	C	C	C	C	C	C	C	C	C	C	C	T	H	C	T	T	H	H	T
JAX00241026	1	5715108	0	A	G	A	A	A	A	A	A	G	G	A	G	G	G	A	A	A	A	A	A	A	A	A	H	A	A	G	A	A	A	A	A	A	A	A	A	A	A	G	H	A	G	G	H	H	G
JAX00000204	1	5732957	0	G	A	G	G	G	G	G	G	G	A	G	A	A	A	G	G	G	G	G	G	G	G	G	H	G	G	A	G	G	G	G	G	G	G	G	G	G	G	G	H	G	G	A	H	G	H
JAX00241027	1	5750720	0	A	G	A	A	A	A	A	G	G	G	H	G	G	G	A	A	A	G	H	A	A	A	A	H	A	A	G	A	A	G	G	A	H	A	A	A	A	G	G	H	A	G	G	H	H	G
JAX00241029	1	5758991	0	G	A	G	G	G	G	G	G	A	G	G	G	G	G	G	G	G	G	G	G	G	G	G	G	G	G	G	G	G	G	G	G	G	G	G	G	G	G	A	G	G	A	G	G	H	H
JAX00241031	1	5768602	0	C	A	C	C	C	C	C	C	C	A	C	A	A	A	C	C	C	C	C	C	C	C	C	H	C	C	A	C	C	C	C	C	C	C	C	C	C	C	C	H	C	C	A	H	C	H
JAX00000207	1	5771027	1	C	T	T	C	C	C	T	T	T	T	C	T	T	T	C	H	C	T	C	T	C	C	T	H	T	T	T	T	C	T	T	H	H	T	C	T	C	T	T	T	T	T	T	H	T	T
JAX00241033	1	5774440	1	G	A	G	G	G	G	G	G	A	G	G	G	G	G	G	G	G	G	G	G	G	G	G	G	G	G	G	G	G	G	G	G	G	G	G	G	G	G	A	G	G	A	G	G	H	H
JAX00241036	1	5775101	0	A	C	A	A	A	A	A	C	C	C	A	C	C	C	A	A	A	C	A	A	A	A	A	H	A	A	C	A	A	C	C	A	H	A	A	A	A	C	C	H	A	C	C	H	A	C
JAX00000208	1	5779315	1	T	A	T	T	T	T	T	A	A	A	T	A	A	A	T	T	T	A	T	T	T	T	T	H	T	T	A	T	T	A	A	T	H	T	T	T	T	A	A	H	T	A	A	H	H	A
JAX00241038	1	5784334	0	T	C	T	T	T	T	T	T	T	C	T	C	C	C	T	T	T	T	T	T	T	T	T	H	T	T	C	T	T	T	T	T	T	T	T	T	T	T	T	H	T	T	C	H	T	H
JAX00241040	1	5804630	1	C	A	C	C	C	C	C	A	C	C	C	C	C	C	C	C	C	A	C	C	C	C	C	C	C	C	C	C	C	A	A	C	H	C	C	C	C	A	C	C	C	C	C	C	C	C
JAX00241041	1	5804697	1	C	T	C	C	C	C	C	C	C	T	C	T	T	T	C	C	C	C	C	C	C	C	C	H	C	C	T	C	C	C	C	C	C	C	C	C	C	C	C	H	C	C	T	H	C	H
JAX00000212	1	5820785	1	T	G	T	T	T	T	T	G	G	G	T	G	G	G	T	T	T	G	T	T	T	T	T	H	T	T	G	T	T	G	G	T	H	T	T	T	T	G	G	H	T	G	G	H	H	G
JAX00000213	1	5846605	0	T	A	T	T	T	T	T	A	A	A	T	A	A	A	T	T	T	A	T	T	T	T	T	A	T	T	A	H	T	A	A	T	H	T	T	T	T	A	A	H	T	A	A	H	H	A
JAX00241046	1	5847961	1	A	G	A	A	A	A	A	G	G	G	A	G	G	G	A	A	A	G	A	A	A	A	A	H	A	A	G	A	A	G	G	A	H	A	A	A	A	G	G	H	A	G	G	H	H	G
JAX00241047	1	5848609	1	T	C	T	T	T	T	T	C	T	T	T	T	T	T	T	T	T	C	T	T	T	T	T	T	T	T	T	T	T	C	C	T	H	T	T	T	T	C	T	T	T	T	T	T	T	T
JAX00000215	1	5857037	0	G	T	G	G	G	G	G	T	T	T	G	T	T	T	G	G	G	T	G	G	G	G	G	H	G	G	T	G	G	T	T	G	H	G	G	G	G	T	T	H	G	T	T	H	H	T
JAX00241048	1	5857730	0	A	G	A	A	A	A	A	G	G	G	A	G	G	G	A	A	A	G	A	A	A	A	A	H	A	A	G	A	A	G	G	A	H	A	A	A	A	G	G	H	A	G	G	H	H	G
JAX00241050	1	5870977	1	A	G	A	A	A	A	A	G	G	G	A	G	G	G	A	A	A	G	A	A	A	A	A	H	A	A	G	A	A	G	G	A	H	A	A	A	A	G	G	H	A	G	G	H	H	G
JAX00241051	1	5890910	0	T	C	T	T	T	T	T	T	C	T	T	T	T	T	T	T	T	T	T	T	T	T	T	T	T	T	T	T	T	T	T	T	T	T	T	T	T	T	C	T	T	C	T	T	H	H
JAX00241052	1	5891617	1	G	C	G	G	G	G	G	G	C	G	G	G	G	G	G	G	G	G	G	G	G	G	G	G	G	G	G	G	G	G	G	G	G	G	G	G	G	G	C	G	G	C	G	G	H	H
JAX00000217	1	5898826	1	C	T	C	C	C	C	C	C	T	C	C	C	C	C	C	C	C	C	C	C	C	C	C	C	C	C	C	C	C	C	C	C	C	C	C	C	C	C	T	C	C	T	C	C	H	H
JAX00241054	1	5899892	1	G	A	G	G	G	G	G	G	A	G	G	G	G	G	G	G	G	G	G	G	G	G	G	G	G	G	G	G	G	G	G	G	G	G	G	G	G	G	A	G	G	A	G	G	H	H
JAX00000219	1	5941436	0	C	A	A	C	C	C	A	A	A	A	C	A	A	A	C	C	C	A	C	A	C	C	A	C	A	A	A	A	C	A	A	C	C	A	C	A	C	A	A	A	A	A	A	C	A	A
JAX00241059	1	5941542	1	G	A	G	G	G	G	G	G	A	G	G	G	G	G	G	G	G	G	G	G	G	G	G	G	G	G	G	G	G	G	G	G	G	G	G	G	G	G	A	G	G	A	G	G	H	H
JAX00241060	1	5941934	0	C	A	C	C	C	C	C	A	A	C	C	C	C	C	C	C	C	A	C	C	C	C	C	C	C	C	C	C	C	A	A	C	H	C	C	C	C	A	A	C	C	A	C	C	H	H
JAX00241061	1	5945119	1	C	T	C	C	C	C	C	T	T	C	C	C	C	C	C	C	C	T	C	C	C	C	C	C	C	C	C	C	C	T	T	C	H	C	C	C	C	T	T	C	C	T	C	C	H	H
JAX00241062	1	5946086	1	A	G	A	A	A	A	A	G	A	A	A	A	A	A	A	A	A	G	A	A	A	A	A	A	A	A	A	A	A	G	G	A	H	A	A	A	A	G	A	A	A	A	A	A	A	A
JAX00000221	1	5948692	0	T	G	G	T	T	T	G	T	T	G	T	G	G	G	T	H	T	T	T	G	T	T	G	H	G	G	G	G	T	T	T	H	T	G	T	G	T	T	T	G	G	T	G	H	H	H
JAX00000225	1	6014735	1	G	T	T	G	G	G	T	T	T	T	G	T	T	T	G	H	G	T	G	T	G	G	T	H	T	T	T	T	G	T	T	H	H	T	G	T	G	T	T	T	T	T	T	H	T	T
JAX00241068	1	6015307	1	G	C	G	G	G	G	G	G	C	G	G	G	G	G	G	G	G	G	G	G	G	G	G	G	G	G	G	G	G	G	G	G	G	G	G	G	G	G	C	G	G	C	G	G	H	H
JAX00000226	1	6026820	1	C	T	T	C	C	C	T	C	C	C	C	C	C	C	C	H	C	C	C	T	C	C	T	C	T	T	C	T	C	C	C	H	C	T	C	T	C	C	C	H	T	C	C	C	H	C
JAX00241072	1	6044298	0	G	T	G	G	G	G	G	G	T	G	G	G	G	G	G	G	G	G	G	G	G	G	G	G	G	G	G	G	G	G	G	G	G	G	G	G	G	G	T	G	G	T	G	G	H	H
JAX00241074	1	6055709	1	G	A	A	G	G	G	A	A	A	G	G	G	G	G	G	H	G	A	G	A	G	G	A	G	A	A	G	A	G	A	A	H	H	A	G	A	G	A	A	H	A	A	G	G	A	H
JAX00241075	1	6055935	1	A	G	G	A	A	A	G	G	G	A	A	A	A	A	A	H	A	G	A	G	A	A	G	A	G	G	A	G	A	G	G	H	H	G	A	G	A	G	G	H	G	G	A	A	G	H
JAX00000229	1	6065512	1	G	A	A	G	G	G	A	A	A	G	G	G	G	G	G	H	G	A	G	A	G	G	A	G	A	A	G	A	G	A	A	H	H	A	G	A	G	A	A	H	A	A	G	G	A	H
JAX00241078	1	6065566	0	A	C	C	A	A	A	C	C	C	C	A	C	C	C	A	H	A	C	A	C	A	A	C	H	C	C	C	C	A	C	C	H	H	C	A	C	A	C	C	C	C	C	C	H	C	C
JAX00241080	1	6069400	1	C	T	C	C	C	C	C	C	C	T	C	T	T	T	C	C	C	C	C	C	C	C	C	H	C	C	T	C	C	C	C	C	C	C	C	C	C	C	C	H	C	C	T	H	C	H
JAX00241081	1	6070034	1	A	G	G	A	A	A	G	G	G	G	A	G	G	G	A	H	A	G	A	G	A	A	G	H	G	G	G	G	A	G	G	H	H	G	A	G	A	G	G	G	G	G	G	H	G	G
JAX00241082	1	6084661	1	A	G	A	A	A	A	A	G	G	A	A	A	A	A	A	A	A	G	A	A	A	A	A	A	A	A	A	A	A	G	G	A	H	A	A	A	A	G	G	A	A	G	A	A	H	H
JAX00000232	1	6084916	1	G	A	A	G	G	G	A	G	G	G	G	G	G	G	G	H	G	G	G	A	G	G	A	G	A	A	G	A	G	G	G	H	G	A	G	A	G	G	G	H	A	G	G	G	H	G
JAX00000233	1	6092965	0	C	G	G	C	C	C	G	G	G	G	C	G	G	G	C	H	C	G	C	G	C	C	G	H	G	G	G	G	C	G	G	H	H	G	C	G	C	G	G	G	G	G	G	H	G	G
JAX00241083	1	6099575	1	C	T	T	C	C	C	T	C	C	C	C	C	C	C	C	H	C	C	C	T	C	C	T	C	T	T	C	T	C	C	C	H	C	T	C	T	C	C	C	H	T	C	C	C	H	C
JAX00241084	1	6107437	0	G	A	A	G	G	G	A	G	G	G	G	G	G	G	G	H	G	G	G	A	G	G	A	G	A	A	G	A	G	G	G	H	G	A	G	A	G	G	G	H	A	G	G	G	H	G
JAX00241086	1	6109670	1	C	A	C	C	C	C	C	A	A	C	C	C	C	C	C	C	C	A	C	C	C	C	C	C	C	C	C	C	C	A	A	C	H	C	C	C	C	A	A	C	C	A	C	C	H	H
JAX00190693	1	6126936	1	A	C	A	A	A	A	A	A	C	A	A	A	A	A	A	A	A	A	A	A	A	A	A	A	A	A	A	A	A	A	A	A	A	A	A	A	A	A	C	A	A	C	A	A	H	H
JAX00000234	1	6133886	1	G	C	C	G	G	G	C	G	G	G	G	G	G	G	G	H	G	G	G	C	G	G	C	G	C	C	G	C	G	G	G	H	G	C	G	C	G	G	G	H	C	G	G	G	H	G
JAX00000236	1	6144649	1	T	C	C	T	T	T	C	T	C	T	T	T	T	T	T	H	T	T	T	C	T	T	C	T	C	C	T	C	T	T	T	H	T	C	T	C	T	T	C	H	C	C	T	T	C	H
JAX00190694	1	6156244	0	T	C	T	T	T	T	T	C	C	C	T	C	C	C	T	T	T	C	T	T	T	T	T	H	T	T	C	T	T	C	C	T	H	T	T	T	T	C	C	H	T	C	C	H	H	C
JAX00190695	1	6156261	1	A	T	A	A	A	A	A	T	T	T	A	T	T	T	A	A	A	T	A	A	A	A	A	H	A	A	T	A	A	T	T	A	H	A	A	A	A	T	T	H	A	T	T	H	H	T
JAX00241090	1	6172881	1	A	C	A	A	A	A	A	C	A	A	A	A	A	A	A	A	A	C	A	A	A	A	A	A	A	A	A	A	A	C	C	A	H	A	A	A	A	C	A	A	A	A	A	A	A	A
JAX00241091	1	6182785	0	G	A	G	G	G	G	G	G	G	A	G	A	A	A	G	G	G	G	G	G	G	G	G	H	G	G	A	G	G	G	G	G	G	G	G	G	G	G	G	H	G	G	A	H	G	H
JAX00241093	1	6183206	1	T	C	T	T	T	T	T	T	T	C	T	C	C	C	T	T	T	T	T	T	T	T	T	H	T	T	C	T	T	T	T	T	T	T	T	T	T	T	T	H	T	T	C	H	T	H
JAX00000239	1	6187444	0	A	G	G	A	A	A	G	G	G	G	A	G	G	G	A	H	A	G	A	G	A	A	G	H	G	G	G	G	A	G	G	H	H	G	A	G	A	G	G	G	G	G	G	H	G	G
JAX00241094	1	6206563	1	T	A	T	T	T	T	T	T	A	T	T	T	T	T	T	T	T	T	T	T	T	T	T	T	T	T	T	T	T	T	T	T	T	T	T	T	T	T	A	T	T	A	T	T	H	H
JAX00000240	1	6220487	0	G	A	A	G	G	G	A	A	A	A	G	A	A	A	G	H	G	A	G	A	G	G	A	H	A	A	A	A	G	A	A	H	H	A	G	A	G	A	A	A	A	A	A	H	A	A
JAX00000241	1	6220779	0	C	A	A	C	C	C	A	A	A	A	C	A	A	A	C	H	C	A	C	A	C	C	A	H	A	A	A	A	C	A	A	H	H	A	C	A	C	A	A	A	A	A	A	H	A	A
JAX00000242	1	6220945	0	G	A	A	G	G	G	A	A	A	A	G	A	A	A	G	H	G	A	G	A	G	G	A	H	A	A	A	A	G	A	A	H	H	A	G	A	G	A	A	A	A	A	A	G	A	A
JAX00241095	1	6223854	0	T	C	C	T	T	T	C	T	T	C	T	C	C	C	T	H	T	T	T	C	T	T	C	H	C	C	C	C	T	T	T	H	T	C	T	C	T	T	T	C	C	T	C	H	H	H
JAX00241097	1	6227535	0	G	A	G	G	G	G	G	A	A	G	G	G	G	G	G	G	G	A	G	G	G	G	G	G	G	G	G	G	G	A	A	G	H	G	G	G	G	A	A	G	G	A	G	G	H	H
JAX00241100	1	6230869	1	C	T	C	C	C	C	C	T	T	C	C	C	C	C	C	C	C	T	C	C	C	C	C	C	C	C	C	C	C	T	T	C	H	C	C	C	C	T	T	C	C	T	C	C	H	H
JAX00000243	1	6267460	0	T	C	C	T	T	T	C	C	T	C	T	C	C	C	T	H	T	C	T	C	T	T	C	H	C	C	C	C	T	C	C	H	H	C	T	C	T	C	T	C	C	T	C	H	H	H
JAX00000244	1	6271118	0	C	T	T	C	C	C	T	C	T	T	C	T	T	T	C	H	C	C	C	T	C	C	T	H	T	T	T	T	C	C	C	H	C	T	C	T	C	C	T	T	T	T	T	H	T	T
JAX00000245	1	6271601	0	T	C	C	T	T	T	C	C	C	C	T	C	C	C	T	T	T	C	T	C	T	T	C	H	C	C	C	C	T	C	C	H	H	C	T	C	T	C	C	C	C	C	C	H	C	C
JAX00241103	1	6274176	0	A	G	G	A	A	A	G	A	A	A	A	A	A	A	A	H	A	A	A	G	A	A	G	A	G	G	A	G	A	A	A	H	A	G	A	G	A	A	A	H	G	A	A	A	H	A
JAX00241104	1	6277245	0	C	T	C	C	C	C	C	C	T	C	C	C	C	C	C	C	C	C	C	C	C	C	C	C	C	C	C	C	C	C	C	C	C	C	C	C	C	C	T	C	C	T	C	C	H	H
JAX00241105	1	6279666	1	A	C	A	A	A	A	A	C	A	A	A	A	A	A	A	A	A	C	A	A	A	A	A	A	A	A	A	A	A	C	C	A	H	A	A	A	A	C	A	A	A	A	A	A	A	A
JAX00000246	1	6280126	0	G	T	T	G	G	G	T	T	T	T	G	T	T	T	G	H	G	T	G	T	G	G	T	H	T	T	T	T	G	T	T	H	H	T	G	T	G	T	T	T	T	T	T	H	T	T
JAX00000247	1	6310727	0	G	T	T	G	G	G	T	T	T	T	G	T	T	T	G	H	G	T	G	T	G	G	T	H	T	T	T	T	G	T	T	H	H	T	G	T	G	T	T	T	T	T	T	H	T	T
JAX00241107	1	6314333	0	A	G	A	A	A	A	A	G	G	A	A	A	A	A	A	A	A	G	A	A	A	A	A	A	A	A	A	A	A	G	G	A	H	A	A	A	A	G	G	A	A	G	A	A	H	H
JAX00241108	1	6314860	0	A	T	A	A	A	A	A	T	T	A	A	A	A	A	A	A	A	T	A	A	A	A	A	A	A	A	A	A	A	T	T	A	H	A	A	A	A	T	T	A	A	T	A	A	H	H
JAX00000248	1	6315292	0	T	G	G	T	T	T	G	T	T	G	T	G	G	G	T	H	T	T	T	G	T	T	G	H	G	G	G	G	T	T	T	H	T	G	T	G	T	T	T	G	G	T	G	H	H	H
JAX00241109	1	6333004	1	T	C	C	T	T	T	C	T	T	C	T	C	C	C	T	H	T	T	T	C	T	T	C	H	C	C	C	C	T	T	T	H	T	C	T	C	T	T	T	C	C	T	C	H	H	H
JAX00000249	1	6333828	0	A	T	T	A	A	A	T	A	A	T	A	T	T	T	A	H	A	A	A	T	A	A	T	H	T	T	T	T	A	A	A	H	A	T	A	T	A	A	A	T	T	A	T	H	H	H
JAX00000250	1	6338655	1	C	A	A	C	C	C	A	A	A	A	C	A	A	A	C	H	C	A	C	A	C	C	A	H	A	A	A	A	C	A	A	H	H	A	C	A	C	A	A	A	A	A	A	H	A	A
JAX00241114	1	6392423	1	A	G	A	A	A	A	A	G	G	A	A	A	A	A	A	A	A	G	A	A	A	A	A	A	A	A	A	A	A	G	G	A	H	A	A	A	A	G	G	A	A	G	A	A	H	H
JAX00241115	1	6393985	1	C	T	C	C	C	C	C	C	C	T	C	T	T	T	C	C	C	C	C	C	C	C	C	H	C	C	T	C	C	C	C	C	C	C	C	C	C	C	C	H	C	C	T	H	C	H
JAX00241116	1	6418823	0	A	T	A	A	A	A	A	T	T	A	A	H	A	H	A	A	A	T	A	A	A	A	A	A	A	A	A	A	A	T	T	A	H	A	A	A	A	T	T	A	A	T	A	A	H	H
JAX00241120	1	6441424	0	A	G	A	A	A	A	A	G	G	G	A	G	G	G	A	A	A	G	H	A	A	A	A	H	A	A	G	H	A	G	G	A	H	A	A	A	A	G	H	H	A	H	G	H	H	G
JAX00241121	1	6445108	1	T	A	T	T	T	T	T	T	T	A	T	A	A	A	T	T	T	T	T	T	T	T	T	H	T	T	A	T	T	T	T	T	T	T	T	T	T	T	T	H	T	T	A	H	T	H
JAX00000260	1	6462392	0	G	T	G	G	G	G	G	T	T	T	G	T	T	T	G	G	G	T	G	G	G	G	G	H	G	G	T	G	G	T	T	G	H	G	G	G	G	T	T	H	G	T	T	H	H	T
JAX00241127	1	6462532	0	T	G	T	T	T	T	T	G	G	G	T	G	G	G	T	T	T	G	T	T	T	T	T	H	T	T	G	T	T	G	G	T	G	T	T	T	T	G	G	H	T	G	G	H	H	G
JAX00241129	1	6476678	0	C	G	C	C	C	C	C	G	G	C	H	C	C	C	C	C	C	G	C	C	C	C	C	C	C	C	C	C	C	G	G	C	H	C	C	C	C	G	G	C	C	G	C	C	H	H
JAX00241131	1	6479550	0	T	C	T	T	T	T	T	T	C	T	T	T	T	T	T	T	T	T	T	T	T	T	T	T	T	T	T	T	T	T	T	T	T	T	T	T	T	T	C	T	T	C	T	T	T	H
JAX00241132	1	6480232	0	A	G	A	A	A	A	A	A	G	A	A	A	A	A	A	A	A	A	A	A	A	A	A	A	A	A	A	A	A	A	A	A	A	A	A	A	A	A	G	A	A	G	A	A	H	H
JAX00241133	1	6480997	1	G	T	G	G	G	G	G	G	T	G	G	G	G	G	G	G	G	G	G	G	G	G	G	G	G	G	G	G	G	G	G	G	G	G	G	G	G	G	T	G	G	T	G	G	H	H
JAX00241134	1	6481441	0	T	C	T	T	T	T	T	C	T	T	T	T	T	T	T	T	T	C	T	T	T	T	T	T	T	T	T	T	T	C	C	T	H	T	T	T	T	C	T	T	T	T	T	T	T	T
JAX00241138	1	6496784	0	C	T	C	C	C	C	C	T	C	C	C	C	C	C	C	C	C	T	C	C	C	C	C	C	C	C	C	C	C	T	T	C	H	C	C	C	C	T	C	C	C	C	C	C	C	C
JAX00241139	1	6508596	0	G	A	G	G	G	G	G	G	A	G	G	G	G	G	G	G	G	G	G	G	G	G	G	G	G	G	G	G	G	G	G	G	G	G	G	G	G	G	A	G	G	A	G	G	H	H
JAX00241141	1	6514357	1	C	T	C	C	C	C	C	C	T	C	C	C	C	C	C	C	C	C	C	C	C	C	C	C	C	C	C	C	C	C	C	C	C	C	C	C	C	C	T	C	C	T	C	C	H	H
JAX00241142	1	6514604	0	A	G	A	A	A	A	A	G	A	G	A	G	G	G	A	A	A	G	A	A	A	A	A	H	A	A	G	A	A	G	G	A	H	A	A	A	A	G	A	H	A	A	G	H	A	H
JAX00241143	1	6515824	0	G	A	G	G	G	G	G	A	A	A	G	A	A	A	G	G	G	A	G	G	G	G	G	H	G	G	A	G	G	A	A	G	H	G	G	G	G	A	A	H	G	A	A	H	H	A
JAX00241144	1	6516800	1	T	C	T	T	T	T	T	C	C	C	T	C	C	C	T	T	T	C	T	T	T	T	T	H	T	T	C	T	T	C	C	T	H	T	T	T	T	C	C	H	T	C	C	H	H	C
JAX00241145	1	6531277	0	T	G	T	T	T	T	T	T	T	G	T	G	G	G	T	T	T	T	T	T	T	T	T	G	T	T	G	T	T	T	T	T	T	T	T	T	T	T	T	H	T	T	G	H	T	H
JAX00241147	1	6531990	1	C	T	C	C	C	C	C	C	C	T	C	T	T	T	C	C	C	C	C	C	C	C	C	H	C	C	T	C	C	C	C	C	C	C	C	C	C	C	C	H	C	C	T	H	C	H
JAX00000265	1	6534162	1	A	G	A	A	A	A	A	A	G	G	A	G	G	G	A	A	A	A	A	A	A	A	A	H	A	A	G	A	A	A	A	A	A	A	A	A	A	A	G	H	A	G	G	H	H	G
JAX00000266	1	6534922	0	G	A	G	G	G	G	G	G	A	A	G	A	A	A	G	G	G	G	G	G	G	G	G	H	G	G	A	G	G	G	G	G	G	G	G	G	G	G	A	H	G	A	A	H	H	A
JAX00241150	1	6535032	1	C	A	C	C	C	C	C	C	C	A	C	A	A	A	C	C	C	C	C	C	C	C	C	H	C	C	A	C	C	C	C	C	C	C	C	C	C	C	C	H	C	C	A	H	C	H
JAX00241155	1	6575339	0	T	C	T	T	T	T	T	C	C	T	T	T	T	T	T	T	T	C	T	T	T	T	T	T	T	T	T	T	T	C	C	T	H	T	T	T	T	C	C	T	T	C	T	T	H	H
JAX00000268	1	6579682	0	C	T	C	C	C	C	C	T	T	T	C	T	T	T	C	C	C	T	C	C	C	C	C	H	C	C	T	C	C	T	T	C	H	C	C	C	C	T	T	H	C	T	T	H	H	T
JAX00190700	1	6579908	0	T	A	T	T	T	T	T	A	A	T	T	T	T	T	T	T	T	A	T	T	T	T	T	T	T	T	T	T	T	A	A	T	A	T	T	T	T	A	A	T	T	A	T	T	H	H
JAX00190701	1	6579959	0	A	T	A	A	A	A	A	T	T	A	A	A	A	A	A	A	A	T	A	A	A	A	A	A	A	A	A	A	A	T	T	A	A	A	A	A	A	T	T	A	A	T	A	A	H	A
JAX00000269	1	6580655	0	C	T	T	C	C	C	T	C	C	C	C	C	C	C	C	H	C	C	C	T	C	C	T	C	T	T	C	T	C	C	C	C	C	T	C	T	C	C	C	H	T	C	C	C	H	C
JAX00241157	1	6588865	0	A	G	A	A	A	A	A	A	A	G	H	G	H	G	A	A	A	A	A	A	A	A	A	H	A	A	G	A	A	A	H	A	A	A	A	A	A	A	A	H	A	A	G	A	A	H
JAX00241158	1	6590272	0	A	C	A	A	A	A	A	C	C	C	A	C	C	C	A	A	A	C	A	A	A	A	A	H	A	A	C	A	A	C	C	A	H	A	A	A	A	C	C	H	A	C	C	H	H	C
JAX00241159	1	6591173	0	G	A	G	G	G	G	G	A	A	A	G	A	A	A	G	G	G	A	G	G	G	G	G	H	G	G	A	G	G	A	A	G	H	G	G	G	G	A	A	H	G	A	A	H	H	A
JAX00241160	1	6592524	0	A	C	A	A	A	A	A	C	A	C	A	C	C	C	A	A	A	C	A	A	A	A	A	H	A	A	C	A	A	C	C	A	H	A	A	A	A	C	A	H	A	A	C	H	A	H
JAX00241161	1	6593000	0	G	A	G	G	G	G	G	A	G	A	G	A	A	A	G	G	G	A	G	G	G	G	G	G	G	G	A	G	G	A	A	G	G	G	G	G	G	A	G	G	G	G	A	G	G	G
JAX00241162	1	6593351	1	T	C	T	T	T	T	T	T	T	C	T	C	C	C	T	T	T	T	T	T	T	T	T	H	T	T	C	T	T	T	T	T	T	T	T	T	T	T	T	H	T	T	C	H	T	H
JAX00241163	1	6595933	0	C	G	C	C	C	C	C	C	C	G	C	G	G	G	C	C	C	C	C	C	C	C	C	H	C	C	G	C	C	C	C	C	C	C	C	C	C	C	C	H	C	C	G	H	C	H
JAX00241166	1	6605380	1	A	C	A	A	A	A	A	A	A	C	A	C	C	C	A	A	A	A	A	A	A	A	A	H	A	A	C	A	A	A	A	A	A	A	A	A	A	A	A	H	A	A	C	H	A	H
JAX00000271	1	6622316	0	C	T	C	C	C	C	C	T	T	C	C	C	C	C	C	C	C	T	C	C	C	C	C	C	C	C	C	C	C	T	T	C	H	C	C	C	C	T	T	C	C	T	C	C	H	H
JAX00000272	1	6625397	0	A	G	A	A	A	A	A	G	G	G	A	G	G	G	A	A	A	G	A	A	A	A	A	H	A	A	G	A	A	G	G	A	H	A	A	A	A	G	G	H	A	G	G	H	H	G
JAX00241170	1	6651240	1	G	A	G	G	G	G	G	A	A	A	G	A	A	A	G	G	G	A	G	G	G	G	G	H	G	G	A	G	G	A	A	G	H	G	G	G	G	A	A	H	G	A	A	H	H	A
JAX00241176	1	6658786	0	T	C	T	T	T	T	T	T	C	T	T	T	T	T	T	T	T	T	T	T	T	T	T	T	T	T	T	T	T	T	T	T	T	T	T	T	T	T	C	T	T	C	T	T	H	H
JAX00241178	1	6664601	0	G	A	G	G	G	G	G	G	A	A	G	A	A	A	G	G	G	G	G	G	G	G	G	H	G	G	A	G	G	G	G	G	G	G	G	G	G	G	A	H	G	A	A	H	H	A
JAX00241179	1	6664638	1	A	G	A	A	A	A	A	A	G	G	A	G	G	G	A	A	A	A	A	A	A	A	A	H	A	A	G	A	A	A	A	A	A	A	A	A	A	A	G	H	A	G	G	H	H	G
JAX00241180	1	6664683	1	T	G	T	T	T	T	T	G	G	G	T	G	G	G	T	T	T	G	T	T	T	T	T	H	T	T	G	T	T	G	G	T	H	T	T	T	T	G	G	H	T	G	G	H	H	G
JAX00241181	1	6664775	0	C	G	C	C	C	C	C	C	C	G	C	G	G	G	C	C	C	C	C	C	C	C	C	H	C	C	G	C	C	C	C	C	C	C	C	C	C	C	C	H	C	C	G	H	C	H
JAX00241182	1	6665187	1	G	A	G	G	G	G	G	A	G	G	G	G	G	G	G	G	G	A	G	G	G	G	G	G	G	G	G	G	G	A	A	G	H	G	G	G	G	A	G	G	G	G	G	G	G	G
JAX00241183	1	6665594	1	G	T	G	G	G	G	G	T	T	T	G	T	T	T	G	G	G	T	G	G	G	G	G	H	G	G	T	G	G	T	T	G	H	G	G	G	G	T	T	H	G	T	T	H	H	T
JAX00241185	1	6700672	0	T	C	T	T	T	T	T	T	T	C	T	C	C	C	T	T	T	T	T	T	T	T	T	H	T	T	C	T	T	T	T	T	T	T	T	T	T	T	T	H	T	T	C	H	T	H
JAX00000277	1	6700974	1	G	A	G	G	G	G	G	G	G	A	G	A	A	A	G	G	G	G	G	G	G	G	G	H	G	G	A	G	G	G	G	G	G	G	G	G	G	G	G	H	G	G	A	H	G	H
JAX00241186	1	6712249	1	G	C	G	G	G	G	G	C	C	G	G	G	G	G	G	G	G	C	G	G	G	G	G	G	G	G	G	G	G	C	C	G	H	G	G	G	G	C	C	G	G	C	G	G	H	H
JAX00241187	1	6712349	0	A	C	A	A	A	A	A	C	C	A	A	A	A	A	A	A	A	C	A	A	A	A	A	A	A	A	A	A	A	C	C	A	H	A	A	A	A	C	C	A	A	C	A	A	H	H
JAX00000279	1	6728865	0	G	A	G	G	G	G	G	A	A	A	G	A	A	A	G	G	G	A	G	G	G	G	G	H	G	G	A	G	G	A	A	G	H	G	G	G	G	A	A	H	G	A	A	H	H	A
JAX00241193	1	6731166	0	G	A	G	G	G	G	G	A	A	G	G	G	G	G	G	G	G	A	G	G	G	G	G	G	G	G	G	G	G	A	A	G	H	G	G	G	G	A	A	G	G	A	G	G	H	H
JAX00241195	1	6736604	1	A	G	A	A	A	A	A	G	A	A	A	A	A	A	A	A	A	G	A	A	A	A	A	A	A	A	A	A	A	G	G	A	H	A	A	A	A	G	A	A	A	A	A	A	A	A
JAX00241196	1	6737051	1	T	A	T	T	T	T	T	T	A	T	T	T	T	T	T	T	T	T	T	T	T	T	T	T	T	T	T	T	T	T	T	T	T	T	T	T	T	T	A	T	T	A	T	T	H	H
JAX00000280	1	6737521	1	A	C	A	A	A	A	A	C	C	A	A	A	A	A	A	A	A	C	A	A	A	A	A	A	A	A	A	A	A	C	C	A	H	A	A	A	A	C	C	A	A	C	A	A	H	H
JAX00241199	1	6741729	0	T	C	T	T	T	T	T	T	T	C	T	C	C	C	T	T	T	T	T	T	T	T	T	H	T	T	C	T	T	T	T	T	T	T	T	T	T	T	T	H	T	T	C	H	T	H
JAX00241200	1	6741789	0	G	A	G	G	G	G	G	G	G	A	G	A	A	A	G	G	G	G	G	G	G	G	G	H	G	G	A	G	G	G	G	G	G	G	G	G	G	G	G	H	G	G	A	G	G	H
JAX00241203	1	6745700	1	T	G	T	T	T	T	T	G	G	G	T	G	G	G	T	T	T	G	T	T	T	T	T	H	T	T	G	T	T	G	G	T	H	T	T	T	T	G	G	H	T	G	G	H	H	G
JAX00241204	1	6746074	1	A	G	A	A	A	A	A	A	G	A	A	A	A	A	A	A	A	A	A	A	A	A	A	A	A	A	A	A	A	A	A	A	A	A	A	A	A	A	G	A	A	G	A	A	H	H
JAX00000281	1	6753446	1	T	A	T	T	T	T	T	A	A	A	T	A	A	A	T	T	T	A	T	T	T	T	T	H	T	T	A	T	T	A	A	T	H	T	T	T	T	A	A	H	T	A	A	H	H	A
JAX00190706	1	6763672	0	T	A	T	T	T	T	T	A	A	T	T	T	T	T	T	T	T	A	T	T	T	T	T	T	T	T	T	T	T	A	A	T	H	T	T	T	T	A	A	T	T	A	T	T	H	H
JAX00000282	1	6771482	1	G	T	T	G	G	G	T	G	G	G	G	G	G	G	G	H	G	G	G	T	G	G	T	G	T	T	G	T	G	G	G	H	G	T	G	T	G	G	G	H	T	G	G	G	H	G
JAX00241207	1	6778077	0	A	C	A	A	A	A	A	C	C	A	A	A	A	A	A	A	A	C	A	A	A	A	A	A	A	A	A	A	A	C	C	A	H	A	A	A	A	C	C	A	A	C	A	A	H	H
JAX00000283	1	6778858	0	C	A	C	C	C	C	C	A	A	A	C	A	A	A	C	C	C	A	C	C	C	C	C	A	C	C	A	C	C	A	A	C	H	C	C	C	C	A	A	H	C	A	A	H	H	A
JAX00000284	1	6778881	0	C	T	C	C	C	C	C	T	T	T	C	T	T	T	C	C	C	T	C	C	C	C	C	H	C	C	T	C	C	T	T	C	H	C	C	C	C	T	T	H	C	T	T	H	H	T
JAX00000285	1	6805506	0	A	G	G	A	A	A	G	G	G	G	A	G	G	G	A	H	A	G	A	G	A	A	G	H	G	G	G	G	A	G	G	H	H	G	A	G	A	G	G	G	G	G	G	H	G	G
JAX00241210	1	6805530	1	G	A	G	G	G	G	G	A	G	G	G	G	G	G	G	G	G	A	G	G	G	G	G	G	G	G	G	G	G	A	A	G	H	G	G	G	G	A	G	G	G	G	G	G	G	G
JAX00241211	1	6810544	0	G	A	G	G	G	G	G	A	G	A	G	A	A	A	G	G	G	A	G	G	G	G	G	H	G	G	A	G	G	A	A	G	H	G	G	G	G	A	G	H	G	G	A	H	G	H
JAX00241212	1	6810995	0	T	C	T	T	T	T	T	C	C	C	H	C	C	C	T	T	T	C	T	T	T	T	T	H	T	T	C	T	T	C	C	T	H	T	T	T	T	C	C	H	T	C	C	H	H	C
JAX00241213	1	6811074	0	G	A	G	G	G	G	G	G	G	A	G	A	A	A	G	G	G	G	G	G	G	G	G	H	G	G	A	G	G	G	G	G	G	G	G	G	G	G	G	H	G	G	A	H	G	H
JAX00241214	1	6813685	0	C	T	C	C	C	C	C	T	T	T	C	T	T	T	C	C	C	T	C	C	C	C	C	H	C	C	T	C	C	T	T	C	H	C	C	C	C	T	T	H	C	T	T	H	H	T
JAX00241215	1	6814917	0	T	A	T	T	T	T	T	T	T	A	T	A	A	A	T	T	T	T	T	T	T	T	T	H	T	T	A	T	T	T	T	T	T	T	T	T	T	T	T	H	T	T	A	H	T	H
JAX00241219	1	6830254	0	C	T	C	C	C	C	C	T	C	T	C	T	T	T	C	C	C	T	C	C	C	C	C	H	C	C	T	C	C	T	T	C	H	C	C	C	C	T	C	H	C	C	T	H	C	H
JAX00000286	1	6831180	0	T	C	T	T	T	T	T	C	C	C	T	C	C	C	T	T	T	C	T	T	T	T	T	H	T	T	C	T	T	C	C	T	H	T	T	T	T	C	C	H	T	C	C	H	H	C
JAX00241220	1	6834260	1	C	A	C	C	C	C	C	C	A	C	C	C	C	C	C	C	C	C	C	C	C	C	C	C	C	C	C	C	C	C	C	C	C	C	C	C	C	C	A	C	C	A	C	C	H	H
JAX00241221	1	6836580	0	A	C	A	A	A	A	A	A	A	C	A	C	C	C	A	A	A	A	A	A	A	A	A	H	A	A	C	A	A	A	A	A	A	A	A	A	A	A	A	H	A	A	C	H	A	H
JAX00241222	1	6836854	1	C	T	C	C	C	C	C	T	C	C	C	C	C	C	C	C	C	T	C	C	C	C	C	C	C	C	C	C	C	T	T	C	H	C	C	C	C	T	C	C	C	C	C	C	C	C
JAX00000288	1	6844155	1	C	T	C	C	T	C	C	C	T	C	C	C	C	C	H	H	C	C	C	C	C	C	C	C	C	C	C	C	C	C	C	C	C	C	C	C	C	C	T	C	C	T	C	C	H	H
JAX00000289	1	6844663	0	A	C	A	A	C	A	A	A	A	A	A	A	A	A	H	H	A	A	A	A	A	A	A	A	A	A	A	A	A	A	A	A	A	A	A	A	A	A	A	A	A	A	A	A	A	A
JAX00241225	1	6858494	1	A	T	A	A	A	A	A	T	T	A	A	A	A	A	A	A	A	T	A	A	A	A	A	A	A	A	A	A	A	T	T	A	H	A	A	A	A	T	T	A	A	T	A	A	H	H
JAX00190708	1	6858593	0	A	G	A	A	A	A	A	G	G	A	A	A	A	A	A	A	A	G	A	A	A	A	A	A	A	A	A	A	A	G	G	A	H	A	A	A	A	G	G	A	A	G	A	A	H	H
JAX00241226	1	6859051	1	G	A	G	G	G	G	G	G	A	G	G	G	G	G	G	G	G	G	G	G	G	G	G	G	G	G	G	G	G	G	G	G	G	G	G	G	G	G	A	G	G	A	G	G	H	H
JAX00241227	1	6872465	0	A	G	A	A	G	A	A	G	G	G	A	G	G	G	H	H	A	G	A	A	A	A	A	H	A	A	G	A	A	G	G	A	H	A	A	A	A	G	G	H	A	G	G	H	H	G
JAX00000291	1	6881020	0	C	A	C	C	A	C	C	C	C	C	C	C	C	C	H	H	C	C	C	C	C	C	C	C	C	C	C	C	C	C	C	C	C	C	C	C	C	C	C	C	C	C	C	C	C	C
JAX00241229	1	6881176	1	C	T	C	C	T	C	C	C	C	C	C	C	C	C	H	H	C	C	C	C	C	C	C	C	C	C	C	C	C	C	C	C	C	C	C	C	C	C	C	C	C	C	C	C	C	C
JAX00241232	1	6898010	0	C	G	C	C	G	C	C	G	G	G	C	G	G	G	H	C	C	G	C	C	C	C	C	H	C	C	G	C	C	G	G	C	H	C	C	C	C	G	G	H	C	G	G	H	H	G
JAX00241233	1	6898060	1	C	T	C	C	T	C	C	C	C	C	C	C	C	C	H	H	C	C	C	C	C	C	C	C	C	C	C	C	C	C	C	C	C	C	C	C	C	C	C	C	C	C	C	C	C	C
JAX00000293	1	6899303	0	G	A	G	G	A	G	G	A	A	A	G	A	A	A	H	H	G	A	G	G	G	G	G	H	G	G	A	G	G	A	A	G	H	G	G	G	G	A	A	H	G	A	A	H	H	A
JAX00241236	1	6919018	0	G	T	G	G	T	G	G	G	G	G	G	H	H	G	H	H	G	H	H	G	G	G	G	G	G	G	G	G	G	G	G	G	G	G	G	G	G	G	G	G	G	G	G	G	G	G
JAX00241237	1	6919380	0	A	C	A	A	C	A	A	A	A	A	A	A	A	A	H	H	A	A	A	A	A	A	A	A	A	A	A	A	A	A	A	A	A	A	A	A	A	A	A	A	A	A	A	A	A	A
JAX00241238	1	6921207	1	T	C	T	T	C	T	T	C	C	C	T	C	C	C	H	H	T	C	T	T	T	T	T	H	T	T	C	T	T	C	C	T	H	T	T	T	T	C	C	H	T	C	C	H	H	C
JAX00241239	1	6921404	0	T	G	T	T	T	T	T	T	G	T	T	T	T	T	T	T	T	T	T	T	T	T	T	T	T	T	T	T	T	T	T	T	T	T	T	T	T	T	G	T	T	G	T	T	H	H
JAX00241240	1	6921605	1	C	T	C	C	C	C	C	C	C	T	C	T	T	T	C	C	C	C	C	C	C	C	C	H	C	C	T	C	C	C	C	C	C	C	C	C	C	C	C	H	C	C	T	H	C	H
JAX00000294	1	6925321	1	T	G	T	T	G	T	T	T	T	T	T	T	T	T	H	H	T	T	T	T	T	T	T	T	T	T	T	T	T	T	T	T	T	T	T	T	T	T	T	T	T	T	T	T	T	T
JAX00241243	1	6933802	0	T	C	T	T	C	T	T	C	C	C	T	C	C	C	H	H	T	C	T	T	T	T	T	T	T	T	C	T	T	C	C	T	H	T	T	T	T	C	C	H	T	C	C	H	H	C
JAX00241244	1	6952612	0	T	G	T	T	T	T	T	G	T	T	T	T	T	T	T	T	T	G	T	T	T	T	T	T	T	T	T	T	T	G	G	T	H	T	T	T	T	G	T	T	T	T	T	T	T	T
JAX00000295	1	6954050	1	A	C	A	A	C	A	A	C	C	C	A	C	C	C	H	H	A	C	A	A	A	A	A	H	A	A	C	A	A	C	C	A	H	A	A	A	A	C	C	H	A	C	C	H	H	C
JAX00000298	1	6970468	1	A	C	A	A	C	A	A	A	A	A	A	A	A	A	H	H	A	A	A	A	A	A	A	A	A	A	A	A	A	A	A	A	A	A	A	A	A	A	A	A	A	A	A	A	A	A
JAX00241247	1	6972626	0	G	C	G	G	G	G	G	G	C	G	G	G	G	G	G	G	G	G	G	G	G	G	G	G	G	G	G	G	G	G	G	G	G	G	G	G	G	G	C	G	G	C	G	G	H	H
JAX00000301	1	7017383	1	G	T	G	G	T	G	G	T	T	T	G	T	T	T	H	H	G	T	G	G	G	G	G	H	G	G	T	G	G	T	T	G	H	G	G	G	G	T	T	H	G	T	T	H	H	T
JAX00000303	1	7040285	0	C	T	C	C	T	C	C	C	T	T	C	H	H	H	C	H	C	C	C	C	C	C	C	H	C	C	T	C	C	C	C	C	C	C	C	C	C	C	T	H	C	T	T	H	C	T
JAX00241253	1	7043579	0	G	A	G	G	G	G	G	A	A	G	G	G	G	G	G	G	G	A	G	G	G	G	G	G	G	G	G	G	G	A	A	G	H	G	G	G	G	A	A	G	G	A	G	G	H	H
JAX00000304	1	7049750	1	C	T	T	C	C	C	T	C	C	C	C	C	C	C	C	H	C	C	C	T	C	C	T	C	T	T	C	T	C	C	C	H	C	T	C	T	C	C	C	H	T	C	C	C	H	C
JAX00000305	1	7049818	1	T	G	T	T	T	T	T	G	G	G	T	G	G	G	T	T	T	G	T	T	T	T	T	H	T	T	G	T	T	G	G	T	H	T	T	T	T	G	G	H	T	G	G	H	H	G
JAX00241254	1	7049904	1	G	C	G	G	G	G	G	C	G	G	G	G	G	G	G	G	G	C	G	G	G	G	G	G	G	G	G	G	G	C	C	G	H	G	G	G	G	C	G	G	G	G	G	G	G	G
JAX00190712	1	7084875	1	T	A	T	T	T	T	T	T	A	T	T	T	T	T	T	T	T	T	T	T	T	T	T	T	T	T	T	T	T	T	T	T	T	T	T	T	T	T	A	T	T	A	T	T	H	H
JAX00241258	1	7086642	1	C	T	C	C	C	C	C	C	T	C	C	C	C	C	C	C	C	C	C	C	C	C	C	C	C	C	C	C	C	C	C	C	C	C	C	C	C	C	T	C	C	T	C	C	H	H
JAX00241259	1	7087662	1	G	T	G	G	G	G	G	G	G	T	G	T	T	T	G	G	G	G	G	G	G	G	G	H	G	G	T	G	G	G	G	G	G	G	G	G	G	G	G	H	G	G	T	H	G	H
JAX00241261	1	7093279	0	G	A	G	G	G	G	G	A	G	G	G	G	G	G	G	G	G	A	G	G	G	G	G	G	G	G	G	G	G	A	A	G	H	G	G	G	G	A	G	G	G	G	G	G	G	G
JAX00000309	1	7138308	0	G	A	G	G	A	G	G	G	G	G	G	G	G	G	H	G	G	G	G	G	G	G	G	G	G	G	G	G	G	G	G	G	G	G	G	G	G	G	G	G	G	G	G	G	G	G
JAX00000310	1	7141925	0	C	T	C	C	C	C	C	T	T	C	C	C	C	C	C	C	C	T	C	C	C	C	C	C	C	C	C	C	C	T	T	C	H	C	C	C	C	T	T	C	C	T	C	C	H	H
JAX00190714	1	7141948	1	A	G	A	A	A	A	A	A	G	A	A	A	A	A	A	A	A	A	A	A	A	A	A	A	A	A	A	A	A	A	A	A	A	A	A	A	A	A	G	A	A	G	A	A	H	H
JAX00241263	1	7145392	0	C	T	C	C	C	C	C	T	C	C	C	C	C	C	C	C	C	H	C	C	C	C	C	C	C	C	C	C	C	T	T	C	H	C	C	C	C	T	C	C	C	C	C	C	C	C
JAX00241264	1	7154157	1	G	A	G	G	G	G	G	G	A	G	G	G	G	G	G	G	G	G	G	G	G	G	G	G	G	G	G	G	G	G	G	G	G	G	G	G	G	G	A	G	G	A	G	G	H	H
JAX00241266	1	7158057	0	A	G	A	A	A	A	A	G	G	A	A	A	A	A	A	A	A	G	A	A	A	A	A	A	A	A	A	A	A	G	G	A	H	A	A	A	A	G	G	A	A	G	A	A	H	H
JAX00000312	1	7162718	0	T	C	T	T	T	T	T	C	C	T	T	T	T	T	T	T	T	C	T	T	T	T	T	T	T	T	T	T	T	C	C	T	H	T	T	T	T	C	C	T	T	C	T	T	H	H
JAX00000315	1	7201865	1	C	T	C	C	T	C	C	T	C	C	C	C	C	C	H	C	C	T	C	C	C	C	C	C	C	C	C	C	C	T	T	C	H	C	C	C	C	T	C	C	C	C	C	C	C	C
JAX00241267	1	7211370	0	A	T	A	A	A	A	A	A	T	A	A	A	A	A	A	A	A	A	A	A	A	A	A	A	A	A	A	A	A	A	A	A	A	A	A	A	A	A	T	A	A	T	A	A	H	H
JAX00241268	1	7211636	1	G	A	G	G	A	G	G	G	G	G	G	G	G	G	H	G	G	G	G	G	G	G	G	G	G	G	G	G	G	G	G	G	G	G	G	G	G	G	G	G	G	G	G	G	G	G
JAX00241269	1	7211692	1	A	G	A	A	A	A	A	G	A	A	A	A	A	A	A	A	A	G	A	A	A	A	A	A	A	A	A	A	A	G	G	A	H	A	A	A	A	G	A	A	A	A	A	A	A	A
JAX00241271	1	7211998	1	G	T	G	G	T	G	G	T	T	G	G	G	G	G	H	G	G	T	G	G	G	G	G	G	G	G	G	G	G	T	T	G	H	G	G	G	G	T	T	G	G	T	G	G	H	H
JAX00241276	1	7234739	1	G	A	G	G	G	G	G	G	A	G	G	G	G	G	G	G	G	G	G	G	G	G	G	G	G	G	G	G	G	G	G	G	G	G	G	G	G	G	A	G	G	A	G	G	H	H
JAX00190716	1	7258506	0	T	C	T	T	T	T	T	C	C	T	T	T	T	T	T	T	T	C	T	T	T	T	T	T	T	T	T	T	T	C	C	T	H	T	T	T	T	C	C	T	T	C	T	T	H	H
JAX00000319	1	7259247	1	T	C	T	T	C	T	T	C	C	C	T	C	C	C	H	T	T	C	T	T	T	T	T	H	T	T	C	T	T	C	C	T	H	T	T	T	T	C	C	H	T	C	C	H	H	C
JAX00000320	1	7260517	1	A	T	A	A	T	A	A	A	A	A	A	A	A	A	H	A	A	A	A	A	A	A	A	A	A	A	A	A	A	A	A	A	A	A	A	A	A	A	A	A	A	A	A	A	A	A
JAX00241280	1	7278731	0	C	G	C	C	C	C	C	G	G	C	C	C	C	C	C	C	C	G	C	C	C	C	C	C	C	C	C	C	C	G	G	C	H	C	C	C	C	G	G	C	C	G	C	C	H	H
JAX00241283	1	7279406	0	A	T	A	A	A	A	A	A	A	T	A	T	T	T	A	A	A	A	A	A	A	A	A	H	A	A	T	A	A	A	A	A	A	A	A	A	A	A	A	H	A	A	T	H	A	H
JAX00000321	1	7298986	1	T	C	T	T	C	T	T	C	C	C	T	C	C	C	H	T	T	C	T	T	T	T	T	H	T	T	C	T	T	C	C	T	H	T	T	T	T	C	C	H	T	C	C	H	H	C
JAX00241284	1	7301019	0	G	T	G	G	G	G	G	T	G	G	G	G	G	G	G	G	G	T	G	G	G	G	G	G	G	G	G	G	G	T	T	G	H	G	G	G	G	T	G	G	G	G	G	G	G	G
JAX00000323	1	7301119	0	G	A	G	G	A	G	G	G	A	A	G	A	A	A	H	G	G	G	G	G	G	G	G	H	G	G	A	G	G	G	G	G	G	G	G	G	G	G	A	H	G	A	A	H	H	A
JAX00241285	1	7302925	0	A	T	A	A	A	A	A	T	T	T	A	T	T	T	A	A	A	T	A	A	A	A	A	A	A	A	T	A	A	T	T	A	H	A	A	A	A	T	T	H	A	T	T	H	A	T
JAX00241286	1	7303370	1	C	T	C	C	C	C	C	C	C	T	C	T	T	T	C	C	C	C	C	C	C	C	C	H	C	C	T	C	C	C	C	C	C	C	C	C	C	C	C	H	C	C	T	H	C	H
JAX00241287	1	7303795	0	T	G	T	T	T	T	T	G	G	T	T	T	T	T	T	T	T	G	T	T	T	T	T	T	T	T	T	T	T	G	G	T	H	T	T	T	T	G	G	T	T	G	T	T	H	H
JAX00241288	1	7333420	1	G	A	G	G	G	G	G	A	G	G	G	G	G	G	G	G	G	A	G	G	G	G	G	G	G	G	G	G	G	A	A	G	H	G	G	G	G	A	G	G	G	G	G	G	G	G
JAX00241289	1	7333686	0	C	G	C	C	C	C	C	G	C	C	C	C	C	C	C	C	C	G	C	C	C	C	C	C	C	C	C	C	C	G	G	C	H	C	C	C	C	G	C	C	C	C	C	C	C	C
JAX00000324	1	7334135	1	G	A	G	G	G	G	G	A	G	G	G	G	G	G	G	G	G	A	G	G	G	G	G	G	G	G	G	G	G	A	A	G	H	G	G	G	G	A	G	G	G	G	G	G	G	G
JAX00241290	1	7351927	1	T	G	T	T	T	T	T	G	G	T	T	T	T	T	T	T	T	G	T	T	T	T	T	T	T	T	T	T	T	G	G	T	H	T	T	T	T	G	G	T	T	G	T	T	H	H
JAX00241293	1	7371328	1	T	C	T	T	T	T	T	C	C	T	T	T	T	T	T	T	T	C	T	T	T	T	T	T	T	T	T	T	T	C	C	T	H	T	T	T	T	C	C	T	T	C	T	T	H	H
JAX00000328	1	7374770	1	G	A	G	G	G	A	G	G	G	G	A	G	G	G	H	G	G	G	G	G	A	G	G	G	G	G	G	G	A	G	G	H	G	G	G	G	G	G	G	G	G	G	G	H	G	G
JAX00000330	1	7420846	0	A	G	A	A	A	A	A	G	G	A	A	A	A	A	A	A	A	G	A	A	A	A	A	A	A	A	A	A	A	G	G	A	H	A	A	A	A	G	G	A	A	G	A	A	A	A
JAX00000331	1	7420859	0	G	A	G	G	G	G	G	A	A	G	G	G	G	G	G	G	G	A	G	G	G	G	G	G	G	G	G	G	G	A	A	G	G	G	G	G	G	A	A	G	G	A	G	G	G	G
JAX00000332	1	7420910	0	A	G	A	A	A	A	A	G	G	A	A	A	A	A	A	A	A	H	A	A	A	A	A	A	A	A	A	A	A	H	G	A	A	A	A	A	A	G	G	A	A	G	A	A	H	H
JAX00190721	1	7433275	1	A	G	A	A	A	A	A	G	G	A	A	A	A	A	A	A	A	G	A	A	A	A	A	A	A	A	A	A	A	G	G	A	H	A	A	A	A	G	G	A	A	G	A	A	H	H
JAX00241294	1	7437991	1	C	T	C	C	C	C	C	C	T	C	C	C	C	C	C	C	C	C	C	C	C	C	C	C	C	C	C	C	C	C	C	C	C	C	C	C	C	C	T	C	C	T	C	C	H	H
JAX00241295	1	7456265	0	C	T	C	C	C	C	C	C	C	T	C	T	T	T	C	C	C	C	C	C	C	C	C	H	C	C	T	C	C	C	C	C	C	C	C	C	C	C	C	H	C	C	T	H	C	H
JAX00000334	1	7459032	1	C	G	C	C	C	C	C	G	G	C	C	C	C	C	C	C	C	G	C	C	C	C	C	C	C	C	C	C	C	G	G	C	H	C	C	C	C	G	G	C	C	G	C	C	H	H
JAX00000335	1	7459407	1	A	G	A	A	A	A	A	G	G	A	A	A	A	A	A	A	A	G	A	A	A	A	A	A	A	A	A	A	A	G	G	A	H	A	A	A	A	G	G	A	A	G	A	A	H	H
JAX00241296	1	7460085	1	C	T	C	C	C	C	C	T	T	C	C	C	C	C	C	C	C	T	C	C	C	C	C	C	C	C	C	C	C	T	T	C	H	C	C	C	C	T	T	C	C	T	C	C	H	H
JAX00241297	1	7460137	0	G	C	G	G	G	G	G	C	C	G	G	G	G	G	G	G	G	H	G	G	G	G	G	G	G	G	G	G	G	H	H	G	H	G	G	G	G	C	C	G	G	C	G	G	H	H
JAX00241299	1	7460746	0	A	T	A	A	A	A	A	T	A	A	A	A	A	A	A	A	A	H	A	A	A	A	A	A	A	A	A	A	A	H	H	A	H	A	A	A	A	T	A	A	A	A	A	A	A	A
JAX00241301	1	7485621	0	C	T	C	C	C	C	C	C	T	T	C	T	T	T	C	C	C	H	C	C	C	C	C	H	C	C	T	C	C	H	H	C	C	C	C	C	C	C	T	H	C	T	T	H	H	T
JAX00241302	1	7485679	1	G	A	G	G	G	G	G	G	A	G	G	G	G	G	G	G	G	G	G	G	G	G	G	G	G	G	G	G	G	G	G	G	G	G	G	G	G	G	A	G	G	A	G	G	H	H
JAX00241303	1	7485764	1	T	C	T	T	T	T	T	C	T	C	T	C	C	C	T	T	T	C	T	T	T	T	T	H	T	T	C	T	T	C	C	T	H	T	T	T	T	C	T	H	T	T	C	H	T	H
JAX00241304	1	7551870	1	C	A	C	C	C	C	C	A	C	C	C	C	C	C	C	C	C	H	C	C	C	C	C	C	C	C	C	C	C	H	H	C	H	C	C	C	C	A	C	C	C	C	C	C	C	C
JAX00000339	1	7554456	1	T	A	A	T	A	A	A	A	A	T	A	T	T	T	A	A	T	H	T	A	A	T	A	T	A	A	T	A	A	H	H	A	H	A	T	A	T	A	A	H	A	A	T	H	A	H
JAX00241306	1	7556098	1	C	T	C	C	C	C	C	C	C	T	C	T	T	T	C	C	C	H	C	C	C	C	C	H	C	C	T	C	C	H	H	C	C	C	C	C	C	C	C	H	C	C	T	H	C	H
JAX00000340	1	7556428	0	T	C	C	T	C	C	C	T	T	T	C	T	T	T	C	C	T	T	T	C	C	T	C	T	C	C	T	C	C	T	T	C	T	C	T	C	T	T	T	H	C	T	T	H	H	T
JAX00241309	1	7580116	0	A	T	A	A	A	A	A	A	T	A	A	A	A	A	A	A	A	A	A	A	A	A	A	A	A	A	A	A	A	A	A	A	A	A	A	A	A	A	T	A	A	T	A	A	A	A
JAX00241310	1	7581409	1	C	G	C	C	C	C	C	C	G	C	C	C	C	C	C	C	C	C	C	C	C	C	C	C	C	C	C	C	C	C	C	C	C	C	C	C	C	C	G	C	C	G	C	C	H	C
JAX00000345	1	7603746	0	C	A	A	C	A	A	A	C	C	C	A	C	C	C	A	A	C	C	C	A	A	C	A	C	A	A	C	A	A	C	H	A	C	A	C	A	C	C	C	H	A	C	C	H	H	C
JAX00241315	1	7603759	1	C	T	C	C	C	C	C	T	C	C	C	C	C	C	C	C	C	T	C	C	C	C	C	C	C	C	C	C	C	H	T	C	H	C	C	C	C	T	C	C	C	C	C	C	C	C
JAX00241317	1	7603926	1	T	A	T	T	T	T	T	A	A	T	T	T	T	T	T	T	T	A	T	T	T	T	T	T	T	T	T	T	T	H	A	T	H	T	T	T	T	A	A	T	T	A	T	T	H	T
JAX00000346	1	7603956	0	A	G	G	A	G	G	G	G	G	A	G	A	A	A	G	G	A	G	A	G	G	A	G	A	G	G	A	G	G	H	G	G	A	G	A	G	A	G	G	H	G	G	A	H	G	A
JAX00241318	1	7604402	1	T	C	T	T	T	T	T	C	C	T	T	T	T	T	T	T	T	C	T	T	T	T	T	T	T	T	T	T	T	H	C	T	H	T	T	T	T	C	C	T	T	C	T	T	H	T
JAX00000347	1	7621772	1	T	G	G	T	G	G	G	G	G	T	G	T	T	T	G	G	T	G	T	G	G	T	G	T	G	G	T	G	G	H	G	G	H	G	T	G	T	G	G	H	G	G	T	H	G	T
JAX00190724	1	7658954	0	T	C	T	T	T	T	T	T	C	T	T	T	T	T	T	T	T	T	T	T	T	T	T	T	T	T	T	T	T	T	T	T	T	T	T	T	T	T	C	T	T	C	T	T	H	T
JAX00241319	1	7659119	1	G	A	A	G	A	A	A	G	G	G	A	G	G	G	A	A	G	G	G	A	A	G	A	G	A	A	G	A	A	G	G	A	G	A	G	A	G	G	G	H	A	G	G	H	H	G
JAX00241320	1	7659242	1	A	G	G	A	G	G	G	A	A	A	G	A	A	A	G	G	A	A	A	G	G	A	G	A	G	G	A	G	G	A	A	G	A	G	A	G	A	A	A	H	G	A	A	H	H	A
JAX00000348	1	7659526	1	T	C	C	T	C	C	C	T	T	T	C	T	T	T	C	C	T	T	T	C	C	T	C	T	C	C	T	C	C	T	T	C	T	C	T	C	T	T	T	H	C	T	T	H	H	T
JAX00241321	1	7667447	0	T	C	C	T	C	C	C	T	C	T	C	T	T	T	C	C	T	T	T	C	C	T	C	T	C	C	T	C	C	T	T	C	T	C	T	C	T	T	C	H	C	C	T	H	C	H
JAX00000349	1	7667746	1	G	A	A	G	A	A	A	G	G	G	A	G	G	G	A	A	G	G	G	A	A	G	A	G	A	A	G	A	A	G	G	A	G	A	G	A	G	G	G	H	A	G	G	H	H	G
JAX00000350	1	7674297	0	G	T	T	G	T	T	T	G	G	G	T	G	G	G	T	T	G	G	G	T	T	G	T	G	T	T	G	T	T	G	G	T	G	T	G	T	G	G	G	H	T	G	G	H	H	G
JAX00241324	1	7674407	0	C	A	C	C	C	C	C	C	A	C	C	C	C	C	C	C	C	C	C	C	C	C	C	C	C	C	C	C	C	C	C	C	C	C	C	C	C	C	A	C	C	A	C	C	H	H
JAX00241327	1	7725488	1	G	A	G	G	G	G	G	G	G	A	G	A	A	A	G	G	G	G	G	G	G	G	G	H	G	G	A	G	G	H	G	G	G	G	G	G	G	G	G	H	G	G	A	H	G	H
JAX00241328	1	7725513	1	A	G	A	A	A	A	A	A	A	G	A	G	G	G	A	A	A	A	A	A	A	A	A	H	A	A	G	A	A	H	A	A	A	A	A	A	A	A	A	H	A	A	G	H	A	H
JAX00241330	1	7734953	0	T	A	T	T	T	T	T	A	T	T	T	T	T	T	T	T	T	H	T	T	T	T	T	T	T	T	T	T	T	H	A	T	H	T	T	T	T	A	T	T	T	T	T	T	T	T
JAX00241332	1	7756790	1	T	C	T	T	T	T	T	T	C	T	T	T	T	T	T	T	T	T	T	T	T	T	T	T	T	T	T	T	T	T	T	T	T	T	T	T	T	T	C	T	T	C	T	T	H	H
JAX00241334	1	7757883	1	T	C	T	T	T	T	T	C	C	C	T	C	C	C	T	T	T	C	T	T	T	T	T	H	T	T	C	T	T	C	C	T	H	T	T	T	T	C	C	H	T	C	C	H	H	C
JAX00241336	1	7761416	1	T	C	T	T	T	T	T	C	T	T	T	T	T	T	T	T	T	C	T	T	T	T	T	T	T	T	T	T	T	H	C	T	H	T	T	T	T	C	T	T	T	T	T	T	T	T
JAX00241337	1	7761466	1	G	A	A	G	A	A	A	G	G	G	A	G	G	G	A	A	G	G	G	A	A	G	A	G	A	A	G	A	A	G	G	A	G	A	G	A	G	G	G	H	A	G	G	H	H	G
JAX00241338	1	7763405	1	T	A	T	T	T	T	T	A	T	T	T	T	T	T	T	T	T	A	T	T	T	T	T	T	T	T	T	T	T	H	A	T	H	T	T	T	T	A	T	T	T	T	T	T	T	T
JAX00000358	1	7771941	1	T	C	C	T	C	C	C	T	T	T	C	T	T	T	C	C	T	T	T	C	C	T	C	T	C	C	T	C	C	T	T	C	T	C	T	C	T	T	T	H	C	T	T	H	H	T
JAX00000360	1	7800480	1	G	A	A	G	A	A	A	G	G	G	A	G	G	G	A	A	G	G	G	A	A	G	A	G	A	A	G	A	A	G	G	A	G	A	G	A	G	G	G	H	A	G	G	H	H	G
JAX00188665	1	7808366	1	C	A	A	C	A	A	A	A	A	A	A	A	A	A	A	A	C	A	C	A	A	C	A	H	A	A	A	A	A	A	A	A	H	A	C	A	C	A	A	A	A	A	A	A	A	A
JAX00241342	1	7816421	0	A	G	A	A	A	A	A	G	G	A	A	A	A	A	A	A	A	G	A	A	A	A	A	A	A	A	A	A	A	G	G	A	H	A	A	A	A	G	G	A	A	G	A	A	G	H
JAX00241343	1	7816597	1	T	C	C	T	T	T	C	T	T	T	T	T	T	T	T	H	T	T	T	C	T	T	C	T	C	C	T	C	T	T	T	H	T	C	T	C	T	T	T	H	C	T	T	T	H	T
JAX00000362	1	7816705	1	T	C	C	T	C	C	C	T	T	T	C	T	T	T	C	C	T	T	T	C	C	T	C	T	C	C	T	C	C	T	T	C	T	C	T	C	T	T	T	H	C	T	T	H	H	T
JAX00241344	1	7817787	1	T	C	T	T	T	T	T	C	C	T	T	T	T	T	T	T	T	C	T	T	T	T	T	T	T	T	T	T	T	C	C	T	H	T	T	T	T	C	C	T	T	C	T	T	H	H
JAX00241345	1	7829803	1	A	G	A	A	A	A	A	G	G	A	A	A	A	A	A	A	A	G	A	A	A	A	A	A	A	A	A	A	A	G	G	A	H	A	A	A	A	G	G	A	A	G	A	A	H	H
JAX00241346	1	7830335	1	T	G	T	G	T	T	T	G	G	T	T	T	T	T	T	T	G	G	G	T	T	G	T	H	T	T	T	T	T	G	G	T	G	T	G	T	G	G	G	T	T	G	T	T	H	H
JAX00241347	1	7832591	0	C	T	C	C	C	C	C	C	T	C	C	C	C	C	C	C	C	C	C	C	C	C	C	C	C	C	C	C	C	C	C	C	C	C	C	C	C	C	T	C	C	T	C	C	C	C
JAX00000363	1	7861601	1	G	A	A	G	A	A	A	A	A	A	A	A	A	A	A	A	G	A	G	A	A	G	A	H	A	A	A	A	A	A	A	A	H	A	G	A	G	A	A	A	A	A	A	A	A	A
JAX00241349	1	7862077	0	A	G	A	A	A	A	A	A	G	A	A	A	A	A	A	A	A	A	A	A	A	A	A	A	A	A	A	A	A	A	A	A	A	A	A	A	A	A	G	A	A	G	A	A	H	H
JAX00241350	1	7862386	0	C	T	C	C	C	C	C	T	C	C	C	C	C	C	C	C	C	T	C	C	C	C	C	C	C	C	C	C	C	T	T	C	H	C	C	C	C	T	C	C	C	C	C	C	C	C
JAX00241351	1	7930442	0	G	A	A	G	A	A	A	G	G	G	A	G	G	G	A	A	G	G	G	A	A	G	A	G	A	A	G	A	A	G	G	A	G	A	G	A	G	G	G	H	A	G	G	H	H	G
JAX00000371	1	7956353	0	G	T	T	G	T	T	T	G	G	G	T	G	G	G	T	T	G	G	G	T	T	G	T	G	T	T	G	T	T	G	G	T	G	T	G	T	G	G	G	H	T	G	G	H	H	G
JAX00000372	1	7966870	1	C	A	A	C	A	A	A	A	A	C	A	C	C	C	A	A	C	A	C	A	A	C	A	C	A	A	C	A	A	A	A	A	H	A	C	A	C	A	A	H	A	A	C	H	A	H
JAX00241355	1	7977148	0	G	T	G	G	G	G	G	T	G	G	G	G	G	G	G	G	G	T	G	G	G	G	G	G	G	G	G	G	G	T	T	G	H	G	G	G	G	T	G	G	G	G	G	G	G	G
JAX00000374	1	7998687	0	A	G	G	A	G	G	G	A	A	A	G	A	A	A	G	G	A	A	A	G	G	A	G	A	G	G	A	G	G	A	A	G	A	G	A	G	A	A	A	H	G	A	A	H	H	A
JAX00000375	1	8001665	1	G	A	A	G	A	A	A	G	G	G	A	G	G	G	A	A	G	G	G	A	A	G	A	G	A	A	G	A	A	G	G	A	G	A	G	A	G	G	G	H	A	G	G	H	H	G
JAX00000376	1	8013277	0	G	A	A	G	A	A	A	G	G	G	A	G	H	G	A	A	G	G	G	A	A	G	A	G	A	A	G	A	A	G	G	A	G	A	G	A	G	G	G	H	A	G	G	H	H	G
JAX00241357	1	8013302	0	G	A	A	G	A	A	A	G	G	G	A	G	G	G	A	A	G	G	G	A	A	G	A	G	A	A	G	A	A	G	G	A	G	A	G	A	G	G	G	H	A	G	G	H	H	G
JAX00241359	1	8016386	0	A	G	G	A	G	G	G	G	G	A	G	A	A	A	G	G	A	G	A	G	G	A	G	A	G	G	A	G	G	G	G	G	H	G	A	G	A	G	G	H	G	G	A	H	G	H
JAX00000377	1	8025221	1	A	G	G	A	G	G	G	A	A	A	G	A	A	A	G	G	A	A	A	G	G	A	G	A	G	G	A	G	G	A	A	G	A	G	A	G	A	A	A	H	G	A	A	H	H	A
JAX00241362	1	8045728	1	C	T	T	C	T	T	T	C	C	C	T	C	C	C	T	T	C	C	C	T	T	C	T	C	T	T	C	T	T	C	C	T	C	T	C	T	C	C	C	H	T	C	C	H	H	C
JAX00241364	1	8049614	0	C	T	C	C	C	C	C	C	T	C	C	C	C	C	C	C	C	C	C	C	C	C	C	C	C	C	C	C	C	C	C	C	C	C	C	C	C	C	T	C	C	T	C	C	H	H
JAX00241365	1	8049662	0	A	G	G	A	G	G	G	G	G	A	G	A	A	A	G	G	A	G	A	G	G	A	G	A	G	G	A	G	G	G	G	G	H	G	A	G	A	G	G	H	G	G	A	H	G	H
JAX00000380	1	8051349	1	C	T	T	C	T	T	T	C	C	C	T	C	C	C	T	T	C	C	C	T	T	C	T	C	T	T	C	T	T	C	C	T	C	T	C	T	C	C	C	H	T	C	C	H	H	C
JAX00241367	1	8051944	0	A	G	A	A	A	A	A	G	G	A	A	A	A	A	A	A	A	G	A	A	A	A	A	A	A	A	A	A	A	G	G	A	H	A	A	A	A	G	G	A	A	G	A	A	H	H
JAX00241369	1	8072690	0	A	T	A	A	A	A	A	A	T	A	A	A	A	A	A	A	A	A	A	A	A	A	A	A	A	A	A	A	A	A	A	A	A	A	A	A	A	A	T	A	A	T	A	A	H	H
JAX00241370	1	8072726	0	A	G	G	A	G	G	G	G	G	A	G	A	A	A	G	G	A	G	A	G	G	A	G	A	G	G	A	G	G	G	G	G	H	G	A	G	A	G	G	H	G	G	A	H	G	H
JAX00241371	1	8072952	1	G	A	G	G	G	G	G	A	G	G	G	G	G	G	G	G	G	A	G	G	G	G	G	G	G	G	G	G	G	A	A	G	H	G	G	G	G	A	G	G	G	G	G	G	G	G
JAX00241372	1	8073549	1	T	G	G	T	G	G	G	G	G	T	G	T	T	T	G	G	T	G	T	G	G	T	G	T	G	G	T	G	G	G	G	G	H	G	T	G	T	G	G	H	G	G	T	H	G	H
JAX00241374	1	8073788	1	T	C	C	T	C	C	C	C	C	T	C	T	T	T	C	C	T	C	T	C	C	T	C	T	C	C	T	C	C	C	C	C	H	C	T	C	T	C	C	H	C	C	T	H	C	H
JAX00000381	1	8100660	1	C	T	C	C	C	C	C	C	T	C	C	C	C	C	C	C	C	C	C	C	C	C	C	C	C	C	C	C	C	C	C	C	C	C	C	C	C	C	T	C	C	T	C	C	H	H
JAX00000382	1	8101075	0	A	G	G	A	G	G	G	G	G	A	G	A	A	A	G	G	A	G	A	G	G	A	G	A	G	G	A	G	G	G	G	G	H	G	A	G	A	G	G	H	G	G	A	H	G	H
JAX00000383	1	8101193	1	A	G	G	A	G	G	G	G	G	A	G	A	A	A	G	G	A	G	A	G	G	A	G	A	G	G	A	G	G	G	G	G	H	G	A	G	A	G	G	H	G	G	A	H	G	H
JAX00241382	1	8123683	1	G	T	T	G	T	T	T	T	T	G	T	G	G	G	T	T	G	T	G	T	T	G	T	G	T	T	G	T	T	T	T	T	H	T	G	T	G	T	T	H	T	T	G	H	T	H
JAX00000384	1	8135532	1	T	C	C	T	C	C	C	C	C	T	C	T	T	T	C	C	T	C	T	C	C	T	C	T	C	C	T	C	C	C	C	C	H	C	T	C	T	C	C	H	C	C	T	H	C	H
JAX00190729	1	8137392	0	G	C	G	G	G	G	G	G	C	G	G	G	G	G	G	G	G	G	G	G	G	G	G	G	G	G	G	G	G	G	G	G	G	G	G	G	G	G	C	G	G	C	G	G	H	H
JAX00241386	1	8145135	1	G	A	G	G	G	G	G	G	A	G	G	G	G	G	G	G	G	G	G	G	G	G	G	G	G	G	G	G	G	G	G	G	G	G	G	G	G	G	A	G	G	A	G	G	H	H
JAX00241389	1	8167569	1	C	T	C	C	C	C	C	C	T	C	C	C	C	C	C	C	C	C	C	C	C	C	C	C	C	C	C	C	C	C	C	C	C	C	C	C	C	C	T	C	C	T	C	C	H	H
JAX00241391	1	8167902	1	C	T	C	C	C	C	C	T	C	C	C	C	C	C	C	C	C	T	C	C	C	C	C	C	C	C	C	C	C	T	T	C	H	C	C	C	C	T	C	C	C	C	C	C	C	C
JAX00241392	1	8168191	1	T	C	T	T	T	T	T	C	C	T	T	T	T	T	T	T	T	C	T	T	T	T	T	T	T	T	T	T	T	C	C	T	H	T	T	T	T	C	C	T	T	C	T	T	H	H
JAX00241393	1	8168231	1	C	G	C	C	C	C	C	C	G	C	C	C	C	C	C	C	C	C	C	C	C	C	C	C	C	C	C	C	C	C	C	C	C	C	C	C	C	C	G	C	C	G	C	C	H	H
JAX00241394	1	8172865	1	A	G	A	A	A	A	A	G	A	A	A	A	A	A	A	A	A	G	A	A	A	A	A	A	A	A	A	A	A	G	G	A	H	A	A	A	A	G	A	A	A	A	A	A	A	A
JAX00241397	1	8179160	1	C	G	G	C	G	G	G	C	G	C	G	C	C	C	G	G	C	C	C	G	G	C	G	C	G	G	C	G	G	C	C	G	C	G	C	G	C	C	G	H	G	G	C	H	G	H
JAX00241399	1	8199028	1	C	T	T	C	T	T	T	C	C	C	T	C	C	C	T	T	C	C	C	T	T	C	T	C	T	T	C	T	T	C	C	T	C	T	C	T	C	C	C	H	T	C	C	H	H	C
JAX00241404	1	8249889	0	C	T	C	C	C	C	C	C	T	C	C	C	C	C	C	C	C	C	C	C	C	C	C	C	C	C	C	C	C	C	C	C	C	C	C	C	C	C	T	C	C	T	C	C	H	H
JAX00241406	1	8253618	0	A	T	T	A	T	T	T	A	A	A	T	A	A	A	T	T	A	A	A	T	T	A	T	A	T	T	A	T	T	A	A	T	A	T	A	T	A	A	A	H	T	A	A	H	H	A
JAX00241407	1	8253822	0	T	C	C	T	C	C	C	T	T	T	C	T	T	T	C	C	T	T	T	C	C	T	C	T	C	C	T	C	C	T	T	C	T	C	T	C	T	T	T	H	C	T	T	H	H	T
JAX00241408	1	8253847	1	C	T	T	C	T	T	T	C	C	C	T	C	C	C	T	T	C	C	C	T	T	C	T	C	T	T	C	T	T	C	C	T	C	T	C	T	C	C	C	H	T	C	C	H	H	C
JAX00241411	1	8255057	1	A	C	A	A	A	A	A	C	A	A	A	A	A	A	A	A	A	C	A	A	A	A	A	A	A	A	A	A	A	C	C	A	H	A	A	A	A	C	A	A	A	A	A	A	A	A
JAX00000393	1	8255132	0	T	A	A	T	A	A	A	T	T	T	A	T	T	T	A	A	T	T	T	A	A	T	A	T	A	A	T	A	A	T	T	A	T	A	T	A	T	T	T	H	A	T	T	H	H	T
JAX00000394	1	8255241	0	A	G	G	A	G	G	G	G	A	A	G	A	A	A	G	G	A	G	A	G	G	A	G	A	G	G	A	G	G	G	G	G	H	G	A	G	A	G	A	H	G	A	A	H	H	A
JAX00241412	1	8255262	0	C	T	T	C	T	T	T	T	C	C	T	C	C	C	T	T	C	T	C	T	T	C	T	C	T	T	C	T	T	T	T	T	H	T	C	T	C	T	C	H	T	C	C	H	H	C
JAX00241413	1	8255979	0	A	G	G	A	G	G	G	G	G	A	G	A	A	A	G	G	A	G	A	G	G	A	G	A	G	G	A	G	G	G	G	G	H	G	A	G	A	G	G	H	G	G	A	H	G	H
JAX00000395	1	8259072	0	A	T	T	A	T	T	T	T	T	A	T	A	A	A	T	T	A	T	A	T	T	A	T	A	T	T	A	T	T	T	T	T	H	T	A	T	A	T	T	H	T	T	A	H	T	H
JAX00241415	1	8279058	1	C	T	T	C	T	T	T	C	C	C	T	C	C	C	T	T	C	C	C	T	T	C	T	C	T	T	C	T	T	C	C	T	C	T	C	T	C	C	C	H	T	C	C	H	H	C
JAX00241418	1	8343247	0	A	T	A	A	A	A	A	T	T	A	H	A	A	A	A	A	A	T	A	A	A	A	A	A	A	A	A	A	A	T	T	A	H	A	A	A	A	T	T	A	A	T	A	A	H	H
JAX00241419	1	8350370	1	A	C	A	A	A	A	A	C	C	A	A	A	A	A	A	A	A	C	A	A	A	A	A	A	A	A	A	A	A	C	C	A	H	A	A	A	A	C	C	A	A	C	A	A	H	H
JAX00000399	1	8350911	0	C	G	G	C	G	G	G	C	C	C	G	C	C	C	G	G	C	C	C	G	G	C	G	C	G	G	C	G	G	C	C	G	C	G	C	G	C	C	C	H	G	C	C	H	H	C
JAX00241421	1	8350948	1	T	C	T	T	T	T	T	C	T	T	T	T	T	T	T	T	T	C	T	T	T	T	T	T	T	T	T	T	T	C	C	T	H	T	T	T	T	C	T	T	T	T	T	T	T	T
JAX00000400	1	8351038	0	T	C	C	T	C	C	C	T	T	T	C	T	T	T	C	C	T	T	T	C	C	T	C	T	C	C	T	C	C	T	T	C	T	C	T	C	T	T	T	H	C	T	T	H	C	T
JAX00241422	1	8351071	0	C	A	C	C	C	C	C	C	A	C	C	C	C	C	C	C	C	C	C	C	C	C	C	C	C	C	C	C	C	C	C	C	C	C	C	C	C	C	A	C	C	A	C	C	H	H
JAX00000401	1	8351113	0	T	C	C	T	C	C	C	C	C	T	C	T	T	T	C	C	T	C	T	C	C	T	C	T	C	C	T	C	C	C	C	C	H	C	T	C	T	C	C	H	C	C	T	H	C	H
JAX00241423	1	8352962	0	G	T	T	G	T	T	T	G	G	G	T	G	G	G	T	T	G	G	G	T	T	G	T	G	T	T	G	T	T	G	G	T	G	T	G	T	G	G	G	H	T	G	G	H	H	G
JAX00000404	1	8433838	1	G	A	A	G	A	A	A	A	G	G	A	G	G	G	A	A	G	A	G	A	A	G	A	G	A	A	G	A	A	A	A	A	H	A	G	A	G	A	G	H	A	G	G	H	H	G
JAX00241431	1	8438450	1	G	A	G	G	G	G	G	A	G	G	G	G	G	G	G	G	G	A	G	G	G	G	G	G	G	G	G	G	G	A	A	G	H	G	G	G	G	A	G	G	G	G	G	G	G	G
JAX00241432	1	8438477	1	T	C	C	T	C	C	C	C	C	T	C	T	T	T	C	C	T	C	T	C	C	T	C	T	C	C	T	C	C	C	C	C	H	C	T	C	T	C	C	H	C	C	T	H	C	H
JAX00241434	1	8462804	1	C	T	C	C	C	C	C	C	T	C	C	C	C	C	C	C	C	C	C	C	C	C	C	C	C	C	C	C	C	C	C	C	C	C	C	C	C	C	T	C	C	T	C	C	H	H
JAX00241435	1	8462826	1	A	G	G	A	G	G	G	G	G	A	G	A	A	A	G	G	A	G	A	G	G	A	G	A	G	G	A	G	G	G	G	G	H	G	A	G	A	G	G	H	G	G	A	H	G	H
JAX00241436	1	8464410	1	C	G	C	C	C	C	C	C	G	C	C	C	C	C	C	C	C	C	C	C	C	C	C	C	C	C	C	C	C	C	C	C	C	C	C	C	C	C	G	C	C	G	C	C	H	H
JAX00000406	1	8477683	1	G	C	C	G	C	C	C	G	G	G	C	G	G	G	C	C	G	G	G	C	C	G	C	G	C	C	G	C	C	G	G	C	G	C	G	C	G	G	G	H	C	G	G	H	H	G
JAX00000408	1	8484754	1	C	T	T	C	T	T	T	C	C	C	T	C	C	C	T	T	C	C	C	T	T	C	T	C	T	T	C	T	T	C	C	T	C	T	C	T	C	C	C	H	T	C	C	H	H	C
JAX00241440	1	8517310	0	T	C	T	T	T	T	T	C	T	T	T	T	T	T	T	T	T	H	T	T	T	T	T	T	T	T	T	T	T	C	H	T	H	T	T	T	T	C	T	T	T	T	T	T	T	T
JAX00000412	1	8520441	1	G	A	A	G	A	A	A	A	A	G	A	G	G	G	A	A	G	A	G	A	A	G	A	G	A	A	G	A	A	A	A	A	H	A	G	A	G	A	A	H	A	A	G	H	A	H
JAX00241448	1	8549238	0	C	T	C	C	C	C	C	T	C	C	C	C	C	C	C	C	C	T	C	C	C	C	C	C	C	C	C	C	C	T	T	C	H	C	C	C	C	T	C	C	C	C	C	C	C	C
JAX00241450	1	8556325	1	C	T	C	C	C	C	C	T	C	C	C	C	C	C	C	C	C	T	C	C	C	C	C	C	C	C	C	C	C	T	T	C	H	C	C	C	C	T	C	C	C	C	C	C	C	C
JAX00000414	1	8564995	1	T	C	C	T	C	C	C	T	T	T	C	T	T	T	C	C	T	T	T	C	C	T	C	T	C	C	T	C	C	T	T	C	T	C	T	C	T	T	T	H	C	T	T	H	H	T
JAX00000415	1	8591974	0	T	C	C	T	C	C	C	C	C	T	C	T	T	T	C	C	T	C	T	C	C	T	C	T	C	C	T	C	C	C	C	C	H	C	T	C	T	C	C	H	C	C	T	H	C	H
JAX00000416	1	8597144	1	G	A	A	G	A	A	A	G	G	G	A	G	G	G	A	A	G	G	G	A	A	G	A	G	A	A	G	A	A	G	G	A	G	A	G	A	G	G	G	H	A	G	G	H	H	G
JAX00241453	1	8603113	0	C	T	C	C	C	C	C	T	T	C	C	C	C	C	C	C	C	T	C	C	C	C	C	C	C	C	C	C	C	T	T	C	H	C	C	C	C	T	T	C	C	T	C	C	H	H
JAX00241455	1	8614376	1	T	C	C	T	C	C	C	T	T	T	C	T	T	T	C	C	T	T	T	C	C	T	C	T	C	C	T	C	C	T	T	C	T	C	T	C	T	T	T	H	C	T	T	H	H	T
JAX00241456	1	8614508	1	G	A	A	G	A	A	A	G	A	G	A	G	G	G	A	A	G	G	G	A	A	G	A	G	A	A	G	A	A	G	G	A	G	A	G	A	G	G	A	H	A	A	G	H	A	H
JAX00000417	1	8617844	1	T	A	A	T	A	A	A	A	A	T	A	T	T	T	A	A	T	A	T	A	A	T	A	T	A	A	T	A	A	A	A	A	H	A	T	A	T	A	A	H	A	A	T	H	A	H
JAX00000418	1	8617960	0	C	T	C	C	C	C	C	T	C	C	C	C	C	C	C	C	C	H	C	C	C	C	C	C	C	C	C	C	C	T	T	C	H	C	C	C	C	T	C	C	C	C	C	C	C	C
JAX00241459	1	8642341	1	T	C	C	T	C	C	C	T	T	T	C	T	T	T	C	C	T	T	T	C	C	T	C	T	C	C	T	C	C	T	T	C	T	C	T	C	T	T	T	H	C	T	T	H	H	T
JAX00241463	1	8653110	0	G	A	A	G	A	A	A	G	G	G	A	G	G	G	A	A	G	G	G	A	A	G	A	G	A	A	G	A	A	G	G	A	G	A	G	A	G	G	G	H	A	G	G	H	H	G
JAX00241467	1	8664844	0	C	T	C	C	C	C	C	T	C	C	C	C	C	C	C	C	C	T	C	C	C	C	C	C	C	C	C	C	C	T	T	C	H	C	C	C	C	T	H	C	C	C	C	C	C	C
JAX00000420	1	8673614	0	T	G	G	T	G	G	G	G	G	T	G	T	T	T	G	G	T	G	T	G	G	T	G	T	G	G	T	G	G	G	G	G	H	G	T	G	T	G	G	H	G	G	T	H	G	H
JAX00241471	1	8674543	0	C	T	C	C	C	C	C	C	T	C	C	C	C	C	C	C	C	C	C	C	C	C	C	C	C	C	C	C	C	C	C	C	C	C	C	C	C	C	T	C	C	T	C	C	H	H
JAX00000421	1	8674685	1	G	A	A	G	A	A	A	G	G	G	A	G	G	G	A	A	G	G	G	A	A	G	A	G	A	A	G	A	A	G	G	A	G	A	G	A	G	G	G	H	A	G	G	H	H	G
JAX00241472	1	8675225	0	G	T	T	G	T	T	T	G	G	G	T	G	G	G	T	T	G	G	G	T	T	G	T	G	T	T	G	T	T	G	G	T	G	T	G	T	G	G	G	H	T	G	G	H	H	G
JAX00241475	1	8725978	1	A	C	C	A	C	C	C	C	A	A	C	A	A	A	C	C	A	C	A	C	C	A	C	A	C	C	A	C	C	C	C	C	H	C	A	C	A	C	A	H	C	A	A	H	H	A
JAX00000423	1	8726106	1	C	G	G	C	G	G	G	G	G	C	G	C	C	C	G	G	C	G	C	G	G	C	G	C	G	G	C	G	G	G	G	G	H	G	C	G	C	G	G	H	G	G	C	H	G	H
JAX00241476	1	8726155	0	G	A	G	G	G	G	G	A	G	G	G	G	G	G	G	G	G	A	G	G	G	G	G	G	G	G	G	G	G	A	A	G	H	G	G	G	G	A	G	G	G	G	G	G	G	G
JAX00241477	1	8769480	0	C	G	C	C	C	C	C	G	C	C	C	C	C	C	C	C	C	H	C	C	C	C	C	C	C	C	C	C	C	G	G	C	C	C	C	C	C	G	C	C	C	C	C	C	C	C
JAX00241478	1	8769513	0	T	A	T	T	T	T	T	T	A	T	T	T	T	T	T	T	T	T	T	T	T	T	T	T	T	T	T	T	T	T	T	T	T	T	T	T	T	T	A	T	T	A	T	T	H	H
JAX00241480	1	8770899	0	T	C	T	T	T	T	T	C	C	T	T	T	T	T	T	T	T	C	T	T	T	T	T	T	T	T	T	T	T	C	C	T	T	T	T	T	T	C	C	T	T	C	T	T	H	H
JAX00241482	1	8801962	1	T	G	T	T	T	T	T	G	G	T	T	T	T	T	T	T	T	G	T	T	T	T	T	T	T	T	T	T	T	G	G	T	T	T	T	T	T	G	G	T	T	G	T	T	H	H
JAX00241483	1	8802041	0	G	C	G	G	G	G	G	C	C	G	G	G	G	G	G	G	G	C	G	G	G	G	G	G	G	G	G	G	G	C	C	G	G	G	G	G	G	C	C	G	G	C	G	G	H	H
JAX00000429	1	8805208	1	T	C	T	T	T	T	T	C	C	T	T	T	T	T	T	T	T	C	T	T	T	T	T	T	T	T	T	T	T	C	C	T	T	T	T	T	T	C	C	T	T	C	T	T	H	H
JAX00000430	1	8809563	1	T	C	T	T	T	T	T	C	C	T	T	T	T	T	T	T	T	C	T	T	T	T	T	T	T	T	T	T	T	C	C	T	T	T	T	T	T	C	C	T	T	C	T	T	H	H
JAX00241488	1	8829986	0	T	C	C	T	C	C	C	T	C	T	C	T	T	T	C	C	T	T	T	C	C	T	C	T	C	C	T	C	C	T	T	C	T	C	T	C	T	T	C	H	C	C	T	H	C	H
JAX00241490	1	8849923	0	A	C	A	A	A	A	A	C	C	A	A	A	A	A	A	A	A	C	A	A	A	A	A	A	A	A	A	A	A	C	C	A	H	A	A	A	A	C	C	A	A	C	A	A	H	H
JAX00241491	1	8849954	1	A	G	A	A	A	A	A	A	G	A	A	A	A	A	A	A	A	A	A	A	A	A	A	A	A	A	A	A	A	A	A	A	A	A	A	A	A	A	G	A	A	G	A	A	H	H
JAX00241492	1	8849986	0	G	A	G	G	G	G	G	G	A	G	G	G	G	G	H	G	G	G	H	G	G	G	G	G	G	G	G	G	G	G	G	G	G	G	G	G	G	G	A	G	G	A	G	G	H	H
JAX00000432	1	8853949	0	T	C	C	T	T	T	C	T	T	T	T	T	T	T	T	H	T	T	T	C	T	T	C	T	C	C	T	C	T	T	T	C	T	C	T	C	T	T	T	H	C	T	T	T	H	T
JAX00241494	1	8878403	0	C	T	C	C	C	C	C	T	C	C	C	C	C	C	C	C	C	T	C	C	C	C	C	C	C	C	C	C	C	T	T	C	H	C	C	C	C	T	C	C	C	C	C	C	C	C
JAX00241496	1	8894488	0	T	G	T	T	G	G	T	T	T	T	G	T	T	T	G	H	T	H	T	T	G	T	T	T	T	T	T	T	G	T	T	H	T	T	T	T	T	T	T	T	T	T	T	H	T	T
JAX00241497	1	8894511	0	G	A	G	G	G	G	G	A	A	G	G	G	G	G	G	G	G	A	G	G	G	G	G	G	G	G	G	G	G	A	A	G	H	G	G	G	G	A	A	G	G	A	G	G	H	H
JAX00241500	1	8898085	0	A	G	G	A	A	A	G	G	A	A	A	A	A	A	A	H	A	G	A	G	A	A	G	A	G	G	A	G	A	G	G	H	H	G	A	G	A	G	A	H	G	A	A	A	H	A
JAX00000435	1	8901115	1	G	A	A	G	G	G	A	A	G	G	G	G	G	G	G	H	G	A	G	A	G	G	A	G	A	A	G	A	G	A	A	H	H	A	G	A	G	A	G	H	A	G	G	G	H	G
JAX00241502	1	8910306	0	C	T	C	C	C	C	C	C	T	C	C	C	C	C	C	C	C	C	C	C	C	C	C	C	C	C	C	C	C	C	C	C	C	C	C	C	C	C	T	C	C	T	C	C	H	H
JAX00241503	1	8910355	1	C	G	G	C	C	C	G	C	G	C	C	C	C	C	C	H	C	C	C	G	C	C	G	C	G	G	C	G	C	C	C	H	C	G	C	G	C	C	G	H	G	G	C	C	G	H
JAX00000436	1	8914534	0	A	G	G	A	G	G	G	G	G	A	G	A	A	A	G	G	A	G	A	G	G	A	G	A	G	G	A	G	G	G	G	G	H	G	A	G	A	G	G	H	G	G	A	H	G	H
JAX00000437	1	8915953	0	A	G	G	A	G	G	G	G	G	A	G	A	A	A	G	G	A	G	A	G	G	A	G	A	G	G	A	G	G	G	G	G	H	G	A	G	A	G	G	H	G	G	A	H	G	H
JAX00000440	1	8940442	0	C	A	C	C	A	A	C	C	C	C	A	C	C	C	A	H	C	C	C	C	A	C	C	C	C	C	C	C	A	C	C	H	C	C	C	C	C	C	C	C	C	C	C	H	C	C
JAX00241511	1	8948097	0	C	T	C	C	T	T	C	T	T	C	T	C	C	C	T	C	C	T	C	C	T	C	C	C	C	C	C	C	T	T	T	H	H	C	C	C	C	T	T	C	C	T	C	C	H	H
JAX00241513	1	8954587	1	G	A	G	G	A	A	G	A	A	G	A	G	G	G	A	H	G	A	G	G	A	G	G	G	G	G	G	G	A	A	A	H	H	G	G	G	G	A	A	G	G	A	G	H	H	H
JAX00241514	1	8969585	0	C	G	C	C	G	G	C	C	C	C	G	C	C	C	G	H	C	C	C	C	G	C	C	C	C	C	C	C	G	C	C	H	C	C	C	C	C	C	C	C	C	C	C	H	C	C
JAX00241515	1	8971935	0	G	T	G	G	T	T	G	T	G	G	T	G	G	G	T	H	G	T	G	G	T	G	G	G	G	G	G	G	T	T	T	H	H	G	G	G	G	T	G	G	G	G	G	H	G	G
JAX00000442	1	8974850	1	T	C	T	T	C	C	T	T	T	T	C	T	T	T	C	H	T	T	T	T	C	T	T	T	T	T	T	T	C	T	T	H	T	T	T	T	T	T	T	T	T	T	T	H	T	T
JAX00000443	1	8988421	1	T	C	T	T	C	C	T	C	C	T	C	T	T	T	C	H	T	C	T	T	C	T	T	T	T	T	T	T	C	C	C	H	H	T	T	T	T	C	C	T	T	C	T	H	H	H
JAX00000444	1	9014098	1	C	T	C	C	T	T	C	T	T	C	T	C	C	C	T	H	C	T	C	C	T	C	C	C	C	C	C	C	T	T	T	H	H	C	C	C	C	T	T	C	C	T	C	H	H	H
JAX00000445	1	9014287	1	T	C	T	T	C	C	T	C	T	T	C	T	T	T	C	H	T	C	T	T	C	T	T	T	T	T	T	T	C	C	C	H	H	T	T	T	T	C	T	T	T	T	T	H	T	T
JAX00241517	1	9014745	0	A	G	A	A	A	A	A	G	A	A	A	A	A	A	A	A	A	G	A	A	A	A	A	A	A	A	A	A	A	G	G	A	H	A	A	A	A	G	A	A	A	A	A	A	A	A
JAX00241518	1	9014825	1	C	T	C	C	C	C	C	C	C	T	C	T	T	T	C	C	C	C	C	C	C	C	C	H	C	C	T	C	C	C	C	C	C	C	C	C	C	C	C	H	C	C	T	H	C	H
JAX00000446	1	9025743	1	C	T	T	C	C	C	T	C	C	T	C	T	T	T	C	H	C	C	C	T	C	C	T	H	T	T	T	T	C	C	C	H	C	T	C	T	C	C	C	T	T	C	T	H	H	H
JAX00241522	1	9041603	0	A	G	G	A	G	G	G	G	A	G	G	G	G	G	G	G	A	G	A	G	G	A	G	H	G	G	G	G	G	G	G	G	H	G	A	G	A	G	A	G	G	A	G	G	H	H
JAX00241523	1	9042323	1	C	T	T	C	C	C	T	C	C	T	C	T	T	T	C	H	C	C	C	T	C	C	T	H	T	T	T	T	C	C	C	H	C	T	C	T	C	C	C	T	T	C	T	H	H	H
JAX00000447	1	9075523	1	T	C	C	T	T	T	C	C	T	C	T	C	C	C	T	H	T	C	T	C	T	T	C	H	C	C	C	C	T	C	C	H	H	C	T	C	T	C	T	C	C	T	C	H	H	H
JAX00241525	1	9078581	0	T	C	C	T	C	C	C	C	C	C	C	C	C	C	C	C	T	C	T	C	C	T	C	H	C	C	C	C	C	C	C	C	H	C	T	C	T	C	C	C	C	C	C	C	C	C
JAX00241526	1	9091815	1	T	G	T	T	T	T	T	G	T	T	T	T	T	T	T	T	T	G	T	T	T	T	T	T	T	T	T	T	T	G	G	T	H	T	T	T	T	G	T	T	T	T	T	T	T	T
JAX00241528	1	9093556	0	A	C	A	A	A	A	A	A	C	A	A	A	A	A	A	A	A	A	A	A	A	A	A	A	A	A	A	A	A	A	A	A	A	A	A	A	A	A	C	A	A	C	A	A	H	H
JAX00000450	1	9098181	0	T	G	G	T	T	T	G	G	T	G	T	G	G	G	T	H	T	G	T	G	T	T	G	H	G	G	G	G	T	G	G	H	H	G	T	G	T	G	T	G	G	T	G	H	H	H
JAX00000451	1	9098234	0	C	T	T	C	C	C	T	T	C	T	C	T	T	T	C	H	C	T	C	T	C	C	T	H	T	T	T	T	C	T	T	H	H	T	C	T	C	T	C	T	T	C	T	H	H	H
JAX00241534	1	9115786	1	A	G	A	A	G	G	A	A	G	A	G	A	A	A	G	H	A	A	A	A	G	A	A	A	A	A	A	A	G	A	A	H	A	A	A	A	A	A	G	A	A	G	A	H	H	H
JAX00241535	1	9116229	1	A	G	A	A	G	G	A	A	A	A	G	A	A	A	G	H	A	A	A	A	G	A	A	A	A	A	A	A	G	A	A	H	A	A	A	A	A	A	A	A	A	A	A	H	A	A
JAX00241537	1	9116789	1	C	A	C	C	A	A	C	A	A	C	A	C	C	C	A	H	C	A	C	C	A	C	C	C	C	C	C	C	A	A	A	H	H	C	C	C	C	A	A	C	C	A	C	H	H	H
JAX00241538	1	9118306	0	A	G	A	A	G	G	A	G	G	A	G	A	A	A	G	H	A	G	H	A	G	A	A	A	A	A	A	A	G	G	G	H	H	A	A	A	A	G	G	A	A	G	A	H	H	H
JAX00241539	1	9118385	1	A	G	A	A	A	A	A	A	G	A	A	A	A	A	A	A	A	A	A	A	A	A	A	A	A	A	A	A	A	A	A	A	A	A	A	A	A	A	G	A	A	G	A	A	H	H
JAX00000453	1	9135186	1	A	G	A	A	G	G	A	G	A	A	G	A	A	A	G	H	A	G	A	A	G	A	A	A	A	A	A	A	G	G	G	H	H	A	A	A	A	G	A	A	A	A	A	H	A	A
JAX00000454	1	9141736	0	G	C	C	G	G	G	C	G	G	C	G	C	C	C	G	H	G	G	G	C	G	G	C	H	C	C	C	C	G	G	G	H	G	C	G	C	G	G	G	C	C	G	C	H	H	H
JAX00241542	1	9148657	0	C	T	C	C	C	C	C	T	C	C	C	C	C	C	C	C	C	T	C	C	C	C	C	C	C	C	C	C	C	T	T	C	H	C	C	C	C	T	C	C	C	C	C	C	C	C
JAX00000455	1	9148758	0	T	G	G	T	G	G	G	G	G	G	G	G	G	G	G	G	T	G	T	G	G	T	G	G	G	G	G	G	G	G	G	G	H	G	T	G	T	G	G	G	G	G	G	G	G	G
JAX00241543	1	9150168	1	T	C	T	T	C	C	T	T	T	T	C	T	T	T	C	H	T	T	T	T	C	T	T	T	T	T	T	T	C	T	T	H	T	T	T	T	T	T	T	T	T	T	T	H	T	T
JAX00000457	1	9160233	0	G	A	A	G	G	G	A	G	G	A	G	A	A	A	G	H	G	G	G	A	G	G	A	H	A	A	A	A	G	G	G	H	G	A	G	A	G	G	G	A	A	G	A	H	H	H
JAX00241546	1	9163040	1	G	C	G	G	C	C	G	G	G	G	C	G	G	G	C	H	G	G	G	G	C	G	G	G	G	G	G	G	C	G	G	H	G	G	G	G	G	G	G	G	G	G	G	H	G	G
JAX00241549	1	9164236	1	T	C	T	T	T	T	T	T	C	T	T	T	T	T	T	T	T	T	T	T	T	T	T	T	T	T	T	T	T	T	T	T	T	T	T	T	T	T	C	T	T	C	T	T	H	H
JAX00241550	1	9178187	0	G	A	G	G	G	G	G	G	A	G	G	G	G	G	G	G	G	G	G	G	G	G	G	G	G	G	G	G	G	G	G	G	G	G	G	G	G	G	A	G	G	A	G	G	H	H
JAX00241551	1	9178395	1	T	C	T	T	C	C	T	T	C	T	C	T	T	T	C	H	T	T	T	T	C	T	T	T	T	T	T	T	C	T	T	H	T	T	T	T	T	T	C	T	T	C	T	H	H	H
JAX00000458	1	9180208	0	A	G	A	A	G	G	A	A	A	A	G	A	A	A	G	H	A	H	A	A	G	A	A	A	A	A	A	A	G	A	A	H	A	A	A	A	A	A	A	A	A	A	A	H	A	A
JAX00000459	1	9202209	1	T	C	T	T	C	C	T	T	T	T	C	T	T	T	C	H	T	T	T	T	C	T	T	T	T	T	T	T	C	T	T	H	T	T	T	T	T	T	T	T	T	T	T	H	T	T
JAX00241555	1	9204670	0	C	T	T	C	C	C	T	C	T	T	C	T	T	T	C	T	C	C	C	T	C	C	T	H	T	T	T	T	C	C	C	H	C	T	C	T	C	C	T	T	T	T	T	H	T	T
JAX00000460	1	9215010	0	A	G	G	A	A	A	G	A	A	G	A	G	G	G	A	H	A	A	A	G	A	A	G	H	G	G	G	G	A	A	A	H	A	G	A	G	A	A	A	G	G	A	G	H	H	H
JAX00000461	1	9233194	1	A	G	G	A	G	G	G	A	A	G	G	G	G	G	G	G	A	A	A	G	G	A	G	H	G	G	G	G	G	A	A	G	A	G	A	G	A	A	A	G	G	A	G	G	H	H
JAX00241557	1	9233515	1	T	C	T	T	T	T	T	T	C	T	T	T	T	T	T	T	T	T	T	T	T	T	T	T	T	T	T	T	T	T	T	T	T	T	T	T	T	T	C	T	T	C	T	T	H	H
JAX00241558	1	9233824	1	C	T	C	C	T	C	C	C	C	C	C	C	C	C	H	H	C	C	C	C	C	C	C	C	C	C	C	C	C	C	C	C	C	C	C	C	C	C	C	C	C	C	C	C	C	C
JAX00241559	1	9234599	1	T	G	G	T	G	G	G	G	G	G	G	G	G	G	G	G	T	G	T	G	G	T	G	H	G	G	G	G	G	G	G	G	H	G	T	G	T	G	G	G	G	G	G	G	G	G
JAX00241562	1	9264285	0	T	C	C	T	C	C	C	C	C	C	C	C	C	C	C	C	T	C	T	C	C	T	C	H	C	C	C	C	C	C	C	C	H	C	T	C	T	C	C	C	C	C	C	C	C	C
JAX00000462	1	9264684	0	G	A	A	G	A	A	A	G	A	A	A	A	A	A	A	A	G	G	G	A	A	G	A	H	A	A	A	A	A	G	G	A	G	A	G	A	G	G	A	A	A	A	A	A	A	A
JAX00000463	1	9264774	0	G	C	C	G	C	C	C	C	C	C	C	C	C	C	C	C	G	C	G	C	C	G	C	H	C	C	C	H	C	C	C	C	H	C	G	C	G	C	C	C	C	C	C	C	C	C
JAX00000464	1	9267622	0	C	A	A	C	A	A	A	C	A	A	A	A	A	A	A	A	C	C	C	A	A	C	A	H	A	A	A	A	A	C	C	A	C	A	C	A	C	C	A	A	A	A	A	A	A	A
JAX00000465	1	9281489	1	C	T	T	C	T	T	T	T	C	T	T	T	T	T	T	T	C	T	C	T	T	C	T	H	T	T	T	T	T	T	T	T	H	T	C	T	C	T	C	T	T	C	T	T	H	H
JAX00241564	1	9296495	0	C	G	C	C	C	C	C	G	C	C	C	C	C	C	C	C	C	G	C	C	C	C	C	C	C	C	C	C	C	G	G	C	H	C	C	C	C	G	C	C	C	C	C	C	C	C
JAX00241565	1	9296578	1	T	C	T	T	T	T	T	C	C	T	T	T	T	T	T	T	T	C	T	T	T	T	T	T	T	T	T	T	T	C	C	T	H	T	T	T	T	C	C	T	T	C	T	T	H	H
JAX00241566	1	9305253	0	G	A	G	G	G	G	G	A	G	G	G	G	G	G	G	H	G	H	G	G	G	G	G	G	G	G	G	G	G	A	A	G	H	G	G	G	G	A	G	G	G	G	G	G	G	G
JAX00241569	1	9306205	1	C	T	T	C	T	T	T	T	T	T	T	T	T	T	T	T	C	T	C	T	T	C	T	H	T	T	T	T	T	T	T	T	H	T	C	T	C	T	T	T	T	T	T	T	T	T
JAX00241571	1	9307028	1	G	A	G	G	G	G	G	A	A	G	G	G	G	G	G	G	G	A	G	G	G	G	G	G	G	G	G	G	G	A	A	G	H	G	G	G	G	A	A	G	G	A	G	G	H	H
JAX00190744	1	9327362	0	G	T	G	G	G	G	G	G	T	G	G	G	G	G	G	G	G	G	G	G	G	G	G	G	G	G	G	G	G	G	G	G	G	G	G	G	G	G	H	G	G	T	G	G	H	H
JAX00000475	1	9423764	0	A	G	A	A	G	G	A	A	A	A	G	A	A	A	G	H	A	A	A	A	G	A	A	A	A	A	A	A	G	A	A	H	A	A	A	A	A	A	A	A	A	A	A	H	A	A
JAX00241580	1	9447890	0	A	G	A	A	A	A	A	G	G	A	A	A	A	A	A	A	A	G	A	A	A	A	A	A	A	A	A	A	A	G	G	A	H	A	A	A	A	G	G	A	A	G	A	A	H	H
JAX00241581	1	9457859	1	C	G	C	C	C	C	C	G	G	C	C	C	C	C	C	C	C	G	C	C	C	C	C	C	C	C	C	C	C	G	G	C	H	C	C	C	C	G	G	C	C	G	C	C	H	H
JAX00000478	1	9461917	0	T	C	T	T	T	T	T	T	C	T	T	T	T	T	T	T	T	T	T	T	T	T	T	T	T	T	T	T	T	T	T	T	T	T	T	T	T	T	C	T	T	C	T	T	H	H
JAX00241582	1	9497327	0	G	A	G	G	G	G	G	G	A	G	G	G	G	G	G	G	G	G	G	G	G	G	G	G	G	G	G	G	G	G	G	G	G	G	G	G	G	G	A	G	G	A	G	G	H	H
JAX00241584	1	9499531	0	C	A	C	C	C	C	C	A	A	C	C	C	C	C	C	C	C	A	C	C	C	C	C	C	C	C	C	C	C	A	A	C	H	C	C	C	C	A	A	C	C	A	C	C	H	H
JAX00000481	1	9500641	0	T	C	T	T	C	C	T	C	C	T	C	T	T	T	C	H	T	C	T	T	C	T	T	T	T	T	T	T	C	C	C	H	H	T	T	T	T	C	C	T	T	C	T	H	H	H
JAX00000482	1	9510850	0	A	T	A	A	T	T	A	T	T	A	T	A	A	A	T	H	A	T	A	A	T	A	A	A	A	A	A	A	T	T	T	H	H	A	A	A	A	T	T	A	A	T	A	H	H	H
JAX00000484	1	9539187	1	A	G	A	A	G	G	A	G	G	A	G	A	A	A	G	H	A	G	A	A	G	A	A	A	A	A	A	A	G	G	G	H	H	A	A	A	A	G	G	A	A	G	A	H	H	H
JAX00241587	1	9539799	1	G	A	G	G	G	G	G	A	G	G	G	G	G	G	G	G	G	A	G	G	G	G	G	G	G	G	G	G	G	A	A	G	H	G	G	G	G	A	G	G	G	G	G	G	G	G
JAX00241588	1	9542191	1	A	G	A	A	A	A	A	G	A	A	A	A	A	A	A	A	A	G	A	A	A	A	A	A	A	A	A	A	A	G	G	A	H	A	A	A	A	G	A	A	A	A	A	A	A	A
JAX00241589	1	9544998	0	T	A	T	T	A	A	T	A	A	T	A	T	T	T	A	H	T	A	T	T	A	T	T	T	T	T	T	T	A	A	A	H	H	T	T	T	T	A	A	T	T	A	T	H	H	H
JAX00241590	1	9545310	0	T	C	T	T	C	C	T	C	C	T	C	T	T	T	C	H	T	C	T	T	C	T	T	T	T	T	T	T	C	C	C	H	H	T	T	T	T	C	C	T	T	C	T	H	H	H
JAX00241592	1	9549341	1	T	G	T	T	G	G	T	G	G	T	G	T	T	T	G	H	T	G	T	T	G	T	T	T	T	T	T	T	G	G	G	H	H	T	T	T	T	G	G	T	T	G	T	H	H	H
JAX00241593	1	9551421	1	T	C	T	T	C	C	T	T	T	T	C	T	T	T	C	H	T	T	T	T	C	T	T	T	T	T	T	T	C	T	T	H	T	T	T	T	T	T	T	T	T	T	T	H	T	T
JAX00241595	1	9552743	0	A	G	A	A	A	A	A	G	G	A	A	A	A	A	A	A	A	G	A	A	A	A	A	A	A	A	A	A	A	G	G	A	H	A	A	A	A	G	G	A	A	G	A	A	H	H
JAX00241597	1	9553475	1	A	G	A	A	G	G	A	A	A	A	G	A	A	A	G	H	A	A	A	A	G	A	A	A	A	A	A	A	G	A	A	H	A	A	A	A	A	A	A	A	A	A	A	H	A	A
JAX00241599	1	9569379	1	A	G	A	A	A	A	A	A	G	A	A	A	A	A	A	A	A	A	A	A	A	A	A	A	A	A	A	A	A	A	A	A	A	A	A	A	A	A	G	A	A	G	A	A	H	H
JAX00241600	1	9569509	1	C	A	C	C	C	C	C	C	A	C	C	C	C	C	C	C	C	C	C	C	C	C	C	C	C	C	C	C	C	C	C	C	C	C	C	C	C	C	A	C	C	A	C	C	H	H
JAX00241601	1	9573949	1	C	T	C	C	C	C	C	T	T	C	C	C	C	C	C	C	C	T	C	C	C	C	C	C	C	C	C	C	C	T	T	C	H	C	C	C	C	T	T	C	C	T	C	C	H	H
JAX00241602	1	9574021	1	A	G	A	A	A	A	A	G	A	A	A	A	A	A	A	A	A	G	A	A	A	A	A	A	A	A	A	A	A	G	G	A	H	A	A	A	A	G	A	A	A	A	A	A	A	A
JAX00000486	1	9575921	0	G	A	G	G	A	A	G	G	G	G	A	G	G	G	A	H	G	G	G	G	A	G	G	G	G	G	G	G	A	G	G	H	G	G	G	G	G	G	G	G	G	G	G	H	G	G
JAX00000487	1	9576014	0	A	G	A	A	G	G	A	G	G	A	G	A	A	A	G	H	A	G	A	A	G	A	A	A	A	A	A	A	G	G	G	H	H	A	A	A	A	G	G	A	A	G	A	H	H	H
JAX00241606	1	9579661	1	G	T	G	G	T	T	G	G	G	G	T	G	G	G	T	H	G	G	G	G	T	G	G	G	G	G	G	G	T	G	G	H	G	G	G	G	G	G	G	G	G	G	G	H	G	G
JAX00000488	1	9579720	0	T	C	T	T	C	C	T	C	C	T	C	T	T	T	C	H	T	C	T	T	C	T	T	T	T	T	T	T	C	C	C	H	H	T	T	T	T	C	C	T	T	C	T	H	H	H
JAX00190752	1	9601213	0	G	A	G	G	G	G	G	G	A	G	G	G	G	G	G	G	G	G	G	G	G	G	G	G	G	G	G	G	G	G	G	G	G	G	G	G	G	G	A	G	G	A	G	G	H	H
JAX00190753	1	9601432	1	A	G	A	A	A	A	A	A	G	A	A	A	A	A	A	A	A	A	A	A	A	A	A	A	A	A	A	A	A	A	A	A	A	A	A	A	A	A	G	A	A	G	A	A	H	H
JAX00190754	1	9601584	1	C	T	C	C	C	C	C	C	T	C	C	C	C	C	C	C	C	C	C	C	C	C	C	C	C	C	C	C	C	C	C	C	C	C	C	C	C	C	T	C	C	T	C	C	H	H
JAX00000489	1	9603144	0	C	T	C	C	T	T	C	C	C	C	T	C	C	C	T	H	C	C	C	C	T	C	C	C	C	C	C	C	T	C	C	H	C	C	C	C	C	C	C	C	C	C	C	H	C	C
JAX00241610	1	9607065	1	T	C	T	T	T	T	T	C	T	T	T	T	T	T	T	T	T	C	T	T	T	T	T	T	T	T	T	T	T	C	C	T	H	T	T	T	T	C	T	T	T	T	T	T	T	T
JAX00241614	1	9612781	0	A	G	A	A	A	A	A	G	G	A	A	A	A	A	A	A	A	G	A	A	A	A	A	A	A	A	A	A	A	G	G	A	A	A	A	A	A	G	G	A	A	G	A	A	A	A
JAX00241616	1	9618401	0	T	C	T	T	T	T	T	C	C	T	T	T	T	T	T	T	T	C	T	T	T	T	T	T	T	T	T	T	T	C	C	T	H	T	T	T	T	C	C	T	T	C	T	T	H	H
JAX00241617	1	9624213	0	C	A	C	C	C	C	C	A	C	C	C	C	C	H	C	C	C	A	C	C	C	C	C	C	C	C	C	C	C	A	A	C	H	C	C	C	C	A	C	C	C	C	C	C	C	C
JAX00241619	1	9627721	0	G	T	G	G	G	G	G	T	T	G	G	G	G	G	G	G	G	T	G	G	G	G	G	G	G	G	G	G	G	T	T	G	H	G	G	G	G	T	T	G	G	T	G	G	H	H
JAX00000491	1	9627767	0	A	G	A	A	G	G	A	A	G	A	G	A	A	A	G	H	A	A	A	A	G	A	A	A	A	A	A	A	G	A	A	H	A	A	A	A	A	A	G	A	A	G	A	H	H	H
JAX00241620	1	9628061	0	G	A	G	G	A	A	G	G	A	G	A	G	G	G	A	H	G	G	G	G	A	G	G	G	G	G	G	G	A	G	G	H	G	G	G	G	G	G	A	G	G	A	G	H	H	H
JAX00241621	1	9628415	1	A	G	A	A	G	G	A	A	A	A	G	A	A	A	G	H	A	A	A	A	G	A	A	A	A	A	A	A	G	A	A	H	A	A	A	A	A	A	A	A	A	A	A	H	A	A
JAX00241622	1	9628458	0	T	C	T	T	C	C	T	T	C	T	C	T	T	T	C	H	T	T	H	T	C	T	T	T	T	T	T	T	C	T	T	H	T	T	T	T	T	T	C	T	T	C	T	H	H	H
JAX00241623	1	9635326	0	C	T	C	C	C	T	C	C	C	C	T	C	C	C	H	C	C	C	C	C	T	C	C	C	C	C	C	C	T	C	C	H	C	C	C	C	C	C	C	C	C	C	C	H	C	C
JAX00241624	1	9646961	0	C	T	C	C	C	T	C	T	T	C	T	C	C	C	H	C	C	T	C	C	T	C	C	C	C	C	C	C	T	T	T	H	H	C	C	C	C	T	T	C	C	T	C	H	H	H
JAX00241625	1	9651184	0	G	A	G	G	G	G	G	G	A	G	G	G	G	G	G	G	G	G	G	G	G	G	G	G	G	G	G	G	G	G	G	G	G	G	G	G	G	G	A	G	G	A	G	G	H	H
JAX00000492	1	9658147	1	G	A	G	G	G	A	G	G	G	G	A	G	G	G	H	G	G	G	G	G	A	G	G	G	G	G	G	G	A	G	G	H	G	G	G	G	G	G	G	G	G	G	G	H	G	G
JAX00000493	1	9658815	0	A	C	A	A	A	C	A	A	A	A	C	A	A	A	H	A	A	A	A	A	C	A	A	A	A	A	A	A	C	A	A	H	A	A	A	A	A	A	A	A	A	A	A	H	A	A
JAX00241633	1	9694278	1	G	A	A	G	A	A	A	A	A	G	A	G	G	G	A	A	G	A	G	A	A	G	A	G	A	A	G	A	A	A	A	A	H	A	G	A	G	A	A	H	A	A	G	H	A	H
JAX00241635	1	9696353	0	A	C	A	A	A	A	A	A	C	A	A	A	A	A	A	A	A	A	A	A	A	A	A	A	A	A	A	A	A	A	A	A	A	A	A	A	A	A	C	A	A	C	A	A	H	H
JAX00241636	1	9696537	1	C	T	T	C	T	T	T	C	C	C	T	C	C	C	T	T	C	C	C	T	T	C	T	C	T	T	C	T	T	C	C	T	C	T	C	T	C	C	C	H	T	C	C	H	H	C
JAX00000496	1	9696734	0	T	G	G	T	G	G	G	T	T	T	G	T	T	T	G	G	T	T	T	G	G	T	G	T	G	G	T	G	G	T	T	G	T	G	T	G	T	T	T	H	G	T	T	H	H	T
JAX00241637	1	9702973	1	A	C	C	A	C	C	C	C	C	A	C	A	A	A	C	C	A	C	A	C	C	A	C	A	C	C	A	C	C	C	C	C	H	C	A	C	A	C	C	H	C	C	A	H	C	H
JAX00241638	1	9704226	0	G	T	G	G	G	G	G	T	T	G	G	G	G	G	G	G	H	T	H	G	G	G	G	G	G	G	G	G	G	T	T	G	H	G	G	G	G	T	T	G	G	T	G	G	H	H
JAX00241639	1	9706648	1	C	T	T	C	T	T	T	C	C	C	T	C	C	C	T	T	C	C	C	T	T	C	T	C	T	T	C	T	T	C	C	T	C	T	C	T	C	C	C	H	T	C	C	H	H	C
JAX00241640	1	9707601	0	A	G	G	A	G	G	G	A	A	A	G	A	A	A	G	G	A	A	A	G	G	A	G	A	G	G	A	G	G	A	A	G	A	G	A	G	A	A	A	H	G	A	A	H	H	A
JAX00241641	1	9707643	0	A	T	A	A	A	A	A	T	A	A	A	A	A	A	A	A	A	T	A	A	A	A	A	A	A	A	A	A	A	T	T	A	H	A	A	A	A	T	A	A	A	A	A	A	A	A
JAX00241642	1	9708236	0	A	C	C	A	C	C	C	C	C	A	C	A	A	A	C	C	A	C	H	C	C	A	C	A	C	C	A	C	C	C	C	C	H	C	A	C	A	C	C	H	C	C	A	H	C	H
JAX00241643	1	9711516	0	A	G	G	A	G	G	G	A	A	A	H	A	A	A	H	G	A	A	A	G	G	A	G	A	G	G	A	G	G	A	A	G	A	G	A	G	A	A	A	H	G	A	A	H	H	A
JAX00000497	1	9711555	1	A	C	C	A	C	A	C	A	A	A	A	A	A	A	H	C	A	A	A	C	A	A	C	A	C	C	A	C	A	A	A	H	A	C	A	C	A	A	A	H	C	A	A	A	H	A
JAX00000498	1	9731808	0	T	C	C	T	C	C	C	C	C	T	C	T	T	T	C	C	T	C	T	C	C	T	C	T	C	C	T	C	C	C	C	C	H	C	T	C	T	C	C	H	C	C	T	H	C	H
JAX00000499	1	9735473	0	C	T	T	C	T	C	T	T	C	T	C	T	T	T	H	T	C	T	C	T	C	C	T	H	T	T	T	T	C	T	T	H	H	T	C	T	C	T	C	T	T	C	T	H	H	H
JAX00241645	1	9735695	0	A	G	G	A	G	A	G	G	A	G	A	G	G	G	H	G	A	G	A	G	A	A	G	H	G	G	G	G	A	G	G	H	H	G	A	G	A	G	A	G	G	A	G	H	H	H
JAX00241646	1	9743905	0	T	C	T	T	T	T	T	C	C	T	T	T	T	T	T	T	T	C	T	T	T	T	T	T	T	T	T	T	T	C	C	T	H	T	T	T	T	C	C	T	T	C	T	T	H	H
JAX00241647	1	9744997	1	T	C	T	T	T	T	T	T	C	T	T	T	T	T	T	T	T	T	T	T	T	T	T	T	T	T	T	T	T	T	T	T	T	T	T	T	T	T	C	T	T	C	T	T	H	H
JAX00000500	1	9753376	0	T	C	C	T	C	T	C	T	T	C	T	C	C	C	H	C	T	T	T	C	T	T	C	H	C	C	C	C	T	T	T	H	T	C	T	C	T	T	T	C	C	T	C	H	H	H
JAX00190757	1	9755788	0	G	A	G	G	G	G	G	A	A	G	H	G	G	G	G	G	G	A	G	G	G	G	G	G	G	G	G	G	G	A	A	G	H	G	G	G	G	A	A	G	G	A	G	G	H	H
JAX00241648	1	9761218	0	C	T	C	C	C	T	C	C	C	C	T	C	C	C	H	C	C	C	C	C	T	C	C	C	C	C	C	C	T	C	C	H	C	C	C	C	C	C	C	C	C	C	C	H	C	C
JAX00241649	1	9762297	0	C	G	G	C	G	C	G	G	C	G	C	G	G	G	H	G	C	G	C	G	C	C	G	H	G	G	G	G	C	G	G	H	H	G	C	G	C	G	C	G	G	C	G	H	H	H
JAX00000501	1	9766878	1	G	A	A	G	A	G	A	A	A	A	G	A	A	A	H	A	G	A	G	A	G	G	A	H	A	A	A	A	G	A	A	H	H	A	G	A	G	A	A	A	A	A	A	H	A	A
JAX00241651	1	9767012	1	C	T	C	C	C	C	C	T	T	C	C	C	C	C	C	C	C	T	C	C	C	C	C	C	C	C	C	C	C	T	T	C	H	C	C	C	C	T	T	C	C	T	C	C	H	H
JAX00000503	1	9788007	0	C	G	G	C	G	C	G	C	C	G	C	G	G	G	H	G	C	C	C	G	C	C	G	H	G	G	G	G	C	C	C	H	C	G	C	G	C	C	C	G	G	C	G	H	H	H
JAX00241655	1	9802810	1	A	G	A	A	A	A	A	A	G	A	A	A	A	A	A	A	A	A	A	A	A	A	A	A	A	A	A	A	A	A	A	A	A	A	A	A	A	A	G	A	A	G	A	A	H	H
JAX00241656	1	9807776	1	A	G	A	A	A	G	A	A	A	A	G	A	A	A	H	A	A	A	A	A	G	A	A	A	A	A	A	A	G	A	A	H	A	A	A	A	A	A	A	A	A	A	A	H	A	A
JAX00000504	1	9821020	0	C	T	T	C	T	C	T	C	C	C	C	C	C	C	H	T	C	C	C	T	C	C	T	C	T	T	C	T	C	C	C	H	C	T	C	T	C	C	C	H	T	C	C	C	H	C
JAX00000505	1	9821048	0	C	T	T	C	T	C	T	C	C	C	C	C	C	C	H	T	C	C	C	T	C	C	T	C	T	T	C	T	C	C	C	H	C	T	C	T	C	C	C	H	T	C	C	C	H	C
JAX00000506	1	9832690	0	C	G	G	C	G	C	G	G	G	C	C	C	C	C	H	G	C	G	C	G	C	C	G	C	G	G	C	G	C	G	G	H	H	G	C	G	C	G	G	H	G	G	C	C	G	H
JAX00241659	1	9869134	0	T	G	G	T	G	G	G	T	T	T	G	T	T	T	G	G	T	T	H	G	G	T	G	T	G	G	T	G	G	T	T	G	T	G	T	G	T	T	T	H	G	T	T	H	H	T
JAX00241662	1	9878420	1	C	T	T	C	T	T	T	C	C	C	T	C	C	C	T	T	C	C	C	T	T	C	T	C	T	T	C	T	T	C	C	T	C	T	C	T	C	C	C	H	T	C	C	H	H	C
JAX00241667	1	9902389	1	G	A	G	G	G	G	G	G	A	G	G	G	G	G	G	G	G	G	G	G	G	G	G	G	G	G	G	G	G	G	G	G	G	G	G	G	G	G	A	G	G	A	G	G	H	H
JAX00241668	1	9903460	1	G	T	G	G	G	G	G	T	T	G	G	G	G	G	G	G	G	T	G	G	G	G	G	G	G	G	G	G	G	T	T	G	H	G	G	G	G	T	T	G	G	T	G	G	H	H
JAX00241673	1	9914272	1	C	T	C	C	C	T	C	C	C	C	T	C	C	C	H	C	C	C	C	C	T	C	C	C	C	C	C	C	T	C	C	H	C	C	C	C	C	C	C	C	C	C	C	H	C	C
JAX00241675	1	9917362	1	G	A	G	G	G	G	G	A	G	G	G	G	G	G	G	G	G	A	G	G	G	G	G	G	G	G	G	G	G	A	A	G	H	G	G	G	G	A	G	G	G	G	G	G	G	G
JAX00188667	1	9922068	0	T	G	G	T	G	G	G	T	G	T	G	T	T	T	G	G	T	T	T	G	G	T	G	T	G	G	T	G	G	T	T	G	T	G	T	G	T	T	G	H	G	G	T	H	G	H
JAX00241676	1	9924821	0	G	A	A	G	A	A	A	G	G	G	A	G	G	G	A	A	G	G	G	A	A	G	A	G	A	A	G	A	A	G	G	A	G	A	G	A	G	G	G	H	A	G	G	H	H	G
JAX00241677	1	9925600	0	C	G	G	C	G	G	G	G	G	C	G	C	C	C	G	G	C	G	C	G	G	C	G	C	G	G	C	G	G	G	G	G	H	G	C	G	C	G	G	H	G	G	C	H	G	H
JAX00000513	1	9926207	1	C	T	T	C	T	T	T	T	T	C	T	C	C	C	T	T	C	T	C	T	T	C	T	C	T	T	C	T	T	T	T	T	H	T	C	T	C	T	T	H	T	T	C	H	T	H
JAX00241679	1	9938356	0	T	C	T	T	T	T	T	T	C	T	T	T	T	T	T	T	T	T	T	T	T	T	T	T	T	T	T	T	T	H	T	T	T	T	T	T	T	T	C	T	T	C	T	T	H	H
JAX00241681	1	9939659	1	T	G	T	T	T	T	T	G	T	T	T	T	T	T	T	T	T	G	T	T	T	T	T	T	T	T	T	T	T	G	G	T	H	T	T	T	T	G	T	T	T	T	T	T	T	T
JAX00241682	1	9947559	1	T	C	C	T	C	T	C	T	T	T	T	T	T	T	H	C	T	T	T	C	T	T	C	T	C	C	T	C	T	T	T	H	T	C	T	C	T	T	T	H	C	T	T	T	H	T
JAX00241683	1	9947589	0	G	A	G	G	G	A	G	G	G	A	A	A	A	A	H	G	G	G	G	G	A	G	G	H	G	G	A	G	A	G	G	H	G	G	G	G	G	G	G	H	G	G	A	A	G	H
JAX00000515	1	9958115	0	G	A	G	G	G	A	G	G	G	A	A	A	A	A	H	G	G	G	G	G	A	G	G	H	G	G	A	G	A	G	G	H	G	G	G	G	G	G	G	H	G	G	A	A	G	H
JAX00190759	1	9963420	1	G	A	G	G	G	G	G	G	A	G	G	G	G	G	G	G	G	G	G	G	G	G	G	G	G	G	G	G	G	G	G	G	G	G	G	G	G	G	A	G	G	A	G	G	H	H
JAX00241686	1	9974777	0	C	T	T	C	T	C	T	T	T	C	C	C	C	C	H	T	C	T	C	T	C	C	T	C	T	T	C	T	C	H	T	H	H	T	C	T	C	T	T	H	T	T	C	C	T	H
JAX00241690	1	9985371	0	G	A	G	G	G	A	G	G	G	A	A	A	A	A	H	G	G	G	G	G	A	G	G	H	G	G	A	G	A	G	G	G	G	G	G	G	G	G	G	H	G	G	A	A	G	H
JAX00241691	1	9985399	1	C	T	C	C	C	T	C	C	C	T	T	T	T	T	H	C	C	C	C	C	T	C	C	H	C	C	T	C	T	C	C	H	C	C	C	C	C	C	C	H	C	C	T	T	C	H
JAX00241694	1	9989698	1	A	C	A	A	A	C	A	A	A	C	C	C	C	C	H	A	A	A	A	A	C	A	A	H	A	A	C	A	C	A	A	H	A	A	A	A	A	A	A	H	A	A	C	C	A	H
JAX00000518	1	9991059	0	T	C	T	T	T	C	T	C	C	C	C	C	C	C	H	T	T	C	H	T	C	T	T	H	T	T	C	T	C	C	C	H	H	T	T	T	T	C	C	H	T	C	C	C	H	C
JAX00241696	1	10003372	1	G	A	A	G	A	G	A	A	A	G	G	G	G	G	H	A	G	A	G	A	G	G	A	G	A	A	G	A	G	A	A	H	H	A	G	A	G	A	A	H	A	A	G	G	A	H
JAX00241699	1	10006118	0	T	C	C	T	C	T	C	C	C	T	T	T	T	T	H	C	T	C	T	C	T	T	C	T	C	C	T	C	T	C	C	H	H	C	T	C	T	C	C	H	C	C	T	T	C	H
JAX00241700	1	10010545	0	T	C	T	T	T	T	T	C	C	T	T	T	T	T	T	T	T	C	T	T	T	T	T	T	T	T	T	T	T	C	C	T	H	T	T	T	T	C	C	T	T	C	T	T	H	H
JAX00241703	1	10014030	1	T	C	C	T	C	T	C	T	T	T	T	T	T	T	H	C	T	T	T	C	T	T	C	T	C	C	T	C	T	T	T	H	T	C	T	C	T	T	T	H	C	T	T	T	H	T
JAX00241704	1	10014245	1	C	T	T	C	T	C	T	C	C	C	C	C	C	C	H	T	C	C	C	T	C	C	T	C	T	T	C	T	C	C	C	H	C	T	C	T	C	C	C	H	T	C	C	C	H	C
JAX00241706	1	10014715	0	T	C	T	T	T	T	T	C	C	T	T	T	T	T	T	T	T	C	T	T	T	T	T	T	T	T	T	T	T	C	C	T	H	T	T	T	T	C	C	T	T	C	T	T	H	H
JAX00000520	1	10021634	0	T	C	C	T	C	T	C	C	C	T	T	T	T	T	H	C	T	C	T	C	T	T	C	T	C	C	T	C	T	C	C	H	H	C	T	C	T	C	C	H	C	C	T	T	C	H
JAX00000521	1	10022763	0	T	A	A	T	A	T	A	A	T	T	T	T	T	T	H	A	T	A	T	A	T	T	A	T	A	A	T	A	T	A	A	H	H	A	T	A	T	A	T	H	A	T	T	T	H	T
JAX00241708	1	10041445	1	A	G	A	A	A	A	A	G	G	A	A	A	A	A	A	A	A	G	A	A	A	A	A	A	A	A	A	A	A	G	G	A	H	A	A	A	A	G	G	A	A	G	A	A	H	H
JAX00000523	1	10064243	0	G	T	G	G	G	G	G	T	G	G	G	G	G	G	G	G	G	T	G	G	G	G	G	G	G	G	G	G	G	T	T	G	H	G	G	G	G	T	G	G	G	G	G	G	G	G
JAX00241710	1	10088005	0	A	G	A	A	A	A	A	G	G	A	A	A	A	A	A	A	A	G	A	A	A	A	A	A	A	A	A	A	A	G	G	A	H	A	A	A	A	G	G	A	A	G	A	A	A	H
JAX00241712	1	10092245	1	A	G	A	A	A	G	A	A	A	A	G	A	A	A	H	A	A	A	A	A	G	A	A	A	A	A	A	A	G	A	A	H	A	A	A	A	A	A	A	A	A	A	A	H	A	A
JAX00000525	1	10092262	1	G	A	G	G	G	G	G	G	A	G	G	G	G	G	G	G	G	G	G	G	G	G	G	G	G	G	G	G	G	G	G	G	G	G	G	G	G	G	A	G	G	A	G	G	H	H
JAX00000526	1	10098113	1	T	G	T	T	T	T	T	T	G	T	T	T	T	T	T	T	T	T	T	T	T	T	T	T	T	T	T	T	T	T	T	T	T	T	T	T	T	T	G	T	T	G	T	T	H	H
JAX00241714	1	10098328	1	A	G	A	A	A	A	A	G	G	A	A	A	A	A	A	A	A	G	A	A	A	A	A	A	A	A	A	A	A	G	G	A	H	A	A	A	A	G	G	A	A	G	A	A	H	H
JAX00000527	1	10098442	1	A	G	G	A	A	A	G	A	A	A	A	A	A	A	A	H	A	A	A	G	A	A	G	A	G	G	A	G	A	A	A	H	A	G	A	G	A	A	A	H	G	A	A	A	H	A
JAX00241715	1	10100149	0	G	A	G	G	G	G	G	G	A	G	G	G	G	G	G	G	G	G	G	G	G	G	G	G	G	G	G	G	G	G	G	G	G	G	G	G	G	G	A	G	G	A	G	G	H	H
JAX00190763	1	10128043	0	C	T	C	C	C	C	C	C	T	C	C	C	C	C	C	H	C	C	C	C	C	C	C	C	C	C	C	C	C	C	C	C	C	C	C	C	C	C	T	C	C	T	C	C	H	H
JAX00190764	1	10129113	1	G	C	G	G	G	G	G	G	C	G	G	G	G	G	G	G	G	G	G	G	G	G	G	G	G	G	G	G	G	G	G	G	G	G	G	G	G	G	C	G	G	C	G	G	H	H
JAX00241722	1	10137293	1	T	G	T	T	T	T	T	G	G	T	T	T	T	T	T	T	T	G	T	T	T	T	T	T	T	T	T	T	T	G	G	T	H	T	T	T	T	G	G	T	T	G	T	T	H	H
JAX00000528	1	10138685	1	G	A	G	G	G	G	G	A	A	G	G	G	G	G	G	G	G	A	G	G	G	G	G	G	G	G	G	G	G	A	A	G	H	G	G	G	G	A	A	G	G	A	G	G	H	H
JAX00241724	1	10140438	1	C	T	C	C	C	C	C	T	T	C	C	C	C	C	C	C	C	T	C	C	C	C	C	C	C	C	C	C	C	T	T	C	H	C	C	C	C	T	T	C	C	T	C	C	H	H
JAX00241725	1	10144882	0	A	G	A	A	A	A	A	G	A	A	A	A	A	A	A	A	A	G	A	A	A	A	A	A	A	A	A	A	A	G	G	A	H	A	A	A	A	G	A	A	A	A	A	A	A	A
JAX00241727	1	10158917	1	A	G	A	A	A	A	A	G	A	A	A	A	A	A	A	A	A	G	A	A	A	A	A	A	A	A	A	A	A	G	G	A	H	A	A	A	A	G	A	A	A	A	A	A	A	A
JAX00241731	1	10196116	1	G	A	G	G	G	G	G	A	A	G	G	G	G	G	G	G	G	A	G	G	G	G	G	G	G	G	G	G	G	A	A	G	H	G	G	G	G	A	A	G	G	A	G	G	H	H
JAX00241734	1	10204198	0	T	G	T	T	T	T	T	G	G	T	T	T	T	T	T	T	T	G	T	T	T	T	T	T	T	T	T	T	T	G	G	T	H	T	T	T	T	G	G	T	T	G	T	T	H	H
JAX00190765	1	10233412	1	G	T	G	G	G	G	G	G	T	G	G	G	G	G	G	G	G	G	G	G	G	G	G	G	G	G	G	G	G	G	G	G	G	G	G	G	G	G	T	G	G	T	G	G	H	H
JAX00000537	1	10242302	1	A	C	A	A	C	A	A	C	A	A	A	A	A	A	H	H	A	C	A	A	A	A	A	A	A	A	A	A	A	C	C	A	H	A	A	A	A	C	A	A	A	A	A	A	A	A
JAX00241736	1	10244992	1	C	T	C	C	T	C	C	T	C	C	C	C	C	C	H	H	C	T	C	C	C	C	C	C	C	C	C	C	C	T	T	C	H	C	C	C	C	T	C	C	C	C	C	C	C	C
JAX00241737	1	10245042	1	G	A	G	G	A	G	G	G	G	G	G	G	G	G	H	H	G	G	G	G	G	G	G	G	G	G	G	G	G	G	G	G	G	G	G	G	G	G	G	G	G	G	G	G	G	G
JAX00241738	1	10245136	1	A	G	A	A	G	A	A	G	G	A	A	A	A	A	H	H	A	G	A	A	A	A	A	A	A	A	A	A	A	G	G	A	H	A	A	A	A	G	G	A	A	G	A	A	H	H
JAX00241741	1	10247463	0	G	C	G	G	G	G	G	C	G	G	G	G	H	G	G	G	G	C	H	G	G	G	G	G	G	G	G	G	G	C	C	G	H	G	G	G	G	C	G	G	G	G	G	G	G	G
JAX00241742	1	10249789	0	C	A	C	C	C	C	C	C	A	C	C	C	C	C	C	C	C	C	C	C	C	C	C	C	C	C	C	C	C	C	C	C	C	C	C	C	C	C	A	C	C	A	C	C	H	H
JAX00241743	1	10250064	1	A	G	A	A	A	A	A	G	A	A	A	A	A	A	A	A	A	G	A	A	A	A	A	A	A	A	A	A	A	G	G	A	H	A	A	A	A	G	A	A	A	A	A	A	A	A
JAX00241744	1	10250133	0	G	T	G	G	G	G	G	T	T	G	G	G	G	G	G	G	G	T	G	G	G	G	G	G	G	G	G	G	G	T	T	G	H	G	G	G	G	T	T	G	G	T	G	G	H	H
JAX00241746	1	10252845	1	G	C	G	G	C	G	G	G	G	G	G	G	G	G	H	H	G	G	G	G	G	G	G	G	G	G	G	G	G	G	G	G	G	G	G	G	G	G	G	G	G	G	G	G	G	G
JAX00241747	1	10261947	0	T	C	T	T	C	T	T	C	C	T	T	T	T	T	H	H	T	C	T	T	T	T	T	T	T	T	T	T	T	C	C	T	H	T	T	T	T	C	C	T	T	C	T	T	H	H
JAX00241750	1	10264917	0	C	A	C	C	A	C	C	A	A	C	C	C	C	C	H	H	C	A	C	C	C	C	C	C	C	C	C	C	C	A	A	C	H	C	C	C	C	A	A	C	C	A	C	C	H	H
JAX00000540	1	10299272	0	C	T	C	C	T	C	C	C	C	C	C	C	C	C	H	H	C	C	C	C	C	C	C	C	C	C	C	C	C	C	C	C	C	C	C	C	C	C	C	C	C	C	C	C	C	C
JAX00241755	1	10310824	1	C	T	C	C	C	C	C	T	C	C	C	C	C	C	C	C	C	T	C	C	C	C	C	C	C	C	C	C	C	T	T	C	H	C	C	C	C	T	C	C	C	C	C	C	C	C
JAX00000541	1	10312237	0	A	T	A	A	T	A	A	A	A	A	A	A	A	A	H	H	A	A	A	A	A	A	A	A	A	A	A	A	A	A	A	A	A	A	A	A	A	A	A	A	A	A	A	A	A	A
JAX00000542	1	10313798	0	T	C	T	T	C	T	T	T	T	T	T	T	T	T	H	H	T	T	T	T	T	T	T	T	T	T	T	T	T	T	T	T	T	T	T	T	T	T	T	T	T	T	T	T	T	T
JAX00241756	1	10318013	0	T	C	T	T	T	T	T	C	C	T	T	T	T	T	T	T	T	C	T	T	T	T	T	T	T	T	T	T	T	C	C	T	H	T	T	T	T	C	C	T	T	C	T	T	H	H
JAX00241757	1	10318855	0	G	A	G	G	G	G	G	G	A	G	G	G	G	G	G	G	G	G	G	G	G	G	G	G	G	G	G	G	G	G	G	G	G	G	G	G	G	G	A	G	G	A	G	G	H	H
JAX00000546	1	10360603	1	A	G	A	A	A	A	A	G	G	A	A	A	A	A	A	A	A	G	A	A	A	A	A	A	A	A	A	A	A	G	G	A	H	A	A	A	A	G	G	A	A	G	A	A	H	H
JAX00241761	1	10360671	1	T	A	T	T	T	T	T	A	T	T	T	T	T	T	T	T	T	A	T	T	T	T	T	T	T	T	T	T	T	A	A	T	H	T	T	T	T	A	T	T	T	T	T	T	T	T
JAX00000547	1	10380801	0	G	C	G	G	G	G	G	C	C	G	G	G	G	G	G	G	G	C	G	G	G	G	G	G	G	G	G	G	G	C	C	G	G	G	G	G	G	C	C	G	G	C	G	G	H	H
JAX00241762	1	10382139	0	G	A	G	G	G	G	G	A	A	G	G	G	G	G	G	G	G	A	G	G	G	G	G	G	G	G	G	G	G	A	A	G	H	G	G	G	G	A	A	G	G	A	G	G	H	H
JAX00241763	1	10384922	1	A	G	A	A	A	A	A	G	G	A	A	A	A	A	A	A	A	G	A	A	A	A	A	A	A	A	A	A	A	G	G	A	H	A	A	A	A	G	G	A	A	G	A	A	H	H
JAX00241764	1	10389016	1	G	A	G	G	G	G	G	G	A	G	G	G	G	G	G	G	G	G	G	G	G	G	G	G	G	G	G	G	G	G	G	G	G	G	G	G	G	G	A	G	G	A	G	G	H	H
JAX00241765	1	10392492	0	T	G	T	T	T	T	T	G	G	T	T	T	T	T	T	T	T	G	T	T	T	T	T	T	T	T	T	T	T	G	G	T	T	T	T	T	T	G	G	T	T	G	T	T	T	T
JAX00000549	1	10429409	1	C	T	C	C	C	C	C	T	C	C	C	C	C	C	C	C	C	T	C	C	C	C	C	C	C	C	C	C	C	T	T	C	H	C	C	C	C	T	C	C	C	C	C	C	C	C
JAX00000550	1	10429505	0	C	G	C	C	C	C	C	G	C	C	C	C	C	C	C	C	C	G	C	C	C	C	C	C	C	C	C	C	C	G	G	C	H	C	C	C	C	G	C	C	C	C	C	C	C	C
JAX00000551	1	10429963	0	T	A	T	T	T	T	T	A	T	T	T	T	T	T	T	T	T	A	T	T	T	T	T	T	T	T	T	T	T	A	A	T	H	T	T	T	T	A	T	T	T	T	T	T	T	T
JAX00241766	1	10456275	1	T	C	T	T	T	T	T	C	C	T	T	T	T	T	T	T	T	C	T	T	T	T	T	T	T	T	T	T	T	C	C	T	H	T	T	T	T	C	C	T	T	C	T	T	H	H
JAX00000554	1	10461037	1	G	C	G	G	G	G	G	G	C	G	G	G	G	G	G	G	G	G	G	G	G	G	G	G	G	G	G	G	G	G	G	G	G	G	G	G	G	G	C	G	G	C	G	G	H	H
JAX00241767	1	10466087	1	A	G	A	A	A	A	A	A	G	A	A	A	A	A	A	A	A	A	A	A	A	A	A	A	A	A	A	A	A	A	A	A	A	A	A	A	A	A	G	A	A	G	A	A	H	H
JAX00241768	1	10466906	0	C	A	C	C	C	C	C	A	A	C	C	C	C	C	C	C	C	A	C	C	C	C	C	C	C	C	C	C	C	A	A	C	H	C	C	C	C	A	A	C	C	A	C	C	H	H
JAX00190770	1	10484161	1	A	T	A	A	A	A	A	A	T	A	A	A	A	A	A	A	A	A	A	A	A	A	A	A	A	A	A	A	A	A	A	A	A	A	A	A	A	A	T	A	A	T	A	A	H	H
JAX00000556	1	10492844	1	C	T	T	C	C	C	C	C	C	C	C	C	C	C	C	H	C	C	C	C	C	C	C	C	T	T	C	C	C	C	C	C	C	C	C	T	C	C	C	H	T	C	C	C	H	C
JAX00241770	1	10493461	1	G	T	G	G	G	G	G	G	T	G	G	G	G	G	G	G	G	G	G	G	G	G	G	G	G	G	G	G	G	G	G	G	G	G	G	G	G	G	T	G	G	T	G	G	H	H
JAX00241772	1	10511990	1	C	T	C	C	C	C	C	T	C	C	C	C	C	C	C	C	C	T	C	C	C	C	C	C	C	C	C	C	C	T	T	C	H	C	C	C	C	T	C	C	C	C	C	C	C	C
JAX00241773	1	10529550	0	A	T	A	A	A	A	A	T	T	A	A	A	A	A	A	A	A	T	A	A	A	A	A	A	A	A	A	A	A	T	T	A	H	A	A	A	A	T	T	A	A	T	A	A	H	H
JAX00000560	1	10540614	0	A	C	A	A	A	A	A	C	C	A	A	A	A	A	A	A	A	C	A	A	A	A	A	A	A	A	A	A	A	C	C	A	H	A	A	A	A	C	C	A	A	C	A	A	H	H
JAX00241777	1	10573769	0	C	T	C	C	C	C	C	T	C	C	C	C	C	C	C	C	C	T	C	C	C	C	C	C	C	C	C	C	C	H	T	C	H	C	C	C	C	T	C	C	C	C	C	C	C	C
JAX00000562	1	10578187	0	C	T	C	C	C	C	C	C	T	C	C	C	C	C	C	C	C	C	C	C	C	C	C	C	C	C	C	C	C	C	C	C	C	C	C	C	C	C	T	C	C	T	C	C	H	H
JAX00000563	1	10579512	0	A	G	A	A	A	A	A	G	G	A	A	A	A	A	A	A	A	G	A	A	A	A	A	A	A	A	A	A	A	G	G	A	H	A	A	A	A	G	G	A	A	G	A	A	H	H
JAX00241779	1	10584049	0	T	A	T	T	T	T	T	A	T	T	T	T	T	T	T	T	T	A	T	T	T	T	T	T	T	T	T	T	T	A	A	T	H	T	T	T	T	A	T	T	T	T	T	T	T	T
JAX00241780	1	10585356	1	A	G	A	A	A	A	A	G	G	A	A	A	A	A	A	A	A	G	A	A	A	A	A	A	A	A	A	A	A	G	G	A	H	A	A	A	A	G	G	A	A	G	A	A	H	H
JAX00241781	1	10587072	0	A	G	A	A	G	A	A	A	A	A	A	A	A	A	H	H	A	A	A	A	A	A	A	A	A	A	A	A	A	A	A	A	A	A	A	A	A	A	A	A	A	A	A	A	A	A
JAX00241783	1	10598919	1	A	T	A	A	A	A	A	A	T	A	A	A	A	A	A	A	A	A	A	A	A	A	A	A	A	A	A	A	A	A	A	A	A	A	A	A	A	A	T	A	A	T	A	A	H	H
JAX00188669	1	10601670	0	T	C	C	T	C	T	C	C	T	C	T	C	C	C	H	C	T	C	T	C	T	T	C	H	C	C	C	C	T	C	C	H	H	C	T	C	T	C	T	C	C	T	C	H	H	H
JAX00241784	1	10607615	0	G	A	A	G	A	A	A	G	G	G	A	G	G	G	A	A	G	G	G	A	A	G	A	G	A	A	G	A	A	G	G	A	G	A	G	A	G	G	G	H	A	G	G	H	H	G
JAX00241785	1	10607641	1	G	T	T	G	T	T	T	G	G	G	T	G	G	G	T	T	G	G	G	T	T	G	T	G	T	T	G	T	T	G	G	T	G	T	G	T	G	G	G	H	T	G	G	H	H	G
JAX00000564	1	10616873	1	A	C	C	A	C	C	C	C	C	A	C	A	A	A	C	C	A	C	A	C	C	A	C	A	C	C	A	C	C	C	C	C	H	C	A	C	A	C	C	H	C	C	A	H	C	H
JAX00241786	1	10619580	1	C	G	C	C	C	G	C	C	C	C	G	C	C	C	H	C	C	C	C	C	G	C	C	C	C	C	C	C	G	C	C	H	C	C	C	C	C	C	C	C	C	C	C	H	C	C
JAX00241788	1	10623215	0	C	T	T	C	T	T	T	C	T	C	T	C	C	C	T	T	C	C	H	T	T	C	T	C	T	T	C	T	T	C	C	T	C	T	C	T	C	C	T	H	T	T	C	H	T	H
JAX00241790	1	10623941	0	G	A	G	G	G	G	G	A	G	G	G	G	G	G	G	G	G	A	G	G	G	G	G	G	G	G	G	G	G	A	A	G	H	G	G	G	G	A	G	G	G	G	G	G	G	G
JAX00241792	1	10625827	1	G	C	G	G	G	G	G	C	G	G	G	G	G	G	G	G	G	C	G	G	G	G	G	G	G	G	G	G	G	C	C	G	H	G	G	G	G	C	G	G	G	G	G	G	G	G
JAX00000566	1	10629927	1	T	C	C	T	C	C	C	T	T	T	C	T	T	T	C	C	T	T	T	C	C	T	C	T	C	C	T	C	C	T	T	C	T	C	T	C	T	T	T	H	C	T	T	H	H	T
JAX00241793	1	10650799	0	G	A	G	G	G	G	G	A	A	G	G	G	G	G	G	G	G	A	G	G	G	G	G	G	G	G	G	G	G	A	A	G	H	G	G	G	G	A	A	G	G	A	G	G	H	H
JAX00241794	1	10651535	1	A	G	G	A	G	G	G	G	A	A	G	A	A	A	G	G	A	G	A	G	G	A	G	A	G	G	A	G	G	G	G	G	H	G	A	G	A	G	A	H	G	A	A	H	H	A
JAX00190772	1	10652435	1	C	T	C	C	C	C	C	C	T	C	C	C	C	C	C	C	C	C	C	C	C	C	C	C	C	C	C	C	C	C	C	C	C	C	C	C	C	C	T	C	C	T	C	C	H	H
JAX00241796	1	10663532	1	G	A	A	G	A	A	A	A	A	G	A	G	G	G	A	A	G	A	G	A	A	G	A	G	A	A	G	A	A	A	A	A	H	A	G	A	G	A	A	H	A	A	G	H	A	H
JAX00241799	1	10668121	1	A	G	A	A	A	A	A	G	A	A	A	A	A	A	A	A	A	G	A	A	A	A	A	A	A	A	A	A	A	G	G	A	H	A	A	A	A	G	A	A	A	A	A	A	A	A
JAX00190773	1	10687971	0	G	A	G	G	G	G	G	G	A	G	G	G	G	G	G	G	G	G	G	G	G	G	G	G	G	G	G	G	G	G	G	G	G	G	G	G	G	G	A	G	G	A	G	G	H	H
JAX00000570	1	10689987	0	C	T	T	C	T	T	T	C	T	C	T	C	C	C	T	T	C	C	C	T	T	C	T	C	T	T	C	T	T	C	C	T	C	T	C	T	C	C	T	H	T	T	C	H	T	H
JAX00241800	1	10701569	0	G	A	A	G	A	A	A	G	G	G	A	G	G	G	A	A	G	G	G	A	A	G	A	G	A	A	G	A	A	G	G	A	G	A	G	A	G	G	G	H	A	G	G	H	H	G
JAX00241801	1	10701897	1	G	A	G	G	G	G	G	G	A	G	G	G	G	G	G	G	G	G	G	G	G	G	G	G	G	G	G	G	G	G	G	G	G	G	G	G	G	G	A	G	G	A	G	G	H	H
JAX00000571	1	10711332	0	G	A	A	G	A	A	A	A	A	G	A	G	G	G	A	A	G	A	G	A	A	G	A	G	A	A	G	A	A	A	A	A	H	A	G	A	G	A	A	H	A	A	G	H	A	H
JAX00000572	1	10711427	1	T	C	C	T	C	C	C	C	C	T	C	T	T	T	C	C	T	C	T	C	C	T	C	T	C	C	T	C	C	C	C	C	H	C	T	C	T	C	C	H	C	C	T	H	C	H
JAX00241804	1	10725560	0	T	C	C	T	C	C	C	C	C	T	C	T	T	T	C	C	T	C	T	C	C	T	C	T	C	C	T	C	C	C	C	C	H	C	T	C	T	C	C	H	C	C	T	H	C	H
JAX00000573	1	10728766	1	T	C	C	T	C	C	C	T	C	T	C	T	T	T	C	C	T	T	T	C	C	T	C	T	C	C	T	C	C	T	T	C	T	C	T	C	T	T	C	H	C	C	T	H	C	H
JAX00241805	1	10741384	0	G	A	G	G	G	G	G	A	A	G	G	G	G	G	G	G	G	A	G	G	G	G	G	G	G	G	G	G	G	A	A	G	H	G	G	G	G	A	A	G	G	A	G	G	H	H
JAX00241806	1	10741698	1	T	C	T	T	T	T	T	C	C	T	T	T	T	T	T	T	T	C	T	T	T	T	T	T	T	T	T	T	T	C	C	T	H	T	T	T	T	C	C	T	T	C	T	T	H	H
JAX00241808	1	10758515	0	C	T	C	C	C	C	C	T	T	C	C	C	C	C	C	C	C	T	C	C	C	C	C	C	C	C	C	C	C	T	T	C	H	C	C	C	C	T	T	C	C	T	C	C	H	H
JAX00241809	1	10767565	1	G	A	G	G	G	G	G	A	G	G	G	G	G	G	G	G	G	A	G	G	G	G	G	G	G	G	G	G	G	A	A	G	H	G	G	G	G	A	G	G	G	G	G	G	G	G
JAX00000576	1	10779911	0	T	C	T	T	T	T	T	C	C	T	T	T	T	T	T	T	T	C	T	T	T	T	T	T	T	T	T	T	T	C	C	T	H	T	T	T	T	C	C	T	T	C	T	T	H	H
JAX00241812	1	10799501	0	C	T	C	C	C	T	C	C	C	C	T	C	C	C	C	C	C	C	C	C	T	C	C	C	C	C	C	C	T	C	C	C	C	C	C	C	C	C	C	C	C	C	C	C	C	C
JAX00000579	1	10815562	1	G	A	G	G	G	G	G	G	A	G	G	G	G	G	G	G	G	G	G	G	G	G	G	G	G	G	G	G	G	G	G	G	G	G	G	G	G	G	A	G	G	A	G	G	H	H
JAX00241813	1	10817221	0	A	G	A	A	A	A	A	G	A	A	A	A	A	A	A	A	A	G	A	A	A	A	A	A	A	A	A	A	A	G	G	A	H	A	A	A	A	G	A	A	A	A	A	A	A	A
JAX00241814	1	10817809	0	A	G	A	A	A	A	A	G	G	A	A	A	A	A	A	A	A	G	A	A	A	A	A	A	A	A	A	A	A	G	G	A	H	A	A	A	A	G	G	A	A	G	A	A	H	H
JAX00241815	1	10817870	1	C	T	C	C	C	C	C	C	T	C	C	C	C	C	C	C	C	C	C	C	C	C	C	C	C	C	C	C	C	C	C	C	C	C	C	C	C	C	T	C	C	T	C	C	H	H
JAX00241816	1	10823239	1	T	C	T	T	T	T	T	T	C	T	T	T	T	T	T	T	T	T	T	T	T	T	T	T	T	T	T	T	T	T	T	T	T	T	T	T	T	T	C	T	T	C	T	T	H	H
JAX00241817	1	10831277	1	C	T	C	C	C	C	C	C	T	C	C	C	C	C	C	C	C	C	C	C	C	C	C	C	C	C	C	C	C	C	C	C	C	C	C	C	C	C	T	C	C	T	C	C	H	H
JAX00241819	1	10833554	1	G	A	G	G	G	G	G	A	A	G	G	G	G	G	G	G	G	A	G	G	G	G	G	G	G	G	G	G	G	A	A	G	H	G	G	G	G	A	A	G	G	A	G	G	H	H
JAX00241820	1	10840323	0	A	G	A	A	A	A	A	G	A	A	A	A	H	A	A	A	A	G	A	A	A	A	A	A	A	A	A	A	A	G	G	A	G	A	A	A	A	G	A	A	A	A	A	A	A	A
JAX00000583	1	10859704	0	A	G	A	A	A	A	A	G	G	A	A	A	A	A	A	A	A	G	A	A	A	A	A	A	A	A	A	A	A	G	G	A	H	A	A	A	A	G	G	A	A	G	A	A	H	H
JAX00241821	1	10860228	1	G	A	G	G	G	G	G	A	A	G	G	G	G	G	G	G	G	A	G	G	G	G	G	G	G	G	G	G	G	A	A	G	H	G	G	G	G	A	A	G	G	A	G	G	H	H
JAX00241822	1	10864215	0	G	A	G	G	G	G	G	A	A	G	G	G	G	G	G	G	G	A	G	G	G	G	G	G	G	G	G	G	G	A	A	G	H	G	G	G	G	A	A	G	G	A	G	G	H	H
JAX00190779	1	10884988	0	C	T	C	C	C	C	C	C	T	C	C	C	C	C	C	C	C	C	C	C	C	C	C	C	C	C	C	C	C	C	C	C	C	C	C	C	C	C	T	C	C	T	C	C	H	H
JAX00190780	1	10885103	0	A	G	A	A	A	A	A	G	G	A	A	A	A	A	A	A	A	G	A	A	A	A	A	A	A	A	A	A	A	G	G	A	H	A	A	A	A	G	G	A	A	G	A	A	H	H
JAX00190781	1	10904970	1	G	A	G	G	G	G	G	G	A	G	G	G	G	G	G	G	G	G	G	G	G	G	G	G	G	G	G	G	G	G	G	G	G	G	G	G	G	G	A	G	G	A	G	G	H	H
JAX00190782	1	10905040	1	G	C	G	G	G	G	G	G	C	G	G	G	G	G	G	G	G	G	G	G	G	G	G	G	G	G	G	G	G	G	G	G	G	G	G	G	G	G	C	G	G	C	G	G	H	H
JAX00190783	1	10905083	1	T	C	T	T	T	T	T	T	C	T	T	T	T	T	T	T	T	T	T	T	T	T	T	T	T	T	T	T	T	T	T	T	T	T	T	T	T	T	C	T	T	C	T	T	H	H
JAX00000587	1	10905274	0	A	G	A	A	A	A	A	G	G	A	H	A	H	A	A	H	A	G	H	A	A	A	A	A	A	A	A	A	A	G	G	A	H	A	A	A	A	G	G	A	A	G	A	A	H	H
JAX00241823	1	10906459	1	T	C	T	T	T	T	T	C	C	T	T	T	T	T	T	T	T	C	T	T	T	T	T	T	T	T	T	T	T	C	C	T	H	T	T	T	T	C	C	T	T	C	T	T	H	H
JAX00241824	1	10923954	0	T	G	T	T	T	T	T	G	G	T	T	T	T	T	T	T	T	H	T	T	T	T	T	T	T	T	T	T	T	G	G	T	T	T	T	T	T	G	G	T	T	G	T	T	H	H
JAX00241825	1	10924194	1	G	A	G	G	G	G	G	A	G	G	G	G	G	G	G	G	G	A	G	G	G	G	G	G	G	G	G	G	G	A	A	G	H	G	G	G	G	A	G	G	G	G	G	G	G	G
JAX00241826	1	10926581	1	G	A	G	G	G	G	G	A	A	G	G	G	G	G	G	G	G	A	G	G	G	G	G	G	G	G	G	G	G	A	A	G	H	G	G	G	G	A	A	G	G	A	G	G	H	H
JAX00241829	1	10933198	1	C	G	C	C	C	C	C	C	G	C	C	C	C	C	C	C	C	C	C	C	C	C	C	C	C	C	C	C	C	C	C	C	C	C	C	C	C	C	G	C	C	G	C	C	H	H
JAX00000588	1	10940282	1	A	G	A	A	A	A	A	G	G	A	A	A	A	A	A	A	A	G	A	A	A	A	A	A	A	A	A	A	A	G	G	A	H	A	A	A	A	G	G	A	A	G	A	A	H	H
JAX00000589	1	10950690	1	G	A	A	G	A	G	A	A	G	G	G	G	G	G	H	A	G	A	G	A	G	G	A	G	A	A	G	A	G	A	A	H	H	A	G	A	G	A	G	H	A	G	G	G	H	G
JAX00241833	1	10952203	1	C	T	C	C	C	C	C	T	C	C	C	C	C	C	C	C	C	T	C	C	C	C	C	C	C	C	C	C	C	T	T	C	H	C	C	C	C	T	C	C	C	C	C	C	C	C
JAX00000590	1	10953038	0	T	C	C	T	C	T	C	C	C	T	T	T	T	T	H	C	T	C	T	C	T	T	C	T	C	C	T	C	T	C	C	H	H	C	T	C	T	C	C	H	C	C	T	T	C	H
JAX00241834	1	10954441	1	T	C	C	T	C	T	C	C	C	C	T	C	C	C	H	C	T	C	T	C	T	T	C	H	C	C	C	C	T	C	C	H	H	C	T	C	T	C	C	C	C	C	C	H	C	C
JAX00000591	1	10979015	1	C	G	C	C	C	C	C	C	G	C	C	C	C	C	C	C	C	C	C	C	C	C	C	C	C	C	C	C	C	C	C	C	C	C	C	C	C	C	G	C	C	G	C	C	H	H
JAX00000592	1	10985132	1	G	A	A	G	A	G	A	G	G	G	G	G	G	G	H	A	G	G	G	A	G	G	A	G	A	A	G	A	G	G	G	H	G	A	G	A	G	G	G	H	A	G	G	G	H	G
JAX00000594	1	11011589	0	A	G	G	A	G	A	G	A	A	A	A	A	A	A	H	G	A	A	A	G	A	A	G	A	G	G	A	G	A	A	A	H	A	G	A	G	A	A	A	H	G	A	A	A	H	A
JAX00241836	1	11014306	1	G	A	G	G	G	G	G	G	G	A	G	A	A	A	G	G	G	G	G	G	G	G	G	H	G	G	A	G	G	G	G	G	G	G	G	G	G	G	G	H	G	G	A	H	G	H
JAX00241841	1	11023277	0	T	A	T	T	T	T	T	T	T	A	T	A	A	A	T	T	T	T	T	T	T	T	T	A	T	T	A	T	T	T	T	T	T	T	T	T	T	T	T	H	T	T	A	H	T	H
JAX00000596	1	11039383	1	T	A	A	T	A	T	A	T	T	T	T	T	T	T	H	A	T	T	T	A	T	T	A	T	A	A	T	A	T	T	T	H	T	A	T	A	T	T	T	H	A	T	T	T	H	T
JAX00241843	1	11040382	0	A	C	C	A	C	A	C	A	A	A	A	A	A	A	H	C	A	A	A	C	A	A	C	A	C	C	A	C	A	A	A	H	A	C	A	C	A	A	A	H	C	A	A	A	H	A
JAX00241844	1	11042117	0	A	G	A	A	A	A	A	G	A	A	A	A	A	A	A	A	A	G	A	A	A	A	A	A	A	A	A	A	A	G	G	A	G	A	A	A	A	G	A	A	A	A	A	A	A	A
JAX00241845	1	11043323	1	T	C	C	T	C	T	C	C	C	T	T	T	T	T	H	C	T	C	T	C	T	T	C	T	C	C	T	C	T	C	C	H	H	C	T	C	T	C	C	H	C	C	T	T	C	H
JAX00241846	1	11044141	0	A	G	A	A	A	A	A	A	A	G	A	G	G	G	A	A	A	A	A	A	A	A	A	H	A	A	G	A	A	A	A	A	A	A	A	A	A	A	A	H	A	A	G	H	A	H
JAX00000598	1	11063306	1	A	G	G	A	G	A	G	A	A	A	A	A	A	A	H	G	A	A	A	G	A	A	G	A	G	G	A	G	A	A	A	H	A	G	A	G	A	A	A	H	G	A	A	A	H	A
JAX00241848	1	11068734	1	G	A	G	G	G	G	G	G	A	G	G	G	G	G	G	G	G	G	G	G	G	G	G	G	G	G	G	G	G	G	G	G	G	G	G	G	G	G	A	G	G	A	G	G	H	H
JAX00000599	1	11069039	1	A	C	C	A	C	A	C	C	C	C	A	C	C	C	H	C	A	C	A	C	A	A	C	H	C	C	C	C	A	C	C	H	H	C	A	C	A	C	C	C	C	C	C	H	C	C
JAX00241849	1	11069692	0	A	G	A	A	A	A	A	G	A	G	A	G	G	G	A	A	A	G	A	A	A	A	A	H	A	A	G	A	A	G	G	A	H	A	A	A	A	G	A	H	A	A	G	H	A	H
JAX00241850	1	11069709	1	A	G	A	A	A	A	A	G	G	G	A	G	G	G	A	A	A	G	A	A	A	A	A	H	A	A	G	A	A	G	G	A	H	A	A	A	A	G	G	H	A	G	G	H	H	G
JAX00241851	1	11069756	1	G	T	T	G	T	G	T	T	T	T	G	T	T	T	H	T	G	T	G	T	G	G	T	H	T	T	T	T	G	T	T	H	H	T	G	T	G	T	T	T	T	T	T	H	T	T
JAX00241852	1	11072476	0	C	A	C	C	C	C	C	A	A	C	H	H	C	H	H	C	C	A	H	C	C	C	C	C	C	C	C	C	C	A	A	C	H	C	C	C	C	A	A	C	C	A	C	C	H	H
JAX00241854	1	11090844	1	A	T	T	A	T	A	T	T	T	A	A	A	A	A	H	T	A	T	A	T	A	A	T	A	T	T	A	T	A	T	T	H	H	T	A	T	A	T	T	H	T	T	A	A	T	H
JAX00241856	1	11095670	1	A	G	G	A	G	A	G	G	A	A	A	A	A	A	H	G	A	G	A	G	A	A	G	A	G	G	A	G	A	G	G	H	H	G	A	G	A	G	A	H	G	A	A	A	H	A
JAX00241857	1	11096476	0	A	T	A	A	A	A	A	T	A	A	A	A	A	A	A	A	A	T	A	A	A	A	A	A	A	A	A	A	A	T	T	A	H	A	A	A	A	T	A	A	A	A	A	A	A	A
JAX00241858	1	11101501	1	A	G	G	A	G	A	G	A	A	A	A	A	A	A	H	G	A	A	A	G	A	A	G	A	G	G	A	G	A	A	A	H	A	G	A	G	A	A	A	H	G	A	A	A	H	A
JAX00241859	1	11102031	0	G	C	C	G	C	G	C	G	G	C	G	C	C	C	H	C	G	G	G	C	G	G	C	H	C	C	C	C	G	G	G	H	G	C	G	C	G	G	G	C	C	G	C	H	H	H
JAX00188670	1	11110046	0	A	G	G	A	G	A	G	G	G	G	A	G	G	G	A	G	A	G	A	G	A	A	G	H	G	G	G	G	A	G	G	H	H	G	A	G	A	G	G	G	G	G	G	H	G	G
JAX00241863	1	11119081	1	G	T	G	G	G	T	G	G	G	G	T	G	G	G	H	G	G	G	G	G	T	G	G	G	G	G	G	G	T	G	G	H	G	G	G	G	G	G	G	G	G	G	G	H	G	G
JAX00241865	1	11120148	1	C	G	C	C	C	G	C	C	G	C	G	C	C	C	H	C	C	C	C	C	G	C	C	C	C	C	C	C	G	C	C	H	C	C	C	C	C	C	G	C	C	G	C	H	H	H
JAX00241866	1	11121509	1	C	T	C	C	C	C	C	C	C	T	C	T	T	T	C	C	C	C	C	C	C	C	C	H	C	C	T	C	C	C	C	C	C	C	C	C	C	C	C	H	C	C	T	H	C	H
JAX00241868	1	11122890	1	C	G	C	C	C	C	C	C	G	C	C	C	C	C	C	C	C	C	C	C	C	C	C	C	C	C	C	C	C	C	C	C	C	C	C	C	C	C	G	C	C	G	C	C	H	H
JAX00241869	1	11123398	0	A	T	A	A	A	T	A	A	A	A	T	A	A	A	H	A	A	A	A	A	T	A	A	A	A	A	A	A	T	A	A	H	A	A	A	A	A	A	A	A	A	A	A	H	A	A
JAX00000603	1	11124866	1	G	C	G	G	G	C	G	C	C	C	C	C	C	C	H	G	G	C	G	G	C	G	G	H	G	G	C	G	C	C	C	H	H	G	G	G	G	C	C	H	G	C	C	C	H	C
JAX00241870	1	11126611	0	G	A	G	G	G	G	G	G	A	G	G	G	G	G	G	G	G	G	G	G	G	G	G	G	G	G	G	G	G	G	G	G	G	G	G	G	G	G	A	G	G	A	G	G	H	H
JAX00000604	1	11130720	0	A	G	G	A	G	A	G	A	A	G	A	H	G	H	A	G	A	A	A	G	A	A	H	A	G	G	G	H	A	A	A	A	A	G	A	G	A	A	A	G	G	A	H	A	A	A
JAX00000605	1	11135093	0	G	T	T	G	T	T	T	G	G	G	T	G	G	G	T	T	G	G	G	T	T	G	T	G	T	T	G	T	T	G	G	T	G	T	G	T	G	G	G	H	T	G	G	H	H	G
JAX00241873	1	11151654	0	C	G	G	C	G	G	G	G	G	C	G	C	C	C	G	G	C	G	C	G	G	C	G	C	G	G	C	G	G	G	G	G	H	G	C	G	C	G	G	H	G	G	C	H	G	H
JAX00241874	1	11151707	0	C	T	C	C	C	C	C	T	C	C	C	C	C	C	C	C	C	T	C	C	C	C	C	C	C	C	C	C	C	T	T	C	H	C	C	C	C	T	C	C	C	C	C	C	C	C
JAX00241875	1	11153595	0	T	G	T	T	T	T	T	G	T	T	T	T	T	T	T	T	T	G	T	T	T	T	T	T	T	T	T	T	T	H	H	T	T	T	T	T	T	G	T	T	T	T	T	T	T	T
JAX00241881	1	11169690	0	T	C	T	T	T	T	T	C	C	T	T	T	T	T	T	T	T	C	T	T	T	T	T	T	T	T	T	T	T	C	C	T	H	T	T	T	T	C	C	T	T	C	T	T	H	H
JAX00241884	1	11172081	0	C	G	G	C	G	G	G	C	C	C	G	C	C	C	G	G	C	C	C	G	G	C	G	C	G	G	C	G	G	C	C	G	C	G	C	G	C	C	C	H	G	C	C	H	G	C
JAX00241886	1	11182936	1	T	C	T	T	T	T	T	C	C	T	T	T	T	T	T	T	T	C	T	T	T	T	T	T	T	T	T	T	T	C	C	T	H	T	T	T	T	C	C	T	T	C	T	T	H	H
JAX00190785	1	11184877	1	G	T	G	G	G	G	G	T	T	G	G	G	G	G	G	G	G	T	G	G	G	G	G	G	G	G	G	G	G	T	T	G	H	G	G	G	G	T	T	G	G	T	G	G	H	H
JAX00190787	1	11186911	0	C	A	C	C	C	C	C	C	A	C	C	C	C	C	C	C	C	C	C	C	C	C	C	C	C	C	C	C	C	C	C	C	C	C	C	C	C	C	A	C	C	A	C	C	H	H
JAX00241889	1	11187971	1	C	T	C	C	C	C	C	C	T	C	C	C	C	C	C	C	C	C	C	C	C	C	C	C	C	C	C	C	C	C	C	C	C	C	C	C	C	C	T	C	C	T	C	C	H	H
JAX00241890	1	11188476	0	G	A	A	G	A	A	A	G	G	G	A	G	G	G	A	A	G	G	G	A	A	G	A	G	A	A	G	A	A	G	G	A	G	A	G	A	G	G	G	H	A	G	G	H	H	G
JAX00241891	1	11188950	1	A	G	G	A	G	G	G	G	G	A	G	A	A	A	G	G	A	G	A	G	G	A	G	A	G	G	A	G	G	G	G	G	H	G	A	G	A	G	G	H	G	G	A	H	G	H
JAX00241893	1	11198989	1	A	G	A	A	A	A	A	G	G	A	A	A	A	A	A	A	A	G	A	A	A	A	A	A	A	A	A	A	A	G	G	A	H	A	A	A	A	G	G	A	A	G	A	A	H	H
JAX00241894	1	11203461	1	G	T	G	G	G	G	G	G	G	T	G	T	T	T	G	G	G	G	G	G	G	G	G	H	G	G	T	G	G	G	G	G	G	G	G	G	G	G	G	H	G	G	T	H	G	H
JAX00241898	1	11215917	1	C	T	C	C	C	C	C	T	T	T	C	T	T	T	C	C	C	T	C	C	C	C	C	H	C	C	T	C	C	T	T	C	H	C	C	C	C	T	T	H	C	T	T	H	H	T
JAX00000609	1	11219208	1	A	T	A	A	A	A	A	A	T	A	A	A	A	A	A	A	A	A	A	A	A	A	A	A	A	A	A	A	A	A	A	A	A	A	A	A	A	A	T	A	A	T	A	A	H	H
JAX00241899	1	11227435	0	G	T	G	G	G	G	G	G	G	T	G	T	T	T	G	G	G	G	G	G	G	G	G	H	G	G	T	G	G	G	G	G	G	G	G	G	G	G	G	H	G	G	T	H	G	H
JAX00241900	1	11227940	1	G	A	G	G	G	G	G	A	G	G	G	G	G	G	G	G	G	A	G	G	G	G	G	G	G	G	G	G	G	A	A	G	H	G	G	G	G	A	G	G	G	G	G	G	G	G
JAX00000611	1	11238362	1	A	G	A	A	A	A	A	G	G	G	A	G	G	G	A	A	A	G	A	A	A	A	A	H	A	A	G	A	A	G	G	A	H	A	A	A	A	G	G	H	A	G	G	H	H	G
JAX00241903	1	11256740	0	C	T	C	C	C	C	C	C	T	C	C	C	C	C	C	C	C	C	C	C	C	C	C	C	C	C	C	C	C	C	C	C	C	C	C	C	C	C	T	C	C	T	C	C	H	H
JAX00000612	1	11257769	0	G	A	G	G	G	G	G	G	A	A	G	A	A	A	G	G	G	G	G	G	G	G	G	H	G	G	A	G	G	G	G	G	G	G	G	G	G	G	A	H	G	A	A	H	H	A
JAX00000613	1	11258556	0	C	G	C	C	C	C	C	C	C	G	C	G	G	G	C	C	C	C	C	C	C	C	C	H	C	C	G	C	C	C	C	C	C	C	C	C	C	C	C	H	C	C	G	H	C	H
JAX00241904	1	11259365	1	G	A	G	G	G	G	G	A	A	A	G	A	A	A	G	G	G	A	G	G	G	G	G	H	G	G	A	G	G	A	A	G	H	G	G	G	G	A	A	H	G	A	A	H	H	A
JAX00000614	1	11259458	0	G	A	A	G	G	A	A	G	G	G	A	G	G	G	H	H	G	G	G	A	A	G	A	G	A	A	G	A	A	G	G	A	G	A	G	A	G	G	G	H	A	G	G	H	H	G
JAX00241905	1	11259824	1	T	A	T	T	T	T	T	T	A	A	T	A	A	A	T	T	T	T	T	T	T	T	T	H	T	T	A	T	T	T	T	T	T	T	T	T	T	T	A	H	T	A	A	H	H	A
JAX00241907	1	11264622	1	A	G	A	A	A	A	A	A	A	G	A	G	G	G	A	A	A	A	A	A	A	A	A	H	A	A	G	A	A	A	A	A	A	A	A	A	A	A	A	H	A	A	G	H	A	H
JAX00241910	1	11273786	0	T	C	T	T	T	T	T	C	C	T	T	T	T	T	T	T	T	C	T	T	T	T	T	T	T	T	T	T	T	C	C	T	H	T	T	T	T	C	C	T	T	C	T	T	H	H
JAX00241911	1	11274099	1	G	A	G	G	G	G	G	A	A	G	G	G	G	G	G	G	G	A	G	G	G	G	G	G	G	G	G	G	G	A	A	G	H	G	G	G	G	A	A	G	G	A	G	G	H	H
JAX00000615	1	11282281	0	G	A	G	G	G	G	G	G	G	A	G	A	A	A	G	G	G	G	G	G	G	G	G	H	G	G	A	G	G	G	G	G	G	G	G	G	G	G	G	H	G	G	A	H	G	H
JAX00000616	1	11289656	0	A	G	A	A	A	A	A	G	G	G	A	G	G	G	A	A	A	G	A	A	A	A	A	H	A	A	G	A	A	G	G	A	H	A	A	A	A	G	G	H	A	G	G	H	H	G
JAX00000617	1	11289701	0	G	A	G	G	G	G	G	G	A	A	G	A	A	A	G	G	G	G	G	G	G	G	G	H	G	G	A	G	G	G	G	G	G	G	G	G	G	G	A	H	G	A	A	H	H	A
JAX00241914	1	11296689	1	A	G	A	A	A	A	A	G	G	G	A	G	G	G	A	A	A	G	A	A	A	A	A	H	A	A	G	A	A	G	G	A	H	A	A	A	A	G	G	H	A	G	G	H	H	G
JAX00241915	1	11298525	1	C	T	C	C	C	C	C	T	C	T	C	T	T	T	C	C	C	T	C	C	C	C	C	H	C	C	T	C	C	T	T	C	H	C	C	C	C	T	C	H	C	C	T	H	C	H
JAX00241916	1	11303268	1	A	G	A	A	A	A	A	A	G	A	A	A	A	A	A	A	A	A	A	A	A	A	A	A	A	A	A	A	A	A	A	A	A	A	A	A	A	A	G	A	A	G	A	A	H	H
JAX00241920	1	11315780	0	A	G	A	A	A	A	A	G	G	G	A	G	G	G	A	A	A	G	A	A	A	A	A	H	A	A	G	A	A	G	G	A	H	A	A	A	A	G	G	H	A	G	G	H	H	G
JAX00241921	1	11323359	0	A	T	A	A	A	A	A	A	A	T	A	T	T	T	A	A	A	A	A	A	A	A	A	H	A	A	T	A	A	A	A	A	A	A	A	A	A	A	A	H	A	A	T	H	A	H
JAX00241922	1	11330273	0	G	A	G	G	G	G	G	G	G	A	G	A	A	A	G	G	G	G	G	G	G	G	G	H	G	G	A	G	G	G	G	G	G	G	G	G	G	G	G	H	G	G	A	H	G	H
JAX00190792	1	11336197	0	G	T	G	G	G	G	G	G	T	G	G	G	G	G	G	G	G	G	G	G	G	G	G	G	G	G	G	G	G	G	G	G	G	G	G	G	G	G	T	G	G	T	G	G	H	H
JAX00241923	1	11342192	1	A	T	A	A	A	A	A	A	T	A	A	A	A	A	A	A	A	A	A	A	A	A	A	A	A	A	A	A	A	A	A	A	A	A	A	A	A	A	T	A	A	T	A	A	H	H
JAX00241924	1	11342394	1	T	C	T	T	T	T	T	C	T	T	T	T	T	T	T	T	T	C	T	T	T	T	T	T	T	T	T	T	T	C	C	T	H	T	T	T	T	C	T	T	T	T	T	T	T	T
JAX00241926	1	11342707	1	T	C	T	T	T	T	T	C	T	C	T	C	C	C	T	T	T	C	T	T	T	T	T	H	T	T	C	T	T	C	C	T	H	T	T	T	T	C	T	H	T	T	C	H	T	H
JAX00241927	1	11342761	1	T	C	T	T	T	T	T	C	T	C	T	C	C	C	T	T	T	C	T	T	T	T	T	H	T	T	C	T	T	C	C	T	H	T	T	T	T	C	T	H	T	T	C	H	T	H
JAX00000620	1	11356799	0	A	C	A	A	A	A	A	C	A	C	A	C	C	C	A	A	A	C	A	A	A	A	A	H	A	A	C	A	A	C	C	A	H	A	A	A	A	C	A	H	A	A	C	H	A	H
JAX00241930	1	11364837	1	G	A	G	G	G	G	G	A	G	G	G	G	G	G	G	G	G	A	G	G	G	G	G	G	G	G	G	G	G	A	A	G	H	G	G	G	G	A	G	G	G	G	G	G	G	G
JAX00241931	1	11365230	1	T	C	T	T	T	T	T	T	C	C	T	C	C	C	T	T	T	T	T	T	T	T	T	H	T	T	C	T	T	T	T	T	T	T	T	T	T	T	C	H	T	C	C	H	H	C
JAX00241933	1	11365526	0	C	T	C	C	C	C	C	C	T	T	C	T	T	T	C	C	C	C	C	C	C	C	C	H	C	C	T	C	C	C	C	C	C	C	C	C	C	C	T	H	C	T	T	H	H	T
JAX00241934	1	11365577	0	C	T	C	C	C	C	C	C	C	T	C	T	T	T	C	C	C	C	C	C	C	C	C	H	C	C	T	C	C	C	C	C	C	C	C	C	C	C	C	H	C	C	T	H	C	H
JAX00190793	1	11366555	0	A	G	A	A	A	A	A	G	G	G	A	G	G	G	A	A	A	G	A	A	A	A	A	H	A	A	G	A	A	G	G	A	H	A	A	A	A	G	G	H	A	G	G	H	H	G
JAX00000621	1	11381033	0	A	T	A	A	A	A	A	T	T	T	A	T	T	T	A	A	A	T	A	A	A	A	A	H	A	A	T	A	A	T	T	A	H	A	A	A	A	T	T	H	A	T	T	H	H	T
JAX00000623	1	11397386	1	T	C	T	T	T	T	T	C	T	C	T	C	C	C	T	T	T	C	T	T	T	T	T	H	T	T	C	T	T	C	C	T	H	T	T	T	T	C	T	H	T	T	C	H	T	H
JAX00241935	1	11403607	0	G	A	G	G	G	G	G	A	G	G	G	G	G	G	G	G	G	A	G	G	G	G	G	G	G	G	G	G	G	A	A	G	H	G	G	G	G	A	G	G	G	G	G	G	G	G
JAX00241936	1	11403680	1	C	T	C	C	C	C	C	C	T	T	C	T	T	T	C	C	C	C	C	C	C	C	C	H	C	C	T	C	C	C	C	C	C	C	C	C	C	C	T	H	C	T	T	H	H	T
JAX00241938	1	11405822	0	C	T	C	C	C	C	C	C	T	C	C	C	C	C	C	C	C	C	C	C	C	C	C	C	C	C	C	C	C	C	C	C	C	C	C	C	C	C	T	C	C	T	C	C	H	H
JAX00241940	1	11408468	1	T	C	T	T	T	T	T	T	C	T	T	T	T	T	T	T	T	T	T	T	T	T	T	T	T	T	T	T	T	T	T	T	T	T	T	T	T	T	C	T	T	C	T	T	H	H
JAX00190794	1	11412222	1	A	G	A	A	A	A	A	A	G	A	A	A	A	A	A	A	A	A	A	A	A	A	A	A	A	A	A	A	A	A	A	A	A	A	A	A	A	A	G	A	A	G	A	A	H	H
JAX00241941	1	11412487	0	C	A	C	C	C	C	C	A	A	A	C	A	A	A	C	C	C	A	C	C	C	C	C	H	C	C	A	C	C	A	A	C	H	C	C	C	C	A	A	H	C	A	A	H	H	A
JAX00000625	1	11421373	0	T	C	T	T	T	T	T	C	C	C	T	C	C	C	T	T	T	C	T	T	T	T	T	H	T	T	C	T	T	C	C	T	H	T	T	T	T	C	C	T	T	C	C	H	H	C
JAX00000626	1	11421459	1	G	T	G	G	G	G	G	G	G	T	G	T	T	T	G	G	G	G	G	G	G	G	G	H	G	G	T	G	G	G	G	G	G	G	G	G	G	G	G	H	G	G	T	H	G	H
JAX00241945	1	11436602	0	A	G	A	A	A	A	A	G	A	G	A	G	G	G	A	A	A	G	A	A	A	A	A	H	A	A	G	A	A	G	G	A	H	A	A	A	A	G	A	H	A	A	G	H	A	H
JAX00241946	1	11437139	0	C	T	C	C	C	C	C	C	T	C	C	C	C	C	C	C	C	C	C	C	C	C	C	C	C	C	C	C	C	C	C	C	C	C	C	C	C	C	T	C	C	T	C	C	H	H
JAX00241947	1	11437345	1	T	C	T	T	T	T	T	C	C	T	T	T	T	T	T	T	T	C	T	T	T	T	T	T	T	T	T	T	T	C	C	T	H	T	T	T	T	C	C	T	T	C	T	T	H	H
JAX00241949	1	11450176	0	A	G	A	A	A	A	A	G	G	A	A	A	A	A	A	A	A	G	A	A	A	A	A	A	A	A	A	A	A	G	G	A	H	A	A	A	A	G	G	A	A	G	A	A	G	H
JAX00000628	1	11460648	0	A	G	A	A	A	A	A	G	G	A	A	A	A	A	A	A	A	G	A	A	A	A	A	A	A	A	A	A	A	G	G	A	H	A	A	A	A	G	G	A	A	G	A	A	H	H
JAX00241951	1	11462689	1	T	A	T	T	T	T	T	A	A	T	T	T	T	T	T	T	T	A	T	T	T	T	T	T	T	T	T	T	T	A	A	T	H	T	T	T	T	A	A	T	T	A	T	T	H	H
JAX00241953	1	11485790	0	T	A	T	T	T	T	T	T	T	A	T	A	A	A	T	T	T	T	T	T	T	T	T	H	T	T	A	T	T	T	T	T	T	T	T	T	T	T	T	T	T	T	A	H	T	H
JAX00241954	1	11488301	0	C	T	C	C	C	C	C	T	T	C	C	C	C	C	C	C	C	T	C	C	C	C	C	C	C	C	C	C	C	T	T	C	H	C	C	C	C	T	T	C	C	T	C	C	H	H
JAX00241956	1	11490061	0	A	G	A	A	A	A	A	G	G	G	A	G	G	G	A	A	A	G	A	A	A	A	A	H	A	A	G	A	A	G	G	A	H	A	A	A	A	G	G	H	A	G	G	H	H	G
JAX00241958	1	11492821	0	G	T	G	G	G	G	G	G	T	G	G	G	G	G	G	G	G	G	G	G	G	G	G	G	G	G	G	G	G	G	G	G	G	G	G	G	G	G	T	G	G	T	G	G	H	H
JAX00241960	1	11500302	1	G	C	G	G	G	G	G	C	G	G	G	G	G	G	G	G	G	C	G	G	G	G	G	G	G	G	G	G	G	C	C	G	H	G	G	G	G	C	G	G	G	G	G	G	G	G
JAX00000630	1	11500553	1	C	A	C	C	C	C	C	C	C	A	C	A	A	A	C	C	C	C	C	C	C	C	C	H	C	C	A	C	C	C	C	C	C	C	C	C	C	C	C	H	C	C	A	H	C	H
JAX00000631	1	11501958	0	A	G	A	A	A	A	A	A	A	G	A	G	G	G	A	A	A	A	A	A	A	A	A	H	A	A	G	A	A	A	A	A	A	A	A	A	A	A	A	H	A	A	G	H	A	H
JAX00000632	1	11501990	0	T	C	T	T	T	T	T	C	T	C	T	C	C	C	T	T	T	H	T	T	T	T	T	H	T	T	C	T	T	C	C	T	T	T	T	T	T	C	T	H	T	T	C	H	T	H
JAX00241962	1	11502443	0	G	A	G	G	G	G	G	A	A	G	G	G	G	G	G	G	G	A	G	G	G	G	G	G	G	G	G	G	G	A	A	G	H	G	G	G	G	A	A	G	G	A	G	G	H	H
JAX00241963	1	11508174	1	A	G	A	A	A	A	A	A	A	G	A	G	G	G	A	A	A	A	A	A	A	A	A	H	A	A	G	A	A	A	A	A	A	A	A	A	A	A	A	H	A	A	G	H	A	H
JAX00241964	1	11540923	1	T	C	T	T	C	T	T	T	C	T	T	T	T	T	H	H	T	T	T	T	T	T	T	T	T	T	T	T	T	T	T	T	T	T	T	T	T	T	C	T	T	C	T	T	H	H
JAX00000635	1	11556800	0	T	C	T	T	C	T	T	C	T	T	T	T	T	T	H	H	T	C	T	T	T	T	T	T	T	T	T	T	T	C	C	T	H	T	T	T	T	C	T	T	T	T	T	T	T	T
JAX00241971	1	11588122	1	C	T	C	C	C	C	C	T	C	C	C	C	C	C	C	C	C	T	C	C	C	C	C	C	C	C	C	C	C	T	T	C	H	C	C	C	C	T	C	C	C	C	C	C	C	C
JAX00000637	1	11591714	1	G	T	T	G	T	T	T	T	G	G	T	G	G	G	T	T	G	T	G	T	T	G	T	G	T	T	G	T	T	T	T	T	H	T	G	T	G	T	G	H	T	G	G	H	H	G
JAX00000638	1	11593574	1	G	A	G	G	G	G	G	G	A	G	G	G	G	G	G	G	G	G	G	G	G	G	G	G	G	G	G	G	G	G	G	G	G	G	G	G	G	G	A	G	G	A	G	G	H	H
JAX00000640	1	11618808	0	A	G	A	A	A	A	A	A	G	A	A	A	A	A	A	A	A	A	A	A	A	A	A	A	A	A	A	A	A	A	A	A	A	A	A	A	A	A	G	A	A	G	A	A	H	H
JAX00190801	1	11619707	1	A	T	A	A	A	A	A	T	T	A	A	A	A	A	A	A	A	T	A	A	A	A	A	A	A	A	A	A	A	T	T	A	H	A	A	A	A	T	T	A	A	T	A	A	H	H
JAX00241974	1	11638734	0	A	C	A	A	A	A	A	A	C	A	A	A	A	A	A	A	A	A	A	A	A	A	A	A	A	A	A	A	A	A	A	A	A	A	A	A	A	A	C	A	A	C	A	A	H	H
JAX00241975	1	11655039	0	G	C	G	G	G	G	G	C	C	G	G	G	G	G	G	G	G	C	G	G	G	G	G	G	G	G	G	G	G	C	C	G	H	G	G	G	G	C	C	G	G	C	G	G	C	H
JAX00241978	1	11658416	0	A	G	G	A	G	G	G	G	G	A	G	A	A	A	G	G	A	G	A	G	G	A	G	A	G	G	A	G	G	G	G	G	H	G	A	G	A	G	G	H	G	G	A	H	G	H
JAX00000643	1	11677803	0	T	C	C	T	C	C	C	C	C	T	H	T	T	T	C	C	T	C	T	C	C	T	C	T	C	C	T	C	C	C	C	C	H	C	T	C	T	C	C	H	C	C	T	T	C	H
JAX00000645	1	11684429	1	C	A	A	C	A	A	A	C	C	C	A	C	C	C	A	A	C	C	C	A	A	C	A	C	A	A	C	A	A	C	C	A	C	A	C	A	C	C	C	H	A	C	C	H	H	C
JAX00000646	1	11684547	1	A	T	T	A	T	T	T	T	T	A	T	A	A	A	T	T	A	T	A	T	T	A	T	A	T	T	A	T	T	T	T	T	H	T	A	T	A	T	T	H	T	T	A	H	T	H
JAX00241983	1	11715439	0	G	A	G	G	G	G	G	A	G	G	G	G	G	G	G	G	G	A	G	G	G	G	G	G	G	G	G	G	G	A	A	G	H	G	G	G	G	A	G	G	G	G	G	G	G	G
JAX00241984	1	11715757	1	A	G	G	A	G	G	G	A	A	A	G	A	A	A	G	G	A	A	A	G	G	A	G	A	G	G	A	G	G	A	A	G	A	G	A	G	A	A	A	H	G	A	A	H	H	A
JAX00241985	1	11716064	1	G	A	A	G	A	A	A	G	G	G	A	G	G	G	A	A	G	G	G	A	A	G	A	G	A	A	G	A	A	G	G	A	G	A	G	A	G	G	G	H	A	G	G	H	H	G
JAX00000647	1	11717765	1	G	A	A	G	G	A	A	G	G	G	A	G	G	G	H	H	G	G	G	A	A	G	A	G	A	A	G	A	A	G	G	A	G	A	G	A	G	G	G	H	A	G	G	H	H	G
JAX00000650	1	11722271	0	A	C	C	A	C	C	C	A	A	A	C	A	A	A	C	C	A	A	A	C	C	A	C	A	C	C	A	C	C	A	A	C	A	C	A	C	A	A	A	H	C	A	A	H	H	A
JAX00241992	1	11778181	1	C	T	C	C	T	C	C	C	C	C	C	C	C	C	H	H	C	C	C	C	C	C	C	C	C	C	C	C	C	C	C	C	C	C	C	C	C	C	C	C	C	C	C	C	C	C
JAX00241994	1	11780605	1	T	C	T	T	C	T	T	T	C	T	T	T	T	T	H	H	T	T	T	T	T	T	T	T	T	T	T	T	T	T	T	T	T	T	T	T	T	T	C	T	T	C	T	T	H	H
JAX00000651	1	11782667	1	T	C	C	T	C	C	C	C	C	C	C	C	C	C	C	C	T	C	T	C	C	T	C	H	C	C	C	C	C	C	C	C	H	C	T	C	T	C	C	C	C	C	C	C	C	C
JAX00241997	1	11817766	1	C	T	T	C	T	T	T	C	C	T	T	T	T	T	T	T	C	C	C	T	T	C	T	H	T	T	T	T	T	C	C	T	C	T	C	T	C	C	C	T	T	C	T	T	H	H
JAX00241998	1	11819298	0	T	C	C	T	C	C	C	C	C	C	C	C	C	C	C	C	T	C	T	C	C	T	C	H	C	C	C	C	C	C	C	C	H	C	T	C	T	C	C	C	C	C	C	C	C	C
JAX00241999	1	11822322	0	C	T	C	C	C	C	C	T	T	C	C	C	C	C	C	C	C	T	C	C	C	C	C	C	C	C	C	C	C	T	T	C	H	C	C	C	C	T	T	C	C	T	C	C	H	H
JAX00242000	1	11823227	0	T	C	T	T	T	T	T	C	T	T	T	T	T	T	T	T	T	C	H	T	T	T	T	T	T	T	T	T	T	C	C	T	H	T	T	T	T	C	T	T	T	T	T	T	T	T
JAX00000656	1	11829987	0	C	G	C	C	G	C	C	C	C	G	C	G	G	G	H	G	C	C	C	C	C	C	C	H	C	C	G	C	C	C	C	C	C	C	C	C	C	C	C	H	C	C	G	H	C	H
JAX00242004	1	11867250	0	T	C	T	T	T	T	T	C	T	T	T	T	T	T	T	T	T	C	T	T	T	T	T	T	T	T	T	T	T	C	C	T	H	T	T	T	T	C	T	T	T	T	T	T	T	T
JAX00000658	1	11867654	0	G	A	A	G	G	A	A	G	G	G	A	G	G	G	H	H	G	G	G	A	A	G	A	G	A	A	G	A	A	G	G	A	G	A	G	A	G	G	G	H	A	G	G	H	H	G
JAX00242007	1	11869445	0	G	A	A	G	G	A	A	G	G	G	A	G	G	G	H	H	G	G	G	A	A	G	A	G	A	A	G	A	A	G	G	A	G	A	G	A	G	G	G	H	A	G	G	H	H	G
JAX00000659	1	11869871	0	T	G	T	T	G	T	T	T	T	G	T	G	G	G	H	H	T	T	T	T	T	T	T	H	T	T	G	T	T	T	T	T	T	T	T	T	T	T	T	H	T	T	G	H	T	H
JAX00242008	1	11888202	1	G	A	A	G	G	A	A	A	A	G	A	G	G	G	H	H	G	A	G	A	A	G	A	G	A	A	G	A	A	A	A	A	H	A	G	A	G	A	A	H	A	A	G	H	A	H
JAX00242011	1	11897829	1	A	G	A	A	A	A	A	G	A	A	A	A	A	A	A	A	A	G	A	A	A	A	A	A	A	A	A	A	A	G	G	A	H	A	A	A	A	G	A	A	A	A	A	A	A	A
JAX00242012	1	11924376	0	T	A	T	T	A	T	T	T	T	A	T	A	A	A	H	H	T	T	T	T	T	T	T	A	T	T	A	T	T	T	T	T	T	T	T	T	T	T	T	H	T	T	A	H	T	A
JAX00242013	1	11924543	1	C	T	C	C	T	C	C	C	C	T	C	T	T	T	H	H	C	C	C	C	C	C	C	H	C	C	T	C	C	C	C	C	C	C	C	C	C	C	C	H	C	C	T	H	C	H
JAX00242014	1	11925154	1	C	T	C	C	C	C	C	T	T	C	C	C	C	C	C	C	C	T	C	C	C	C	C	C	C	C	C	C	C	T	T	C	H	C	C	C	C	T	T	C	C	T	C	C	H	H
JAX00000664	1	11938090	1	G	A	G	G	A	G	G	A	G	A	G	A	A	A	H	H	G	A	G	G	G	G	G	H	G	G	A	G	G	A	A	G	H	G	G	G	G	A	G	H	G	G	A	H	G	H
JAX00242016	1	11940445	0	A	G	G	A	A	G	G	A	A	A	G	A	A	A	G	G	A	A	A	G	G	A	G	A	G	G	A	G	G	A	A	G	A	G	A	G	A	A	A	G	G	A	A	H	G	A
JAX00000665	1	11941053	1	C	A	A	C	A	A	A	A	A	A	A	A	A	A	A	A	C	A	C	A	A	C	A	H	A	A	A	A	A	A	A	A	H	A	C	A	C	A	A	A	A	A	A	A	A	A
JAX00242017	1	11955296	1	T	G	T	T	T	T	T	T	G	T	T	T	T	T	T	T	T	T	T	T	T	T	T	T	T	T	T	T	T	T	T	T	T	T	T	T	T	T	G	T	T	G	T	T	H	H
JAX00242019	1	11955728	0	C	T	C	C	T	C	C	C	C	T	C	T	T	T	H	H	C	C	C	C	C	C	C	H	C	C	T	C	C	C	C	C	C	C	C	C	C	C	C	H	C	C	T	H	C	H
JAX00242021	1	11959965	0	C	T	T	C	C	T	T	C	C	C	T	C	C	C	H	H	C	C	C	T	T	C	T	C	T	T	C	T	T	C	C	T	C	T	C	T	C	C	C	H	T	C	C	H	H	C
JAX00242022	1	11960059	1	T	C	C	T	T	C	C	C	T	T	C	T	T	T	H	H	T	C	T	C	C	T	C	T	C	C	T	C	C	C	C	C	H	C	T	C	T	C	T	H	C	T	T	H	H	T
JAX00242024	1	11968012	1	A	G	G	A	G	G	G	G	G	G	G	G	G	G	G	G	A	G	A	G	G	A	G	H	G	G	G	G	G	G	G	G	H	G	A	G	A	G	G	G	G	G	G	G	G	G
JAX00242025	1	11968924	0	G	A	G	G	A	G	G	A	G	A	G	A	A	A	H	H	G	A	G	G	G	G	G	H	G	G	A	G	G	A	A	G	H	G	G	G	G	A	G	H	G	G	A	H	G	H
JAX00000667	1	11978162	0	C	T	T	C	C	T	T	C	C	C	T	C	C	C	H	H	C	C	C	T	T	C	T	C	T	T	C	T	T	C	C	T	C	T	C	T	C	C	C	H	T	C	H	H	H	C
JAX00242029	1	11981782	1	G	T	G	G	G	G	G	T	G	G	G	G	G	G	G	G	G	H	G	G	G	G	G	G	G	G	G	G	G	T	T	G	H	G	G	G	G	T	G	G	G	G	G	G	G	G
JAX00242030	1	11982092	0	C	T	T	C	C	T	T	T	T	C	T	C	C	C	H	H	C	H	C	T	T	C	T	C	T	T	C	T	T	T	T	T	H	T	C	T	C	T	T	H	T	T	H	H	T	H
JAX00242031	1	11984302	0	G	A	A	G	G	A	A	G	A	G	A	G	G	G	H	H	G	G	G	A	A	G	A	G	A	A	G	A	A	G	G	A	G	A	G	A	G	G	A	H	A	A	H	H	A	H
JAX00242033	1	11985848	0	A	G	G	A	A	G	G	G	G	A	G	A	A	A	H	H	A	H	A	G	G	A	G	A	G	G	A	G	G	H	H	G	A	G	A	G	A	G	G	H	G	G	H	H	G	H
JAX00190810	1	11996549	1	T	C	T	T	T	T	T	T	C	T	T	T	T	T	T	T	T	T	T	T	T	T	T	T	T	T	T	T	T	T	T	T	T	T	T	T	T	T	C	T	T	C	T	T	H	H
JAX00242034	1	12012734	0	A	G	A	A	A	A	A	A	G	A	A	A	A	A	A	A	A	A	A	A	A	A	A	A	A	A	A	A	A	A	A	A	A	A	A	A	A	A	G	A	A	G	A	A	H	H
JAX00000670	1	12015086	1	A	G	G	A	A	G	G	G	G	A	G	A	A	A	H	H	A	H	A	G	G	A	G	A	G	G	A	G	G	G	G	G	H	G	A	G	A	G	G	H	G	G	H	H	G	H
JAX00242036	1	12020736	0	C	T	C	C	C	C	C	T	T	C	C	C	C	C	C	C	C	C	C	C	C	C	C	C	C	C	C	C	C	T	T	C	H	C	C	C	C	T	T	C	C	T	C	C	H	H
JAX00242037	1	12020836	0	A	G	A	A	A	A	A	G	A	A	A	A	A	A	A	A	A	H	A	A	A	A	A	A	A	A	A	A	A	G	G	A	H	A	A	A	A	G	A	A	A	A	A	A	A	A
JAX00190812	1	12038791	1	A	C	A	A	A	A	A	C	C	A	A	A	A	A	A	A	A	H	A	A	A	A	A	A	A	A	A	A	A	C	C	A	H	A	A	A	A	C	C	A	A	C	A	A	H	H
JAX00000672	1	12049954	0	G	T	T	G	G	T	T	T	T	G	T	G	G	G	H	H	G	H	G	T	T	G	T	G	T	T	G	T	T	T	T	T	H	T	G	T	G	T	T	H	T	T	H	G	T	H
JAX00000673	1	12054638	1	C	T	T	C	C	T	T	C	C	C	T	C	C	C	H	H	C	C	C	T	T	C	T	C	T	T	C	T	T	C	C	T	C	T	C	T	C	C	C	H	T	C	H	C	H	C
JAX00242038	1	12059086	0	G	A	G	G	G	G	G	A	G	G	G	G	G	G	G	G	G	H	G	G	G	G	G	G	G	G	G	G	G	A	A	G	H	G	G	G	G	A	G	G	G	G	G	G	G	G
JAX00190813	1	12067381	0	C	T	C	C	C	C	C	C	T	C	C	C	C	C	C	C	C	C	C	C	C	C	C	C	C	C	C	C	C	C	C	C	C	C	C	C	C	C	T	C	C	T	C	C	H	H
JAX00000675	1	12098593	1	T	G	T	T	T	T	T	T	G	T	T	T	T	T	T	T	T	T	T	T	T	T	T	T	T	T	T	T	T	T	T	T	T	T	T	T	T	T	G	T	T	G	T	T	H	H
JAX00000677	1	12098890	1	G	A	G	G	G	G	G	G	A	G	G	G	G	G	G	G	G	G	G	G	G	G	G	G	G	G	G	G	G	G	G	G	G	G	G	G	G	G	A	G	G	A	G	G	H	H
JAX00242042	1	12099294	1	A	G	A	A	A	A	A	G	G	A	A	A	A	A	A	A	A	H	A	A	A	A	A	A	A	A	A	A	A	G	G	A	H	A	A	A	A	G	G	A	A	G	A	A	H	H
JAX00190816	1	12102213	0	G	T	G	G	G	G	G	T	T	G	G	G	G	G	G	G	G	H	G	G	G	G	G	G	G	G	G	G	G	T	T	G	H	G	G	G	G	T	T	G	G	T	G	G	H	H
JAX00242044	1	12125957	0	T	C	T	T	T	T	T	C	C	T	H	T	T	T	T	T	T	H	T	T	T	T	T	T	T	T	T	T	T	C	C	T	H	T	T	T	T	C	C	T	T	C	T	T	H	H
JAX00242045	1	12126578	0	A	G	A	A	A	A	A	A	G	A	A	A	A	A	A	A	A	A	A	A	A	A	A	A	A	A	A	A	A	A	A	A	A	A	A	A	A	A	G	A	A	G	A	A	H	H
JAX00242049	1	12137416	0	C	T	C	C	C	C	C	C	T	C	C	C	C	C	C	C	C	C	C	C	C	C	C	C	C	C	C	C	C	C	C	C	C	C	C	C	C	C	T	C	C	T	C	C	H	H
JAX00000681	1	12161136	0	C	T	C	C	C	C	C	T	T	C	C	C	C	C	C	C	C	H	C	C	C	C	C	C	C	C	C	C	C	T	T	C	H	C	C	C	C	T	T	C	C	T	C	C	C	C
JAX00242056	1	12177024	1	A	G	A	A	A	A	A	G	G	G	A	G	G	G	A	A	A	G	A	A	A	A	A	H	A	A	G	A	A	G	G	A	H	A	A	A	A	G	G	H	A	G	H	G	H	G
JAX00242059	1	12223840	1	A	G	A	A	A	A	A	A	A	G	A	G	G	G	A	A	A	H	A	A	A	A	A	H	A	A	G	A	A	A	A	A	A	A	A	A	A	A	A	H	A	A	H	G	A	H
JAX00242060	1	12223965	1	C	T	C	C	C	C	C	C	C	T	C	T	T	T	C	C	C	H	C	C	C	C	C	H	C	C	T	C	C	C	C	C	C	C	C	C	C	C	C	H	C	C	H	T	C	H
JAX00242062	1	12226808	1	G	A	G	G	G	G	G	A	A	A	G	A	A	A	G	G	G	A	G	G	G	G	G	H	G	G	A	G	G	A	A	G	H	G	G	G	G	A	A	H	G	A	H	A	H	A
JAX00242065	1	12236533	1	T	C	T	T	T	T	T	C	C	C	T	C	C	C	T	T	T	C	T	T	T	T	T	H	T	T	C	T	T	C	C	T	H	T	T	T	T	C	C	H	T	C	H	C	H	C
JAX00242068	1	12271840	1	T	C	T	T	T	T	T	T	C	T	T	T	T	T	T	T	T	T	T	T	T	T	T	T	T	T	T	T	T	T	T	T	T	T	T	T	T	T	C	T	T	C	T	T	H	H
JAX00242069	1	12272450	1	G	T	G	G	G	G	G	G	G	T	G	T	T	T	G	G	G	H	G	G	G	G	G	H	G	G	T	G	G	G	G	G	G	G	G	G	G	G	G	H	G	G	H	T	G	H
JAX00000690	1	12299352	1	T	C	T	T	T	T	T	C	C	T	T	T	T	T	T	T	T	H	T	T	T	T	T	T	T	T	T	T	T	C	C	T	H	T	T	T	T	C	C	T	T	C	T	T	H	H
JAX00000692	1	12300696	1	C	T	C	C	C	C	C	T	T	T	C	T	T	T	C	C	C	T	C	C	C	C	C	H	C	C	T	C	C	T	T	C	H	C	C	C	C	T	T	H	C	T	H	T	H	T
JAX00242074	1	12305499	1	G	A	G	G	G	G	G	G	G	A	G	A	A	A	G	G	G	H	G	G	G	G	G	H	G	G	A	G	G	G	G	G	G	G	G	G	G	G	G	H	G	G	H	A	G	H
JAX00242076	1	12320503	0	A	C	A	A	A	A	A	C	C	A	A	A	A	A	A	A	A	H	A	A	A	A	A	A	A	A	A	A	A	C	C	A	H	A	A	A	A	C	C	A	A	C	A	A	H	H
JAX00242077	1	12323824	1	G	T	G	G	G	G	G	T	T	G	G	G	G	G	G	G	G	H	G	G	G	G	G	G	G	G	G	G	G	T	T	G	H	G	G	G	G	T	T	G	G	T	G	G	H	H
JAX00242080	1	12332062	1	T	C	T	T	T	T	T	C	C	C	T	C	C	C	T	T	T	C	T	T	T	T	T	H	T	T	C	T	T	C	C	T	H	T	T	T	T	C	C	H	T	C	H	C	H	C
JAX00000693	1	12337718	1	A	C	A	A	A	A	A	A	A	C	A	C	C	C	A	A	A	H	A	A	A	A	A	H	A	A	C	A	A	A	A	A	A	A	A	A	A	A	A	H	A	A	H	C	A	H
JAX00000694	1	12338161	0	C	G	C	C	C	C	C	C	C	G	C	G	G	G	C	C	C	H	C	C	C	C	C	H	C	C	G	C	C	C	C	C	C	C	C	C	C	C	C	H	C	C	H	G	C	H
JAX00000695	1	12340153	0	G	A	G	G	G	G	G	A	A	A	G	A	A	A	G	G	G	A	G	G	G	G	G	A	G	G	A	G	G	A	A	G	H	G	G	G	G	A	A	H	G	A	H	A	H	A
JAX00242081	1	12352587	1	C	T	C	C	C	C	C	C	C	T	C	T	T	T	C	C	C	H	C	C	C	C	C	H	C	C	T	C	C	C	C	C	C	C	C	C	C	C	C	H	C	C	H	T	C	H
JAX00242082	1	12352602	1	G	A	G	G	G	G	G	A	G	G	G	G	G	G	G	G	G	H	G	G	G	G	G	G	G	G	G	G	G	A	A	G	H	G	G	G	G	A	G	G	G	G	G	G	G	G
JAX00242083	1	12353095	0	C	T	T	C	T	T	T	C	C	T	T	T	T	T	T	T	C	H	C	T	T	C	T	H	T	T	T	T	T	C	C	T	C	T	C	T	C	C	C	T	T	C	T	T	H	H
JAX00242084	1	12353720	1	T	A	A	T	A	A	A	T	T	T	A	T	T	T	A	A	T	T	T	A	A	T	A	T	A	A	T	A	A	T	T	A	T	A	T	A	T	T	T	H	A	T	H	T	H	T
JAX00242085	1	12353892	0	T	G	T	T	T	T	T	G	T	G	T	G	G	G	T	T	T	G	T	T	T	T	T	H	T	T	G	T	T	G	G	T	H	T	T	T	T	G	T	H	T	T	H	G	T	H
JAX00242086	1	12377688	1	G	A	G	G	G	G	G	G	A	G	G	G	G	G	G	G	G	G	G	G	G	G	G	G	G	G	G	G	G	G	G	G	G	G	G	G	G	G	A	G	G	A	G	G	H	H
JAX00000696	1	12378035	0	T	G	T	T	T	T	T	G	T	G	T	G	G	G	T	T	T	G	T	T	T	T	T	H	T	T	G	T	T	G	G	T	H	T	T	T	T	G	T	H	T	T	H	G	T	H
JAX00242087	1	12383862	1	A	G	A	A	A	A	A	G	G	G	A	G	G	G	A	A	A	G	A	A	A	A	A	H	A	A	G	A	A	G	G	A	H	A	A	A	A	G	G	H	A	G	H	G	H	G
JAX00242090	1	12388475	1	T	G	T	T	T	T	T	G	G	G	T	G	G	G	T	T	T	G	T	T	T	T	T	H	T	T	G	T	T	G	G	T	H	T	T	T	T	G	G	H	T	G	H	G	H	G
JAX00242091	1	12391870	0	G	A	G	G	G	G	G	G	A	G	G	G	G	G	G	G	G	G	G	G	G	G	G	G	G	G	G	G	G	G	G	G	G	G	G	G	G	G	A	G	G	A	G	G	H	H
JAX00242093	1	12393026	0	A	G	A	A	A	A	A	A	G	G	A	G	G	G	A	A	A	H	A	A	A	A	A	H	A	A	G	A	A	A	A	A	A	A	A	A	A	A	G	H	A	G	H	G	H	G
JAX00242094	1	12400207	0	C	T	C	C	C	C	C	T	C	C	C	C	C	C	C	C	C	C	C	C	C	C	C	C	C	C	C	C	C	T	T	C	H	C	C	C	C	T	C	C	C	C	C	C	C	C
JAX00242096	1	12409216	1	C	T	C	C	C	C	C	C	T	T	C	T	T	T	C	C	C	H	C	C	C	C	C	H	C	C	T	C	C	C	C	C	C	C	C	C	C	C	T	H	C	T	H	T	H	T
JAX00242097	1	12422575	1	G	T	G	G	G	G	G	G	T	T	G	T	T	T	G	G	G	H	G	G	G	G	G	H	G	G	T	G	G	G	G	G	G	G	G	G	G	G	T	H	G	T	H	T	H	T
JAX00242098	1	12423067	1	A	G	A	A	A	A	A	A	A	G	A	G	G	G	A	A	A	H	A	A	A	A	A	H	A	A	G	A	A	A	A	A	A	A	A	A	A	A	A	H	A	A	H	G	A	H
JAX00190823	1	12451283	0	T	C	T	T	T	T	T	C	T	T	T	T	T	T	T	T	T	C	T	T	T	T	T	T	T	T	T	T	T	C	C	T	H	T	T	T	T	C	T	T	T	T	T	T	T	T
JAX00190824	1	12451555	0	A	G	A	A	A	A	A	G	A	A	A	A	A	A	A	A	A	H	A	A	A	A	A	A	A	A	A	A	A	G	G	A	H	A	A	A	A	H	A	A	A	A	A	A	A	A
JAX00242101	1	12464147	1	A	G	A	A	A	A	A	A	G	G	A	G	G	G	A	A	A	H	A	A	A	A	A	H	A	A	G	A	A	A	A	A	A	A	A	A	A	A	G	H	A	G	H	G	H	G
JAX00242102	1	12478609	0	G	T	G	G	G	G	G	T	G	G	G	G	G	G	G	G	G	H	G	G	G	G	G	G	G	G	G	G	G	T	T	G	H	G	G	G	G	T	G	G	G	G	G	G	G	G
JAX00242103	1	12496763	0	C	T	C	C	T	C	C	C	C	C	C	C	C	C	H	H	C	C	C	C	C	C	C	C	C	C	C	C	C	C	C	C	C	C	C	C	C	C	C	H	C	C	C	C	C	C
JAX00000705	1	12501467	1	T	A	T	T	T	T	T	A	T	T	T	T	T	T	T	T	T	H	T	T	T	T	T	T	T	T	T	T	T	A	A	T	H	T	T	T	T	A	T	T	T	T	T	T	T	T
JAX00000706	1	12501612	0	C	A	C	C	C	C	C	A	C	C	C	C	C	C	C	C	C	H	C	C	C	C	C	C	C	C	C	C	C	A	A	C	H	C	C	C	C	A	C	C	C	C	C	C	C	C
JAX00000708	1	12538127	0	T	C	T	T	T	T	T	C	T	T	T	T	T	T	T	T	T	H	T	T	T	T	T	T	T	T	T	T	T	C	C	T	H	T	T	T	T	C	T	T	T	T	T	T	T	T
JAX00242104	1	12538215	0	C	T	C	C	C	C	C	C	T	C	C	C	C	C	C	C	C	C	C	C	C	C	C	C	C	C	C	C	C	C	C	C	C	C	C	C	C	C	T	C	C	T	C	C	H	H
JAX00000709	1	12540247	1	G	A	A	G	G	A	A	G	G	G	A	G	G	G	H	H	G	G	G	A	A	G	A	G	A	A	G	A	A	G	G	A	G	A	G	A	G	G	G	H	A	G	H	G	H	G
JAX00000711	1	12570006	0	A	G	A	A	A	A	A	G	G	G	A	G	G	G	A	A	A	G	A	A	A	A	A	H	A	A	G	A	A	G	G	A	H	A	A	A	A	G	G	H	A	G	H	G	H	G
JAX00242107	1	12570448	1	G	A	G	G	G	G	G	A	A	A	G	A	A	A	G	G	G	A	G	G	G	G	G	H	G	G	A	G	G	A	A	G	H	G	G	G	G	A	A	H	G	A	H	A	H	A
JAX00000712	1	12580463	1	G	A	A	G	G	A	A	G	G	G	A	G	G	G	H	H	G	G	G	A	A	G	A	G	A	A	G	A	A	G	G	A	G	A	G	A	G	G	G	H	A	G	H	G	H	G
JAX00000713	1	12595743	1	A	G	A	A	A	A	A	G	A	A	A	A	A	A	A	A	A	H	A	A	A	A	A	A	A	A	A	A	A	G	G	A	H	A	A	A	A	G	A	A	A	A	A	A	A	A
JAX00242108	1	12598539	1	C	T	C	C	C	C	C	C	C	T	C	T	T	T	C	C	C	H	C	C	C	C	C	H	C	C	T	C	C	C	C	C	C	C	C	C	C	C	C	H	C	C	H	T	C	H
JAX00242109	1	12599146	1	T	G	T	T	T	T	T	G	G	G	T	G	G	G	T	T	T	G	T	T	T	T	T	H	T	T	G	T	T	G	G	T	H	T	T	T	T	G	G	H	T	G	H	G	H	G
JAX00242110	1	12600455	1	G	A	G	G	G	G	G	A	G	G	G	G	G	G	G	G	G	H	G	G	G	G	G	G	G	G	G	G	G	A	A	G	H	G	G	G	G	A	G	G	G	G	G	G	G	G
JAX00000714	1	12616145	1	C	A	C	C	C	C	C	A	C	C	C	C	C	C	C	C	C	H	C	C	C	C	C	C	C	C	C	C	C	A	A	C	H	C	C	C	C	A	C	C	C	C	C	C	C	C
JAX00242111	1	12641692	0	G	A	G	G	G	G	G	G	A	A	G	A	A	H	G	G	G	H	G	G	G	G	G	H	G	G	A	G	G	G	G	G	G	G	G	G	G	G	A	H	G	A	H	A	H	A
JAX00242113	1	12643507	0	A	C	A	A	A	A	A	C	A	A	H	A	A	H	A	A	A	C	A	A	A	A	A	A	A	A	A	A	A	C	C	A	H	A	A	A	A	C	A	A	A	A	A	A	A	A
JAX00000717	1	12659816	0	A	G	A	A	A	A	A	G	G	G	A	G	G	G	A	A	A	G	A	A	A	A	A	H	A	A	G	A	A	G	G	A	H	A	A	A	A	G	G	H	A	G	H	G	H	G
JAX00000719	1	12661155	0	C	T	C	C	C	C	C	T	C	C	C	C	C	C	C	C	C	H	C	C	C	C	C	C	C	C	C	C	C	T	T	C	H	C	C	C	C	T	C	C	C	C	C	C	C	C
JAX00242114	1	12665120	1	T	G	T	T	T	T	T	T	G	G	T	G	G	G	T	T	T	H	T	T	T	T	T	H	T	T	G	T	T	T	T	T	T	T	T	T	T	T	G	H	T	G	H	G	H	G
JAX00188672	1	12699816	1	T	C	C	T	C	C	C	C	T	T	C	T	T	T	C	C	T	H	T	C	C	T	C	T	C	C	T	C	C	C	C	C	H	C	T	C	T	C	T	H	C	T	H	T	H	T
JAX00000720	1	12709165	0	C	T	C	C	T	C	C	T	T	C	C	C	C	C	H	H	C	C	C	C	C	C	C	C	C	C	C	C	C	T	H	C	C	C	C	C	C	T	T	C	C	T	C	C	H	H
JAX00242116	1	12711765	0	G	A	G	G	G	G	G	A	G	G	G	G	G	G	G	G	G	G	G	G	G	G	G	G	G	G	G	G	G	A	A	G	H	G	G	G	G	A	G	G	G	G	G	G	G	G
JAX00000721	1	12714817	0	G	A	A	G	G	A	A	G	G	A	A	A	A	A	H	H	G	H	G	A	A	G	A	H	A	A	A	A	A	G	G	A	G	A	G	A	G	G	G	A	A	G	A	A	H	H
JAX00242119	1	12715214	0	G	A	A	G	G	A	A	G	G	A	A	A	A	A	H	H	G	H	G	A	A	G	A	H	A	A	A	A	A	G	G	A	G	A	G	A	G	G	G	A	A	G	A	A	H	H
JAX00242120	1	12716127	1	T	C	C	T	T	C	C	C	C	C	C	C	C	C	H	H	T	C	T	C	C	T	C	H	C	C	C	C	C	C	C	C	H	C	T	C	T	C	C	C	C	C	C	C	C	C
JAX00000722	1	12716666	0	T	C	C	T	T	C	C	C	C	C	C	C	C	C	H	H	T	C	T	C	C	T	C	H	C	C	C	C	C	C	C	C	H	C	T	C	T	C	C	C	C	C	C	C	C	C
JAX00242122	1	12717513	0	T	C	T	T	T	T	T	C	T	T	T	T	H	T	H	T	T	H	T	T	T	T	T	T	T	T	T	T	T	T	T	T	T	T	T	T	T	T	H	T	T	T	T	T	T	T
JAX00242124	1	12733362	0	G	A	G	G	G	G	G	G	A	G	G	G	G	G	G	G	G	G	G	G	G	G	G	G	G	G	G	G	G	G	G	G	G	G	G	G	G	G	A	G	G	A	G	G	H	H
JAX00242125	1	12736228	1	A	G	A	A	A	A	A	G	G	A	A	A	A	A	A	A	A	H	A	A	A	A	A	A	A	A	A	A	A	G	G	A	H	A	A	A	A	G	G	A	A	G	A	A	H	H
JAX00242127	1	12738381	0	G	A	G	G	G	G	G	G	A	G	G	G	G	G	G	G	G	G	G	G	G	G	G	G	G	G	G	G	G	G	G	G	G	G	G	G	G	G	A	G	G	A	G	G	H	H
JAX00242128	1	12752932	0	C	A	C	C	C	C	C	A	C	C	C	C	C	C	C	C	C	H	C	C	C	C	C	C	C	C	C	C	C	A	A	C	H	C	C	C	C	H	C	C	C	C	C	C	C	C
JAX00242129	1	12755180	1	T	C	T	T	T	T	T	C	C	T	T	T	T	T	T	T	T	H	T	T	T	T	T	T	T	T	T	T	T	C	C	T	H	T	T	T	T	C	C	T	T	C	T	T	H	H
JAX00242130	1	12755943	1	G	A	G	G	A	G	G	A	G	G	G	G	G	G	H	H	G	H	G	G	G	G	G	G	G	G	G	G	G	A	A	G	H	G	G	G	G	A	G	G	G	G	G	G	G	G
JAX00000725	1	12756653	1	G	A	G	G	A	G	G	A	G	G	G	G	G	G	H	H	G	H	G	G	G	G	G	G	G	G	G	G	G	A	A	G	H	G	G	G	G	A	G	G	G	G	G	G	G	G
JAX00242131	1	12758535	1	T	C	T	T	C	T	T	T	T	T	T	T	T	T	H	H	T	T	T	T	T	T	T	T	T	T	T	T	T	T	T	T	T	T	T	T	T	T	T	T	T	T	T	T	T	T
JAX00242132	1	12761807	1	A	C	A	A	C	A	A	A	A	A	A	A	A	A	H	H	A	A	A	A	A	A	A	A	A	A	A	A	A	A	A	A	A	A	A	A	A	A	A	A	A	A	A	A	A	A
JAX00242133	1	12762052	1	T	C	T	T	C	T	T	C	T	T	T	T	T	T	H	H	T	H	T	T	T	T	T	T	T	T	T	T	T	C	C	T	H	T	T	T	T	C	T	T	T	T	T	T	T	T
JAX00242135	1	12765613	0	G	C	G	G	G	G	G	C	G	G	G	G	G	G	G	G	G	H	G	G	G	G	G	G	G	G	G	G	G	C	C	G	H	G	G	G	G	C	G	G	G	G	G	G	G	G
JAX00242136	1	12765907	0	C	T	C	C	C	C	C	T	C	C	C	C	C	C	C	C	C	H	C	C	C	C	C	C	C	C	C	C	C	T	T	C	H	C	C	C	C	T	C	C	C	C	C	C	C	C
JAX00242138	1	12767294	0	G	T	G	G	T	G	G	G	G	G	G	G	G	G	T	T	G	G	G	G	G	G	G	G	G	G	G	G	G	G	G	G	G	G	G	G	G	G	G	G	G	G	G	G	G	G
JAX00242139	1	12771155	1	T	C	T	T	T	T	T	C	C	T	T	T	T	T	T	T	T	H	T	T	T	T	T	T	T	T	T	T	T	C	C	T	H	T	T	T	T	C	C	T	T	C	T	T	H	H
JAX00242143	1	12777035	1	T	C	T	T	T	T	T	T	C	T	T	T	T	T	T	T	T	T	T	T	T	T	T	T	T	T	T	T	T	T	T	T	T	T	T	T	T	T	C	T	T	C	T	T	H	H
JAX00000726	1	12783173	0	A	G	G	A	G	G	G	G	G	A	G	A	A	A	G	G	A	H	A	G	G	A	G	A	G	G	A	G	G	G	G	G	H	G	A	G	A	G	G	H	G	G	H	A	G	H
JAX00242147	1	12785422	1	T	C	T	T	C	T	T	C	T	T	T	T	T	T	H	H	T	H	T	T	T	T	T	T	T	T	T	T	T	C	C	T	H	T	T	T	T	C	T	T	T	T	T	T	T	T
JAX00000728	1	12791953	1	T	C	C	T	C	C	C	C	C	T	C	T	T	T	C	C	T	H	T	C	C	T	C	T	C	C	T	C	C	C	C	C	H	C	T	C	T	C	C	H	C	C	H	T	C	H
JAX00242150	1	12792810	1	T	C	T	T	C	T	T	C	C	T	T	T	T	T	H	H	T	H	T	T	T	T	T	T	T	T	T	T	T	C	C	T	H	T	T	T	T	C	C	T	T	C	T	T	H	H
JAX00242151	1	12795697	1	A	G	A	A	G	A	A	G	A	A	A	A	A	A	H	H	A	H	A	A	A	A	A	A	A	A	A	A	A	G	G	A	H	A	A	A	A	G	A	A	A	A	A	A	A	A
JAX00242152	1	12795724	1	A	G	A	A	G	A	A	G	A	A	A	A	A	A	H	H	A	H	A	A	A	A	A	A	A	A	A	A	A	G	G	A	H	A	A	A	A	G	A	A	A	A	A	A	A	A
JAX00242155	1	12807721	0	A	G	A	A	A	A	A	G	A	A	A	A	A	A	A	A	A	H	A	A	A	A	A	A	A	A	A	A	A	G	G	A	H	A	A	A	A	G	A	A	A	A	A	A	A	A
JAX00242156	1	12807733	0	G	A	G	G	G	G	G	G	A	G	G	G	G	G	G	G	G	G	G	G	G	G	G	G	G	G	G	G	G	G	G	G	G	G	G	G	G	G	A	G	G	A	G	G	H	H
JAX00242158	1	12808316	0	C	G	C	C	C	C	C	G	G	C	C	C	C	C	C	C	C	H	C	C	C	C	C	C	C	C	C	C	C	G	G	C	H	C	C	C	C	G	G	C	C	G	C	C	H	H
JAX00242159	1	12808444	1	G	C	G	G	G	G	G	G	C	G	G	G	G	G	G	G	G	G	G	G	G	G	G	G	G	G	G	G	G	G	G	G	G	G	G	G	G	G	C	G	G	C	G	G	H	H
JAX00242162	1	12810191	1	T	C	T	T	T	T	T	T	C	T	T	T	T	T	T	T	T	T	T	T	T	T	T	T	T	T	T	T	T	T	T	T	T	T	T	T	T	T	C	T	T	C	T	T	H	H
JAX00242163	1	12810846	0	T	C	T	T	T	T	T	C	T	T	T	T	T	T	T	T	T	H	T	T	T	T	T	T	T	T	T	T	T	C	C	T	H	T	T	T	T	C	T	T	T	T	T	T	T	T
JAX00242164	1	12810884	0	G	C	G	G	G	G	G	C	G	G	G	G	G	G	G	G	G	H	G	G	G	G	G	G	G	G	G	G	G	C	C	G	H	G	G	G	G	C	G	G	G	G	G	G	G	G
JAX00242166	1	12817349	0	G	A	G	G	A	G	G	G	A	G	G	G	G	G	H	H	G	G	G	G	G	G	G	G	G	G	G	G	G	G	G	G	G	G	G	G	G	G	A	G	G	A	G	G	H	H
JAX00242167	1	12823952	0	C	A	C	C	C	C	C	C	A	C	C	C	C	C	C	C	C	C	C	C	C	C	C	C	C	C	C	C	C	C	C	C	C	C	C	C	C	C	A	C	C	A	C	C	H	H
JAX00242168	1	12825178	0	C	T	C	C	C	C	C	C	T	C	C	C	C	C	C	C	C	C	C	C	C	C	C	C	C	C	C	C	C	C	C	C	C	C	C	C	C	C	T	C	C	T	C	C	H	H
JAX00242173	1	12852324	1	A	G	A	A	A	A	A	A	G	A	A	A	A	A	A	A	A	A	A	A	A	A	A	A	A	A	A	A	A	A	A	A	A	A	A	A	A	A	G	A	A	G	A	A	H	H
JAX00000734	1	12875427	1	G	A	A	G	A	A	A	G	G	G	A	G	G	G	A	A	G	G	G	A	A	G	A	G	A	A	G	A	A	G	G	A	G	A	G	A	G	G	G	H	A	G	H	G	H	G
JAX00242174	1	12879934	1	C	G	G	C	G	G	G	G	G	C	G	C	C	C	G	G	C	H	C	G	G	C	G	C	G	G	C	G	G	G	G	G	H	G	C	G	C	G	G	H	G	G	H	C	G	H
JAX00242175	1	12880618	1	A	G	A	A	A	A	A	A	G	A	A	A	A	A	A	A	A	A	A	A	A	A	A	A	A	A	A	A	A	A	A	A	A	A	A	A	A	A	G	A	A	G	A	A	H	H
JAX00000735	1	12903687	0	A	T	T	A	T	T	T	A	A	A	T	A	A	A	T	T	A	A	A	T	T	A	T	A	T	T	A	T	T	A	A	T	A	T	A	T	A	A	A	H	T	A	H	A	H	A
JAX00242177	1	12905275	1	A	G	A	A	A	A	A	G	A	A	A	A	A	A	A	A	A	H	A	A	A	A	A	A	A	A	A	A	A	G	G	A	H	A	A	A	A	G	A	A	A	A	A	A	A	A
JAX00000736	1	12905403	1	A	T	T	A	T	T	T	A	A	A	T	A	A	A	T	T	A	A	A	T	T	A	T	A	T	T	A	T	T	A	A	T	A	T	A	T	A	A	A	H	T	A	H	A	H	A
JAX00000737	1	12905492	0	G	T	G	G	T	G	G	G	G	G	H	G	G	G	H	H	G	G	G	G	G	G	G	G	G	G	G	G	G	G	G	G	G	G	G	G	G	G	G	G	G	G	G	G	G	G
JAX00242178	1	12908297	1	T	G	G	T	G	G	G	G	G	T	G	T	T	T	G	G	T	H	T	G	G	T	G	T	G	G	T	G	G	G	G	G	H	G	T	G	T	G	G	H	G	G	H	T	G	H
JAX00242179	1	12910222	0	T	A	A	T	A	A	A	T	A	T	A	T	T	T	A	A	T	T	T	A	A	T	A	T	A	A	T	A	A	T	T	A	T	A	T	A	T	T	A	H	A	A	H	T	A	H
JAX00242180	1	12910242	1	G	A	A	G	A	A	A	G	A	G	A	G	G	G	A	A	G	G	G	A	A	G	A	G	A	A	G	A	A	G	G	A	G	A	G	A	G	G	A	H	A	A	H	G	A	H
JAX00242183	1	12914074	0	C	G	C	C	C	C	C	G	G	C	C	C	C	C	C	C	C	H	C	C	C	C	C	C	C	C	C	C	C	G	G	C	H	C	C	C	C	G	G	C	C	G	C	C	H	H
JAX00242187	1	12917322	1	T	C	T	T	T	T	T	T	C	T	T	T	T	T	T	T	T	T	T	T	T	T	T	T	T	T	T	T	T	T	T	T	T	T	T	T	T	T	C	T	T	C	T	T	H	H
JAX00242188	1	12917453	1	A	G	G	A	G	G	G	G	A	A	G	A	A	A	G	G	A	H	A	G	G	A	G	A	G	G	A	G	G	G	G	G	H	G	A	G	A	G	A	H	G	A	H	A	H	A
JAX00000738	1	12920101	1	G	A	A	G	A	A	A	G	G	G	A	G	G	G	A	A	G	G	G	A	A	G	A	G	A	A	G	A	A	G	G	A	G	A	G	A	G	G	G	H	A	G	H	G	H	G
JAX00242189	1	12921813	1	T	C	T	T	T	T	T	T	C	T	T	T	T	T	T	T	T	T	T	T	T	T	T	T	T	T	T	T	T	T	T	T	T	T	T	T	T	T	C	T	T	C	T	T	H	H
JAX00242190	1	12921865	0	A	G	A	A	A	A	A	G	G	A	A	A	A	A	A	A	A	H	A	A	A	A	A	A	A	A	A	A	A	G	G	A	H	A	A	A	A	G	G	A	A	G	A	A	H	H
JAX00242191	1	12923658	0	A	G	G	A	A	G	A	A	A	A	G	A	A	A	G	G	A	A	A	A	G	A	A	A	G	G	A	A	G	A	A	G	A	A	A	G	A	A	A	H	G	A	G	A	H	A
JAX00242192	1	12925318	0	T	C	T	T	C	T	C	C	T	C	T	C	C	C	H	H	T	C	T	C	T	T	C	H	T	T	C	C	T	C	C	H	H	C	T	T	T	C	T	H	T	T	H	C	T	H
JAX00242196	1	12926326	0	G	A	G	G	A	G	A	A	G	A	G	A	A	A	H	H	G	A	G	A	G	G	A	H	G	G	A	A	G	A	A	H	H	A	G	G	G	A	G	H	G	G	H	A	G	H
JAX00242197	1	12927502	0	T	C	T	T	T	T	T	C	T	T	T	T	T	T	T	T	T	H	T	T	T	T	T	T	T	T	T	T	T	C	C	T	H	T	T	T	T	C	T	T	T	T	T	T	T	T
JAX00242199	1	12931044	1	G	A	G	G	A	G	G	G	G	G	G	G	G	G	H	H	G	G	G	G	G	G	G	G	G	G	G	G	G	G	G	G	G	G	G	G	G	G	G	G	G	G	G	G	G	G
JAX00242200	1	12931093	1	T	C	T	T	T	T	T	T	C	T	T	T	T	T	T	T	T	T	T	T	T	T	T	T	T	T	T	T	T	T	T	T	T	T	T	T	T	T	C	T	T	C	T	T	H	H
JAX00242201	1	12932400	0	T	A	A	T	T	A	T	T	A	T	A	T	T	T	H	H	T	T	T	T	A	T	T	T	A	A	T	T	A	T	T	H	T	T	T	A	T	T	A	H	A	A	H	T	A	H
JAX00242202	1	12939165	0	A	G	G	A	G	G	G	A	G	G	G	G	G	G	G	G	A	H	A	G	G	A	G	H	G	G	G	G	G	A	A	G	A	G	A	G	A	A	G	G	G	G	G	G	G	G
JAX00242203	1	12939205	0	A	C	A	A	A	A	C	A	A	C	A	C	C	C	A	A	A	H	A	C	A	A	C	H	A	A	C	C	A	A	A	H	A	C	A	A	A	A	A	H	A	A	H	C	A	H
JAX00000740	1	12951746	0	A	G	G	A	G	G	A	A	G	A	G	A	A	A	G	G	A	A	A	A	G	A	A	A	G	G	A	A	G	H	H	G	A	A	A	G	A	H	G	H	G	G	H	A	G	H
JAX00242209	1	12954935	1	C	G	C	C	C	C	C	G	C	C	C	C	C	C	C	C	C	H	C	C	C	C	C	C	C	C	C	C	C	G	G	C	H	C	C	C	C	G	C	C	C	C	C	C	C	C
JAX00242211	1	12962805	1	G	A	G	G	G	G	A	G	G	A	G	A	A	A	G	G	G	H	G	A	G	G	A	H	G	G	A	A	G	G	G	H	G	A	G	G	G	G	G	H	G	G	H	A	G	H
JAX00242212	1	12962867	1	T	A	T	T	T	T	A	A	T	A	T	A	A	A	T	T	T	A	T	A	T	T	A	H	T	T	A	A	T	A	A	H	H	A	T	T	T	A	T	H	T	T	H	A	T	H
JAX00000741	1	12974300	0	A	G	G	A	G	G	A	A	G	A	G	A	A	A	G	G	A	A	A	A	G	A	A	A	G	G	A	A	G	A	A	H	A	A	A	G	A	A	G	H	G	G	H	A	G	H
JAX00242213	1	12975660	0	G	A	G	G	G	G	G	A	G	G	G	G	G	G	G	G	G	H	G	G	G	G	G	G	G	G	G	G	G	A	A	G	H	G	G	G	G	A	G	G	G	G	G	G	G	G
JAX00242214	1	12979625	0	G	C	G	G	G	G	G	C	C	G	G	G	G	G	G	G	G	H	G	G	G	G	G	G	G	G	G	G	G	C	C	G	H	G	G	G	G	C	C	G	G	C	G	G	H	H
JAX00242215	1	12980015	1	T	C	T	T	T	T	C	T	T	C	T	C	C	C	T	T	T	H	T	C	T	T	C	H	T	T	C	C	T	T	T	H	T	C	T	T	T	T	T	H	T	T	H	C	T	H
JAX00000743	1	12980437	1	A	G	G	A	G	G	A	A	A	A	G	A	A	A	G	G	A	A	A	A	G	A	A	A	G	G	A	A	G	A	A	H	A	A	A	G	A	A	A	H	G	A	H	A	H	A
JAX00242220	1	13001666	0	C	A	C	C	C	C	A	C	C	A	C	A	A	A	C	C	C	H	C	A	C	C	A	H	C	C	A	A	C	C	C	H	C	A	C	C	C	C	C	H	C	C	H	A	C	H
JAX00242221	1	13002074	0	C	T	C	C	C	C	C	C	T	C	C	C	C	C	C	C	C	C	C	C	C	C	C	C	C	C	C	C	C	C	C	C	C	C	C	C	C	C	T	C	C	T	C	C	H	H
JAX00242222	1	13002097	0	T	C	T	T	T	T	T	C	T	T	T	T	T	T	T	T	T	H	T	T	T	T	T	T	T	T	T	T	T	C	C	T	H	T	T	T	T	C	T	T	T	T	T	T	T	T
JAX00242223	1	13002330	0	C	A	A	C	A	A	A	A	A	A	A	A	A	A	A	A	C	A	C	A	A	C	A	H	A	A	A	A	A	A	A	A	H	A	C	A	C	A	A	A	A	A	A	A	A	A
JAX00242226	1	13023462	1	A	G	G	A	G	G	A	G	A	A	G	A	A	A	G	G	A	H	A	A	G	A	A	A	G	G	A	A	G	G	G	H	H	A	A	G	A	G	A	H	G	A	H	A	H	A
JAX00242229	1	13025456	0	T	C	C	T	C	C	T	C	C	T	C	T	T	T	C	C	T	H	T	T	C	T	T	T	C	C	T	T	C	C	C	H	H	T	T	C	T	C	C	H	C	C	H	T	C	H
JAX00242230	1	13027631	1	A	G	A	A	A	A	A	G	G	A	A	A	A	A	A	A	A	H	A	A	A	A	A	A	A	A	A	A	A	G	G	A	H	A	A	A	A	G	G	A	A	G	A	A	H	H
JAX00242232	1	13033171	0	G	A	G	G	G	G	G	A	A	G	G	G	G	G	G	G	G	H	G	G	G	G	G	G	G	G	G	G	G	A	A	G	H	G	G	G	G	A	A	G	G	A	G	G	H	H
JAX00000747	1	13040933	1	G	A	A	G	A	A	G	G	G	G	A	G	G	G	A	A	G	G	G	G	A	G	G	G	A	A	G	G	A	G	G	H	G	G	G	A	G	G	G	H	A	G	H	G	H	G
JAX00242235	1	13041575	1	A	T	T	A	T	T	T	A	A	T	T	T	T	T	T	T	A	H	A	T	T	A	T	H	T	T	T	T	T	A	A	T	A	T	A	T	A	A	A	T	T	A	T	T	H	H
JAX00242236	1	13046359	1	G	A	G	G	G	G	A	G	G	A	G	A	A	A	G	G	G	H	G	A	G	G	A	H	G	G	A	A	G	G	G	H	G	A	G	G	G	G	G	H	G	G	H	A	G	H
JAX00000748	1	13057425	1	T	C	C	T	C	C	T	C	C	T	C	T	T	T	C	C	T	H	T	T	C	T	T	T	C	C	T	T	C	C	C	H	H	T	T	C	T	C	C	H	C	C	H	T	C	H
JAX00242241	1	13057885	1	T	C	C	T	C	C	T	C	T	T	C	T	T	T	C	C	T	H	T	T	C	T	T	T	C	C	T	T	C	C	C	H	H	T	T	C	T	C	T	H	C	T	H	T	H	T
JAX00242242	1	13057911	1	G	A	G	G	G	G	A	G	G	A	G	A	A	A	G	G	G	H	G	A	G	G	A	H	G	G	A	A	G	G	G	H	G	A	G	G	G	G	G	H	G	G	H	A	G	H
JAX00242243	1	13058555	1	T	C	C	T	C	C	T	T	T	T	C	T	T	T	C	C	T	T	T	T	C	T	T	T	C	C	T	T	C	T	T	H	T	T	T	C	T	T	T	H	C	T	H	T	H	T
JAX00242244	1	13071718	0	A	T	A	A	A	A	A	T	T	T	H	T	T	T	H	A	A	T	H	A	A	A	A	H	A	A	T	A	A	T	T	A	H	A	A	A	A	T	T	H	A	T	H	T	H	T
JAX00242246	1	13073974	1	A	G	A	A	A	A	A	G	A	G	A	G	G	G	A	A	A	G	H	A	A	A	A	H	A	A	G	A	A	G	G	A	H	A	A	A	A	G	A	H	A	A	H	G	A	H
JAX00242247	1	13074064	1	T	C	T	T	T	T	T	T	C	T	H	T	T	T	T	T	T	T	T	T	T	T	T	T	T	T	T	T	T	T	T	T	T	T	T	T	T	T	C	T	T	C	T	T	H	H
JAX00242248	1	13074081	0	G	A	G	G	G	G	G	G	G	A	G	H	A	A	G	G	G	H	G	G	G	G	G	H	G	G	A	G	G	G	G	G	G	G	G	G	G	G	G	H	G	G	H	A	G	H
JAX00242249	1	13077216	0	G	A	G	G	G	G	G	G	G	A	G	A	A	A	G	G	G	H	G	G	G	G	G	G	G	G	A	G	G	G	G	G	G	G	G	G	G	G	G	G	G	G	G	A	G	H
JAX00242250	1	13077416	0	G	A	G	G	G	G	A	G	G	G	G	G	G	G	G	G	G	G	G	A	G	G	A	G	G	G	G	A	G	G	G	G	G	A	G	G	G	G	G	G	G	G	G	G	G	G
JAX00242252	1	13083705	0	A	G	A	A	A	A	A	G	G	A	H	A	H	A	H	A	A	H	H	A	A	A	A	A	A	A	A	A	A	G	G	A	H	A	A	A	A	G	G	A	A	G	A	A	H	H
JAX00242253	1	13090860	1	T	C	C	T	C	C	T	C	T	T	H	T	T	T	C	C	T	H	H	T	C	T	T	T	C	C	T	T	C	C	C	H	H	T	T	C	T	C	T	H	C	T	H	T	H	T
JAX00242254	1	13090913	0	T	A	A	T	A	A	T	T	T	T	A	T	T	T	A	A	T	T	T	T	A	T	T	T	A	A	H	T	A	T	T	H	T	T	T	A	T	T	T	H	A	T	H	T	H	T
JAX00242257	1	13096786	1	A	G	A	A	A	A	G	A	G	A	A	A	A	A	A	A	A	A	A	G	A	A	G	A	A	A	A	G	A	A	A	H	A	G	A	A	A	A	G	A	A	G	A	A	H	H
JAX00242258	1	13098837	0	G	A	G	G	G	G	A	G	G	G	G	G	G	G	G	G	G	G	G	A	G	G	A	G	G	G	G	A	G	G	G	H	G	A	G	G	G	G	G	G	G	G	G	G	G	G
JAX00000750	1	13099498	0	G	A	A	G	A	A	A	G	G	A	A	A	A	H	A	A	G	H	G	A	A	G	A	H	A	A	A	A	A	G	G	A	G	A	G	A	G	G	G	A	A	G	A	A	H	H
JAX00242260	1	13099540	0	A	G	A	A	A	A	A	G	A	A	A	A	A	A	A	A	A	H	A	A	A	A	A	A	A	A	A	A	A	G	G	A	H	A	A	A	A	H	A	A	A	A	A	A	A	A
JAX00242262	1	13101438	0	G	A	G	G	G	G	G	G	A	A	G	A	A	A	G	G	G	H	G	G	G	G	G	H	G	G	A	G	G	G	G	G	G	G	G	G	G	G	A	H	G	A	H	A	H	A
JAX00242264	1	13105646	0	A	T	A	A	A	A	T	A	A	A	A	A	A	A	A	A	A	A	A	T	A	A	T	A	A	A	A	T	A	A	A	H	A	T	A	A	A	A	A	A	A	A	A	A	A	A
JAX00242265	1	13107484	0	G	A	A	G	A	A	A	A	G	A	A	A	A	A	A	A	G	A	H	A	A	G	A	H	A	A	A	A	A	A	A	A	H	A	G	A	G	A	G	A	A	G	A	A	H	H
JAX00242267	1	13110727	1	T	C	T	T	T	T	T	T	C	T	T	T	T	T	T	T	T	T	T	T	T	T	T	T	T	T	T	T	T	T	T	T	T	T	T	T	T	T	C	T	T	C	T	T	H	H
JAX00000752	1	13110831	1	A	C	C	A	C	C	C	A	A	A	C	A	A	A	C	C	A	A	A	C	C	A	C	A	C	C	A	C	C	A	A	C	A	C	A	C	A	A	A	H	C	A	H	A	H	A
JAX00242268	1	13111035	1	G	A	A	G	A	A	A	A	G	G	A	G	G	G	A	A	G	H	G	A	A	G	A	G	A	A	G	A	A	A	A	A	H	A	G	A	G	A	G	H	A	G	H	G	H	G
JAX00242270	1	13111393	1	G	A	A	G	A	A	A	G	G	G	A	G	G	G	A	A	G	G	G	A	A	G	A	G	A	A	G	A	A	G	G	A	G	A	G	A	G	G	G	H	A	G	H	G	H	G
JAX00242272	1	13127219	0	C	A	C	C	C	C	C	C	C	A	C	A	A	A	C	C	C	H	C	C	C	C	C	H	C	C	A	C	C	C	C	C	C	C	C	C	C	C	C	H	C	C	C	A	C	H
JAX00242274	1	13130798	1	A	G	A	A	A	A	A	G	A	G	A	G	G	G	A	A	A	G	A	A	A	A	A	H	A	A	G	A	A	G	G	A	H	A	A	A	A	G	A	H	A	A	H	G	A	H
JAX00000754	1	13140671	0	T	C	C	T	C	C	C	C	T	T	C	T	T	T	C	C	T	H	T	C	C	T	C	T	C	C	T	C	C	C	C	C	H	C	T	C	T	C	T	H	C	T	H	T	H	T
JAX00242278	1	13161814	1	A	G	A	A	A	A	A	G	A	G	A	G	G	G	A	A	A	G	A	A	A	A	A	H	A	A	G	A	A	G	G	A	H	A	A	A	A	G	A	H	A	A	H	G	A	H
JAX00242280	1	13167941	1	C	T	T	C	T	T	T	C	C	C	T	C	C	C	T	T	C	C	C	T	T	C	T	C	T	T	C	T	T	C	C	T	C	T	C	T	C	C	C	H	T	C	H	C	H	C
JAX00242281	1	13171080	1	T	C	T	T	T	T	T	C	T	T	T	T	T	T	T	T	T	H	T	T	T	T	T	T	T	T	T	T	T	C	C	T	H	T	T	T	T	C	T	T	T	T	T	T	T	T
JAX00242282	1	13171409	0	A	G	A	A	A	A	A	G	A	A	A	A	A	A	A	A	A	H	A	A	A	A	A	A	A	A	A	A	A	G	G	A	H	A	A	A	A	G	A	A	A	A	A	A	A	A
JAX00242285	1	13175115	1	T	C	T	T	T	T	T	T	T	C	T	C	C	C	T	T	T	H	T	T	T	T	T	H	T	T	C	T	T	T	T	T	T	T	T	T	T	T	T	H	T	T	H	C	T	H
JAX00000756	1	13180005	0	G	A	A	G	A	A	A	A	G	G	A	G	G	G	A	A	G	H	G	A	A	G	A	G	A	A	G	A	A	A	A	A	H	A	G	A	G	A	G	H	A	G	H	G	H	G
JAX00242289	1	13180351	1	T	C	C	T	C	C	C	C	T	T	C	T	T	T	C	C	T	H	T	C	C	T	C	T	C	C	T	C	C	C	C	C	H	C	T	C	T	C	T	H	C	T	H	T	H	T
JAX00242291	1	13188019	1	C	T	C	C	C	C	C	T	T	C	C	C	C	C	C	C	C	H	C	C	C	C	C	C	C	C	C	C	C	T	T	C	H	C	C	C	C	T	T	C	C	T	C	C	H	H
JAX00000758	1	13188055	0	G	A	A	G	A	A	A	G	G	G	A	G	G	G	A	A	G	G	G	A	A	G	A	G	A	A	G	A	A	G	G	A	G	A	G	A	G	G	G	H	A	G	H	G	H	G
JAX00242293	1	13188537	0	T	C	T	T	T	T	T	C	C	C	T	C	C	C	T	T	T	C	T	T	T	T	T	H	T	T	C	T	T	C	C	T	H	T	T	T	T	C	C	H	T	C	H	C	H	C
JAX00242294	1	13188971	1	C	T	C	C	C	C	C	C	T	C	C	C	C	C	C	C	C	C	C	C	C	C	C	C	C	C	C	C	C	C	C	C	C	C	C	C	C	C	T	C	C	T	C	C	H	H
JAX00242296	1	13189871	1	C	G	G	C	G	G	G	C	C	G	G	G	G	G	G	G	C	H	C	G	G	C	G	H	G	G	G	G	G	C	C	G	C	G	C	G	C	C	C	G	G	C	G	G	H	H
JAX00242297	1	13190041	0	T	C	C	T	C	C	C	T	T	C	C	C	C	C	C	C	T	H	T	C	C	T	C	H	C	C	C	C	C	T	T	C	T	C	T	C	T	T	T	C	C	T	C	C	H	H
JAX00242299	1	13199546	0	G	A	A	G	A	A	A	A	G	A	A	A	A	A	A	A	G	A	G	A	A	G	A	G	A	A	A	A	A	A	A	A	H	A	G	A	G	A	G	A	A	G	A	A	H	G
JAX00242300	1	13199841	0	A	G	G	A	G	G	G	G	A	G	G	G	G	G	G	G	A	G	A	G	G	A	G	H	G	G	G	G	G	G	G	G	H	G	A	G	A	G	A	G	G	A	G	G	H	H
JAX00242303	1	13210850	1	G	A	G	G	G	G	G	G	A	G	G	G	G	G	G	G	G	G	G	G	G	G	G	G	G	G	G	G	G	G	G	G	G	G	G	G	G	G	A	G	G	A	G	G	H	H
JAX00000759	1	13211920	1	T	C	C	T	C	C	C	T	T	T	C	T	T	T	C	C	T	T	T	C	C	T	C	T	C	C	T	C	C	T	T	C	T	C	T	C	T	T	T	H	C	T	H	T	H	T
JAX00242305	1	13218137	1	C	T	C	C	C	C	C	C	T	T	C	T	T	T	C	C	C	H	C	C	C	C	C	H	C	C	T	C	C	C	C	C	C	C	C	C	C	C	T	H	C	T	H	T	H	T
JAX00242307	1	13220400	0	A	C	A	A	A	A	A	A	C	A	A	A	A	A	A	A	A	A	A	A	A	A	A	A	A	A	A	A	A	A	A	A	A	A	A	A	A	A	C	A	A	C	A	A	H	H
JAX00242308	1	13220473	0	A	C	A	A	A	A	A	C	C	C	A	C	C	C	A	A	A	C	A	A	A	A	A	A	A	A	C	A	A	C	C	A	H	A	A	A	A	C	C	A	A	C	A	C	A	C
JAX00242309	1	13220834	1	T	A	A	T	A	A	A	T	A	A	A	A	A	A	A	A	T	H	T	A	A	T	A	H	A	A	A	A	A	T	T	A	T	A	T	A	T	T	A	A	A	A	A	A	A	A
JAX00000760	1	13225662	1	C	T	T	C	T	T	T	C	C	C	T	C	C	C	T	T	C	C	C	T	T	C	T	C	T	T	C	T	T	C	C	T	C	T	C	T	C	C	C	H	T	C	H	C	H	C
JAX00000761	1	13226459	0	A	C	C	A	C	C	C	A	C	A	C	A	A	A	C	C	A	A	A	C	C	A	C	A	C	C	A	C	C	A	A	C	A	C	A	C	A	A	C	H	C	C	H	A	C	H
JAX00242313	1	13227244	1	C	T	C	C	C	C	C	T	C	T	C	T	T	T	C	C	C	T	C	C	C	C	C	H	C	C	T	C	C	T	T	C	H	C	C	C	C	T	C	H	C	C	H	T	C	H
JAX00242316	1	13236931	0	A	G	G	A	G	G	G	G	A	G	G	G	G	G	G	G	A	G	A	G	G	A	G	H	G	G	G	G	G	G	G	G	H	G	A	G	A	G	A	G	G	A	G	G	H	H
JAX00242317	1	13237246	1	A	T	A	A	A	A	A	A	A	T	A	T	T	T	A	A	A	H	A	A	A	A	A	H	A	A	T	A	A	A	A	A	A	A	A	A	A	A	A	H	A	A	H	T	A	H
JAX00242318	1	13237346	0	C	T	T	C	T	T	T	C	C	C	T	C	C	C	T	T	C	C	C	T	T	C	T	C	T	T	C	T	T	C	C	T	C	T	C	T	C	C	C	H	T	C	H	C	H	C
JAX00242319	1	13238779	0	T	C	T	T	T	T	T	C	C	T	T	T	T	T	T	T	T	H	T	T	T	T	T	T	T	T	T	T	T	C	C	T	H	T	T	T	T	C	C	T	T	C	T	T	H	H
JAX00242320	1	13238890	0	G	T	G	G	G	G	T	G	G	T	G	H	T	T	G	G	G	H	G	T	G	G	T	H	G	G	T	T	G	G	G	H	G	T	G	G	G	G	G	H	G	G	H	T	G	H
JAX00242321	1	13241109	1	C	G	G	C	G	G	G	G	C	C	G	C	C	C	G	G	C	H	C	G	G	C	G	C	G	G	C	G	G	G	G	G	H	G	C	G	C	G	C	H	G	C	H	C	H	C
JAX00242322	1	13241301	1	T	C	C	T	C	C	C	C	T	C	C	C	C	C	C	C	T	C	T	C	C	T	C	H	C	C	C	C	C	C	C	C	H	C	T	C	T	C	T	C	C	T	C	C	H	H
JAX00242323	1	13244382	0	T	C	C	T	C	C	C	C	T	T	C	T	T	T	C	C	T	C	T	C	C	T	C	T	C	C	T	C	C	C	C	C	H	C	T	C	T	C	T	H	C	T	C	T	H	T
JAX00242324	1	13249994	1	T	C	T	T	T	T	T	C	T	T	T	T	T	T	T	T	T	H	T	T	T	T	T	T	T	T	T	T	T	C	C	T	H	T	T	T	T	C	T	T	T	T	T	T	T	T
JAX00000763	1	13260484	0	G	T	G	G	G	G	G	T	G	G	G	G	G	G	G	G	G	H	G	G	G	G	G	G	G	G	G	G	G	T	T	G	H	G	G	G	G	T	G	G	G	G	G	G	G	G
JAX00242326	1	13260723	0	T	C	C	T	C	C	C	T	C	T	C	T	T	T	C	C	T	T	T	C	C	T	C	T	C	C	T	C	C	T	T	C	T	C	T	C	T	T	C	H	C	C	H	T	C	H
JAX00242327	1	13263251	1	T	C	C	T	C	C	C	C	T	C	C	C	C	C	C	C	T	C	T	C	C	T	C	H	C	C	C	C	C	C	C	C	H	C	T	C	T	C	T	C	C	T	C	C	H	H
JAX00242328	1	13263593	0	C	T	C	C	C	C	C	T	C	C	C	C	C	C	C	C	C	H	C	C	C	C	C	C	C	C	C	C	C	T	T	C	H	C	C	C	C	T	C	C	C	C	C	C	C	C
JAX00242329	1	13267469	1	C	A	C	C	C	C	C	A	C	A	C	A	A	A	C	C	C	A	C	C	C	C	C	H	C	C	A	C	C	A	A	C	H	C	C	C	C	A	C	H	C	C	H	A	C	H
JAX00000764	1	13274943	0	A	C	A	A	A	A	A	A	A	C	A	C	C	C	A	A	A	H	A	A	A	A	A	H	A	A	C	A	A	A	A	A	A	A	A	A	A	A	A	H	A	A	H	C	A	H
JAX00242331	1	13283442	0	T	G	G	T	G	G	G	T	T	G	G	G	G	G	G	G	T	H	T	G	G	T	G	H	G	G	G	G	G	T	T	G	T	G	T	G	T	T	T	G	G	T	G	G	H	H
JAX00000765	1	13286325	1	T	A	A	T	A	A	A	T	T	T	A	T	T	T	A	A	T	T	T	A	A	T	A	T	A	A	T	A	A	T	T	A	T	A	T	A	T	T	T	H	A	T	H	T	H	T
JAX00000766	1	13289735	0	C	T	C	C	C	C	C	C	C	T	C	T	T	T	C	C	C	H	C	C	C	C	C	H	C	C	T	C	C	C	C	C	C	C	C	C	C	C	C	H	C	C	H	T	C	H
JAX00242332	1	13292973	1	A	G	A	A	A	A	A	G	A	G	A	G	G	G	A	A	A	G	A	A	A	A	A	H	A	A	G	A	A	G	G	A	H	A	A	A	A	G	A	H	A	A	H	G	A	H
JAX00242333	1	13293353	1	C	G	C	C	C	C	C	G	C	G	C	G	G	G	C	C	C	G	C	C	C	C	C	H	C	C	G	C	C	G	G	C	H	C	C	C	C	G	C	H	C	C	H	G	C	H
JAX00242334	1	13293379	0	G	T	G	G	G	G	G	G	G	T	G	T	T	T	G	G	G	H	G	G	G	G	G	H	G	G	T	G	G	G	G	G	G	G	G	G	G	G	G	H	G	G	H	T	G	H
JAX00242342	1	13307633	0	A	G	A	A	A	A	A	G	G	G	A	G	G	G	A	A	A	G	A	A	A	A	A	G	A	A	G	A	A	G	G	A	H	A	A	A	A	G	G	H	A	G	H	G	H	G
JAX00242344	1	13310508	0	A	C	A	A	A	A	A	A	C	A	A	A	A	A	A	A	A	A	A	A	A	A	A	A	A	A	A	A	A	A	A	A	A	A	A	A	A	A	C	A	A	C	A	A	H	H
JAX00242345	1	13311277	1	G	A	G	G	G	G	G	G	A	A	G	A	A	A	G	G	G	H	G	G	G	G	G	H	G	G	A	G	G	G	G	G	G	G	G	G	G	G	A	H	G	A	H	A	H	A
JAX00242346	1	13311530	0	T	C	T	T	T	T	T	C	C	C	T	C	C	C	T	T	T	C	T	T	T	T	T	H	T	T	C	T	T	C	C	T	H	T	T	T	T	C	C	H	T	C	H	C	H	C
JAX00000768	1	13324694	0	C	T	C	C	C	C	C	T	T	T	C	T	T	T	C	C	C	T	C	C	C	C	C	C	C	C	T	C	C	T	T	C	H	C	C	C	C	T	T	H	C	T	H	T	H	T
JAX00242347	1	13326160	0	G	A	A	G	A	A	A	G	G	G	A	G	G	G	A	A	G	G	G	A	A	G	A	G	A	A	G	A	A	G	G	A	G	A	G	A	G	G	G	H	A	G	H	G	H	G
JAX00242349	1	13327297	1	G	C	C	G	C	C	C	C	G	G	C	G	G	G	C	C	G	H	G	C	C	G	C	G	C	C	G	C	C	C	C	C	H	C	G	C	G	C	G	H	C	G	H	G	H	G
JAX00242351	1	13329068	0	T	C	C	T	C	C	C	C	T	T	C	T	T	T	C	C	T	H	T	C	C	T	C	T	C	C	T	C	C	C	C	C	H	C	T	C	T	C	T	H	C	T	H	T	H	T
JAX00242352	1	13331869	1	A	G	G	A	G	G	G	A	A	G	G	G	G	G	G	G	A	H	A	G	G	A	G	H	G	G	G	G	G	A	A	G	A	G	A	G	A	A	A	G	G	A	G	G	H	H
JAX00242353	1	13332360	1	G	A	G	G	G	G	G	G	G	A	G	A	A	A	G	G	G	H	G	G	G	G	G	H	G	G	A	G	G	G	G	G	G	G	G	G	G	G	G	H	G	G	H	A	G	H
JAX00242354	1	13332491	1	T	C	T	T	T	T	T	T	T	C	T	C	C	C	T	T	T	H	T	T	T	T	T	H	T	T	C	T	T	T	T	T	T	T	T	T	T	T	T	H	T	T	H	C	T	H
JAX00242355	1	13332507	1	C	T	T	C	T	T	T	C	T	C	T	C	C	C	T	T	C	C	C	T	T	C	T	C	T	T	C	T	T	C	C	T	C	T	C	T	C	C	T	H	T	T	H	C	T	H
JAX00242357	1	13335131	1	T	C	C	T	C	C	C	C	C	T	C	T	T	T	C	C	T	H	T	C	C	T	C	T	C	C	T	C	C	C	C	C	H	C	T	C	T	C	C	H	C	C	H	T	C	H
JAX00000769	1	13341215	0	A	G	G	A	G	G	G	G	G	G	G	G	G	G	G	G	A	G	A	G	G	H	G	H	G	G	G	G	G	G	G	G	H	G	A	G	A	G	G	G	G	G	G	G	G	G
JAX00242359	1	13341335	1	A	G	A	A	A	A	A	G	A	G	A	G	G	G	A	A	A	G	A	A	A	A	A	H	A	A	G	A	A	G	G	A	H	A	A	A	A	G	A	H	A	A	H	G	A	H
JAX00242362	1	13348133	0	G	A	G	G	G	G	G	A	G	G	H	G	G	G	G	G	G	H	G	G	G	G	G	G	G	G	G	G	G	A	A	G	H	G	G	G	G	A	G	G	G	G	G	G	G	G
JAX00242363	1	13350284	1	C	T	C	C	C	C	C	T	C	T	C	T	T	T	C	C	C	T	C	C	C	C	C	H	C	C	T	C	C	T	T	C	H	C	C	C	C	T	C	H	C	C	H	T	C	H
JAX00242366	1	13352978	1	T	C	C	T	C	C	C	C	C	T	C	T	T	T	C	C	T	H	T	C	C	H	C	T	C	C	T	C	C	C	C	C	H	C	T	C	T	C	C	H	C	C	H	T	C	H
JAX00190841	1	13371324	1	A	T	A	A	A	A	A	T	A	A	A	A	A	A	A	A	A	H	A	A	A	A	A	A	A	A	A	A	A	T	T	A	H	A	A	A	A	T	A	A	A	A	A	A	A	A
JAX00000772	1	13386684	0	C	T	C	C	C	C	C	C	C	T	C	T	T	T	C	C	C	H	C	C	C	C	C	H	C	C	T	C	C	C	C	C	C	C	C	C	C	C	C	H	C	C	H	T	C	H
JAX00242369	1	13390705	1	T	C	T	T	T	T	T	C	T	T	T	T	T	T	T	T	T	H	T	T	T	T	T	T	T	T	T	T	T	C	C	T	H	T	T	T	T	C	T	T	T	T	T	T	T	T
JAX00242370	1	13395568	0	C	T	C	C	C	C	C	C	C	T	C	T	T	T	C	C	C	H	C	C	C	C	C	T	C	C	T	C	C	C	C	C	C	C	C	C	C	C	C	H	C	C	H	T	C	H
JAX00242371	1	13397240	0	C	T	C	C	C	C	C	T	C	C	C	C	C	C	C	C	C	H	C	C	C	C	C	C	C	C	C	C	C	T	T	C	H	C	C	C	C	T	C	C	C	C	C	C	C	C
JAX00242372	1	13399731	0	T	C	T	T	T	T	T	C	T	T	H	T	T	T	T	H	T	H	T	T	T	T	T	T	T	T	T	T	T	C	C	T	H	T	T	T	T	C	T	T	T	T	T	T	T	T
JAX00000774	1	13409025	1	G	A	G	G	G	G	G	G	G	A	G	A	A	A	G	G	G	H	G	G	G	G	G	A	G	G	A	G	G	G	G	G	G	G	G	G	G	G	G	H	G	G	H	A	G	H
JAX00000776	1	13421224	1	T	C	C	T	C	C	C	C	T	C	C	C	C	C	C	C	T	C	T	C	C	T	C	C	C	C	C	C	C	C	C	C	H	C	T	C	T	C	T	C	C	T	C	C	H	H
JAX00188674	1	13429495	1	T	G	G	T	G	G	G	G	G	G	G	G	G	G	G	G	T	G	T	G	G	H	G	G	G	G	G	G	G	G	G	G	H	G	T	G	T	G	G	G	G	G	G	G	G	G
JAX00242375	1	13435566	1	T	G	T	T	T	T	T	G	T	T	T	T	T	T	T	T	T	H	T	T	T	T	T	T	T	T	T	T	T	G	G	T	H	T	T	T	T	G	T	T	T	T	T	T	T	T
JAX00242378	1	13439548	1	A	T	A	A	A	A	A	A	A	T	A	T	T	T	A	A	A	H	A	A	A	A	A	T	A	A	T	A	A	A	A	A	A	A	A	A	A	A	A	H	A	A	H	T	A	H
JAX00242379	1	13440929	1	A	G	G	A	G	G	G	G	G	G	G	G	G	G	G	G	A	G	A	G	G	H	G	G	G	G	G	G	G	G	G	G	H	G	A	G	A	G	G	G	G	G	G	G	G	G
JAX00000777	1	13448922	0	T	A	A	T	A	A	T	T	T	T	A	T	T	T	A	A	T	T	T	T	A	T	T	T	A	A	T	T	A	T	T	H	T	T	T	A	T	T	T	H	A	T	H	T	H	T
JAX00242381	1	13451241	1	T	A	T	T	T	T	T	A	T	T	T	T	T	T	T	T	T	H	T	T	T	T	T	T	T	T	T	T	T	A	A	T	H	T	T	T	T	A	T	T	T	T	T	T	T	T
JAX00242382	1	13451700	0	A	G	A	A	A	A	A	G	A	A	A	A	A	A	A	A	A	H	A	A	A	A	A	A	A	A	A	A	A	G	G	A	H	A	A	A	A	G	A	A	A	A	A	A	A	A
JAX00242383	1	13453035	1	G	A	G	G	G	G	G	G	G	A	G	A	A	A	G	G	G	H	G	G	G	G	G	A	G	G	A	G	G	G	G	G	G	G	G	G	G	G	G	H	G	G	H	A	G	H
JAX00242384	1	13453165	1	A	G	A	A	A	A	A	G	A	A	A	A	A	A	A	A	A	H	A	A	A	A	A	A	A	A	A	A	A	G	G	A	H	A	A	A	A	G	A	A	A	A	A	A	A	A
JAX00000778	1	13453406	1	C	T	T	C	T	T	T	C	C	T	T	T	T	T	T	T	C	H	C	T	T	C	T	T	T	T	T	T	T	C	C	T	C	T	C	T	C	C	C	T	T	C	T	T	H	H
JAX00242385	1	13470284	1	T	C	T	T	T	T	T	C	T	T	T	T	T	T	T	T	T	H	T	T	T	T	T	T	T	T	T	T	T	C	C	T	H	T	T	T	T	C	T	T	T	T	T	T	T	T
JAX00242389	1	13475647	0	T	G	T	T	T	T	T	G	T	T	T	T	T	T	T	T	T	H	T	T	T	T	T	T	T	T	T	T	T	G	G	T	H	T	T	T	T	G	T	T	T	T	T	T	T	T
JAX00000780	1	13485301	0	T	C	C	T	C	C	C	C	C	C	C	C	C	C	C	C	T	C	T	C	C	H	C	C	C	C	C	C	C	C	C	C	H	C	T	C	T	C	C	C	C	C	C	C	C	C
JAX00242393	1	13510246	1	T	C	T	T	T	T	T	C	T	T	T	T	T	T	T	T	T	H	T	T	T	T	T	T	T	T	T	T	T	C	C	T	H	T	T	T	T	C	T	T	T	T	T	T	T	T
JAX00242395	1	13515119	1	A	G	A	A	A	A	A	G	G	A	A	A	A	A	A	A	A	H	A	A	A	H	A	A	A	A	A	A	A	G	G	A	H	A	A	A	A	G	G	A	A	G	A	A	H	H
JAX00000782	1	13516697	1	G	A	A	G	A	A	A	A	A	A	A	A	A	A	A	A	G	A	G	A	A	H	A	A	A	A	A	A	A	A	A	A	H	A	G	A	G	A	A	A	A	A	A	A	A	A
JAX00000783	1	13526967	0	G	A	A	G	A	A	A	G	G	A	A	A	A	A	A	A	G	A	G	A	A	G	A	H	A	A	A	A	A	H	H	A	G	A	G	A	G	H	G	A	H	G	A	A	H	H
JAX00242403	1	13543986	1	A	G	A	A	A	A	A	G	G	A	A	A	A	A	A	A	A	H	A	A	A	A	A	A	A	A	A	A	A	G	G	A	H	A	A	A	A	G	G	A	A	G	A	A	H	H
JAX00242404	1	13544006	0	C	T	C	C	C	C	C	T	T	C	C	C	C	C	C	C	C	H	C	C	C	C	C	C	C	C	C	C	C	T	T	C	H	C	C	C	C	T	T	C	C	T	C	C	H	H
JAX00242405	1	13544437	1	T	C	T	T	T	T	T	C	C	T	T	T	T	T	T	T	T	H	T	T	T	T	T	T	T	T	T	T	T	C	C	T	H	T	T	T	T	C	C	T	T	C	T	T	H	H
JAX00242406	1	13550823	0	T	A	T	T	T	T	T	A	T	T	T	T	T	T	T	T	T	H	T	T	T	T	T	T	T	T	T	T	T	A	A	T	H	T	T	T	T	A	T	T	T	T	T	T	T	T
JAX00242408	1	13554219	0	A	T	T	A	T	T	T	A	A	T	T	T	T	T	T	T	A	H	A	T	T	A	T	H	T	T	T	T	T	A	A	T	A	T	A	T	A	A	A	T	T	A	T	T	H	H
JAX00000788	1	13580072	1	T	C	T	T	T	T	T	C	C	T	T	T	T	T	T	T	T	H	T	T	T	T	T	T	T	T	T	T	T	C	C	T	H	T	T	T	T	C	C	T	T	C	T	T	H	H
JAX00242410	1	13598552	1	G	C	G	G	G	G	G	C	C	G	G	G	G	G	G	G	G	H	G	G	G	G	G	G	G	G	G	G	G	C	C	G	H	G	G	G	G	C	C	G	G	C	G	G	H	H
JAX00190849	1	13612084	0	G	A	G	G	G	G	G	G	A	G	G	G	G	G	G	G	G	G	G	G	G	G	G	G	G	G	G	G	G	G	G	G	G	G	G	G	G	G	A	G	G	A	G	G	H	H
JAX00242412	1	13613221	1	A	G	A	A	A	A	A	G	G	G	A	G	G	G	A	A	A	G	A	A	A	A	A	H	A	A	G	A	A	G	G	A	H	A	A	A	A	G	G	H	A	G	H	G	H	G
JAX00000789	1	13618907	0	G	A	A	G	G	A	G	G	G	G	A	G	G	G	H	H	G	G	G	G	A	G	G	G	A	A	G	G	A	G	G	H	G	G	G	A	G	G	G	H	A	G	H	G	H	G
JAX00242417	1	13619122	1	C	T	C	C	T	C	T	C	C	T	C	T	T	T	H	H	C	H	C	T	C	C	T	H	C	C	T	T	C	C	C	H	C	T	C	C	C	C	C	H	C	C	H	T	C	H
JAX00000790	1	13621570	1	G	A	A	G	G	A	G	G	G	G	A	G	G	G	H	H	G	G	G	G	A	G	G	G	A	A	G	G	A	G	G	H	G	G	G	A	G	G	G	H	A	G	H	G	H	G
JAX00242422	1	13636579	1	T	C	T	T	C	T	C	C	C	C	T	C	C	C	H	H	T	C	T	C	T	T	C	H	T	T	C	C	T	C	C	H	H	C	T	T	T	C	C	H	T	C	H	C	H	C
JAX00242423	1	13639353	0	T	G	T	T	G	T	G	T	T	T	T	T	T	T	H	H	T	T	T	G	T	T	G	T	T	T	T	G	T	T	T	H	T	G	T	T	T	T	T	T	T	T	T	T	T	T
JAX00242425	1	13639523	1	G	A	G	G	A	G	A	G	G	A	G	A	A	A	H	H	G	H	G	A	G	G	A	H	G	G	A	A	G	G	G	H	G	A	G	G	G	G	G	H	G	G	H	A	G	H
JAX00242426	1	13639632	0	C	T	C	C	T	C	T	C	C	T	C	T	T	T	H	H	C	H	C	T	C	C	T	H	C	C	T	T	C	C	C	H	C	T	C	C	C	C	C	H	C	C	H	T	C	H
JAX00000794	1	13649159	0	C	T	C	C	T	C	T	T	T	T	C	T	T	T	H	H	C	T	C	T	C	C	T	H	C	C	T	T	C	T	T	H	H	T	C	C	C	T	T	H	C	T	H	T	H	T
JAX00000795	1	13686151	0	G	A	A	G	G	A	G	G	G	G	A	G	G	G	H	H	G	G	G	G	A	G	G	G	A	A	G	G	A	G	G	H	G	G	G	A	G	G	G	H	A	G	H	G	H	G
JAX00242436	1	13686650	0	A	G	A	A	A	A	A	G	A	A	A	A	A	A	A	A	A	H	A	A	A	A	A	A	A	A	A	A	A	G	G	A	H	A	A	A	A	G	A	A	A	A	A	A	A	A
JAX00242437	1	13692232	0	T	C	C	T	C	C	C	C	T	C	C	C	C	C	C	C	T	C	T	C	C	T	C	H	C	C	C	C	C	C	C	C	H	C	T	C	T	C	T	C	C	T	C	C	C	C
JAX00242438	1	13692274	0	C	T	C	C	C	C	C	T	C	C	C	C	C	C	C	C	C	H	C	C	C	C	C	C	C	C	C	C	C	T	T	C	H	C	C	C	C	T	C	C	C	C	C	C	C	C
JAX00242439	1	13693143	0	T	G	T	T	G	T	G	G	G	T	H	H	T	H	H	H	T	G	T	G	T	T	G	T	T	T	T	G	T	G	G	H	H	G	T	T	T	G	G	T	T	G	T	T	H	H
JAX00242441	1	13693204	0	T	C	T	T	C	T	C	C	C	T	T	T	T	T	H	H	T	H	T	C	T	T	C	T	T	T	T	C	T	C	C	H	H	C	T	T	T	C	C	T	T	C	T	T	T	H
JAX00242443	1	13725168	0	T	C	T	T	C	T	C	T	T	T	T	T	T	T	H	H	T	T	T	C	T	T	C	T	T	T	T	C	T	T	T	H	T	C	T	T	T	T	T	T	T	T	T	T	T	T
JAX00242444	1	13725217	1	T	C	T	T	T	T	T	T	C	T	T	T	T	T	T	T	T	T	T	T	T	T	T	T	T	T	T	T	T	T	T	T	T	T	T	T	T	T	C	T	T	C	T	T	H	H
JAX00242445	1	13725232	0	T	C	T	T	T	T	T	C	C	T	T	T	T	T	T	T	T	H	T	T	T	T	T	T	T	T	T	T	T	C	C	T	H	T	T	T	T	C	C	T	T	C	T	T	T	H
JAX00242446	1	13741541	1	C	T	C	C	C	C	C	C	T	C	C	C	C	C	C	C	C	C	C	C	C	C	C	C	C	C	C	C	C	C	C	C	C	C	C	C	C	C	T	C	C	T	C	C	H	H
JAX00242449	1	13764348	0	T	G	G	T	G	G	G	G	T	G	G	G	G	G	G	G	T	G	T	G	G	T	G	H	G	G	G	G	G	G	G	G	H	G	T	G	T	G	T	G	G	T	G	G	H	H
JAX00242450	1	13764679	0	G	A	G	G	A	G	A	G	G	G	G	G	G	G	H	H	G	G	G	A	G	G	A	G	G	G	G	A	G	G	G	H	G	A	G	G	G	G	G	G	G	G	G	G	G	G
JAX00242451	1	13764762	1	G	C	C	G	G	C	G	G	G	C	C	C	C	C	H	H	G	H	G	G	C	G	G	H	C	C	C	G	C	G	G	H	G	G	G	C	G	G	G	C	C	G	C	C	H	H
JAX00242452	1	13765189	1	T	C	C	T	T	C	T	T	T	C	C	C	C	C	H	H	T	H	T	T	C	T	T	H	C	C	C	T	C	T	T	H	T	T	T	C	T	T	T	C	C	T	C	C	H	H
JAX00242459	1	13773315	0	T	C	C	T	T	C	T	C	C	T	C	T	T	T	H	T	T	H	T	T	C	T	T	T	C	C	T	T	C	C	C	H	H	T	T	C	T	C	C	H	C	C	H	T	C	H
JAX00242460	1	13773352	1	A	G	G	A	A	G	A	G	G	A	G	A	A	A	H	H	A	H	A	A	G	A	A	A	G	G	A	A	G	G	G	H	H	A	A	G	A	G	G	H	G	G	H	A	G	H
JAX00242462	1	13774645	0	A	T	A	A	T	A	T	A	A	T	A	T	H	T	H	H	A	H	A	T	A	A	T	H	A	A	T	T	A	A	A	H	A	T	A	A	A	A	A	H	A	A	H	T	A	H
JAX00000803	1	13774937	1	T	C	C	T	T	C	T	T	T	T	C	T	T	T	H	H	T	T	T	T	C	T	T	T	C	C	T	T	C	T	T	H	T	T	T	C	T	T	T	H	C	T	H	T	H	T
JAX00242463	1	13775871	0	A	T	T	A	T	T	T	A	A	T	T	T	T	T	T	T	A	H	A	T	T	A	T	H	T	T	T	T	T	A	A	T	A	T	A	T	A	A	A	T	T	A	T	T	H	H
JAX00242464	1	13775903	0	T	C	T	T	T	T	T	C	T	T	T	T	T	T	T	T	T	T	T	T	T	T	T	T	T	T	T	T	T	C	C	T	H	T	T	T	T	C	T	T	T	T	T	T	T	T
JAX00190851	1	13786866	0	C	T	C	C	C	C	C	C	T	C	C	C	C	C	C	C	C	C	C	C	C	C	C	C	C	C	C	C	C	C	C	C	C	C	C	C	C	C	T	C	C	T	C	C	H	H
JAX00242467	1	13806805	0	A	G	A	A	A	A	A	A	G	A	A	A	A	A	A	A	A	A	A	A	A	A	A	A	A	A	A	A	A	A	A	A	A	A	A	A	A	A	G	A	A	G	A	A	G	H
JAX00242468	1	13806921	0	A	G	G	A	G	G	G	G	G	A	G	H	A	A	G	G	A	H	H	G	G	A	G	A	G	G	A	G	G	G	G	G	H	G	A	G	A	G	G	A	G	G	H	A	G	H
JAX00242469	1	13806982	1	C	T	T	C	T	T	T	T	T	C	T	C	C	C	T	T	C	H	C	T	T	C	T	C	T	T	C	T	T	T	T	T	H	T	C	T	C	T	T	H	T	T	H	C	T	H
JAX00242471	1	13817713	0	G	C	G	G	G	G	G	G	G	C	G	C	C	C	G	G	G	H	G	G	G	G	G	H	G	G	C	G	G	G	G	G	G	G	G	G	G	G	G	H	G	G	H	C	G	H
JAX00190854	1	13819349	1	C	T	C	C	C	C	C	C	T	C	C	C	C	C	C	C	C	C	C	C	C	C	C	C	C	C	C	C	C	C	C	C	C	C	C	C	C	C	T	C	C	T	C	C	T	H
JAX00242472	1	13821107	0	G	T	G	G	G	G	G	T	T	G	G	G	G	G	G	G	G	H	G	G	G	G	G	G	G	G	G	G	G	T	T	G	H	G	G	G	G	T	T	G	G	T	G	G	T	G
JAX00242475	1	13827087	0	C	T	C	C	T	C	T	C	C	C	C	C	C	C	H	H	C	C	C	T	C	C	T	C	C	C	C	T	C	C	C	H	C	T	C	C	C	C	C	C	C	C	C	C	C	C
JAX00242476	1	13827281	1	C	G	C	C	G	C	G	G	C	G	C	G	G	G	H	H	C	G	C	G	C	C	G	H	C	C	G	G	C	G	G	H	H	G	C	C	C	G	C	H	C	C	H	G	C	H
JAX00242479	1	13827837	0	C	T	C	C	T	C	T	C	C	C	C	C	H	C	H	H	C	C	C	T	C	C	T	C	C	C	C	T	C	C	C	H	C	T	C	C	C	C	C	C	C	C	C	C	C	C
JAX00242481	1	13841212	0	T	A	T	T	A	T	A	T	T	A	H	A	A	A	H	H	T	H	T	A	T	T	A	H	T	T	A	A	T	T	T	H	T	A	T	T	T	T	T	H	T	T	H	A	T	H
JAX00242482	1	13844550	1	T	C	T	T	T	T	C	C	C	C	T	C	C	C	T	T	T	C	T	C	T	T	C	H	T	T	C	C	T	C	C	H	H	C	T	T	T	C	C	H	T	C	H	C	C	C
JAX00242483	1	13845026	1	A	G	A	A	A	A	A	G	G	A	A	A	A	A	A	A	A	H	A	A	A	A	A	A	A	A	A	A	A	G	G	A	H	A	A	A	A	G	G	A	A	G	A	A	G	H
JAX00000808	1	13847827	0	C	T	T	C	T	T	C	C	C	C	T	C	C	C	T	T	C	C	C	C	T	C	C	C	T	T	C	C	T	C	C	H	C	C	C	T	C	C	C	H	T	C	H	C	C	C
JAX00242485	1	13850643	1	G	C	G	G	G	G	C	C	G	G	G	G	G	G	G	G	G	H	G	C	G	G	C	G	G	G	G	C	G	C	C	H	H	C	G	G	G	C	G	G	G	G	G	G	G	G
JAX00242486	1	13850705	0	G	A	G	G	G	G	A	A	G	G	G	G	G	G	G	G	G	H	G	A	G	G	A	G	G	G	G	A	G	A	A	H	H	A	G	G	G	A	G	G	G	G	G	G	G	G
JAX00242489	1	13855288	1	C	T	C	C	C	C	C	C	T	C	C	C	C	C	C	C	C	C	C	C	C	C	C	C	C	C	C	C	C	C	C	C	C	C	C	C	C	C	T	C	C	T	C	C	T	H
JAX00242490	1	13855567	1	T	C	C	T	C	C	C	T	C	T	C	T	T	T	C	C	T	T	T	C	C	T	C	T	C	C	T	C	C	T	T	C	T	C	T	C	T	T	C	H	C	C	H	T	C	H
JAX00242492	1	13865456	1	A	G	G	A	G	G	G	A	G	A	G	A	A	A	G	G	A	A	A	G	G	A	G	A	G	G	A	G	G	A	A	G	A	G	A	G	A	A	G	H	G	G	H	A	G	H
JAX00242494	1	13866112	1	C	A	A	C	A	A	A	C	C	C	A	C	C	C	A	A	C	C	C	A	A	C	A	C	A	A	C	A	A	C	C	A	C	A	C	A	C	C	C	H	A	C	H	C	C	C
JAX00000809	1	13874600	1	G	A	A	G	A	A	A	G	G	G	A	G	G	G	A	A	G	G	G	A	A	G	A	G	A	A	G	A	A	G	G	A	G	A	G	A	G	G	G	H	A	G	H	G	G	G
JAX00000810	1	13885982	1	T	G	G	T	G	G	G	T	T	T	G	T	T	T	G	G	T	T	T	G	G	T	G	T	G	G	T	G	G	T	T	G	T	G	T	G	T	T	T	H	G	T	H	T	T	T
JAX00242495	1	13897926	1	G	A	A	G	A	A	A	G	G	G	A	G	G	G	A	A	G	G	G	A	A	G	A	G	A	A	G	A	A	G	G	A	G	A	G	A	G	G	G	H	A	G	H	G	G	G
JAX00242496	1	13899515	1	G	A	A	G	A	A	A	G	G	G	A	G	G	G	A	A	G	G	G	A	A	G	A	G	A	A	G	A	A	G	G	A	G	A	G	A	G	G	G	H	A	G	H	G	G	G
JAX00242499	1	13902085	1	G	A	G	G	G	G	G	G	A	G	G	G	G	G	G	G	G	G	G	G	G	G	G	G	G	G	G	G	G	G	G	G	G	G	G	G	G	G	A	G	G	A	G	G	A	H
JAX00000811	1	13904106	0	C	A	A	C	A	A	A	C	C	C	A	C	C	C	A	A	C	C	C	A	A	C	A	C	A	A	C	A	A	C	C	A	C	A	C	A	C	C	C	H	A	C	H	C	H	C
JAX00000812	1	13904394	0	C	G	G	C	G	G	G	C	C	C	G	C	C	C	G	G	C	C	C	G	G	C	G	C	G	G	C	G	G	C	C	G	C	G	C	G	C	C	C	H	G	C	H	C	H	C
JAX00242504	1	13970974	1	T	C	T	T	T	T	T	C	T	T	T	T	T	T	T	T	T	H	T	T	T	T	T	T	T	T	T	T	T	C	C	T	H	T	T	T	T	C	T	T	T	T	T	T	T	T
JAX00242505	1	13988831	0	T	C	C	T	C	C	C	C	C	T	C	T	T	T	C	C	T	H	T	C	C	T	C	T	C	C	T	C	C	C	C	C	H	C	T	C	T	C	C	H	C	C	H	T	C	H
JAX00242506	1	13988873	1	G	A	A	G	A	A	A	G	G	G	A	G	G	G	A	A	G	G	G	A	A	G	A	G	A	A	G	A	A	G	G	A	G	A	G	A	G	G	G	H	A	G	H	G	H	G
JAX00242507	1	13989003	0	A	C	C	A	C	C	C	C	C	A	C	A	A	A	C	C	A	H	A	C	C	A	C	A	C	C	A	C	C	C	C	C	H	C	A	C	A	C	C	H	C	C	H	A	C	H
JAX00242508	1	13989083	0	G	A	G	G	G	G	G	A	A	G	G	G	G	G	G	G	G	H	G	G	G	G	G	G	G	G	G	G	G	A	A	G	H	G	G	G	G	A	A	G	G	A	G	G	H	H
JAX00242509	1	13989599	1	T	C	C	T	C	C	C	T	T	T	C	T	T	T	C	C	T	T	T	C	C	T	C	T	C	C	T	C	C	T	T	C	T	C	T	C	T	T	T	H	C	T	H	T	H	T
JAX00242512	1	14002783	0	T	C	T	T	T	T	T	C	T	T	T	T	T	T	T	T	T	H	T	T	T	T	T	T	T	T	T	T	T	C	C	T	H	T	T	T	T	C	T	T	T	T	T	T	T	T
JAX00000819	1	14020635	1	C	T	T	C	C	T	T	C	C	C	T	C	C	C	H	H	C	C	C	T	T	C	T	C	T	T	C	T	T	C	C	T	C	T	C	T	C	C	C	H	T	C	H	C	H	C
JAX00242515	1	14031871	0	T	A	T	T	T	T	T	A	A	T	H	T	T	T	T	T	T	H	T	T	T	T	T	T	T	T	T	T	T	A	A	T	H	T	T	T	T	A	A	T	T	A	T	T	H	H
JAX00000822	1	14044162	1	G	A	A	G	G	A	A	G	G	G	A	G	G	G	H	H	G	G	G	A	A	G	A	G	A	A	G	A	A	G	G	A	G	A	G	A	G	G	G	H	A	G	H	G	H	G
JAX00242516	1	14048015	0	T	C	T	T	C	T	T	T	T	T	T	T	T	T	H	H	T	T	T	T	T	T	T	T	T	T	T	T	T	T	T	T	T	T	T	T	T	T	T	T	T	T	T	T	T	T
JAX00000823	1	14060509	0	G	A	G	G	A	G	G	A	A	G	G	G	G	G	H	H	G	H	G	G	G	G	G	G	G	G	G	G	G	A	A	G	H	G	G	G	G	A	A	G	G	A	G	G	H	H
JAX00000824	1	14062244	0	A	C	A	A	C	A	A	C	C	A	A	A	A	A	H	H	A	H	A	A	A	A	A	A	A	A	A	A	A	C	C	A	H	A	A	A	A	C	C	A	A	C	A	A	H	H
JAX00242517	1	14062466	0	A	G	A	A	A	A	A	G	A	A	A	A	A	A	A	A	A	H	A	A	A	A	A	A	A	A	A	A	A	G	G	A	H	A	A	A	A	G	A	A	A	A	A	A	A	A
JAX00242521	1	14095471	1	C	G	C	C	C	C	C	G	G	C	C	C	C	C	C	C	C	H	C	C	C	C	C	C	C	C	C	C	C	G	G	C	H	C	C	C	C	G	G	C	C	G	C	C	H	H
JAX00242522	1	14096575	1	T	C	T	T	T	T	T	C	C	T	T	T	T	T	T	T	T	H	T	T	T	T	T	T	T	T	T	T	T	C	C	T	H	T	T	T	T	C	C	T	T	C	T	T	H	H
JAX00242523	1	14097256	1	C	G	C	C	C	C	C	G	G	C	C	C	C	C	C	C	C	H	C	C	C	C	C	C	C	C	C	C	C	G	G	C	H	C	C	C	C	G	G	C	C	G	C	C	H	H
JAX00000825	1	14097567	1	A	C	A	A	A	A	A	C	C	A	A	A	A	A	A	A	A	H	A	A	A	A	A	A	A	A	A	A	A	C	C	A	H	A	A	A	A	C	C	A	A	C	A	A	H	H
JAX00000826	1	14109808	1	A	G	G	A	G	G	G	G	G	G	G	G	G	G	G	G	A	G	A	G	G	A	G	H	G	G	G	G	G	G	G	G	H	G	A	G	A	G	G	G	G	G	G	G	G	G
JAX00000827	1	14113718	0	G	A	G	G	A	G	G	G	G	G	G	G	G	G	H	H	G	G	G	G	G	G	G	G	G	G	G	G	G	G	G	G	G	G	G	G	G	G	G	G	G	G	G	G	G	G
JAX00242524	1	14122410	1	G	A	G	G	A	G	G	A	A	G	G	G	G	G	H	H	G	H	G	G	G	G	G	G	G	G	G	G	G	A	A	G	H	G	G	G	G	A	A	G	G	A	G	G	H	H
JAX00242525	1	14123631	1	A	C	A	A	A	A	A	A	C	A	A	A	A	A	A	A	A	A	A	A	A	A	A	A	A	A	A	A	A	A	A	A	A	A	A	A	A	A	C	A	A	C	A	A	H	H
JAX00242526	1	14125088	1	A	G	A	A	A	A	A	A	A	G	A	G	G	G	A	A	A	H	A	A	A	A	A	H	A	A	G	A	A	A	A	A	A	A	A	A	A	A	A	H	A	A	H	G	A	H
JAX00242527	1	14125260	1	G	A	G	G	G	G	G	G	A	G	G	G	G	G	G	G	G	G	G	G	G	G	G	G	G	G	G	G	G	G	G	G	G	G	G	G	G	G	A	G	G	A	G	G	H	H
JAX00242528	1	14128848	0	C	T	C	C	C	C	C	T	C	C	C	C	C	C	C	C	C	H	C	C	C	C	C	C	C	C	C	C	C	T	T	C	H	C	C	C	C	T	C	C	C	C	C	C	C	C
JAX00242530	1	14175697	0	T	C	T	T	T	T	T	C	T	T	T	T	T	T	T	T	T	H	T	T	T	T	T	T	T	T	T	T	T	C	C	T	H	T	T	T	T	C	T	T	T	T	T	T	T	T
JAX00000832	1	14190194	1	A	G	A	A	G	A	A	A	A	A	A	A	A	A	H	H	A	A	A	A	A	A	A	A	A	A	A	A	A	A	A	A	A	A	A	A	A	A	A	A	A	A	A	A	A	A
JAX00000833	1	14190736	0	G	A	G	G	A	G	G	A	A	G	G	G	G	G	H	H	G	H	G	G	G	G	G	G	G	G	G	G	G	A	A	G	H	G	G	G	G	A	A	G	G	A	G	G	H	H
JAX00242533	1	14192219	1	G	C	G	G	G	C	G	G	G	G	C	G	G	G	H	G	G	G	G	G	C	G	G	G	G	G	G	G	C	G	G	H	G	G	G	G	G	G	G	G	G	G	H	G	G	G
JAX00242534	1	14200120	0	T	C	T	T	T	T	T	C	C	T	T	T	T	T	T	T	T	H	T	T	T	T	T	T	T	T	T	T	T	C	C	T	H	T	T	T	T	C	C	T	T	C	T	T	H	H
JAX00242535	1	14200200	0	A	G	A	A	G	A	A	A	A	A	A	A	A	A	H	H	A	A	A	A	A	A	A	A	A	A	A	A	A	A	A	A	A	A	A	A	A	A	A	A	A	A	A	A	A	A
JAX00000834	1	14202025	0	A	C	A	A	C	A	A	A	A	A	A	A	A	A	H	H	A	A	A	A	A	A	A	A	A	A	A	A	A	A	A	A	A	A	A	A	A	A	A	A	A	A	A	A	A	A
JAX00242536	1	14207482	0	C	T	C	C	C	C	C	C	T	C	C	C	C	C	C	C	C	C	C	C	C	C	C	C	C	C	C	C	C	C	C	C	C	C	C	C	C	C	T	C	C	T	C	C	H	H
JAX00242537	1	14209168	0	A	T	A	A	T	A	A	T	T	A	A	A	A	A	H	H	A	H	A	A	A	A	A	A	A	A	A	A	A	T	T	A	H	A	A	A	A	T	T	A	A	T	A	A	H	H
JAX00000836	1	14212239	1	A	G	A	A	G	A	A	G	G	G	A	G	G	H	H	H	A	G	A	A	A	A	A	H	A	A	G	A	A	G	G	A	H	A	A	A	A	G	G	H	A	G	H	G	H	G
JAX00242540	1	14215827	1	T	G	G	T	G	G	G	G	G	T	G	T	T	H	G	G	T	H	T	G	G	T	G	T	G	G	T	G	G	G	G	G	H	G	T	G	T	G	G	H	G	G	H	T	G	H
JAX00242541	1	14223902	0	A	G	A	A	A	A	A	A	A	G	A	G	G	H	A	A	A	H	A	A	A	A	A	H	A	A	G	A	A	A	A	A	A	A	A	A	A	A	A	H	A	A	H	G	A	H
JAX00242544	1	14243395	1	T	C	C	T	C	C	C	C	C	C	C	C	C	C	C	C	T	C	T	C	C	T	C	H	C	C	C	C	C	C	C	C	H	C	T	C	T	C	C	C	C	C	C	C	C	C
JAX00242547	1	14249772	0	G	A	G	G	G	G	G	A	G	G	G	G	G	G	G	G	G	H	G	G	G	G	G	G	G	G	G	G	G	A	A	G	H	G	G	G	G	A	G	G	G	G	G	G	G	G
JAX00000838	1	14260545	0	A	G	G	A	G	G	G	G	G	G	G	G	G	G	G	G	A	G	A	G	G	A	G	A	G	G	G	G	G	G	G	G	H	G	A	G	A	G	G	G	G	G	G	G	G	G
JAX00242551	1	14277046	0	A	G	G	A	G	G	G	G	G	A	G	A	A	H	G	G	A	H	A	G	G	A	G	A	G	G	A	G	G	G	G	G	H	G	A	G	A	G	G	H	G	G	H	A	G	H
JAX00242552	1	14277710	1	C	T	C	C	C	C	C	C	C	T	C	T	T	H	C	C	C	H	C	C	C	C	C	H	C	C	T	C	C	C	C	C	C	C	C	C	C	C	C	H	C	C	H	T	C	H
JAX00000840	1	14282332	1	C	T	T	C	T	T	T	C	C	C	T	C	C	H	T	T	C	C	C	T	T	C	T	C	T	T	C	T	T	C	C	T	C	T	C	T	C	C	C	H	T	C	H	C	H	C
JAX00000841	1	14297658	1	A	G	G	A	G	G	G	G	G	A	G	A	A	H	G	G	A	H	A	G	G	A	G	A	G	G	A	G	G	G	G	G	H	G	A	G	A	G	G	H	G	G	H	A	G	H
JAX00242554	1	14299578	1	T	A	T	T	T	T	T	A	A	T	T	T	T	T	T	T	T	H	T	T	T	T	T	T	T	T	T	T	T	A	A	T	H	T	T	T	T	A	A	T	T	A	T	T	H	H
JAX00242555	1	14300315	0	G	A	A	G	A	A	A	G	G	G	A	G	G	H	A	A	G	G	G	A	A	G	A	G	A	A	G	A	A	G	G	A	G	A	G	A	G	G	G	H	A	G	H	G	H	G
JAX00242557	1	14303757	0	G	T	G	G	G	G	G	T	T	G	G	G	G	G	G	G	G	H	G	G	G	G	G	G	G	G	G	G	G	T	T	G	H	G	G	G	G	T	T	G	G	T	G	G	H	H
JAX00242558	1	14304001	0	A	G	A	A	A	A	A	G	G	G	A	G	G	H	A	A	A	G	A	A	A	A	A	H	A	A	G	A	A	G	G	A	H	A	A	A	A	G	G	H	A	G	H	G	H	G
JAX00188675	1	14318582	1	T	C	C	T	C	C	C	C	C	C	C	C	C	C	C	C	T	C	T	C	C	T	C	H	C	C	C	C	C	C	C	C	H	C	T	C	T	C	C	C	C	C	C	C	C	C
JAX00242560	1	14334382	0	T	C	C	T	C	C	C	T	C	C	C	C	C	C	C	C	T	H	T	C	C	T	C	H	C	C	C	C	C	T	T	C	T	C	T	C	T	T	C	C	C	C	C	C	C	C
JAX00242562	1	14334630	1	G	A	G	G	G	G	G	G	G	A	G	A	A	H	G	G	G	H	G	G	G	G	G	H	G	G	A	G	G	G	G	G	G	G	G	G	G	G	G	H	G	G	H	A	G	H
JAX00000843	1	14348074	0	A	G	A	A	G	A	A	A	G	G	A	G	G	H	H	H	A	H	A	A	A	A	A	H	A	A	G	A	A	A	A	A	A	A	A	A	A	A	H	H	A	H	H	G	A	G
JAX00242565	1	14358892	1	T	G	G	T	G	G	G	G	G	G	G	G	G	G	G	G	T	G	T	G	G	T	G	H	G	G	G	G	G	G	G	G	H	G	T	G	T	G	G	G	G	G	G	G	G	G
JAX00242566	1	14368018	0	T	C	T	T	C	T	T	C	C	C	T	C	C	T	H	H	T	H	T	T	T	T	T	H	T	T	C	T	T	C	C	T	H	T	T	T	T	C	C	T	T	C	H	C	T	C
JAX00000846	1	14368901	0	C	T	C	C	T	C	C	T	T	T	C	T	T	H	H	H	C	T	C	C	C	C	C	H	C	C	T	C	C	T	T	C	H	C	C	C	C	T	T	H	C	T	H	T	H	T
JAX00242567	1	14369472	0	T	C	T	T	T	T	T	C	T	T	T	T	T	T	T	T	T	H	T	T	T	T	T	T	T	T	T	T	T	C	C	T	H	T	T	T	T	C	T	T	T	T	T	T	T	T
JAX00000847	1	14370025	0	G	A	G	G	A	G	G	A	A	A	G	A	A	H	H	H	G	A	G	G	G	G	G	H	G	G	A	G	G	A	A	G	H	G	G	G	G	A	A	H	G	A	H	A	H	A
JAX00242568	1	14370312	1	A	C	A	A	A	A	A	C	A	A	A	A	A	A	A	A	A	H	A	A	A	A	A	A	A	A	A	A	A	C	C	A	H	A	A	A	A	C	A	A	A	A	A	A	A	A
JAX00000848	1	14378719	1	C	T	C	C	T	C	C	C	C	C	C	C	C	C	H	H	C	C	C	C	C	C	C	C	C	C	C	C	C	C	C	C	C	C	C	C	C	C	C	C	C	C	C	C	C	C
JAX00188676	1	14400322	1	C	T	T	C	T	T	T	T	T	T	T	T	T	T	T	T	C	T	C	T	T	C	T	H	T	T	T	T	T	T	T	T	H	T	C	T	C	T	T	T	T	T	T	T	T	T
JAX00242569	1	14402768	1	T	G	T	T	T	T	T	T	G	T	T	T	T	T	T	T	T	T	T	T	T	T	T	T	T	T	T	T	T	T	T	T	T	T	T	T	T	T	G	T	T	G	T	T	H	H
JAX00000849	1	14405286	1	C	A	A	C	A	A	A	C	C	C	A	C	C	H	A	A	C	C	C	A	A	C	A	C	A	A	C	A	A	C	C	A	C	A	C	A	C	C	C	H	A	C	H	C	H	C
JAX00000850	1	14412650	1	A	G	G	A	G	G	G	G	G	G	G	G	G	G	G	G	A	G	A	G	G	A	G	H	G	G	G	G	G	G	G	G	H	G	A	G	A	G	G	G	G	G	G	G	G	G
JAX00242570	1	14417189	1	C	T	C	C	C	C	C	T	T	C	C	C	C	C	C	C	C	H	C	C	C	C	C	C	C	C	C	C	C	T	T	C	H	C	C	C	C	T	T	C	C	T	C	C	H	H
JAX00000851	1	14417926	1	C	G	G	C	G	G	G	G	G	C	G	C	C	H	G	G	C	H	C	G	G	C	G	C	G	G	C	G	G	G	G	G	H	G	C	G	C	G	G	H	G	G	H	C	G	H
JAX00242571	1	14419244	1	A	G	G	A	G	G	G	G	G	G	G	G	G	G	G	G	A	G	A	G	G	A	G	H	G	G	G	G	G	G	G	G	H	G	A	G	A	G	G	G	G	G	G	G	G	G
JAX00242572	1	14419298	1	A	C	A	A	A	A	A	C	C	A	A	A	A	A	A	A	A	H	A	A	A	A	A	A	A	A	A	A	A	C	C	A	H	A	A	A	A	C	C	A	A	C	A	A	H	H
JAX00242573	1	14420915	1	C	T	C	C	C	C	C	C	C	T	C	T	T	H	C	C	C	H	C	C	C	C	C	H	C	C	T	C	C	C	C	C	C	C	C	C	C	C	C	H	C	C	H	T	C	H
JAX00242574	1	14442759	1	A	G	G	A	G	G	G	G	G	A	G	A	A	H	G	G	A	H	A	G	G	A	G	A	G	G	A	G	G	G	G	G	H	G	A	G	A	G	G	H	G	G	H	A	G	H
JAX00242575	1	14445468	0	A	G	G	A	G	G	G	A	A	A	G	A	A	H	G	G	A	A	A	G	G	A	G	A	G	G	A	G	G	A	A	G	A	G	A	G	A	A	A	H	G	A	H	A	H	A
JAX00242578	1	14456765	0	C	G	C	C	C	C	C	C	G	C	C	C	C	C	C	C	C	C	C	C	C	C	C	C	C	C	C	C	C	C	C	C	C	C	C	C	C	C	G	C	C	G	C	C	H	H
JAX00242579	1	14469622	1	C	T	C	C	C	C	C	C	C	T	C	T	T	H	C	C	C	H	C	C	C	C	C	H	C	C	T	C	C	C	C	C	C	C	C	C	C	C	C	H	C	C	H	T	C	H
JAX00242581	1	14472420	0	T	C	T	T	T	T	T	C	C	T	H	T	T	T	T	T	T	H	T	T	T	T	T	T	T	T	T	T	T	C	C	T	C	T	T	T	T	C	C	T	T	C	T	T	H	H
JAX00242582	1	14472528	0	T	G	T	T	T	T	T	G	G	T	H	T	T	T	T	T	T	H	T	T	T	T	T	T	T	T	T	T	T	G	G	T	H	T	T	T	T	G	G	T	T	G	T	T	H	T
JAX00000855	1	14489118	1	G	A	G	G	A	G	G	A	A	G	H	G	G	G	H	H	G	H	G	G	G	G	G	G	G	G	G	G	G	A	A	G	H	G	G	G	G	A	A	G	G	A	G	G	H	H
JAX00000856	1	14489300	1	A	C	C	A	A	C	C	A	A	C	H	C	C	C	H	H	A	H	A	C	C	A	C	H	C	C	C	C	C	A	A	C	A	C	A	C	A	A	A	C	C	A	C	C	H	H
JAX00242583	1	14498612	0	T	C	T	T	T	T	T	T	C	T	T	T	T	T	T	T	T	T	T	T	T	T	T	T	T	T	T	T	T	T	T	T	T	T	T	T	T	T	C	T	T	C	T	T	H	H
JAX00000857	1	14503207	1	A	G	G	A	A	G	G	A	A	G	G	G	G	G	H	H	A	H	A	G	G	A	G	H	G	G	G	G	G	A	A	G	A	G	A	G	A	A	A	G	G	A	G	G	H	H
JAX00000858	1	14527345	0	T	A	T	T	A	T	T	A	A	T	T	T	T	T	H	H	T	H	T	T	T	T	T	T	T	T	T	T	T	A	A	T	H	T	T	T	T	A	A	T	T	A	T	T	H	H
JAX00000859	1	14527539	1	G	A	G	G	A	G	G	G	G	G	G	G	G	G	H	H	G	G	G	G	G	G	G	G	G	G	G	G	G	G	G	G	G	G	G	G	G	G	G	G	G	G	G	G	G	G
JAX00242585	1	14528490	1	T	A	T	T	T	T	T	A	T	T	T	T	T	T	T	T	T	H	T	T	T	T	T	T	T	T	T	T	T	A	A	T	H	T	T	T	T	A	T	T	T	T	T	T	T	T
JAX00242586	1	14529109	0	C	T	C	C	T	C	C	C	T	C	C	C	C	C	H	H	C	C	C	C	C	C	C	C	C	C	C	C	C	C	C	C	C	C	C	C	C	C	T	C	C	T	C	C	H	H
JAX00242588	1	14529384	1	G	A	G	G	A	G	G	G	G	G	G	G	G	G	H	H	G	G	G	G	G	G	G	G	G	G	G	G	G	G	G	G	G	G	G	G	G	G	G	G	G	G	G	G	G	G
JAX00242589	1	14529483	1	G	A	G	G	A	G	G	A	A	G	G	G	G	G	H	H	G	H	G	G	G	G	G	G	G	G	G	G	G	A	A	G	H	G	G	G	G	A	A	G	G	A	G	G	H	H
JAX00242590	1	14529660	1	C	T	C	C	T	C	C	C	C	C	C	C	C	C	H	H	C	C	C	C	C	C	C	C	C	C	C	C	C	C	C	C	C	C	C	C	C	C	C	C	C	C	C	C	C	C
JAX00000860	1	14553186	0	C	T	T	C	C	T	T	C	C	T	T	T	T	T	H	H	C	H	C	T	T	C	T	H	T	T	T	T	T	C	C	T	C	T	C	T	C	C	C	T	T	C	T	T	H	H
JAX00242592	1	14553995	0	G	T	G	G	T	G	G	G	G	G	G	G	G	G	H	H	G	G	G	G	G	G	G	G	G	G	G	G	G	G	G	G	G	G	G	G	G	G	G	G	G	G	G	G	G	G
JAX00242593	1	14554929	0	A	G	A	A	A	A	A	G	G	A	A	A	A	A	A	A	A	H	A	A	A	A	A	A	A	A	A	A	A	G	G	A	H	A	A	A	A	G	G	A	A	G	A	A	H	H
JAX00242595	1	14562067	0	G	A	A	G	A	A	A	G	G	A	A	A	A	A	A	A	G	H	G	A	A	G	A	A	A	A	A	A	A	G	G	A	G	A	G	A	G	G	G	A	A	G	A	A	H	H
JAX00242597	1	14562770	1	C	T	C	C	C	C	C	T	T	C	C	C	C	C	C	C	C	H	C	C	C	C	C	C	C	C	C	C	C	T	T	C	H	C	C	C	C	T	T	C	C	T	C	C	H	H
JAX00000863	1	14564546	1	G	A	A	G	A	A	A	G	G	A	A	A	A	A	A	A	G	H	G	A	A	G	A	H	A	A	A	A	A	G	G	A	G	A	G	A	G	G	G	A	A	G	A	A	H	H
JAX00242599	1	14596963	0	G	A	G	G	A	G	G	G	G	A	G	A	A	H	H	H	G	H	G	G	G	G	G	H	G	G	A	G	G	G	G	G	G	G	G	G	G	G	G	H	G	G	H	A	G	H
JAX00242601	1	14607540	0	C	T	T	C	C	T	T	C	C	C	T	C	C	H	H	H	C	C	C	T	T	C	T	C	T	T	C	T	T	C	C	T	C	T	C	T	C	C	C	H	T	C	H	C	H	C
JAX00000864	1	14610973	0	T	G	G	T	T	G	G	G	G	T	G	T	T	H	H	H	T	H	T	G	G	T	G	T	G	G	T	G	G	G	G	G	H	G	T	G	T	G	G	H	G	G	H	T	G	H
JAX00000866	1	14624863	0	T	C	C	T	T	C	C	C	C	T	C	T	T	H	H	H	T	H	T	C	C	T	C	T	C	C	T	C	C	C	C	C	H	C	T	C	T	C	C	H	C	C	H	T	C	H
JAX00242603	1	14641343	1	G	A	G	G	A	G	G	G	G	A	G	A	A	H	H	H	G	H	G	G	G	G	G	H	G	G	A	G	G	G	G	G	G	G	G	G	G	G	G	H	G	G	H	A	G	H
JAX00242604	1	14652702	0	C	T	C	C	C	C	C	C	T	C	C	C	C	C	C	C	C	C	C	C	C	C	C	C	C	C	C	C	C	C	C	C	C	C	C	C	C	C	T	C	C	T	C	C	H	H
JAX00242606	1	14654136	1	G	C	G	G	C	G	G	G	G	C	G	C	C	H	H	H	G	H	G	G	G	G	G	H	G	G	C	G	G	G	G	G	G	G	G	G	G	G	G	H	G	G	H	C	G	H
JAX00242607	1	14654289	0	T	C	C	T	C	C	C	C	T	C	C	C	C	C	C	C	T	C	T	C	C	T	C	H	C	C	C	C	C	C	C	C	H	C	T	C	T	C	T	C	C	T	C	C	H	H
JAX00242608	1	14660657	0	A	G	A	A	G	A	A	G	A	G	A	G	G	H	A	A	A	G	A	A	A	A	A	A	A	A	G	A	A	G	G	A	H	A	A	A	A	G	A	H	A	A	H	G	A	H
JAX00000868	1	14660726	0	G	A	A	G	G	A	A	G	G	G	A	G	G	H	H	H	G	G	G	A	A	G	A	G	A	A	G	A	A	G	G	A	G	A	G	A	G	G	G	H	A	G	H	G	H	G
JAX00000869	1	14662370	0	T	C	C	T	C	C	C	C	C	C	C	C	C	C	C	C	T	C	T	C	C	T	C	H	C	C	C	C	C	C	H	C	T	C	T	C	T	C	C	C	C	C	C	C	C	C
JAX00242610	1	14675960	1	G	A	G	G	G	G	G	A	A	G	G	G	G	G	G	G	G	H	G	G	G	G	G	G	G	G	G	G	G	A	A	G	H	G	G	G	G	A	A	G	G	A	G	G	H	H
JAX00242611	1	14676482	0	A	G	A	A	A	A	A	G	G	A	A	A	A	A	A	A	A	H	A	A	A	A	A	A	A	A	H	A	A	G	G	A	H	A	A	A	A	G	G	A	A	G	A	A	H	H
JAX00190868	1	14691132	0	G	T	G	G	G	G	G	G	T	G	G	G	G	G	G	G	G	G	G	G	G	G	G	G	G	G	G	G	G	G	G	G	G	G	G	G	G	G	T	G	G	T	G	G	H	H
JAX00242614	1	14701031	1	C	G	G	C	G	G	G	C	C	G	G	G	G	G	G	G	C	H	C	G	G	C	G	H	G	G	G	G	G	C	C	G	C	G	C	G	C	C	C	G	G	C	G	G	H	H
JAX00242615	1	14701423	1	G	A	G	G	G	G	G	G	G	A	G	A	A	H	G	G	G	H	G	G	G	G	G	H	G	G	A	G	G	G	G	G	G	G	G	G	G	G	G	H	G	G	H	A	G	H
JAX00242616	1	14703061	0	C	T	T	C	T	T	T	T	T	T	T	H	H	T	T	T	C	T	C	T	T	C	T	H	T	T	T	T	T	T	T	T	H	T	C	T	C	T	T	T	T	T	T	T	T	T
JAX00242617	1	14703092	0	G	A	A	G	A	A	A	G	G	A	A	A	A	A	A	A	G	G	G	A	A	G	A	H	A	A	A	A	A	G	G	A	G	A	G	A	G	G	G	A	A	G	A	A	H	H
JAX00242619	1	14717588	1	G	A	G	G	G	G	G	G	A	G	G	G	G	G	G	G	G	G	G	G	G	G	G	G	G	G	G	G	G	G	G	G	G	G	G	G	G	G	A	G	G	A	G	G	H	H
JAX00242621	1	14721411	0	T	C	T	T	T	T	T	C	C	T	H	H	T	T	T	T	T	H	H	T	T	T	T	T	T	T	T	T	T	C	C	T	H	T	T	T	T	C	C	T	T	C	T	T	H	H
JAX00242633	1	14738606	0	A	G	A	A	A	A	A	G	G	A	A	A	A	A	A	A	A	A	A	A	A	A	A	A	A	A	A	A	A	G	G	A	A	A	A	A	A	G	G	A	A	G	A	A	A	A
JAX00242640	1	14745535	0	C	G	C	C	C	C	C	C	G	C	C	C	C	C	C	C	C	C	C	C	C	C	C	C	C	C	C	C	C	C	C	C	C	C	C	C	C	C	G	C	C	G	C	C	H	H
JAX00242642	1	14748466	1	A	T	A	A	T	A	A	T	A	A	A	A	A	A	H	H	A	H	A	A	A	A	A	A	A	A	A	A	A	T	T	A	H	A	A	A	A	T	A	A	A	A	A	A	A	A
JAX00242643	1	14748501	1	C	G	C	C	C	C	C	G	C	C	C	C	C	C	C	C	C	H	C	C	C	C	C	C	C	C	C	C	C	G	G	C	H	C	C	C	C	G	C	C	C	C	C	C	C	C
JAX00242645	1	14749092	1	T	C	T	T	C	T	T	T	C	T	T	T	T	T	H	H	T	T	T	T	T	T	T	T	T	T	T	T	T	T	T	T	T	T	T	T	T	T	C	T	T	C	T	T	H	H
JAX00242646	1	14761001	1	C	T	C	C	C	C	C	C	T	C	C	C	C	C	C	C	C	C	C	C	C	C	C	C	C	C	C	C	C	C	C	C	C	C	C	C	C	C	T	C	C	T	C	C	H	H
JAX00242647	1	14764117	0	C	T	C	C	C	C	C	T	C	C	C	C	C	C	C	C	C	H	C	C	C	C	C	C	C	C	C	C	C	T	T	C	H	C	C	C	C	T	C	C	C	C	C	C	C	C
JAX00000876	1	14764881	1	C	T	C	C	T	C	C	C	C	C	C	C	C	C	H	H	C	C	C	C	C	C	C	C	C	C	C	C	C	C	C	C	C	C	C	C	C	C	C	C	C	C	C	C	C	C
JAX00242648	1	14767737	0	T	C	T	T	T	T	T	C	C	T	T	T	T	T	T	T	T	H	T	T	T	T	T	T	T	T	T	T	T	C	C	T	H	T	T	T	T	C	C	T	T	C	T	T	H	H
JAX00242651	1	14779190	0	C	T	C	C	C	C	C	C	T	C	C	C	C	C	C	C	C	C	C	C	C	C	C	C	C	C	C	C	C	C	C	C	C	C	C	C	C	C	T	C	C	T	C	C	H	H
JAX00242652	1	14780011	0	C	A	C	C	C	C	C	A	C	C	C	C	C	C	C	C	C	C	C	C	C	C	C	C	C	C	C	C	C	A	A	C	H	C	C	C	C	A	C	C	C	C	C	C	C	C
JAX00000878	1	14782352	0	G	A	G	G	A	G	G	A	A	G	G	G	G	G	H	H	G	H	G	G	G	G	G	G	G	G	G	G	G	A	A	G	H	G	G	G	G	A	A	G	G	A	G	G	H	H
JAX00242653	1	14801885	0	C	T	C	C	T	C	C	T	T	C	C	C	C	C	H	H	C	H	C	C	C	C	C	C	C	C	C	C	C	T	T	C	H	C	C	C	C	T	T	C	C	T	C	C	H	H
JAX00242654	1	14802092	0	G	C	G	G	G	G	G	G	G	C	G	C	C	H	G	G	G	H	G	G	G	G	G	H	G	G	C	G	G	G	G	G	G	G	G	G	G	G	G	H	G	G	H	C	G	H
JAX00000879	1	14810330	0	C	T	C	C	T	C	C	C	C	C	C	C	C	C	H	H	C	C	C	C	C	C	C	C	C	C	C	C	C	C	C	C	C	C	C	C	C	C	C	C	C	C	C	C	C	C
JAX00000880	1	14811064	0	G	A	G	G	A	G	G	G	G	G	G	G	G	G	H	H	G	G	G	G	G	G	G	G	G	G	G	G	G	G	G	G	G	G	G	G	G	G	G	G	G	G	G	G	G	G
JAX00242660	1	14842855	0	G	T	G	G	T	G	G	G	T	G	G	G	G	G	H	H	G	G	G	G	G	G	G	G	G	G	G	G	G	G	G	G	G	G	G	G	G	G	T	G	G	T	G	G	H	H
JAX00242661	1	14843254	1	G	A	G	G	G	G	G	G	A	G	G	G	G	G	G	G	G	G	G	G	G	G	G	G	G	G	G	G	G	G	G	G	G	G	G	G	G	G	A	G	G	A	G	G	H	H
JAX00242662	1	14843723	1	G	C	G	G	C	G	G	G	C	G	G	G	G	G	H	H	G	G	G	G	G	G	G	G	G	G	G	G	G	G	G	G	G	G	G	G	G	G	C	G	G	C	G	G	H	H
JAX00242664	1	14860319	1	G	A	G	G	G	G	G	A	A	G	G	G	G	G	G	G	G	H	G	G	G	G	G	G	G	G	G	G	G	A	A	G	H	G	G	G	G	A	A	G	G	A	G	G	H	H
JAX00242666	1	14862172	1	T	C	T	T	T	T	T	C	C	T	T	T	T	T	T	T	T	H	T	T	T	T	T	T	T	T	T	T	T	C	C	T	H	T	T	T	T	C	C	T	T	C	T	T	H	H
JAX00000883	1	14875966	0	T	C	T	T	C	T	T	C	C	T	T	T	T	T	H	H	T	H	T	T	T	T	T	T	T	T	T	T	T	C	C	T	H	T	T	T	T	C	C	T	T	C	T	T	H	H
JAX00000884	1	14876055	1	A	G	A	A	G	A	A	G	G	A	A	A	A	A	H	H	A	H	A	A	A	A	A	A	A	A	A	A	A	G	G	A	H	A	A	A	A	G	G	A	A	G	A	A	H	H
JAX00000885	1	14889641	0	A	G	A	A	G	A	A	G	G	A	A	A	A	A	H	H	A	A	A	A	A	A	A	A	A	A	A	A	A	G	G	A	H	A	A	A	A	G	G	A	A	G	A	A	H	H
JAX00242669	1	14890252	0	A	T	A	A	A	A	A	T	A	A	A	A	A	A	A	A	A	H	A	A	A	A	A	A	A	A	A	A	A	T	T	A	A	A	A	A	A	T	A	A	A	A	A	A	A	A
JAX00242671	1	14892403	0	G	A	G	G	G	G	G	A	G	G	G	G	G	G	G	G	G	H	G	G	G	G	G	G	G	G	G	G	G	A	A	G	H	G	G	G	G	A	G	G	G	G	G	G	G	G
JAX00242672	1	14893546	0	T	C	T	T	C	T	T	T	C	T	T	T	T	T	H	H	T	T	T	T	T	T	T	T	T	T	T	T	T	T	T	T	T	T	T	T	T	T	C	T	T	C	T	T	H	H
JAX00000887	1	14894248	0	G	T	G	G	T	G	G	T	T	G	G	G	G	G	H	H	G	H	G	G	G	G	G	G	G	G	G	G	G	T	T	G	H	G	G	G	G	T	T	G	G	T	G	G	H	H
JAX00242673	1	14904147	1	T	C	T	T	T	T	T	T	C	T	T	T	T	T	T	T	T	T	T	T	T	T	T	T	T	T	T	T	T	T	T	T	T	T	T	T	T	T	C	T	T	C	T	T	H	H
JAX00000892	1	14980539	1	G	A	G	G	G	G	G	A	A	G	G	G	G	G	G	G	G	H	G	G	G	G	G	G	G	G	G	G	G	A	A	G	H	G	G	G	G	A	A	G	G	A	G	G	H	H
JAX00242683	1	15013164	1	A	G	A	A	A	A	A	G	G	A	A	A	A	A	A	A	A	H	A	A	A	A	A	A	A	A	A	A	A	G	G	A	H	A	A	A	A	G	G	A	A	G	A	A	H	H
JAX00190877	1	15014287	0	C	T	C	C	C	C	C	T	T	C	C	C	C	C	C	C	C	C	C	C	C	C	C	C	C	C	C	C	C	T	T	C	H	C	C	C	C	T	T	C	C	T	C	C	H	H
JAX00242687	1	15089248	1	C	T	C	C	C	C	C	C	T	C	C	C	C	C	C	C	C	C	C	C	C	C	C	C	C	C	C	C	C	C	C	C	C	C	C	C	C	C	T	C	C	T	C	C	H	H
JAX00242688	1	15089710	0	T	C	T	T	C	T	T	T	T	T	T	T	T	T	H	H	T	T	T	T	T	T	T	T	T	T	T	T	T	T	T	T	T	T	T	T	T	T	T	T	T	T	T	T	T	T
JAX00242689	1	15090876	0	G	A	G	G	A	G	G	G	G	G	G	G	G	G	H	H	G	G	G	G	G	G	G	G	G	G	G	G	G	G	G	G	G	G	G	G	G	G	G	G	G	G	G	G	G	G
JAX00242690	1	15091121	0	C	T	C	C	C	C	C	C	T	C	C	C	C	C	C	C	C	C	C	C	C	C	C	C	C	C	C	C	C	C	C	C	C	C	C	C	C	C	T	C	C	T	C	C	H	H
JAX00242692	1	15091334	0	A	G	A	A	A	A	A	G	A	A	A	A	A	A	A	A	A	G	A	A	A	A	A	A	A	A	A	A	A	G	G	A	G	A	A	A	A	G	A	A	A	A	A	A	A	A
JAX00190878	1	15096680	1	A	G	A	A	A	A	A	A	G	A	A	A	A	A	A	A	A	A	A	A	A	A	A	A	A	A	A	A	A	A	A	A	A	A	A	A	A	A	G	A	A	G	A	A	H	H
JAX00000900	1	15105838	0	C	T	C	C	T	C	C	C	C	C	C	C	C	C	H	H	C	C	C	C	C	C	C	C	C	C	C	C	C	C	C	C	C	C	C	C	C	C	C	C	C	C	C	C	C	C
JAX00000901	1	15105969	0	G	A	G	G	A	G	G	A	A	G	G	G	G	G	H	H	G	H	G	G	G	G	G	G	G	G	G	G	G	A	A	G	H	G	G	G	G	A	A	G	G	A	G	G	H	H
JAX00000902	1	15116113	0	T	C	T	T	C	T	T	C	T	T	T	T	T	T	H	H	T	H	T	T	T	T	T	T	T	T	T	T	T	C	H	T	T	T	T	T	T	C	T	T	T	T	T	T	T	T
JAX00242693	1	15129123	1	T	C	T	T	T	T	T	C	C	T	T	T	T	T	T	T	T	H	T	T	T	T	T	T	T	T	T	T	T	C	C	T	H	T	T	T	T	C	C	T	T	C	T	T	H	H
JAX00242694	1	15134476	1	C	T	C	C	C	C	C	T	T	C	C	C	C	C	C	C	C	H	C	C	C	C	C	C	C	C	C	C	C	T	T	C	H	C	C	C	C	T	T	C	C	T	C	C	H	H
JAX00242697	1	15139725	1	C	T	C	C	C	C	C	C	T	C	C	C	C	C	C	C	C	C	C	C	C	C	C	C	C	C	C	C	C	C	C	C	C	C	C	C	C	C	T	C	C	T	C	C	H	H
JAX00000904	1	15140953	1	T	A	A	T	T	T	T	T	T	T	T	T	T	H	T	H	T	T	T	T	T	T	T	T	A	A	T	T	T	T	T	T	T	T	T	A	T	T	T	H	A	T	T	T	H	T
JAX00242707	1	15191571	0	G	T	G	G	G	G	G	T	T	G	G	G	G	G	G	G	G	H	G	G	G	G	G	G	G	G	G	G	G	T	T	G	H	G	G	G	G	T	T	G	G	T	G	G	H	H
JAX00242708	1	15192442	0	G	A	G	G	G	G	G	G	A	G	G	G	G	G	G	G	G	G	G	G	G	G	G	G	G	G	G	G	G	G	G	G	G	G	G	G	G	G	A	G	G	A	G	G	H	H
JAX00242709	1	15199503	0	A	G	A	A	A	A	A	G	G	A	A	A	A	A	A	A	A	H	A	A	A	A	A	A	A	A	A	A	A	G	G	A	H	A	A	A	A	G	G	A	A	G	A	A	H	H
JAX00242710	1	15199563	1	A	G	A	A	A	A	A	G	G	A	A	A	A	A	A	A	A	H	A	A	A	A	A	A	A	A	A	A	A	G	G	A	H	A	A	A	A	G	G	A	A	G	A	A	H	H
JAX00242711	1	15200334	1	G	A	G	G	G	G	G	A	G	G	G	G	G	G	G	G	G	H	G	G	G	G	G	G	G	G	G	G	G	A	A	G	H	G	G	G	G	A	G	G	G	G	G	G	G	G
JAX00242712	1	15202281	0	A	C	A	A	A	A	A	A	A	C	A	C	C	C	A	A	A	H	A	A	A	A	A	C	A	A	C	A	A	A	A	A	A	A	A	A	A	A	A	H	A	A	H	C	A	H
JAX00242713	1	15202412	1	C	T	C	C	C	C	C	C	T	C	C	C	C	C	C	C	C	C	C	C	C	C	C	C	C	C	C	C	C	C	C	C	C	C	C	C	C	C	T	C	C	T	C	C	H	H
JAX00242714	1	15208811	0	G	A	G	G	G	G	G	G	A	G	G	G	G	G	G	G	G	G	G	G	G	G	G	G	G	G	G	G	G	G	G	G	G	G	G	G	G	G	H	G	G	A	G	G	G	H
JAX00000909	1	15228691	1	G	C	G	G	G	G	G	C	G	G	G	G	G	G	G	G	G	H	G	G	G	G	G	G	G	G	G	G	G	C	C	G	H	G	G	G	G	C	G	G	G	G	G	G	G	G
JAX00242715	1	15233814	0	T	C	T	T	T	T	T	C	C	T	T	T	T	T	T	T	T	H	T	T	T	T	T	T	T	T	T	T	T	C	C	T	H	T	T	T	T	C	C	T	T	C	T	T	H	H
JAX00242716	1	15233839	1	G	A	G	G	G	G	G	G	A	G	G	G	G	G	G	G	G	G	G	G	G	G	G	G	G	G	G	G	G	G	G	G	G	G	G	G	G	G	A	G	G	A	G	G	H	H
JAX00242719	1	15260797	1	T	C	T	T	T	T	T	C	C	T	T	T	T	T	T	T	T	H	T	T	T	T	T	T	T	T	T	T	T	C	C	T	H	T	T	T	T	C	C	T	T	C	T	T	H	H
JAX00000914	1	15268203	0	C	G	C	C	C	C	C	G	G	C	C	C	C	C	C	C	C	H	C	C	C	C	C	C	C	C	C	C	C	G	G	C	H	C	C	C	C	G	G	C	C	G	C	C	H	H
JAX00242720	1	15274455	1	A	G	A	A	A	A	A	G	G	A	A	A	A	A	A	A	A	H	A	A	A	A	A	A	A	A	A	A	A	G	G	A	H	A	A	A	A	G	G	A	A	G	A	A	H	H
JAX00242721	1	15275370	1	T	C	T	T	T	T	T	C	C	T	T	T	T	T	T	T	T	H	T	T	T	T	T	T	T	T	T	T	T	C	C	T	H	T	T	T	T	C	C	T	T	C	T	T	H	H
JAX00242723	1	15280973	1	C	G	C	C	C	C	C	G	G	C	C	C	C	C	C	C	C	H	C	C	C	C	C	C	C	C	C	C	C	G	G	C	H	C	C	C	C	G	G	C	C	G	C	C	H	H
JAX00242724	1	15281290	1	G	A	G	G	G	G	G	G	A	G	G	G	G	G	G	G	G	G	G	G	G	G	G	G	G	G	G	G	G	G	G	G	G	G	G	G	G	G	A	G	G	A	G	G	H	H
JAX00242726	1	15285199	1	A	C	A	A	A	A	A	A	C	A	A	A	A	A	A	A	A	A	A	A	A	A	A	A	A	A	A	A	A	A	A	A	A	A	A	A	A	A	C	A	A	C	A	A	H	H
JAX00242727	1	15285421	1	T	C	T	T	T	T	T	C	C	T	T	T	T	T	T	T	T	H	T	T	T	T	T	T	T	T	T	T	T	C	C	T	H	T	T	T	T	C	C	T	T	C	T	T	H	H
JAX00242729	1	15302922	0	A	G	A	A	A	A	A	G	A	A	A	A	A	A	A	A	A	H	A	A	A	A	A	A	A	A	A	A	A	G	G	A	H	A	A	A	A	G	A	A	A	A	A	A	A	A
JAX00242730	1	15303730	1	A	T	A	A	A	A	A	T	A	A	A	A	A	A	A	A	A	H	A	A	A	A	A	A	A	A	A	A	A	T	T	A	H	A	A	A	A	T	A	A	A	A	A	A	A	A
JAX00000917	1	15306835	0	G	T	G	G	G	G	G	T	T	G	G	G	G	G	G	G	G	H	G	G	G	G	G	G	G	G	G	G	G	T	T	G	H	G	G	G	G	T	T	G	G	T	G	G	H	H
JAX00242731	1	15307148	0	C	T	C	C	C	C	C	C	T	C	C	C	C	C	C	C	C	C	C	C	C	C	C	C	C	C	C	C	C	C	C	C	C	C	C	C	C	C	T	C	C	T	C	C	H	H
JAX00242735	1	15308955	1	A	G	A	A	A	A	A	G	G	A	A	A	A	A	A	A	A	H	A	A	A	A	A	A	A	A	A	A	A	G	G	A	H	A	A	A	A	G	G	A	A	G	A	A	H	H
JAX00242736	1	15316343	1	G	A	G	G	G	G	G	A	A	G	G	G	G	G	G	G	G	H	G	G	G	G	G	G	G	G	G	G	G	A	A	G	H	G	G	G	G	A	A	G	G	A	G	G	H	H
JAX00242737	1	15317801	0	C	T	C	C	C	C	C	C	T	C	C	C	C	C	C	C	C	C	C	C	C	C	C	C	C	C	C	C	C	C	C	C	C	C	C	C	C	C	T	C	C	T	C	C	H	H
JAX00242742	1	15338836	0	A	C	A	A	A	A	A	A	A	C	A	C	C	H	A	A	A	H	A	A	A	A	A	C	A	A	C	A	A	A	A	A	A	A	A	A	A	A	A	H	A	A	H	C	A	H
JAX00242743	1	15338931	0	A	G	A	A	A	A	A	G	G	A	A	A	A	A	A	A	A	H	A	A	A	A	A	A	A	A	A	A	A	G	G	A	H	A	A	A	A	G	G	A	A	G	A	A	H	H
JAX00242744	1	15340528	1	G	A	G	G	G	G	G	G	A	G	G	G	G	G	G	G	G	G	G	G	G	G	G	G	G	G	G	G	G	G	G	G	G	G	G	G	G	G	A	G	G	A	G	G	H	H
JAX00000919	1	15341027	0	A	G	A	A	A	A	A	A	G	A	A	A	A	A	A	A	A	A	A	A	A	A	A	A	A	A	A	A	A	A	A	A	A	A	A	A	A	A	G	A	A	G	A	A	H	H
JAX00242745	1	15343292	1	G	A	G	G	G	G	G	G	G	A	G	A	A	H	G	G	G	H	G	G	G	G	G	A	G	G	A	G	G	G	G	G	G	G	G	G	G	G	G	H	G	G	H	A	G	H
JAX00242746	1	15344238	1	G	A	G	G	G	G	G	G	G	A	G	A	A	H	G	G	G	H	G	G	G	G	G	A	G	G	A	G	G	G	G	G	G	G	G	G	G	G	G	H	G	G	H	A	G	H
JAX00000920	1	15345130	1	C	G	C	C	G	C	C	G	G	G	C	G	G	H	H	H	C	G	C	C	C	C	C	G	C	C	G	C	C	G	G	C	H	C	C	C	C	G	G	H	C	G	H	G	H	G
JAX00242748	1	15348811	1	G	A	G	G	G	G	G	G	A	A	G	A	A	H	G	G	G	H	G	G	G	G	G	A	G	G	A	G	G	G	G	G	G	G	G	G	G	G	A	H	G	A	H	A	H	A
JAX00242749	1	15349191	0	A	G	A	A	A	A	A	G	A	A	A	A	A	A	A	A	A	H	A	A	A	A	A	A	A	A	A	A	A	G	G	A	G	A	A	A	A	G	A	A	A	A	A	A	A	A
JAX00242750	1	15349966	1	G	A	G	G	G	G	G	A	G	G	G	G	G	G	G	G	G	H	G	G	G	G	G	G	G	G	G	G	G	A	A	G	H	G	G	G	G	A	G	G	G	G	G	G	G	G
JAX00242752	1	15350297	0	T	G	T	T	T	T	T	G	G	G	T	G	G	H	T	T	T	G	T	T	T	T	T	H	T	T	G	T	T	G	G	T	H	T	T	T	T	G	G	H	T	G	H	G	H	G
JAX00242753	1	15350531	1	A	G	A	A	A	A	A	A	G	G	A	G	G	H	A	A	A	H	A	A	A	A	A	H	A	A	G	A	A	A	A	A	A	A	A	A	A	A	G	H	A	G	H	G	H	G
JAX00242755	1	15351898	0	A	G	A	A	A	A	A	A	A	G	A	G	G	H	A	A	A	H	A	A	A	A	A	H	A	A	G	A	A	A	A	A	A	A	A	A	A	A	A	H	A	A	H	G	A	H
JAX00242756	1	15352036	0	T	A	T	T	T	T	T	A	A	A	T	A	A	H	T	T	T	A	T	T	T	T	T	H	T	T	A	T	T	A	A	T	H	T	T	T	T	A	A	H	T	A	H	A	H	A
JAX00190884	1	15367411	1	G	A	G	G	G	G	G	A	A	G	G	G	G	G	G	G	G	H	G	G	G	G	G	G	G	G	G	G	G	A	A	G	H	G	G	G	G	A	A	G	G	A	G	G	H	H
JAX00242760	1	15373692	0	A	G	A	A	A	A	A	G	G	A	A	A	A	A	A	A	A	H	A	A	A	A	A	A	A	A	A	A	A	G	G	A	H	A	A	A	A	G	G	A	A	G	A	A	H	H
JAX00000921	1	15374477	0	T	C	T	T	C	T	T	C	C	C	T	C	C	H	H	H	T	C	T	T	T	T	T	H	T	T	C	T	T	C	C	T	H	T	T	T	T	C	C	H	T	C	H	C	H	C
JAX00242762	1	15374823	1	T	C	T	T	T	T	T	T	C	T	T	T	T	T	T	T	T	T	T	T	T	T	T	T	T	T	T	T	T	T	T	T	T	T	T	T	T	T	C	T	T	C	T	T	H	H
JAX00000922	1	15376696	1	A	G	A	A	A	A	A	G	G	G	A	G	G	H	A	A	A	G	A	A	A	A	A	H	A	A	G	A	A	G	G	A	H	A	A	A	A	G	G	H	A	G	H	G	H	G
JAX00000923	1	15379394	0	G	A	G	G	A	G	G	G	G	G	G	G	G	G	H	H	G	G	G	G	G	G	G	G	G	G	G	G	G	A	A	G	G	G	G	G	G	A	G	G	G	G	G	G	G	G
JAX00242763	1	15383156	0	C	T	C	C	C	C	C	C	C	T	C	T	T	H	C	C	C	H	C	C	C	C	C	C	C	C	T	C	C	C	C	C	C	C	C	C	C	C	C	C	C	C	H	T	C	H
JAX00242764	1	15393427	1	A	G	A	A	A	A	A	A	G	A	A	A	A	A	A	A	A	A	A	A	A	A	A	A	A	A	A	A	A	A	A	A	A	A	A	A	A	A	G	A	A	G	A	A	H	H
JAX00242766	1	15409854	0	G	A	G	G	G	G	G	G	G	A	G	A	A	H	G	G	G	H	G	G	G	G	G	H	G	G	A	G	G	G	G	G	G	G	G	G	G	G	G	H	G	G	H	A	G	H
JAX00000924	1	15420224	0	A	G	A	A	A	A	A	A	A	G	A	G	G	H	A	A	A	H	A	A	A	A	A	H	A	A	G	A	A	A	A	A	A	A	A	A	A	A	A	H	A	A	H	G	A	H
JAX00242775	1	15424162	1	T	C	T	T	T	T	T	C	C	T	T	T	T	T	T	T	T	H	T	T	T	T	T	T	T	T	T	T	T	C	C	T	H	T	T	T	T	C	C	T	T	C	T	T	H	H
JAX00000925	1	15424192	1	C	T	C	C	C	C	C	C	C	T	C	T	T	H	C	C	C	H	C	C	C	C	C	H	C	C	T	C	C	C	C	C	C	C	C	C	C	C	C	H	C	C	H	T	C	H
JAX00242776	1	15429072	0	A	G	A	A	A	A	A	G	G	A	A	A	A	A	A	A	A	H	A	A	A	A	A	A	A	A	A	A	A	G	G	A	H	A	A	A	A	G	G	A	A	G	A	A	H	H
JAX00242778	1	15430294	1	A	G	A	A	A	A	A	G	G	A	A	A	A	A	A	A	A	H	A	A	A	A	A	A	A	A	A	A	A	G	G	A	H	A	A	A	A	G	G	A	A	G	A	A	H	H
JAX00242779	1	15430324	0	C	T	C	C	C	C	C	C	T	C	C	C	C	C	C	C	C	C	C	C	C	C	C	C	C	C	C	C	C	C	C	C	C	C	C	C	C	C	T	C	C	T	C	C	H	H
JAX00242780	1	15436239	0	G	A	G	G	G	G	G	A	A	A	G	A	A	H	G	G	G	A	G	G	G	G	G	H	G	G	A	G	G	A	A	G	H	G	G	G	G	A	A	H	G	A	H	A	H	A
JAX00242782	1	15439837	0	C	G	C	C	C	C	C	G	G	G	H	G	G	H	H	C	C	G	H	C	C	C	C	H	C	C	G	C	C	G	G	C	H	C	C	C	C	G	G	H	C	G	H	G	H	G
JAX00000926	1	15439973	1	T	C	T	T	C	T	T	C	C	C	T	C	C	H	H	H	T	C	T	T	T	T	T	H	T	T	C	T	T	C	C	T	H	T	T	T	T	C	C	H	T	C	H	C	H	C
JAX00242783	1	15440048	0	G	A	G	G	G	G	G	G	G	A	G	A	A	H	G	G	G	H	G	G	G	G	G	H	G	G	A	G	G	G	G	G	G	G	G	G	G	G	G	H	G	G	H	A	G	H
JAX00242784	1	15443481	0	T	C	T	T	T	T	T	C	T	C	T	C	C	H	T	T	T	C	T	T	T	T	T	H	T	T	C	T	T	C	C	T	H	T	T	T	T	C	T	H	T	T	H	C	T	H
JAX00000927	1	15461133	1	G	C	G	G	G	G	G	C	C	C	G	C	C	H	G	G	G	C	G	G	G	G	G	H	G	G	C	G	G	C	C	G	H	G	G	G	G	C	C	H	G	C	H	C	H	C
JAX00000928	1	15461645	0	G	A	G	G	G	G	G	A	A	A	G	A	A	H	G	G	G	A	G	G	G	G	G	H	G	G	A	G	G	A	A	G	H	G	G	G	G	A	A	H	G	A	H	A	H	A
JAX00000929	1	15468392	1	T	C	T	T	T	T	T	C	C	C	T	C	C	H	T	T	T	C	T	T	T	T	T	H	T	T	C	T	T	C	C	T	H	T	T	T	T	C	C	H	T	C	H	C	H	C
JAX00242787	1	15470006	1	G	T	G	G	G	G	G	T	T	T	G	T	T	H	G	G	G	T	G	G	G	G	G	H	G	G	T	G	G	T	T	G	H	G	G	G	G	T	T	H	G	T	H	T	H	T
JAX00242792	1	15506586	1	C	T	C	C	C	C	C	T	T	C	C	C	C	C	C	C	C	H	C	C	C	C	C	C	C	C	C	C	C	T	T	C	H	C	C	C	C	T	T	C	C	T	C	C	H	H
JAX00242793	1	15506610	0	A	T	T	A	T	T	T	T	T	T	T	T	T	T	T	T	A	T	A	T	T	A	T	H	T	T	T	T	T	T	T	T	H	T	A	T	A	T	T	T	T	T	T	T	T	T
JAX00242794	1	15507001	0	A	C	C	A	C	C	C	C	A	C	C	C	C	C	C	C	A	C	A	C	C	A	C	H	C	C	C	C	C	C	C	C	H	C	A	C	A	C	A	C	C	A	C	C	H	H
JAX00000932	1	15515763	1	C	T	T	C	T	T	T	C	C	T	T	T	T	T	T	T	C	H	C	T	T	C	T	H	T	T	T	T	T	C	C	T	C	T	C	T	C	C	C	T	T	C	T	T	H	H
JAX00242796	1	15523478	1	G	A	G	G	G	G	G	A	G	G	G	G	G	G	G	G	G	H	G	G	G	G	G	G	G	G	G	G	G	A	A	G	H	G	G	G	G	A	G	G	G	G	G	G	G	G
JAX00242799	1	15524360	1	G	T	G	G	G	G	G	G	T	G	G	G	G	G	G	G	G	G	G	G	G	G	G	G	G	G	G	G	G	G	G	G	G	G	G	G	G	G	T	G	G	T	G	G	H	H
JAX00000933	1	15538382	0	A	G	G	A	G	G	G	G	A	G	G	G	G	G	G	G	A	G	A	G	G	A	G	H	G	G	G	G	G	G	G	G	G	G	A	G	A	G	A	G	G	A	G	G	H	H
JAX00000934	1	15538820	0	T	A	A	T	A	A	A	A	A	A	A	A	A	A	A	A	T	A	T	A	A	T	A	T	A	A	A	A	A	A	A	A	H	A	T	A	T	A	A	A	A	A	A	A	A	A
JAX00242802	1	15546474	1	G	C	C	G	C	C	C	G	G	C	C	C	C	C	C	C	G	H	G	C	C	G	C	H	C	C	C	C	C	G	G	C	G	C	G	C	G	G	G	C	C	G	C	C	H	H
JAX00242803	1	15550176	0	C	T	C	C	C	C	C	T	C	C	C	C	C	C	C	C	C	H	C	C	C	C	C	C	C	C	C	C	C	T	T	C	H	C	C	C	C	T	C	C	C	C	C	C	C	C
JAX00242804	1	15550540	1	C	T	T	C	T	T	T	C	C	T	T	T	T	T	T	T	C	H	C	T	T	C	T	H	T	T	T	T	T	C	C	T	C	T	C	T	C	C	C	T	T	C	T	T	H	H
JAX00242806	1	15551083	1	G	A	G	G	G	G	G	A	A	G	G	G	G	G	G	G	G	H	G	G	G	G	G	G	G	G	G	G	G	A	A	G	H	G	G	G	G	A	A	G	G	A	G	G	H	H
JAX00242809	1	15576779	1	C	T	C	C	C	C	C	C	T	C	C	C	C	C	C	C	C	C	C	C	C	C	C	C	C	C	C	C	C	C	C	C	C	C	C	C	C	C	T	C	C	T	C	C	H	H
JAX00190887	1	15577032	1	C	T	C	C	C	C	C	C	T	C	C	C	C	C	C	C	C	C	C	C	C	C	C	C	C	C	C	C	C	C	C	C	C	C	C	C	C	C	T	C	C	T	C	C	H	H
JAX00000936	1	15579802	0	A	G	A	A	A	A	A	G	G	A	A	A	A	A	A	A	A	H	A	A	A	A	A	A	A	A	A	A	A	G	G	A	A	A	A	A	A	G	G	A	A	G	A	A	H	H
JAX00242812	1	15583946	0	A	G	A	A	A	A	A	G	G	A	A	A	A	A	A	A	A	H	A	A	A	A	A	A	A	A	A	A	A	G	G	A	A	A	A	A	A	G	G	A	A	G	A	A	H	H
JAX00242813	1	15594586	0	T	G	G	T	G	G	G	T	T	G	G	G	G	G	G	G	T	H	T	G	G	T	G	H	G	G	G	G	G	T	T	G	T	G	T	G	T	T	T	G	G	T	G	G	H	H
JAX00242814	1	15594830	0	A	G	G	A	G	G	G	A	G	G	G	G	G	G	G	G	A	H	A	G	G	A	G	H	G	G	G	G	G	A	A	G	A	G	A	G	A	A	G	G	G	G	G	G	G	G
JAX00242815	1	15594930	1	G	T	G	G	G	G	G	T	G	G	G	G	G	G	G	G	G	H	G	G	G	G	G	G	G	G	G	G	G	T	T	G	G	G	G	G	G	T	G	G	G	G	G	G	G	G
JAX00242816	1	15595090	0	C	T	C	C	C	C	C	T	C	C	C	C	C	C	C	C	C	H	C	C	C	C	C	C	C	C	C	C	C	T	T	C	C	C	C	C	C	T	C	C	C	C	C	C	C	C
JAX00242817	1	15601107	0	T	G	T	T	T	T	T	G	T	T	T	T	T	T	T	T	T	G	T	T	T	T	T	T	T	T	T	T	T	G	G	T	T	T	T	T	T	G	T	T	T	T	T	T	T	T
JAX00242821	1	15603595	1	T	A	T	T	T	T	T	T	A	A	T	A	A	H	T	T	T	H	T	T	T	T	T	H	T	T	A	T	T	T	T	T	T	T	T	T	T	T	A	H	T	A	H	A	H	A
JAX00242825	1	15618491	1	A	C	A	A	A	A	A	C	A	A	A	A	A	A	A	A	A	H	A	A	A	A	A	A	A	A	A	A	A	C	C	A	A	A	A	A	A	C	A	A	A	A	A	A	A	A
JAX00000940	1	15619876	1	C	T	T	C	T	T	T	C	T	T	T	T	T	T	T	T	C	H	C	T	T	C	T	H	T	T	T	T	T	C	C	T	C	T	C	T	C	C	T	T	T	T	T	T	T	T
JAX00242826	1	15622678	1	G	T	T	G	T	T	T	G	G	T	T	T	T	T	T	T	G	H	G	T	T	G	T	H	T	T	T	T	T	G	G	T	G	T	G	T	G	G	G	T	T	G	T	T	H	H
JAX00242828	1	15623338	0	C	T	C	C	C	C	C	C	T	C	C	C	C	C	C	C	C	C	C	C	C	C	C	C	C	C	C	C	C	C	C	C	C	C	C	C	C	C	T	C	C	T	C	C	H	H
JAX00242829	1	15624940	0	T	C	C	T	C	C	C	T	T	C	C	C	C	C	C	C	T	H	T	C	C	T	C	H	C	C	C	C	C	T	T	C	T	C	T	C	T	T	T	C	C	T	C	C	H	H
JAX00000941	1	15639450	1	A	G	G	A	A	G	A	G	G	A	G	A	A	H	H	H	A	H	A	A	G	A	A	A	G	G	A	A	G	G	G	H	A	G	A	G	A	G	G	H	G	G	H	A	G	H
JAX00242831	1	15642095	1	G	A	G	G	G	G	G	A	A	G	G	G	G	G	G	G	G	H	G	G	G	G	G	G	G	G	G	G	G	A	A	G	G	G	G	G	G	A	A	G	G	A	G	G	H	H
JAX00000942	1	15665371	0	G	A	A	G	A	A	A	G	G	G	A	G	G	H	A	A	G	G	G	A	A	G	A	G	A	A	G	A	A	G	G	A	G	A	G	A	G	G	G	H	A	G	H	G	A	G
JAX00000943	1	15667933	1	G	A	A	G	A	A	A	G	A	G	A	G	G	H	A	A	G	G	G	A	A	G	A	G	A	A	G	A	A	G	G	A	G	A	G	A	G	G	A	H	A	A	H	G	A	H
JAX00000944	1	15669265	0	T	A	A	T	A	A	A	T	T	T	A	T	T	H	A	A	T	T	T	A	A	T	A	T	A	H	T	A	A	T	T	A	T	A	T	A	T	T	T	H	A	T	H	T	H	T
JAX00242833	1	15687223	1	A	C	A	A	A	A	A	A	C	A	A	A	A	A	A	A	A	A	A	A	A	A	A	A	A	A	A	A	A	A	A	A	A	A	A	A	A	A	C	A	A	C	A	A	H	H
JAX00242834	1	15687912	1	C	G	G	C	G	G	G	G	C	C	G	C	C	H	G	G	C	H	C	G	G	C	G	C	G	G	C	G	G	G	G	G	C	G	C	G	C	G	C	H	G	C	H	C	H	C
JAX00242835	1	15687966	0	G	A	A	G	A	A	A	A	G	G	A	G	G	H	A	A	G	H	G	A	A	G	A	G	A	A	G	A	A	A	A	A	G	A	G	A	G	A	G	H	A	G	H	G	H	G
JAX00000946	1	15694114	0	T	C	C	T	C	C	C	C	C	T	C	T	T	H	C	C	T	H	T	C	C	T	C	T	C	C	T	C	C	C	C	C	T	C	T	C	T	C	C	H	C	C	H	T	C	H
JAX00242837	1	15694208	0	G	A	G	G	G	G	G	G	G	A	G	A	A	H	G	G	G	H	G	G	G	G	G	H	G	G	A	G	G	G	G	G	G	G	G	G	G	G	G	H	G	G	H	A	G	H
JAX00242838	1	15695286	1	T	A	T	T	T	T	T	A	A	T	T	T	T	T	T	T	T	H	T	T	T	T	T	T	T	T	T	T	T	A	A	T	T	T	T	T	T	A	A	T	T	A	T	T	H	H
JAX00242839	1	15697062	0	G	T	T	G	T	T	G	G	G	G	T	G	G	H	T	T	G	G	G	G	T	G	G	G	T	T	G	G	T	G	G	H	G	T	G	T	G	G	G	H	T	G	H	G	H	G
JAX00242840	1	15698827	0	T	C	T	T	T	T	T	C	T	T	T	T	T	T	T	T	T	H	T	T	T	T	T	T	T	T	T	T	T	C	C	T	T	T	T	T	T	C	T	T	T	T	T	T	T	T
JAX00242841	1	15699659	0	T	C	T	T	T	T	T	T	T	C	T	C	C	H	T	T	T	H	T	T	T	T	T	H	T	T	C	T	T	T	T	T	T	T	T	T	T	T	T	H	T	T	H	C	T	H
JAX00000947	1	15701876	0	C	T	T	C	T	T	C	T	T	T	T	T	T	T	T	T	C	T	C	C	T	C	C	H	T	T	T	C	T	T	T	H	C	T	C	T	C	T	T	T	T	T	T	T	T	T
JAX00242847	1	15707723	1	G	A	G	G	G	G	G	A	A	G	G	G	G	G	G	G	G	H	G	G	G	G	G	G	G	G	G	G	G	A	A	G	G	G	G	G	G	A	A	G	G	A	G	G	H	H
JAX00242848	1	15708538	0	G	A	G	G	G	G	G	G	G	A	G	A	A	H	G	G	G	H	G	G	G	G	G	H	G	G	A	G	G	G	G	G	G	G	G	G	G	G	G	H	G	G	H	A	G	H
JAX00242849	1	15710096	0	G	A	G	G	G	G	G	A	A	G	G	G	G	G	G	G	G	A	G	G	G	G	G	G	G	G	G	G	G	A	A	G	G	G	G	G	G	A	A	G	G	A	G	G	A	A
JAX00242850	1	15714081	0	A	G	A	A	A	A	A	A	G	A	A	A	A	A	A	A	A	A	A	A	A	A	A	A	A	A	A	A	A	A	A	A	A	A	A	A	A	A	G	A	A	G	A	A	H	H
JAX00000948	1	15736062	0	C	T	T	C	T	T	C	C	C	T	T	T	T	T	T	T	C	H	C	C	T	C	C	H	T	T	T	C	T	C	C	H	C	T	C	T	C	C	C	T	T	C	T	T	H	H
JAX00000950	1	15743136	0	C	T	T	C	T	T	C	C	C	C	H	C	C	H	T	T	C	C	C	C	T	C	C	C	T	T	C	C	T	C	C	H	C	T	C	T	C	C	C	H	T	C	H	C	H	C
JAX00242854	1	15755250	0	G	T	G	G	G	G	G	T	T	T	G	T	T	G	G	G	G	T	G	G	G	G	G	G	G	G	T	G	G	T	T	G	G	G	G	G	G	T	T	G	G	T	G	T	G	T
JAX00242856	1	15755424	0	C	T	C	C	C	C	C	T	T	T	C	T	T	H	C	C	C	T	C	C	C	C	C	H	C	C	T	C	C	T	T	C	C	C	C	C	C	T	T	H	C	T	H	T	H	T
JAX00242857	1	15782346	1	A	G	A	A	A	A	A	G	G	A	A	A	A	A	A	A	A	H	A	A	A	A	A	A	A	A	A	A	A	G	G	A	A	A	A	A	A	G	G	A	A	G	A	A	H	H
JAX00242866	1	15795335	0	A	G	A	A	G	A	A	G	A	A	A	A	A	A	H	H	A	H	A	A	A	A	A	A	A	A	A	A	A	G	G	A	A	A	A	A	A	G	A	A	A	A	A	A	A	A
JAX00242867	1	15799363	0	T	A	T	T	T	T	T	A	T	T	T	T	T	T	T	T	T	H	T	T	T	T	T	T	T	T	T	T	T	A	A	T	T	T	T	T	T	A	T	T	T	T	T	T	T	T
JAX00242869	1	15799511	0	C	T	C	C	T	C	C	C	C	C	C	C	C	C	H	H	C	C	C	C	C	C	C	C	C	C	C	C	C	C	C	C	C	C	C	C	C	C	C	C	C	C	C	C	C	C
JAX00242870	1	15801975	0	A	G	A	A	G	A	A	A	A	G	H	G	G	H	H	H	A	H	A	A	A	A	A	H	A	A	G	A	A	A	A	A	A	A	A	A	A	A	A	H	A	A	H	G	A	H
JAX00242871	1	15802277	1	G	T	G	G	G	G	T	T	G	G	G	G	G	G	G	G	G	H	G	T	G	G	T	G	G	G	G	T	G	T	T	H	G	G	G	G	G	T	G	G	G	G	G	G	G	G
JAX00242872	1	15802345	0	A	G	A	A	G	A	A	G	G	A	A	A	A	A	H	G	A	H	A	A	A	A	A	A	A	A	A	A	A	G	G	A	A	A	A	A	A	G	G	A	A	G	A	A	G	H
JAX00242873	1	15802593	0	C	T	C	C	C	C	C	T	T	C	C	C	C	C	C	C	C	T	C	C	C	C	C	C	C	C	C	C	C	T	T	C	C	C	C	C	C	T	T	C	C	T	C	C	H	H
JAX00242874	1	15802618	1	G	T	G	G	G	G	T	T	T	G	G	G	G	G	G	G	G	H	G	T	G	G	T	G	G	G	G	T	G	T	T	H	G	G	G	G	G	T	T	G	G	T	G	G	H	H
JAX00242876	1	15802908	0	G	A	G	G	G	G	A	A	A	A	G	A	A	H	G	G	G	A	G	A	G	G	A	H	G	G	A	A	G	A	A	H	G	G	G	G	G	A	A	H	G	A	H	A	H	A
JAX00242881	1	15806291	1	A	T	A	A	T	A	A	T	T	T	A	T	T	H	H	H	A	T	A	A	A	A	A	H	A	A	T	A	A	T	T	A	A	A	A	A	A	T	T	H	A	T	H	T	H	T
JAX00242882	1	15806365	1	G	A	G	G	A	G	G	G	G	A	G	A	A	H	H	H	G	H	G	G	G	G	G	H	G	G	A	G	G	G	G	G	G	G	G	G	G	G	G	H	G	G	H	A	G	H
JAX00190892	1	15813838	1	A	G	A	A	A	A	A	A	G	G	A	G	G	H	A	A	A	H	A	A	A	A	A	H	A	A	G	A	A	A	A	A	A	A	A	A	A	A	G	H	A	G	H	G	H	G
JAX00190894	1	15814098	0	T	C	T	T	T	T	T	C	C	C	T	C	C	H	T	T	T	C	T	T	T	T	T	H	T	T	C	T	T	C	C	T	T	T	T	T	T	C	C	H	T	C	H	C	H	C
JAX00000954	1	15818642	1	A	G	A	A	G	A	A	G	G	G	A	G	G	H	H	H	A	G	A	A	A	A	A	H	A	A	G	A	A	G	G	A	A	A	A	A	A	G	G	H	A	G	H	G	H	G
JAX00242883	1	15822197	0	C	G	C	C	C	C	C	C	G	G	C	G	G	H	C	C	C	H	C	C	C	C	C	H	C	C	G	C	C	C	C	C	C	C	C	C	C	C	G	H	C	G	H	G	H	G
JAX00242884	1	15822267	0	C	T	C	C	T	C	C	C	C	C	C	C	C	C	H	H	C	C	C	C	C	C	C	C	C	C	C	C	C	C	C	C	C	C	C	C	C	C	C	C	C	C	C	C	C	C
JAX00242887	1	15823911	0	G	A	G	G	G	G	A	G	G	G	G	G	G	G	G	G	G	G	G	A	G	G	A	G	G	G	G	A	G	G	G	H	G	G	G	G	G	G	G	G	G	G	G	G	G	G
JAX00242889	1	15833477	0	G	T	G	G	G	G	G	G	T	T	G	T	T	H	G	G	G	H	G	G	G	G	G	H	G	G	T	G	G	G	G	G	G	G	G	G	G	G	T	H	G	T	H	T	H	T
JAX00242890	1	15833601	1	G	A	G	G	A	G	G	A	A	A	G	A	A	H	H	H	G	A	G	G	G	G	G	H	G	G	A	G	G	A	A	G	G	G	G	G	G	A	A	H	G	A	H	A	H	A
JAX00242891	1	15834230	0	G	A	G	G	A	G	G	G	A	A	G	A	A	H	H	H	G	H	G	G	G	G	G	H	G	G	A	G	G	G	G	G	G	G	G	G	G	G	A	H	G	A	H	A	H	A
JAX00242892	1	15837681	0	C	A	C	C	A	C	C	C	C	C	C	C	C	C	H	H	C	C	C	C	C	C	C	C	C	C	C	C	C	C	C	C	C	C	C	C	C	C	C	C	C	C	C	C	C	C
JAX00242893	1	15837713	1	C	G	C	C	G	C	C	G	C	C	C	C	C	C	H	H	C	H	C	C	C	C	C	C	C	C	C	C	C	G	G	C	C	C	C	C	C	G	C	C	C	C	C	C	C	C
JAX00242894	1	15839550	0	A	C	A	A	C	A	A	C	C	C	A	C	C	A	A	A	A	C	A	A	A	A	A	A	A	A	C	A	A	C	C	A	A	A	A	A	A	C	C	A	A	C	H	C	H	C
JAX00242895	1	15839749	0	C	T	C	C	T	C	C	C	T	T	C	T	T	H	H	H	C	H	C	C	C	C	C	H	C	C	T	C	C	C	C	C	C	C	C	C	C	C	T	H	C	T	H	T	H	T
JAX00242899	1	15840900	0	T	C	T	T	T	T	T	C	T	T	T	T	T	T	T	T	T	H	T	T	T	T	T	T	T	T	T	T	T	C	C	T	T	T	T	T	T	C	T	T	T	T	T	T	T	T
JAX00242903	1	15862856	0	A	G	A	A	A	A	A	A	G	A	A	A	A	A	A	A	A	A	A	A	A	A	A	A	A	A	A	A	A	A	A	A	A	A	A	A	A	A	G	A	A	G	A	A	H	G
JAX00242907	1	15864741	1	C	A	C	C	C	C	C	C	C	A	C	A	A	H	C	C	C	H	C	C	C	C	C	H	C	C	A	C	C	C	C	C	C	C	C	C	C	C	C	H	C	C	H	A	C	H
JAX00000958	1	15874686	1	G	A	G	G	A	G	A	G	G	A	G	A	A	H	H	H	G	H	G	A	G	G	A	H	G	G	A	A	G	G	G	H	G	G	G	G	G	G	G	H	G	G	H	A	G	H
JAX00000959	1	15874857	0	A	G	A	A	G	A	G	G	G	G	A	G	G	H	H	H	A	G	A	G	A	A	G	H	A	A	G	G	A	G	G	H	A	A	A	A	A	G	G	H	A	G	H	G	H	G
JAX00000960	1	15891175	1	A	G	A	A	G	A	G	G	G	A	A	A	A	A	H	H	A	H	A	G	A	A	G	A	A	A	A	G	A	G	G	H	A	A	A	A	A	G	G	A	A	G	A	A	H	H
JAX00000961	1	15891344	1	G	A	G	G	A	G	G	G	G	G	G	G	G	G	H	H	G	G	G	G	G	G	G	G	G	G	G	G	G	G	G	G	G	G	G	G	G	G	G	G	G	G	G	G	G	G
JAX00000962	1	15892741	0	C	G	C	C	G	C	G	G	C	C	C	C	C	C	H	H	C	H	C	G	C	C	G	C	C	C	C	G	C	G	G	H	C	C	C	C	C	G	C	C	C	C	C	C	C	C
JAX00242912	1	15899497	1	G	A	G	G	G	G	G	A	G	G	G	G	G	G	G	G	G	H	G	G	G	G	G	G	G	G	G	G	G	A	A	G	G	G	G	G	G	A	G	G	G	G	G	G	G	G
JAX00242913	1	15910060	0	C	T	C	C	C	C	T	C	C	T	C	T	T	H	C	C	C	H	C	T	C	C	T	H	C	C	T	T	C	C	C	H	C	C	C	C	C	C	C	H	C	C	H	T	C	H
JAX00190896	1	15910131	1	C	A	C	C	C	C	C	C	A	C	C	C	C	C	C	C	C	C	C	C	C	C	C	C	C	C	C	C	C	C	C	C	C	C	C	C	C	C	A	C	C	A	C	C	H	H
JAX00242915	1	15920938	1	T	C	T	T	T	T	T	C	T	T	T	T	T	T	T	T	T	H	T	T	T	T	T	T	T	T	T	T	T	C	C	T	T	T	T	T	T	C	T	T	T	T	T	T	T	T
JAX00242916	1	15922035	0	G	C	G	G	G	G	G	C	C	G	G	G	G	G	G	G	G	C	G	G	G	G	G	G	G	G	G	G	G	C	C	G	H	G	G	G	G	C	C	G	G	C	G	G	H	H
JAX00242917	1	15922116	1	C	G	C	C	C	C	C	G	G	C	C	C	C	C	C	C	C	H	C	C	C	C	C	C	C	C	C	C	C	G	G	C	C	C	C	C	C	G	G	C	C	G	C	C	H	H
JAX00000963	1	15922384	0	C	A	C	C	A	C	C	C	C	A	C	A	A	H	H	H	C	H	C	C	C	C	C	H	C	C	A	C	C	C	C	C	C	C	C	C	C	C	C	H	C	C	H	A	C	H
JAX00242919	1	15929221	0	G	A	G	G	G	G	A	G	G	G	H	G	G	G	G	G	G	G	G	A	G	G	A	G	G	G	G	A	G	G	G	A	G	G	G	G	G	G	G	G	G	G	G	G	G	G
JAX00242921	1	15968899	0	G	A	G	G	G	G	G	G	G	A	G	A	A	H	G	G	G	H	G	G	G	G	G	G	G	G	H	G	G	G	G	G	G	G	G	G	G	G	G	G	G	G	G	A	G	G
JAX00188677	1	15971973	0	A	C	C	A	C	C	C	C	C	C	C	C	C	C	C	C	A	C	A	C	C	A	C	H	C	C	C	C	C	C	C	C	A	C	A	C	A	C	C	C	C	C	C	C	C	C
JAX00000966	1	15973455	1	G	A	A	G	A	A	A	G	G	G	A	G	G	H	A	A	G	G	G	A	A	G	A	H	A	A	G	A	A	G	G	A	G	A	G	A	G	G	G	H	A	G	H	G	H	G
JAX00242922	1	15974552	1	C	T	C	C	C	C	C	T	C	C	C	C	C	C	C	C	C	H	C	C	C	C	C	C	C	C	C	C	C	T	T	C	C	C	C	C	C	T	C	C	C	C	C	C	C	C
JAX00000968	1	15975258	0	T	C	C	T	C	C	C	C	C	C	C	C	C	C	C	C	T	C	T	C	C	T	C	H	C	C	C	C	C	C	C	C	T	C	T	C	T	C	C	C	C	C	C	C	C	C
JAX00242924	1	15981098	0	T	C	T	T	T	T	T	C	T	T	T	T	T	T	T	T	T	H	T	T	T	T	T	T	T	T	T	T	T	C	C	T	T	T	T	T	T	C	T	T	T	T	T	T	T	T
JAX00242925	1	15981188	1	C	G	C	C	C	C	C	G	G	C	C	C	C	C	C	C	C	H	C	C	C	C	C	C	C	C	C	C	C	G	G	C	C	C	C	C	C	G	G	C	C	G	C	C	H	H
JAX00000971	1	16034130	1	T	A	A	T	A	A	A	T	T	A	A	A	A	A	A	A	T	H	T	A	A	T	A	H	A	A	A	A	A	T	T	A	T	A	T	A	T	T	T	A	A	T	A	A	H	H
JAX00242926	1	16034348	0	T	G	T	T	T	T	T	T	T	G	T	G	G	H	T	T	T	H	T	T	T	T	T	T	T	T	G	T	G	T	T	T	T	T	T	T	T	T	T	H	T	T	H	G	T	H
JAX00242927	1	16034484	1	G	A	G	G	G	G	G	G	G	A	G	A	A	H	G	G	G	H	G	G	G	G	G	G	G	G	A	G	A	G	G	G	G	G	G	G	G	G	G	H	G	G	H	A	G	H
JAX00242928	1	16034547	1	G	A	A	G	A	A	A	G	G	G	A	G	G	H	A	A	G	G	G	A	A	G	A	H	A	A	G	A	G	G	G	A	G	A	G	A	G	G	G	H	A	G	H	G	H	G
JAX00242929	1	16036440	1	G	A	G	G	G	G	G	G	A	G	G	G	G	G	G	G	G	G	G	G	G	G	G	G	G	G	G	G	G	G	G	G	G	G	G	G	G	G	A	G	G	A	G	G	H	H
JAX00242932	1	16042722	0	A	G	G	A	G	G	G	G	A	G	G	G	G	G	G	G	A	G	A	G	G	A	G	H	G	G	G	G	G	G	G	G	A	G	A	G	A	G	A	G	G	A	G	G	H	H
JAX00242933	1	16054726	0	A	G	A	A	A	A	A	G	G	A	A	A	A	A	A	A	A	G	A	A	A	A	A	A	A	A	A	A	A	G	G	A	A	A	A	A	A	G	G	A	A	G	A	A	H	H
JAX00000972	1	16063411	1	T	C	T	T	T	T	T	C	T	T	T	T	T	T	T	T	T	H	T	T	T	T	T	T	T	T	T	T	T	C	C	T	T	T	T	T	T	C	T	T	T	T	T	T	T	T
JAX00000973	1	16063475	0	T	G	T	T	T	T	T	G	G	T	T	T	T	T	T	T	T	H	T	T	T	T	T	T	T	T	T	T	T	G	G	T	T	T	T	T	T	G	G	T	T	G	T	T	H	H
JAX00242935	1	16071032	1	C	T	C	C	C	C	C	C	T	C	C	C	C	C	C	C	C	C	C	C	C	C	C	C	C	C	C	C	C	C	C	C	C	C	C	C	C	C	T	C	C	T	C	C	H	H
JAX00190898	1	16071728	1	C	T	C	C	C	C	C	T	T	C	C	C	C	C	C	C	C	H	C	C	C	C	C	C	C	C	C	C	C	T	T	C	C	C	C	C	C	T	T	C	C	T	C	C	H	H
JAX00190899	1	16085050	0	G	A	G	G	G	G	G	G	A	G	G	G	G	G	G	G	G	G	G	G	G	G	G	G	G	G	G	G	G	G	G	G	G	G	G	G	G	G	A	G	G	A	G	G	H	H
JAX00190900	1	16085458	1	A	G	A	A	A	A	A	A	G	A	A	A	A	A	A	A	A	A	A	A	A	A	A	A	A	A	A	A	A	A	A	A	A	A	A	A	A	A	G	A	A	G	A	A	H	H
JAX00000977	1	16107598	0	C	T	T	C	T	T	T	T	T	C	T	C	C	C	T	T	C	C	C	T	T	C	T	C	T	H	C	T	C	T	T	T	C	T	C	T	C	T	T	C	T	T	C	C	T	C
JAX00242938	1	16115297	0	T	C	T	T	T	T	T	T	C	T	T	T	T	T	T	T	T	T	T	T	T	T	T	T	T	T	T	H	T	T	T	T	T	T	T	T	T	T	C	T	T	C	T	T	H	H
JAX00242939	1	16115971	1	A	G	G	A	A	G	G	A	A	A	G	A	A	H	H	H	A	A	A	G	G	A	A	A	G	G	A	G	A	A	A	G	A	G	A	G	A	A	A	H	G	A	H	A	H	A
JAX00242940	1	16133493	1	C	T	C	C	C	C	C	T	C	C	C	C	C	C	C	C	C	H	C	C	C	C	C	C	C	C	C	C	C	T	T	C	C	C	C	C	C	T	C	C	C	C	C	C	C	C
JAX00242941	1	16133539	1	T	G	T	T	T	T	T	G	T	T	T	T	T	T	T	T	T	H	T	T	T	T	T	T	T	T	T	T	T	G	G	T	T	T	T	T	T	G	T	T	T	T	T	T	T	T
JAX00242943	1	16144304	1	G	A	A	G	G	A	A	G	A	G	A	G	G	H	H	H	G	G	G	A	A	G	G	G	A	A	G	A	G	G	G	A	G	A	G	A	G	G	A	H	A	A	H	G	A	H
JAX00000980	1	16147346	1	A	G	G	A	A	G	G	G	G	A	G	A	A	H	H	H	A	H	A	G	G	A	A	A	G	G	A	G	A	G	G	G	A	G	A	G	A	G	G	H	G	G	H	A	G	H
JAX00242945	1	16158628	0	T	C	C	T	T	C	C	C	C	T	C	T	T	H	H	H	T	H	T	C	C	T	T	T	C	C	T	C	T	C	C	C	T	C	T	C	T	C	C	H	C	C	H	T	C	H
JAX00242946	1	16159992	1	G	A	A	G	G	A	A	G	G	G	A	G	G	H	H	H	G	G	G	A	A	G	G	G	A	A	G	A	G	G	G	A	G	A	G	A	G	G	G	H	A	G	H	G	H	G
JAX00242948	1	16160128	1	T	C	T	T	T	T	T	C	T	T	T	T	T	T	T	T	T	H	T	T	T	T	T	T	T	T	T	T	T	C	C	T	T	T	T	T	T	C	T	T	T	T	T	T	T	T
JAX00000981	1	16163019	0	G	T	T	G	G	T	T	G	G	G	T	G	G	H	H	H	G	G	G	T	T	G	G	G	T	T	G	T	G	G	G	T	G	T	G	T	G	G	G	H	T	G	H	G	H	G
JAX00242950	1	16168291	1	A	G	A	A	A	A	A	A	G	A	A	A	A	A	A	A	A	A	A	A	A	A	A	A	A	A	A	A	A	A	A	A	A	A	A	A	A	A	G	A	A	G	A	A	H	H
JAX00242951	1	16173417	1	G	A	G	G	G	G	G	A	A	G	G	G	G	G	G	G	G	H	G	G	G	G	G	G	G	G	G	G	G	A	A	G	G	G	G	G	G	A	A	G	G	A	G	G	H	H
JAX00000983	1	16173467	1	G	A	A	G	A	A	G	G	G	A	A	A	A	A	A	A	G	H	G	G	A	G	A	H	A	A	A	G	A	G	G	H	G	A	G	A	G	G	G	A	A	G	A	A	H	H
JAX00242952	1	16185440	1	C	T	C	C	C	C	C	C	T	C	C	C	C	C	C	C	C	C	C	C	C	C	C	C	C	C	C	C	C	C	C	C	C	C	C	C	C	C	T	C	C	T	C	C	H	H
JAX00242953	1	16186569	1	G	A	G	G	G	G	G	A	G	G	G	G	G	G	G	G	G	H	G	G	G	G	G	G	G	G	G	G	G	A	A	G	G	G	G	G	G	A	G	G	G	G	G	G	G	G
JAX00190905	1	16204646	1	T	A	T	T	T	T	T	A	A	T	T	T	T	T	T	T	T	H	T	T	T	T	T	T	T	T	T	T	T	A	A	T	T	T	T	T	T	A	A	T	T	A	T	T	H	H
JAX00242955	1	16222918	1	T	G	T	T	T	T	T	G	T	T	T	T	T	T	T	T	T	H	T	T	T	T	T	T	T	T	T	T	T	G	G	T	T	T	T	T	T	G	T	T	T	T	T	T	T	T
JAX00000985	1	16224253	0	T	C	C	T	C	C	T	C	C	C	C	C	C	C	C	C	T	C	T	T	C	T	C	H	C	C	C	T	C	C	C	H	T	C	T	C	T	C	C	C	C	C	C	C	C	C
JAX00242956	1	16224501	0	G	A	A	G	A	A	G	A	A	A	A	A	A	A	A	A	G	A	G	G	A	G	A	H	A	A	A	H	A	A	A	H	G	A	G	A	G	A	A	A	A	A	A	A	A	A
JAX00242957	1	16224629	1	G	C	C	G	C	C	G	G	G	C	C	C	C	C	C	C	G	H	G	G	C	G	C	H	C	C	C	G	C	G	G	H	G	C	G	C	G	G	G	C	C	G	C	C	H	H
JAX00242961	1	16230973	0	A	G	A	A	A	A	A	G	A	A	A	A	A	A	A	A	A	H	A	A	A	A	A	A	A	A	A	A	A	G	G	A	A	A	A	A	A	G	A	A	A	A	A	A	A	A
JAX00242962	1	16231089	1	T	C	C	T	C	C	T	T	T	C	C	C	C	C	C	C	T	H	T	T	C	T	C	H	C	C	C	T	C	T	T	H	T	C	T	C	T	T	T	C	C	T	C	C	H	H
JAX00188678	1	16232399	1	A	G	G	A	G	G	A	G	G	G	G	G	G	G	G	G	A	G	A	A	G	A	G	H	G	G	G	A	G	G	G	H	A	G	A	G	A	G	G	G	G	G	G	G	G	G
JAX00000986	1	16232530	0	A	G	G	A	G	G	A	G	G	G	G	G	G	G	G	G	A	G	A	A	G	A	G	H	G	G	G	A	G	G	G	H	A	G	A	G	A	G	G	G	G	G	G	G	G	G
JAX00242966	1	16259148	1	C	T	C	C	C	C	C	C	T	C	C	C	C	C	C	C	C	C	C	C	C	C	C	C	C	C	C	C	C	C	C	C	C	C	C	C	C	C	T	C	C	T	C	C	H	H
JAX00000987	1	16263773	1	C	T	T	C	T	T	C	C	C	T	T	T	T	T	T	T	C	H	C	C	T	C	T	H	T	T	T	C	T	C	C	H	C	T	C	T	C	C	C	T	T	C	T	T	H	H
JAX00000988	1	16263856	1	A	T	T	A	T	T	A	A	A	T	T	T	T	T	T	T	A	H	A	A	T	A	T	H	T	T	T	A	T	A	A	H	A	T	A	T	A	A	A	T	T	A	T	T	H	H
JAX00242973	1	16289824	1	A	G	A	A	A	A	A	G	G	A	A	A	A	A	A	A	A	H	A	A	A	A	A	A	A	A	A	A	A	G	G	A	A	A	A	A	A	G	G	A	A	G	A	A	H	H
JAX00242974	1	16291387	1	A	T	A	A	A	A	T	T	T	A	A	A	A	A	A	A	A	H	A	T	A	A	A	A	A	A	A	T	A	T	T	H	A	A	A	A	A	T	T	A	A	T	A	A	H	H
JAX00242975	1	16292955	1	C	T	C	C	C	C	T	T	T	C	C	C	C	C	C	C	C	H	C	T	C	C	C	C	C	C	C	T	C	T	T	H	C	C	C	C	C	T	T	C	C	T	C	C	H	H
JAX00242976	1	16292971	1	A	G	A	A	A	A	G	A	A	A	A	A	A	A	A	A	A	A	A	G	A	A	A	A	A	A	A	G	A	A	A	H	A	A	A	A	A	A	A	A	A	A	A	A	A	A
JAX00242977	1	16295424	1	A	G	A	A	A	A	A	G	A	A	A	A	A	A	A	A	A	H	A	A	A	A	A	A	A	A	A	A	A	G	G	A	A	A	A	A	A	G	A	A	A	A	A	A	A	A
JAX00242978	1	16295525	1	T	C	T	T	T	T	T	T	C	T	T	T	T	T	T	T	T	T	T	T	T	T	T	T	T	T	T	T	T	T	T	T	T	T	T	T	T	T	C	T	T	C	T	T	H	H
JAX00000990	1	16298106	1	T	C	T	T	T	T	T	C	C	T	T	T	T	T	T	T	T	H	T	T	T	T	T	T	T	T	T	T	T	C	C	T	T	T	T	T	T	C	C	T	T	C	T	T	H	H
JAX00190906	1	16320162	0	G	A	G	G	G	G	G	G	A	G	G	G	G	G	G	G	G	G	G	G	G	G	G	G	G	G	G	G	G	G	G	G	G	G	G	G	G	G	A	G	G	A	G	G	H	H
JAX00190907	1	16320236	1	T	C	T	T	T	T	T	C	C	T	T	T	T	T	T	T	T	H	T	T	T	T	T	T	T	T	T	T	T	C	C	T	T	T	T	T	T	C	C	T	T	C	T	T	H	H
JAX00000994	1	16333053	1	G	A	G	G	G	G	G	A	A	G	G	G	G	G	G	G	G	H	G	G	G	G	G	G	G	G	G	G	G	A	A	G	G	G	G	G	G	A	A	G	G	A	G	G	H	H
JAX00000995	1	16347985	1	A	G	A	A	A	A	A	A	G	A	A	A	A	A	A	A	A	A	A	A	A	A	A	A	A	A	A	A	A	A	A	A	A	A	A	A	A	A	G	A	A	G	A	A	H	H
JAX00242979	1	16348343	1	A	G	A	A	A	A	A	A	G	A	A	A	A	A	A	A	A	A	A	A	A	A	A	A	A	A	A	A	A	A	A	A	A	A	A	A	A	A	G	A	A	G	A	A	H	H
JAX00242981	1	16351358	0	A	G	A	A	A	A	A	G	A	A	A	A	A	A	A	A	A	H	A	A	A	A	A	A	A	A	A	A	A	G	G	A	A	A	A	A	A	G	A	A	A	A	A	A	A	A
JAX00242983	1	16377672	0	G	A	G	G	G	G	A	G	G	G	G	G	G	G	G	G	G	G	G	A	G	G	G	G	G	G	G	A	G	G	G	H	G	G	G	G	G	G	G	G	G	G	G	G	G	G
JAX00242984	1	16377888	1	C	T	C	C	C	C	C	C	T	C	C	C	C	C	C	C	C	C	C	C	C	C	C	C	C	C	C	C	C	C	C	C	C	C	C	C	C	C	T	C	C	T	C	C	H	H
JAX00000996	1	16379960	1	A	G	A	A	A	A	A	G	G	A	A	A	A	A	A	A	A	H	A	A	A	A	A	A	A	A	A	A	A	G	G	A	A	A	A	A	A	G	G	A	A	G	A	A	H	H
JAX00000998	1	16381187	0	T	C	T	T	T	T	C	C	C	T	T	T	T	T	T	T	T	H	T	C	T	T	T	T	T	T	T	C	T	C	C	H	T	T	T	T	T	C	C	T	T	C	T	T	H	H
JAX00242985	1	16381287	0	C	T	C	C	C	C	C	C	T	C	C	C	C	C	C	C	C	C	C	C	C	C	C	C	C	C	C	C	C	C	C	C	C	C	C	C	C	C	T	C	C	T	C	C	H	H
JAX00242989	1	16414972	0	G	A	G	G	G	G	G	A	G	G	G	G	G	G	G	G	G	H	G	G	G	G	G	G	G	G	G	G	G	A	A	G	G	G	G	G	G	A	G	G	G	G	G	G	G	G
JAX00000999	1	16420581	0	C	T	C	C	C	C	T	T	T	C	C	C	C	C	C	C	C	H	C	T	C	C	C	C	C	C	C	T	C	T	T	H	C	C	C	C	C	T	T	C	C	T	C	C	H	H
JAX00001000	1	16420880	0	C	T	C	C	C	C	C	C	T	C	C	C	C	C	C	C	C	C	C	C	C	C	C	C	C	C	C	C	C	C	C	C	C	C	C	C	C	C	T	C	C	T	C	C	H	H
JAX00001002	1	16445608	0	C	T	C	C	C	C	C	C	C	T	C	T	T	H	C	C	C	T	C	C	C	C	C	H	C	C	T	C	T	C	H	C	C	C	C	C	C	C	C	H	C	C	H	T	C	T
JAX00190908	1	16488031	0	A	C	A	A	A	A	A	C	C	C	A	C	C	H	A	A	A	C	A	A	A	A	A	H	A	A	C	A	C	C	C	A	A	A	A	A	A	C	C	H	A	C	H	C	H	C
JAX00001005	1	16494630	1	A	G	A	A	A	A	A	A	A	G	A	G	G	H	A	A	A	H	A	A	A	A	A	H	A	A	G	A	G	A	A	A	A	A	A	A	A	A	A	H	A	A	H	G	A	H
JAX00001007	1	16502616	0	C	G	C	C	C	C	C	C	C	G	C	G	G	H	C	C	C	H	C	C	C	C	C	C	C	C	H	C	H	C	C	C	C	C	C	C	C	C	C	C	C	C	C	G	C	C
JAX00242993	1	16540574	1	C	T	C	C	C	C	C	T	C	C	C	C	C	C	C	C	C	H	C	C	C	C	C	C	C	C	C	C	C	T	T	C	C	C	C	C	C	T	C	C	C	C	C	C	C	C
JAX00242994	1	16542307	0	G	T	G	G	G	G	G	T	T	G	G	G	G	G	G	G	G	H	G	G	G	G	G	G	G	G	G	G	G	T	T	G	G	G	G	G	G	T	T	G	G	T	G	G	H	H
JAX00242995	1	16543099	1	T	C	T	T	T	T	C	T	T	T	T	T	T	T	T	T	T	T	T	C	T	T	T	T	T	T	T	C	T	T	T	H	T	T	T	T	T	T	T	T	T	T	T	T	T	T
JAX00242996	1	16546490	0	A	G	A	A	A	A	A	G	A	A	A	A	A	A	A	A	A	H	A	A	A	A	A	A	A	A	A	A	A	G	G	A	A	A	A	A	A	G	A	A	A	A	A	A	A	A
JAX00242998	1	16546722	1	T	C	T	T	T	T	T	C	C	T	T	T	T	T	T	T	T	H	T	T	T	T	T	T	T	T	T	T	T	C	C	T	T	T	T	T	T	C	C	T	T	C	T	T	H	H
JAX00242999	1	16546939	0	T	C	T	T	T	T	T	T	C	T	T	T	T	T	T	T	T	T	T	T	T	T	T	T	T	T	T	T	T	T	T	T	T	T	T	T	T	T	C	T	T	C	T	T	H	H
JAX00243000	1	16547879	0	A	G	A	A	A	A	A	G	G	A	A	A	A	A	H	A	A	H	A	A	A	A	A	A	A	A	A	A	A	G	G	A	A	A	A	A	A	G	G	A	A	G	A	A	H	H
JAX00243001	1	16548337	0	T	C	T	T	T	T	T	C	C	C	T	C	C	H	T	T	T	C	T	T	T	T	T	H	T	T	C	T	C	C	C	T	T	T	T	T	T	C	C	H	T	C	H	C	H	C
JAX00243003	1	16548605	1	G	A	G	G	G	G	G	G	A	G	G	G	G	G	G	G	G	G	G	G	G	G	G	G	G	G	G	G	G	G	G	G	G	G	G	G	G	G	A	G	G	A	G	G	H	H
JAX00190909	1	16563347	1	T	A	T	T	T	T	T	T	A	T	T	T	T	T	T	T	T	T	T	T	T	T	T	T	T	T	T	T	T	T	T	T	T	T	T	T	T	T	A	T	T	A	T	T	H	H
JAX00243009	1	16571926	1	T	C	T	T	T	T	T	C	T	T	T	T	T	T	T	T	T	H	T	T	T	T	T	T	T	T	T	T	T	C	C	T	T	T	T	T	T	C	T	T	T	T	T	T	T	T
JAX00243010	1	16572440	1	G	A	G	G	G	G	G	A	G	G	G	G	G	G	G	G	G	H	G	G	G	G	G	G	G	G	G	G	G	A	A	G	G	G	G	G	G	A	G	G	G	G	G	G	G	G
JAX00001012	1	16580730	1	A	G	A	A	A	A	A	A	G	A	A	A	A	A	A	A	A	A	A	A	A	A	A	A	A	A	A	A	A	A	A	A	A	A	A	A	A	A	G	A	A	G	A	A	H	H
JAX00243011	1	16586017	0	C	T	C	C	C	C	C	T	C	C	C	C	C	C	C	C	C	C	C	C	C	C	C	C	C	C	C	C	C	T	T	C	C	C	C	C	C	T	C	C	C	C	C	C	C	C
JAX00243012	1	16611659	0	C	T	C	C	C	C	C	C	T	C	C	C	C	C	C	C	C	C	C	C	C	C	C	C	C	C	C	C	C	C	C	C	C	C	C	C	C	C	T	C	C	T	C	C	H	H
JAX00243013	1	16614241	1	T	C	C	T	C	C	C	C	C	T	C	T	T	H	C	C	T	H	T	C	C	T	C	T	C	C	T	C	T	C	C	C	T	C	T	C	T	C	C	H	C	C	H	T	C	H
JAX00243014	1	16624321	0	C	A	C	C	C	C	C	A	A	C	C	C	C	C	C	C	C	H	C	C	C	C	C	C	C	C	C	C	C	A	A	C	C	C	C	C	C	A	A	C	C	A	C	C	H	H
JAX00243018	1	16637574	0	G	A	G	G	G	G	G	A	G	G	G	G	G	G	G	G	G	G	G	G	G	G	G	G	G	G	G	G	G	A	A	G	G	G	G	G	G	A	G	G	G	G	G	G	G	G
JAX00001019	1	16664956	0	T	C	C	T	T	C	C	C	C	T	C	T	T	H	H	H	T	H	T	C	C	T	T	T	C	C	T	C	T	C	C	C	T	C	T	C	T	C	C	H	C	C	H	T	C	H
JAX00243019	1	16676643	1	C	T	C	C	C	C	C	T	T	C	C	C	C	C	C	C	C	H	C	C	C	C	C	C	C	C	C	C	C	T	T	C	C	C	C	C	C	T	T	C	C	T	C	C	H	H
JAX00243023	1	16681845	0	G	A	G	G	G	G	G	G	A	G	G	G	G	G	G	G	G	G	G	G	G	G	G	G	G	G	G	G	G	G	G	G	G	G	G	G	G	G	A	G	G	A	G	G	H	H
JAX00243025	1	16683957	0	T	G	T	T	T	T	T	T	G	T	T	T	T	T	T	T	T	T	T	T	T	T	T	T	T	T	T	T	T	T	T	T	T	T	T	T	T	T	G	T	T	G	T	T	T	T
JAX00001021	1	16684133	1	T	C	C	T	T	C	C	C	T	T	C	T	T	H	H	H	T	H	T	C	C	T	T	T	C	C	T	C	T	C	C	C	T	C	T	C	T	C	T	H	C	T	H	T	H	T
JAX00001022	1	16685883	1	A	G	G	A	A	G	G	G	G	A	G	A	A	H	H	H	A	H	A	G	G	A	A	A	G	G	A	G	A	G	G	G	A	G	A	G	A	G	G	H	G	G	H	A	G	H
JAX00243026	1	16685959	1	C	T	C	C	C	C	C	T	C	C	C	C	C	C	C	C	C	H	C	C	C	C	C	C	C	C	C	C	C	T	T	C	C	C	C	C	C	T	C	C	C	C	C	C	C	C
JAX00243027	1	16713084	0	G	A	G	G	G	G	G	A	G	G	G	G	G	G	G	G	G	H	G	G	G	G	G	G	G	G	G	G	G	H	A	G	G	G	G	G	G	A	G	G	G	G	G	G	G	G
JAX00243028	1	16721669	0	A	G	A	A	A	A	A	G	A	A	A	A	A	A	A	A	A	H	A	A	A	A	A	A	A	A	A	A	A	G	G	A	A	A	A	A	A	G	A	A	A	A	A	A	A	A
JAX00001023	1	16722600	1	A	C	C	A	A	C	C	C	C	A	C	A	A	H	H	H	A	H	A	C	C	A	A	A	C	C	A	C	A	C	C	C	A	C	A	C	A	C	C	H	C	C	H	A	C	H
JAX00243030	1	16786376	1	C	T	C	C	C	C	C	C	T	C	C	C	C	C	C	C	C	C	C	C	C	C	C	C	C	C	C	C	C	C	C	C	C	C	C	C	C	C	T	C	C	T	C	C	H	H
JAX00243031	1	16786391	0	G	A	G	G	G	G	G	A	A	G	G	G	G	G	G	G	G	H	G	G	G	G	G	G	G	G	G	G	G	A	A	G	G	G	G	G	G	A	A	G	G	A	G	G	H	H
JAX00243032	1	16786557	1	G	A	G	G	G	G	G	G	A	G	G	G	G	G	G	G	G	G	G	G	G	G	G	G	G	G	G	G	G	G	G	G	G	G	G	G	G	G	A	G	G	A	G	G	H	H
JAX00243033	1	16786686	1	T	G	T	T	T	T	T	G	T	T	T	T	T	T	T	T	T	H	T	T	T	T	T	T	T	T	T	T	T	G	G	T	T	T	T	T	T	G	T	T	T	T	T	T	T	T
JAX00001027	1	16796395	0	G	A	G	G	A	G	G	G	G	A	G	A	A	H	H	H	G	H	G	G	G	G	A	H	G	G	A	G	A	G	G	G	G	G	G	G	G	G	G	H	G	G	H	A	G	A
JAX00001028	1	16796452	1	G	A	G	G	A	G	A	A	A	A	G	A	A	H	H	H	G	A	G	A	G	G	A	H	G	G	A	A	A	A	A	H	G	G	G	G	G	A	A	H	G	A	H	A	H	A
JAX00243035	1	16797070	1	C	A	C	C	C	C	C	C	A	C	C	C	C	C	C	C	C	C	C	C	C	C	C	C	C	C	C	C	C	C	C	C	C	C	C	C	C	C	A	C	C	A	C	C	H	C
JAX00243036	1	16807525	0	C	G	C	C	C	C	C	G	C	C	C	C	C	C	C	C	C	H	C	C	C	C	C	C	C	C	C	C	C	G	G	C	C	C	C	C	C	G	C	C	C	C	C	C	C	C
JAX00243038	1	16836477	0	G	A	G	G	G	G	G	A	G	G	G	G	G	G	G	G	G	H	H	G	G	G	G	G	G	G	G	G	G	A	A	G	G	G	G	G	G	A	G	G	G	G	G	G	G	G
JAX00243039	1	16836555	1	A	G	A	A	A	A	A	G	G	A	A	A	A	A	A	A	A	H	A	A	A	A	A	A	A	A	A	A	A	G	G	A	A	A	A	A	A	G	G	A	A	G	A	A	H	A
JAX00243040	1	16836751	1	G	A	G	G	G	G	G	A	G	G	G	G	G	G	G	G	G	H	G	G	G	G	G	G	G	G	G	G	G	A	A	G	G	G	G	G	G	A	G	G	G	G	G	G	G	G
JAX00243041	1	16839565	1	T	C	T	T	T	T	T	C	C	T	T	T	T	T	T	T	T	H	T	T	T	T	T	T	T	T	T	T	T	C	C	T	T	T	T	T	T	C	C	T	T	C	T	T	H	T
JAX00001032	1	16871774	0	T	C	T	T	T	T	T	C	C	T	T	T	T	T	T	T	T	H	T	T	T	T	T	T	T	T	T	T	T	C	C	T	T	T	T	T	T	C	C	T	T	C	T	T	T	T
JAX00243042	1	16876662	0	C	T	C	C	C	C	C	T	C	C	C	C	C	C	C	C	C	H	C	C	C	C	C	C	C	C	C	C	C	T	T	C	C	C	C	C	C	T	C	C	C	C	C	C	C	C
JAX00243043	1	16877012	1	G	A	G	G	G	G	G	G	A	G	G	G	G	G	G	G	G	G	G	G	G	G	G	G	G	G	G	G	G	G	G	G	G	G	G	G	G	G	A	G	G	A	G	G	H	G
JAX00243047	1	16902481	1	A	G	A	A	A	A	A	A	G	A	A	A	A	A	A	A	A	A	A	A	A	A	A	A	A	A	A	A	A	A	A	A	A	A	A	A	A	A	G	A	A	G	A	A	H	A
JAX00243050	1	16915320	1	G	T	G	G	G	G	G	T	G	T	G	T	T	H	G	G	G	T	G	G	G	G	G	H	G	G	T	G	T	T	T	G	G	G	G	G	G	T	G	H	G	G	H	T	G	T
JAX00243051	1	16915343	0	G	A	G	G	G	G	G	A	G	A	G	A	A	A	G	G	G	A	G	G	G	G	G	A	G	G	A	G	A	A	A	G	G	G	G	G	G	A	G	H	G	G	H	A	G	H
JAX00243052	1	16915524	1	C	T	C	C	C	C	C	T	T	T	C	T	T	H	C	C	C	T	C	C	C	C	C	H	C	C	T	C	T	T	T	C	C	C	C	C	C	T	T	H	C	T	H	T	H	T
JAX00243053	1	16915681	1	T	C	T	T	T	T	T	C	C	C	T	C	C	H	T	T	T	C	T	T	T	T	T	H	T	T	C	T	C	C	C	T	T	T	T	T	T	C	C	H	T	C	H	C	H	C
JAX00243054	1	16939553	0	G	A	G	G	G	G	G	G	A	G	G	G	G	G	G	G	G	G	G	G	G	G	G	G	G	G	G	G	G	G	G	G	G	G	G	G	G	G	A	G	G	A	G	G	A	H
JAX00001038	1	16939648	1	G	T	G	G	G	G	G	G	T	G	G	G	G	G	G	G	G	G	G	G	G	G	G	G	G	G	G	G	G	G	G	G	G	G	G	G	G	G	T	G	G	T	G	G	H	H
JAX00001039	1	16939732	1	C	A	C	C	C	C	A	C	C	A	C	A	A	H	C	C	C	H	C	A	C	C	C	H	C	C	A	A	A	C	C	H	C	C	C	C	C	C	C	H	C	C	H	A	C	H
JAX00001040	1	16940135	1	T	C	T	T	T	T	T	C	C	T	T	T	T	T	T	T	T	H	T	T	T	T	T	T	T	T	T	T	T	C	C	T	T	T	T	T	T	C	C	T	T	C	T	T	H	H
JAX00190911	1	16972090	0	T	A	T	T	T	T	A	A	A	A	T	A	A	H	T	T	T	A	T	A	T	T	T	H	T	T	A	A	A	A	A	H	T	T	T	T	T	A	A	H	T	A	H	A	H	A
JAX00190912	1	16972217	1	T	G	T	T	T	T	T	G	G	T	T	T	T	T	T	T	T	H	T	T	T	T	T	T	T	T	T	T	T	G	G	T	T	T	T	T	T	G	G	T	T	G	T	T	H	H
JAX00243056	1	16976257	1	G	A	G	G	G	G	G	A	A	G	G	G	G	G	G	G	G	H	G	G	G	G	G	G	G	G	G	G	G	A	A	G	G	G	G	G	G	A	A	G	G	A	G	G	H	H
JAX00001042	1	16982635	0	C	T	C	C	C	T	C	C	C	C	H	C	C	C	C	C	C	C	C	C	T	C	C	C	C	C	C	C	C	C	C	H	C	T	C	C	C	C	C	C	C	C	H	C	C	C
JAX00243058	1	16987061	1	G	A	G	G	G	G	G	A	G	G	G	G	G	G	G	G	G	H	G	G	G	G	G	G	G	G	G	G	G	A	A	G	G	G	G	G	G	A	G	G	G	G	G	G	G	G
JAX00243062	1	16995026	1	A	G	A	A	A	A	A	G	A	A	A	A	A	A	A	A	A	H	A	A	A	A	A	A	A	A	A	A	A	G	G	A	A	A	A	A	A	G	A	A	A	A	A	A	A	A
JAX00001043	1	16998586	0	T	C	T	T	T	T	T	C	C	T	T	T	T	T	T	T	T	C	T	T	T	T	T	T	T	T	T	T	T	C	C	T	T	T	T	T	T	C	C	H	T	C	T	T	H	H
JAX00001044	1	17018504	1	A	C	A	A	A	A	A	C	A	A	A	A	A	A	A	A	A	H	A	A	A	A	A	A	A	A	A	A	A	C	C	A	A	A	A	A	A	C	A	A	A	A	A	A	A	A
JAX00001045	1	17019130	0	A	G	A	A	A	A	A	G	G	A	A	A	A	A	A	A	A	H	A	A	A	A	A	A	A	A	A	A	A	G	G	A	A	A	A	A	A	G	H	A	A	G	A	A	H	H
JAX00243067	1	17023661	0	G	T	G	G	G	G	G	T	T	G	G	G	G	G	G	G	G	H	G	G	G	G	G	G	G	G	G	G	G	T	T	G	G	G	G	G	G	T	T	G	G	T	G	G	G	H
JAX00243068	1	17029300	1	G	T	G	G	G	G	G	T	G	G	G	G	G	G	G	G	G	H	G	G	G	G	G	G	G	G	G	G	G	T	T	G	G	G	G	G	G	T	G	G	G	G	G	G	G	G
JAX00243070	1	17038696	1	A	C	A	A	A	A	A	C	A	A	A	A	A	A	A	A	A	H	A	A	A	A	A	A	A	A	A	A	A	C	C	A	A	A	A	A	A	C	A	A	A	A	A	A	A	A
JAX00001046	1	17039822	1	C	T	C	C	C	C	C	C	T	C	C	C	C	C	C	C	C	C	C	C	C	C	C	C	C	C	C	C	C	C	C	C	C	C	C	C	C	C	T	C	C	T	C	C	H	H
JAX00190913	1	17039974	1	T	G	T	T	T	T	T	T	G	T	T	T	T	T	T	T	T	T	T	T	T	T	T	T	T	T	T	T	T	T	T	T	T	T	T	T	T	T	G	T	T	G	T	T	H	H
JAX00001047	1	17041899	1	A	C	A	A	A	A	A	C	C	A	A	A	A	A	A	A	A	H	A	A	A	A	A	A	A	A	A	A	A	C	C	A	A	A	A	A	A	C	C	A	A	C	A	A	H	H
JAX00001048	1	17042406	0	T	A	T	T	T	T	T	A	A	T	T	T	T	T	T	T	T	H	T	T	T	T	T	T	T	T	T	T	T	A	A	T	T	T	T	T	T	A	A	T	T	A	T	T	H	H
JAX00243072	1	17056656	0	T	C	T	T	T	T	T	T	C	T	T	T	T	T	T	T	T	T	T	T	T	T	T	T	T	T	T	T	T	T	T	T	T	T	T	T	T	T	C	T	T	C	T	T	H	H
JAX00001049	1	17066446	0	A	G	A	A	G	A	G	G	G	G	A	G	G	H	H	H	A	G	A	G	A	A	G	H	A	A	G	G	G	G	G	H	A	A	A	A	A	G	G	H	A	G	H	G	H	G
JAX00001050	1	17087838	0	T	C	T	T	T	T	T	C	C	T	T	T	T	T	T	T	T	H	T	T	T	T	T	H	T	H	T	H	T	C	C	T	T	T	T	T	T	C	C	T	T	C	T	T	H	H
JAX00243075	1	17092179	1	G	A	G	G	G	G	G	A	A	G	G	G	G	G	G	G	G	H	G	G	G	G	G	G	G	G	G	G	G	A	A	G	G	G	G	G	G	A	A	G	G	A	G	G	H	H
JAX00001052	1	17101703	1	G	A	G	G	G	G	G	A	A	G	G	G	G	G	G	G	G	H	G	G	G	G	G	G	G	G	G	G	G	A	A	G	G	G	G	G	G	A	A	G	G	A	G	G	H	H
JAX00243077	1	17113552	0	G	A	G	G	G	G	G	A	A	G	H	G	G	G	G	G	G	A	G	G	G	G	G	G	G	G	G	G	G	A	A	G	G	G	G	G	G	A	A	G	G	A	G	G	H	H
JAX00243083	1	17120367	1	A	G	A	A	A	A	A	G	A	A	A	A	A	A	A	A	A	H	A	A	A	A	A	A	A	A	A	A	A	G	G	A	A	A	A	A	A	G	A	A	A	A	A	A	A	A
JAX00190916	1	17141288	0	A	C	A	A	A	A	A	C	C	A	A	A	A	A	A	A	A	H	A	A	A	A	A	A	A	A	A	A	A	C	C	A	A	A	A	A	A	C	C	A	A	C	A	A	H	H
JAX00001053	1	17141451	1	A	G	A	A	G	A	G	G	G	G	A	G	G	H	H	H	A	G	A	G	A	A	G	H	A	A	G	G	G	G	G	H	A	A	A	A	A	G	G	H	A	G	H	G	H	G
JAX00243088	1	17146409	0	T	C	T	T	T	T	T	C	T	T	H	H	T	T	H	T	T	H	H	T	T	T	T	T	T	T	T	T	T	C	C	T	T	T	T	T	T	C	T	T	T	T	T	T	T	T
JAX00001054	1	17147090	0	T	C	T	T	T	T	T	C	C	T	T	T	T	T	T	T	T	H	T	T	T	T	T	T	T	T	T	T	T	C	C	T	T	T	T	T	T	C	C	T	T	C	T	T	H	H
JAX00243091	1	17155171	1	C	A	C	C	C	C	C	C	A	C	C	C	C	C	C	C	C	C	C	C	C	C	C	C	C	C	C	C	C	C	C	C	C	C	C	C	C	C	A	C	C	A	C	C	H	H
JAX00001055	1	17155594	0	A	C	A	A	A	A	A	A	C	A	A	A	A	A	A	A	A	A	A	A	A	A	A	A	A	A	A	A	A	A	A	A	A	A	A	A	A	A	C	A	A	C	A	A	H	H
JAX00243093	1	17156595	0	T	G	T	T	T	T	T	G	G	T	T	T	T	T	T	T	T	H	T	T	T	T	T	T	T	T	T	T	T	G	G	T	T	T	T	T	T	G	G	T	T	G	T	T	H	H
JAX00243094	1	17169428	0	A	G	A	A	A	A	A	A	G	A	A	A	A	A	A	A	A	A	A	A	A	A	A	A	A	A	A	A	A	A	A	A	A	A	A	A	A	A	G	A	A	G	A	A	H	H
JAX00243095	1	17170882	1	A	G	A	A	A	A	A	A	G	A	A	A	A	A	A	A	A	A	A	A	A	A	A	A	A	A	A	A	A	A	A	A	A	A	A	A	A	A	G	A	A	G	A	A	H	H
JAX00001056	1	17173846	1	T	C	T	T	T	T	T	C	C	T	T	T	T	T	T	T	T	H	T	T	T	T	T	T	T	T	T	T	T	C	C	T	T	T	T	T	T	C	C	T	T	C	T	T	H	H
JAX00001057	1	17174087	0	A	G	A	A	A	A	A	G	G	A	A	A	A	A	A	A	A	H	A	A	A	A	A	A	A	A	A	A	A	G	G	A	A	A	A	A	A	G	G	A	A	G	A	A	H	H
JAX00243096	1	17202074	1	C	T	C	C	C	C	C	T	T	C	C	C	C	C	C	C	C	H	C	C	C	C	C	C	C	C	C	C	C	T	T	C	C	C	C	C	C	T	T	C	C	T	C	C	H	H
JAX00243097	1	17205328	0	T	A	T	T	T	T	T	A	T	T	T	T	T	T	T	T	T	H	T	T	T	T	T	T	T	T	T	T	T	A	A	T	T	T	T	T	T	A	T	T	T	T	T	T	T	T
JAX00243101	1	17244267	0	G	A	G	G	A	G	A	G	G	G	G	G	G	G	H	H	G	G	G	A	G	G	A	G	G	G	G	A	G	G	G	H	G	G	G	G	G	G	G	G	G	G	G	G	G	G
JAX00001062	1	17244596	0	A	T	A	A	T	A	T	T	T	A	A	A	A	A	H	H	A	H	A	T	A	A	T	A	A	A	A	T	A	T	T	H	A	A	A	A	A	T	T	A	A	T	A	A	H	H
JAX00243103	1	17264136	1	C	T	C	C	C	C	C	C	T	C	C	C	C	C	C	C	C	C	C	C	C	C	C	C	C	C	C	C	C	C	C	C	C	C	C	C	C	C	T	C	C	T	C	C	H	H
JAX00001065	1	17285331	0	T	G	T	T	G	T	G	G	G	T	T	T	T	T	H	H	T	H	T	G	T	T	G	T	T	T	T	G	T	G	G	H	T	T	T	T	T	G	G	T	T	G	T	T	H	H
JAX00243105	1	17294614	0	C	T	C	C	C	C	C	C	T	C	C	C	C	C	C	C	C	C	C	C	C	C	C	C	C	C	C	C	C	C	C	C	C	C	C	C	C	C	T	C	C	T	C	C	H	H
JAX00243108	1	17297876	1	A	C	A	A	A	A	A	C	A	A	A	A	A	A	A	A	A	H	A	A	A	A	A	A	A	A	A	A	A	C	C	A	A	A	A	A	A	C	A	A	A	A	A	A	A	A
JAX00001067	1	17298093	1	G	C	G	G	C	G	C	C	C	G	G	G	G	G	H	H	G	H	G	C	G	G	C	G	G	G	G	C	G	C	C	H	G	G	G	G	G	C	C	G	G	C	G	G	H	H
JAX00243110	1	17301489	1	A	C	A	A	C	A	C	A	A	A	A	A	A	A	H	H	A	A	A	C	A	A	C	A	A	A	A	C	A	A	A	H	A	A	A	A	A	A	A	A	A	A	A	A	A	A
JAX00243111	1	17301524	0	A	C	A	A	C	A	C	A	C	A	A	A	A	A	H	H	A	A	A	C	A	A	C	A	A	A	A	C	A	A	A	H	A	A	A	A	A	A	C	A	A	C	A	A	H	H
JAX00243112	1	17301592	1	A	T	A	A	A	A	A	A	T	A	A	A	A	A	A	A	A	A	A	A	A	A	A	A	A	A	A	A	A	A	A	A	A	A	A	A	A	A	T	A	A	T	A	A	H	H
JAX00243113	1	17301686	1	C	A	C	C	A	C	A	C	A	C	C	C	C	C	H	H	C	C	C	A	C	C	A	C	C	C	C	A	C	C	C	H	C	C	C	C	C	C	A	C	C	A	C	C	H	H
JAX00243114	1	17301959	1	C	A	C	C	A	C	A	A	C	C	C	C	C	C	H	H	C	H	C	A	C	C	A	C	C	C	C	A	C	A	A	H	C	C	C	C	C	A	C	C	C	C	C	C	C	C
JAX00243118	1	17310506	0	G	A	G	G	A	G	A	G	A	G	G	G	G	G	H	H	G	G	G	A	G	G	A	H	G	G	G	A	G	G	G	H	G	G	G	G	G	G	A	G	G	A	G	G	H	H
JAX00243119	1	17320494	1	T	C	T	T	C	T	T	C	C	T	T	T	T	T	H	H	T	T	T	T	T	T	C	T	T	T	T	T	T	H	C	T	T	T	T	T	T	C	C	T	T	C	T	T	H	H
JAX00243120	1	17320553	1	C	G	C	C	G	C	C	G	G	C	C	C	C	C	H	H	C	C	C	C	C	C	G	C	C	C	C	C	C	H	G	C	C	C	C	C	C	G	G	C	C	G	C	C	H	H
JAX00243121	1	17322586	1	C	A	C	C	C	C	C	A	A	C	C	C	C	C	C	C	C	C	C	C	C	C	C	C	C	C	C	C	C	H	A	C	C	C	C	C	C	A	A	C	C	A	C	C	H	H
JAX00243122	1	17324154	1	G	C	G	G	C	G	G	G	G	G	G	G	G	G	H	H	G	G	G	G	G	G	C	G	G	G	G	G	G	G	G	G	G	G	G	G	G	G	G	G	G	G	G	G	G	G
JAX00243124	1	17324755	0	G	A	G	G	G	G	G	A	A	G	G	G	G	G	G	G	G	G	G	G	G	G	G	G	G	G	G	G	G	H	A	G	G	G	G	G	G	A	A	G	G	A	G	G	H	H
JAX00243125	1	17324904	0	C	T	C	C	C	C	C	T	C	C	C	C	C	C	C	C	C	C	C	C	C	C	C	C	C	C	C	C	C	H	H	C	C	C	C	C	C	T	C	C	C	C	C	C	C	C
JAX00243127	1	17349634	1	A	G	A	A	A	A	A	A	G	A	A	A	A	A	A	A	A	A	A	A	A	A	A	A	A	A	A	A	A	A	A	A	A	A	A	A	A	A	G	A	A	G	A	A	H	H
JAX00001070	1	17351436	1	C	A	C	C	A	C	C	C	C	C	C	C	C	C	H	H	C	C	C	C	C	C	A	C	C	C	C	C	C	C	C	C	C	C	C	C	C	C	C	C	C	C	C	C	C	C
JAX00243128	1	17351560	1	G	T	G	G	T	G	G	T	G	G	G	G	G	G	H	H	G	G	G	G	G	G	T	G	G	G	G	G	G	H	T	G	G	G	G	G	G	T	G	G	G	G	G	G	G	G
JAX00243134	1	17362642	1	T	C	T	T	C	T	T	C	C	T	T	T	T	T	H	H	T	T	T	T	T	T	C	T	T	T	T	T	T	H	C	T	T	T	T	T	T	C	C	T	T	C	T	T	H	H
JAX00001071	1	17362921	1	T	C	T	T	C	T	T	C	C	T	T	T	T	T	H	H	T	T	T	T	T	T	C	T	T	T	T	T	T	H	C	T	T	T	T	T	T	C	C	T	T	C	T	T	H	H
JAX00243143	1	17395421	1	G	A	G	G	A	G	G	G	A	G	G	G	G	G	H	H	G	G	G	G	G	G	A	G	G	G	G	G	G	G	G	G	G	G	G	G	G	G	A	G	G	A	G	G	H	H
JAX00243144	1	17395552	1	C	T	C	C	C	C	C	T	T	C	C	C	C	C	C	C	C	C	C	C	C	C	C	C	C	C	C	C	C	H	T	C	C	C	C	C	C	T	T	C	C	T	C	C	H	H
[truncated: 28,368 more rows]
[truncated: 127 more columns]
