# Supplementary material for: Genetic Analysis of Hematological Parameters in Incipient Lines of the Collaborative Cross
Source: G3 (Bethesda). 2012 Feb 1;2(2):157–65. doi: 10.1534/g3.111.001776 (PMC3284323; doi:10.1534/g3.111.001776)
Supplement: Supporting Information [file supp_2.2.157_TableS2.zip › chr10.csv]

id	chr	position	array	call0	call2	B/J	C57BL/6J	129/SvlmJ	NOD/LtJ	NZO/LtJ	CAST/EiJ	PWK/PhJ.2	WSB/EiJ	OR13m69	OR205m51	OR549m62	OR857m67	OR941m72	OR1390m66	OR1519m154	OR1536m143	OR2020m60	OR829m74	OR1122m139	OR125m64	OR190m55	OR220m52	OR291m157	OR380m69	OR489m79	OR555m52	OR559m152	OR699m69	OR779m146	OR822m147	OR896m61	OR940m160	OR1246m70	OR1401m157	OR1427m53	OR2075m59	OR2168m52	OR773m68	OR3594m47	OR3066m50	OR5066m143	OR3289m52	OR5049m130	OR5154m140
JAX00281227	10	3009197	1	C	T	C	C	C	C	C	T	C	C	C	C	C	C	C	C	T	C	C	C	C	C	T	C	C	C	H	C	C	C	C	C	C	C	C	C	C	C	C	C	T	T	C	C	C	H
JAX00281229	10	3012271	1	G	T	G	G	G	G	G	G	T	G	G	G	G	G	T	G	G	G	G	G	G	G	G	G	G	G	G	G	G	G	G	G	G	G	G	T	G	G	H	G	G	G	G	G	G	G
JAX00281230	10	3013474	0	C	T	C	C	C	T	C	C	C	T	T	C	C	T	C	C	C	C	T	C	H	C	C	C	C	T	H	C	C	H	C	T	H	T	C	C	C	C	C	C	C	C	C	C	C	H
JAX00014320	10	3021156	0	A	G	A	A	A	A	A	G	A	A	A	A	A	A	A	A	G	H	H	A	A	A	G	A	A	A	G	A	A	A	A	A	A	A	A	A	A	A	A	A	G	G	A	A	A	G
JAX00014322	10	3022743	1	G	T	G	G	G	T	G	T	T	T	T	G	G	T	T	G	T	G	T	G	H	G	T	G	G	T	T	G	G	H	G	T	H	T	G	T	G	G	H	G	T	T	G	G	G	T
JAX00281237	10	3037505	1	A	G	A	A	A	A	A	G	G	A	A	A	A	A	G	A	G	A	A	A	A	A	G	A	A	A	H	A	A	A	A	A	A	A	A	G	A	A	H	A	G	G	A	A	A	H
JAX00281239	10	3040344	0	G	A	A	G	A	A	G	G	A	A	A	G	A	A	A	H	G	G	A	A	H	A	H	A	H	A	H	G	G	H	H	A	H	A	A	A	G	A	H	G	G	G	A	G	H	H
JAX00281240	10	3047027	1	G	A	G	G	G	A	G	G	G	A	A	G	G	A	G	G	G	G	A	G	H	G	G	G	G	A	H	G	G	H	G	A	H	A	G	G	G	G	G	G	G	G	G	G	G	H
JAX00281241	10	3048189	1	A	G	G	A	G	G	A	A	A	G	G	A	G	G	A	H	A	A	G	G	H	G	A	G	A	G	H	A	A	H	H	G	H	G	G	A	A	G	A	A	A	A	G	A	H	H
JAX00014323	10	3052424	0	G	C	C	G	C	G	G	G	G	G	G	G	C	G	G	H	G	G	G	C	G	C	G	C	G	G	G	G	G	G	H	G	G	G	C	G	G	C	G	G	G	G	C	G	H	G
JAX00281244	10	3073227	0	T	A	T	T	T	T	T	A	A	T	T	T	T	T	A	T	A	T	T	T	T	T	A	T	T	T	H	T	T	T	T	T	T	T	T	A	T	T	H	T	A	A	T	T	T	H
JAX00014326	10	3085971	0	G	T	G	G	G	T	T	G	G	T	T	T	G	T	G	G	G	G	T	G	T	G	G	G	T	T	H	T	T	T	H	T	T	T	G	G	G	G	T	G	G	G	G	G	H	T
JAX00014327	10	3088178	0	T	G	G	T	G	T	T	T	T	T	T	T	G	T	T	H	T	T	T	G	T	G	T	G	T	T	T	T	T	T	H	T	T	T	G	T	T	G	T	T	T	T	G	T	H	T
JAX00281248	10	3095414	0	G	A	A	G	A	A	A	G	G	A	A	A	A	A	G	H	G	G	A	A	A	A	G	A	A	A	A	A	A	A	A	A	A	A	A	G	G	A	H	G	G	G	A	G	A	H
JAX00281250	10	3117021	0	T	C	C	T	C	C	C	T	T	C	C	C	C	C	T	H	T	T	C	C	C	C	T	C	C	C	H	C	C	C	C	C	C	C	C	T	T	C	H	T	T	T	C	T	C	H
JAX00194434	10	3124296	1	C	T	C	C	C	C	C	T	T	C	C	C	C	C	T	C	T	C	C	C	C	C	T	C	C	C	H	C	C	C	C	C	C	C	C	T	C	C	H	C	T	T	C	C	C	H
JAX00281252	10	3126631	1	T	C	T	T	T	T	T	T	C	T	T	T	T	T	C	T	T	T	T	T	T	T	H	T	T	T	T	T	T	T	T	T	T	T	T	C	T	T	H	T	T	T	T	T	T	T
JAX00014330	10	3133876	1	A	G	G	A	G	A	A	A	A	A	A	A	G	A	A	H	A	A	A	G	A	G	A	G	A	A	A	A	A	A	H	A	A	A	G	A	A	G	A	A	A	A	G	A	H	A
JAX00281253	10	3141502	0	C	T	T	C	T	C	T	C	C	T	C	T	T	T	C	H	C	C	C	T	H	T	C	T	T	T	H	T	T	H	T	C	H	C	T	C	C	T	H	C	C	C	T	C	T	H
JAX00281254	10	3141856	1	T	C	C	T	C	T	C	T	T	C	T	C	C	C	T	H	T	T	T	C	H	C	T	C	C	C	H	C	C	H	C	T	H	T	C	T	T	C	H	T	T	T	C	T	C	H
JAX00281255	10	3143494	0	C	T	C	C	C	T	C	C	C	C	T	C	C	C	C	C	C	C	T	C	H	C	C	C	C	C	C	C	C	H	C	T	H	T	C	C	C	C	C	C	C	C	C	C	C	C
JAX00281256	10	3143721	0	G	C	G	G	G	C	G	G	G	G	C	G	G	G	G	G	G	G	C	G	H	G	G	G	G	G	G	G	G	H	G	C	H	C	G	G	G	G	G	G	G	G	G	G	G	G
JAX00281264	10	3152277	0	C	T	C	C	C	C	C	T	C	C	C	C	C	C	C	C	T	C	C	C	C	C	H	C	C	C	H	C	C	C	C	C	C	C	C	C	C	C	C	C	T	T	C	C	C	H
JAX00281266	10	3154379	0	T	C	C	T	C	T	C	C	C	C	T	C	C	C	C	H	C	T	T	C	H	C	C	C	C	C	C	C	C	H	C	T	H	T	C	C	T	C	C	T	C	C	C	T	C	C
JAX00281269	10	3162140	0	C	T	C	C	C	C	C	C	T	C	C	C	C	C	T	C	C	C	C	C	C	C	C	C	C	C	C	C	C	C	C	C	C	C	C	T	C	C	C	C	C	C	C	C	C	C
JAX00281272	10	3163056	1	T	G	T	T	T	T	T	T	G	T	T	T	T	T	G	T	T	T	T	T	T	T	H	T	T	T	T	T	T	T	T	T	T	T	T	G	T	T	H	T	T	T	T	T	T	T
JAX00014332	10	3179813	1	C	T	T	C	T	C	C	C	C	C	C	C	T	C	C	H	C	C	C	T	C	T	C	T	C	C	C	C	C	C	H	C	C	C	T	C	C	T	C	C	C	C	T	C	H	C
JAX00014333	10	3180332	1	G	A	A	G	A	G	G	G	G	A	G	G	A	A	G	H	G	G	G	A	G	A	G	A	G	A	H	G	G	G	H	G	G	G	A	G	G	A	G	G	G	G	A	G	H	H
JAX00194437	10	3202845	1	T	C	T	T	T	T	T	T	C	T	T	T	T	T	C	T	T	T	T	T	T	T	H	T	T	T	T	T	T	T	T	T	T	T	T	C	T	T	H	T	T	T	T	T	T	T
JAX00281273	10	3208258	1	G	C	G	G	G	G	G	G	C	G	G	G	G	G	C	G	G	G	G	G	G	G	H	G	G	G	G	G	G	G	G	G	G	G	G	C	G	G	H	G	G	G	G	G	G	G
JAX00281274	10	3208443	1	G	A	A	G	A	G	G	A	G	A	G	G	A	A	G	H	A	G	G	A	G	A	H	A	G	A	A	G	G	G	H	G	G	G	A	G	G	A	G	G	A	A	A	G	H	A
JAX00281275	10	3209014	1	C	T	T	C	T	C	C	T	C	C	C	C	T	C	C	H	T	C	C	T	C	T	H	T	C	C	H	C	C	C	H	C	C	C	T	C	C	T	C	C	T	T	T	C	H	H
JAX00281276	10	3211114	0	T	C	C	T	C	T	T	T	T	C	T	T	C	C	T	H	T	T	T	C	T	C	T	C	T	C	H	T	T	T	H	T	T	T	C	T	T	C	T	T	T	T	C	T	H	H
JAX00281277	10	3211252	1	A	G	A	A	A	A	A	A	G	A	A	A	A	A	G	A	A	A	A	A	A	A	H	A	A	A	A	A	A	A	A	A	A	A	A	G	A	A	H	A	A	A	A	A	A	A
JAX00281278	10	3211348	1	T	A	T	T	T	T	T	T	T	A	T	T	T	A	T	T	T	T	T	T	T	T	T	T	T	A	H	T	T	T	T	T	T	T	T	T	T	T	T	T	T	T	T	T	T	H
JAX00281279	10	3212152	1	G	A	G	G	G	A	G	G	G	G	A	G	G	G	G	G	G	G	A	G	H	G	G	G	G	G	G	G	G	H	G	A	H	A	G	G	G	G	G	G	G	G	G	G	G	G
JAX00281280	10	3212522	1	G	A	G	G	G	A	G	G	G	G	A	G	G	G	G	G	G	G	A	G	H	G	G	G	G	G	G	G	G	H	G	A	H	A	G	G	G	G	G	G	G	G	G	G	G	G
JAX00014335	10	3213762	1	T	C	C	T	C	C	T	T	C	C	C	T	C	C	C	H	T	T	C	C	H	C	H	C	T	C	H	T	T	H	H	C	H	C	C	C	T	C	H	T	T	T	C	T	H	H
JAX00281282	10	3215356	0	T	G	G	T	G	T	T	T	G	G	T	T	G	G	G	H	T	T	T	G	T	G	H	G	T	G	H	T	T	T	H	T	T	T	G	G	T	G	H	T	T	T	G	T	H	H
JAX00281284	10	3215784	1	T	A	A	T	A	A	A	A	A	T	A	A	A	T	A	H	A	T	A	A	A	A	A	A	A	T	H	A	A	A	A	A	A	A	A	A	T	A	A	T	A	A	A	T	A	H
JAX00014336	10	3218233	1	G	T	G	G	G	T	T	T	G	G	T	T	G	G	G	G	T	G	T	G	T	G	H	G	T	G	H	T	T	T	H	T	T	T	G	G	G	G	H	G	T	T	G	G	H	H
JAX00014337	10	3218415	1	A	T	A	A	A	T	T	T	T	A	T	T	A	A	T	A	T	A	T	A	T	A	T	A	T	A	H	T	T	T	H	T	T	T	A	T	A	A	T	A	T	T	A	A	H	H
JAX00281286	10	3225689	0	T	C	T	T	T	C	C	C	C	T	C	C	T	T	C	T	C	T	C	T	C	T	C	T	C	T	H	C	C	C	H	C	C	C	T	C	T	T	C	T	C	C	T	T	H	H
JAX00281289	10	3231671	1	T	A	T	T	T	T	T	T	A	T	T	T	T	T	A	T	T	T	T	T	T	T	H	T	T	T	T	T	T	T	T	T	T	T	T	A	T	T	H	T	T	T	T	T	T	T
JAX00281291	10	3232280	0	G	A	G	G	G	A	A	G	G	G	A	A	G	G	G	G	G	G	A	G	A	G	G	G	A	G	G	A	A	A	H	A	A	A	G	G	G	G	H	G	G	G	G	G	H	G
JAX00281295	10	3240479	0	G	T	G	G	G	G	G	G	T	G	G	G	G	G	T	G	G	G	G	G	G	G	H	G	G	G	G	G	G	G	G	G	G	G	G	T	G	G	H	G	G	G	G	G	G	G
JAX00281297	10	3265863	0	T	C	T	T	T	T	T	T	C	T	T	T	T	T	C	T	T	T	T	T	T	T	H	T	T	T	T	T	T	T	T	T	T	T	T	C	T	T	H	T	T	T	T	T	T	T
JAX00014340	10	3273798	1	C	G	C	C	C	G	G	C	C	C	G	G	C	C	C	C	C	C	G	C	G	C	C	C	G	C	C	G	G	G	H	G	G	G	C	C	C	C	H	C	C	C	C	C	H	C
JAX00281300	10	3274296	0	G	A	G	G	G	G	G	G	G	A	G	G	G	A	G	G	G	G	G	G	G	G	G	G	G	A	H	G	G	G	G	G	G	G	G	G	G	G	G	G	G	G	G	G	G	H
JAX00281301	10	3275472	1	C	T	C	C	C	C	C	T	C	C	C	C	C	C	C	C	T	C	C	C	C	C	H	C	C	C	H	C	C	C	C	C	C	C	C	C	C	C	C	C	T	T	C	C	C	H
JAX00281302	10	3276802	0	G	T	G	G	G	T	T	T	T	G	T	T	G	G	T	G	T	G	T	G	T	G	T	G	T	G	H	T	T	H	H	T	T	T	G	T	G	G	T	G	T	T	G	G	H	H
JAX00281303	10	3287618	0	A	T	T	A	T	A	T	A	A	A	A	T	T	A	A	H	H	A	A	T	T	T	A	T	T	A	A	T	T	T	T	A	H	A	T	A	A	T	H	A	A	A	T	A	T	A
JAX00281305	10	3291626	0	T	G	G	T	G	T	G	G	G	T	T	G	G	T	G	H	G	T	T	G	H	G	G	G	G	T	H	G	G	H	G	T	H	T	G	G	T	G	G	T	G	G	G	T	G	H
JAX00014341	10	3292225	0	A	G	G	A	G	A	G	G	G	A	A	G	G	A	G	H	G	A	A	G	H	G	G	G	G	A	H	G	G	H	G	A	H	A	G	G	A	G	G	A	G	G	G	A	G	H
JAX00014342	10	3292357	0	C	T	T	C	T	C	T	C	C	C	C	T	T	C	C	H	C	C	C	T	H	T	C	T	T	C	C	T	T	H	T	C	H	C	T	C	C	T	H	C	C	C	T	C	T	C
JAX00281306	10	3292441	1	T	A	T	T	T	T	T	A	T	T	T	T	T	T	T	T	A	T	T	T	T	T	H	T	T	T	H	T	T	T	T	T	T	T	T	T	T	T	T	T	A	A	T	T	T	H
JAX00281307	10	3311333	1	G	A	A	G	A	G	A	G	G	G	G	A	A	G	G	H	G	G	G	A	H	A	G	A	A	G	G	A	A	H	A	G	H	G	A	G	G	A	H	G	G	G	A	G	A	G
JAX00281308	10	3311547	0	A	G	A	A	A	G	A	G	G	A	G	A	A	A	G	A	G	A	G	A	H	A	G	A	A	A	H	A	A	H	A	G	H	G	A	G	A	A	H	A	G	G	A	A	A	H
JAX00281309	10	3330775	1	T	C	T	T	T	C	T	T	T	T	C	T	T	T	T	T	T	T	C	T	H	T	T	T	T	T	T	T	T	H	T	C	H	C	T	T	T	T	T	T	T	T	T	T	T	T
JAX00281310	10	3330935	0	G	A	G	G	G	G	G	A	A	G	G	G	G	G	A	G	A	G	G	G	G	G	A	G	G	G	H	G	G	G	G	G	G	G	G	A	G	G	H	G	A	A	G	G	G	H
JAX00281311	10	3331058	1	A	G	A	A	A	A	A	A	G	A	A	A	A	A	G	A	A	A	A	A	A	A	H	A	A	A	A	A	A	A	A	A	A	A	A	G	A	A	H	A	A	A	A	A	A	A
JAX00014344	10	3333067	0	T	C	C	T	C	T	C	T	T	T	T	C	C	T	T	H	T	T	T	C	H	C	T	C	C	T	T	C	C	H	C	T	H	T	C	T	T	C	H	T	T	T	C	T	C	T
JAX00281312	10	3339207	1	T	C	C	T	C	T	C	T	T	T	T	C	C	T	T	H	T	T	T	C	H	C	T	C	C	T	T	C	C	H	C	T	H	T	C	T	T	C	H	T	T	T	C	T	C	T
JAX00281313	10	3339591	1	T	C	T	T	T	T	T	C	T	T	T	T	T	T	T	T	C	T	T	T	T	T	H	T	T	T	H	T	T	T	T	T	T	T	T	T	T	T	T	T	C	C	T	T	T	H
JAX00281316	10	3341052	0	T	C	C	T	C	C	C	T	T	T	C	C	C	T	T	H	T	T	C	C	C	C	T	C	C	T	T	C	C	C	C	C	C	C	C	T	T	C	H	T	T	T	C	T	C	T
JAX00281317	10	3341317	1	A	T	A	A	A	T	A	A	A	A	T	A	A	A	A	A	A	A	T	A	H	A	A	A	A	A	A	A	A	H	A	T	H	T	A	A	A	A	A	A	A	A	A	A	A	A
JAX00281318	10	3343000	0	G	A	A	G	A	A	A	G	G	G	A	A	A	G	G	H	G	G	A	A	A	A	G	A	A	G	G	A	A	A	A	A	A	A	A	G	G	A	H	G	G	G	A	G	A	G
JAX00014345	10	3344677	1	T	C	C	T	C	T	C	C	T	T	T	C	C	T	T	H	C	T	T	C	H	C	H	C	C	T	H	C	C	H	C	T	H	T	C	T	T	C	H	T	C	C	C	T	C	H
JAX00014346	10	3345341	0	A	G	G	A	G	A	G	G	A	A	A	G	G	A	A	H	G	A	A	G	H	G	H	G	G	H	H	G	G	G	G	A	H	A	G	A	A	G	G	A	G	G	G	A	G	H
JAX00281319	10	3345522	1	A	G	G	A	G	A	G	G	G	A	A	G	G	A	G	H	G	A	A	G	H	G	G	G	G	A	H	G	G	H	G	A	H	A	G	G	A	G	G	A	G	G	G	A	G	H
JAX00281320	10	3345554	0	G	A	A	G	A	G	A	A	G	G	G	A	A	G	G	H	A	G	G	A	H	A	H	A	A	G	H	A	A	H	A	G	H	G	A	G	G	A	H	G	A	A	A	G	A	H
JAX00281321	10	3345658	1	A	T	A	A	A	A	A	A	T	A	A	A	A	A	T	A	A	A	A	A	A	A	H	A	A	A	A	A	A	A	A	A	A	A	A	T	A	A	H	A	A	A	A	A	A	A
JAX00281322	10	3347960	1	G	A	G	G	G	G	G	G	G	A	G	G	G	A	G	G	G	G	G	G	G	G	G	G	G	A	H	G	G	G	G	G	G	G	G	G	G	G	G	G	G	G	G	G	G	H
JAX00281323	10	3348700	1	T	G	T	T	T	T	T	G	T	T	T	T	T	T	T	T	G	T	T	T	T	T	H	T	T	T	H	T	T	T	T	T	T	T	T	T	T	T	T	T	G	G	T	T	T	H
JAX00281325	10	3349292	0	T	C	C	T	C	C	C	C	C	T	C	C	C	T	C	H	C	T	C	C	C	C	C	C	C	T	H	C	C	C	C	C	C	C	C	C	T	C	C	T	C	C	C	T	C	H
JAX00194440	10	3361203	1	G	A	G	G	G	G	G	G	A	G	G	G	G	G	A	G	G	G	G	G	G	G	H	G	G	G	G	G	G	G	G	G	G	G	G	A	G	G	H	G	G	G	G	G	G	G
JAX00281327	10	3367888	1	A	G	G	A	G	A	G	A	A	A	A	G	G	A	A	H	A	A	A	G	H	G	A	G	G	A	A	G	G	H	G	A	H	A	G	A	A	G	H	A	A	A	G	A	G	A
JAX00014347	10	3372171	1	G	A	A	G	A	G	G	G	G	G	G	G	A	G	G	H	G	G	G	A	G	A	G	A	G	G	G	G	G	G	H	G	G	G	A	G	G	A	G	G	G	G	A	G	H	G
JAX00281330	10	3381164	1	A	G	A	A	A	A	A	A	G	A	A	A	A	A	G	A	A	A	A	A	A	A	H	A	A	A	A	A	A	A	A	A	A	A	A	G	A	A	H	A	A	A	A	A	A	A
JAX00014348	10	3392028	1	C	T	T	C	T	C	C	C	C	T	C	C	T	T	C	H	C	C	C	T	C	T	C	T	C	T	H	C	C	C	H	C	C	C	T	C	C	T	C	C	C	C	T	C	H	H
JAX00014349	10	3392205	0	T	C	C	T	C	T	T	C	C	C	T	T	C	C	C	H	C	T	T	C	T	C	C	C	T	C	C	T	T	T	H	T	T	T	C	C	T	C	H	T	C	C	C	T	H	C
JAX00281331	10	3400594	1	G	A	A	G	A	G	G	G	G	G	G	G	A	G	G	H	G	G	G	A	G	A	G	A	G	G	G	G	G	G	H	G	G	G	A	G	G	A	G	G	G	G	A	G	H	G
JAX00187257	10	3418145	0	A	G	G	A	G	G	G	G	G	G	G	G	G	G	G	H	G	A	G	G	G	G	G	G	G	G	G	G	G	G	G	G	G	G	G	G	A	G	G	A	G	G	G	A	G	G
JAX00281335	10	3421267	1	G	T	G	G	G	T	T	T	T	G	T	T	G	G	T	G	T	G	T	G	T	G	T	G	T	G	H	T	T	T	H	T	T	T	G	T	G	G	T	G	T	T	G	G	H	H
JAX00281340	10	3428171	0	T	C	T	T	T	C	C	T	C	T	C	C	T	T	C	T	T	T	C	T	C	T	H	T	C	T	T	C	C	C	H	C	C	C	T	C	T	T	C	T	T	T	T	T	H	T
JAX00014352	10	3429527	0	G	A	G	G	G	A	A	G	G	G	A	A	G	G	G	G	G	G	A	G	A	G	G	G	A	G	G	A	A	A	H	A	A	A	G	G	G	G	H	G	G	G	G	G	H	G
JAX00281344	10	3436337	1	A	G	A	A	A	A	A	A	A	G	A	A	A	G	A	A	A	A	A	A	A	A	A	A	A	G	H	A	A	A	A	A	A	A	A	A	A	A	A	A	A	A	A	A	A	H
JAX00281345	10	3436609	1	G	T	T	G	T	G	G	T	T	T	G	G	T	T	T	H	T	G	G	T	G	T	T	T	G	T	T	G	G	G	H	G	G	G	T	T	G	T	H	G	T	T	T	G	H	T
JAX00281346	10	3437485	0	G	A	A	G	A	G	G	G	A	A	G	G	A	A	A	H	G	G	G	A	G	A	H	A	G	A	H	G	G	G	H	G	G	G	A	A	G	A	H	G	G	G	A	G	H	H
JAX00281347	10	3438302	0	T	A	A	T	A	A	A	T	T	T	A	A	A	T	T	H	T	T	A	A	A	A	T	A	A	T	T	A	A	A	A	A	A	A	A	T	T	A	H	T	T	T	A	T	A	T
JAX00281348	10	3450038	0	G	A	G	G	G	G	G	A	G	G	G	G	G	G	G	G	A	G	G	G	G	G	A	G	G	G	A	G	G	G	G	G	G	G	G	G	G	G	G	G	A	A	G	G	G	A
JAX00014353	10	3457199	0	T	G	G	T	G	T	T	T	T	T	T	T	G	T	T	H	T	T	T	G	T	G	T	G	T	T	T	T	T	T	H	T	T	T	G	T	T	G	T	T	T	T	G	T	H	T
JAX00014354	10	3458170	0	G	C	C	G	C	G	G	C	C	G	G	G	C	G	C	H	C	G	G	C	G	C	C	C	G	G	H	G	G	G	H	G	G	G	C	C	G	C	H	G	C	C	C	G	H	H
JAX00281351	10	3458538	0	G	A	A	G	A	G	G	A	A	G	G	G	A	G	A	H	A	G	G	A	G	A	A	A	G	G	H	G	G	G	H	G	G	G	A	A	G	A	H	G	A	A	A	G	H	H
JAX00281353	10	3466072	0	C	T	C	C	C	T	T	C	C	C	T	T	C	C	C	C	C	C	T	C	T	C	C	C	T	C	C	T	T	T	H	T	T	T	C	C	C	C	C	C	C	C	C	C	H	C
JAX00281355	10	3473808	1	G	A	G	G	G	A	A	G	G	G	A	A	G	G	G	G	G	G	A	G	A	G	G	G	A	G	G	A	A	A	H	A	A	A	G	G	G	G	H	G	G	G	G	G	H	G
JAX00281356	10	3474142	1	C	A	C	C	C	C	C	A	A	C	C	C	C	C	A	C	A	C	C	C	C	C	A	C	C	C	H	C	C	C	C	C	C	C	C	A	C	C	H	C	A	A	C	C	C	H
JAX00281357	10	3474793	0	C	T	C	C	C	C	C	C	C	T	C	C	C	T	C	C	C	C	C	C	C	H	C	C	C	H	H	C	C	C	C	C	C	C	C	C	C	C	C	C	C	C	C	C	C	C
JAX00014356	10	3491814	1	A	T	T	A	T	A	A	A	A	A	A	A	T	A	A	H	A	A	A	T	A	T	A	T	A	A	A	A	A	A	H	A	A	A	T	A	A	T	A	A	A	A	T	A	H	A
JAX00194443	10	3497770	0	C	T	C	C	C	C	C	C	T	C	C	C	C	C	T	C	C	C	C	C	C	C	C	C	C	C	C	C	C	C	C	C	C	C	C	H	C	C	C	C	C	C	C	C	C	C
JAX00281359	10	3498364	0	G	T	G	G	G	G	G	G	T	G	G	G	G	G	T	G	G	G	G	G	G	G	G	G	G	G	G	G	G	G	G	G	G	G	G	T	G	G	H	G	G	G	G	G	G	G
JAX00014357	10	3504309	0	G	A	A	G	A	G	G	G	G	G	G	G	A	G	G	H	G	G	G	A	G	A	G	A	G	G	G	G	G	G	H	G	G	G	A	G	G	A	G	G	G	G	A	G	H	G
JAX00014358	10	3511890	1	C	A	A	C	A	C	C	A	A	C	C	C	A	C	A	H	A	C	C	A	C	A	A	A	C	C	H	C	C	C	H	C	C	C	A	A	C	A	H	C	A	A	A	C	H	H
JAX00281361	10	3514614	1	G	A	A	G	A	A	A	A	A	G	A	A	A	G	A	H	A	G	A	A	A	A	A	A	A	G	H	A	A	A	A	A	A	A	A	A	G	A	A	G	A	A	A	G	A	H
JAX00281362	10	3516753	0	T	A	A	T	A	A	A	A	T	T	A	A	A	T	T	H	A	T	A	A	A	A	H	A	A	T	H	A	A	A	A	A	A	A	A	T	T	A	H	T	A	A	A	T	A	H
JAX00281363	10	3518570	0	G	A	A	G	A	A	A	A	G	G	A	A	A	G	G	H	A	G	A	A	A	A	H	A	A	G	H	A	A	A	A	A	A	A	A	G	G	A	H	G	A	A	A	G	A	H
JAX00281364	10	3521596	1	A	G	G	A	G	G	G	G	G	A	G	G	G	A	G	H	G	A	G	G	G	G	G	G	G	A	H	G	G	G	G	G	G	G	G	G	A	G	G	A	G	G	G	A	G	H
JAX00281368	10	3529822	1	T	A	T	T	T	T	T	T	A	T	T	T	T	T	A	T	T	T	T	T	T	T	H	T	T	T	T	T	T	T	T	T	T	T	T	A	T	T	H	T	T	T	T	T	T	T
JAX00281370	10	3530680	0	A	T	T	A	T	T	T	A	A	A	T	T	T	A	A	H	A	A	T	T	T	T	A	T	T	A	A	T	T	T	T	T	T	T	T	A	A	T	H	A	A	A	T	A	T	A
JAX00281371	10	3531867	0	G	T	G	G	G	G	G	G	G	T	G	G	G	T	G	G	G	G	G	G	G	G	G	G	G	T	H	G	G	G	G	G	G	G	G	G	G	G	G	G	G	G	G	G	G	H
JAX00281372	10	3547834	1	T	A	T	T	T	T	T	A	T	A	T	T	T	A	T	T	A	T	T	T	T	T	H	T	T	A	A	T	T	T	T	T	T	T	T	T	T	T	T	T	A	A	T	T	T	A
JAX00281373	10	3550147	0	C	T	C	C	C	C	C	T	C	C	C	C	C	C	C	C	T	C	C	C	C	C	H	C	C	C	H	C	C	C	C	C	C	C	C	C	C	C	C	C	T	T	C	C	C	H
JAX00014361	10	3552256	0	C	T	T	C	T	C	C	C	C	C	C	C	T	C	C	H	C	C	C	T	C	T	C	T	C	C	C	C	C	C	H	C	C	C	T	C	C	T	C	C	C	C	T	C	H	C
JAX00281376	10	3555432	0	T	A	T	T	T	A	A	T	T	A	H	A	T	A	T	T	T	T	H	T	A	T	T	T	A	A	H	A	A	A	H	A	A	A	T	T	T	T	H	T	T	T	T	T	H	H
JAX00014362	10	3571944	0	A	C	C	A	C	A	A	C	C	A	A	A	C	A	C	H	C	A	A	C	A	C	C	C	A	A	H	A	A	A	H	A	A	A	C	C	A	C	H	A	C	C	C	A	H	H
JAX00014363	10	3577129	0	T	A	A	T	A	A	A	A	A	A	A	A	A	A	A	A	A	T	A	A	A	A	A	A	A	A	A	A	A	A	A	A	A	A	A	A	T	A	A	T	A	A	A	T	A	A
JAX00281379	10	3590658	0	T	C	T	T	T	T	T	C	C	T	T	T	T	T	C	T	C	T	T	T	T	T	C	T	T	T	H	T	T	T	T	T	T	T	T	C	T	T	H	T	C	C	T	T	T	H
JAX00014364	10	3597808	0	T	C	C	T	C	T	T	C	C	C	T	T	C	C	C	H	C	T	T	C	T	C	C	C	T	C	C	T	T	T	H	T	T	T	C	C	T	C	H	T	C	C	C	T	H	C
JAX00014365	10	3613234	1	G	A	A	G	A	G	G	G	G	G	G	G	A	G	G	H	G	G	G	A	G	A	G	A	G	G	G	G	G	G	H	G	G	G	A	G	G	A	G	G	G	G	A	G	H	G
JAX00281382	10	3619726	0	T	G	T	T	T	T	T	G	G	G	T	T	T	G	G	T	G	T	T	T	T	T	G	T	T	G	G	T	T	T	T	T	T	T	T	G	T	T	T	T	G	G	T	T	T	G
JAX00281383	10	3622875	1	A	G	A	A	A	A	A	A	A	G	A	A	A	G	A	A	A	A	A	A	A	A	A	A	A	G	H	A	A	A	A	A	A	A	A	A	A	A	A	A	A	A	A	A	A	H
JAX00281384	10	3623804	0	A	G	A	A	A	A	A	G	G	A	A	A	A	A	G	A	G	A	A	A	A	A	G	A	A	A	H	A	A	A	A	A	A	A	A	G	A	A	H	A	G	G	A	A	A	H
JAX00014367	10	3630673	1	T	A	T	T	T	A	A	T	T	T	A	A	T	T	T	T	T	T	A	T	A	T	T	T	A	T	T	A	A	A	H	A	A	A	T	T	T	T	H	T	T	T	T	T	H	T
JAX00281386	10	3631323	1	G	A	A	G	A	A	A	G	G	G	A	A	A	G	G	H	G	G	A	A	A	A	G	A	A	G	G	A	A	A	A	A	A	A	A	G	G	A	H	G	G	G	A	G	A	G
JAX00281391	10	3642903	0	A	T	A	A	A	A	A	A	T	A	A	A	A	A	T	A	A	A	A	A	A	A	A	A	A	A	A	A	A	A	A	A	A	A	A	T	A	A	H	A	A	A	A	A	A	A
JAX00014368	10	3656398	0	C	T	T	C	T	C	C	C	C	C	C	C	T	C	H	H	C	C	C	T	C	T	C	T	C	C	C	C	C	C	H	C	C	C	T	C	C	T	C	C	C	C	T	C	H	C
JAX00281392	10	3666808	1	T	A	T	T	T	T	T	A	T	T	T	T	T	T	T	T	A	T	T	T	T	T	H	T	T	T	H	T	T	T	T	T	T	T	T	T	T	T	T	T	A	A	T	T	T	H
JAX00281393	10	3668380	1	G	C	C	G	C	G	G	C	C	G	G	G	C	G	C	H	C	G	G	C	G	C	C	C	G	G	H	G	G	G	H	G	G	G	C	C	G	C	H	G	C	C	C	G	H	H
JAX00281394	10	3668690	0	C	T	T	C	T	C	C	C	C	C	C	C	T	C	C	H	C	C	C	T	C	T	C	T	C	C	C	C	C	C	H	C	C	C	T	C	C	T	C	C	C	C	T	C	H	C
JAX00014370	10	3668806	0	G	A	A	G	A	G	G	A	A	G	G	G	A	G	A	H	A	G	G	A	G	A	A	A	G	G	H	G	G	G	H	G	G	G	A	A	G	A	H	G	A	A	A	G	H	H
JAX00194445	10	3673829	1	G	A	G	G	G	G	G	A	A	G	G	G	G	G	A	G	A	G	G	G	G	G	A	G	G	G	H	G	G	G	G	G	G	G	G	A	G	G	H	G	A	A	G	G	G	H
JAX00281396	10	3674077	0	A	G	G	A	G	G	G	G	G	A	G	G	G	A	G	H	G	A	G	G	G	G	G	G	G	A	H	G	G	G	G	G	G	G	G	G	A	G	G	A	G	G	G	A	G	H
JAX00014373	10	3693786	0	G	T	T	G	T	G	G	G	G	G	G	G	T	G	G	H	G	G	G	T	G	T	G	T	G	G	G	G	G	G	H	G	G	G	T	G	G	T	G	G	G	G	T	G	H	G
JAX00281398	10	3695289	1	A	G	G	A	G	G	G	G	G	A	G	G	G	A	G	H	G	A	G	G	G	G	G	G	G	A	H	G	G	G	G	G	G	G	G	G	A	G	G	A	G	G	G	A	G	H
JAX00281399	10	3724237	0	G	C	G	G	G	G	G	C	G	G	G	G	G	G	G	G	C	G	G	G	G	G	H	G	G	G	H	G	G	G	G	G	G	G	G	G	G	G	G	G	C	C	G	G	G	H
JAX00281400	10	3724817	1	T	C	T	T	T	C	C	T	T	T	C	C	T	T	T	T	T	T	C	T	C	T	T	T	C	T	T	C	C	C	H	C	C	C	T	T	T	T	H	T	T	T	T	T	H	T
JAX00014374	10	3728651	0	G	A	G	G	G	A	A	G	G	G	A	A	G	G	G	G	G	G	A	G	A	G	G	G	A	G	G	A	A	A	H	A	A	A	G	G	G	G	H	G	G	G	G	G	H	G
JAX00281401	10	3728790	0	C	T	T	C	T	C	C	C	C	C	C	C	T	C	C	H	C	C	C	H	C	T	C	T	C	C	C	C	C	C	H	C	C	C	T	C	C	T	C	C	C	C	T	C	H	C
JAX00281402	10	3731618	0	G	C	G	G	G	G	G	C	G	G	G	G	G	G	G	G	C	G	G	G	G	G	H	G	G	G	H	G	G	G	G	G	G	G	G	G	G	G	G	G	C	C	G	G	G	H
JAX00281403	10	3731914	0	A	G	A	A	A	G	G	A	A	A	G	G	A	A	A	A	A	A	G	A	G	A	A	A	G	A	A	G	G	G	H	G	G	G	A	A	A	A	H	A	A	A	A	A	H	A
JAX00281404	10	3733538	1	A	G	A	A	A	A	A	A	G	A	A	A	A	A	G	A	A	A	A	A	A	A	H	A	A	A	A	A	A	A	A	A	A	A	A	G	A	A	H	A	A	A	A	A	A	A
JAX00281405	10	3735320	0	T	G	T	T	T	T	T	G	G	T	T	T	T	T	G	T	G	T	T	T	T	T	G	T	T	T	H	T	T	T	T	T	T	T	T	G	T	T	T	T	G	G	T	T	T	H
JAX00014375	10	3747743	0	C	T	C	C	C	T	T	C	C	C	T	T	C	C	C	C	C	C	T	C	T	C	C	C	T	C	C	T	T	T	H	T	T	T	C	C	C	C	H	C	C	C	C	C	H	C
JAX00281406	10	3761351	0	A	G	A	A	A	G	G	G	G	A	G	G	A	A	G	A	G	A	G	A	G	A	G	A	G	A	H	G	G	G	H	G	G	G	A	G	A	A	G	A	G	G	A	A	H	H
JAX00281408	10	3767175	1	A	G	G	A	G	G	G	G	G	A	G	G	G	A	G	H	G	A	G	G	G	G	G	G	G	A	H	G	G	G	G	G	G	G	G	G	A	G	G	A	G	G	G	A	G	H
JAX00014377	10	3782073	1	G	T	G	G	G	T	T	G	G	G	T	T	G	G	G	G	G	G	T	G	T	G	G	G	T	G	G	T	T	T	H	T	T	T	G	G	G	G	H	G	G	G	G	G	H	G
JAX00281410	10	3786137	1	C	A	C	C	C	C	C	C	A	C	C	C	C	C	A	C	C	C	C	C	C	C	H	C	C	C	C	C	C	C	C	C	C	C	C	A	C	C	H	C	C	C	C	C	C	C
JAX00281411	10	3787269	1	A	G	A	A	A	A	A	G	G	A	A	A	A	A	G	A	G	A	A	A	A	A	G	A	A	A	H	A	A	A	A	A	A	A	A	G	A	A	H	A	G	G	A	A	A	H
JAX00014379	10	3787657	1	G	A	A	G	A	G	G	A	A	G	G	G	A	G	A	H	A	G	G	A	G	A	A	A	G	G	H	G	G	G	H	G	G	G	A	A	G	A	H	G	A	A	A	G	H	H
JAX00281412	10	3791173	1	C	T	T	C	T	C	C	T	C	C	C	C	T	C	C	H	T	C	C	T	C	T	H	T	C	C	H	C	C	C	H	C	C	C	T	C	C	T	C	C	T	T	T	C	H	H
JAX00281415	10	3792379	0	A	G	G	A	G	A	A	G	G	A	H	A	G	A	G	H	G	A	A	G	A	G	G	G	A	A	H	A	A	A	H	A	A	A	G	G	A	G	H	A	G	G	G	A	H	G
JAX00281416	10	3792707	1	G	T	T	G	T	G	G	G	G	G	G	G	T	G	G	H	G	G	G	T	G	T	G	T	G	G	G	G	G	G	H	G	G	G	T	G	G	T	G	G	G	G	T	G	H	G
JAX00281417	10	3793648	0	A	G	G	A	G	G	G	A	G	A	G	G	G	A	G	A	A	A	G	G	G	G	H	G	G	A	A	G	G	G	G	G	G	G	G	G	A	G	G	A	A	A	G	A	G	A
JAX00281418	10	3793870	1	T	C	T	T	T	C	C	T	C	T	C	C	T	T	C	T	T	T	C	T	C	T	H	T	C	T	T	C	C	C	H	C	C	C	T	C	T	T	C	T	T	T	T	T	H	T
JAX00281419	10	3794353	0	T	C	C	T	C	T	T	T	C	T	T	T	C	T	C	H	T	T	T	C	T	C	H	C	T	T	T	T	T	T	H	T	T	T	C	C	T	C	H	T	T	T	C	T	H	T
JAX00281420	10	3794366	1	C	T	T	C	T	C	C	C	T	C	C	C	T	C	T	H	C	C	C	T	C	T	H	T	C	C	C	C	C	C	H	C	C	C	T	T	C	T	H	C	C	C	T	C	H	C
JAX00281421	10	3797676	1	C	T	T	C	T	C	C	C	T	C	C	C	T	C	T	H	C	C	C	T	C	T	H	T	C	C	C	C	C	C	H	C	C	C	T	T	C	T	H	C	C	C	T	C	H	C
JAX00281422	10	3797757	0	C	T	C	C	C	C	C	T	C	C	C	C	C	C	C	C	T	C	C	C	C	C	H	C	C	C	H	C	C	C	C	C	C	C	C	C	C	C	C	C	T	T	C	C	C	H
JAX00281423	10	3798520	1	G	T	G	G	G	G	G	G	T	G	G	G	G	G	T	G	G	G	G	G	G	G	H	G	G	G	G	G	G	G	G	G	G	G	G	T	G	G	H	G	G	G	G	G	G	G
JAX00281424	10	3804701	1	T	G	G	T	G	T	T	G	G	T	T	T	G	T	G	H	G	T	T	G	T	G	G	G	T	T	H	T	T	T	H	T	T	T	G	G	T	G	H	T	G	G	G	T	H	H
JAX00014380	10	3816850	0	T	C	T	T	T	C	C	T	T	T	C	C	T	T	T	T	T	T	C	T	C	T	T	T	C	T	T	C	C	C	H	C	C	C	T	T	T	T	H	T	T	T	T	T	H	T
JAX00014381	10	3822916	1	T	C	C	T	C	T	T	T	T	T	T	T	C	T	T	H	T	T	T	C	T	C	T	C	T	T	T	T	T	T	H	T	T	T	C	T	T	C	T	T	T	T	C	T	H	T
JAX00281425	10	3824998	0	T	C	T	T	T	C	C	C	C	T	C	C	T	T	C	T	C	T	C	T	C	T	C	T	C	T	H	C	C	C	H	C	C	C	T	C	T	T	C	T	C	C	T	T	H	H
JAX00281426	10	3829785	1	G	A	G	G	G	G	G	G	A	G	G	G	G	G	A	G	G	G	G	G	G	G	H	G	G	G	G	G	G	G	G	G	G	G	G	A	G	G	H	G	G	G	G	G	G	G
JAX00281427	10	3829828	1	C	T	C	C	C	C	C	C	T	C	C	C	C	C	T	C	C	C	C	C	C	C	H	C	C	C	C	C	C	C	C	C	C	C	C	T	C	C	H	C	C	C	C	C	C	C
JAX00014383	10	3842784	0	C	T	C	C	C	T	T	C	C	C	T	T	C	C	C	C	C	C	T	C	T	C	C	C	T	C	C	T	T	T	H	T	T	T	C	C	C	C	H	C	C	C	C	C	H	C
JAX00281429	10	3851232	0	G	A	G	G	G	G	G	A	G	G	G	G	G	G	G	G	A	G	G	G	G	G	H	G	G	G	H	G	G	G	G	G	G	G	G	G	G	G	G	G	A	A	G	G	G	H
JAX00014384	10	3855107	1	G	A	A	G	A	G	G	G	G	G	G	G	A	G	G	H	G	G	G	A	G	A	G	A	G	G	G	G	G	G	H	G	G	G	A	G	G	A	G	G	G	G	A	G	H	G
JAX00281432	10	3855573	1	T	C	T	T	T	T	T	C	C	T	T	T	T	T	C	T	C	T	T	T	T	T	C	T	T	T	H	T	T	T	T	T	T	T	T	C	T	T	H	T	C	C	T	T	T	H
JAX00281433	10	3855880	0	C	T	T	C	T	T	T	T	T	C	T	T	T	C	T	H	T	C	T	T	T	T	T	T	T	C	H	T	T	T	T	T	T	T	T	T	C	T	T	C	T	T	T	C	T	H
JAX00281437	10	3878195	0	T	C	T	T	T	C	C	T	T	T	C	C	T	T	T	T	T	T	C	T	C	T	T	T	C	T	T	C	C	C	T	C	C	C	T	T	T	T	T	T	T	T	T	T	T	T
JAX00281438	10	3880184	0	G	C	G	G	G	C	C	G	C	G	C	C	G	G	C	G	G	G	C	G	C	G	H	G	C	G	G	C	C	C	H	C	C	C	G	C	G	G	C	G	G	G	G	G	H	G
JAX00281439	10	3880795	1	C	T	C	C	C	T	T	T	C	C	T	T	C	C	C	C	T	C	T	C	T	C	H	C	T	C	H	T	T	T	H	T	T	T	C	C	C	C	H	C	T	T	C	C	H	H
JAX00281442	10	3899077	0	G	A	G	G	G	G	G	A	G	G	G	G	G	G	G	G	A	G	G	G	G	G	H	G	G	G	H	G	G	G	G	G	G	G	G	G	G	G	G	G	A	A	G	G	G	H
JAX00281443	10	3899268	0	G	C	G	G	G	G	G	C	C	G	G	G	G	G	C	G	H	G	G	G	G	G	C	G	G	G	G	G	G	G	G	G	G	G	G	C	G	G	H	G	C	C	G	G	G	G
JAX00281445	10	3911739	0	T	C	T	T	T	T	T	C	C	T	T	T	T	T	C	T	C	T	T	T	T	T	C	T	T	T	H	T	T	T	T	T	T	T	T	C	T	T	H	T	C	C	T	T	T	H
JAX00281446	10	3912237	1	C	T	C	C	C	C	C	C	T	C	C	C	C	C	T	C	C	C	C	C	C	C	H	C	C	C	C	C	C	C	C	C	C	C	C	T	C	C	H	C	C	C	C	C	C	C
JAX00281447	10	3913062	1	A	T	A	A	A	A	A	A	T	A	A	A	A	A	T	A	A	A	A	A	A	A	H	A	A	A	A	A	A	A	A	A	A	A	A	T	A	A	H	A	A	A	A	A	A	A
JAX00194447	10	3914569	1	T	A	T	T	T	T	T	A	A	T	T	T	T	T	A	T	A	T	T	T	T	T	A	T	T	T	H	T	T	T	T	T	T	T	T	A	T	T	H	T	A	A	T	T	T	H
JAX00281448	10	3916988	1	A	C	A	A	A	A	A	C	C	A	A	A	A	A	C	A	C	A	A	A	A	A	C	A	A	A	H	A	A	A	A	A	A	A	A	C	A	A	H	A	C	C	A	A	A	H
JAX00281452	10	3925629	1	T	G	G	T	G	G	G	G	G	T	G	G	G	T	G	H	G	T	G	G	G	G	G	G	G	T	H	G	G	G	G	G	G	G	G	G	T	G	G	T	G	G	G	T	G	H
JAX00281453	10	3947927	0	A	T	A	A	A	A	T	A	A	A	A	T	A	A	A	A	A	A	A	A	H	A	A	A	T	A	A	T	T	H	H	A	H	A	A	A	A	A	H	A	A	A	A	A	H	A
JAX00014391	10	3948808	0	G	A	A	G	A	G	G	G	G	G	G	G	A	G	G	H	G	G	G	A	G	A	G	A	G	G	G	G	G	G	H	G	G	G	A	G	G	A	G	G	G	G	A	G	H	G
JAX00281457	10	3957972	1	G	A	A	G	A	A	A	A	A	G	A	A	A	G	A	H	A	G	A	A	A	A	A	A	A	G	H	A	A	A	A	A	A	A	A	A	G	A	A	G	A	A	A	G	A	H
JAX00281460	10	3962585	0	G	T	G	G	G	T	G	G	G	G	T	G	G	G	G	G	G	G	T	G	H	G	G	G	G	G	G	G	G	H	G	T	H	T	G	G	G	G	G	G	G	G	G	G	G	G
JAX00281461	10	3965336	1	G	A	G	G	G	G	G	G	A	G	G	G	G	G	A	G	G	G	G	G	G	G	H	G	G	G	G	G	G	G	G	G	G	G	G	A	G	G	H	G	G	G	G	G	G	G
JAX00281462	10	3970137	1	C	T	C	C	C	C	C	C	T	C	C	C	C	C	T	C	C	C	C	C	C	C	H	C	C	C	C	C	C	C	C	C	C	C	C	T	C	C	H	C	C	C	C	C	C	C
JAX00281463	10	3970238	0	C	A	C	C	C	A	C	A	C	C	A	C	C	C	C	C	A	C	A	C	H	C	A	C	C	C	H	C	C	H	C	A	H	A	C	C	C	C	C	C	A	A	C	C	C	H
JAX00281464	10	3970543	0	C	T	C	C	C	T	C	C	C	C	T	C	C	C	C	C	C	C	T	C	H	C	C	C	C	C	C	C	C	H	C	T	H	T	C	C	C	C	C	C	C	C	C	C	C	C
JAX00281465	10	3970674	0	G	A	G	G	G	G	A	A	A	G	G	A	G	G	A	G	A	G	G	G	H	G	A	G	A	G	H	A	A	H	H	G	H	G	G	A	G	G	A	G	A	A	G	G	H	H
JAX00281466	10	3970742	0	G	A	G	G	G	G	A	G	A	G	G	A	G	G	A	G	G	G	G	G	H	G	H	G	A	G	G	A	A	H	H	G	H	G	G	A	G	G	A	G	G	G	G	G	H	G
JAX00281467	10	3970847	1	A	G	A	A	A	A	G	G	G	A	A	G	A	A	G	A	G	A	A	A	H	A	G	A	G	A	H	G	G	H	H	A	H	A	A	G	A	A	G	A	G	G	A	A	H	H
JAX00014394	10	3984219	0	T	C	T	T	T	C	C	C	C	T	C	C	T	T	C	T	C	T	C	T	C	T	C	T	C	T	H	C	C	C	H	C	C	C	T	C	T	T	C	T	C	C	T	T	C	C
JAX00014395	10	4032187	0	A	C	A	A	A	C	C	C	C	A	C	C	A	A	H	A	C	A	C	A	C	A	C	A	C	A	H	C	C	C	H	C	C	C	A	C	A	A	C	A	C	C	A	A	H	H
JAX00281470	10	4043458	1	G	A	G	G	G	G	G	A	A	G	G	G	G	G	A	G	A	G	G	G	G	G	A	G	G	G	H	G	G	G	G	G	G	G	G	A	G	G	H	G	A	A	G	G	G	H
JAX00281471	10	4043472	1	C	T	C	C	C	C	C	T	C	C	C	C	C	C	C	C	T	C	C	C	C	C	H	C	C	C	H	C	C	C	C	C	C	C	C	C	C	C	C	C	T	T	C	C	C	H
JAX00281472	10	4044411	0	G	A	G	G	G	G	G	A	G	G	G	G	G	G	G	H	H	G	G	G	G	H	H	G	G	H	H	G	G	H	G	G	G	G	G	G	G	G	G	G	A	A	G	G	G	H
JAX00014399	10	4052195	1	C	T	C	C	C	T	T	T	C	C	T	T	C	C	C	C	T	C	T	C	T	C	H	C	T	C	H	T	T	T	H	T	T	T	C	C	C	C	H	C	T	T	C	C	H	H
JAX00281480	10	4056283	0	C	A	C	C	C	C	C	A	A	C	C	C	C	C	A	C	A	C	C	C	C	C	A	C	C	C	H	C	C	C	C	C	C	C	C	A	C	C	H	C	A	A	C	C	C	H
JAX00194449	10	4075126	1	A	G	A	A	A	A	A	G	G	A	A	A	A	A	G	A	G	A	A	A	A	A	G	A	A	A	H	A	A	A	A	A	A	A	A	G	A	A	H	A	G	G	A	A	A	H
JAX00281482	10	4079273	0	C	A	C	C	C	C	C	A	A	C	C	C	C	C	A	C	A	C	C	C	C	C	A	C	C	C	H	C	C	C	C	C	C	C	C	A	C	C	H	C	A	A	C	C	C	H
JAX00014401	10	4080457	0	T	C	T	T	T	C	C	C	C	T	H	C	T	T	H	T	C	T	C	T	C	T	C	T	C	T	H	C	C	C	H	C	C	C	T	C	T	T	C	T	C	C	T	T	H	H
JAX00281484	10	4083951	1	C	T	C	C	C	C	C	C	T	C	C	C	C	C	T	C	C	C	C	C	C	C	H	C	C	C	C	C	C	C	C	C	C	C	C	T	C	C	H	C	C	C	C	C	C	C
JAX00281485	10	4084743	0	A	G	A	A	A	A	A	G	A	A	A	A	A	A	A	A	G	A	A	A	A	A	H	A	A	A	H	A	A	A	A	A	A	A	A	A	A	A	A	A	G	G	A	A	A	H
JAX00014402	10	4103381	1	A	G	A	A	A	A	G	G	G	A	A	G	A	A	G	A	G	A	A	A	H	A	G	A	G	A	H	G	G	H	H	A	H	A	A	G	A	A	G	A	G	G	A	A	H	H
JAX00281487	10	4103985	1	C	T	C	C	C	C	T	T	T	C	C	T	C	C	T	C	T	C	C	C	H	C	T	C	T	C	H	T	T	H	H	C	H	C	C	T	C	C	T	C	T	T	C	C	H	H
JAX00281488	10	4104324	1	G	T	G	G	G	T	T	T	T	G	T	T	G	G	T	G	T	G	T	G	T	G	T	G	T	G	H	T	T	T	H	T	T	T	G	T	G	G	T	G	T	T	G	G	H	H
JAX00281490	10	4108181	0	A	G	A	A	A	A	A	A	G	A	A	A	A	A	G	A	A	A	A	A	A	A	H	A	A	A	A	A	A	A	A	A	A	A	A	G	A	A	H	A	A	A	A	A	A	A
JAX00014403	10	4113995	1	T	A	T	T	T	T	A	A	T	T	T	A	T	T	T	T	A	T	T	T	H	T	H	T	A	T	H	A	A	H	H	T	H	T	T	T	T	T	H	T	A	A	T	T	H	H
JAX00281491	10	4118404	1	C	T	C	C	C	T	C	C	C	C	T	C	C	C	C	C	C	C	T	C	H	C	C	C	C	C	C	C	C	H	C	T	H	T	C	C	C	C	C	C	C	C	C	C	C	C
JAX00281492	10	4129635	1	G	A	G	G	G	G	G	A	G	G	G	G	G	G	G	G	A	G	G	G	G	G	H	G	G	G	H	G	G	G	G	G	G	G	G	G	G	G	G	G	A	A	G	G	G	H
JAX00014404	10	4137339	0	A	G	A	A	A	A	G	G	A	A	A	G	A	A	A	A	G	A	A	A	G	A	H	A	G	A	G	G	G	G	H	A	H	A	A	A	A	A	H	A	G	G	A	A	H	H
JAX00014406	10	4151188	0	A	T	A	A	A	A	T	T	T	A	A	T	A	A	T	A	T	A	A	A	H	A	T	A	T	A	H	T	T	H	H	A	H	A	A	T	A	A	T	A	T	T	A	A	H	H
JAX00014407	10	4178150	0	T	G	T	T	T	T	G	T	T	T	T	G	T	T	T	T	T	T	T	T	H	T	T	T	G	T	T	G	G	H	H	T	H	T	T	T	T	T	H	T	T	T	T	T	H	T
JAX00014408	10	4178416	1	C	G	C	C	C	C	G	C	C	C	C	G	C	C	C	C	C	C	C	C	H	C	C	C	G	C	C	G	G	H	H	C	H	C	C	C	C	C	H	C	C	C	C	C	H	C
JAX00281494	10	4178744	0	T	C	T	T	T	T	C	T	C	T	T	C	T	T	C	T	T	T	T	T	H	T	C	T	C	T	T	C	C	H	T	T	H	T	T	C	T	T	C	T	T	T	T	T	T	T
JAX00014409	10	4186579	1	A	G	A	A	A	A	G	G	G	A	A	G	A	A	G	A	G	A	A	A	H	A	G	A	G	A	H	G	G	H	H	A	H	A	A	G	A	A	G	A	G	G	A	A	H	H
JAX00281497	10	4191975	1	T	C	T	T	T	T	C	C	T	T	T	C	T	T	T	T	C	T	T	T	H	T	H	T	C	T	H	C	C	H	H	T	H	T	T	T	T	T	H	T	C	C	T	T	H	H
JAX00281498	10	4192034	1	C	G	C	C	C	C	C	G	C	C	C	C	C	C	C	C	G	C	C	C	C	C	H	C	C	C	H	C	C	C	C	C	C	C	C	C	C	C	C	C	G	G	C	C	C	H
JAX00281499	10	4194239	0	C	T	C	C	C	C	T	C	T	C	C	T	C	C	T	C	C	C	C	C	H	C	H	C	T	C	C	T	T	H	H	C	H	C	C	T	C	C	T	C	C	C	C	C	H	C
JAX00281500	10	4194804	0	T	G	T	T	T	G	T	T	T	T	G	T	T	T	T	T	T	T	G	T	H	T	T	T	T	T	T	T	T	H	T	G	H	G	T	T	T	T	T	T	T	T	T	T	T	T
JAX00281502	10	4196401	0	T	C	T	T	T	T	T	C	C	T	T	T	T	T	C	T	C	T	T	T	T	T	C	T	T	T	H	T	T	T	T	T	T	T	T	H	T	T	T	T	C	C	T	T	T	H
JAX00281503	10	4198005	1	A	G	A	A	A	G	G	G	G	A	G	G	A	A	G	A	G	A	G	A	G	A	G	A	G	A	H	G	G	G	H	G	G	G	A	G	A	A	G	A	G	G	A	A	H	H
JAX00281504	10	4198704	0	G	T	G	G	G	G	G	T	G	G	G	G	G	G	G	G	T	G	G	G	G	G	H	G	G	G	H	G	G	G	G	G	G	G	G	G	G	G	G	G	T	T	G	G	G	H
JAX00281505	10	4200199	0	C	T	C	C	C	C	T	C	C	C	C	T	C	C	C	C	C	C	C	C	H	C	C	C	T	C	C	T	T	H	H	C	H	C	C	C	C	C	H	C	C	C	C	C	H	C
JAX00194453	10	4229994	1	C	T	C	C	C	C	C	C	T	C	C	C	C	C	T	C	C	C	C	C	C	C	H	C	C	C	C	C	C	C	C	C	C	C	C	T	C	C	H	C	C	C	C	C	C	C
JAX00194454	10	4230012	1	C	T	C	C	C	C	C	C	T	C	C	C	C	C	T	C	C	C	C	C	C	C	H	C	C	C	C	C	C	C	C	C	C	C	C	T	C	C	H	C	C	C	C	C	C	C
JAX00281508	10	4230440	0	A	G	A	A	A	A	A	A	G	A	A	A	A	A	H	A	A	A	A	A	A	A	H	A	A	A	A	A	A	A	A	A	A	A	A	G	A	A	H	A	A	A	A	A	A	A
JAX00281510	10	4247404	0	G	A	G	G	G	A	G	G	A	G	A	G	G	G	A	G	G	G	A	G	H	G	H	G	G	G	G	G	G	H	G	A	H	A	G	A	G	G	H	G	G	G	G	G	G	G
JAX00281511	10	4247445	0	C	T	C	C	C	C	C	T	C	C	C	C	C	C	C	C	T	C	C	C	C	C	C	C	C	C	C	C	C	C	C	C	C	C	C	C	C	C	C	C	T	T	C	C	C	H
JAX00014415	10	4250308	1	A	G	A	A	A	G	G	G	G	A	G	G	A	A	G	A	G	A	G	A	G	A	G	A	G	A	H	G	G	G	H	G	G	G	A	G	A	A	G	A	G	G	A	A	H	H
JAX00281513	10	4296929	1	A	G	A	A	A	G	A	A	A	A	G	A	A	A	A	A	A	A	G	A	H	A	A	A	A	A	A	A	A	H	A	G	H	G	A	A	A	A	A	A	A	A	A	A	A	A
JAX00281514	10	4299153	1	C	A	C	C	C	C	C	A	C	C	C	C	C	C	C	C	A	C	C	C	C	C	H	C	C	C	H	C	C	C	C	C	C	C	C	C	C	C	C	C	A	A	C	C	C	H
JAX00281515	10	4299381	1	A	T	A	A	A	T	A	A	A	A	T	A	A	A	A	A	A	A	T	A	H	A	A	A	A	A	A	A	A	H	A	T	H	T	A	A	A	A	A	A	A	A	A	A	A	A
JAX00014416	10	4299405	1	C	G	C	C	C	C	G	C	C	C	C	G	C	C	C	C	C	C	C	C	H	C	C	C	G	C	C	G	G	H	H	C	H	C	C	C	C	C	H	C	C	C	C	C	H	C
JAX00281516	10	4299722	1	T	C	T	T	T	T	T	C	C	T	T	T	T	T	C	T	C	T	T	T	T	T	C	T	T	T	H	T	T	T	T	T	T	T	T	C	T	T	H	T	C	C	T	T	T	H
JAX00014418	10	4304614	1	G	A	G	G	G	A	A	G	G	G	A	A	G	G	G	G	G	G	A	G	A	G	G	G	A	G	G	A	A	A	H	A	A	A	G	G	G	G	H	G	G	G	G	G	H	G
JAX00281517	10	4304646	0	A	G	A	A	A	A	A	G	G	A	A	A	A	A	G	A	G	A	A	A	A	A	G	A	A	A	H	A	A	A	A	A	A	A	A	G	A	A	H	A	G	G	A	A	A	H
JAX00281518	10	4304723	1	A	G	A	A	A	A	A	G	G	A	A	A	A	A	G	A	G	A	A	A	A	A	G	A	A	A	H	A	A	A	A	A	A	A	A	G	A	A	H	A	G	G	A	A	A	H
JAX00281521	10	4311809	0	A	C	A	A	A	C	C	A	A	A	H	C	A	A	A	A	A	A	C	A	C	A	A	A	H	A	A	H	C	C	A	H	C	C	A	A	A	A	A	A	A	A	A	A	A	A
JAX00281522	10	4316591	1	G	A	G	G	G	A	A	G	A	G	A	A	G	G	A	G	G	G	A	G	A	G	H	G	A	G	G	A	A	A	H	A	A	A	G	A	G	G	A	G	G	G	G	G	H	G
JAX00281525	10	4350038	0	A	C	A	A	A	A	A	C	A	A	A	A	A	A	A	A	C	A	A	A	A	A	H	A	A	A	H	A	A	A	A	A	A	A	A	A	A	A	A	A	C	C	A	A	A	H
JAX00281527	10	4371982	0	T	C	T	T	T	C	T	C	C	T	C	T	T	T	C	T	C	T	C	T	H	T	C	T	T	T	H	T	T	H	T	C	H	C	T	C	T	T	H	T	C	C	T	T	T	H
JAX00281530	10	4376159	0	G	A	G	G	G	G	G	G	A	G	G	G	G	G	H	G	G	G	G	G	G	G	H	G	G	G	G	G	G	G	G	G	G	G	G	A	G	G	H	G	G	G	G	G	G	G
JAX00014422	10	4377170	1	T	C	C	T	C	T	T	T	T	T	T	T	C	T	T	H	T	T	T	C	T	C	T	C	T	T	T	T	T	T	H	T	T	T	C	T	T	C	T	T	T	T	C	T	H	T
JAX00014423	10	4378670	0	G	A	A	G	A	A	A	A	A	G	A	A	A	G	A	H	A	G	A	A	A	A	A	A	A	G	G	A	A	A	A	A	A	A	A	A	G	A	A	G	A	A	A	G	A	G
JAX00014424	10	4378936	0	C	T	C	C	C	C	C	C	T	C	C	C	C	C	T	C	C	C	C	C	C	C	H	C	C	C	C	C	C	C	C	C	C	C	C	T	C	C	H	C	C	C	C	C	C	C
JAX00281534	10	4399807	0	A	C	A	A	A	A	A	A	C	A	A	A	A	A	C	A	A	A	A	A	A	A	H	A	A	A	A	A	A	A	A	A	A	A	A	C	A	A	H	A	A	A	A	A	A	A
JAX00281535	10	4400003	1	G	A	A	G	A	G	G	G	G	G	G	G	A	G	G	H	G	G	G	A	G	A	G	A	G	G	G	G	G	G	H	G	G	G	A	G	G	A	G	G	G	G	A	G	H	G
JAX00281536	10	4400139	0	A	C	C	A	C	C	C	A	A	A	C	C	C	A	A	H	A	A	C	C	C	C	A	C	C	A	A	C	C	C	C	C	C	C	C	A	A	C	H	A	A	A	C	A	C	A
JAX00281537	10	4401991	0	G	A	A	G	A	A	A	G	G	G	A	A	A	G	G	H	G	G	A	A	A	A	G	A	A	G	G	A	A	A	A	A	A	A	A	G	G	A	H	G	G	G	A	G	A	G
JAX00281538	10	4402656	0	T	C	T	T	T	C	T	T	T	T	C	T	T	T	T	T	T	T	C	T	H	T	T	T	T	T	T	T	T	H	T	C	H	C	T	T	T	T	T	T	T	T	T	T	T	T
JAX00014426	10	4409668	1	G	A	G	G	G	G	A	G	G	G	G	A	G	G	G	G	G	G	G	G	H	G	G	G	A	G	G	A	A	H	H	G	H	G	G	G	G	G	H	G	G	G	G	G	H	G
JAX00281539	10	4417970	1	G	A	G	G	G	G	G	G	A	G	G	G	G	G	A	G	G	G	G	G	G	G	H	G	G	G	G	G	G	G	G	G	G	G	G	A	G	G	H	G	G	G	G	G	G	G
JAX00281541	10	4421609	0	C	T	C	C	C	C	C	T	C	C	C	C	C	C	C	C	T	C	C	C	C	C	H	C	C	C	H	C	C	C	C	C	C	C	C	C	C	C	C	C	T	T	C	C	C	H
JAX00281542	10	4422113	1	C	T	C	C	C	C	C	T	C	C	C	C	C	C	C	C	T	C	C	C	C	C	H	C	C	C	H	C	C	C	C	C	C	C	C	C	C	C	C	C	T	T	C	C	C	H
JAX00014427	10	4430299	1	C	G	G	C	G	C	G	C	C	C	C	G	G	C	C	H	C	C	C	G	H	G	C	G	G	C	C	G	G	H	G	C	H	C	G	C	C	G	H	C	C	C	G	C	G	C
JAX00014428	10	4442938	0	T	C	C	T	C	C	T	C	C	T	C	T	C	T	C	H	C	H	C	C	H	C	C	C	T	T	H	T	T	H	H	C	H	C	C	C	T	C	H	T	C	C	C	T	H	H
JAX00281543	10	4446668	0	T	G	T	T	T	T	T	T	G	T	T	T	T	T	G	T	T	T	T	T	T	T	H	T	T	T	T	T	T	T	T	T	T	T	T	G	T	T	H	T	T	T	T	T	T	T
JAX00281545	10	4449964	1	T	A	T	T	T	A	T	A	A	T	A	T	T	T	A	T	A	T	A	T	H	T	A	T	T	T	H	T	T	H	T	A	H	A	T	A	T	T	H	T	A	A	T	T	T	H
JAX00281547	10	4460285	0	C	A	A	C	A	C	C	C	C	C	C	C	A	C	C	H	C	C	C	A	C	A	C	A	C	C	C	C	C	C	H	C	C	C	A	C	C	A	C	C	C	C	A	C	H	C
JAX00281548	10	4460489	0	G	T	G	G	G	G	G	G	T	G	G	G	G	G	T	G	G	G	G	G	G	G	T	G	G	G	G	G	G	G	G	G	G	G	G	T	G	G	H	G	G	G	G	G	G	G
JAX00014430	10	4474580	1	C	T	T	C	T	T	T	T	C	C	T	T	T	C	C	H	T	C	T	T	T	T	H	T	T	C	H	T	T	T	T	T	T	T	T	C	C	T	H	C	T	T	T	C	T	H
JAX00281550	10	4475603	1	T	C	T	T	T	T	T	C	T	T	T	T	T	T	T	T	C	T	T	T	T	T	H	T	T	T	H	T	T	T	T	T	T	T	T	T	T	T	T	T	C	C	T	T	T	H
JAX00281552	10	4478165	0	G	A	A	G	A	G	A	G	G	G	G	A	A	G	G	H	G	G	G	A	H	A	G	A	A	G	G	A	A	H	A	G	H	G	A	G	G	A	H	G	G	G	A	G	A	G
JAX00014431	10	4484607	0	C	T	C	C	C	C	T	C	C	C	C	T	C	C	C	C	C	C	C	C	H	C	C	C	T	C	C	T	T	H	H	C	H	C	C	C	C	C	H	C	C	C	C	C	H	C
JAX00281555	10	4485091	1	G	A	G	G	G	A	G	G	G	G	A	G	G	G	G	G	G	G	A	G	H	G	G	G	G	G	G	G	G	H	G	A	H	A	G	G	G	G	G	G	G	G	G	G	G	G
JAX00014432	10	4485136	1	G	T	G	G	G	G	T	G	G	G	G	T	G	G	G	G	G	G	G	G	H	G	G	G	T	G	G	T	T	H	H	G	H	G	G	G	G	G	H	G	G	G	G	G	H	G
JAX00281556	10	4487323	1	G	A	G	G	G	G	G	A	G	G	G	G	G	G	G	G	A	G	G	G	G	G	H	G	G	G	H	G	G	G	G	G	G	G	G	G	G	G	G	G	A	A	G	G	G	H
JAX00014433	10	4491884	0	C	T	T	C	T	C	T	C	C	C	C	T	T	C	H	H	C	C	C	T	H	T	C	T	T	C	C	T	T	H	T	C	H	C	T	C	C	T	T	C	C	C	T	C	T	C
JAX00281558	10	4495329	1	G	A	G	G	G	G	G	G	G	A	G	G	G	A	G	G	G	G	G	G	G	G	G	G	G	A	H	G	G	G	G	G	G	G	G	G	G	G	G	G	G	G	G	G	G	H
JAX00281559	10	4499990	0	A	G	A	A	A	A	A	A	G	A	A	A	A	A	G	A	A	A	A	A	A	A	H	A	A	A	A	A	A	A	A	A	A	A	A	G	A	A	H	A	A	A	A	A	A	A
JAX00281560	10	4500037	0	G	A	G	G	G	G	G	A	G	G	G	G	G	G	G	G	A	G	G	G	G	G	H	G	G	G	H	G	G	G	G	G	G	G	G	G	G	G	G	G	A	A	G	G	G	H
JAX00281561	10	4500157	1	G	A	A	G	A	A	A	G	G	G	A	A	A	G	G	H	G	G	A	A	A	A	G	A	A	G	G	A	A	A	A	A	A	A	A	G	G	A	H	G	G	G	A	G	A	G
JAX00281562	10	4500211	1	G	A	G	G	G	G	A	G	G	G	G	A	G	G	G	G	G	G	G	G	H	G	G	G	A	G	G	A	A	H	H	G	H	G	G	G	G	G	H	G	G	G	G	G	H	G
JAX00194462	10	4500538	0	A	G	A	A	A	A	A	A	G	A	A	A	A	A	G	A	A	A	A	A	A	A	H	A	A	A	A	A	A	A	A	A	A	A	A	G	A	A	H	A	A	A	A	A	A	A
JAX00281563	10	4500720	1	G	A	G	G	G	G	G	A	G	G	G	G	G	G	G	G	A	G	G	G	G	G	H	G	G	G	H	G	G	G	G	G	G	G	G	G	G	G	G	G	A	A	G	G	G	H
JAX00281565	10	4503816	1	G	A	A	G	A	G	G	A	A	G	G	G	A	G	A	H	A	G	G	A	G	A	A	A	G	G	H	G	G	G	H	G	G	G	A	A	G	A	H	G	A	A	A	G	H	H
JAX00281568	10	4516880	0	A	G	G	A	G	G	G	G	G	A	G	G	G	A	G	H	G	A	G	G	G	G	G	G	G	A	H	G	G	G	G	G	G	G	G	G	A	G	G	A	G	G	G	A	G	H
JAX00281570	10	4520370	1	T	C	T	T	T	T	T	C	C	T	T	T	T	T	C	T	C	T	T	T	T	T	C	T	T	T	H	T	T	T	T	T	T	T	T	C	T	T	H	T	C	C	T	T	T	H
JAX00187259	10	4538505	0	C	T	T	C	T	T	T	T	T	T	T	T	T	T	T	H	T	H	T	T	T	T	T	T	T	T	T	T	T	T	T	T	T	T	T	T	C	T	T	C	T	T	T	C	T	T
JAX00281573	10	4540333	1	A	G	G	A	G	G	G	A	A	A	G	G	G	A	A	H	A	A	G	G	G	G	A	G	G	A	A	G	G	G	G	G	G	G	G	A	A	G	H	A	A	A	G	A	G	A
JAX00014434	10	4546305	1	T	C	C	T	C	T	T	T	T	T	T	T	C	T	T	H	T	T	T	C	T	C	T	C	T	T	T	T	T	T	H	T	T	T	C	T	T	C	T	T	T	T	C	T	H	T
JAX00281574	10	4558131	0	G	A	G	G	G	G	G	G	A	G	G	G	G	G	A	G	G	G	G	G	G	G	H	G	G	G	G	G	G	G	G	G	G	G	G	A	G	G	H	G	G	G	G	G	G	G
JAX00014436	10	4558359	0	G	T	G	G	G	T	T	G	G	G	T	T	G	G	G	G	G	G	T	G	T	G	G	G	T	G	G	T	T	T	H	T	T	T	G	G	G	G	T	G	G	G	G	G	H	G
JAX00014437	10	4560033	0	G	A	A	G	A	G	G	G	G	G	H	G	A	G	G	A	G	G	G	A	G	A	G	A	G	G	G	G	G	G	G	G	G	G	A	G	G	A	G	G	G	G	A	G	H	G
JAX00281575	10	4574161	1	C	A	C	C	C	C	C	A	A	C	C	C	C	C	A	C	A	C	C	C	C	C	A	C	C	C	H	C	C	C	C	C	C	C	C	A	C	C	H	C	A	A	C	C	C	H
JAX00014438	10	4575614	1	A	G	A	A	A	G	G	G	G	A	G	G	A	A	G	A	G	A	G	A	G	A	G	A	G	A	H	G	G	G	H	G	G	G	A	G	A	A	G	A	G	G	A	A	H	H
JAX00281576	10	4576777	0	T	C	T	T	T	T	T	C	T	T	T	T	T	T	T	T	C	T	T	T	T	T	H	T	T	T	H	T	T	T	T	T	T	T	T	T	T	T	T	T	C	C	T	T	T	H
JAX00281577	10	4576936	0	A	G	A	A	A	A	A	G	A	A	H	A	A	A	A	A	G	A	A	A	A	A	H	A	A	A	H	A	A	A	A	A	A	A	A	A	A	A	A	A	G	G	A	A	A	H
JAX00014439	10	4586960	1	G	A	G	G	G	A	A	G	G	G	A	A	G	G	G	G	G	G	A	G	A	G	G	G	A	G	G	A	A	A	H	A	A	A	G	G	G	G	H	G	G	G	G	G	H	G
JAX00281578	10	4589272	1	T	C	T	T	T	T	T	C	T	T	T	T	T	T	T	T	C	T	T	T	T	T	H	T	T	T	H	T	T	T	T	T	T	T	T	T	T	T	T	T	C	C	T	T	T	H
JAX00281579	10	4589289	1	A	C	A	A	A	C	C	A	A	A	C	C	A	A	A	A	A	A	C	A	C	A	A	A	C	A	A	C	C	C	H	C	C	C	A	A	A	A	H	A	A	A	A	A	H	A
JAX00281581	10	4613779	0	G	T	G	G	G	G	G	G	T	G	G	G	G	G	T	G	G	G	G	G	G	G	H	G	G	G	G	G	G	G	G	G	G	G	G	T	G	G	H	G	G	G	G	G	G	G
JAX00281582	10	4614529	1	A	G	A	A	A	G	A	A	A	A	G	A	A	A	A	A	A	A	G	A	H	A	A	A	A	A	A	A	A	H	A	G	H	G	A	A	A	A	A	A	A	A	A	A	A	A
JAX00281584	10	4618668	0	C	T	C	C	C	C	C	T	T	C	C	C	C	C	T	C	T	C	C	C	C	C	T	C	C	C	C	C	C	C	C	C	C	C	C	T	C	C	C	C	T	T	C	C	C	C
JAX00014444	10	4654360	1	T	C	T	T	T	C	C	C	C	C	C	C	T	C	C	T	C	T	C	T	C	T	C	T	C	C	C	C	C	C	H	C	C	C	T	C	T	T	C	T	C	C	T	T	H	C
JAX00281587	10	4675170	0	T	C	T	T	T	T	T	T	C	T	T	T	T	T	C	T	T	T	T	T	T	T	H	T	T	T	T	T	T	T	T	T	T	T	T	C	T	T	H	T	T	T	T	T	T	T
JAX00281589	10	4684134	0	C	T	C	C	C	T	T	T	T	T	T	T	C	T	T	C	T	C	T	C	T	C	T	C	T	T	T	T	T	T	H	T	T	T	C	T	C	C	T	C	T	T	C	C	H	T
JAX00281590	10	4684349	0	G	C	G	G	G	C	C	C	C	C	C	C	G	C	C	G	C	G	C	G	C	G	C	G	C	C	C	C	C	C	H	C	C	C	G	C	G	G	C	G	C	C	G	G	H	C
JAX00281591	10	4702392	1	T	C	T	T	T	C	C	C	C	C	C	C	T	C	C	T	C	T	C	T	C	T	C	T	C	C	C	C	C	C	H	C	C	C	T	C	T	T	C	T	C	C	T	T	H	C
JAX00281592	10	4704051	0	C	T	C	C	C	C	C	C	T	C	C	C	C	C	T	C	C	C	C	C	C	C	H	C	C	C	C	C	C	C	C	C	C	C	C	T	C	C	H	C	C	C	C	C	C	C
JAX00281593	10	4706560	0	A	T	A	A	A	T	T	A	A	T	T	T	A	T	A	A	A	A	T	A	T	A	A	A	T	T	H	T	T	T	H	T	T	T	A	A	A	A	H	A	A	A	A	A	H	H
JAX00281594	10	4707798	0	T	C	T	T	T	T	T	C	C	T	T	T	T	T	C	T	C	T	T	T	T	T	C	T	T	T	H	T	T	T	T	T	T	T	T	C	T	T	H	T	C	C	T	T	T	H
JAX00014446	10	4707876	1	T	A	T	T	T	A	A	A	A	A	A	A	T	A	A	T	A	T	A	T	A	T	A	T	A	A	A	A	A	A	H	A	A	A	T	A	T	T	A	T	A	A	T	T	H	A
JAX00281596	10	4709890	1	C	T	C	C	C	T	T	T	C	T	T	T	C	T	C	C	T	C	T	C	T	C	H	C	T	T	T	T	T	T	H	T	T	T	C	C	C	C	H	C	T	T	C	C	H	T
JAX00281598	10	4710151	1	G	A	G	G	G	G	G	G	G	A	G	G	G	A	G	G	G	G	G	G	G	G	G	G	G	A	H	G	G	G	G	G	G	G	G	G	G	G	G	G	G	G	G	G	G	H
JAX00281599	10	4712212	0	G	A	G	G	G	G	G	A	G	G	G	G	G	G	G	G	A	G	G	G	G	G	H	G	G	G	H	G	G	G	G	G	G	G	G	G	G	G	G	G	A	A	G	G	G	G
JAX00014448	10	4712593	1	T	C	C	T	C	C	C	C	C	T	C	C	C	T	C	H	C	T	C	C	C	C	C	C	C	T	H	C	C	C	C	C	C	C	C	C	T	C	C	T	C	C	C	T	C	H
JAX00281600	10	4713030	1	G	A	G	G	G	G	G	A	G	G	G	G	G	G	G	G	A	G	G	G	G	G	H	G	G	G	H	G	G	G	G	G	G	G	G	G	G	G	G	G	A	A	G	G	G	H
JAX00014449	10	4740466	1	G	T	G	G	G	T	G	G	T	G	T	G	G	G	T	G	G	G	T	G	H	G	H	G	G	G	G	G	G	H	G	T	H	T	G	T	G	G	H	G	G	G	G	G	G	G
JAX00014450	10	4749850	0	A	G	G	A	G	G	G	G	G	G	G	G	G	G	G	H	G	A	G	G	G	G	G	G	G	G	G	G	G	G	G	G	G	G	G	G	A	G	G	A	G	G	G	A	G	G
JAX00014451	10	4759573	0	G	A	A	G	A	G	A	G	G	A	G	A	A	A	G	H	G	G	G	A	A	A	G	A	A	A	H	A	A	H	A	G	H	G	A	G	G	A	H	G	G	G	A	G	A	H
JAX00281602	10	4766609	1	A	C	A	A	A	A	A	C	A	A	A	A	A	A	A	A	C	A	A	A	A	A	H	A	A	A	H	A	A	A	A	A	A	A	A	A	A	A	A	A	C	C	A	A	A	H
JAX00281603	10	4767167	1	T	C	C	T	C	T	C	C	C	C	T	C	C	C	C	H	C	T	T	C	H	C	C	C	C	C	C	C	C	H	C	T	H	T	C	C	T	C	C	T	C	C	C	T	C	C
JAX00281604	10	4767582	0	T	C	T	T	T	T	T	T	C	T	T	T	T	T	C	T	T	T	T	T	T	T	H	T	T	T	T	T	T	T	T	T	T	T	T	C	T	T	H	T	T	T	T	T	T	T
JAX00281605	10	4767603	1	G	A	G	G	G	A	G	G	G	G	A	G	G	G	G	G	G	G	A	G	H	G	G	G	G	G	G	G	G	H	G	A	H	A	G	G	G	G	G	G	G	G	G	G	G	G
JAX00281607	10	4769691	1	A	G	A	A	A	A	A	G	G	A	A	A	A	A	G	A	G	A	A	A	A	A	G	A	A	A	H	A	A	A	A	A	A	A	A	G	A	A	H	A	G	G	A	A	A	H
JAX00014453	10	4779666	0	T	C	C	T	C	T	C	T	T	C	T	C	C	C	T	H	T	T	T	C	H	C	T	C	C	C	H	C	C	H	C	T	H	T	C	T	T	C	H	T	T	T	C	T	C	H
JAX00281608	10	4788860	1	T	A	T	T	T	A	T	A	T	T	A	T	T	T	T	T	A	T	A	T	H	T	H	T	T	T	H	T	T	H	T	A	H	A	T	T	T	T	T	T	A	A	T	T	T	H
JAX00281611	10	4799577	1	C	G	C	C	C	C	C	G	C	C	C	C	C	C	C	C	G	C	C	C	C	C	H	C	C	C	H	C	C	C	C	C	C	C	C	C	C	C	C	C	G	G	C	C	C	H
JAX00281612	10	4799610	0	T	C	T	T	T	T	T	C	C	T	T	T	T	T	C	T	H	T	T	T	T	T	C	T	T	T	T	T	T	T	T	T	T	T	T	C	T	T	T	T	H	H	T	T	T	T
JAX00281613	10	4800885	0	G	T	G	G	G	G	G	T	T	G	G	G	G	G	T	G	T	G	G	G	G	G	T	G	G	G	H	G	G	G	G	G	G	G	G	T	G	G	H	G	T	T	G	G	G	H
JAX00281614	10	4801236	1	C	T	T	C	T	C	T	C	C	T	C	T	T	T	C	H	C	C	C	T	H	T	C	T	T	T	H	T	T	H	T	C	H	C	T	C	C	T	H	C	C	C	T	C	T	H
JAX00194469	10	4801283	0	C	A	C	C	C	C	C	A	A	C	C	C	C	C	A	C	A	C	C	C	C	C	A	C	C	C	H	C	C	C	C	C	C	C	C	A	C	C	A	C	A	A	C	C	C	H
JAX00014455	10	4801501	1	T	C	C	T	C	T	C	T	T	C	T	C	C	C	T	H	T	T	T	C	H	C	T	C	C	C	H	C	C	H	C	T	H	T	C	T	T	C	H	T	T	T	C	T	C	H
JAX00194471	10	4801846	0	T	C	T	T	T	T	T	T	C	T	T	T	T	T	C	T	T	T	T	T	T	T	H	T	T	T	T	T	T	T	T	T	T	T	T	C	T	T	H	T	T	T	T	T	T	T
JAX00281615	10	4803817	1	A	G	A	A	A	G	A	G	G	A	G	A	A	A	G	A	G	A	G	A	H	A	G	A	A	A	H	A	A	H	A	G	H	G	A	G	A	A	H	A	G	G	A	A	A	H
JAX00281616	10	4805311	0	T	C	T	T	T	T	T	C	C	T	T	T	T	T	C	T	C	T	T	T	T	T	C	T	T	T	H	T	T	T	T	T	T	T	T	C	T	T	C	T	C	C	T	T	T	H
JAX00281617	10	4812305	0	T	C	T	T	T	C	C	C	C	C	C	C	T	C	C	T	C	T	C	T	C	T	C	T	C	C	C	C	C	C	C	C	C	C	T	C	T	T	C	T	C	C	T	T	C	C
JAX00281618	10	4815436	0	T	C	T	T	T	C	C	C	C	C	C	C	T	C	C	T	C	H	C	T	C	T	C	T	C	C	C	C	C	C	H	C	C	C	T	C	T	T	C	T	C	C	T	T	H	C
JAX00281619	10	4817161	0	T	C	T	T	T	T	C	C	C	C	T	C	T	C	C	T	C	T	T	T	H	T	C	T	C	C	C	C	C	H	T	T	T	T	T	C	T	T	C	T	C	C	T	T	T	C
JAX00281620	10	4817446	0	G	A	G	G	G	G	G	A	G	G	G	G	G	G	G	G	A	G	G	G	G	G	G	G	G	G	H	G	G	G	G	G	G	G	G	G	G	G	G	G	A	A	G	G	G	H
JAX00281621	10	4817619	0	T	C	T	T	T	T	C	T	T	C	T	C	T	C	T	T	T	T	T	T	H	T	T	T	C	C	H	C	C	H	H	T	H	T	T	T	T	T	H	T	T	T	T	T	H	H
JAX00281622	10	4819420	0	C	T	C	C	C	C	T	T	T	T	C	T	C	T	T	C	T	C	C	C	C	C	T	C	T	T	T	T	T	C	C	C	C	C	C	T	C	C	T	C	T	T	C	C	C	T
JAX00014457	10	4823370	1	G	C	G	G	G	C	G	C	C	G	C	G	G	G	C	G	C	G	C	G	H	G	C	G	G	G	H	G	G	H	G	C	H	C	G	C	G	G	H	G	C	C	G	G	G	H
JAX00281624	10	4823574	1	A	G	A	A	A	G	A	G	G	A	G	A	A	A	G	A	G	A	G	A	H	A	G	A	A	A	H	A	A	H	A	G	H	G	A	G	A	A	H	A	G	G	A	A	A	H
JAX00281626	10	4824060	0	T	C	T	T	T	T	C	T	C	C	T	C	T	C	C	T	T	T	T	T	H	T	H	T	C	C	H	C	C	H	H	T	H	T	T	C	T	T	C	T	T	T	T	T	H	H
JAX00281628	10	4824171	0	C	T	C	C	C	C	C	C	T	C	C	C	C	C	T	C	C	C	C	C	C	C	H	C	C	C	C	C	C	C	C	C	C	C	C	T	C	C	H	C	C	C	C	C	C	C
JAX00281635	10	4837156	1	A	G	A	A	A	A	A	A	G	A	A	A	A	A	G	A	A	A	A	A	A	A	H	A	A	A	A	A	A	A	A	A	A	A	A	G	A	A	H	A	A	A	A	A	A	A
JAX00281636	10	4838409	1	T	G	T	T	T	T	T	G	G	T	T	T	T	T	G	T	G	T	T	T	T	T	G	T	T	T	H	T	T	T	T	T	T	T	T	G	T	T	H	T	G	G	T	T	T	H
JAX00281637	10	4840075	1	C	T	T	C	T	C	C	C	C	C	C	C	T	C	C	H	C	C	C	T	C	T	C	T	C	C	C	C	C	C	H	C	C	C	T	C	C	T	C	C	C	C	T	C	H	C
JAX00281638	10	4840925	0	T	C	T	T	T	T	T	T	C	T	T	T	T	T	C	T	T	T	T	T	T	T	H	T	T	T	T	T	T	T	T	T	T	T	T	C	T	T	H	T	T	T	T	T	T	T
JAX00281640	10	4847594	1	G	A	G	G	G	G	G	A	G	G	G	G	G	G	G	G	A	G	G	G	G	G	H	G	G	G	H	G	G	G	G	G	G	G	G	G	G	G	G	G	A	A	G	G	G	H
JAX00281642	10	4850944	1	C	T	C	C	C	C	C	C	T	C	C	C	C	C	T	C	C	C	C	C	C	C	H	C	C	C	C	C	C	C	C	C	C	C	C	T	C	C	H	C	C	C	C	C	C	C
JAX00281643	10	4851959	1	G	C	G	G	G	C	C	C	C	C	C	C	G	C	C	G	C	G	C	G	C	G	C	G	C	C	C	C	C	C	H	C	C	C	G	C	G	G	C	G	C	C	G	G	H	C
JAX00281646	10	4861951	0	C	T	C	C	C	C	C	C	T	C	C	C	C	C	T	C	C	C	C	C	C	C	H	C	C	C	C	C	C	C	C	C	C	C	C	T	C	C	H	C	C	C	C	C	C	C
JAX00281648	10	4862317	0	T	C	T	T	T	T	T	C	T	T	T	T	T	T	T	T	C	T	T	T	T	T	C	T	T	T	C	T	T	T	T	T	T	T	T	T	T	T	T	T	C	C	T	T	T	H
JAX00014460	10	4864511	0	G	A	G	G	G	A	G	G	G	G	A	G	G	G	G	G	G	G	A	G	H	G	G	G	G	G	G	G	G	H	G	A	H	A	G	G	G	G	G	G	G	G	G	G	G	G
JAX00281652	10	4864783	1	G	T	G	G	G	T	G	G	G	G	T	G	G	G	G	G	G	G	T	G	H	G	G	G	G	G	G	G	G	H	G	T	H	T	G	G	G	G	G	G	G	G	G	G	G	G
JAX00281654	10	4877517	1	G	A	G	G	G	A	G	G	G	G	A	G	G	G	G	G	G	G	A	G	H	G	G	G	G	G	G	G	G	H	G	A	H	A	G	G	G	G	G	G	G	G	G	G	G	G
JAX00281656	10	4885762	1	A	T	A	A	A	A	A	T	T	A	A	A	A	A	T	A	T	A	A	A	A	A	T	A	A	A	H	A	A	A	A	A	A	A	A	T	A	A	H	A	T	T	A	A	A	H
JAX00281657	10	4886932	0	C	T	C	C	C	C	C	T	T	C	C	C	C	C	T	C	T	C	C	C	C	C	H	C	C	C	C	C	C	C	C	C	C	C	C	T	C	C	C	C	T	T	C	C	C	C
JAX00014461	10	4889472	1	A	T	A	A	A	T	A	A	A	A	T	A	A	A	A	A	A	A	T	A	H	A	A	A	A	A	A	A	A	H	A	T	H	T	A	A	A	A	A	A	A	A	A	A	A	A
JAX00281658	10	4889780	0	T	C	T	T	T	T	T	C	C	T	T	T	T	T	C	T	C	T	T	T	T	T	C	T	T	T	H	T	T	T	T	T	T	T	T	C	T	T	H	T	C	C	T	T	T	H
JAX00281659	10	4890057	0	A	G	A	A	A	A	A	G	A	A	A	A	A	A	A	A	G	A	A	A	A	A	H	A	A	A	H	A	A	A	A	A	A	A	A	A	A	A	A	A	G	G	A	A	A	H
JAX00014462	10	4890214	1	T	C	T	T	T	C	T	T	T	T	C	T	T	T	T	T	T	T	C	T	H	T	T	T	T	T	T	T	T	H	T	C	H	C	T	T	T	T	T	T	T	T	T	T	T	T
JAX00014463	10	4890598	1	C	T	C	C	C	T	C	C	C	C	T	C	C	C	C	C	C	C	T	C	H	C	C	C	C	C	C	C	C	H	C	T	H	T	C	C	C	C	C	C	C	C	C	C	C	C
JAX00281660	10	4898197	0	A	G	A	A	A	A	A	G	A	A	A	A	A	A	A	A	G	A	A	A	A	A	H	A	A	A	H	A	A	A	A	A	A	A	A	A	A	A	A	A	G	G	A	A	A	H
JAX00194472	10	4905958	0	T	C	T	T	T	T	T	C	C	T	T	T	T	T	C	H	C	T	T	T	T	T	C	T	T	T	T	T	T	T	T	T	T	T	T	C	T	T	T	T	C	C	T	T	T	T
JAX00014464	10	4920124	0	G	T	G	G	G	G	G	T	T	G	G	G	G	G	T	G	T	G	G	G	G	G	T	G	G	G	G	G	G	G	G	G	G	G	G	T	G	G	G	G	T	T	G	G	G	G
JAX00014465	10	4929541	0	T	A	T	T	T	A	A	A	A	A	A	A	T	A	A	T	A	T	A	T	A	T	A	T	A	A	A	A	A	A	H	A	A	A	T	A	T	T	A	T	A	A	T	T	H	A
JAX00281661	10	4933732	0	C	G	C	C	C	C	C	G	G	C	C	C	C	C	G	C	G	C	C	C	C	C	G	C	C	C	G	C	C	C	C	C	C	C	C	G	C	C	H	C	G	G	C	C	C	H
JAX00194473	10	4941836	0	A	G	A	A	A	A	A	G	G	A	A	A	A	A	G	A	G	A	A	A	A	A	G	A	A	A	H	A	A	A	A	A	A	A	A	G	A	A	H	A	G	G	A	A	A	H
JAX00281663	10	4943931	0	C	T	C	C	C	C	C	C	T	C	C	C	C	C	T	C	C	C	C	C	C	C	T	C	C	C	C	C	C	C	C	C	C	C	C	T	C	C	H	C	C	C	C	C	C	C
JAX00281664	10	4960240	0	G	A	G	G	G	G	G	G	A	G	G	G	G	G	A	G	G	G	G	G	G	G	H	G	G	G	G	G	G	G	G	G	G	G	G	A	G	G	H	G	G	G	G	G	G	G
JAX00281667	10	4965621	0	C	T	C	C	C	C	C	T	C	C	C	C	C	C	C	C	T	C	C	C	C	C	H	C	C	C	T	C	C	C	C	C	C	C	C	C	C	C	C	C	T	T	C	C	C	H
JAX00281668	10	4968230	0	C	T	C	C	C	T	T	T	C	T	T	T	C	T	C	C	T	C	T	C	T	C	H	C	T	T	T	T	T	T	H	T	T	T	C	C	C	C	H	C	T	T	C	C	H	T
JAX00014467	10	4976796	1	G	A	G	G	G	A	A	A	G	A	A	A	G	A	G	G	A	G	A	G	A	G	H	G	A	A	A	A	A	A	H	A	A	A	G	G	G	G	H	G	A	A	G	G	H	A
JAX00014468	10	4978730	0	A	G	A	A	A	G	G	A	A	G	G	G	A	G	A	A	A	A	G	A	G	A	A	A	G	G	H	G	G	G	H	G	G	G	A	A	A	A	H	A	A	A	A	A	H	H
JAX00014469	10	4980912	0	G	T	T	G	T	G	G	G	G	G	G	G	T	G	G	H	G	G	G	T	G	T	G	T	G	G	G	G	G	G	H	G	G	G	T	G	G	T	G	G	G	G	T	G	H	G
JAX00281672	10	4992094	0	C	T	C	C	C	T	T	C	C	T	T	T	C	T	C	C	C	C	T	C	T	C	C	C	T	T	H	T	T	T	H	T	T	T	C	C	C	C	C	C	C	C	C	C	H	H
JAX00281673	10	4992499	0	G	A	G	G	G	A	A	A	A	A	A	A	G	A	A	G	A	G	A	G	A	G	A	G	A	A	A	A	A	A	H	A	A	A	G	A	G	G	A	G	A	A	G	G	H	A
JAX00281675	10	4995429	0	A	T	A	A	A	T	T	T	A	T	T	T	A	T	A	A	T	A	T	A	T	A	H	A	T	T	T	T	T	T	H	T	T	T	A	A	A	A	H	A	T	T	A	A	H	T
JAX00281677	10	4996969	1	G	A	G	G	G	A	A	G	G	A	A	A	G	A	G	G	G	G	A	G	A	G	G	G	A	A	H	A	A	A	H	A	A	A	G	G	G	G	H	G	G	G	G	G	H	H
JAX00281678	10	4997448	1	C	G	C	C	C	C	C	G	G	C	C	C	C	C	G	C	G	C	C	C	C	C	G	C	C	C	H	C	C	C	C	C	C	C	C	G	C	C	H	C	G	G	C	C	C	H
JAX00281680	10	4998266	0	G	C	G	G	G	G	G	C	G	G	G	G	G	G	G	G	C	G	G	G	G	G	H	G	G	G	H	G	G	G	G	G	G	G	G	G	G	G	G	G	C	C	G	G	G	H
JAX00014470	10	5001581	0	C	T	C	C	C	T	T	T	T	T	T	T	C	T	H	C	T	C	T	C	T	C	T	C	T	T	T	T	T	T	H	T	T	T	C	T	C	C	T	C	T	T	C	C	H	T
JAX00014471	10	5002709	1	T	C	T	T	T	C	C	T	T	C	C	C	T	C	T	T	T	T	C	T	C	T	T	T	C	C	H	C	C	C	H	C	C	C	T	T	T	T	H	T	T	T	T	T	H	H
JAX00281681	10	5004225	1	T	C	T	T	T	T	T	C	C	T	T	T	T	T	C	T	C	T	T	T	T	T	C	T	T	T	H	T	T	T	T	T	T	T	T	C	T	T	H	T	C	C	T	T	T	H
JAX00281682	10	5004523	0	G	A	G	G	G	G	G	A	A	G	G	G	G	G	A	G	A	G	G	G	G	G	A	G	G	G	A	G	G	G	G	G	G	G	G	A	G	G	H	G	A	A	G	G	G	H
JAX00014472	10	5014654	0	C	T	C	C	C	T	T	C	C	T	T	T	C	T	C	C	C	C	T	C	T	C	C	C	T	T	H	T	T	T	H	T	T	T	C	C	C	C	H	C	C	C	C	C	H	H
JAX00281683	10	5031195	0	T	A	T	T	T	A	A	A	A	A	A	A	T	A	A	T	A	T	A	T	A	T	A	T	A	A	A	A	A	A	H	A	A	A	T	A	T	T	A	T	A	A	T	T	H	A
JAX00281685	10	5031877	0	C	T	C	C	C	C	C	C	T	C	C	C	C	C	T	C	C	C	C	C	C	C	H	C	C	C	C	C	C	C	C	C	C	C	C	T	C	C	H	C	C	C	C	C	C	C
JAX00281689	10	5043419	1	C	T	C	C	C	C	C	T	T	C	C	C	C	C	T	C	T	C	C	C	C	C	T	C	C	C	H	C	C	C	C	C	C	C	C	T	C	C	H	C	T	T	C	C	C	H
JAX00014473	10	5048081	0	C	G	C	C	C	G	G	G	G	G	G	G	C	G	G	C	G	C	G	C	G	C	G	C	G	G	G	G	G	G	C	G	G	G	C	G	C	C	G	C	G	G	C	C	H	G
JAX00014474	10	5054711	1	A	C	C	A	C	A	A	C	C	A	A	A	C	A	C	H	C	A	A	C	A	C	C	C	A	A	H	A	A	A	H	A	A	A	C	C	A	C	H	A	C	C	C	A	H	H
JAX00281694	10	5080026	1	T	G	T	T	T	T	T	G	G	T	T	T	T	T	G	T	G	T	T	T	T	T	G	T	T	T	H	T	T	T	T	T	T	T	T	G	T	T	H	T	G	G	T	T	T	H
JAX00281695	10	5080121	0	C	T	C	C	C	C	C	C	T	C	C	C	C	C	T	C	C	C	C	C	C	C	H	C	C	C	C	C	C	C	C	C	C	C	C	T	C	C	H	C	C	C	C	C	C	C
JAX00014477	10	5083749	0	A	G	G	A	G	A	A	G	G	A	A	A	G	A	G	H	G	A	A	G	A	G	G	G	A	A	H	A	A	A	H	A	A	A	G	G	A	G	H	A	G	G	G	A	H	H
JAX00281698	10	5085473	1	C	T	T	C	T	C	C	T	C	C	C	C	T	C	C	H	T	C	C	T	C	T	H	T	C	C	H	C	C	C	H	C	C	C	T	C	C	T	C	C	T	T	T	C	H	H
JAX00281701	10	5087543	1	A	G	G	A	G	A	A	A	A	A	A	A	G	A	A	H	A	A	A	G	A	G	A	G	A	A	A	A	A	A	H	A	A	A	G	A	A	G	A	A	A	A	G	A	H	A
JAX00281702	10	5088157	0	T	C	C	T	C	T	T	C	C	T	T	T	C	T	C	H	C	T	T	C	T	C	C	C	T	T	H	T	T	T	H	T	T	T	C	C	T	C	H	T	C	C	C	T	H	H
JAX00281703	10	5089225	1	C	T	C	C	C	C	C	T	C	C	C	C	C	C	C	C	T	C	C	C	C	C	H	C	C	C	H	C	C	C	C	C	C	C	C	C	C	C	C	C	T	T	C	C	C	H
JAX00281704	10	5105175	0	T	G	T	T	T	T	T	T	G	T	T	T	T	T	G	T	T	T	T	T	T	T	H	T	T	T	T	T	T	T	T	T	T	T	T	G	T	T	H	T	T	T	T	T	T	T
JAX00281705	10	5106120	1	C	T	C	C	C	T	C	C	C	C	T	C	C	C	C	C	C	C	T	C	H	C	C	C	C	C	C	C	C	H	C	T	H	T	C	C	C	C	C	C	C	C	C	C	C	C
JAX00281706	10	5117544	1	G	A	G	G	G	G	G	G	G	A	G	G	G	A	G	G	G	G	G	G	G	G	G	G	G	A	H	G	G	G	G	G	G	G	G	G	G	G	G	G	G	G	G	G	G	H
JAX00281711	10	5135763	1	G	T	G	G	G	G	G	T	G	G	G	G	G	G	G	G	T	G	G	G	G	G	H	G	G	G	H	G	G	G	G	G	G	G	G	G	G	G	G	G	T	T	G	G	G	H
JAX00014480	10	5138013	1	C	T	C	C	C	C	C	T	C	C	C	C	C	C	C	C	T	C	C	C	C	C	H	C	C	C	H	C	C	C	C	C	C	C	C	C	C	C	C	C	T	T	C	C	C	H
JAX00281714	10	5158958	0	T	C	T	T	T	T	T	T	C	T	T	T	T	T	C	T	T	T	T	T	T	T	H	T	T	T	T	T	T	T	T	T	T	T	T	C	T	T	H	T	T	T	T	T	T	T
JAX00281715	10	5161595	1	A	G	A	A	A	A	A	G	A	A	A	A	A	A	A	A	G	A	A	A	A	A	H	A	A	A	H	A	A	A	A	A	A	A	A	A	A	A	A	A	G	G	A	A	A	H
JAX00194479	10	5177755	1	T	G	T	T	T	T	T	G	G	T	T	T	T	T	G	T	G	T	T	T	T	T	G	T	T	T	H	T	T	T	T	T	T	T	T	G	T	T	H	T	G	G	T	T	T	H
JAX00281717	10	5186257	1	T	C	T	T	T	T	T	C	C	T	T	T	T	T	C	T	C	T	T	T	T	T	C	T	T	T	H	T	T	T	T	T	T	T	T	C	T	T	H	T	C	C	T	T	T	H
JAX00014483	10	5186345	1	A	G	A	A	A	A	G	G	G	A	A	G	A	A	G	A	G	A	A	A	H	A	G	A	G	A	H	G	G	H	H	A	H	A	A	G	A	A	G	A	G	G	A	A	H	H
JAX00014486	10	5220550	1	G	A	G	G	G	G	A	A	A	G	G	A	G	G	A	G	A	G	G	G	H	G	A	G	A	G	H	A	A	H	H	G	H	G	G	A	G	G	A	G	A	A	G	G	H	H
JAX00281723	10	5224853	0	A	C	A	A	A	A	A	C	A	A	A	A	A	A	A	A	C	A	A	A	A	A	H	A	A	A	H	A	A	A	A	A	A	A	A	A	A	A	A	A	C	C	A	A	A	H
JAX00014487	10	5236376	0	T	C	T	T	T	T	T	C	C	T	T	T	T	T	C	T	C	T	T	T	T	T	C	T	T	T	H	T	T	T	T	T	T	T	T	C	T	T	H	T	C	C	T	T	T	H
JAX00281727	10	5268449	1	A	G	A	A	A	A	G	G	G	A	A	G	A	A	G	A	G	A	A	A	H	A	G	A	G	A	H	G	G	H	H	A	H	A	A	G	A	A	G	A	G	G	A	A	H	H
JAX00281729	10	5273437	0	G	A	G	G	G	G	G	A	A	G	G	G	G	G	A	G	A	G	G	G	G	G	A	G	G	G	A	G	G	G	G	G	G	G	G	A	G	G	H	G	A	A	G	G	G	H
JAX00281730	10	5277614	1	A	G	A	A	A	A	A	A	A	G	A	A	A	G	A	A	A	A	A	A	A	A	A	A	A	G	H	A	A	A	A	A	A	H	A	A	A	A	A	A	A	A	A	A	A	H
JAX00281731	10	5277665	1	A	G	A	A	A	A	A	A	G	A	A	A	A	A	G	A	A	A	A	A	A	A	H	A	A	A	A	A	A	A	A	A	A	A	A	G	A	A	H	A	A	A	A	A	A	A
JAX00187261	10	5279304	0	T	C	C	T	C	C	C	C	C	C	C	C	C	C	C	H	C	T	C	C	C	C	C	C	C	C	C	C	C	C	C	C	C	C	C	C	T	C	C	T	C	C	C	T	C	C
JAX00014491	10	5287451	0	A	G	G	A	G	G	G	G	G	G	G	G	G	G	G	H	G	A	G	G	G	G	G	G	G	G	G	G	G	G	G	G	G	G	G	G	A	G	G	A	G	G	G	A	G	G
JAX00281735	10	5287533	0	A	G	A	A	A	A	A	G	G	A	A	A	A	A	H	A	G	A	A	A	A	A	G	A	A	A	H	A	A	A	A	A	A	A	A	G	A	A	A	A	G	H	A	A	A	H
JAX00014492	10	5298580	1	C	G	C	C	C	C	C	G	G	G	C	C	C	G	G	C	G	C	C	C	C	C	G	C	C	G	G	C	C	C	C	C	C	H	C	G	C	C	H	C	G	G	C	C	C	G
JAX00014493	10	5299085	1	G	T	G	G	G	G	G	T	G	G	G	G	G	G	G	G	T	G	G	G	G	G	H	G	G	G	H	G	G	G	G	G	G	G	G	G	G	G	G	G	T	T	G	G	G	H
JAX00281736	10	5301506	0	C	T	C	C	C	C	C	T	C	C	C	C	C	C	C	C	T	C	C	C	C	C	H	C	C	C	H	C	C	C	C	C	C	C	C	C	C	C	C	C	T	T	C	C	C	H
JAX00194483	10	5306763	0	T	G	T	T	T	T	T	G	G	T	T	T	T	T	G	T	G	T	T	T	T	T	G	T	T	T	H	T	T	T	T	T	T	T	T	G	T	T	H	T	G	G	T	T	T	H
JAX00281738	10	5317905	1	G	A	G	G	G	G	G	G	G	A	G	G	G	A	G	G	G	G	G	G	G	G	G	G	G	A	H	G	G	G	G	G	G	H	G	G	G	G	G	G	G	G	G	G	G	H
JAX00194485	10	5320294	0	T	G	T	T	T	T	T	G	G	T	H	T	T	T	G	T	G	T	T	T	T	T	G	T	T	T	H	T	T	T	T	T	H	T	T	G	T	T	H	T	G	G	T	T	T	H
JAX00014495	10	5336093	1	C	T	C	C	C	C	C	C	T	C	C	C	C	C	T	C	C	C	C	C	C	C	H	C	C	C	C	C	C	C	C	C	C	C	C	T	C	C	H	C	C	C	C	C	C	C
JAX00281745	10	5368141	0	A	G	A	A	A	A	A	G	G	A	A	A	A	A	G	A	G	A	A	A	A	A	G	A	A	A	H	A	A	A	A	A	A	A	A	G	A	A	H	A	G	G	A	A	A	H
JAX00281746	10	5370617	0	T	G	T	T	T	T	T	T	G	T	T	T	T	T	G	T	T	T	T	T	T	T	H	T	T	T	T	T	T	T	T	T	T	T	T	G	T	T	H	T	T	T	T	T	T	T
JAX00281749	10	5381998	0	A	G	G	A	G	A	A	A	A	A	A	A	G	A	A	H	A	A	A	G	A	G	A	G	A	A	A	A	A	A	H	A	A	A	G	A	A	G	A	A	A	A	G	A	H	A
JAX00014498	10	5385448	1	C	G	G	C	G	C	C	G	G	C	C	C	G	C	G	H	G	C	C	G	C	G	G	G	C	C	H	C	C	C	H	C	C	C	G	G	C	G	H	C	G	G	G	C	H	H
JAX00281750	10	5386665	1	G	T	T	G	T	G	G	G	G	G	G	G	T	G	G	H	G	G	G	T	G	T	G	T	G	G	G	G	G	G	H	G	G	G	T	G	G	T	G	G	G	G	T	G	H	G
JAX00281753	10	5390857	1	A	G	A	A	A	A	A	A	A	G	A	A	A	G	A	A	A	A	A	A	A	A	A	A	A	G	H	A	A	A	A	A	A	H	A	A	A	A	A	A	A	A	A	A	A	H
JAX00281754	10	5392981	1	C	T	C	C	C	C	C	C	T	C	C	C	C	C	T	C	C	C	C	C	C	C	H	C	C	C	C	C	C	C	C	C	C	C	C	T	C	C	H	C	C	C	C	C	C	C
JAX00281755	10	5396007	0	G	A	G	G	G	G	G	A	G	G	G	G	G	G	G	G	A	G	G	G	G	G	H	G	G	G	H	G	G	G	G	G	G	G	G	G	G	G	G	G	A	A	G	G	G	G
JAX00014500	10	5403130	0	C	T	C	C	C	C	C	C	T	C	C	C	C	C	T	C	C	C	C	C	C	C	H	C	C	C	C	C	C	C	C	C	C	C	C	T	C	C	H	C	C	C	C	C	C	C
JAX00281756	10	5403162	1	C	T	C	C	C	C	C	C	T	C	C	C	C	C	T	C	C	C	C	C	C	C	H	C	C	C	C	C	C	C	C	C	C	C	C	T	C	C	H	C	C	C	C	C	C	C
JAX00281758	10	5425578	1	C	A	C	C	C	C	C	A	A	C	C	C	C	C	A	C	A	C	C	C	C	C	A	C	C	C	H	C	C	C	C	C	C	C	C	A	C	C	H	C	A	A	C	C	C	H
JAX00281759	10	5426338	0	C	T	C	C	C	C	C	T	T	C	C	C	C	C	T	C	T	C	C	C	C	C	T	C	C	C	H	C	C	C	C	C	C	C	C	T	C	C	H	C	T	T	C	C	C	H
JAX00281760	10	5437210	0	A	G	A	A	A	A	A	G	A	A	A	A	A	A	A	A	G	A	A	A	A	A	H	A	A	A	H	A	A	A	A	A	A	A	A	A	A	A	A	A	G	G	A	A	A	H
JAX00014503	10	5458328	0	G	T	G	G	G	G	G	T	T	G	H	G	G	G	T	G	T	G	G	G	G	G	T	G	G	G	H	G	G	G	G	G	G	G	G	T	G	G	H	G	T	T	G	G	G	H
JAX00281762	10	5474610	1	G	A	G	G	G	G	G	G	A	G	G	G	G	G	A	G	G	G	G	G	G	G	H	G	G	G	G	G	G	G	G	G	G	G	G	A	G	G	H	G	G	G	G	G	G	G
JAX00281763	10	5476869	1	A	G	A	A	A	A	A	A	G	A	A	A	A	A	G	A	A	A	A	A	A	A	H	A	A	A	A	A	A	A	A	A	A	A	A	G	A	A	H	A	A	A	A	A	A	A
JAX00014506	10	5488719	0	G	A	G	G	G	G	G	A	A	G	G	G	G	G	A	G	A	G	G	G	G	G	A	G	G	G	H	G	G	G	G	G	G	G	G	A	G	G	H	G	A	A	G	G	G	H
JAX00281765	10	5494320	1	T	C	T	T	T	T	T	T	T	C	T	T	T	C	T	T	T	T	T	T	T	T	T	T	T	C	H	T	T	T	T	T	T	H	T	T	T	T	T	T	T	T	T	T	T	H
JAX00281766	10	5495459	0	A	G	A	A	A	A	A	G	A	A	A	A	A	A	A	A	G	A	A	A	A	A	H	A	A	A	H	A	A	A	A	A	A	A	A	A	A	A	A	A	G	G	A	A	A	H
JAX00281769	10	5498877	1	C	T	C	C	C	C	C	T	T	C	C	C	C	C	T	C	T	C	C	C	C	C	T	C	C	C	H	C	C	C	C	C	C	C	C	T	C	C	H	C	T	T	C	C	C	H
JAX00281770	10	5500873	1	C	T	C	C	C	C	C	T	C	C	C	C	C	C	C	C	T	C	C	C	C	C	H	C	C	C	H	C	C	C	C	C	C	C	C	C	C	C	C	C	T	T	C	C	C	H
JAX00194489	10	5503181	1	G	A	G	G	G	G	G	A	A	G	G	G	G	G	A	G	A	G	G	G	G	G	A	G	G	G	H	G	G	G	G	G	G	G	G	A	G	G	H	G	A	A	G	G	G	H
JAX00014510	10	5538130	0	C	T	C	C	C	C	C	T	T	C	C	C	C	C	T	C	T	C	C	C	C	C	T	C	C	C	H	C	C	C	C	C	C	C	C	T	C	C	H	C	T	T	C	C	C	H
JAX00014511	10	5538715	0	T	G	T	T	T	T	T	G	G	T	T	T	T	T	G	T	G	T	T	T	T	T	G	T	T	T	H	T	T	T	T	T	T	T	T	G	T	T	H	T	G	G	T	T	T	H
JAX00281775	10	5550502	0	A	T	A	A	A	A	A	T	A	A	A	A	A	A	A	A	T	H	A	A	A	A	H	A	A	A	H	A	A	A	A	A	A	A	A	A	A	A	A	A	T	T	A	A	A	H
JAX00281776	10	5572492	1	A	G	A	A	A	A	A	A	G	A	A	A	A	A	G	A	A	A	A	A	A	A	H	A	A	A	A	A	A	A	A	A	A	A	A	G	A	A	H	A	A	A	A	A	A	A
JAX00281780	10	5620730	0	G	A	G	G	G	G	G	A	A	G	G	G	G	G	A	G	A	G	G	G	G	G	A	G	G	G	H	G	G	G	G	G	G	G	G	A	G	G	H	G	A	A	G	G	G	H
JAX00014516	10	5621287	1	G	A	A	G	A	G	G	A	G	G	G	G	A	G	G	H	A	G	G	A	G	A	H	A	G	G	H	G	G	G	H	G	G	G	A	G	G	A	G	G	A	A	A	G	H	H
JAX00014517	10	5621690	0	T	C	T	T	T	T	T	T	C	T	T	T	T	T	C	T	T	T	T	T	T	T	H	T	T	T	T	T	T	T	T	T	T	T	T	C	T	T	H	T	T	T	T	T	T	T
JAX00281782	10	5624850	0	G	A	G	G	G	G	G	A	A	G	G	G	G	G	A	G	A	G	G	G	G	G	A	G	G	G	H	G	G	G	G	G	G	G	G	A	G	G	H	G	A	A	G	G	G	H
JAX00194494	10	5642035	1	C	T	C	C	C	C	C	T	T	C	C	C	C	C	T	C	T	C	C	C	C	C	T	C	C	C	H	C	C	C	C	C	C	C	C	T	C	C	H	C	T	T	C	C	C	H
JAX00281785	10	5643399	1	C	A	C	C	C	C	C	A	C	C	C	C	C	C	C	C	A	C	C	C	C	C	H	C	C	C	H	C	C	C	C	C	C	C	C	C	C	C	C	C	A	A	C	C	C	H
JAX00014519	10	5649010	0	G	A	G	G	G	A	A	G	G	G	A	A	G	G	G	G	G	G	A	G	A	G	G	G	A	G	G	A	A	A	H	A	A	H	G	G	G	G	H	G	G	G	G	G	H	G
JAX00281789	10	5649225	0	G	C	G	G	G	G	G	C	G	G	G	G	G	G	G	G	C	G	G	G	G	G	H	G	G	G	H	G	G	G	G	G	G	G	G	G	G	G	G	G	C	C	G	G	G	H
JAX00281790	10	5664150	0	A	G	A	A	A	G	G	A	A	A	G	G	A	A	A	A	A	A	G	A	G	A	A	A	G	A	A	G	G	G	H	G	G	H	A	A	A	A	H	A	A	A	A	A	H	A
JAX00281791	10	5670514	0	G	A	G	G	G	A	A	G	G	G	A	A	G	G	G	G	G	G	A	G	A	G	G	G	A	G	G	A	A	A	H	A	A	H	G	G	G	G	H	G	G	G	G	G	H	G
JAX00281792	10	5684259	1	G	A	G	G	G	G	G	G	A	G	G	G	G	G	A	G	G	G	G	G	G	G	H	G	G	G	G	G	G	G	G	G	G	G	G	A	G	G	H	G	G	G	G	G	G	G
JAX00281794	10	5693361	0	T	C	T	T	T	C	C	C	C	T	C	C	T	T	C	T	C	T	C	T	C	T	C	T	C	T	H	C	C	C	H	C	C	H	T	C	T	T	C	T	C	C	T	T	H	H
JAX00281795	10	5696791	1	A	G	A	A	A	A	A	G	G	A	A	A	A	A	G	A	G	A	A	A	A	A	G	A	A	A	H	A	A	A	A	A	A	A	A	G	A	A	H	A	G	G	A	A	A	H
JAX00281796	10	5697612	0	G	T	G	G	G	G	G	T	G	G	G	G	G	G	G	G	T	G	G	G	G	G	H	G	G	G	H	G	G	G	G	G	G	G	G	G	G	G	G	G	T	T	G	G	G	H
JAX00281798	10	5714963	1	G	A	G	G	G	G	G	G	A	G	G	G	G	G	A	G	G	G	G	G	G	G	H	G	G	G	G	G	G	G	G	G	G	G	G	A	G	G	H	G	G	G	G	G	G	G
JAX00281799	10	5715668	0	A	G	A	A	A	G	A	G	A	A	G	A	A	A	A	A	G	A	G	A	H	A	H	A	A	A	H	A	A	H	A	G	A	H	A	A	A	A	A	A	G	G	A	A	A	H
JAX00281802	10	5732202	0	G	T	G	G	G	T	T	G	G	G	T	T	G	G	G	G	G	G	T	G	T	G	G	G	T	G	G	T	T	T	H	T	T	H	G	G	G	G	H	G	G	G	G	G	H	G
JAX00281803	10	5734907	1	A	C	A	A	A	C	C	A	A	A	C	C	A	A	A	A	A	A	C	A	C	A	A	A	C	A	A	C	C	C	H	C	C	H	A	A	A	A	H	A	A	A	A	A	H	A
JAX00014525	10	5739108	0	C	G	C	C	C	C	C	C	G	C	C	C	C	C	G	C	C	C	C	C	C	C	H	C	C	C	C	C	C	C	C	C	C	C	C	G	C	C	H	C	C	C	C	C	C	C
JAX00281805	10	5751179	1	G	C	G	G	G	C	C	C	C	G	C	C	G	G	C	G	C	G	C	G	C	G	C	G	C	G	H	C	C	C	H	C	C	H	G	C	G	G	C	G	C	C	G	G	H	H
JAX00281806	10	5753132	0	T	C	T	T	T	T	T	C	C	T	T	T	T	T	C	T	C	T	T	T	T	T	C	T	T	T	H	T	T	T	T	T	T	T	T	C	T	T	H	T	C	C	T	T	T	H
JAX00281807	10	5756493	1	G	A	G	G	G	G	G	A	G	G	G	G	G	G	G	G	A	G	G	G	G	G	H	G	G	G	H	G	G	G	G	G	G	G	G	G	G	G	G	G	A	A	G	G	G	H
JAX00281812	10	5768120	0	T	A	T	T	T	A	A	A	A	A	A	A	T	A	A	T	A	T	A	T	A	T	A	T	A	A	A	A	A	A	H	A	A	A	T	A	T	T	A	T	A	A	T	T	H	A
JAX00281813	10	5770376	1	T	C	T	T	T	T	T	C	C	T	T	T	T	T	C	T	C	T	T	T	T	T	C	T	T	T	H	T	T	T	T	T	T	T	T	C	T	T	H	T	C	C	T	T	T	H
JAX00281814	10	5770621	0	G	T	G	G	G	G	G	G	G	T	G	G	G	T	G	G	G	G	G	G	G	G	G	G	G	T	H	G	G	G	G	G	G	H	G	G	G	G	G	G	G	G	G	G	G	H
JAX00281815	10	5772941	1	T	C	T	T	T	T	T	C	C	C	T	T	T	C	C	T	C	T	T	T	T	T	C	T	T	C	C	T	T	T	T	T	T	H	T	C	T	T	H	T	C	C	T	T	T	C
JAX00281816	10	5773138	0	G	C	G	G	G	G	G	C	C	C	G	G	G	C	C	G	C	G	G	G	G	G	C	G	G	C	C	G	G	G	G	G	G	H	G	C	G	G	G	G	C	C	G	G	G	C
JAX00281817	10	5777857	1	A	C	A	A	A	C	C	C	C	C	C	C	A	C	C	A	C	A	C	A	C	A	C	A	C	C	C	C	C	C	H	C	C	C	A	C	A	A	C	A	C	C	A	A	H	C
JAX00281819	10	5780307	0	C	A	C	C	C	C	C	A	C	A	C	C	C	A	C	C	A	C	C	C	C	C	H	C	C	A	A	C	C	C	C	C	C	H	C	C	C	C	C	C	A	A	C	C	C	A
JAX00281821	10	5784865	1	A	C	A	A	A	C	C	A	A	C	C	C	A	C	A	A	A	A	C	A	C	A	A	A	C	C	H	C	C	C	H	C	C	C	A	A	A	A	H	A	A	A	A	A	H	H
JAX00281822	10	5786496	0	G	A	G	G	G	A	A	G	G	A	A	A	G	A	G	G	G	G	A	G	A	G	G	G	A	H	G	A	A	A	H	A	A	A	G	G	G	G	G	G	G	G	G	G	H	G
JAX00281824	10	5786613	1	C	T	T	C	T	C	C	C	C	C	C	C	T	C	C	H	C	C	C	T	C	T	C	T	C	C	C	C	C	C	H	C	C	C	T	C	C	T	C	C	C	C	T	C	H	C
JAX00014527	10	5789492	0	T	C	C	T	C	T	T	C	C	T	T	T	C	T	C	H	C	T	T	C	T	C	C	C	T	T	H	T	T	T	H	T	T	T	C	C	T	C	H	T	C	C	C	T	H	H
JAX00014528	10	5789638	1	G	C	C	G	C	G	G	G	C	G	G	G	C	G	C	H	G	G	G	C	G	C	H	C	G	G	G	G	G	G	H	G	G	G	C	C	G	C	H	G	G	G	C	G	H	G
JAX00281825	10	5860173	1	G	A	A	G	A	G	G	G	G	A	G	G	A	A	G	H	G	G	G	A	G	A	G	A	G	A	H	G	G	G	H	G	G	H	A	G	G	A	G	G	G	G	A	G	H	H
JAX00014535	10	5870789	0	A	C	C	A	C	A	A	C	A	A	A	A	H	A	A	A	C	A	A	C	A	C	A	C	A	A	A	A	A	A	A	A	A	A	C	A	A	C	A	A	C	C	C	A	A	H
JAX00281831	10	5886832	1	G	A	A	G	A	G	G	G	G	G	G	G	A	G	G	H	G	G	G	A	G	A	G	A	G	G	G	G	G	G	H	G	G	G	A	G	G	A	G	G	G	G	A	G	H	G
JAX00014536	10	5892304	0	G	A	A	G	A	G	G	G	A	G	G	G	A	G	A	H	G	G	G	A	G	A	H	A	G	G	G	G	G	G	H	G	G	G	A	A	G	A	H	G	G	G	A	G	H	G
JAX00014538	10	5898596	1	C	T	T	C	T	T	C	C	C	C	T	C	T	C	C	H	C	C	T	T	H	T	C	T	C	C	C	C	C	H	H	T	H	H	T	C	C	T	C	C	C	C	T	C	H	C
JAX00281834	10	5920157	1	A	G	G	A	G	G	A	A	G	A	G	A	G	A	G	H	A	A	G	G	H	G	H	G	A	A	A	A	A	H	H	G	H	H	G	G	A	G	H	A	A	A	G	A	H	A
JAX00281835	10	5920286	0	C	T	T	C	T	T	C	C	T	C	T	C	T	C	T	H	C	C	T	T	H	T	H	T	C	C	C	C	C	H	H	T	H	H	T	T	C	T	H	C	C	C	T	C	H	C
JAX00281837	10	5921085	1	C	G	C	C	C	G	C	C	C	C	G	C	C	C	C	C	C	C	G	C	H	C	C	C	C	C	C	C	C	H	C	G	H	H	C	C	C	C	C	C	C	C	C	C	C	C
JAX00281838	10	5921129	0	T	G	T	T	T	T	T	G	T	T	T	T	T	T	T	T	G	T	T	T	T	T	H	T	T	T	H	T	T	T	T	T	T	T	T	T	T	T	T	T	G	G	T	T	T	H
JAX00281839	10	5921303	0	G	A	A	G	A	A	G	G	A	G	A	G	A	G	A	H	G	G	A	A	H	A	A	A	G	G	G	G	G	H	H	A	H	H	A	A	G	A	H	G	G	G	A	G	H	G
JAX00281840	10	5921715	0	A	G	G	A	G	G	A	G	A	A	G	A	G	A	A	H	G	A	G	G	H	G	H	G	A	A	H	A	A	H	H	G	H	H	G	A	A	G	A	A	G	G	G	A	H	H
JAX00281841	10	5921838	1	C	T	T	C	T	T	C	C	T	C	T	C	T	C	T	H	C	C	T	T	H	T	H	T	C	C	C	C	C	H	H	T	H	H	T	T	C	T	H	C	C	C	T	C	H	C
JAX00281844	10	5922353	1	C	T	T	C	T	T	C	C	C	C	T	C	T	C	C	H	C	C	T	T	H	T	C	T	C	C	C	C	C	H	H	T	H	H	T	C	C	T	C	C	C	C	T	C	H	C
JAX00281845	10	5922439	1	C	T	T	C	T	C	C	C	C	C	C	C	T	C	C	H	C	C	C	T	C	T	C	T	C	C	C	C	C	C	H	C	C	C	T	C	C	T	C	C	C	C	T	C	H	C
JAX00281848	10	5930154	1	T	A	T	T	T	T	T	A	A	T	T	T	T	T	A	T	A	T	T	T	T	T	A	T	T	T	H	T	T	T	T	T	T	T	T	A	T	T	H	T	A	A	T	T	T	H
JAX00014539	10	5931873	1	G	T	T	G	T	T	G	T	G	G	T	G	T	G	G	H	T	G	T	T	H	T	H	T	G	G	H	G	G	H	H	T	H	H	T	G	G	T	G	G	T	T	T	G	H	H
JAX00281850	10	5933267	0	A	C	C	A	C	C	A	C	C	A	C	A	C	A	C	H	C	A	C	C	H	C	C	C	A	A	A	A	A	H	H	C	H	H	C	C	A	C	H	A	C	C	C	A	H	H
JAX00014540	10	5941090	0	A	C	C	A	C	A	A	A	A	A	A	A	C	A	A	H	A	A	A	C	A	C	A	C	A	A	A	A	A	A	H	A	A	A	C	A	A	C	A	A	A	A	C	A	H	A
JAX00281853	10	5941433	1	G	C	C	G	C	G	G	G	C	G	G	G	C	G	C	H	G	G	G	C	G	C	H	C	G	G	G	G	G	G	H	G	G	G	C	C	G	C	H	G	G	G	C	G	H	G
JAX00281854	10	5941881	1	A	C	C	A	C	A	A	C	C	A	A	A	C	A	C	H	C	A	A	C	A	C	C	C	A	A	H	A	A	A	H	A	A	A	C	C	A	C	H	A	C	C	C	A	H	H
JAX00281855	10	5955992	1	T	C	T	T	T	T	T	C	T	T	T	T	T	T	T	T	C	T	T	T	T	T	H	T	T	T	H	T	T	T	T	T	T	T	T	T	T	T	T	T	C	C	T	T	T	H
JAX00281857	10	5973642	1	G	A	G	G	G	G	G	A	A	G	G	G	G	G	A	G	A	G	G	G	G	G	A	G	G	G	H	G	G	G	G	G	G	G	G	A	G	G	H	G	A	A	G	G	G	H
JAX00014544	10	5988026	1	C	T	T	C	T	C	C	C	C	C	C	C	T	C	C	H	C	C	C	T	C	T	C	T	C	C	C	C	C	C	H	C	C	C	T	C	C	T	C	C	C	C	T	C	H	C
JAX00281858	10	5989310	0	A	G	A	A	A	G	A	G	G	A	G	A	A	A	G	A	G	A	G	A	H	A	G	A	A	A	H	A	A	H	A	G	H	H	A	G	A	A	H	A	G	G	A	A	A	H
JAX00281859	10	5989995	0	G	A	G	G	G	G	G	A	G	G	G	G	G	G	G	G	A	G	G	G	G	G	H	G	G	G	H	G	G	G	G	G	G	G	G	G	G	G	G	G	A	A	G	G	G	H
JAX00281860	10	6005377	1	C	G	C	C	C	C	C	C	G	C	C	C	C	C	G	C	C	C	C	C	C	C	H	C	C	C	C	C	C	C	C	C	C	C	C	G	C	C	H	C	C	C	C	C	C	C
JAX00014546	10	6021343	0	C	T	T	C	T	T	C	C	C	C	T	C	T	C	C	H	C	C	T	T	H	T	C	T	C	C	C	C	C	H	H	T	H	H	T	H	C	T	C	C	C	C	T	C	H	C
JAX00281861	10	6025182	0	C	T	C	C	C	C	C	T	T	C	C	C	C	C	T	C	T	C	C	C	C	C	T	C	C	C	H	C	C	C	C	C	C	C	C	T	C	C	H	C	T	T	C	C	C	H
JAX00281862	10	6025435	1	A	G	G	A	G	G	A	G	G	A	G	A	G	A	G	H	G	A	G	G	H	G	G	G	A	A	H	A	A	H	H	G	H	H	G	G	A	G	H	A	G	G	G	A	H	H
JAX00281863	10	6028603	1	C	T	T	C	T	T	C	C	C	C	T	C	T	C	C	H	C	C	T	T	H	T	C	T	C	C	C	C	C	H	H	T	H	H	T	C	C	T	C	C	C	C	T	C	H	C
JAX00281865	10	6040623	0	C	G	C	C	C	C	C	G	C	C	C	C	C	C	C	C	G	C	C	C	C	C	H	C	C	C	H	C	C	C	C	C	C	C	C	C	C	C	C	C	G	G	C	C	C	H
JAX00281867	10	6049002	1	G	A	G	G	G	G	G	A	G	G	G	G	G	G	G	G	A	G	G	G	G	G	H	G	G	G	H	G	G	G	G	G	G	G	G	G	G	G	G	G	A	A	G	G	G	H
JAX00014548	10	6050068	0	A	C	C	A	C	A	C	C	C	C	A	C	C	C	C	H	C	A	A	C	H	C	C	C	C	C	C	C	C	H	C	A	H	H	C	C	A	C	C	A	C	C	C	A	C	C
JAX00281869	10	6060800	1	T	C	C	T	C	T	C	C	C	C	T	C	C	C	C	H	C	T	T	C	H	C	C	C	C	C	C	C	C	H	C	T	H	H	C	C	T	C	C	T	C	C	C	T	C	C
JAX00281870	10	6061364	1	G	C	G	G	G	G	G	C	G	G	G	G	G	G	G	G	C	G	G	G	G	G	H	G	G	G	H	G	G	G	G	G	G	G	G	G	G	G	G	G	C	C	G	G	G	H
JAX00281871	10	6070216	1	G	A	G	G	G	G	G	A	G	G	G	G	G	G	G	G	A	G	G	G	G	G	H	G	G	G	H	G	G	G	G	G	G	G	G	G	G	G	G	G	A	A	G	G	G	H
JAX00281873	10	6082463	0	C	A	C	C	C	C	C	C	A	C	C	C	C	C	A	C	C	C	C	C	C	C	H	C	C	C	C	C	C	C	C	C	C	C	C	A	C	C	H	C	C	C	C	C	C	C
JAX00281874	10	6088881	0	C	T	C	C	C	C	C	T	T	C	C	C	C	C	T	C	T	C	C	C	C	C	T	C	C	C	H	C	C	C	C	C	C	C	C	T	C	C	C	C	T	T	C	C	C	H
JAX00014553	10	6092084	0	T	C	T	T	T	T	T	T	C	T	T	T	T	T	C	T	T	T	T	T	T	T	H	T	T	T	T	T	T	T	T	T	T	T	T	C	T	T	H	T	T	T	T	T	T	T
JAX00014554	10	6132363	1	C	A	A	C	A	C	A	C	C	A	C	A	A	A	C	H	C	C	C	A	H	A	C	A	A	A	H	A	A	H	A	C	H	H	A	C	C	A	H	C	C	C	A	C	A	H
JAX00281876	10	6148251	1	C	G	G	C	G	C	G	G	G	G	C	G	G	G	G	H	G	C	C	G	H	G	G	G	G	G	G	G	G	H	G	C	H	H	G	G	C	G	G	C	G	G	G	C	G	G
JAX00281877	10	6148419	0	C	T	C	C	C	C	C	T	C	C	C	C	C	C	C	C	H	C	C	C	C	C	H	C	C	C	H	C	C	C	C	C	C	C	C	C	C	C	C	C	T	T	C	C	C	H
JAX00014556	10	6158137	1	C	A	A	C	A	C	A	A	A	A	C	A	A	A	A	H	A	C	C	A	H	A	A	A	A	A	A	A	A	H	A	C	H	H	A	A	C	A	A	C	A	A	A	C	A	A
JAX00281880	10	6172195	1	G	A	G	G	G	G	G	G	A	G	G	G	G	G	A	G	G	G	G	G	G	G	H	G	G	G	G	G	G	G	G	G	G	G	G	A	G	G	H	G	G	G	G	G	G	G
JAX00014557	10	6178105	0	C	T	C	C	C	C	C	C	T	C	C	C	C	C	T	C	H	C	C	C	C	C	T	C	C	C	C	C	C	C	C	C	C	C	C	T	C	C	H	C	H	H	C	C	C	C
JAX00014558	10	6178332	0	C	T	T	C	T	C	T	T	T	T	C	T	T	T	T	H	T	C	C	T	H	T	T	T	T	T	T	T	T	H	T	C	H	H	T	T	C	T	T	C	T	T	T	C	T	T
JAX00281881	10	6180082	0	T	G	T	T	T	T	T	G	T	T	T	T	T	T	T	T	G	T	T	T	T	T	H	T	T	T	H	T	T	T	T	T	T	T	T	T	T	T	T	T	G	G	T	T	T	H
JAX00014559	10	6196734	1	T	C	C	T	C	T	C	T	T	C	T	C	C	C	T	H	T	T	T	C	H	C	T	C	C	C	H	C	C	H	C	T	H	H	C	T	T	C	H	T	T	T	C	T	C	H
JAX00014560	10	6203819	0	A	G	G	A	G	A	G	G	G	G	A	G	G	G	G	H	G	A	A	G	H	G	G	G	G	G	G	G	G	H	G	A	H	H	G	G	A	G	G	A	G	G	G	A	G	G
JAX00014561	10	6204145	0	A	C	C	A	C	A	C	A	A	C	A	C	C	C	A	H	A	A	A	C	H	C	A	C	C	C	H	C	C	H	C	A	H	H	C	A	A	C	H	A	A	A	C	A	C	H
JAX00281883	10	6218013	1	G	A	G	G	G	G	G	A	A	G	G	G	G	G	A	G	A	G	G	G	G	G	A	G	G	G	H	G	G	G	G	G	G	G	G	A	G	G	H	G	A	A	G	G	G	H
JAX00281884	10	6219208	0	C	T	T	C	T	C	T	T	T	T	C	T	T	T	T	H	T	C	C	T	H	T	T	T	T	T	T	T	T	H	T	C	H	H	T	T	C	T	T	C	T	T	T	C	T	T
JAX00281885	10	6221188	1	G	A	G	G	G	G	G	G	A	G	G	G	G	G	A	G	G	G	G	G	G	G	H	G	G	G	G	G	G	G	G	G	G	G	G	A	G	G	H	G	G	G	G	G	G	G
JAX00281886	10	6225277	0	G	A	G	G	G	G	G	A	A	G	G	G	G	G	A	G	A	G	G	G	G	G	A	G	G	G	H	G	G	G	G	G	G	G	G	A	G	G	H	G	A	A	G	G	G	H
JAX00014562	10	6226525	0	T	C	C	T	C	T	C	C	C	C	T	C	C	C	C	H	C	T	T	C	H	C	C	C	C	C	C	C	C	H	C	T	H	H	C	C	T	C	C	T	C	C	C	T	C	C
JAX00281889	10	6227022	1	G	A	G	G	G	G	G	G	A	G	G	G	G	G	A	G	G	G	G	G	G	G	H	G	G	G	G	G	G	G	G	G	G	G	G	A	G	G	H	G	G	G	G	G	G	G
JAX00281891	10	6234616	0	C	T	C	C	C	C	C	T	C	C	C	C	C	C	C	C	T	C	C	C	C	C	H	C	C	C	H	C	C	C	C	C	C	C	C	C	C	C	C	C	T	T	C	C	C	H
JAX00281892	10	6236740	1	G	A	A	G	A	G	A	A	A	A	G	A	A	A	A	H	A	G	G	A	H	A	A	A	A	A	A	A	A	H	A	G	H	H	A	A	G	A	A	G	A	A	A	G	A	A
JAX00281893	10	6239700	1	A	G	G	A	G	A	A	A	A	G	A	A	G	G	A	H	A	A	A	G	A	G	A	G	A	G	H	A	A	A	H	A	A	H	G	A	A	G	A	A	A	A	G	A	H	H
JAX00014563	10	6246057	1	A	G	G	A	G	A	A	G	G	G	A	A	G	G	G	H	G	A	A	G	A	G	G	G	A	G	G	A	A	A	H	A	A	H	G	G	A	G	H	A	G	G	G	A	H	G
JAX00281895	10	6248604	1	C	T	T	C	T	C	C	C	C	T	C	C	T	T	C	H	C	C	C	T	C	T	C	T	C	T	H	C	C	C	H	C	C	H	T	C	C	T	C	C	C	C	T	C	H	H
JAX00281896	10	6248637	0	C	T	C	C	C	C	C	T	C	C	C	C	C	C	C	C	T	C	C	C	C	C	H	C	C	C	C	C	C	C	C	C	C	C	C	C	C	C	C	C	T	T	C	C	C	H
JAX00281898	10	6262994	0	C	A	C	C	C	C	C	C	A	C	C	C	C	C	A	C	C	C	C	C	C	C	H	C	C	C	C	C	C	C	C	C	C	C	C	A	C	C	H	C	C	C	C	C	C	C
JAX00281900	10	6267638	1	G	A	G	G	G	G	G	G	G	A	G	G	G	A	G	G	G	G	G	G	G	G	G	G	G	A	H	G	G	G	G	G	G	H	G	G	G	G	G	G	G	G	G	G	G	H
JAX00014566	10	6303262	1	A	G	G	A	G	A	G	G	G	A	A	G	G	A	G	H	G	A	A	G	H	G	G	G	G	A	H	G	G	H	G	A	H	A	G	G	A	G	G	A	G	G	G	A	G	H
JAX00281902	10	6304755	0	G	A	G	G	G	G	G	A	G	G	G	G	G	G	G	G	A	G	G	G	G	G	H	G	G	G	H	G	G	G	G	G	G	G	G	G	G	G	G	G	A	A	G	G	G	H
JAX00014567	10	6309090	0	A	C	C	A	C	A	C	C	C	A	A	C	C	A	C	H	C	A	A	C	H	C	C	C	C	A	H	C	C	H	C	A	H	A	C	C	A	C	C	A	C	C	C	A	C	H
JAX00194504	10	6313641	0	A	G	A	A	A	A	A	G	G	A	A	A	A	A	G	A	G	A	A	A	A	A	G	A	A	A	H	A	A	A	A	A	A	A	A	G	A	A	H	A	G	G	A	A	A	H
JAX00014568	10	6317118	0	T	C	C	T	C	T	C	C	C	T	T	C	C	T	C	H	C	T	T	C	H	C	C	C	C	T	H	C	C	H	C	T	H	T	C	C	T	C	C	T	C	C	C	T	C	C
JAX00014570	10	6352782	0	C	T	T	C	T	C	C	C	C	T	C	C	T	T	C	H	C	C	C	T	C	T	C	T	C	T	H	C	C	C	H	C	C	H	T	C	C	T	C	C	C	C	T	C	H	H
JAX00014571	10	6353710	1	A	C	C	A	C	A	C	C	C	C	A	C	C	C	C	H	C	A	A	C	H	C	C	C	C	C	C	C	C	H	C	A	H	H	C	C	A	C	C	A	C	C	C	A	C	C
JAX00281911	10	6354120	1	G	A	G	G	G	G	G	A	G	G	G	G	G	G	G	G	A	G	G	G	G	G	H	G	G	G	H	G	G	G	G	G	G	G	G	G	G	G	G	G	A	A	G	G	G	H
JAX00281913	10	6355973	1	A	G	A	A	A	A	A	G	A	A	A	A	A	A	A	A	G	A	A	A	A	A	H	A	A	A	H	A	A	A	A	A	A	A	A	A	A	A	A	A	G	G	A	A	A	H
JAX00281914	10	6362889	1	C	A	C	C	C	C	C	C	A	C	C	C	C	C	A	C	C	C	C	C	C	C	H	C	C	C	C	C	C	C	C	C	C	C	C	A	C	C	H	C	C	C	C	C	C	C
JAX00014572	10	6376798	1	C	T	C	C	C	C	C	T	C	C	C	C	C	C	C	C	T	C	C	C	C	C	H	C	C	C	H	C	C	C	C	C	C	C	C	C	C	C	C	C	T	T	C	C	C	H
JAX00014573	10	6382422	0	A	G	A	A	A	A	A	G	A	A	A	A	A	A	A	A	G	A	A	A	A	A	G	A	A	A	G	A	A	A	A	A	A	A	A	A	A	A	A	A	G	G	A	A	A	H
JAX00281915	10	6385877	0	T	C	T	T	T	T	T	C	C	T	T	T	T	T	C	T	C	T	T	T	T	T	C	T	T	T	H	T	T	T	T	T	T	T	T	C	T	T	H	T	C	C	T	T	T	H
JAX00014574	10	6395808	0	A	C	C	A	C	A	A	C	C	C	A	A	C	C	C	H	C	A	A	C	A	C	C	C	A	C	C	A	A	A	H	A	A	H	C	C	A	C	H	A	C	C	C	A	H	C
JAX00281918	10	6406224	1	C	T	C	C	C	C	C	C	C	T	C	C	C	T	C	C	C	C	C	C	C	C	C	C	C	T	H	C	C	C	C	C	C	H	C	C	C	C	C	C	C	C	C	C	C	H
JAX00014576	10	6423850	1	C	T	T	C	T	C	C	C	C	T	C	C	T	T	C	H	C	C	C	T	C	T	C	T	C	T	H	C	C	C	H	C	C	H	T	C	C	T	C	C	C	C	T	C	H	H
JAX00014577	10	6426311	1	T	C	C	T	C	T	T	C	C	C	T	T	C	C	C	H	C	T	T	C	T	C	C	C	T	C	C	T	T	T	H	T	T	H	C	C	T	C	H	T	C	C	C	T	H	C
JAX00281920	10	6426327	1	G	A	G	G	G	G	G	A	G	G	G	G	G	G	G	G	A	G	G	G	G	G	H	G	G	G	H	G	G	G	G	G	G	G	G	G	G	G	G	G	A	A	G	G	G	H
JAX00281924	10	6429023	0	T	C	T	T	T	T	T	T	C	T	T	T	T	T	C	T	T	T	T	T	T	T	H	T	T	T	T	T	T	T	T	T	T	T	T	C	T	T	H	T	T	T	T	T	T	T
JAX00281927	10	6438201	1	C	G	G	C	G	C	C	C	C	G	C	C	G	G	C	H	C	C	C	G	C	G	C	G	C	G	H	C	C	C	H	C	C	H	G	C	C	G	C	C	C	C	G	C	H	H
JAX00014579	10	6444559	1	C	T	T	C	T	C	C	C	C	T	C	C	T	T	C	H	C	C	C	T	C	T	C	T	C	T	H	C	C	C	H	C	C	H	T	C	C	T	C	C	C	C	T	C	H	H
JAX00014580	10	6444611	1	G	A	A	G	A	G	G	G	G	A	G	G	A	A	G	H	G	G	G	A	G	A	G	A	G	A	H	G	G	G	H	G	G	H	A	G	G	A	G	G	G	G	A	G	H	H
JAX00281929	10	6449981	1	G	A	G	G	G	G	G	A	A	G	G	G	G	G	A	G	A	G	G	G	G	G	A	G	G	G	H	G	G	G	G	G	G	G	G	A	G	G	H	G	A	A	G	G	G	H
JAX00281930	10	6453371	0	G	T	G	G	G	G	G	T	T	G	G	G	G	G	T	G	T	G	G	G	G	G	T	G	G	G	H	G	G	G	G	G	G	G	G	T	G	G	H	G	T	T	G	G	G	H
JAX00281934	10	6500062	0	C	T	C	C	C	C	C	T	C	C	H	C	C	C	C	C	T	C	C	C	C	C	H	C	C	C	H	C	C	C	C	C	C	C	C	C	C	C	C	C	T	T	C	C	C	H
JAX00281935	10	6501739	1	T	C	T	T	T	T	T	C	C	T	T	T	T	T	C	T	C	T	T	T	T	T	C	T	T	T	H	T	T	T	T	T	T	T	T	C	T	T	H	T	C	C	T	T	T	H
JAX00014583	10	6513662	1	G	T	T	G	T	G	T	T	T	G	G	T	T	G	T	H	T	G	G	T	H	T	T	T	T	G	H	T	T	H	T	G	H	G	T	T	G	T	T	G	T	T	T	G	T	H
JAX00281937	10	6526862	0	C	T	C	C	C	C	C	C	T	C	C	C	C	C	T	C	C	C	C	C	C	C	H	C	C	C	C	C	C	C	C	C	C	C	C	T	C	C	H	C	C	C	C	C	C	C
JAX00281938	10	6527213	1	C	T	T	C	T	C	C	C	C	C	C	C	T	C	C	H	C	C	C	T	C	T	C	T	C	C	C	C	C	C	H	C	C	C	T	C	C	T	C	C	C	C	T	C	H	C
JAX00281939	10	6528607	1	G	A	G	G	G	G	G	A	A	G	G	G	G	G	A	G	A	G	G	G	G	G	A	G	G	G	H	G	G	G	G	G	G	G	G	A	G	G	H	G	A	A	G	G	G	H
JAX00281941	10	6534963	0	T	C	T	T	T	T	T	T	C	T	T	T	T	T	C	T	T	T	T	T	T	T	H	T	T	T	T	T	T	T	T	T	T	T	T	C	T	T	H	T	T	T	T	T	T	T
JAX00281942	10	6557916	0	T	G	T	T	T	T	T	G	T	T	T	T	T	T	T	T	G	T	T	T	T	T	H	T	T	T	H	T	T	T	T	T	T	T	T	T	T	T	T	T	G	G	T	T	T	H
JAX00281943	10	6557965	1	C	A	C	C	C	C	C	A	C	C	C	C	C	C	C	C	A	C	C	C	C	C	H	C	C	C	H	C	C	C	C	C	C	C	C	C	C	C	C	C	A	A	C	C	C	H
JAX00281944	10	6558062	1	C	A	A	C	A	C	C	A	A	C	C	C	A	C	A	H	A	C	C	A	C	A	A	A	C	C	H	C	C	C	H	C	C	C	A	A	C	A	H	C	A	A	A	C	H	H
JAX00281945	10	6559052	1	T	C	C	T	C	T	T	T	T	T	T	T	C	T	T	H	T	T	T	C	T	C	T	C	T	T	T	T	T	T	H	T	T	T	C	T	T	C	T	T	T	T	C	T	H	T
JAX00281949	10	6564768	1	T	C	C	T	C	T	T	T	C	T	T	T	C	T	C	H	T	T	T	C	T	C	H	C	T	T	T	T	T	T	H	T	T	T	C	C	T	C	H	T	T	T	C	T	H	T
JAX00281950	10	6565062	0	T	C	T	T	T	T	T	T	C	T	T	T	T	T	C	T	T	T	T	T	T	T	H	T	T	T	T	T	T	T	T	T	T	T	T	C	T	T	H	T	T	T	T	T	T	T
JAX00281951	10	6565791	1	G	A	A	G	A	G	G	G	A	G	G	G	A	G	A	H	G	G	G	A	G	A	H	A	G	G	G	G	G	G	H	G	G	G	A	A	G	A	H	G	G	G	A	G	H	G
JAX00014587	10	6572171	1	A	G	G	A	G	A	A	A	A	A	A	A	G	A	A	H	A	A	A	G	A	G	A	G	A	A	A	A	A	A	H	A	A	A	G	A	A	G	A	A	A	A	G	A	H	A
JAX00281952	10	6574438	0	C	A	C	C	C	C	C	C	A	C	C	C	C	C	A	C	C	C	C	C	C	C	H	C	C	C	C	C	C	C	C	C	C	C	C	A	C	C	H	C	C	C	C	C	C	C
JAX00014589	10	6576268	1	C	T	T	C	T	C	C	T	T	C	C	C	T	C	T	H	T	C	C	T	C	T	T	T	C	C	H	C	C	C	H	C	C	C	T	T	C	T	H	C	T	T	T	C	H	H
JAX00281953	10	6576791	0	C	T	T	C	T	C	C	T	T	C	C	C	T	C	T	H	T	C	C	T	C	T	T	T	C	C	H	C	C	C	H	C	C	C	T	T	C	T	H	C	T	T	T	C	H	H
JAX00194511	10	6600638	1	C	A	C	C	C	C	C	A	A	C	C	C	C	C	A	C	A	C	C	C	C	C	A	C	C	C	H	C	C	C	C	C	C	C	C	A	C	C	H	C	A	A	C	C	C	H
JAX00281955	10	6610211	0	A	G	A	A	A	A	A	G	G	G	A	A	A	G	G	A	G	A	H	A	A	A	G	A	A	G	G	A	A	A	A	A	A	H	A	G	A	A	H	A	G	G	A	A	A	G
JAX00281957	10	6617935	1	A	G	G	A	G	A	A	A	A	G	A	A	G	G	A	H	A	A	A	G	A	G	A	G	A	G	H	A	A	A	H	A	A	H	G	A	A	G	A	A	A	A	G	A	H	H
JAX00281958	10	6618620	0	G	A	G	G	G	G	G	G	A	G	G	G	G	G	A	G	G	G	G	G	G	G	H	G	G	G	G	G	G	G	G	G	G	G	G	A	G	G	G	G	G	G	G	G	G	G
JAX00281959	10	6618680	0	G	T	T	G	T	G	G	G	G	G	G	G	T	G	G	H	G	G	G	T	G	T	G	T	G	G	G	G	G	G	H	G	G	G	T	G	G	T	G	G	G	G	T	G	H	G
JAX00014591	10	6621445	1	T	C	C	T	C	T	T	T	T	C	T	T	C	C	T	H	T	T	T	C	T	C	T	C	T	C	H	T	T	T	H	T	T	H	C	T	T	C	T	T	T	T	C	T	H	H
JAX00014592	10	6626901	0	T	G	G	T	G	T	T	G	G	G	T	T	G	G	G	H	G	T	T	G	T	G	G	G	T	G	G	T	T	T	H	T	T	H	G	G	T	G	H	T	G	G	G	T	H	G
JAX00281965	10	6648650	0	T	C	T	T	T	T	T	T	C	T	T	T	T	T	C	T	T	T	T	T	T	T	H	T	T	T	T	T	T	T	T	T	T	T	T	C	T	T	H	T	T	T	T	T	T	T
JAX00281967	10	6650344	0	G	C	G	G	G	G	G	C	G	G	G	G	G	G	G	G	C	G	G	G	G	G	H	G	G	G	H	G	G	G	G	G	G	G	G	G	G	G	G	G	C	C	G	G	G	H
JAX00014594	10	6663137	0	A	G	G	A	G	A	A	G	G	G	A	A	G	G	G	H	G	A	A	G	A	G	G	G	A	G	G	A	A	A	H	A	A	H	G	G	A	G	G	A	G	G	G	A	H	G
JAX00014595	10	6678561	1	G	T	T	G	T	G	G	G	G	G	G	G	T	G	G	H	G	G	G	T	G	T	G	T	G	G	G	G	G	G	H	G	G	G	T	G	G	T	G	G	G	G	T	G	H	G
JAX00281971	10	6687551	0	C	G	C	C	C	C	C	C	G	C	C	C	C	C	G	C	C	C	C	C	C	C	H	C	C	C	C	C	C	C	C	C	C	C	C	G	C	C	H	C	C	C	C	C	C	C
JAX00014596	10	6687598	1	A	G	G	A	G	A	A	A	G	A	A	A	G	A	G	H	A	A	A	G	A	G	H	G	A	A	A	A	A	A	H	A	A	A	G	G	A	G	H	A	A	A	G	A	H	A
JAX00194512	10	6696970	0	G	A	A	G	A	G	G	A	A	G	G	G	A	G	A	H	A	G	G	A	G	A	A	A	G	G	H	G	G	G	H	G	G	G	A	A	G	A	H	G	A	A	A	G	H	A
JAX00281975	10	6747308	0	G	A	G	G	G	G	G	G	A	G	G	G	G	G	A	G	G	G	G	G	G	G	H	G	G	G	G	G	G	G	G	G	G	G	G	A	G	G	H	G	G	G	G	G	G	G
JAX00281978	10	6748678	0	A	G	A	A	A	A	A	A	G	A	A	A	A	A	G	A	A	A	A	A	A	A	H	A	A	A	A	A	A	A	A	A	A	A	A	G	A	A	H	A	A	A	A	A	A	A
JAX00014600	10	6749678	0	C	T	T	C	T	C	C	C	C	C	C	C	T	C	C	H	C	C	C	T	C	T	C	T	C	C	C	C	C	C	H	C	C	C	T	C	C	T	C	C	C	C	T	C	H	C
JAX00281979	10	6750815	0	C	T	C	C	C	C	C	C	T	C	C	C	C	C	T	C	C	C	C	C	C	C	H	C	C	C	C	C	C	C	C	C	H	C	C	T	C	C	H	C	C	C	C	C	C	C
JAX00281980	10	6751408	0	A	G	A	A	A	A	A	A	G	A	A	A	A	A	G	A	A	A	A	A	A	A	H	A	A	A	A	A	A	A	A	A	A	A	A	G	A	A	G	A	A	A	A	A	A	A
JAX00281981	10	6751697	0	G	A	G	G	G	G	G	G	A	G	G	G	G	G	A	G	G	G	G	G	G	G	H	G	G	G	G	G	G	G	G	G	G	G	G	A	G	G	H	G	G	G	G	G	G	G
JAX00014601	10	6758715	1	T	C	C	T	C	T	T	T	C	C	T	T	C	C	C	H	T	T	T	C	T	C	H	C	T	C	H	T	T	T	H	T	T	H	C	C	T	C	H	T	T	T	C	T	H	H
JAX00281982	10	6770631	1	G	A	A	G	A	G	G	G	G	A	G	G	A	A	G	H	G	G	G	A	G	A	G	A	G	A	H	G	G	G	H	G	G	H	A	G	G	A	G	G	G	G	A	G	H	H
JAX00281983	10	6770721	1	G	T	T	G	T	G	G	G	T	T	G	G	T	T	T	H	G	G	G	T	G	T	H	T	G	T	H	G	G	G	H	G	G	H	T	T	G	T	H	G	G	G	T	G	H	H
JAX00014602	10	6775412	1	C	T	T	C	T	C	C	C	C	T	C	C	T	T	C	H	C	C	C	T	C	T	C	T	C	T	H	C	C	C	H	C	C	H	T	C	C	T	C	C	C	C	T	C	H	H
JAX00014607	10	6832353	0	C	T	T	C	T	C	C	T	C	T	C	C	T	T	C	H	T	C	C	T	C	T	H	T	C	T	T	C	C	C	H	C	C	H	T	C	C	T	C	C	T	T	T	C	H	T
JAX00194516	10	6852030	0	C	G	C	C	C	C	C	C	G	C	C	C	C	C	G	C	C	C	C	C	C	C	H	C	C	C	C	C	C	C	C	C	C	C	C	G	C	C	H	C	C	C	C	C	C	C
JAX00281993	10	6853553	1	C	T	C	C	C	C	C	C	T	C	C	C	C	C	T	C	C	C	C	C	C	C	H	C	C	C	C	C	C	C	C	C	C	C	C	T	C	C	H	C	C	C	C	C	C	C
JAX00014608	10	6855996	0	G	A	G	G	G	G	G	A	G	G	G	G	G	G	G	G	A	G	G	G	G	G	H	G	G	G	H	G	G	G	G	G	G	G	G	G	G	G	G	G	A	A	G	G	G	H
JAX00014609	10	6861656	0	T	C	C	T	C	T	T	T	T	T	T	T	C	T	T	H	T	T	T	C	T	C	T	C	T	T	T	T	T	T	H	T	T	T	C	T	T	C	T	T	T	T	C	T	H	T
JAX00281995	10	6891856	0	G	T	T	G	T	G	G	T	T	G	G	G	T	G	T	H	T	G	G	T	G	T	T	T	G	G	H	G	G	G	H	G	G	G	T	T	G	T	H	G	T	T	T	G	H	H
JAX00281997	10	6896311	1	T	C	C	T	C	C	C	T	C	C	C	C	C	C	C	H	T	T	C	C	C	C	H	C	C	C	H	C	C	C	C	C	C	C	C	C	C	C	C	T	T	T	C	T	C	H
JAX00014611	10	6901729	1	C	T	C	C	C	T	T	T	C	T	T	T	C	T	C	C	T	C	T	C	T	C	H	C	T	T	T	T	T	T	H	T	T	T	C	C	T	C	H	C	T	T	C	C	H	T
JAX00014612	10	6901833	0	C	T	C	C	C	T	T	T	C	T	T	T	C	T	C	C	T	C	T	C	T	C	H	C	T	T	T	T	T	T	H	T	T	T	C	C	T	C	H	C	T	T	C	C	H	T
JAX00014613	10	6901850	1	G	A	G	G	G	A	A	A	G	A	A	A	G	A	G	G	A	G	A	G	A	G	H	G	A	A	A	A	A	A	H	A	A	A	G	G	A	G	H	G	A	A	G	G	H	A
JAX00281999	10	6925707	1	A	G	A	A	A	A	A	A	G	A	A	A	A	A	G	A	A	A	A	A	A	A	H	A	A	A	A	A	A	A	A	A	A	A	A	G	A	A	H	A	A	A	A	A	A	A
JAX00014614	10	6926231	1	C	T	C	C	C	T	T	T	T	T	T	T	C	T	T	C	T	C	T	C	T	C	T	C	T	T	T	T	T	T	H	T	T	T	C	T	T	C	T	C	T	T	C	C	H	T
JAX00282000	10	6926860	1	G	A	G	G	G	A	A	A	G	A	A	A	G	A	G	G	A	G	A	G	A	G	H	G	A	A	A	A	A	A	H	A	A	A	G	G	A	G	H	G	A	A	G	G	H	A
JAX00014615	10	6928990	0	A	G	A	A	A	G	G	G	G	G	G	G	A	G	G	A	G	A	G	A	G	A	G	A	G	G	G	G	G	G	H	G	G	G	A	G	G	A	G	A	G	G	A	A	H	G
JAX00014616	10	6929132	1	T	C	T	T	T	C	C	C	C	C	C	C	T	C	C	T	C	T	C	T	C	T	C	T	C	C	C	C	C	C	H	C	C	C	T	C	C	T	C	T	C	C	T	T	H	C
JAX00282001	10	6932943	1	A	G	A	A	A	A	A	A	G	A	A	A	A	A	G	A	A	A	A	A	A	A	H	A	A	A	A	A	A	A	A	A	A	A	A	G	A	A	H	A	A	A	A	A	A	A
JAX00194520	10	6939988	1	T	C	T	T	T	T	T	T	C	T	T	T	T	T	C	T	T	T	T	T	T	T	H	T	T	T	T	T	T	T	T	T	T	T	T	C	T	T	H	T	T	T	T	T	T	T
JAX00282002	10	6964714	0	A	C	A	A	A	C	C	C	C	C	C	C	A	C	C	A	C	A	C	A	C	A	C	A	C	C	C	C	C	C	H	C	C	C	A	C	C	A	C	A	C	C	A	A	H	C
JAX00282003	10	6968801	0	A	C	A	A	A	C	C	A	C	A	C	C	A	A	C	A	A	A	C	A	C	A	H	A	C	A	A	C	C	C	H	C	C	H	A	C	C	A	C	A	A	A	A	A	H	A
JAX00014617	10	6975831	1	T	C	T	T	T	C	C	T	T	T	C	C	T	T	T	T	T	T	C	T	C	T	T	T	C	T	T	C	C	C	H	C	C	H	T	T	C	T	H	T	T	T	T	T	H	T
JAX00014618	10	6989994	1	C	A	A	C	A	C	C	A	A	A	C	C	A	A	A	H	A	C	C	A	C	A	A	A	C	A	A	C	C	C	H	C	C	H	A	A	C	A	H	C	A	A	A	C	H	A
JAX00282008	10	7000271	0	T	A	T	T	T	T	T	T	A	T	T	T	T	T	A	T	T	T	T	T	T	T	H	T	T	T	T	T	T	T	T	T	T	T	T	A	T	T	H	T	T	T	T	T	T	T
JAX00282009	10	7002083	0	G	A	G	G	G	G	G	G	A	G	G	G	G	G	A	G	G	G	G	G	G	G	H	G	G	G	G	G	G	G	G	G	G	G	G	A	G	G	H	G	G	G	G	G	G	G
JAX00282010	10	7002164	1	T	A	T	T	T	T	T	T	A	T	T	T	T	T	A	T	T	T	T	T	T	T	H	T	T	T	T	T	T	T	T	T	T	T	T	A	T	T	H	T	T	T	T	T	T	T
JAX00282011	10	7003582	1	A	G	G	A	G	A	A	G	G	G	A	A	G	G	G	H	G	A	A	G	A	G	G	G	A	G	G	A	A	A	H	A	A	H	G	G	A	G	H	A	G	G	G	A	H	G
JAX00014620	10	7015830	0	C	T	T	C	T	C	C	T	C	T	C	C	T	T	C	H	T	C	C	T	C	T	H	T	C	T	T	C	C	C	H	C	C	H	T	C	C	T	C	C	T	T	T	C	H	T
JAX00014621	10	7018029	1	C	T	T	C	T	C	C	T	C	T	C	C	T	T	C	H	T	C	C	T	C	T	H	T	C	T	T	C	C	C	H	C	C	H	T	C	C	T	C	C	T	T	T	C	H	T
JAX00282015	10	7050917	0	G	A	A	G	A	G	G	A	A	A	G	G	A	A	A	H	A	G	G	A	G	A	A	A	G	A	A	G	G	G	H	G	G	H	A	A	G	A	H	G	A	A	A	G	H	A
JAX00014623	10	7054774	1	G	A	A	G	A	G	G	A	G	A	G	G	A	A	G	H	A	G	G	A	G	A	H	A	G	A	A	G	G	G	H	G	G	H	A	G	G	A	G	G	A	A	A	G	H	A
JAX00194523	10	7055047	1	C	T	C	C	C	C	C	C	T	C	C	C	C	C	T	C	C	C	C	C	C	C	H	C	C	C	C	C	C	C	C	C	C	C	C	T	C	C	H	C	C	C	C	C	C	C
JAX00014624	10	7056761	1	A	C	C	A	C	A	A	C	C	C	A	A	C	C	C	H	C	A	A	C	A	C	C	C	A	C	C	A	A	A	H	A	A	H	C	C	A	C	H	A	C	C	C	A	H	C
JAX00014625	10	7062656	0	T	C	C	T	C	T	T	C	T	C	T	T	C	C	T	H	C	T	T	C	T	C	H	C	T	C	C	T	T	T	H	T	T	H	C	T	T	C	T	T	C	C	C	T	H	C
JAX00014626	10	7086198	0	T	G	G	T	G	T	T	G	G	G	T	T	G	G	G	G	G	T	T	G	T	G	G	G	T	G	G	T	T	T	G	T	T	G	G	G	T	G	G	T	G	G	G	T	H	G
JAX00014627	10	7086403	1	A	G	G	A	G	A	A	G	G	G	A	A	G	G	G	H	G	A	A	G	A	G	G	G	A	G	G	A	A	A	H	A	A	H	G	G	A	G	H	A	G	G	G	A	H	G
JAX00014628	10	7089100	1	T	C	C	T	C	T	T	C	C	C	T	T	C	C	C	H	C	T	T	C	T	C	C	C	T	C	C	T	T	T	H	T	T	H	C	C	T	C	H	T	C	C	C	T	H	C
JAX00282026	10	7140970	0	T	C	T	T	T	T	T	T	C	T	T	T	T	T	C	T	T	T	T	T	T	T	H	T	T	T	T	T	T	T	T	T	T	T	T	C	T	T	H	T	T	T	T	T	T	T
JAX00014629	10	7151309	0	G	A	G	G	G	A	A	G	G	G	A	A	G	G	G	G	G	G	A	G	A	G	G	G	A	G	G	A	A	A	H	A	A	H	G	G	A	G	H	G	G	G	G	G	H	G
JAX00014630	10	7154025	1	G	A	A	G	A	G	G	G	G	G	G	G	A	G	G	H	G	G	G	A	G	A	G	A	G	G	G	G	G	G	H	G	G	G	A	G	G	A	G	G	G	G	A	G	H	G
JAX00282029	10	7158365	0	G	T	T	G	T	T	T	T	G	T	T	T	T	T	G	H	T	G	T	T	T	T	H	T	T	T	T	T	T	T	T	T	T	T	T	G	T	T	H	G	T	T	T	G	T	T
JAX00282030	10	7158443	0	T	C	T	T	T	T	T	T	C	T	H	T	H	T	C	H	H	T	H	T	T	T	H	T	T	H	T	T	T	T	T	T	T	T	T	C	T	T	H	T	T	T	T	T	T	T
JAX00014631	10	7159873	1	C	T	T	C	T	T	T	T	C	T	T	T	T	T	C	H	T	C	T	T	T	T	H	T	T	T	T	T	T	T	T	T	T	T	T	C	T	T	H	C	T	T	T	C	T	T
JAX00014633	10	7161028	1	G	A	A	G	A	A	A	A	G	A	A	A	A	A	G	H	A	G	A	A	A	A	H	A	A	A	A	A	A	A	A	A	A	A	A	G	A	A	H	G	A	A	A	G	A	A
JAX00282032	10	7164089	0	C	G	C	C	C	C	C	C	G	C	C	C	C	C	G	C	C	C	C	C	C	C	H	C	C	C	C	C	C	C	C	C	C	C	C	G	C	C	H	C	C	C	C	C	C	C
JAX00282035	10	7171144	0	G	A	G	G	G	G	G	G	A	G	G	G	G	G	A	G	G	G	G	G	G	G	H	G	G	G	G	G	G	G	G	G	G	G	G	A	G	G	H	G	G	G	G	G	G	G
JAX00282036	10	7172026	0	T	C	T	T	T	T	T	C	T	T	T	T	T	T	T	T	C	T	T	T	T	T	H	T	T	T	H	T	T	T	T	T	T	T	T	T	T	T	T	T	C	C	T	T	T	H
JAX00282038	10	7172874	0	T	C	T	T	T	T	T	C	C	T	T	T	T	T	C	T	C	T	T	T	T	T	C	T	T	T	H	T	T	T	T	T	T	T	T	C	T	T	H	T	C	C	T	T	T	H
JAX00282039	10	7197710	0	G	A	G	G	G	G	G	A	G	G	G	G	G	G	G	G	A	G	G	G	G	G	H	G	G	G	H	G	G	G	G	G	G	G	G	G	G	G	G	G	A	A	G	G	G	H
JAX00282040	10	7216640	0	A	T	T	A	T	T	T	A	A	T	T	T	T	T	A	H	A	A	T	T	T	T	A	T	T	T	H	T	T	T	T	T	T	T	T	A	T	T	H	A	A	A	T	A	T	H
JAX00282041	10	7216662	1	A	G	A	A	A	A	A	G	A	A	A	A	A	A	A	A	G	A	A	A	A	A	H	A	A	A	H	A	A	A	A	A	A	A	A	A	A	A	A	A	G	G	A	A	A	H
JAX00014635	10	7220277	1	C	T	T	C	T	T	T	C	C	T	T	T	T	T	C	H	C	C	T	T	T	T	C	T	T	T	H	T	T	T	T	T	T	T	T	C	T	T	H	C	C	C	T	C	T	H
JAX00282042	10	7282528	1	G	A	G	G	G	G	G	A	A	G	G	G	G	G	A	G	A	G	G	G	G	G	A	G	G	G	H	G	G	G	G	G	G	G	G	A	G	G	H	G	A	A	G	G	G	H
JAX00282045	10	7288559	0	T	G	T	T	T	T	T	G	G	T	T	T	T	T	G	T	G	T	T	T	T	T	G	T	T	T	T	T	T	T	T	T	T	T	T	G	T	T	H	T	G	G	T	T	T	H
JAX00282046	10	7291035	0	C	T	C	C	C	C	C	C	T	C	C	C	C	C	T	C	C	C	C	C	C	C	H	C	C	C	C	C	C	C	C	C	C	C	C	T	C	C	H	C	C	C	C	C	C	C
JAX00014638	10	7295286	0	C	T	C	C	C	T	C	C	C	C	T	C	C	C	C	C	C	C	T	C	H	C	C	C	C	C	C	C	C	T	C	T	H	T	C	C	C	C	C	C	C	C	C	C	C	C
JAX00282047	10	7297535	0	C	G	C	C	C	G	C	C	C	C	G	C	C	C	C	C	C	C	G	C	H	C	C	C	C	C	C	C	C	H	C	G	H	G	C	C	C	C	C	C	C	C	C	C	C	C
JAX00014640	10	7300015	0	G	A	G	G	G	A	G	G	G	G	A	G	G	G	G	G	G	G	A	G	H	G	G	G	G	G	G	G	G	H	G	A	H	A	G	G	G	G	G	G	G	G	G	G	G	G
JAX00282048	10	7311667	1	A	G	A	A	A	A	A	G	A	A	A	A	A	A	A	A	G	A	A	A	A	A	H	A	A	A	H	A	A	A	A	A	A	A	A	A	A	A	A	A	G	G	A	A	A	H
JAX00194526	10	7314637	0	G	A	G	G	G	G	G	G	A	G	G	G	G	G	A	G	G	G	G	G	G	G	H	G	G	G	G	G	G	G	G	G	G	G	G	A	G	G	H	G	G	G	G	G	G	G
JAX00014641	10	7320168	1	G	A	A	G	A	G	G	G	G	G	G	G	A	G	G	H	G	G	G	A	G	A	G	A	G	G	G	G	G	G	H	G	G	G	A	G	G	A	G	G	G	G	A	G	H	G
JAX00282049	10	7330277	1	G	A	G	G	G	A	A	A	A	G	A	A	G	G	A	G	A	G	A	G	A	G	A	G	A	G	H	A	A	A	H	A	A	A	G	A	G	G	A	G	A	A	G	G	H	H
JAX00014643	10	7337269	0	G	A	G	G	G	A	A	G	G	G	A	A	G	G	G	G	G	G	A	G	A	G	G	G	A	G	G	A	A	A	H	A	A	A	G	G	G	G	H	G	G	G	G	G	H	G
JAX00282051	10	7356034	1	G	A	G	G	G	G	G	A	G	G	G	G	G	G	G	G	A	G	G	G	G	G	H	G	G	G	H	G	G	G	G	G	G	G	G	G	G	G	G	G	A	A	G	G	G	H
JAX00282052	10	7356080	0	C	G	C	C	C	G	G	G	G	C	G	G	H	C	G	C	G	C	G	C	G	C	G	C	G	C	H	G	G	G	H	G	G	G	C	G	C	C	G	C	G	G	C	C	H	H
JAX00014644	10	7364088	1	A	C	A	A	A	C	C	A	C	A	C	C	A	A	C	A	A	A	C	A	C	A	H	A	C	A	A	C	C	C	H	C	C	C	A	C	A	A	C	A	A	A	A	A	H	A
JAX00282053	10	7382698	0	C	A	C	C	C	C	C	C	A	C	C	C	C	C	A	C	C	C	C	C	C	C	H	C	C	C	C	C	C	C	C	C	C	C	C	A	C	C	H	C	C	C	C	C	C	C
JAX00282054	10	7383431	1	T	C	T	T	T	T	T	C	C	T	T	T	T	T	C	T	C	T	T	T	T	T	C	T	T	T	H	T	T	T	T	T	T	T	T	C	T	T	H	T	C	C	T	T	T	H
JAX00282055	10	7388773	1	G	A	G	G	G	G	G	G	A	G	G	G	G	G	A	G	G	G	G	G	G	G	H	G	G	G	G	G	G	G	G	G	G	G	G	A	G	G	H	G	G	G	G	G	G	G
JAX00282057	10	7405344	1	T	C	T	T	T	T	T	C	T	T	T	T	T	T	T	T	C	T	T	T	T	T	H	T	T	T	H	T	T	T	T	T	T	T	T	T	T	T	T	T	C	C	T	T	T	H
JAX00282058	10	7408489	1	C	T	C	C	C	C	C	C	T	C	C	C	C	C	T	C	C	C	C	C	C	C	H	C	C	C	C	C	C	C	C	C	C	C	C	T	C	C	H	C	C	C	C	C	C	C
JAX00187265	10	7411323	1	T	C	C	T	C	C	C	C	C	C	C	C	C	C	C	H	C	T	C	C	C	C	C	C	C	C	C	C	C	C	C	C	C	C	C	C	T	C	C	H	C	C	C	T	C	C
JAX00014647	10	7420275	1	G	A	G	G	G	A	A	G	G	G	A	A	G	G	G	G	G	G	A	G	A	G	G	G	A	G	G	A	A	A	H	A	A	A	G	G	G	G	H	G	G	G	G	G	H	G
JAX00282060	10	7425968	0	G	T	G	G	G	G	G	G	T	G	G	G	G	G	T	G	G	G	G	G	G	G	H	G	G	G	G	G	G	G	G	G	G	G	G	T	G	G	H	G	G	G	G	G	G	G
JAX00282062	10	7428344	0	G	T	G	G	G	G	G	T	G	G	G	G	G	G	G	G	T	G	G	G	G	G	H	G	G	G	H	G	G	G	G	G	G	G	G	G	G	G	G	G	T	T	G	G	G	H
JAX00014648	10	7431462	1	G	T	G	G	G	T	T	G	G	G	T	T	G	G	G	G	G	G	T	G	T	G	G	G	T	G	G	T	T	T	H	T	T	T	G	G	G	G	H	G	G	G	G	G	H	G
JAX00187266	10	7431703	1	T	C	C	T	C	C	C	C	C	C	C	C	C	C	C	H	C	T	C	C	C	C	C	C	C	C	C	C	C	C	C	C	C	C	C	C	T	C	C	H	C	C	C	T	C	C
JAX00194528	10	7449307	1	C	T	C	C	C	C	C	T	C	C	C	C	C	C	C	C	T	C	C	C	C	C	H	C	C	C	H	C	C	C	C	C	C	C	C	C	C	C	C	C	T	T	C	C	C	H
JAX00282064	10	7451467	1	G	T	G	G	G	G	G	G	T	G	G	G	G	G	T	G	G	G	G	G	G	G	H	G	G	G	G	G	G	G	G	G	G	G	G	T	G	G	H	G	G	G	G	G	G	G
JAX00282065	10	7456474	1	C	A	C	C	C	C	C	A	C	C	C	C	C	C	C	C	A	C	C	C	C	C	H	C	C	C	H	C	C	C	C	C	C	C	C	C	C	C	C	C	A	A	C	C	C	H
JAX00282066	10	7456838	0	T	G	T	T	T	T	T	T	G	T	T	T	T	T	G	T	T	T	T	T	T	T	G	T	T	T	T	T	T	T	T	T	T	T	T	G	T	T	G	T	T	T	T	T	T	T
JAX00014651	10	7466360	1	T	C	T	T	T	C	C	T	T	T	C	C	T	T	T	T	T	T	C	T	C	T	T	T	C	T	T	C	C	C	H	C	C	C	T	T	T	T	H	T	T	T	T	T	H	T
JAX00194529	10	7473628	1	C	T	C	C	C	T	T	T	C	C	T	T	C	C	C	C	T	C	T	C	T	C	H	C	T	C	H	T	T	T	H	T	T	T	C	C	C	C	H	C	T	T	C	C	H	H
JAX00282068	10	7473836	0	C	A	C	C	C	C	C	A	C	C	C	C	C	C	C	C	A	C	C	C	C	C	H	C	C	C	H	C	C	C	C	C	C	C	C	C	C	C	C	C	A	A	C	C	C	H
JAX00014652	10	7479367	0	C	T	C	C	C	T	T	T	C	C	T	T	C	C	C	C	T	C	H	C	T	C	H	C	T	C	H	T	T	T	H	T	T	T	C	C	C	C	H	C	T	T	C	C	H	H
JAX00014653	10	7482025	0	A	G	A	A	A	G	G	G	G	A	G	G	A	A	G	A	G	A	G	A	G	A	G	A	G	A	H	G	G	G	H	G	G	G	A	G	A	A	G	A	G	G	A	A	H	H
JAX00282072	10	7500050	1	T	C	T	T	T	T	T	C	T	T	T	T	T	T	T	T	C	T	T	T	T	T	H	T	T	T	H	T	T	T	T	T	T	T	T	T	T	T	T	T	C	C	T	T	T	H
JAX00282074	10	7501429	0	C	T	C	C	C	T	T	C	T	C	T	T	C	C	T	C	C	C	T	C	T	C	H	C	T	C	C	T	T	T	H	T	T	T	C	T	C	C	T	C	C	C	C	C	H	C
JAX00282079	10	7506996	1	C	T	C	C	C	T	T	C	C	C	T	T	C	C	C	C	C	C	T	C	T	C	C	C	T	C	C	T	T	T	H	T	T	T	C	C	C	C	H	C	C	C	C	C	H	C
JAX00282080	10	7507914	1	T	C	T	T	T	C	C	T	C	T	C	C	T	T	C	T	T	T	C	T	C	T	H	T	C	T	T	C	C	C	H	C	C	C	T	C	T	T	C	T	T	T	T	T	H	T
JAX00282084	10	7515735	1	C	T	T	C	T	C	C	C	C	T	C	C	T	T	C	H	C	C	C	T	C	T	C	T	C	T	H	C	C	C	H	C	C	C	T	C	C	T	C	H	C	C	T	C	H	H
JAX00282085	10	7516161	0	T	C	C	T	C	T	T	C	C	T	T	T	C	T	C	H	C	T	T	C	T	C	C	C	T	T	H	T	T	T	H	T	T	T	C	C	T	C	H	T	C	C	C	T	H	H
JAX00187267	10	7516794	1	A	G	G	A	G	G	G	G	G	G	G	G	G	G	G	H	G	A	G	G	G	G	G	G	G	G	G	G	G	G	G	G	G	G	G	G	A	G	G	H	G	G	G	A	G	G
JAX00282089	10	7520207	0	G	A	G	G	G	G	A	G	G	A	G	A	G	A	G	G	G	G	G	G	H	G	G	G	A	A	H	A	A	H	H	G	H	G	G	G	G	G	H	H	G	G	G	G	H	H
JAX00282090	10	7533338	0	A	G	A	A	A	A	A	G	G	A	A	A	A	A	G	A	G	A	A	A	A	A	G	A	A	A	H	A	A	A	A	A	A	A	A	G	A	A	H	A	G	G	A	A	A	H
JAX00014656	10	7537803	0	C	T	T	C	T	T	C	C	C	T	T	C	T	T	C	C	C	C	T	T	H	T	C	T	C	T	H	C	C	H	H	T	H	T	T	C	C	T	C	H	C	C	T	C	H	H
JAX00282093	10	7542323	1	C	T	C	C	C	C	C	T	C	C	C	C	C	C	C	C	T	C	C	C	C	C	H	C	C	C	H	C	C	C	C	C	C	C	C	C	C	C	C	C	T	T	C	C	C	H
JAX00282094	10	7573762	0	C	T	C	C	C	C	C	C	T	T	C	C	C	T	T	C	C	C	C	C	C	C	H	C	C	T	H	C	C	C	C	C	C	C	C	T	C	C	H	H	C	C	C	C	C	H
JAX00282095	10	7573964	0	C	T	C	C	C	C	C	C	C	T	C	C	C	T	C	C	C	C	C	C	C	C	C	C	C	T	H	C	C	C	C	C	C	C	C	C	C	C	C	H	C	C	C	C	C	H
JAX00282096	10	7573986	1	A	G	A	A	A	A	A	A	G	G	A	A	A	G	G	A	A	A	A	A	A	A	H	A	A	G	H	A	A	A	A	A	A	A	A	G	A	A	H	H	A	A	A	A	A	H
JAX00282097	10	7576102	1	A	T	A	A	A	T	A	A	A	A	T	A	A	A	A	A	A	A	T	A	H	A	A	A	A	A	A	A	A	H	A	T	H	T	A	A	A	A	A	A	A	A	A	A	A	A
JAX00014659	10	7576198	0	T	C	T	T	T	C	C	C	C	C	C	C	T	C	C	T	C	T	C	T	C	T	C	T	C	C	C	C	C	C	H	C	C	C	T	C	T	T	C	H	C	C	T	T	H	C
JAX00282099	10	7576323	1	C	T	T	C	T	C	C	C	C	C	C	C	T	C	C	H	C	C	C	T	C	T	C	T	C	C	C	C	C	C	H	C	C	C	T	C	C	T	C	C	C	C	T	C	H	C
JAX00014661	10	7576372	0	A	G	A	A	A	G	G	G	G	G	G	G	A	G	G	A	G	A	G	A	G	A	G	A	G	G	G	G	G	G	H	G	G	G	A	G	A	A	G	H	G	G	A	A	H	G
JAX00282100	10	7576417	1	C	T	C	C	C	C	C	C	T	C	C	C	C	C	T	C	C	C	C	C	C	C	H	C	C	C	C	C	C	C	C	C	C	C	C	T	C	C	H	C	C	C	C	C	C	C
JAX00282102	10	7588579	0	T	C	T	T	T	T	T	C	C	T	T	T	T	T	C	T	C	T	T	T	T	T	C	T	T	T	H	T	T	T	T	T	T	T	T	C	T	T	H	T	C	C	T	T	T	H
JAX00282103	10	7601143	1	G	A	G	G	G	G	G	A	G	G	G	G	G	G	G	G	A	G	G	G	G	G	H	G	G	G	H	G	G	G	G	G	G	G	G	G	G	G	G	G	A	A	G	G	G	H
JAX00194535	10	7602494	1	C	T	C	C	C	C	C	T	C	C	C	C	C	C	C	C	T	C	C	C	C	C	H	C	C	C	H	C	C	C	C	C	C	C	C	C	C	C	C	C	T	T	C	C	C	H
JAX00282104	10	7609248	0	T	C	T	T	T	T	C	T	T	T	H	C	T	T	T	T	T	T	T	T	H	T	T	T	C	T	T	C	C	H	H	T	H	T	T	T	T	T	T	T	T	T	T	T	H	T
JAX00014662	10	7611226	0	C	T	C	C	C	T	C	C	C	T	T	C	C	T	C	C	C	C	T	C	H	C	C	C	C	T	H	C	C	H	C	T	H	T	C	C	C	C	C	H	C	C	C	C	C	C
JAX00282105	10	7612134	1	C	T	C	C	C	C	C	T	T	C	C	C	C	C	T	C	T	C	C	C	C	C	T	C	C	C	H	C	C	C	C	C	C	C	C	T	C	C	H	C	T	T	C	C	C	H
JAX00194536	10	7621165	1	G	T	G	G	G	G	G	T	G	G	G	G	G	G	G	G	T	G	G	G	G	G	H	G	G	G	H	G	G	G	G	G	G	G	G	G	G	G	G	G	T	T	G	G	G	H
JAX00282108	10	7624337	0	A	G	A	A	A	A	A	G	A	A	A	A	A	A	A	A	G	A	A	A	A	A	H	A	A	A	H	A	A	A	A	A	A	A	A	A	A	A	A	A	G	G	A	A	A	H
JAX00014663	10	7627406	0	G	A	G	G	G	A	G	G	G	A	A	G	G	A	G	G	G	G	A	G	H	G	G	G	G	A	H	G	G	H	G	A	H	A	G	G	G	G	G	H	G	G	G	G	G	H
JAX00282109	10	7628678	0	A	G	A	A	A	A	A	A	A	G	A	A	A	G	A	A	A	A	A	A	A	A	A	A	A	G	G	A	A	A	A	A	A	A	A	A	A	A	A	H	A	A	A	A	A	H
JAX00014666	10	7663879	0	T	C	T	T	T	T	T	T	C	T	T	T	T	T	C	T	T	T	T	T	T	T	H	T	T	T	T	T	T	T	T	T	T	T	T	C	T	T	H	T	T	T	T	T	T	T
JAX00282112	10	7666796	1	A	T	A	A	A	A	A	T	T	A	A	A	A	A	T	A	T	A	A	A	A	A	T	A	A	A	H	A	A	A	A	A	A	A	A	T	A	A	H	A	T	T	A	A	A	H
JAX00282113	10	7666994	1	C	A	C	C	C	C	C	C	A	C	C	C	C	C	A	C	C	C	C	C	C	C	H	C	C	C	C	C	C	C	C	C	C	C	C	A	C	C	H	C	C	C	C	C	C	C
JAX00282114	10	7667035	0	A	G	A	A	A	A	A	G	G	A	A	A	A	A	G	A	G	A	A	A	A	A	G	A	A	A	H	A	A	A	A	A	A	A	A	G	A	A	H	A	G	G	A	A	A	H
JAX00282116	10	7674212	1	T	C	T	T	T	T	C	C	C	T	T	C	T	T	C	T	C	T	T	T	H	T	C	T	C	T	H	C	C	H	H	T	H	T	T	C	T	T	C	T	C	C	T	T	H	H
JAX00014668	10	7699608	0	T	C	T	T	T	C	C	C	C	C	C	C	T	C	C	T	C	T	C	T	C	T	C	T	C	C	C	C	C	C	H	C	C	C	T	C	T	T	C	H	C	C	T	T	H	C
JAX00282119	10	7699866	1	G	A	G	G	G	G	G	A	G	G	G	G	G	G	G	G	A	G	G	G	G	G	H	G	G	G	H	G	G	G	G	G	G	G	G	G	G	G	G	G	A	A	G	G	G	H
JAX00014669	10	7703497	1	C	A	A	C	A	C	C	C	C	C	C	C	A	C	C	H	C	C	C	A	C	A	C	A	C	C	C	C	C	C	H	C	C	C	A	C	C	A	C	C	C	C	A	C	H	C
JAX00014670	10	7718643	0	A	G	A	A	A	G	G	G	G	G	G	G	A	G	G	A	G	A	G	A	G	A	G	A	G	G	G	G	G	G	H	G	G	G	A	G	A	A	G	H	G	G	A	A	H	G
JAX00282120	10	7721957	1	T	C	C	T	C	T	T	C	C	T	T	T	C	T	C	H	C	T	T	C	T	C	C	C	T	T	H	T	T	T	H	T	T	T	C	C	T	C	H	T	C	C	C	T	H	H
JAX00282122	10	7722163	0	C	T	T	C	T	C	C	C	T	C	C	C	T	C	T	H	C	C	C	T	C	T	H	T	C	C	C	C	C	C	H	C	C	C	T	T	C	T	H	C	C	C	T	C	H	C
JAX00282123	10	7725736	0	C	T	T	C	T	C	C	C	C	C	C	C	T	C	C	H	C	C	C	T	C	T	C	T	C	C	C	C	C	C	H	C	C	C	T	C	C	T	C	C	C	C	T	C	H	C
JAX00194538	10	7741639	0	C	T	C	C	C	C	C	C	T	C	C	C	C	C	H	C	C	C	C	C	C	C	H	C	C	C	C	C	C	C	C	C	C	C	C	T	C	C	H	C	C	C	C	C	C	C
JAX00282124	10	7743256	1	G	A	G	G	G	A	A	G	G	A	A	A	G	A	G	G	G	G	A	G	A	G	G	G	A	A	H	A	A	A	H	A	A	A	G	G	G	G	H	H	G	G	G	G	H	H
JAX00014672	10	7744862	0	C	T	C	C	C	T	T	C	C	T	T	T	C	T	C	C	C	C	T	C	T	C	C	C	T	T	H	T	T	T	H	T	T	T	C	C	C	C	H	H	C	C	C	C	H	H
JAX00282125	10	7745236	1	A	T	T	A	T	T	T	A	T	T	T	T	T	T	T	H	A	A	T	T	T	T	H	T	T	T	H	T	T	T	T	T	T	T	T	T	A	T	T	H	A	A	T	A	T	H
JAX00282126	10	7745431	0	T	C	T	T	T	T	T	C	T	T	T	T	T	T	T	T	C	T	T	T	T	T	H	T	T	T	H	T	T	T	T	T	T	T	T	T	T	T	T	T	C	C	T	T	T	H
JAX00282127	10	7745566	1	C	G	C	C	C	C	C	G	G	C	C	C	C	C	G	C	G	C	C	C	C	C	G	C	C	C	H	C	C	C	C	C	C	C	C	G	C	C	H	C	G	G	C	C	C	H
JAX00014673	10	7747757	1	C	T	T	C	T	C	C	C	C	C	C	C	T	C	C	H	C	C	C	T	C	T	C	T	C	C	C	C	C	C	H	C	C	C	T	C	C	T	C	C	C	C	T	C	H	C
JAX00282128	10	7761322	0	T	C	T	T	T	T	T	C	C	T	T	T	T	T	C	T	C	T	T	T	T	T	C	T	T	T	H	T	T	T	T	T	T	T	T	C	T	T	T	T	C	C	T	T	T	H
JAX00014674	10	7761351	0	T	C	C	T	C	C	C	C	C	C	C	C	C	C	C	H	C	T	C	C	C	C	C	C	C	C	C	C	C	C	C	C	C	C	C	C	T	C	C	C	C	C	C	H	C	C
JAX00014675	10	7762504	1	G	C	C	G	C	C	C	G	C	C	C	C	C	C	C	H	G	G	C	C	C	C	H	C	C	C	H	C	C	C	C	C	C	C	C	C	G	C	C	H	G	G	C	G	C	H
JAX00014676	10	7782944	0	T	C	C	T	C	T	T	T	T	T	T	T	C	T	T	H	T	T	T	C	T	C	T	C	T	T	T	T	T	T	H	T	T	T	C	T	T	C	T	T	T	T	C	T	H	T
JAX00282134	10	7784080	1	G	A	A	G	A	G	G	G	G	G	G	G	A	G	G	H	G	G	G	A	G	A	G	A	G	G	G	G	G	G	H	G	G	G	A	G	G	A	G	G	G	G	A	G	H	G
JAX00282135	10	7784121	1	A	G	G	A	G	A	A	G	G	A	A	A	G	A	G	H	G	A	A	G	A	G	G	G	A	A	H	A	A	A	H	A	A	A	G	G	A	G	H	A	G	G	G	A	H	H
JAX00282136	10	7784336	1	C	T	T	C	T	C	C	C	C	C	C	C	T	C	C	H	C	C	C	T	C	T	C	T	C	C	C	C	C	C	H	C	C	C	T	C	C	T	C	C	C	C	T	C	H	C
JAX00282139	10	7791017	0	T	C	T	T	T	T	T	C	T	T	T	T	T	T	T	T	C	T	T	T	T	T	H	T	T	T	H	T	T	T	T	T	T	T	T	T	T	T	T	T	C	C	T	T	T	H
JAX00282143	10	7808404	0	G	T	G	G	G	T	T	G	G	T	T	T	G	T	G	G	G	G	T	G	T	G	G	G	T	T	T	T	T	T	H	T	H	T	G	G	G	G	H	H	G	G	G	G	H	H
JAX00282145	10	7809381	1	G	A	G	G	G	A	A	G	G	A	A	A	G	A	G	G	G	G	A	G	A	G	G	G	A	A	H	A	A	A	H	A	A	A	G	G	G	G	H	H	G	G	G	G	H	H
JAX00282147	10	7817893	0	A	C	A	A	A	A	A	C	C	A	A	A	A	A	C	A	C	A	A	A	A	A	C	A	A	A	H	A	A	A	A	A	A	A	A	C	A	A	H	A	C	C	A	A	A	H
JAX00014679	10	7828996	1	T	C	C	T	C	T	T	C	C	T	T	T	C	T	C	H	C	T	T	C	T	C	C	C	T	T	H	T	T	T	H	T	T	T	C	C	T	C	H	T	C	C	C	T	H	H
JAX00282153	10	7830182	1	C	T	C	C	C	C	C	C	T	C	C	C	C	C	T	C	C	C	C	C	C	C	H	C	C	C	C	C	C	C	C	C	C	C	C	T	C	C	H	C	C	C	C	C	C	C
JAX00282154	10	7830291	1	C	T	C	C	C	C	C	T	C	C	C	C	C	C	C	C	T	C	C	C	C	C	H	C	C	C	H	C	C	C	C	C	C	C	C	C	C	C	C	C	T	T	C	C	C	H
JAX00282155	10	7830321	1	G	A	A	G	A	G	G	A	A	G	G	G	A	G	A	H	A	G	G	A	G	A	A	A	G	G	H	G	G	G	H	G	G	G	A	A	G	A	H	G	A	A	A	G	H	H
JAX00282162	10	7849834	1	A	G	A	A	A	G	A	A	G	A	G	A	A	A	G	A	A	A	G	A	H	A	H	A	A	A	A	A	A	H	A	G	H	G	A	G	A	A	H	A	A	A	A	A	A	A
JAX00282166	10	7863165	0	A	G	A	A	A	A	A	A	G	A	A	A	A	A	G	A	A	A	A	A	A	A	G	A	A	A	A	A	A	A	A	A	A	A	A	G	A	A	H	A	A	A	A	A	A	A
JAX00282168	10	7873323	0	T	C	T	T	T	T	T	C	C	T	T	T	T	T	C	T	C	T	T	T	T	T	C	T	T	T	H	T	T	T	T	T	T	T	T	C	T	T	T	T	C	C	T	T	T	H
JAX00282169	10	7874267	1	G	A	G	G	G	A	A	G	G	A	A	A	G	A	G	G	G	G	A	G	A	G	G	G	A	A	H	A	A	A	H	A	A	A	G	G	G	G	H	H	G	G	G	G	H	H
JAX00282173	10	7889791	0	A	G	A	A	A	G	G	G	G	G	G	G	A	G	G	A	G	A	G	A	G	A	G	A	G	G	G	G	G	G	H	G	G	G	A	G	A	A	G	H	G	G	A	A	H	G
JAX00282174	10	7898731	1	C	T	C	C	C	T	T	C	C	T	T	T	C	T	C	C	C	C	T	C	T	C	C	C	T	T	H	T	T	T	H	T	T	T	C	C	C	C	H	H	C	C	C	C	H	H
JAX00014684	10	7900175	0	T	C	T	T	T	C	C	T	C	C	C	C	T	C	C	T	T	T	C	T	C	T	H	T	C	C	H	C	C	C	H	C	C	C	T	C	T	T	C	H	T	T	T	T	H	H
JAX00014685	10	7900290	1	T	C	T	T	T	C	C	T	C	C	C	C	T	C	C	T	T	T	C	T	C	T	H	T	C	C	H	C	C	C	H	C	C	C	T	C	T	T	C	H	T	T	T	T	H	H
JAX00282179	10	7913344	0	G	A	G	G	G	G	G	G	A	G	G	G	G	G	A	G	G	G	G	G	G	G	H	G	G	G	G	G	G	G	G	G	G	G	G	A	G	G	H	G	G	G	G	G	G	G
JAX00282180	10	7922291	1	G	C	G	G	G	C	C	G	G	C	C	C	G	C	G	G	G	G	C	G	C	G	G	G	C	C	H	C	C	C	H	C	C	C	G	G	G	G	H	H	G	G	G	G	H	H
JAX00282181	10	7927997	0	G	A	G	G	G	A	A	A	A	A	A	A	G	A	A	G	A	G	A	G	A	G	A	G	A	A	A	A	A	A	H	A	A	A	G	A	G	G	A	H	A	A	G	G	H	A
JAX00282182	10	7934491	1	C	T	C	C	C	C	C	T	T	C	C	C	C	C	T	C	T	C	C	C	C	C	T	C	C	C	H	C	C	C	C	C	C	C	C	T	C	C	H	C	T	T	C	C	C	H
JAX00282183	10	7934865	1	T	C	T	T	T	T	T	C	C	T	T	T	T	T	C	T	C	T	T	T	T	T	C	T	T	T	H	T	T	T	T	T	T	T	T	C	T	T	H	T	C	C	T	T	T	H
JAX00282185	10	7937528	1	C	T	C	C	C	C	C	C	T	C	C	C	C	C	T	C	C	C	C	C	C	C	H	C	C	C	C	C	C	C	C	C	C	C	C	T	C	C	H	C	C	C	C	C	C	C
JAX00282186	10	7937894	1	C	G	C	C	C	G	G	G	C	G	G	G	C	G	C	C	G	C	G	C	G	C	H	C	G	G	G	G	G	G	H	G	G	G	C	C	C	C	H	H	G	G	C	C	H	G
JAX00014686	10	7939021	1	G	A	G	G	G	A	A	G	G	A	A	A	G	A	G	G	G	G	A	G	A	G	G	G	A	A	H	A	A	A	H	A	A	A	G	G	G	G	H	H	G	G	G	G	H	H
JAX00014687	10	7939200	0	A	G	A	A	A	G	G	G	G	G	G	G	A	G	G	A	G	A	G	A	G	A	G	A	G	G	G	G	G	G	H	G	G	G	A	G	A	A	G	H	G	G	A	A	H	G
JAX00282189	10	7967439	1	G	C	G	G	G	G	G	G	C	G	G	G	G	G	C	G	G	G	G	G	G	G	H	G	G	G	G	G	G	G	G	G	G	G	G	C	G	G	H	G	G	G	G	G	G	G
JAX00282190	10	7970522	1	C	T	C	C	C	C	C	C	T	C	C	C	C	C	T	C	C	C	C	C	C	C	H	C	C	C	C	C	C	C	C	C	C	C	C	T	C	C	H	C	C	C	C	C	C	C
JAX00282192	10	7972902	0	C	T	C	C	C	T	T	C	T	T	T	T	C	T	T	C	C	C	T	C	T	C	H	C	T	T	H	T	T	T	H	T	T	T	C	T	C	C	T	H	C	C	C	C	H	H
JAX00282193	10	7974200	0	C	T	C	C	C	C	C	C	T	C	C	C	C	C	T	C	C	C	C	C	C	C	H	C	C	C	C	C	C	C	C	C	C	C	C	T	C	C	H	C	C	C	C	C	C	C
JAX00014689	10	7974626	1	G	A	G	G	G	A	A	G	G	A	A	A	G	A	G	G	G	G	A	G	A	G	G	G	A	A	H	A	A	A	H	A	A	A	G	G	G	G	H	H	G	G	G	G	H	H
JAX00282194	10	7974919	1	G	C	G	G	G	C	C	C	G	C	C	C	G	C	G	G	C	G	C	G	C	G	H	G	C	C	C	C	C	C	H	C	C	C	G	G	G	G	H	H	C	C	G	G	H	C
JAX00014690	10	7976646	1	T	C	T	T	T	C	C	C	C	C	C	C	T	C	C	T	C	T	C	T	C	T	C	T	C	C	C	C	C	C	H	C	C	C	T	C	T	T	C	H	C	C	T	T	H	C
JAX00282196	10	7989200	1	T	A	T	T	T	T	T	A	T	T	T	T	T	T	T	T	A	T	T	T	T	T	H	T	T	T	H	T	T	T	T	T	T	T	T	T	T	T	T	T	A	A	T	T	T	H
JAX00014691	10	7992346	0	A	G	G	A	G	A	A	A	A	A	A	A	G	A	A	H	A	A	A	G	A	G	A	G	A	A	A	A	A	A	H	A	A	A	G	A	A	G	A	A	A	A	G	A	H	A
JAX00282197	10	8012154	1	A	G	A	A	A	G	G	G	G	G	G	G	A	G	G	A	G	A	G	A	G	A	G	A	G	G	G	G	G	G	H	G	G	G	A	G	A	A	G	H	G	G	A	A	H	G
JAX00282199	10	8014404	0	C	T	C	C	C	T	T	C	C	T	T	T	C	T	C	C	C	C	T	C	T	C	C	C	T	T	H	T	T	T	H	T	T	T	C	C	C	C	H	H	C	C	C	C	H	H
JAX00282200	10	8020991	0	G	A	G	G	G	A	A	G	A	A	A	A	G	A	A	G	G	G	A	G	A	G	H	G	A	A	H	A	A	A	H	A	A	A	G	A	G	G	A	H	G	G	G	G	H	H
JAX00014693	10	8023694	0	G	A	G	G	G	A	A	G	G	A	A	A	G	A	G	G	G	G	A	G	A	G	G	G	A	A	H	A	A	A	H	A	A	A	G	G	G	G	H	G	G	G	G	G	H	H
JAX00282202	10	8027822	0	G	T	G	G	G	T	T	G	G	T	T	T	G	T	G	G	G	G	T	G	T	G	G	G	T	T	H	T	T	T	H	T	T	T	G	G	G	G	H	H	G	G	G	G	H	H
JAX00282203	10	8027868	0	C	T	C	C	C	C	C	T	C	C	C	C	C	C	C	C	T	C	C	C	C	C	T	C	C	C	H	C	C	C	C	C	C	C	C	C	C	C	C	C	T	T	C	C	C	H
JAX00282205	10	8028115	1	G	A	G	G	G	A	A	G	G	A	A	A	G	A	G	G	G	G	A	G	A	G	G	G	A	A	H	A	A	A	H	A	A	A	G	G	G	G	H	H	G	G	G	G	H	H
JAX00014694	10	8028452	0	A	T	A	A	A	T	T	T	T	T	T	T	A	T	T	A	T	A	T	A	T	A	T	A	T	T	T	T	T	T	H	T	T	T	A	T	A	A	T	H	T	T	A	A	H	T
JAX00282206	10	8038649	1	C	T	C	C	C	T	T	T	T	T	T	T	C	T	T	C	T	C	T	C	T	C	T	C	T	T	T	T	T	T	H	T	T	T	C	T	C	C	T	H	T	T	C	C	H	T
JAX00014696	10	8062809	1	G	A	G	G	G	A	G	G	G	A	A	G	G	A	G	G	G	G	A	G	H	G	G	G	G	A	H	G	G	H	G	A	H	A	G	G	G	G	G	H	G	G	G	G	G	H
JAX00014697	10	8066975	0	T	C	T	T	T	T	C	C	C	T	T	C	T	T	C	T	C	T	T	T	H	T	C	T	C	T	H	C	C	H	H	T	H	T	T	C	T	T	C	T	C	C	T	T	H	H
JAX00282208	10	8082131	1	A	G	A	A	A	A	A	A	G	A	A	A	A	A	G	A	A	A	A	A	A	A	H	A	A	A	A	A	A	A	A	A	A	A	A	G	A	A	H	A	A	A	A	A	A	A
JAX00282211	10	8085892	1	G	T	G	G	G	T	T	G	G	T	T	T	G	T	G	G	G	G	T	G	T	G	G	G	T	T	H	T	T	T	H	T	T	T	G	G	G	G	H	H	G	G	G	G	H	H
JAX00282214	10	8094611	1	G	C	G	G	G	C	G	G	G	C	C	G	G	C	G	G	G	G	C	G	H	G	G	G	G	C	H	G	G	H	G	C	H	C	G	G	G	G	G	H	G	G	G	G	G	H
JAX00282215	10	8097418	1	G	C	G	G	G	G	G	C	G	G	G	G	G	G	G	G	C	G	G	G	G	G	H	G	G	G	H	G	G	G	G	G	G	G	G	G	G	G	G	G	C	C	G	G	G	H
JAX00282216	10	8097935	1	G	A	G	G	G	G	G	A	A	G	G	G	G	G	A	G	A	G	G	G	G	G	A	G	G	G	H	G	G	G	G	G	G	G	G	A	G	G	H	G	A	A	G	G	G	H
JAX00014698	10	8099865	0	G	A	G	G	G	A	A	A	A	A	A	A	G	A	A	G	A	G	A	G	A	G	A	G	A	A	A	A	A	A	H	A	A	A	G	A	G	G	A	H	A	A	G	G	H	A
JAX00014699	10	8106749	0	T	C	T	T	T	C	C	T	T	C	C	C	T	C	T	T	T	T	C	T	C	T	T	T	C	C	H	C	C	C	H	C	C	C	T	T	T	T	H	H	T	T	T	T	H	H
JAX00014700	10	8106817	0	A	G	A	A	A	G	G	G	A	G	G	G	A	G	A	A	G	A	G	A	G	A	H	A	G	G	G	G	G	G	H	G	G	G	A	A	A	A	H	H	G	G	A	A	H	G
JAX00194544	10	8122110	1	A	T	A	A	A	A	A	T	T	A	A	A	A	A	T	A	T	A	A	A	A	A	T	A	A	A	H	A	A	A	A	A	A	A	A	T	A	A	H	A	T	T	A	A	A	H
JAX00014702	10	8133983	1	A	G	A	A	A	G	G	G	A	G	G	G	A	G	A	A	G	A	G	A	G	A	H	A	G	G	G	G	G	G	H	G	G	G	A	A	A	A	H	H	G	G	A	A	H	G
JAX00014703	10	8139886	1	C	T	C	C	C	T	T	C	C	T	T	T	C	T	C	C	C	C	T	C	T	C	C	C	T	T	H	T	T	T	H	T	T	T	C	C	C	C	H	H	C	C	C	C	H	H
JAX00282217	10	8146937	1	A	G	A	A	A	A	A	G	G	A	A	A	A	A	G	A	G	A	A	A	A	A	G	A	A	A	H	A	A	A	A	A	A	A	A	G	A	A	H	A	G	G	A	A	A	H
JAX00187268	10	8158820	1	C	A	A	C	A	A	A	A	A	A	A	A	A	A	A	H	A	C	A	A	A	A	A	A	A	A	A	A	A	A	A	A	A	A	A	A	C	A	A	H	A	A	A	C	A	A
JAX00014704	10	8160030	1	G	T	G	G	G	T	T	G	T	T	T	T	G	T	T	G	G	G	T	G	T	G	H	G	T	T	H	T	T	T	H	T	T	T	G	T	G	G	T	H	G	G	G	G	H	H
JAX00282219	10	8162828	1	C	T	C	C	C	C	C	C	T	C	C	C	C	C	T	C	C	C	C	C	C	C	H	C	C	C	C	C	C	C	C	C	C	C	C	T	C	C	H	C	C	C	C	C	C	C
JAX00282221	10	8164272	1	C	T	C	C	C	T	C	C	C	C	T	C	C	C	C	C	C	C	T	C	H	C	C	C	C	C	C	C	C	H	C	T	H	T	C	C	C	C	C	C	C	C	C	C	C	C
JAX00282223	10	8170603	0	G	A	G	G	G	G	G	A	A	G	G	G	G	G	A	G	A	G	G	G	G	G	A	G	G	G	H	G	G	G	G	G	G	G	G	A	G	G	H	G	A	A	G	G	G	H
JAX00014706	10	8183075	1	T	C	T	T	T	C	C	C	C	C	C	C	T	C	C	T	C	T	C	T	C	T	C	T	C	C	C	C	C	C	H	C	C	C	T	C	T	T	C	H	C	C	T	T	H	C
JAX00282227	10	8183554	1	A	T	A	A	A	A	A	T	A	A	A	A	A	A	A	A	T	A	A	A	A	A	H	A	A	A	H	A	A	A	A	A	A	A	A	A	A	A	A	A	T	T	A	A	A	H
JAX00282229	10	8188071	0	C	T	C	C	C	C	C	T	C	C	H	C	C	C	C	C	T	C	C	C	C	C	T	C	C	C	T	C	C	C	C	C	C	C	C	C	C	C	C	C	T	T	C	C	C	H
JAX00282230	10	8191654	0	C	A	C	C	C	A	A	C	C	A	A	A	C	A	C	C	C	C	A	C	A	C	C	C	A	A	H	A	A	A	H	A	A	A	C	C	C	C	H	H	C	C	C	C	H	H
JAX00282232	10	8194506	1	G	T	G	G	G	G	G	T	G	G	G	G	G	G	G	G	T	G	G	G	G	G	H	G	G	G	H	G	G	G	G	G	G	G	G	G	G	G	G	G	T	T	G	G	G	H
JAX00014708	10	8225285	0	A	G	A	A	A	A	G	G	G	G	A	G	A	G	G	A	G	A	A	A	H	A	G	A	G	G	G	G	G	H	H	A	H	A	A	G	A	A	G	H	G	G	A	A	H	G
JAX00282237	10	8225950	0	A	G	A	A	A	A	A	A	A	G	A	A	A	G	A	A	A	A	A	A	A	A	A	A	A	G	H	A	A	A	A	A	A	A	A	A	A	A	A	H	A	A	A	A	A	H
JAX00282238	10	8230807	0	C	G	C	C	C	C	C	C	G	C	C	C	C	C	G	C	C	C	C	C	C	C	H	C	C	C	C	C	C	C	C	C	C	C	C	G	C	C	H	C	C	C	C	C	C	C
JAX00282239	10	8233776	0	G	A	G	G	G	G	A	G	G	A	G	A	G	A	G	G	G	G	G	G	H	G	G	G	A	A	H	A	A	H	H	G	H	G	G	G	G	G	H	H	G	G	G	G	H	H
JAX00282244	10	8258596	1	T	C	T	T	T	T	C	C	C	C	T	C	T	C	C	T	C	T	T	T	H	T	C	T	C	C	C	C	C	H	H	T	H	T	T	C	T	T	C	H	C	C	T	T	H	C
JAX00014710	10	8260153	0	T	C	T	T	T	T	C	C	C	C	T	C	T	C	C	T	C	T	T	T	H	T	C	T	C	C	C	C	C	H	H	T	H	T	T	C	T	T	C	H	C	C	T	T	H	C
JAX00282246	10	8262407	0	A	T	A	A	A	A	T	A	A	T	A	T	A	T	A	A	A	A	A	A	H	A	A	A	T	T	H	T	T	H	H	A	H	A	A	A	A	A	H	H	A	A	A	A	H	H
JAX00014711	10	8262912	1	A	G	A	A	A	A	G	G	G	G	A	G	A	G	G	A	G	A	A	A	H	A	G	A	G	G	G	G	G	H	H	A	H	A	A	G	A	A	G	H	G	G	A	A	H	G
JAX00282249	10	8264367	1	T	C	T	T	T	T	T	C	T	T	T	T	T	T	T	T	C	T	T	T	T	T	H	T	T	T	H	T	T	T	T	T	T	T	T	T	T	T	T	T	C	C	T	T	T	H
JAX00282250	10	8264438	1	A	C	A	A	A	A	A	C	A	A	A	A	A	A	A	A	C	A	A	A	A	A	H	A	A	A	H	A	A	A	A	A	A	A	A	A	A	A	A	A	C	C	A	A	A	H
JAX00014712	10	8266836	1	G	A	G	G	G	G	G	A	G	G	G	G	G	G	G	G	A	G	G	G	G	G	H	G	G	G	H	G	G	G	G	G	G	G	G	G	G	G	G	G	A	A	G	G	G	H
JAX00014713	10	8284832	1	A	G	A	A	A	A	A	G	G	A	A	A	A	A	G	A	G	A	A	A	A	A	G	A	A	A	H	A	A	A	A	A	A	A	A	G	A	A	H	A	G	G	A	A	A	H
JAX00014714	10	8304242	0	A	G	G	A	G	G	G	G	G	G	G	G	G	G	G	H	G	A	G	G	G	G	G	G	G	G	G	G	G	G	G	G	G	G	G	G	A	G	G	H	G	G	G	A	G	G
JAX00014715	10	8310362	1	C	T	C	C	C	C	C	T	T	C	C	C	C	C	T	C	T	C	C	C	C	C	T	C	C	C	H	C	C	C	C	C	C	C	C	T	C	C	H	C	T	T	C	C	C	H
JAX00194549	10	8321855	1	C	T	C	C	C	C	C	T	T	C	C	C	C	C	T	C	T	C	C	C	C	C	T	C	C	C	H	C	C	C	C	C	C	C	C	T	C	C	H	C	T	T	C	C	C	H
JAX00282251	10	8322969	1	T	C	T	T	T	T	T	C	T	T	T	T	T	T	T	T	C	T	T	T	T	T	H	T	T	T	H	T	T	T	T	T	T	T	T	T	T	T	T	T	C	C	T	T	T	H
JAX00282252	10	8324095	1	G	C	G	G	G	G	G	C	G	G	G	G	G	G	G	G	C	G	G	G	G	G	H	G	G	G	H	G	G	G	G	G	G	G	G	G	G	G	G	G	C	C	G	G	G	H
JAX00014716	10	8331362	1	T	C	T	T	T	T	T	C	C	T	T	T	T	T	C	T	C	T	T	T	T	T	C	T	T	T	H	T	T	T	T	T	T	T	T	C	T	T	H	T	C	C	T	T	T	H
JAX00282254	10	8337139	1	C	T	C	C	C	C	C	C	C	T	C	C	C	T	C	C	C	C	C	C	C	C	C	C	C	T	H	C	C	C	C	C	C	C	C	C	C	C	C	H	C	C	C	C	C	H
JAX00282257	10	8338300	0	C	A	C	C	C	C	C	C	A	C	C	C	C	C	A	C	C	C	C	C	C	C	H	C	C	C	C	C	C	C	C	C	C	C	C	A	C	C	H	C	C	C	C	C	C	C
JAX00282259	10	8351401	1	G	A	G	G	G	G	G	G	G	A	G	G	G	A	G	G	G	G	G	G	G	G	G	G	G	A	H	G	G	G	G	G	G	G	G	G	G	G	G	H	G	G	G	G	G	H
JAX00282260	10	8351488	0	T	C	C	T	C	T	T	T	T	T	T	T	H	T	T	H	T	T	T	C	T	C	T	C	T	T	T	T	T	T	H	T	T	T	C	T	T	C	T	T	T	T	C	T	H	T
JAX00282261	10	8352341	0	A	G	A	A	A	A	A	A	G	A	A	A	A	A	G	A	A	A	A	A	A	A	H	A	A	A	A	A	A	A	A	A	A	A	A	G	A	A	H	A	A	A	A	A	A	A
JAX00282263	10	8355458	0	C	T	C	C	C	C	C	T	T	C	C	C	C	C	T	C	T	C	C	C	C	C	T	C	C	C	H	C	C	C	C	C	C	C	C	T	C	C	H	C	T	T	C	C	C	H
JAX00282264	10	8356088	0	T	C	T	T	T	T	T	C	T	T	T	T	T	T	T	T	C	T	T	T	T	T	H	T	T	T	H	T	T	T	T	T	T	T	T	T	T	T	T	T	C	C	T	T	T	H
JAX00014719	10	8379585	0	G	C	C	G	C	G	G	C	C	G	G	G	C	G	C	H	C	G	G	C	G	C	C	C	G	G	H	G	G	G	G	G	G	G	C	C	G	C	H	G	C	C	C	G	H	H
JAX00014720	10	8380610	0	G	A	A	G	A	G	G	G	G	G	G	G	A	G	G	H	G	G	G	A	G	A	G	A	G	G	G	G	G	G	H	G	G	G	A	G	G	A	G	G	G	G	A	G	H	G
JAX00282267	10	8388192	0	G	A	G	G	G	G	G	A	G	G	G	G	G	G	G	G	A	G	G	G	G	G	A	G	G	H	A	H	G	G	G	G	G	G	G	G	G	G	G	G	A	A	G	G	G	H
JAX00282268	10	8388364	1	T	A	T	T	T	T	T	A	T	T	T	T	T	T	T	T	A	T	T	T	T	T	H	T	T	T	H	T	T	T	T	T	T	T	T	T	T	T	T	T	A	A	T	T	T	H
JAX00014721	10	8389616	0	G	A	A	G	A	G	G	G	G	G	G	G	A	G	G	H	G	G	G	A	G	A	G	A	G	G	G	G	G	G	H	G	G	G	A	G	G	A	G	G	G	G	A	G	H	G
JAX00282272	10	8407766	0	T	A	T	T	T	T	T	T	A	T	T	T	T	T	A	T	H	T	T	T	T	T	A	T	T	T	T	T	T	T	T	T	T	T	T	A	T	T	H	T	T	T	T	T	T	T
JAX00282276	10	8438681	1	C	T	C	C	C	C	C	C	T	C	C	C	C	C	T	C	C	C	C	C	C	C	H	C	C	C	C	C	C	C	C	C	C	C	C	T	C	C	H	C	C	C	C	C	C	C
JAX00282277	10	8442352	0	A	G	G	A	G	A	A	G	G	A	A	A	G	A	G	H	G	A	A	G	A	G	G	G	A	A	H	A	A	A	H	A	A	A	G	G	A	G	H	A	G	G	G	A	H	H
JAX00282279	10	8443192	1	A	G	G	A	G	A	A	G	A	A	A	A	G	A	A	H	G	A	A	G	A	G	H	G	A	A	H	A	A	A	H	A	A	A	G	A	A	G	A	A	G	G	G	A	H	H
JAX00282282	10	8453044	1	C	A	A	C	A	C	C	C	C	C	C	C	A	C	C	H	C	C	C	A	C	A	C	A	C	C	C	C	C	C	H	C	C	C	A	C	C	A	C	C	C	C	A	C	H	C
JAX00282283	10	8455518	0	A	C	C	A	C	A	A	C	C	A	A	A	C	A	H	H	C	A	A	C	A	C	C	C	A	A	H	A	A	A	H	A	A	A	C	H	A	C	A	A	C	C	C	A	H	H
JAX00282284	10	8455546	0	G	A	A	G	A	G	G	A	G	G	G	G	A	G	G	H	A	G	G	A	G	A	H	A	G	G	H	G	G	G	H	G	G	G	A	G	G	A	G	G	A	A	A	G	H	H
JAX00014725	10	8457942	0	G	A	A	G	A	G	G	A	A	G	G	G	A	G	A	H	A	G	G	A	G	A	A	A	G	G	H	G	G	G	H	G	G	G	A	A	G	A	H	G	A	A	A	G	H	H
JAX00014727	10	8458377	0	T	C	C	T	C	T	T	T	T	T	T	T	C	T	T	H	T	T	T	C	T	C	T	C	T	T	T	T	T	T	H	T	T	T	C	T	T	C	T	T	T	T	C	T	H	T
JAX00282286	10	8466003	0	G	C	G	G	G	G	G	C	G	G	G	G	G	G	G	G	C	G	G	G	G	G	H	G	G	G	H	G	G	G	G	G	G	G	G	G	G	G	G	G	C	C	G	G	G	H
JAX00282287	10	8466725	1	G	A	A	G	A	G	G	A	G	G	G	G	A	G	G	H	A	G	G	A	G	A	H	A	G	G	H	G	G	G	H	G	G	G	A	G	G	A	G	G	A	A	A	G	H	H
JAX00282289	10	8479623	1	A	G	G	A	G	A	A	G	G	G	A	A	G	G	G	H	G	A	A	G	A	G	G	G	A	G	G	A	A	A	H	A	A	A	G	G	A	G	H	H	G	G	G	A	H	G
JAX00282290	10	8480498	0	A	C	C	A	C	A	A	A	A	C	A	A	C	C	A	H	A	A	A	C	A	C	A	C	A	C	C	A	A	A	H	A	A	A	C	A	A	C	A	H	A	A	C	A	H	H
JAX00282291	10	8481709	1	G	T	G	G	G	G	G	T	G	T	G	G	G	T	G	G	T	G	G	G	G	G	H	G	G	T	T	G	G	G	G	G	G	G	G	G	G	G	G	H	T	T	G	G	G	T
JAX00282292	10	8481755	0	T	C	T	T	T	T	T	C	C	C	T	T	T	C	C	T	C	T	T	T	T	T	C	T	T	C	C	T	T	T	T	T	T	T	T	C	T	T	H	H	C	C	T	T	T	C
JAX00282293	10	8481933	0	C	A	C	C	C	C	C	A	C	C	C	C	C	C	C	C	A	C	C	C	C	C	H	C	C	C	H	C	C	C	C	C	C	C	C	C	C	C	C	C	A	A	C	C	C	A
JAX00282296	10	8486209	1	C	G	C	C	C	C	C	G	G	G	C	C	C	G	G	C	G	C	C	C	C	C	G	C	C	G	G	C	C	C	C	C	C	C	C	G	C	C	H	H	G	G	C	C	C	G
JAX00282297	10	8486483	0	G	T	G	G	G	G	G	G	T	G	G	G	G	G	T	G	G	G	G	G	G	G	H	G	G	G	G	G	G	G	G	G	G	G	G	T	G	G	H	G	G	G	G	G	G	G
JAX00282298	10	8487087	1	A	G	A	A	A	A	A	A	A	G	A	A	A	G	A	A	A	A	A	A	A	A	A	A	A	G	H	A	A	A	A	A	A	A	A	A	A	A	A	H	A	A	A	A	A	H
JAX00014729	10	8493070	1	T	G	G	T	G	T	T	G	G	T	T	T	G	T	G	H	G	T	T	G	T	G	G	G	T	T	H	T	T	T	H	T	T	T	G	G	T	G	H	T	G	G	G	T	H	H
JAX00282301	10	8508546	1	G	A	G	G	G	G	G	A	A	G	G	G	G	G	A	G	A	G	G	G	G	G	A	G	G	G	H	G	G	G	G	G	G	G	G	A	G	G	H	G	A	A	G	G	G	H
JAX00282302	10	8508844	0	A	C	A	A	A	A	A	C	A	A	A	A	A	A	A	A	C	A	A	A	A	A	H	A	A	A	H	A	A	A	A	A	A	A	A	A	A	A	A	A	C	C	A	A	A	H
JAX00014730	10	8509813	1	G	A	A	G	A	G	G	A	A	G	G	G	A	G	A	H	A	G	G	A	G	A	A	A	G	G	H	G	G	G	H	G	G	G	A	A	G	A	H	G	A	A	A	G	H	H
JAX00014732	10	8549195	1	T	C	C	T	C	T	T	T	T	T	T	T	C	T	T	H	T	T	T	C	T	C	T	C	T	T	T	T	T	T	H	T	T	T	C	T	T	C	T	T	T	T	C	T	H	T
JAX00282306	10	8554452	0	T	A	T	T	T	T	T	A	T	T	T	T	T	T	T	T	A	T	T	T	T	T	A	T	T	T	A	T	T	T	T	T	T	T	T	T	T	T	T	T	A	A	T	T	T	A
JAX00282308	10	8557858	0	A	G	G	A	G	A	A	G	A	A	A	A	G	A	A	H	G	A	A	G	A	G	H	G	A	A	H	A	A	A	H	A	A	A	G	A	A	G	A	A	G	G	G	A	H	H
JAX00282309	10	8559989	0	G	A	G	G	G	G	G	A	A	G	G	G	G	G	A	G	A	G	G	G	G	G	A	G	G	G	H	G	G	G	G	G	G	G	G	A	G	G	H	G	A	A	G	G	G	H
JAX00282312	10	8561640	1	G	A	A	G	A	G	G	G	G	G	G	G	A	G	G	H	G	G	G	A	G	A	G	A	G	G	G	G	G	G	H	G	G	G	A	G	G	A	G	G	G	G	A	G	H	G
JAX00282314	10	8563781	1	G	A	G	G	G	G	G	A	G	G	G	G	G	G	G	G	A	G	G	G	G	G	H	G	G	G	H	G	G	G	G	G	G	G	G	G	G	G	G	G	A	A	G	G	G	H
JAX00282316	10	8564807	0	T	A	A	T	A	T	T	A	A	T	T	T	A	T	A	H	A	T	T	A	T	A	A	A	T	T	H	T	T	T	H	T	T	T	A	A	T	A	H	T	A	A	A	T	H	H
JAX00282317	10	8570946	0	T	G	T	T	T	T	T	T	G	T	T	T	T	T	G	T	T	T	T	T	T	T	H	T	T	T	T	T	T	T	T	T	T	T	T	G	T	T	H	T	T	T	T	T	T	T
JAX00014734	10	8586192	0	G	A	A	G	G	G	G	G	G	G	G	G	G	G	G	G	G	G	G	G	G	A	G	A	G	G	G	G	G	G	G	G	G	G	A	G	G	A	G	G	G	G	G	G	G	G
JAX00014735	10	8586675	1	A	G	G	A	A	A	A	G	G	A	A	A	A	A	G	A	G	A	A	A	A	G	G	G	A	A	H	A	A	A	A	A	A	A	G	G	A	G	H	A	G	G	A	A	A	H
JAX00282318	10	8586923	1	T	C	C	T	T	T	T	T	T	T	T	T	T	T	T	T	T	T	T	T	T	C	T	C	T	T	T	T	T	T	T	T	T	T	C	T	T	C	T	T	T	T	T	T	T	T
JAX00282321	10	8592072	0	G	A	G	G	G	G	G	G	A	G	G	G	G	G	A	G	G	G	G	G	G	G	H	G	G	G	G	G	G	G	G	G	G	G	G	A	G	G	A	G	G	G	G	G	G	G
JAX00014736	10	8592675	1	A	G	G	A	A	A	A	A	A	A	A	A	A	A	A	A	A	A	A	A	A	G	A	G	A	A	A	A	A	A	A	A	A	A	G	A	A	G	A	A	A	A	A	A	A	A
JAX00282322	10	8593107	1	C	T	C	C	C	C	C	T	C	C	C	C	C	C	C	C	T	C	C	C	C	C	H	C	C	C	H	C	C	C	C	C	C	C	C	C	C	C	C	C	T	T	C	C	C	H
JAX00282323	10	8593307	1	G	A	G	G	G	G	G	A	A	G	G	G	G	G	A	G	A	G	G	G	G	G	A	G	G	G	H	G	G	G	G	G	G	G	G	A	G	G	H	G	A	A	G	G	G	H
JAX00282324	10	8593515	0	G	A	G	G	G	G	G	G	A	G	G	G	G	G	A	G	G	G	G	G	G	G	H	G	G	G	G	G	G	G	G	G	G	G	G	A	G	G	H	G	G	G	G	G	G	G
JAX00014737	10	8620782	1	G	A	A	G	G	G	G	G	G	G	G	G	G	G	G	G	G	G	G	G	G	A	G	A	G	G	G	G	G	G	G	G	G	G	A	G	G	A	G	G	G	G	G	G	G	G
JAX00014739	10	8635163	1	C	A	A	C	C	C	C	A	A	C	C	C	C	C	A	C	A	C	C	C	C	A	A	A	C	C	H	C	C	C	C	C	C	C	A	A	C	A	H	C	A	A	C	C	C	H
JAX00194554	10	8649068	0	G	T	G	G	G	G	G	G	T	G	G	G	G	G	T	G	G	G	G	G	G	H	T	G	G	G	G	G	G	G	G	G	G	G	G	T	G	G	H	G	G	G	G	G	G	G
JAX00282326	10	8653478	1	G	C	G	G	G	G	G	C	G	G	G	G	G	G	G	G	C	G	G	G	G	G	H	G	G	G	H	G	G	G	G	G	G	G	G	G	G	G	G	G	C	C	G	G	G	H
JAX00014740	10	8655091	1	A	G	G	A	A	A	A	A	G	A	A	A	A	A	G	A	A	A	A	A	A	G	H	G	A	A	A	A	A	A	A	A	A	A	G	G	A	G	H	A	A	A	A	A	A	A
JAX00282330	10	8659148	0	T	C	C	T	T	T	T	C	C	C	T	T	T	C	C	T	C	T	T	T	T	C	C	C	T	C	H	T	T	T	T	T	T	T	C	C	T	C	H	H	C	C	T	T	T	C
JAX00014742	10	8659576	1	A	G	G	A	A	A	A	G	G	G	A	A	A	G	G	A	G	A	A	A	A	G	G	G	A	G	G	A	A	A	A	A	A	A	G	G	A	G	H	H	G	G	A	A	A	G
JAX00282332	10	8660466	1	A	T	T	A	A	A	A	A	T	T	A	A	A	T	T	A	A	A	A	A	A	T	H	T	A	T	H	A	A	A	A	A	A	A	T	T	A	T	H	H	A	A	A	A	A	H
JAX00282333	10	8662446	1	G	A	A	G	G	G	G	G	A	A	G	G	G	A	A	G	G	G	G	G	G	A	H	A	G	A	H	G	G	G	G	G	G	G	A	A	G	A	H	H	G	G	G	G	G	H
JAX00282334	10	8663288	1	C	T	T	C	C	C	C	C	C	T	C	C	C	T	C	C	C	C	C	C	C	T	C	T	C	T	H	C	C	C	C	C	C	C	T	C	C	T	C	H	C	C	C	C	C	H
JAX00282335	10	8665568	0	A	G	A	A	A	A	A	G	G	A	A	A	A	A	G	A	G	A	A	A	A	A	G	A	A	A	H	A	A	A	A	A	A	A	A	G	A	A	H	A	G	G	A	A	A	H
JAX00282337	10	8667475	1	T	G	G	T	T	T	T	G	G	T	T	T	T	T	G	T	G	T	T	T	T	G	G	G	T	T	H	T	T	T	T	T	T	T	G	G	T	G	H	T	G	G	T	T	T	H
JAX00282338	10	8668555	1	A	C	C	A	A	A	A	C	C	A	A	A	A	A	C	A	C	A	A	A	A	C	C	C	A	A	H	A	A	A	A	A	A	A	C	C	A	C	H	A	C	C	A	A	A	H
JAX00282339	10	8669460	1	A	G	G	A	A	A	A	G	G	A	A	A	A	A	G	A	G	A	A	A	A	G	G	G	A	A	H	A	A	A	A	A	A	A	G	G	A	G	H	A	G	G	A	A	A	H
JAX00282340	10	8670175	0	C	T	C	C	C	C	C	C	C	T	C	C	C	T	C	C	C	C	C	C	C	C	C	C	C	T	H	C	C	C	C	C	C	C	C	C	C	C	C	H	C	C	C	C	C	H
JAX00282341	10	8670628	1	A	G	A	A	A	A	A	G	G	A	A	A	A	A	G	A	G	A	A	A	A	A	G	A	A	A	H	A	A	A	A	A	A	A	A	G	A	A	H	A	G	G	A	A	A	H
JAX00282342	10	8670687	0	C	G	C	C	G	C	C	C	C	C	C	C	H	C	C	H	C	C	C	G	C	C	C	C	C	C	C	C	C	C	H	C	C	C	C	C	C	C	C	C	C	C	H	C	H	C
JAX00282343	10	8671100	1	G	A	A	G	G	G	G	G	G	G	G	G	G	G	G	G	G	G	G	G	G	A	G	A	G	G	G	G	G	G	G	G	G	G	A	G	G	A	G	G	G	G	G	G	G	G
JAX00282344	10	8673051	1	G	T	T	G	G	G	G	G	T	G	G	G	G	G	T	G	G	G	G	G	G	T	H	T	G	G	G	G	G	G	G	G	G	G	T	T	G	T	H	G	G	G	G	G	G	G
JAX00282345	10	8673915	0	A	G	G	A	A	A	A	A	G	A	A	A	A	A	G	A	A	A	A	A	A	G	H	G	A	A	A	A	A	A	A	A	A	A	G	G	A	G	H	A	A	A	A	A	A	A
JAX00282348	10	8685505	0	C	T	C	C	C	C	C	C	C	T	C	C	C	T	C	C	C	C	C	C	C	C	C	C	C	T	T	C	C	C	C	C	C	C	C	C	C	C	C	H	C	C	C	C	C	T
JAX00282349	10	8686792	1	G	C	G	G	G	G	G	G	G	C	G	G	G	C	G	G	G	G	G	G	G	G	G	G	G	C	H	G	G	G	G	G	G	G	G	G	G	G	G	H	G	G	G	G	G	H
JAX00014743	10	8698694	0	C	T	T	C	C	C	C	C	C	C	C	C	C	C	C	C	C	C	C	C	C	T	C	T	C	C	C	C	C	C	C	C	C	C	T	C	C	T	C	C	C	C	C	C	C	C
JAX00014744	10	8707379	1	C	T	T	C	C	C	C	T	C	T	C	C	C	T	C	C	T	C	C	C	C	T	H	T	C	T	T	C	C	C	C	C	C	C	T	C	C	T	C	H	T	T	C	C	C	T
JAX00014745	10	8715163	0	C	T	T	C	C	C	C	C	C	C	C	C	C	C	C	C	C	C	C	C	C	T	C	T	C	C	C	C	C	C	C	C	C	C	T	C	C	T	C	C	C	C	C	C	C	C
JAX00282355	10	8731853	1	G	A	G	G	G	G	G	G	A	G	G	G	G	G	A	G	G	G	G	G	G	G	H	G	G	G	G	G	G	G	G	G	G	G	G	A	G	G	H	G	G	G	G	G	G	G
JAX00014746	10	8735240	0	G	C	C	G	G	G	G	C	G	G	G	G	G	G	G	G	C	G	G	G	G	C	H	C	G	G	H	G	G	G	G	G	G	G	C	G	G	C	G	G	C	C	G	G	G	H
JAX00014747	10	8735323	0	G	A	A	G	G	G	G	G	G	G	G	G	G	G	G	G	G	G	G	G	G	A	G	A	G	G	G	G	G	G	G	G	G	G	A	G	G	A	G	G	G	G	G	G	G	G
JAX00014748	10	8740945	0	C	G	G	C	C	C	C	C	C	C	C	C	C	C	C	C	C	C	C	C	C	G	C	G	C	C	C	C	C	C	C	C	C	C	G	C	C	G	C	C	C	C	C	C	C	C
JAX00282357	10	8747743	1	T	C	T	T	T	T	T	T	C	T	T	T	T	T	C	T	T	T	T	T	T	T	H	T	T	T	T	T	T	T	T	T	T	T	T	C	T	T	H	T	T	T	T	T	T	T
JAX00282358	10	8747771	0	T	C	C	T	T	T	T	C	C	T	T	T	T	T	C	T	C	T	T	T	T	C	C	C	T	T	H	T	T	T	T	T	T	T	C	C	T	C	H	T	C	C	T	T	T	T
JAX00282359	10	8748019	1	A	G	G	A	G	G	G	G	G	G	G	G	G	G	G	H	G	A	G	G	G	G	G	G	G	G	G	G	G	G	G	G	G	G	G	G	A	G	G	H	G	G	G	A	G	G
JAX00282362	10	8753611	0	T	C	T	T	T	T	T	C	C	T	T	T	T	T	C	T	C	T	T	T	T	T	C	T	T	T	H	T	T	T	T	T	T	T	T	C	T	T	H	T	C	C	T	T	T	H
JAX00282363	10	8754228	0	C	T	C	C	T	T	T	T	T	T	T	T	T	T	T	H	T	C	T	T	T	C	T	C	T	T	T	T	T	T	T	T	T	T	C	T	C	C	T	H	T	T	T	C	T	T
JAX00194556	10	8784465	1	A	G	A	A	A	A	A	G	G	A	A	A	A	A	G	A	G	A	A	A	A	A	G	A	A	A	H	A	A	A	A	A	A	A	A	G	A	A	H	A	G	G	A	A	A	H
JAX00014749	10	8787327	0	G	A	A	G	G	G	G	G	G	G	G	G	G	G	G	G	G	G	G	G	G	A	G	A	G	G	G	G	G	G	G	G	G	G	A	G	G	A	G	G	G	G	G	G	G	G
JAX00014750	10	8787469	0	C	A	A	C	A	C	A	A	C	A	C	A	A	A	C	H	A	C	C	A	H	A	A	A	A	A	A	A	A	H	A	C	H	C	A	C	C	A	H	H	A	A	A	C	A	A
JAX00194558	10	8787676	0	T	C	T	T	T	T	T	T	C	T	T	T	T	T	C	T	T	T	T	T	T	T	C	T	T	T	T	T	T	T	T	T	T	T	T	C	T	T	C	T	T	T	T	T	T	T
JAX00282366	10	8789086	0	G	A	G	G	A	G	A	G	G	G	G	A	A	G	G	H	G	G	G	A	H	G	G	G	A	G	G	A	A	H	A	G	H	G	G	G	G	G	H	G	G	G	A	G	A	G
JAX00282367	10	8789105	1	A	C	A	A	A	A	A	C	C	A	A	A	A	A	C	A	C	A	A	A	A	A	C	A	A	A	H	A	A	A	A	A	A	A	A	C	A	A	H	A	C	C	A	A	A	H
JAX00282368	10	8789576	0	A	G	G	A	G	A	G	G	G	A	H	G	G	A	G	H	G	A	A	G	H	G	G	G	G	A	H	G	G	H	G	A	H	A	G	G	A	G	G	A	G	G	G	A	G	H
JAX00282370	10	8790176	0	A	G	G	A	G	A	G	A	A	A	A	G	G	A	A	H	A	A	A	G	H	G	A	G	G	A	A	G	G	H	G	A	H	A	G	A	A	G	H	A	A	A	G	A	G	A
JAX00014751	10	8790520	1	G	A	A	G	G	G	G	G	G	G	G	G	G	G	G	G	G	G	G	G	G	A	G	A	G	G	G	G	G	G	G	G	G	G	A	G	G	A	G	G	G	G	G	G	G	G
JAX00014752	10	8817999	0	T	A	A	T	T	T	T	T	T	T	T	T	T	T	T	T	T	T	T	T	T	A	T	A	T	T	T	T	T	T	T	T	T	T	A	T	T	A	T	T	T	T	T	T	T	T
JAX00014753	10	8818438	1	G	T	T	G	G	G	G	G	G	G	G	G	G	G	G	G	G	G	G	G	G	T	G	T	G	G	G	G	G	G	G	G	G	G	T	G	G	T	G	G	G	G	G	G	G	G
JAX00014754	10	8825653	1	C	G	G	C	C	C	C	C	C	C	C	C	C	C	C	C	C	C	C	C	C	G	C	G	C	C	C	C	C	C	C	C	C	C	G	C	C	G	C	C	C	C	C	C	C	C
JAX00282373	10	8827792	1	A	G	A	A	A	A	A	G	G	A	A	A	A	A	G	A	G	A	A	A	A	A	G	A	A	A	H	A	A	A	A	A	A	A	A	G	A	A	H	A	G	G	A	A	A	H
JAX00282374	10	8828157	1	C	T	C	C	C	C	C	C	T	C	C	C	C	C	T	C	C	C	C	C	C	C	T	C	C	C	C	C	C	C	C	C	C	C	C	T	C	C	H	C	C	C	C	C	C	C
JAX00194559	10	8847088	1	A	G	A	A	A	A	A	A	G	A	A	A	A	A	G	A	A	A	A	A	A	A	G	A	A	A	A	A	A	A	A	A	A	A	A	G	A	A	H	A	A	A	A	A	A	A
JAX00282378	10	8848917	0	A	G	G	A	G	G	G	G	G	A	G	G	G	A	G	H	G	A	G	G	G	G	G	G	G	A	H	G	G	G	G	G	G	G	G	G	A	G	G	A	G	G	G	A	G	H
JAX00282379	10	8850530	0	C	T	C	C	T	T	T	C	C	T	T	T	T	T	C	H	C	C	T	T	T	C	C	C	T	T	H	T	T	T	T	T	T	T	C	C	C	C	C	H	C	C	T	C	T	H
JAX00282380	10	8851311	0	A	G	A	A	A	A	A	A	G	A	A	A	A	A	G	A	A	A	A	A	A	A	G	A	A	A	A	A	A	A	A	A	A	A	A	G	A	A	G	A	A	A	A	A	A	A
JAX00014756	10	8862419	0	C	T	T	C	T	T	T	C	C	T	T	T	T	T	C	H	C	C	T	T	T	T	C	T	T	T	H	T	T	T	T	T	T	T	T	C	C	T	H	H	C	C	T	C	T	H
JAX00194561	10	8862502	1	G	T	G	G	G	G	G	T	T	G	G	G	G	G	T	G	T	G	G	G	G	G	T	G	G	G	H	G	G	G	G	G	G	G	G	T	G	G	H	G	T	T	G	G	G	H
JAX00014757	10	8862541	0	A	T	T	A	T	T	T	A	A	T	T	T	T	T	A	H	H	H	T	T	T	T	A	T	T	T	H	T	T	T	T	T	T	T	T	A	A	T	H	H	A	A	T	A	T	H
JAX00282383	10	8865642	0	A	G	G	A	G	G	G	A	A	G	G	G	G	G	A	H	A	A	G	G	G	G	A	G	G	G	H	G	G	G	G	G	G	G	G	A	A	G	H	H	A	A	G	A	G	H
JAX00282386	10	8875929	0	T	G	G	T	G	G	G	T	T	G	G	G	G	G	T	G	T	T	G	G	G	G	T	G	G	G	H	G	G	G	G	G	G	G	G	T	T	G	G	G	T	T	G	T	G	G
JAX00282387	10	8876131	1	A	G	G	A	G	G	G	A	A	G	G	G	G	G	A	H	A	A	G	G	G	G	A	G	G	G	H	G	G	G	G	G	G	G	G	A	A	G	H	H	A	A	G	A	G	H
JAX00282388	10	8876473	0	A	G	A	A	A	A	A	G	G	A	A	A	A	A	G	A	G	A	A	A	A	A	G	A	A	A	H	A	A	A	A	A	A	A	A	G	A	A	H	A	G	G	A	A	A	H
JAX00282389	10	8876538	1	G	A	A	G	A	A	A	G	G	A	A	A	A	A	G	H	G	G	A	A	A	A	G	A	A	A	H	A	A	A	A	A	A	A	A	G	G	A	H	H	G	G	A	G	A	H
JAX00014758	10	8897814	0	C	T	C	C	T	T	T	T	C	T	T	T	T	T	C	H	T	C	T	T	T	C	H	C	T	T	T	T	T	T	T	T	T	T	C	C	C	C	H	H	T	T	T	C	T	T
JAX00282391	10	8903028	0	G	A	G	G	G	G	G	A	G	G	G	G	G	G	G	G	A	G	G	G	G	G	G	G	G	G	H	G	G	G	G	G	G	G	G	G	G	G	G	G	A	A	G	G	G	H
JAX00282392	10	8903245	0	T	C	T	T	C	C	C	C	T	C	C	C	C	C	T	H	C	T	C	C	C	T	C	T	C	C	C	C	C	C	C	C	C	C	T	T	T	T	H	H	C	C	C	T	C	C
JAX00014759	10	8913039	1	G	T	G	G	G	G	G	T	G	G	G	G	G	G	G	G	T	G	G	G	G	G	G	G	G	G	H	G	G	G	G	G	G	G	G	G	G	G	G	G	T	T	G	G	G	H
JAX00014760	10	8917540	1	T	C	C	T	C	C	C	C	C	C	C	C	C	C	C	H	C	T	C	C	C	C	C	C	C	C	C	C	C	C	C	C	C	C	C	C	T	C	C	H	C	C	C	T	C	C
JAX00014761	10	8930044	0	C	T	T	C	C	C	C	C	C	C	C	C	C	C	C	C	C	C	C	C	C	T	C	T	C	C	C	C	C	C	C	C	C	C	T	C	C	T	C	C	C	C	C	C	C	C
JAX00014762	10	8951678	1	G	A	A	G	G	G	G	G	G	G	G	G	G	G	G	G	G	G	G	G	G	A	G	A	G	G	G	G	G	G	G	G	G	G	A	G	G	A	G	G	G	G	G	G	G	G
JAX00282395	10	8965566	1	A	T	A	A	A	A	A	A	T	A	A	A	A	A	T	A	A	A	A	A	A	A	H	A	A	A	A	A	A	A	A	A	A	A	A	T	A	A	H	A	A	A	A	A	A	A
JAX00282396	10	8965739	1	G	A	A	G	G	G	G	A	G	G	G	G	G	G	G	G	A	G	G	G	G	A	H	A	G	G	H	G	G	G	G	G	G	G	A	G	G	A	G	G	A	A	G	G	G	H
JAX00282397	10	8966263	1	T	A	A	T	T	T	T	T	A	T	T	T	T	T	A	T	T	T	T	T	T	A	H	A	T	T	T	T	T	T	T	T	T	T	A	A	T	A	H	T	T	T	T	T	T	T
JAX00014764	10	8970332	1	G	A	A	G	G	G	G	G	G	G	G	G	G	G	G	G	G	G	G	G	G	A	G	A	G	G	G	G	G	G	G	G	G	G	A	G	G	A	G	G	G	G	G	G	G	G
JAX00014765	10	8970374	1	G	A	A	G	G	G	G	G	G	G	G	G	G	G	G	G	G	G	G	G	G	A	G	A	G	G	G	G	G	G	G	G	G	G	A	G	G	A	G	G	G	G	G	G	G	G
JAX00282404	10	8973968	0	A	T	T	A	A	A	A	T	A	A	A	A	A	A	A	A	T	A	A	A	A	T	H	T	A	A	H	A	A	A	A	A	A	A	T	A	A	T	A	A	T	T	A	A	A	A
JAX00282405	10	8979219	0	G	A	G	G	G	G	G	A	A	G	G	G	G	G	A	G	A	G	G	G	G	G	A	G	G	G	H	G	G	G	G	G	G	G	G	A	G	G	H	G	A	A	G	G	G	H
JAX00282406	10	8979479	0	C	T	T	C	C	C	C	T	T	T	C	C	C	T	T	C	T	C	C	C	C	T	T	T	C	T	T	C	C	C	C	C	C	C	T	T	C	T	H	H	T	T	C	C	C	T
JAX00282408	10	8983421	1	C	T	C	C	C	C	C	T	C	C	C	C	C	C	C	C	T	C	C	C	C	C	H	C	C	C	H	C	C	C	C	C	C	C	C	C	C	C	C	C	T	T	C	C	C	H
JAX00282410	10	8984203	0	G	A	G	G	G	G	G	G	G	A	G	G	G	A	G	G	G	G	G	G	G	G	G	G	G	A	H	G	G	G	G	G	G	G	G	G	G	G	G	H	G	G	G	G	G	H
JAX00282411	10	8986481	1	A	G	A	A	A	A	A	G	G	A	A	A	A	A	G	A	G	A	A	A	A	A	G	A	A	A	H	A	A	A	A	A	A	A	A	G	A	A	H	A	G	G	A	A	A	H
JAX00282412	10	8989094	1	G	A	G	G	G	G	G	G	A	G	G	G	G	G	A	G	G	G	G	G	G	G	H	G	G	G	G	G	G	G	G	G	G	G	G	A	G	G	H	G	G	G	G	G	G	G
JAX00282413	10	8989170	0	A	G	A	A	A	A	A	G	G	G	A	A	A	G	G	A	G	A	A	A	A	A	G	A	A	G	G	A	A	A	A	A	A	A	A	G	A	A	H	H	G	G	A	A	A	G
JAX00282414	10	8989657	1	C	T	C	C	C	C	C	T	C	T	C	C	C	T	C	C	T	C	C	C	C	C	H	C	C	T	T	C	C	C	C	C	C	C	C	C	C	C	C	H	T	T	C	C	C	T
JAX00282417	10	8996111	0	G	A	A	G	G	G	G	G	G	A	G	G	G	A	G	G	G	G	G	G	G	A	G	A	G	A	H	G	G	G	G	G	G	G	A	G	G	A	G	H	G	G	G	G	G	H
JAX00282418	10	9001104	1	G	C	G	G	G	G	G	G	G	C	G	G	G	C	G	G	G	G	G	G	G	G	G	G	G	C	H	G	G	G	G	G	G	G	G	G	G	G	G	H	G	G	G	G	G	H
JAX00282420	10	9005048	0	T	A	A	T	T	T	T	T	T	A	T	T	T	A	T	T	T	T	T	T	T	A	T	A	T	A	A	T	T	T	T	T	T	T	A	T	T	A	T	H	T	T	T	T	T	H
JAX00282421	10	9006195	0	G	A	G	G	G	G	G	G	A	G	G	G	G	G	A	G	G	G	G	G	G	G	H	G	G	G	G	G	G	G	G	G	G	G	G	A	G	G	H	G	G	G	G	G	G	G
JAX00014767	10	9012237	0	G	A	A	G	G	G	G	A	A	A	G	G	G	A	A	G	A	G	G	G	G	A	A	A	G	A	A	G	G	G	G	G	G	G	A	A	G	A	H	H	A	A	G	G	G	A
JAX00014769	10	9018906	1	T	C	C	T	T	T	T	T	T	T	T	T	T	T	T	T	T	T	T	T	T	C	T	C	T	T	T	T	T	T	T	T	T	T	C	T	T	C	T	T	T	T	T	T	T	T
JAX00282424	10	9029071	0	G	A	A	G	G	G	G	G	A	G	G	G	G	G	A	G	G	G	G	G	G	A	H	A	G	G	G	G	G	G	G	G	G	G	A	A	G	A	H	G	G	G	G	G	G	G
JAX00282425	10	9029131	0	T	C	C	T	T	T	T	C	C	C	T	T	T	C	C	T	C	T	T	T	T	C	C	C	T	C	C	T	T	T	T	T	T	T	C	C	T	C	H	H	C	C	T	T	T	C
JAX00282426	10	9029165	1	G	C	G	G	G	G	G	G	C	G	G	G	G	G	C	G	G	G	G	G	G	G	H	G	G	G	G	G	G	G	G	G	G	G	G	C	G	G	H	G	G	G	G	G	G	G
JAX00282427	10	9040886	1	C	T	T	C	C	C	C	C	C	T	C	C	C	T	C	C	C	C	C	C	C	T	C	T	C	T	H	C	C	C	C	C	C	C	T	C	C	T	C	H	C	C	C	C	C	H
JAX00282428	10	9045190	1	G	A	G	G	G	G	G	G	A	G	G	G	G	G	A	G	G	G	G	G	G	G	H	G	G	G	G	G	G	G	G	G	G	G	G	A	G	G	H	G	G	G	G	G	G	G
JAX00014772	10	9060806	1	C	T	T	C	T	C	T	T	C	C	C	T	T	C	C	H	T	C	C	T	H	T	H	T	T	C	H	T	T	H	T	C	H	C	T	C	C	T	H	C	T	T	T	C	T	H
JAX00282431	10	9065433	1	T	C	T	T	T	T	T	C	C	T	T	T	T	T	C	T	C	T	T	T	T	T	C	T	T	T	H	T	T	T	T	T	T	T	T	C	T	T	H	T	C	C	T	T	T	H
JAX00014773	10	9091387	0	T	A	A	T	T	A	T	A	A	A	A	T	T	A	A	T	H	T	A	T	H	A	A	A	T	A	A	T	T	H	T	A	H	A	A	A	T	A	H	H	H	A	T	T	T	A
JAX00014774	10	9093159	1	C	T	T	C	C	C	C	C	C	C	C	C	C	C	C	C	C	C	C	C	C	T	C	T	C	C	C	C	C	C	C	C	C	C	T	C	C	T	C	C	C	C	C	C	C	C
JAX00282434	10	9095770	1	T	C	T	T	T	C	T	C	C	T	C	T	T	T	C	T	C	T	C	T	H	T	C	T	T	T	H	T	T	H	T	C	H	C	T	C	T	T	H	T	C	C	T	T	T	H
JAX00282435	10	9097066	1	G	A	G	G	G	A	G	G	A	G	A	G	G	G	A	G	G	G	A	G	H	G	H	G	G	G	G	G	G	H	G	A	H	A	G	A	G	G	H	G	G	G	G	G	G	G
JAX00282436	10	9097460	1	A	C	A	A	A	C	A	A	C	A	C	A	A	A	C	A	A	A	C	A	H	A	H	A	A	A	A	A	A	H	A	C	H	C	A	C	A	A	H	A	A	A	A	A	A	A
JAX00014775	10	9101836	1	G	A	G	G	A	A	A	A	A	A	A	A	A	A	A	A	A	G	A	A	A	G	A	G	A	A	A	A	A	A	A	A	A	A	G	A	G	G	A	H	A	A	A	G	A	A
JAX00187270	10	9114281	1	T	A	A	T	A	A	A	A	A	A	A	A	A	A	A	A	A	T	A	A	A	A	A	A	A	A	A	A	A	A	A	A	A	A	A	A	T	A	A	H	A	A	A	T	A	A
JAX00282441	10	9121183	0	A	C	A	A	A	A	A	A	C	A	A	A	A	A	H	A	A	A	A	A	A	A	A	A	A	A	A	A	A	A	A	A	A	A	A	H	A	A	A	A	A	A	A	A	A	A
JAX00014776	10	9134159	1	G	A	G	G	A	G	A	G	G	G	G	A	A	G	G	A	G	G	G	A	H	G	G	G	A	G	G	A	A	H	A	G	H	G	G	G	G	G	H	G	G	G	A	G	A	G
JAX00282445	10	9152372	1	C	T	C	C	C	T	C	C	T	C	T	C	C	C	T	C	C	C	T	C	H	C	H	C	C	C	C	C	C	H	C	T	H	T	C	T	C	C	H	C	C	C	C	C	C	C
JAX00282446	10	9152452	1	G	A	A	G	G	G	G	G	G	G	G	G	G	G	G	G	G	G	G	G	G	A	G	A	G	G	G	G	G	G	G	G	G	G	A	G	G	A	G	G	G	G	G	G	G	G
JAX00282447	10	9152576	1	A	G	A	A	A	A	A	G	A	A	A	A	A	A	A	A	G	A	A	A	A	A	H	A	A	A	H	A	A	A	A	A	A	A	A	A	A	A	A	A	G	G	A	A	A	H
JAX00014777	10	9152600	1	T	C	C	T	T	C	T	T	C	C	C	T	T	C	C	T	T	T	C	T	H	C	H	C	T	C	H	T	T	H	T	C	H	C	C	C	T	C	H	H	T	T	T	T	T	H
JAX00282448	10	9152848	0	A	C	C	A	A	A	A	A	C	A	A	A	A	A	C	A	A	A	A	A	A	C	H	C	A	A	A	A	A	A	A	A	A	A	C	C	A	C	H	A	A	A	A	A	A	A
JAX00014778	10	9153541	1	C	T	T	C	C	C	C	C	C	C	C	C	C	C	C	C	C	C	C	C	C	T	C	T	C	C	C	C	C	C	C	C	C	C	T	C	C	T	C	C	C	C	C	C	C	C
JAX00014779	10	9175182	0	T	G	G	T	T	T	T	T	G	G	T	T	T	G	G	T	T	T	T	T	T	G	H	G	T	G	H	T	T	T	T	T	T	T	G	G	T	G	H	H	T	T	T	T	T	H
JAX00014780	10	9176689	0	T	A	A	T	T	T	T	A	A	T	T	T	T	T	A	T	A	T	T	T	T	A	A	A	T	T	H	T	T	T	T	T	T	T	A	A	T	A	H	T	A	A	T	T	T	T
JAX00014781	10	9176852	1	C	A	A	C	C	C	C	A	A	C	C	C	C	C	A	C	A	C	C	C	C	A	A	A	C	C	H	C	C	C	C	C	C	C	A	A	C	A	H	C	A	A	C	C	C	H
JAX00282453	10	9194119	0	C	T	C	C	C	C	C	T	C	C	C	C	C	C	C	C	T	C	C	C	C	C	H	C	C	C	H	C	C	C	C	C	C	C	C	C	C	C	C	C	T	T	C	C	C	H
JAX00014782	10	9218001	1	G	A	A	G	G	G	G	G	G	G	G	G	G	G	G	G	G	G	G	G	G	A	G	A	G	G	G	G	G	G	G	G	G	G	A	G	G	A	G	G	G	G	G	G	G	G
JAX00014783	10	9218348	1	T	C	C	T	T	C	T	C	C	C	C	T	T	C	C	T	C	T	C	T	H	C	C	C	T	C	C	T	T	H	T	C	H	C	C	C	T	C	H	H	C	C	T	T	T	C
JAX00014784	10	9227205	0	G	A	A	G	G	G	G	A	G	G	H	G	G	G	G	G	A	H	H	G	G	A	A	A	G	G	H	G	G	G	G	G	G	G	A	G	G	A	G	G	A	A	G	G	G	H
JAX00282454	10	9230025	1	A	T	A	A	A	A	A	A	T	A	A	A	A	A	T	A	A	A	A	A	A	A	H	A	A	A	A	A	A	A	A	A	A	A	A	T	A	A	H	A	A	A	A	A	A	A
JAX00282455	10	9230045	0	A	T	A	A	A	A	A	T	A	A	A	A	A	A	A	A	T	A	A	A	A	A	A	A	A	A	H	A	A	A	A	A	A	A	A	A	A	A	A	A	T	T	A	A	A	H
JAX00282456	10	9233884	1	A	G	A	A	A	A	A	A	G	A	A	A	A	A	G	A	A	A	A	A	A	A	H	A	A	A	A	A	A	A	A	A	A	A	A	G	A	A	H	A	A	A	A	A	A	A
JAX00282458	10	9234083	0	G	A	A	G	G	G	G	G	G	G	G	G	G	G	G	G	G	G	G	G	G	A	G	A	G	G	G	G	G	G	G	G	G	G	A	G	G	A	G	G	G	G	G	G	G	G
JAX00282459	10	9234364	1	G	A	A	G	G	G	G	A	G	G	G	G	G	G	G	G	A	G	G	G	G	A	H	A	G	G	H	G	G	G	G	G	G	G	A	G	G	A	G	G	A	A	G	G	G	H
JAX00282460	10	9234445	1	T	C	C	T	T	T	T	T	T	T	T	T	T	T	T	T	T	T	T	T	T	C	T	C	T	T	T	T	T	T	T	T	T	T	C	T	T	C	T	T	T	T	T	T	T	T
JAX00282461	10	9234913	0	C	T	T	C	C	C	C	T	C	C	C	C	C	C	C	C	T	C	C	C	C	T	H	T	C	C	H	C	C	C	C	C	C	C	T	C	C	T	C	C	T	T	C	C	C	H
JAX00282462	10	9235491	1	T	C	T	T	T	T	T	C	T	T	T	T	T	T	T	T	C	T	T	T	T	T	H	T	T	T	H	T	T	T	T	T	T	T	T	T	T	T	T	T	C	C	T	T	T	H
JAX00194569	10	9244084	1	G	C	G	G	G	G	G	G	C	G	G	G	G	G	C	G	G	G	G	G	G	G	H	G	G	G	G	G	G	G	G	G	G	G	G	C	G	G	H	G	G	G	G	G	G	G
JAX00282467	10	9260791	1	G	C	G	G	G	G	G	C	C	G	G	G	G	G	C	G	C	G	G	G	G	G	C	G	G	G	H	G	G	G	G	G	G	G	G	C	G	G	H	G	C	C	G	G	G	H
JAX00282468	10	9261189	1	A	G	A	A	A	A	A	G	A	A	A	A	A	A	A	A	G	A	A	A	A	A	H	A	A	A	H	A	A	A	A	A	A	A	A	A	A	A	A	A	G	G	A	A	A	H
JAX00282469	10	9262502	0	T	C	T	T	T	T	T	C	C	T	T	T	T	T	C	T	C	T	T	T	T	T	C	T	T	T	H	T	T	T	T	T	T	T	T	C	T	T	H	T	C	C	T	T	T	H
JAX00014785	10	9266099	1	T	C	C	T	T	T	T	C	C	T	T	T	T	T	C	T	C	T	T	T	T	C	C	C	T	T	H	T	T	T	T	T	T	T	C	C	T	C	H	T	C	C	T	T	T	H
JAX00282471	10	9266173	1	C	T	C	C	C	C	C	C	T	C	C	C	C	C	T	C	C	C	C	C	C	C	H	C	C	C	C	C	C	C	C	C	C	C	C	T	C	C	H	C	C	C	C	C	C	C
JAX00282472	10	9266289	0	G	T	G	G	G	G	G	G	T	G	G	G	G	G	T	G	G	G	G	G	G	G	G	G	G	G	G	G	G	G	G	G	G	G	G	T	G	G	H	G	G	G	G	G	G	G
JAX00282473	10	9269538	1	C	A	C	C	C	A	C	C	C	A	A	C	C	A	C	C	C	C	A	C	H	C	C	C	C	A	H	C	C	H	C	A	H	A	C	C	C	C	C	H	C	C	C	C	C	H
JAX00194570	10	9270753	1	A	G	A	A	A	A	A	G	G	A	A	A	A	A	G	A	G	A	A	A	A	A	G	A	A	A	H	A	A	A	A	A	A	A	A	G	A	A	H	A	G	G	A	A	A	H
JAX00014789	10	9298904	0	T	C	C	T	C	C	C	T	C	C	C	C	C	C	C	C	T	T	C	C	C	C	H	C	C	C	H	C	C	C	C	C	C	C	C	C	T	C	C	H	T	T	C	T	C	H
JAX00014790	10	9299275	1	T	C	C	T	C	C	C	T	T	C	C	C	C	C	T	C	T	T	C	C	C	C	T	C	C	C	H	C	C	C	C	C	C	C	C	T	T	C	H	H	T	T	C	T	C	H
JAX00282475	10	9312888	0	C	G	G	C	G	G	G	C	C	G	G	G	G	G	C	G	C	C	G	G	G	G	C	G	G	G	H	G	G	G	G	G	G	G	G	C	C	G	H	H	C	C	G	C	G	H
JAX00282479	10	9327656	1	G	A	G	G	G	G	G	A	G	G	G	G	G	G	G	G	A	G	G	G	G	G	H	G	G	G	H	G	G	G	G	G	G	G	G	G	G	G	G	G	A	A	G	G	G	H
JAX00282483	10	9356200	0	A	T	T	A	A	T	A	T	A	T	T	A	A	T	A	A	T	A	T	A	H	T	H	T	A	T	T	A	A	H	A	T	H	T	T	A	A	T	A	H	T	T	A	A	A	T
JAX00014792	10	9357427	0	G	A	A	G	G	A	G	G	G	A	A	G	G	A	G	G	G	G	A	G	H	A	G	A	G	A	H	G	G	H	G	A	A	A	A	G	G	A	G	H	G	G	G	G	G	H
JAX00282485	10	9358101	0	C	G	C	C	C	C	C	C	G	C	C	C	C	C	G	C	C	C	C	C	C	C	H	C	C	C	C	C	C	C	C	C	C	C	C	G	C	C	G	C	C	C	C	C	C	C
JAX00282486	10	9358439	1	T	A	T	T	A	T	A	T	T	T	T	A	A	T	T	A	T	T	T	A	H	T	T	T	A	T	T	A	A	H	A	T	H	T	T	T	T	T	H	T	T	T	A	T	A	T
JAX00014794	10	9362831	0	T	A	A	T	T	A	T	T	T	A	A	T	T	A	T	T	T	T	A	T	H	A	T	A	T	A	H	T	T	H	T	A	H	A	A	T	T	A	T	H	T	T	T	T	T	H
JAX00282490	10	9363043	1	C	T	C	C	C	T	C	C	C	C	T	C	C	C	C	C	C	C	T	C	H	C	C	C	C	C	C	C	C	H	C	T	H	T	C	C	C	C	C	C	C	C	C	C	C	C
JAX00282493	10	9377621	0	A	G	G	A	A	G	A	G	G	G	G	A	A	G	G	A	G	A	G	A	H	G	G	G	A	G	G	A	A	G	A	G	H	G	G	G	A	G	H	H	G	G	A	A	A	G
JAX00282494	10	9377929	1	C	T	C	C	C	C	C	C	T	C	C	C	C	C	T	C	C	C	C	C	C	C	H	C	C	C	C	C	C	C	C	C	C	C	C	T	C	C	H	C	C	C	C	C	C	C
JAX00014797	10	9409487	1	G	C	C	G	G	C	G	C	C	C	C	G	G	C	C	G	C	G	C	G	H	C	C	C	G	C	C	G	G	H	G	C	H	C	C	C	G	C	H	H	C	C	G	G	G	C
JAX00014798	10	9417715	1	T	C	C	T	T	C	T	C	C	T	C	T	T	T	C	T	C	T	C	T	H	C	C	C	T	T	H	T	T	H	T	C	H	C	C	C	T	C	H	T	C	C	T	T	T	H
JAX00282503	10	9439251	1	A	C	A	A	A	A	A	A	C	A	A	A	A	A	C	A	A	A	A	A	A	A	H	A	A	A	A	A	A	A	A	A	A	A	A	C	A	A	H	A	A	A	A	A	A	A
JAX00282504	10	9443537	1	T	C	T	T	T	T	T	C	C	T	T	T	T	T	C	T	C	T	T	T	T	T	C	T	T	T	H	T	T	T	T	T	T	T	T	C	T	T	H	T	C	C	T	T	T	H
JAX00014800	10	9446935	0	G	C	C	G	G	C	G	C	C	G	C	G	G	G	C	G	C	G	C	G	H	C	C	C	G	G	H	G	G	H	G	C	H	C	C	C	G	C	H	G	C	C	G	G	G	H
JAX00282509	10	9475300	0	A	G	A	A	A	A	A	A	A	G	A	A	A	G	A	A	A	A	A	A	A	A	A	A	A	G	H	A	A	A	A	A	A	A	A	A	A	A	A	H	A	A	A	A	A	H
JAX00282510	10	9475330	0	T	C	T	T	T	T	T	T	C	C	H	T	T	C	C	T	T	H	H	T	T	T	H	T	T	C	H	T	T	T	T	T	T	T	T	C	T	T	H	H	T	T	T	T	T	H
JAX00282511	10	9475502	1	T	C	T	T	T	T	T	T	C	T	T	T	T	T	C	T	T	T	T	T	T	T	H	T	T	T	T	T	T	T	T	T	T	T	T	C	T	T	H	T	T	T	T	T	T	T
JAX00014801	10	9475529	0	G	T	T	G	G	G	G	T	G	G	H	G	G	G	G	G	T	G	G	G	G	T	H	T	G	G	H	G	G	G	G	G	G	G	T	G	G	T	G	G	T	T	G	G	G	H
JAX00282514	10	9477982	1	A	C	A	A	A	A	A	C	A	A	A	A	A	A	A	A	C	A	A	A	A	A	H	A	A	A	H	A	A	A	A	A	A	A	A	A	A	A	A	A	C	C	A	A	A	H
JAX00282515	10	9479697	1	C	T	T	C	C	C	C	T	C	T	C	C	C	T	C	C	T	C	C	C	C	T	H	T	C	T	T	C	C	C	C	C	C	C	T	C	C	T	C	H	T	T	C	C	C	T
JAX00282516	10	9484542	1	T	C	C	T	T	T	T	C	C	T	T	T	T	T	C	T	C	T	T	T	T	C	C	C	T	T	H	T	T	T	T	T	T	T	C	C	T	C	H	T	C	C	T	T	T	H
JAX00282518	10	9488223	1	T	C	T	T	T	T	T	T	C	T	T	T	T	T	C	T	T	T	T	T	T	T	H	T	T	T	T	T	T	T	T	T	T	T	T	C	T	T	H	T	T	T	T	T	T	T
JAX00014803	10	9490935	1	T	C	C	T	T	T	T	C	T	C	T	T	T	C	T	T	C	T	T	T	T	C	H	C	T	C	C	T	T	T	T	T	T	T	C	T	T	C	T	H	C	C	T	T	T	C
JAX00014804	10	9491328	0	A	G	G	A	A	A	A	G	G	G	A	A	A	G	G	A	G	A	A	A	A	G	G	G	A	G	G	A	A	A	A	A	A	A	G	G	A	G	H	H	G	G	A	A	A	G
JAX00282523	10	9504885	1	C	A	A	C	C	C	C	A	C	C	C	C	C	C	C	C	A	C	C	C	C	A	H	A	C	C	H	C	C	C	C	C	C	C	A	C	C	A	C	C	A	A	C	C	C	H
JAX00282524	10	9509212	0	G	A	G	G	G	G	G	G	A	G	G	G	G	G	A	G	G	G	G	G	G	G	G	G	G	G	G	G	G	G	G	G	G	G	G	A	G	G	G	G	G	G	G	G	G	G
JAX00014805	10	9514695	1	A	G	G	A	A	A	A	G	G	G	A	A	A	G	G	A	G	A	A	A	A	G	G	G	A	G	G	A	A	A	A	A	A	A	G	G	A	G	H	H	G	G	A	A	A	G
JAX00282527	10	9517865	1	A	T	A	A	A	A	A	T	T	A	A	A	A	A	T	A	T	A	A	A	A	A	T	A	A	A	H	A	A	A	A	A	A	A	A	T	A	A	H	A	T	T	A	A	A	H
JAX00282530	10	9520652	0	C	T	C	C	C	C	C	T	T	C	C	C	C	C	T	C	T	C	H	C	C	C	T	C	C	C	H	C	C	C	C	C	C	C	C	T	C	C	H	C	T	T	C	C	C	H
JAX00282531	10	9520765	1	G	C	C	G	G	G	G	C	C	C	G	G	G	C	C	G	C	G	G	G	G	C	C	C	G	C	C	G	G	G	G	G	G	G	C	C	G	C	H	H	C	C	G	G	G	C
JAX00194578	10	9520778	1	C	A	C	C	C	C	C	C	A	C	C	C	C	C	A	C	C	C	C	C	C	C	C	C	C	C	C	C	C	C	C	C	C	C	C	A	C	C	H	C	C	C	C	C	C	C
JAX00282532	10	9528152	1	C	T	C	C	T	C	T	C	C	C	C	T	T	C	C	T	C	C	C	T	H	C	C	C	T	C	C	T	T	H	T	C	H	C	C	C	C	C	H	C	C	C	T	C	T	C
JAX00014806	10	9551130	0	G	A	A	G	G	G	G	A	A	A	G	G	G	A	A	G	A	G	G	G	G	A	A	A	G	A	A	G	G	G	G	G	G	G	A	A	G	A	H	H	A	A	G	G	G	A
JAX00014808	10	9557180	0	A	G	G	A	A	A	A	G	G	G	A	A	A	G	G	A	G	A	A	A	A	G	G	G	A	G	G	A	A	A	A	A	A	A	G	G	A	G	H	H	G	G	A	A	A	G
JAX00282535	10	9558736	0	A	G	A	A	A	A	A	A	G	A	A	A	A	A	G	A	A	A	A	A	A	A	A	A	A	A	A	A	A	A	A	A	A	A	A	G	A	A	H	A	A	A	A	A	A	A
JAX00282538	10	9565679	1	G	C	G	G	G	G	G	G	C	G	G	G	G	G	C	G	G	G	G	G	G	G	G	G	G	G	G	G	G	G	G	G	G	G	G	C	G	G	H	G	G	G	G	G	G	G
JAX00282540	10	9574966	0	T	C	C	T	T	T	T	C	C	C	T	T	T	C	C	T	C	T	T	T	T	C	C	C	T	C	C	T	T	T	T	T	T	T	C	C	T	C	H	H	C	C	T	T	T	C
JAX00014810	10	9579286	0	T	G	G	T	T	T	T	G	G	G	T	T	T	G	G	T	G	T	T	T	T	G	G	G	T	G	G	T	T	T	T	T	T	T	G	G	T	G	H	H	G	G	T	T	T	G
JAX00282541	10	9584759	1	C	T	T	C	C	C	C	T	C	T	C	C	C	T	C	C	T	C	C	C	C	T	T	T	C	T	T	C	C	C	C	C	C	C	T	C	C	T	C	H	T	T	C	C	C	T
JAX00014811	10	9595620	0	C	T	T	C	C	C	C	C	C	C	C	C	C	C	C	C	C	C	C	C	C	T	C	T	C	C	C	C	C	C	C	C	C	C	T	C	C	T	C	C	C	C	C	C	C	C
JAX00014812	10	9612417	1	C	T	T	C	C	C	C	C	C	C	C	C	C	C	C	C	C	C	C	C	C	T	C	T	C	C	C	C	C	C	C	C	C	C	T	C	C	T	C	C	C	C	C	C	C	C
JAX00014813	10	9618515	1	G	T	G	G	G	G	G	T	T	T	G	G	G	T	T	G	T	G	G	G	G	G	T	G	G	T	T	G	G	G	G	G	G	G	G	T	G	G	H	H	T	T	G	G	G	T
JAX00014814	10	9618606	1	T	C	T	T	T	T	T	T	C	C	T	T	T	C	C	T	T	T	T	T	T	T	T	T	T	C	H	T	T	T	T	T	T	T	T	C	T	T	H	H	T	T	T	T	T	H
JAX00014817	10	9674988	1	C	T	T	C	C	T	C	T	T	C	T	C	C	C	T	C	T	C	T	C	H	T	T	T	C	C	H	C	C	H	C	T	H	T	T	T	C	T	H	C	T	T	C	C	C	H
JAX00282544	10	9675118	0	A	G	A	A	A	A	A	G	G	A	A	A	A	A	G	A	G	A	A	A	A	A	G	A	A	A	H	A	A	A	A	A	A	A	A	G	A	A	H	A	G	G	A	A	A	H
JAX00282545	10	9675335	0	T	C	T	T	T	T	T	T	C	T	T	T	T	T	C	T	T	T	T	T	T	T	H	T	T	T	T	T	T	T	T	T	T	T	T	C	T	T	H	T	T	T	T	T	T	T
JAX00282548	10	9682789	0	G	A	G	G	G	G	G	A	G	G	G	G	G	G	G	G	A	G	G	G	G	G	H	G	G	G	H	G	G	G	G	G	G	G	G	G	G	G	G	G	A	A	G	G	G	H
JAX00282551	10	9687689	1	C	T	C	C	C	C	C	T	T	C	C	C	C	C	T	C	T	C	C	C	C	C	T	C	C	C	H	C	C	C	C	C	C	C	C	T	C	C	H	C	T	T	C	C	C	H
JAX00014819	10	9698120	1	T	C	T	T	T	T	T	C	C	T	T	T	T	T	C	T	C	T	T	T	T	T	C	T	T	T	H	T	T	T	T	T	T	T	T	C	T	T	H	T	C	C	T	T	T	H
JAX00014820	10	9698150	0	G	A	G	G	G	G	G	A	A	G	G	G	G	G	A	G	A	G	G	G	G	G	A	G	G	G	H	G	G	G	G	G	G	G	G	A	G	G	H	G	A	A	G	G	G	H
JAX00282552	10	9699250	1	C	A	C	C	C	C	C	C	A	C	C	C	C	C	A	C	C	C	C	C	C	C	H	C	C	C	C	C	C	C	C	C	C	C	C	A	C	C	H	C	C	C	C	C	C	C
JAX00282553	10	9733508	1	C	G	C	C	C	C	C	C	G	C	C	C	C	C	G	C	C	C	C	C	C	C	H	C	C	C	C	C	C	C	C	C	C	C	C	G	C	C	H	C	C	C	C	C	C	C
JAX00014821	10	9735249	1	A	T	T	A	A	T	A	T	T	A	T	A	A	A	T	A	T	A	T	A	H	T	T	T	A	A	H	A	A	H	A	T	H	T	T	T	A	T	H	A	T	T	A	A	A	H
JAX00282555	10	9745638	1	C	T	C	C	C	T	C	C	C	C	T	C	C	C	C	C	C	C	T	C	H	C	C	C	C	C	C	C	C	H	C	T	H	T	C	C	C	C	C	C	C	C	C	C	C	C
JAX00014823	10	9753211	0	G	A	A	G	G	A	G	G	G	G	A	G	G	G	G	G	G	G	A	G	H	A	G	A	G	G	G	G	G	G	G	A	H	A	A	G	G	A	G	G	G	G	G	G	G	G
JAX00194584	10	9780645	1	T	C	T	T	T	T	T	T	C	T	T	T	T	T	C	T	T	T	T	T	T	T	H	T	T	T	T	T	T	T	T	T	T	T	T	C	T	T	H	T	T	T	T	T	T	T
JAX00282557	10	9787474	1	G	A	G	G	G	G	G	G	G	A	G	G	G	A	G	G	G	G	G	G	G	G	G	G	G	A	H	G	G	G	G	G	G	G	G	G	G	G	G	H	G	G	G	G	G	H
JAX00282558	10	9790884	0	A	G	A	A	A	A	A	G	G	A	A	A	A	A	G	A	G	A	A	A	A	A	G	A	A	A	H	A	A	A	A	A	A	A	A	G	A	A	H	A	G	G	A	A	A	H
JAX00014826	10	9797181	0	T	C	T	T	T	T	T	T	C	T	T	T	T	T	C	T	T	T	T	T	T	T	H	T	T	T	T	T	T	T	T	T	T	T	T	C	T	T	H	T	T	T	T	T	T	T
JAX00282560	10	9797239	0	T	A	T	T	T	T	T	A	A	T	T	T	T	T	A	T	A	T	T	T	T	T	A	T	T	T	H	T	T	T	T	T	T	T	T	A	T	T	H	T	A	A	T	T	T	H
JAX00282561	10	9799928	1	G	A	G	G	G	G	G	G	A	G	G	G	G	G	A	G	G	G	G	G	G	G	H	G	G	G	G	G	G	G	G	G	G	G	G	A	G	G	H	G	G	G	G	G	G	G
JAX00282562	10	9800040	0	C	T	C	C	C	C	C	C	T	C	C	C	C	C	T	C	C	C	C	C	C	C	C	C	C	C	C	C	C	C	C	C	C	C	C	T	C	C	H	C	C	C	C	C	C	C
JAX00282563	10	9804814	1	C	G	C	C	C	C	C	C	G	C	C	C	C	C	G	C	C	C	C	C	C	C	H	C	C	C	C	C	C	C	C	C	C	C	C	G	C	C	H	C	C	C	C	C	C	C
JAX00014827	10	9821520	0	G	A	G	G	G	G	G	A	G	G	G	G	G	G	G	G	A	G	G	G	G	G	H	G	G	G	H	G	G	G	G	G	G	G	G	G	G	G	G	G	A	A	G	G	G	H
JAX00014828	10	9821585	0	G	A	G	G	G	G	G	A	G	G	G	G	G	G	G	G	A	G	G	G	G	G	H	G	G	G	H	G	G	G	G	G	G	G	G	G	G	G	G	G	A	A	G	G	G	H
JAX00014829	10	9821640	0	A	G	A	A	A	A	A	G	G	A	A	A	A	A	G	A	G	A	A	A	A	A	G	A	A	A	H	A	A	A	A	A	A	A	A	G	A	A	H	A	G	G	A	A	A	H
JAX00194586	10	9830291	1	A	T	A	A	A	A	A	A	T	A	A	A	A	A	T	A	A	A	A	A	A	A	H	A	A	A	A	A	A	A	A	A	A	A	A	T	A	A	H	A	A	A	A	A	A	A
JAX00014830	10	9849431	1	C	T	C	C	T	C	T	C	C	C	C	T	T	C	C	T	C	C	C	T	H	C	C	C	T	C	C	T	T	H	T	C	H	C	C	C	C	C	H	C	C	C	T	C	T	C
JAX00282566	10	9868384	0	C	T	C	C	C	C	C	C	T	C	C	C	C	C	T	C	C	C	H	C	C	C	H	C	C	C	C	C	C	C	C	C	C	C	C	T	C	C	C	C	C	C	C	C	C	C
JAX00014832	10	9868577	0	C	T	C	C	T	C	T	T	T	C	C	T	T	C	T	T	T	C	C	T	H	C	T	C	T	C	H	T	T	H	T	C	H	C	C	T	C	C	T	C	T	T	T	C	T	H
JAX00282568	10	9869454	1	C	G	C	C	G	C	G	G	C	C	C	G	G	C	C	G	G	C	C	G	H	C	H	C	G	C	H	G	G	H	G	C	H	C	C	C	C	C	H	C	G	G	G	C	G	H
JAX00282569	10	9872535	0	A	G	A	A	A	A	A	A	G	A	A	A	A	A	G	A	A	A	A	A	A	A	H	A	A	A	A	A	A	A	A	A	A	A	A	G	A	A	H	A	A	A	A	A	A	A
JAX00282573	10	9905947	1	C	T	C	C	C	C	C	T	C	C	C	C	C	C	C	C	T	C	C	C	C	C	H	C	C	C	H	C	C	C	C	C	C	C	C	C	C	C	C	C	T	T	C	C	C	H
JAX00014834	10	9906058	1	T	C	T	T	C	T	C	C	C	T	T	C	C	T	C	C	C	T	T	C	H	T	C	T	C	T	H	C	C	H	C	T	H	T	T	C	T	T	C	T	C	C	C	T	C	H
JAX00014835	10	9911189	1	A	G	A	A	G	A	G	A	G	A	A	G	G	A	G	G	A	A	A	G	H	A	H	A	G	A	A	G	G	H	G	A	H	A	A	G	A	A	G	A	A	A	G	A	G	A
JAX00282577	10	9925276	0	G	A	G	G	A	G	A	A	G	G	G	A	A	G	G	A	A	G	G	A	A	G	A	G	A	G	H	A	A	H	A	G	H	G	G	G	G	G	A	G	A	A	A	G	A	H
JAX00282581	10	9936310	1	T	C	T	T	T	T	T	T	C	T	T	T	T	T	C	T	T	T	T	T	T	T	H	T	T	T	T	T	T	T	T	T	T	T	T	C	T	T	T	T	T	T	T	T	T	T
JAX00014836	10	9938493	0	T	C	T	T	C	T	C	T	T	T	T	C	C	T	H	C	T	T	T	C	H	T	T	T	C	T	T	C	C	H	C	T	H	T	T	T	T	T	C	T	T	T	C	T	C	T
JAX00282583	10	9939282	1	C	A	C	C	C	A	C	C	C	C	A	C	C	C	C	C	C	C	A	C	H	C	C	C	C	C	C	C	C	H	C	A	H	A	C	C	C	C	C	C	C	C	C	C	C	C
JAX00014837	10	9941532	1	G	A	G	G	A	G	A	G	A	G	G	A	A	G	A	A	G	G	G	A	H	G	H	G	A	G	G	A	A	H	A	G	H	G	G	A	G	G	A	G	G	G	A	G	A	G
JAX00194587	10	9942018	1	C	G	C	C	C	C	C	C	G	C	C	C	C	C	G	C	C	C	C	C	C	C	H	C	C	C	C	C	C	C	C	C	C	C	C	G	C	C	C	C	C	C	C	C	C	C
JAX00194588	10	9942113	0	T	C	T	T	T	T	T	T	C	T	T	T	T	T	C	T	T	T	T	T	T	T	T	T	T	T	T	T	T	T	T	T	T	T	T	C	T	T	H	T	T	T	T	T	T	T
JAX00194589	10	9943695	0	C	T	C	C	C	C	C	C	T	C	C	C	C	C	T	C	C	C	C	C	C	C	H	C	C	C	C	C	C	C	C	C	C	C	C	T	C	C	H	C	C	C	C	C	C	C
JAX00014838	10	9956909	0	T	C	T	T	C	T	C	C	C	T	T	C	C	T	C	C	C	T	T	C	H	T	C	T	C	T	H	C	C	H	C	T	H	T	T	C	T	T	C	T	C	C	C	T	C	H
JAX00282588	10	9973513	0	G	A	G	G	G	G	G	G	A	G	G	G	G	G	A	G	G	G	G	G	G	G	H	G	G	G	G	G	G	G	G	G	G	G	G	A	G	G	H	G	G	G	G	G	G	G
JAX00282589	10	9977356	0	G	A	G	G	G	G	G	A	G	G	G	G	G	G	G	G	A	G	G	G	G	G	H	G	G	G	H	G	G	G	G	G	G	G	G	G	G	G	G	G	A	A	G	G	G	H
JAX00014840	10	9984547	0	C	T	C	C	T	C	T	C	T	C	C	T	T	C	T	T	C	C	C	T	H	C	H	C	T	C	C	T	T	H	T	C	H	C	C	T	C	C	T	C	C	C	T	C	T	C
JAX00282590	10	9994695	0	T	G	T	T	G	T	G	T	T	T	T	G	G	T	T	G	T	T	T	G	H	T	T	T	G	T	T	G	G	G	G	T	H	T	T	T	T	T	H	T	T	T	G	T	G	T
JAX00014842	10	10005133	1	G	A	G	G	A	G	A	A	A	G	G	A	A	G	A	A	A	G	G	A	H	G	A	G	A	G	H	A	A	H	A	G	H	G	G	A	G	G	A	G	A	A	A	G	A	H
JAX00282591	10	10030698	0	T	A	T	T	T	T	T	A	A	T	T	T	T	T	A	T	A	T	T	T	T	T	A	T	T	T	H	T	T	T	T	T	T	T	T	A	T	T	H	T	A	A	T	T	T	H
JAX00014844	10	10031231	1	T	C	T	T	C	T	C	C	C	T	T	C	C	T	C	C	C	T	T	C	H	T	C	T	C	T	H	C	C	H	C	T	H	T	T	C	T	T	C	T	C	C	C	T	C	H
JAX00282592	10	10031346	0	C	T	C	C	C	C	C	T	T	C	C	C	C	C	T	C	T	C	C	C	C	C	T	C	C	C	H	C	C	C	C	C	C	C	C	T	C	C	H	C	T	T	C	C	C	H
JAX00282593	10	10040341	1	C	T	C	C	C	C	C	C	T	C	C	C	C	C	T	C	C	C	C	C	C	C	H	C	C	C	C	C	C	C	C	C	C	C	C	T	C	C	H	C	C	C	C	C	C	C
JAX00282594	10	10040901	0	T	G	T	T	T	T	T	G	T	T	T	T	T	T	T	T	G	T	T	T	T	T	H	T	T	T	H	T	T	T	T	T	T	T	T	T	T	T	T	T	G	G	T	T	T	H
JAX00282595	10	10067634	0	C	T	C	C	C	C	C	C	T	C	C	C	C	C	T	C	C	C	C	C	C	C	H	C	C	C	C	C	C	C	C	C	C	C	C	T	C	C	H	C	C	C	C	C	C	C
JAX00014846	10	10070814	0	A	G	A	A	G	G	G	G	G	A	G	G	G	A	G	G	G	A	G	G	G	A	G	A	G	A	H	G	G	G	G	G	G	G	A	G	A	A	G	A	G	G	G	A	G	H
JAX00282597	10	10071730	1	A	C	A	A	A	C	A	A	A	A	C	A	A	A	A	A	A	A	C	A	H	A	A	A	A	A	A	A	A	H	A	C	H	C	A	A	A	A	A	A	A	A	A	A	A	A
JAX00282599	10	10084615	1	T	C	T	T	C	T	C	C	T	T	T	C	C	T	T	C	C	T	T	C	H	T	H	T	C	T	H	C	C	H	C	T	H	T	T	T	T	T	H	T	C	C	C	T	C	H
JAX00014848	10	10093274	1	T	C	T	T	C	T	C	C	C	T	T	C	C	T	C	C	C	T	T	C	H	T	C	T	C	T	H	C	C	H	C	T	H	T	T	C	T	T	C	T	C	C	C	T	C	H
JAX00014850	10	10098092	1	A	G	A	A	G	A	G	A	A	A	A	G	G	A	A	G	A	A	A	G	H	A	A	A	G	A	A	G	G	H	G	A	H	A	A	A	A	A	H	A	A	A	G	A	G	A
JAX00282600	10	10104448	1	A	G	A	A	A	A	A	G	A	A	A	A	A	A	A	A	G	A	A	A	A	A	H	A	A	A	H	A	A	A	A	A	A	A	A	A	A	A	A	A	G	G	A	A	A	H
JAX00282601	10	10113421	1	G	A	G	G	A	G	G	G	G	G	G	G	A	G	G	A	G	G	G	A	G	G	G	G	G	G	G	G	G	G	H	G	G	G	G	G	G	G	G	G	G	G	H	G	H	G
JAX00282603	10	10113790	1	G	T	G	G	T	G	T	G	G	G	G	T	T	G	G	T	G	G	G	T	H	G	G	G	T	G	G	T	T	H	T	G	H	G	G	G	G	G	H	G	G	G	T	G	T	G
JAX00282604	10	10116835	0	C	G	C	C	G	C	G	C	C	C	C	G	G	C	C	G	C	C	C	G	H	C	C	C	G	C	C	G	G	C	G	C	H	C	C	C	C	C	H	C	C	C	G	C	G	C
JAX00282608	10	10122221	1	A	C	A	A	A	A	A	A	C	A	A	A	A	A	C	A	A	A	A	A	A	A	H	A	A	A	A	A	A	A	A	A	A	A	A	C	A	A	H	A	A	A	A	A	A	A
JAX00014851	10	10131009	1	G	A	G	G	A	G	A	G	G	G	G	A	A	G	G	A	G	G	G	A	H	G	G	G	A	G	G	A	A	H	A	G	H	G	G	G	G	G	H	G	G	G	A	G	A	G
JAX00014852	10	10132031	0	G	A	G	G	G	G	G	G	A	G	G	G	G	G	A	G	G	G	G	G	G	G	H	G	G	G	G	G	G	G	G	G	G	G	G	A	G	G	G	G	G	G	G	G	G	G
JAX00014853	10	10147502	0	G	A	A	G	G	G	G	G	G	G	G	G	G	G	G	G	G	G	G	G	G	A	G	A	G	G	G	G	G	G	G	G	G	G	A	G	G	A	G	G	G	G	G	G	G	G
JAX00014854	10	10164386	0	C	T	T	C	C	C	C	C	C	C	C	C	C	C	C	C	C	C	C	C	C	T	C	T	C	C	C	C	C	C	C	C	C	C	T	C	C	T	C	C	C	C	C	C	C	C
JAX00014855	10	10166994	0	T	A	T	T	T	T	T	A	A	T	T	T	T	T	A	T	A	T	T	T	T	T	A	T	T	T	T	T	T	T	T	T	T	T	T	A	T	T	H	T	A	A	T	T	T	H
JAX00282613	10	10167235	0	C	T	C	C	C	C	C	C	T	C	C	C	C	C	T	C	C	C	C	C	C	C	H	C	C	C	C	C	C	C	C	C	C	C	C	T	C	C	H	C	C	C	C	C	C	C
JAX00194594	10	10203101	0	G	A	G	G	G	G	G	G	A	G	G	G	G	G	A	G	G	G	G	G	G	G	A	G	G	G	G	H	G	G	G	G	G	G	G	A	G	G	A	G	G	G	G	G	G	G
JAX00194595	10	10203119	0	C	G	C	C	C	C	C	C	G	C	C	C	C	C	G	C	C	C	C	C	C	C	H	C	C	C	C	C	C	C	C	C	C	C	C	G	C	C	H	C	C	C	C	C	C	C
JAX00282614	10	10206808	0	T	C	T	T	T	T	T	C	C	T	T	T	T	T	C	T	C	T	T	T	T	T	C	T	T	T	T	T	T	T	T	T	T	T	T	C	T	T	H	T	C	C	T	T	T	H
JAX00282615	10	10219075	0	G	A	G	G	G	G	G	A	G	G	G	G	G	G	G	G	A	G	H	G	G	G	H	G	G	G	G	G	G	G	G	G	G	G	G	G	G	G	G	G	A	A	G	G	G	H
JAX00014858	10	10225340	1	C	T	C	C	C	C	C	T	T	C	C	C	C	C	T	C	T	C	C	C	C	C	T	C	C	C	C	C	C	C	C	C	C	C	C	T	C	C	H	C	T	T	C	C	C	H
JAX00014859	10	10225412	1	T	C	T	T	T	T	T	C	C	T	T	T	T	T	C	T	C	T	T	T	T	T	C	T	T	T	T	T	T	T	T	T	T	T	T	C	T	T	H	T	C	C	T	T	T	H
JAX00282620	10	10239706	1	C	T	C	C	C	C	C	T	C	C	C	C	C	C	C	C	T	C	C	C	C	C	H	C	C	C	C	C	C	C	C	C	C	C	C	C	C	C	C	C	T	T	C	C	C	H
JAX00282621	10	10239883	1	G	A	G	G	G	G	G	A	G	G	G	G	G	G	G	G	A	G	G	G	G	G	H	G	G	G	G	G	G	G	G	G	G	G	G	G	G	G	G	G	A	A	G	G	G	H
JAX00282626	10	10246762	0	G	C	G	G	G	G	G	C	G	G	G	G	G	G	G	G	C	G	G	G	G	G	H	G	G	G	G	G	G	G	G	G	G	G	G	G	G	G	G	G	C	C	G	G	G	H
JAX00282628	10	10247205	0	C	A	C	C	C	C	C	A	A	C	C	C	C	C	A	C	A	C	C	C	C	C	A	C	C	C	C	C	C	C	C	C	C	C	C	A	C	C	H	C	A	A	C	C	C	H
JAX00014860	10	10256685	1	G	T	G	G	G	G	G	T	T	G	G	G	G	G	T	G	T	G	G	G	G	G	T	G	G	G	G	G	G	G	G	G	G	G	G	T	G	G	H	G	T	T	G	G	G	H
JAX00282630	10	10264723	1	C	T	C	C	C	C	C	T	T	C	C	C	C	C	T	C	T	C	C	C	C	C	T	C	C	C	C	C	C	C	C	C	C	C	C	T	C	C	H	C	T	T	C	C	C	H
JAX00282631	10	10268618	1	C	A	C	C	C	C	C	A	A	C	C	C	C	C	A	C	A	C	C	C	C	C	A	C	C	C	C	C	C	C	C	C	C	C	C	A	C	C	H	C	A	A	C	C	C	H
JAX00282632	10	10268977	0	T	G	T	T	T	T	T	G	G	T	T	T	T	T	G	T	G	T	T	T	T	T	G	T	T	T	T	T	T	T	T	T	T	T	T	G	T	T	H	T	G	G	T	T	T	H
JAX00282633	10	10271868	1	T	C	T	T	T	T	T	T	C	T	T	T	T	T	C	T	T	T	T	T	T	T	H	T	T	T	T	T	T	T	T	T	T	T	T	C	T	T	H	T	T	T	T	T	T	T
JAX00014863	10	10298286	1	T	C	T	T	T	T	T	C	C	C	T	T	T	C	C	T	C	T	T	T	T	T	C	T	T	C	C	T	T	T	T	T	T	T	T	C	T	T	H	H	C	C	T	T	T	C
JAX00014864	10	10299188	0	T	C	T	T	T	T	T	C	T	T	T	T	T	T	T	T	C	T	H	T	T	T	C	T	T	T	T	T	T	T	T	T	T	T	T	T	T	T	T	T	C	C	T	T	T	H
JAX00282634	10	10299279	1	G	A	G	G	G	G	G	A	G	G	G	G	G	G	G	G	A	G	G	G	G	G	H	G	G	G	G	G	G	G	G	G	G	G	G	G	G	G	G	G	A	A	G	G	G	H
JAX00282635	10	10309539	1	A	G	A	A	A	A	A	A	G	A	A	A	A	A	G	A	A	A	A	A	A	A	H	A	A	A	A	A	A	A	A	A	A	A	A	G	A	A	H	A	A	A	A	A	A	A
JAX00282637	10	10319097	1	T	G	T	T	T	T	T	G	G	T	T	T	T	T	G	T	G	T	T	T	T	T	G	T	T	T	T	T	T	T	T	T	T	T	T	G	T	T	H	T	G	G	T	T	T	H
JAX00282638	10	10324785	1	T	C	T	T	T	T	T	T	C	T	T	T	T	T	C	T	T	T	T	T	T	T	H	T	T	T	T	T	T	T	T	T	T	T	T	C	T	T	H	T	T	T	T	T	T	T
JAX00014867	10	10338364	0	T	C	T	T	T	T	T	C	C	T	T	T	T	T	C	T	C	T	T	T	T	T	C	T	T	T	T	T	T	T	T	T	T	T	T	C	T	T	H	T	C	C	T	T	T	H
JAX00014868	10	10338709	0	G	A	G	G	G	G	G	A	G	G	G	G	G	G	G	G	A	G	G	G	G	G	H	G	G	G	G	G	G	G	G	G	G	G	G	G	G	G	G	G	A	A	G	G	G	H
JAX00282639	10	10348355	0	A	G	A	A	A	A	A	G	G	A	A	A	A	A	G	A	G	A	H	A	A	A	G	A	A	A	A	A	A	A	A	A	A	A	A	G	A	A	H	A	G	G	A	A	A	H
JAX00282641	10	10367883	0	A	T	A	A	A	A	A	A	T	A	A	A	A	A	T	A	A	A	A	A	A	A	H	A	A	A	A	A	A	A	A	A	A	A	A	T	A	A	H	A	A	A	A	A	A	A
JAX00194596	10	10368461	0	T	C	T	T	T	T	T	T	C	T	T	T	T	T	C	T	T	T	T	T	T	T	H	T	T	T	T	T	T	T	T	T	T	T	T	C	T	T	H	T	T	T	T	T	T	T
JAX00282642	10	10369034	1	T	C	T	T	T	T	T	C	C	T	T	T	T	T	C	T	C	T	T	T	T	T	C	T	T	T	T	T	T	T	T	T	T	T	T	C	T	T	H	T	C	C	T	T	T	H
JAX00282643	10	10372766	0	G	A	G	G	G	G	G	G	A	G	G	G	G	G	A	G	G	G	G	G	G	G	H	G	G	G	G	G	G	G	G	G	G	G	G	A	G	G	H	G	G	G	G	G	G	G
JAX00014869	10	10376784	1	G	A	G	G	G	G	G	G	A	G	G	G	G	G	A	G	G	G	G	G	G	G	H	G	G	G	G	G	G	G	G	G	G	G	G	A	G	G	H	G	G	G	G	G	G	G
JAX00014870	10	10377520	0	G	A	G	G	G	G	G	A	A	G	G	G	H	G	A	H	A	G	G	G	G	H	A	G	G	G	G	G	G	G	G	G	G	G	G	A	G	G	H	G	A	A	G	G	G	H
JAX00014871	10	10381569	1	G	A	G	G	G	G	G	G	A	G	G	G	G	G	A	G	G	G	G	G	G	G	H	G	G	G	G	G	G	G	G	G	G	G	G	A	G	G	H	G	G	G	G	G	G	G
JAX00282646	10	10422381	1	C	T	C	C	C	C	C	T	T	C	C	C	C	C	T	C	T	C	C	C	C	C	T	C	C	C	C	C	C	C	C	C	C	C	C	T	C	C	H	C	T	T	C	C	C	H
JAX00014872	10	10428834	0	C	T	C	C	C	C	C	T	T	C	C	C	C	C	T	C	T	C	C	C	C	C	T	C	C	C	C	C	C	C	C	C	C	C	C	T	C	C	H	C	T	T	C	C	C	H
JAX00282648	10	10436193	1	G	A	G	G	G	G	G	A	A	G	G	G	G	G	A	G	A	G	G	G	G	G	A	G	G	G	G	G	G	G	G	G	G	G	G	A	G	G	H	G	A	A	G	G	G	H
JAX00014874	10	10439162	1	T	C	C	T	T	C	T	T	T	C	C	T	T	C	T	T	T	T	C	T	H	C	T	C	T	C	C	T	T	H	T	C	H	C	C	T	T	C	T	H	T	T	T	T	T	H
JAX00282649	10	10442727	0	C	T	C	C	C	C	C	T	C	C	C	C	C	C	C	C	H	C	C	C	C	C	T	C	C	C	C	C	C	C	C	C	C	C	C	C	C	C	C	C	T	H	C	C	C	H
JAX00282650	10	10445982	1	A	C	C	A	A	C	A	A	A	C	C	A	A	C	A	A	A	A	C	A	H	C	A	C	A	C	C	A	A	H	A	C	H	C	C	A	A	C	A	H	A	A	A	A	A	H
JAX00282651	10	10449366	0	C	T	C	C	C	C	C	T	C	C	C	C	C	C	C	C	T	C	C	C	C	C	H	C	C	C	C	C	C	C	C	C	C	C	C	C	C	C	C	C	T	T	C	C	C	H
JAX00014875	10	10459137	0	A	G	G	A	A	G	A	G	G	G	G	A	A	G	G	A	G	A	G	A	H	G	G	G	A	G	G	A	A	H	A	G	H	G	G	G	A	G	H	H	G	G	A	A	A	G
JAX00014877	10	10462000	1	T	G	G	T	T	G	T	T	T	G	G	T	T	G	T	T	T	T	G	T	H	G	T	G	T	G	G	T	T	H	T	G	H	G	G	T	T	G	T	H	T	T	T	T	T	H
JAX00282652	10	10463421	0	G	T	G	G	G	G	G	G	T	G	H	G	G	G	T	G	G	G	G	G	G	G	H	G	G	G	G	G	G	G	G	G	G	G	G	T	G	G	H	G	G	G	G	G	G	G
JAX00194601	10	10470721	0	C	T	C	C	C	C	C	C	T	C	C	C	C	C	T	C	C	C	C	C	C	C	H	C	C	C	C	C	C	C	C	C	C	C	C	T	C	C	H	C	C	C	C	C	C	C
JAX00187273	10	10472533	1	G	A	A	G	A	A	A	G	A	A	A	A	A	A	A	A	G	G	A	A	A	A	H	A	A	A	A	A	A	A	A	A	A	A	A	A	G	A	A	H	G	G	A	G	A	H
JAX00282654	10	10493931	0	A	C	A	A	A	A	A	C	C	A	A	A	A	A	C	A	C	A	A	A	A	A	C	A	A	A	A	A	A	A	A	A	A	A	A	C	A	A	H	A	C	C	A	A	A	H
JAX00014878	10	10494884	1	A	G	A	A	G	A	G	A	A	A	A	G	G	A	A	G	A	A	A	G	H	A	A	A	G	A	A	G	G	H	G	A	H	A	A	A	A	A	H	A	A	A	G	A	G	A
JAX00282657	10	10494904	1	G	A	G	G	G	A	G	G	G	G	A	G	G	G	G	G	G	G	A	G	H	G	G	G	G	G	G	G	G	H	G	A	H	A	G	G	G	G	G	G	G	G	G	G	G	G
JAX00282659	10	10498971	0	G	A	G	G	G	G	G	A	G	G	G	G	G	G	G	G	A	G	G	G	G	G	H	G	G	G	G	G	G	G	G	G	G	G	G	G	G	G	G	G	A	A	G	G	G	H
JAX00282660	10	10499306	1	T	C	T	T	T	T	T	T	C	T	T	T	T	T	C	T	T	T	T	T	T	T	H	T	T	T	T	T	T	T	T	T	T	T	T	C	T	T	H	T	T	T	T	T	T	T
JAX00282665	10	10508750	0	C	A	C	C	C	C	C	C	A	C	C	C	C	C	A	C	C	C	C	C	C	C	H	C	C	C	C	C	C	C	C	C	C	C	C	A	C	C	H	C	C	C	C	C	C	C
JAX00014880	10	10518282	1	A	G	A	A	G	A	G	G	G	A	A	G	G	A	G	G	G	A	A	G	H	A	G	A	G	A	A	G	G	H	G	A	H	A	A	G	A	A	G	A	G	G	G	A	G	H
JAX00282666	10	10524425	0	G	A	G	G	A	G	A	A	A	G	G	A	A	G	A	A	A	G	G	A	H	G	A	G	A	G	G	A	A	H	A	G	H	G	G	A	G	G	A	G	A	A	A	G	A	A
JAX00187274	10	10532386	0	A	G	G	A	G	G	G	G	G	G	G	G	G	G	G	G	G	A	G	G	G	G	G	G	G	G	G	G	G	G	G	G	G	G	G	G	A	G	G	H	G	G	G	A	G	G
JAX00282669	10	10537053	0	G	A	G	G	G	G	G	G	A	G	G	G	G	G	A	G	G	G	G	G	G	G	H	G	G	G	G	G	G	G	G	G	G	G	G	A	G	G	H	G	G	G	G	G	G	G
JAX00282670	10	10539822	1	T	G	T	T	T	T	T	G	G	T	T	T	T	T	G	T	G	T	T	T	T	T	G	T	T	T	T	T	T	T	T	T	T	T	T	G	T	T	H	T	G	G	T	T	T	H
JAX00282671	10	10540016	1	G	A	A	G	G	A	G	G	G	G	A	G	G	H	G	G	G	G	A	G	H	A	G	A	G	G	G	G	G	H	G	A	H	A	A	G	G	A	G	G	G	G	G	G	G	G
JAX00282674	10	10552965	1	C	T	C	C	C	C	C	T	C	C	C	C	C	C	C	C	T	C	C	C	C	C	H	C	C	C	C	C	C	C	C	C	C	C	C	C	C	C	C	C	T	T	C	C	C	H
JAX00282676	10	10558818	1	G	A	A	G	G	A	G	G	G	G	A	G	G	H	G	G	G	G	A	G	H	A	G	A	G	G	G	G	G	H	G	A	H	A	A	G	G	A	G	G	G	G	G	G	G	G
JAX00282679	10	10568873	1	C	T	C	C	C	C	C	C	C	T	C	C	C	H	C	C	C	C	C	C	C	C	C	C	C	T	T	C	C	C	C	C	C	C	C	C	C	C	C	H	C	C	C	C	C	H
JAX00014885	10	10587397	1	G	A	A	G	G	A	G	G	G	G	A	G	G	H	G	G	G	G	A	G	H	A	G	A	G	G	G	G	G	H	G	A	H	A	A	G	G	A	G	G	G	G	G	G	G	G
JAX00282682	10	10598066	0	G	A	G	G	G	G	G	A	G	G	G	G	G	G	G	G	A	G	G	G	G	G	H	G	G	G	G	G	G	G	G	G	G	G	G	G	G	G	G	G	A	A	G	G	G	H
JAX00282683	10	10598615	0	T	G	T	T	T	T	T	G	T	T	T	T	T	T	T	T	G	T	T	T	T	T	G	T	T	T	T	T	T	T	T	T	T	T	T	T	T	T	T	T	G	G	T	T	T	H
JAX00282684	10	10599247	0	G	A	A	G	G	A	G	A	A	A	A	G	G	A	A	G	A	G	A	G	H	A	A	A	G	A	A	G	G	H	G	A	H	A	A	A	G	A	H	H	A	A	G	G	G	A
JAX00282685	10	10599345	1	G	T	T	G	G	T	G	G	G	G	T	G	G	H	G	G	G	G	T	G	H	T	G	T	G	G	G	G	G	H	G	T	H	T	T	G	G	T	G	G	G	G	G	G	G	G
JAX00282686	10	10599359	0	A	C	C	A	A	C	A	A	A	A	C	A	A	H	A	A	A	A	C	A	H	C	A	C	A	A	A	A	A	H	A	C	H	C	C	A	A	C	A	A	A	A	A	A	A	A
JAX00282689	10	10605178	1	T	C	T	T	T	T	T	C	C	C	T	T	T	H	C	T	C	T	T	T	T	T	C	T	T	C	C	T	T	T	T	T	T	T	T	C	T	T	H	H	C	C	T	T	T	C
JAX00282690	10	10605776	0	C	T	C	C	C	C	C	C	C	T	C	C	C	H	C	C	C	C	C	C	C	C	C	C	C	T	T	C	C	C	C	C	C	C	C	C	C	C	C	H	C	C	C	C	C	H
JAX00282691	10	10605895	1	T	C	T	T	T	C	T	T	T	T	C	T	T	T	T	T	T	T	C	T	H	T	T	T	T	T	T	T	T	H	T	C	H	C	T	T	T	T	T	T	T	T	T	T	T	T
JAX00282692	10	10606382	0	T	G	T	T	T	T	T	T	T	G	T	T	T	H	T	T	T	T	T	T	T	T	T	T	T	G	G	T	T	T	T	T	T	T	T	T	T	T	T	H	T	T	T	T	T	H
JAX00282695	10	10613421	1	C	A	C	C	C	C	C	A	A	C	C	C	C	C	A	C	A	C	C	C	C	C	A	C	C	C	C	C	C	C	C	C	C	C	C	A	C	C	H	C	A	A	C	C	C	H
JAX00282696	10	10613582	1	A	G	A	A	A	A	A	G	G	A	A	A	A	A	G	A	G	A	A	A	A	A	G	A	A	A	A	A	A	A	A	A	A	A	A	G	A	A	H	A	G	G	A	A	A	H
JAX00014888	10	10619990	0	G	A	A	G	G	G	G	G	G	G	G	G	G	H	G	G	G	G	G	G	G	A	G	A	G	H	G	G	G	G	G	G	G	G	A	G	G	A	G	G	G	G	G	G	G	G
JAX00187275	10	10633082	1	G	A	A	G	A	A	A	A	A	A	A	A	A	A	A	A	A	G	A	A	A	A	A	A	A	A	A	A	A	A	A	A	A	A	A	A	G	A	A	H	A	A	A	G	A	A
JAX00282698	10	10633695	0	T	C	T	T	T	T	T	T	C	T	T	T	T	T	C	T	T	T	T	T	T	T	T	T	T	T	T	T	T	T	T	T	T	T	T	C	T	T	H	T	T	T	T	T	T	T
JAX00014889	10	10633738	0	G	A	A	G	G	G	G	G	G	G	G	G	G	G	G	G	G	G	G	G	G	A	G	A	G	G	G	G	G	G	G	G	G	G	A	G	G	A	G	G	G	G	G	G	G	G
JAX00282699	10	10634166	1	G	T	G	G	G	T	G	G	G	G	T	G	G	G	G	G	G	G	T	G	H	G	G	G	G	G	G	G	G	H	G	T	H	T	G	G	G	G	G	G	G	G	G	G	G	G
JAX00282700	10	10634498	1	A	C	A	A	A	A	A	A	C	C	A	A	A	C	C	A	A	A	A	A	A	A	H	A	A	C	C	A	A	A	A	A	A	A	A	C	A	A	H	H	A	A	A	A	A	H
JAX00282705	10	10653896	0	A	G	A	A	A	A	A	A	G	A	A	A	A	A	G	A	A	A	A	A	A	A	H	A	A	A	A	A	A	A	A	A	A	A	A	G	A	A	H	A	A	A	A	A	A	A
JAX00282706	10	10660794	1	C	T	C	C	C	C	C	T	T	C	C	C	C	C	T	C	T	C	C	C	C	C	T	C	C	C	C	C	C	C	C	C	C	C	C	T	C	C	H	C	T	T	C	C	C	H
JAX00014891	10	10665001	1	C	T	T	C	C	C	C	T	T	C	C	C	C	C	T	C	T	C	C	C	C	T	T	T	C	C	C	C	C	C	C	C	C	C	T	T	C	T	H	C	T	T	C	C	C	H
JAX00014893	10	10689179	0	C	T	T	C	C	C	C	C	C	T	C	C	C	T	C	C	C	C	C	C	C	T	C	T	C	T	T	C	C	C	C	C	C	C	T	C	C	T	C	H	C	C	C	C	C	H
JAX00282708	10	10689198	0	G	A	G	G	G	G	G	A	A	G	G	G	G	G	A	G	A	G	G	G	G	G	A	G	G	G	G	G	G	G	G	G	G	G	G	A	G	G	G	G	A	A	G	G	G	H
JAX00282710	10	10691534	0	C	T	C	C	C	C	C	T	C	C	C	C	C	C	C	C	T	C	C	C	C	C	H	C	C	C	C	C	C	C	C	C	C	C	C	C	C	C	C	C	T	T	C	C	C	H
JAX00282711	10	10696758	0	C	A	C	C	C	C	C	A	C	C	C	C	C	C	C	C	A	C	C	C	C	C	H	C	C	C	C	C	C	C	C	C	C	C	C	C	C	C	C	C	A	A	C	C	C	H
JAX00282712	10	10697152	0	C	A	C	C	C	A	C	C	C	A	A	C	C	A	C	C	C	C	A	C	H	C	C	C	C	A	A	C	C	H	C	A	H	A	C	C	C	C	C	H	C	C	C	C	C	H
JAX00282713	10	10697335	1	G	C	G	G	G	C	G	C	C	C	C	G	G	C	C	G	C	G	C	G	H	G	C	G	G	C	C	G	G	H	G	C	H	C	G	C	G	G	H	H	C	C	G	G	G	C
JAX00282716	10	10713380	0	G	A	A	G	G	G	G	G	G	G	G	G	G	G	G	G	G	G	G	G	G	A	G	A	G	G	G	G	G	G	G	G	G	G	A	G	G	A	G	G	G	G	G	G	G	G
JAX00282717	10	10720234	0	G	A	G	G	G	G	G	A	A	G	G	G	G	G	H	G	A	G	G	G	G	G	A	G	G	H	G	G	G	G	G	G	G	G	G	A	G	G	H	G	A	A	G	G	G	H
JAX00282718	10	10720748	0	T	A	T	T	T	T	T	A	A	T	T	T	T	T	A	T	A	T	T	T	T	T	A	T	T	T	T	T	T	T	T	T	T	T	T	A	T	T	H	T	A	A	T	T	T	H
JAX00282719	10	10721289	1	G	T	G	G	G	G	G	T	T	G	G	G	G	G	T	G	T	G	G	G	G	G	T	G	G	G	G	G	G	G	G	G	G	G	G	T	G	G	H	G	T	T	G	G	G	H
JAX00282720	10	10722527	0	G	T	G	G	G	G	G	G	T	G	G	G	G	G	T	G	G	G	G	G	G	G	H	G	G	G	G	G	G	G	G	G	G	G	G	T	G	G	H	G	G	G	G	G	G	G
JAX00014898	10	10738948	0	T	C	C	T	T	T	T	T	T	T	T	T	T	T	T	T	T	T	T	T	T	C	T	C	T	T	T	T	T	T	T	T	T	T	C	T	T	C	T	T	T	T	T	T	T	T
JAX00282722	10	10751163	1	A	G	A	A	A	A	A	G	A	A	A	A	A	A	A	A	G	A	A	A	A	A	H	A	A	A	A	A	A	A	A	A	A	A	A	A	A	A	A	A	G	G	A	A	A	H
JAX00282727	10	10760052	0	A	T	A	A	A	A	A	T	A	A	A	A	A	A	A	A	T	A	A	A	A	A	H	A	A	A	A	A	A	A	A	A	A	A	A	A	A	A	A	A	T	T	A	A	A	H
JAX00282728	10	10760120	1	G	A	G	G	G	G	G	A	A	G	G	G	G	G	A	G	A	G	G	G	G	G	A	G	G	G	G	G	G	G	G	G	G	G	G	A	G	G	H	G	A	A	G	G	G	H
JAX00282729	10	10760158	0	G	A	G	G	G	G	G	G	G	A	G	G	G	A	G	G	G	G	G	G	G	G	G	G	G	A	A	H	G	G	G	G	G	G	G	G	G	G	G	H	G	G	G	G	G	H
JAX00194608	10	10763507	0	A	C	A	A	A	A	A	C	C	A	A	A	A	A	H	A	C	A	A	A	A	A	C	A	A	A	A	A	A	A	A	A	A	A	A	H	A	A	A	A	H	H	A	A	A	A
JAX00194609	10	10777901	1	T	C	T	T	T	T	T	T	C	T	T	T	T	T	C	T	T	T	T	T	T	T	H	T	T	T	T	T	T	T	T	T	T	T	T	C	T	T	H	T	T	T	T	T	T	T
JAX00014900	10	10788710	0	A	G	G	A	G	G	G	G	G	G	G	G	G	G	G	G	G	A	G	G	G	G	G	G	G	G	G	G	G	G	G	G	G	G	G	G	A	G	G	H	G	G	G	A	G	G
JAX00014902	10	10820946	1	C	T	C	C	C	T	C	C	C	C	T	C	C	C	C	C	C	C	T	C	H	C	C	C	C	C	C	C	C	H	C	T	H	T	C	C	C	C	C	C	C	C	C	C	C	C
JAX00282732	10	10821653	1	C	T	C	C	C	C	C	T	C	C	C	C	C	C	C	C	T	C	C	C	C	C	H	C	C	C	C	C	C	C	C	C	C	C	C	C	C	C	C	C	T	T	C	C	C	H
JAX00282733	10	10821830	0	A	C	A	A	A	A	A	C	A	A	A	A	A	A	A	A	C	A	A	A	A	A	A	A	A	H	A	A	A	A	A	A	A	A	A	A	A	A	A	A	C	C	A	A	A	H
JAX00282734	10	10837067	1	C	A	C	C	C	C	C	A	A	C	C	C	C	C	A	C	A	C	C	C	C	C	A	C	C	C	C	C	C	C	C	C	C	C	C	A	C	C	H	C	A	A	C	C	C	H
JAX00282735	10	10841071	1	G	C	G	G	G	G	G	C	C	G	G	G	G	G	C	G	C	G	G	G	G	G	C	G	G	G	G	G	G	G	G	G	G	G	G	C	G	G	H	G	C	C	G	G	G	H
JAX00194613	10	10841573	0	G	A	G	G	G	G	G	A	A	G	G	G	G	G	A	G	A	G	G	G	G	G	A	G	G	G	G	G	G	G	G	G	G	G	G	A	G	G	H	G	A	A	G	G	G	H
JAX00282736	10	10846158	0	A	T	A	A	A	A	A	T	A	A	A	A	A	A	A	A	T	A	A	A	A	A	H	A	A	A	A	A	A	A	A	A	A	A	A	A	A	A	A	A	T	T	A	A	A	H
JAX00282737	10	10849576	1	C	T	C	C	C	C	C	T	T	C	C	C	C	C	T	C	T	C	C	C	C	C	T	C	C	C	C	C	C	C	C	C	C	C	C	T	C	C	H	C	T	T	C	C	C	H
JAX00282738	10	10856394	0	A	G	A	A	A	A	A	G	G	A	A	A	A	A	G	A	G	A	A	A	A	A	G	A	A	A	A	A	A	A	A	A	A	A	A	G	A	A	H	A	G	G	A	A	A	H
JAX00014906	10	10861355	0	C	T	C	C	C	C	C	T	T	C	C	C	C	C	T	C	T	C	C	C	C	C	T	C	C	C	C	C	C	C	C	C	C	C	C	T	C	C	C	C	H	T	C	C	C	C
JAX00282741	10	10880036	0	A	C	A	A	A	A	A	C	C	A	H	A	A	A	C	A	C	H	H	A	A	A	C	A	A	A	A	A	A	A	A	A	A	A	A	C	A	A	H	A	C	C	A	A	A	H
JAX00282742	10	10899509	0	A	G	A	A	A	A	A	G	G	A	A	A	A	A	G	A	H	A	A	A	A	A	G	A	A	A	A	H	A	A	A	A	A	A	A	G	A	A	H	A	G	G	A	A	A	H
JAX00282743	10	10900933	0	G	A	G	G	G	G	G	A	G	G	G	G	G	G	G	G	A	G	G	G	G	G	H	G	G	G	G	G	G	G	G	G	G	G	G	G	G	G	G	G	A	A	G	G	G	H
JAX00014912	10	10942655	0	G	A	G	G	G	G	G	A	A	G	G	G	G	G	A	G	A	G	G	G	G	G	A	G	G	G	G	G	G	G	G	G	G	G	G	A	G	G	H	G	A	A	G	G	G	H
JAX00014913	10	10942703	0	T	G	T	T	T	T	T	G	G	T	T	T	T	T	G	T	G	T	T	T	T	T	G	T	T	T	T	T	T	T	T	T	T	T	T	G	T	T	H	T	G	G	T	T	T	H
JAX00282745	10	10947116	0	T	G	T	T	T	T	T	G	T	T	T	T	T	T	T	T	G	T	T	T	T	T	H	T	T	T	T	T	T	T	T	T	T	T	T	T	T	T	T	T	G	G	T	T	T	H
JAX00282746	10	10953397	1	G	T	G	G	G	G	G	T	G	G	G	G	G	G	G	G	T	G	G	G	G	G	H	G	G	G	G	G	G	G	G	G	G	G	G	G	G	G	G	G	T	T	G	G	G	H
JAX00282747	10	10959519	0	C	T	C	C	C	C	C	T	C	C	C	C	C	C	C	C	T	C	C	C	C	C	H	C	C	C	C	C	C	C	C	C	C	C	C	C	C	C	C	C	T	T	C	C	C	H
JAX00282748	10	10968237	0	G	C	G	G	G	G	G	C	C	G	G	G	G	G	C	G	C	G	G	G	G	G	C	G	G	G	G	G	G	G	G	G	G	G	G	C	G	G	H	G	C	C	G	G	G	H
JAX00014914	10	10968292	0	G	A	G	G	A	G	A	G	G	G	G	A	A	G	G	A	G	G	G	A	H	G	G	G	A	G	G	A	A	H	A	G	H	G	G	G	G	G	H	G	G	G	A	G	A	G
JAX00014915	10	10981827	0	T	C	T	T	T	T	T	C	C	T	T	T	T	T	C	T	C	T	T	T	T	T	C	T	T	T	T	T	T	T	T	T	T	T	T	C	T	T	H	T	C	C	T	T	T	H
JAX00014916	10	10983914	0	G	A	G	G	G	A	G	A	A	G	A	G	G	G	A	G	A	G	A	G	H	G	A	G	G	G	G	G	G	H	G	A	H	A	G	A	G	G	H	G	A	A	G	G	G	H
JAX00282751	10	10990553	1	T	C	T	T	T	T	T	C	T	T	T	T	T	T	T	T	C	T	T	T	T	T	H	T	T	T	T	T	T	T	T	T	T	T	T	T	T	T	T	T	C	C	T	T	T	H
JAX00194618	10	11004687	0	A	G	A	A	A	A	A	A	G	A	A	A	A	A	G	A	A	A	A	A	A	A	H	A	A	A	A	A	A	A	A	A	A	A	A	G	A	A	H	A	A	A	A	A	A	A
JAX00014917	10	11005195	0	C	G	C	C	C	C	C	C	G	C	C	C	C	C	G	C	H	C	H	C	C	C	H	C	C	C	C	C	C	C	C	C	C	C	C	G	C	C	H	C	C	C	C	C	C	C
JAX00194619	10	11011946	0	T	C	T	T	T	C	T	C	C	C	C	T	T	C	C	T	C	T	C	T	H	T	C	T	T	C	C	T	T	H	T	C	H	C	T	C	T	T	H	H	C	C	T	T	T	C
JAX00282752	10	11014599	1	T	G	T	T	T	G	T	G	G	T	G	T	T	T	G	T	G	T	G	T	H	T	G	T	T	T	T	T	T	H	T	G	H	G	T	G	T	T	H	T	G	G	T	T	T	H
JAX00282753	10	11014640	0	T	C	T	T	T	C	T	T	C	T	C	T	T	T	C	T	H	H	C	T	H	T	C	T	T	T	T	T	T	H	T	C	H	C	T	C	T	T	H	T	H	H	T	T	T	T
JAX00282755	10	11017148	0	G	A	G	G	G	A	G	G	A	A	A	G	G	A	A	G	G	G	A	G	H	G	A	G	G	A	A	G	G	H	G	A	H	A	G	A	G	G	A	H	G	G	G	G	G	H
JAX00282756	10	11017164	1	C	T	C	C	C	T	C	C	C	C	T	C	C	C	C	C	C	C	T	C	H	C	C	C	C	C	C	C	C	H	C	T	H	T	C	C	C	C	C	C	C	C	C	C	C	C
JAX00282758	10	11018743	0	A	T	A	A	A	A	A	T	T	A	A	A	A	A	T	A	T	A	A	A	A	A	T	A	A	A	A	A	A	A	A	A	A	A	A	T	A	A	H	A	T	T	A	A	A	H
JAX00282759	10	11018797	0	A	G	A	A	A	A	A	A	A	G	A	A	A	G	A	A	A	A	A	A	A	A	A	A	A	G	H	A	A	A	A	A	A	A	A	A	A	A	A	H	A	A	A	A	A	A
JAX00282760	10	11018833	1	T	C	T	T	T	T	T	C	C	T	T	T	T	T	C	T	C	T	T	T	T	T	C	T	T	T	T	T	T	T	T	T	T	T	T	C	T	T	H	T	C	C	T	T	T	H
JAX00282761	10	11023778	0	C	T	C	C	C	C	C	C	T	C	C	C	C	C	T	C	C	C	C	C	C	C	T	C	C	C	C	C	C	C	C	C	C	C	C	T	C	C	H	C	C	C	C	C	C	C
JAX00282762	10	11054170	0	C	T	C	C	C	C	C	C	C	T	C	C	C	T	C	C	C	C	C	C	C	C	C	C	C	T	T	C	C	C	C	C	C	C	C	C	C	C	C	H	C	C	C	C	C	H
JAX00282763	10	11054680	1	C	T	C	C	C	C	C	C	T	C	C	C	C	C	T	C	C	C	C	C	C	C	H	C	C	C	C	C	C	C	C	C	C	C	C	T	C	C	H	C	C	C	C	C	C	C
JAX00014920	10	11058372	1	T	A	T	T	T	A	T	A	T	A	A	T	T	A	T	T	A	T	A	T	H	T	H	T	T	A	A	T	T	H	T	A	H	A	T	T	T	T	T	H	A	A	T	T	T	A
JAX00014921	10	11058502	1	A	T	A	A	A	T	A	T	A	T	T	A	A	T	A	A	T	A	T	A	H	A	H	A	A	T	T	A	A	H	A	T	H	T	A	A	A	A	A	H	T	T	A	A	A	T
JAX00282771	10	11072011	1	T	C	T	T	T	C	T	T	C	C	C	T	T	C	C	T	T	T	C	T	H	T	H	T	T	C	C	T	T	H	T	C	H	C	T	C	T	T	H	H	T	T	T	T	T	H
JAX00282776	10	11077088	1	C	T	C	C	C	C	C	C	T	C	C	C	C	C	T	C	C	C	C	C	C	C	H	C	C	C	C	C	C	C	C	C	C	C	C	T	C	C	H	C	C	C	C	C	C	C
JAX00282780	10	11081769	0	C	T	C	C	C	C	C	C	T	C	C	C	C	C	T	C	C	C	C	C	C	C	H	C	C	C	C	C	C	C	C	C	C	C	C	T	C	C	H	C	H	C	C	C	C	C
JAX00282781	10	11082462	0	C	A	C	C	C	C	C	A	A	C	C	C	C	C	A	C	A	C	C	C	C	C	A	C	C	C	C	C	C	C	C	C	C	C	C	A	C	C	H	C	A	A	C	C	C	H
JAX00282782	10	11098161	1	A	G	A	A	A	A	A	G	G	A	A	A	A	A	G	A	G	A	A	A	A	A	G	A	A	A	A	A	A	A	A	A	A	A	A	G	A	A	H	A	G	G	A	A	A	H
JAX00282783	10	11099217	0	T	C	T	T	T	T	T	C	T	T	T	T	T	T	T	T	C	T	T	T	T	T	H	T	T	T	T	T	T	T	T	T	T	T	T	T	T	T	T	T	C	C	T	T	T	H
JAX00282785	10	11102294	0	C	T	C	C	C	C	C	T	T	C	C	C	C	C	T	C	T	C	C	C	C	C	T	C	C	C	C	C	C	C	C	C	C	C	C	T	C	C	H	C	T	T	C	C	C	H
JAX00282789	10	11115955	0	A	G	A	A	A	G	A	A	G	G	G	A	A	G	G	A	A	A	G	A	G	A	H	A	A	G	G	A	A	G	A	G	G	G	A	G	A	A	H	G	A	A	A	A	A	H
JAX00014924	10	11118548	0	C	A	C	C	C	C	C	C	A	A	C	C	C	A	A	C	C	C	C	C	C	C	C	C	C	H	A	C	C	C	C	C	C	C	C	A	C	C	H	H	C	C	C	C	C	H
JAX00014925	10	11118608	0	T	C	T	T	T	T	T	C	C	C	T	T	T	C	C	T	C	T	T	T	T	T	C	T	T	C	C	T	T	T	T	T	T	T	T	C	T	T	H	H	C	C	T	T	T	C
JAX00014926	10	11147385	0	T	C	C	T	T	C	T	C	T	C	C	T	T	C	T	T	C	T	C	T	H	C	H	C	T	C	C	T	T	H	T	C	H	C	C	T	T	C	T	H	C	C	T	T	T	C
JAX00014927	10	11147580	0	G	T	T	G	G	G	G	G	T	T	G	G	G	T	T	G	G	G	G	G	G	T	H	T	G	T	T	G	G	G	G	G	G	G	T	T	G	T	H	H	G	G	G	G	G	H
JAX00282795	10	11150014	0	G	T	G	G	G	G	G	T	G	G	G	G	G	G	G	G	T	G	G	G	G	G	H	G	G	G	G	G	G	G	G	G	G	G	G	G	G	G	G	G	T	T	G	G	G	H
JAX00014928	10	11150115	0	T	A	A	T	T	T	T	T	A	A	T	T	T	A	A	T	T	T	T	T	T	A	H	A	T	A	A	T	T	T	T	T	T	T	A	A	T	A	H	H	T	T	T	T	T	A
JAX00282797	10	11150599	1	G	A	A	G	G	G	G	G	G	A	G	G	G	A	G	G	G	G	G	G	G	A	G	A	G	A	A	G	G	G	G	G	G	G	A	G	G	A	G	H	G	G	G	G	G	H
JAX00282798	10	11150697	1	C	T	T	C	C	C	C	C	T	T	C	C	C	T	T	C	C	C	C	C	C	T	H	T	C	T	T	C	C	C	C	C	C	C	T	T	C	T	H	H	C	C	C	C	C	H
JAX00282799	10	11153216	0	C	T	T	C	C	C	C	T	T	T	C	C	C	T	T	C	T	C	C	C	C	T	T	T	C	T	T	C	C	C	C	C	C	C	T	T	C	T	H	H	T	T	C	C	C	T
JAX00282801	10	11154756	0	A	T	T	A	A	A	A	A	A	T	A	A	A	T	A	A	A	A	A	A	A	T	A	T	A	T	T	A	A	A	A	A	A	A	T	A	A	T	A	H	A	A	A	A	A	H
JAX00282802	10	11154821	1	C	T	C	C	C	T	C	T	C	C	T	C	C	C	C	C	T	C	T	C	H	C	H	C	C	C	C	C	C	H	C	T	H	T	C	C	C	C	C	C	T	T	C	C	C	H
JAX00282803	10	11157036	1	C	T	T	C	C	C	C	C	C	T	C	C	C	T	C	C	C	C	C	C	C	T	C	T	C	T	T	C	C	C	C	C	C	C	T	C	C	T	C	H	C	C	C	C	C	H
JAX00282804	10	11157116	1	A	G	G	A	A	G	A	G	G	G	G	A	A	G	G	A	G	A	G	A	H	G	G	G	A	G	G	A	A	H	A	G	H	G	G	G	A	G	H	H	G	G	A	A	A	G
JAX00014929	10	11164964	1	T	C	C	T	T	C	T	T	T	C	C	T	T	C	T	T	T	T	C	T	H	C	T	C	T	C	C	T	T	H	T	C	H	C	C	T	T	C	T	H	T	T	T	T	T	H
JAX00014930	10	11165081	1	G	A	A	G	G	A	G	G	G	A	A	G	G	A	G	G	G	G	A	G	H	A	G	A	G	A	A	G	G	H	G	A	H	A	A	G	G	A	G	H	G	G	G	G	G	H
JAX00014931	10	11168856	1	A	G	G	A	A	G	A	G	G	G	G	A	A	G	G	A	G	A	G	A	H	G	G	G	A	G	G	A	A	H	A	G	H	G	G	G	A	G	H	H	G	G	A	A	A	G
JAX00194621	10	11224020	0	C	G	C	C	C	C	C	C	G	C	C	C	C	C	H	C	C	C	C	C	C	C	H	C	C	C	C	C	C	C	C	C	C	C	C	G	C	C	H	C	C	C	C	C	C	C
JAX00282808	10	11224230	1	A	G	A	A	A	A	A	A	G	A	A	A	A	A	G	A	A	A	A	A	A	A	H	A	A	A	A	A	A	A	A	A	A	A	A	G	A	A	H	A	A	A	A	A	A	A
JAX00282809	10	11224544	1	C	A	C	C	C	C	C	C	A	C	C	C	C	C	A	C	C	C	C	C	C	C	H	C	C	C	C	C	C	C	C	C	C	C	C	A	C	C	H	C	C	C	C	C	C	C
JAX00282810	10	11224719	0	G	T	G	G	G	G	G	T	G	G	G	G	G	G	G	G	T	G	G	G	G	G	H	G	G	G	G	G	G	G	G	G	G	G	G	G	G	G	G	G	T	T	G	G	G	H
JAX00014932	10	11224751	1	T	C	C	T	T	T	T	C	C	C	T	T	T	C	C	T	C	T	T	T	T	C	C	C	T	C	C	T	T	T	T	T	T	T	C	C	T	C	H	H	C	C	T	T	T	C
JAX00014933	10	11225440	0	A	C	C	A	A	A	A	C	C	C	A	A	A	C	C	A	C	A	A	A	A	C	C	C	A	C	C	A	A	A	A	A	A	A	C	C	A	C	H	H	C	C	A	A	A	C
JAX00282812	10	11226750	1	G	A	G	G	G	G	G	G	A	G	G	G	G	G	A	G	G	G	G	G	G	G	H	G	G	G	G	G	G	G	G	G	G	G	G	A	G	G	H	G	G	G	G	G	G	G
JAX00282813	10	11226798	1	C	T	C	C	C	T	C	C	C	C	T	C	C	C	C	C	C	C	T	C	H	C	C	C	C	C	C	C	C	H	C	T	H	T	C	C	C	C	C	C	C	C	C	C	C	C
JAX00014934	10	11228104	1	T	C	C	T	T	C	T	C	C	C	C	T	T	C	C	T	C	T	C	T	H	C	C	C	T	C	C	T	T	H	T	C	H	C	C	C	T	C	H	H	C	C	T	T	T	C
JAX00282814	10	11229604	0	T	C	C	T	T	T	T	C	C	C	T	T	T	C	C	T	C	T	T	T	T	C	C	C	T	C	C	T	T	T	T	T	T	T	C	C	T	C	H	H	C	C	T	T	T	C
JAX00282816	10	11232056	1	A	G	A	A	A	A	A	G	G	A	A	A	A	A	G	A	G	A	A	A	A	A	G	A	A	A	A	A	A	A	A	A	A	A	A	G	A	A	H	A	G	G	A	A	A	H
JAX00014935	10	11253589	1	A	G	G	A	A	A	A	G	G	G	A	A	A	G	G	A	G	A	A	A	A	G	G	G	A	G	G	A	A	A	A	A	A	A	G	G	A	G	H	H	G	G	A	A	A	G
JAX00282818	10	11254203	1	G	A	G	G	G	G	G	A	A	G	G	G	G	G	A	G	A	G	G	G	G	G	A	G	G	G	G	G	G	G	G	G	G	G	G	A	G	G	H	G	A	A	G	G	G	H
JAX00282824	10	11280303	0	A	G	A	A	A	A	A	G	A	A	A	A	A	A	A	A	G	A	A	A	A	A	H	A	A	A	A	A	A	A	A	A	A	A	A	A	A	A	A	A	G	G	A	A	A	H
JAX00282825	10	11282540	1	T	A	T	T	T	T	T	A	T	A	T	T	T	A	T	T	A	T	T	T	T	T	H	T	T	A	A	T	T	T	T	T	T	T	T	T	T	T	T	H	A	A	T	T	T	A
JAX00282827	10	11283126	0	G	A	G	G	G	G	G	G	G	A	G	G	G	A	G	G	G	G	G	G	G	G	G	G	G	A	A	G	G	G	G	G	G	G	G	G	G	G	G	H	G	G	G	G	G	H
JAX00282828	10	11283749	0	C	G	C	C	C	C	C	G	C	G	C	C	C	G	C	C	G	C	C	C	C	C	H	C	C	G	G	C	C	C	C	C	C	C	C	C	C	C	C	H	G	G	C	C	C	G
JAX00282830	10	11287139	0	G	C	G	G	G	G	G	G	C	G	G	G	G	G	C	C	G	G	G	G	G	G	G	G	G	G	G	G	H	G	G	G	C	G	G	G	G	G	H	G	G	C	G	G	G	C
JAX00014939	10	11311396	1	G	A	G	G	G	G	G	A	G	A	G	G	G	A	G	G	A	G	G	G	G	G	H	G	G	A	A	G	G	G	G	G	G	G	G	G	G	G	G	H	A	A	G	G	G	A
JAX00014944	10	11374023	1	A	C	A	A	A	A	A	C	A	A	A	A	A	A	A	A	C	A	A	A	A	A	H	A	A	A	A	A	A	A	A	A	A	A	A	A	A	A	A	A	C	C	A	A	A	H
JAX00014945	10	11374037	0	C	T	C	C	C	C	C	T	C	T	C	C	C	T	C	C	T	C	C	C	C	C	H	C	C	T	T	C	C	C	C	C	C	C	C	C	C	C	C	H	T	T	C	C	C	T
JAX00282838	10	11429243	1	G	A	G	G	G	G	G	A	G	G	G	G	G	G	G	G	A	G	G	G	G	G	H	G	G	G	G	G	G	G	G	G	G	G	G	G	G	G	G	G	A	A	G	G	G	H
JAX00282839	10	11429323	1	T	C	T	T	T	T	T	C	T	T	T	T	T	T	T	T	C	T	T	T	T	T	H	T	T	T	T	T	T	T	T	T	T	T	T	T	T	T	T	T	C	C	T	T	T	H
JAX00014947	10	11431125	0	A	G	G	A	A	G	A	G	A	G	G	A	A	G	A	A	G	A	G	A	H	G	H	G	A	G	G	A	A	H	A	G	H	G	G	A	A	G	A	H	G	G	A	A	A	G
JAX00282841	10	11434156	0	C	T	T	C	C	T	C	C	C	T	T	C	C	T	C	C	C	C	T	C	H	T	C	T	C	T	T	C	C	H	C	T	H	T	T	C	C	T	C	H	C	C	C	C	C	H
JAX00014948	10	11436558	1	C	T	T	C	C	T	C	C	C	T	T	C	C	T	C	C	C	C	T	C	H	T	C	T	C	T	T	C	C	H	C	T	H	T	T	C	C	T	C	H	C	C	C	C	C	H
JAX00014949	10	11438397	0	A	C	C	A	A	C	A	C	A	C	C	A	A	C	A	A	C	A	C	A	H	C	H	C	A	C	C	A	A	H	A	C	H	C	C	A	A	C	A	H	C	C	A	A	A	C
JAX00282844	10	11438510	0	A	C	C	A	A	C	A	A	A	C	C	A	A	C	A	A	A	A	C	A	H	C	A	C	A	C	C	A	A	H	A	C	H	C	C	A	A	C	A	H	A	A	A	A	A	H
JAX00282845	10	11439058	0	A	G	A	A	A	A	A	G	A	A	A	A	A	A	A	A	G	A	H	A	A	A	H	A	A	A	A	A	A	A	A	A	A	A	A	A	A	A	A	A	G	G	A	A	A	G
JAX00282846	10	11442327	0	A	G	A	A	A	A	A	A	A	G	A	A	A	G	A	A	A	A	A	A	A	A	A	A	A	G	G	A	A	A	A	A	A	A	A	A	A	A	A	H	A	A	A	A	A	H
JAX00014950	10	11450278	1	T	G	G	T	T	G	T	T	T	T	G	T	T	T	T	T	T	T	G	T	H	G	T	G	T	T	T	T	T	H	T	G	H	G	G	T	T	G	T	T	T	T	T	T	T	T
JAX00014951	10	11455164	1	A	G	G	A	A	G	A	G	A	G	G	A	A	G	A	A	G	A	G	A	H	G	H	G	A	G	G	A	A	H	A	G	H	G	G	A	A	G	A	H	G	G	A	A	A	G
JAX00282847	10	11456330	0	C	T	C	C	C	C	C	T	C	C	C	C	C	C	C	C	T	C	C	C	C	C	H	C	C	C	C	C	C	C	C	C	C	C	C	C	C	C	C	C	T	T	C	C	C	H
JAX00014952	10	11456398	1	A	T	T	A	A	T	A	A	A	A	T	A	A	A	A	A	A	A	T	A	H	T	A	T	A	A	A	A	A	H	A	T	H	T	T	A	A	T	A	A	A	A	A	A	A	A
JAX00282850	10	11461300	0	T	C	C	T	T	C	T	C	T	C	C	T	T	C	T	T	C	T	C	T	H	C	H	C	T	C	C	T	T	H	T	C	H	C	C	T	T	C	T	H	C	C	T	T	T	C
JAX00282851	10	11461318	0	C	A	A	C	C	A	C	C	C	C	A	C	C	C	C	C	C	C	H	C	H	A	C	A	C	C	C	C	C	H	C	A	H	A	A	C	C	A	C	C	C	C	C	C	C	C
JAX00282854	10	11472048	0	C	A	A	C	C	A	C	A	C	A	A	C	C	A	C	C	A	C	A	C	H	A	H	A	C	A	A	C	C	H	C	A	H	A	A	C	C	A	C	H	A	A	C	C	C	A
JAX00282855	10	11472146	0	A	C	C	A	A	C	A	C	A	C	C	H	A	C	A	A	C	A	C	A	H	C	H	C	A	C	C	A	A	H	A	C	H	C	C	A	A	C	A	H	C	C	A	A	A	C
JAX00282856	10	11493053	1	C	T	C	C	C	C	C	C	C	T	C	C	C	T	C	C	C	C	C	C	C	C	C	C	C	T	T	C	C	C	C	C	C	C	C	C	C	C	C	H	C	C	C	C	C	H
JAX00282858	10	11499972	1	C	A	C	C	C	C	C	A	C	C	C	C	C	C	C	C	A	C	C	C	C	C	H	C	C	C	C	C	C	C	C	C	C	C	C	C	C	C	C	C	A	A	C	C	C	H
JAX00282859	10	11500909	0	A	C	A	A	A	A	A	C	A	C	A	A	A	C	A	A	C	A	A	A	A	A	H	A	A	C	C	A	A	A	A	A	A	A	A	A	A	A	A	H	C	C	A	A	A	C
JAX00282862	10	11510949	1	A	G	A	A	A	A	A	A	A	G	A	A	A	G	A	A	A	A	A	A	A	A	A	A	A	G	G	A	A	A	A	A	A	A	A	A	A	A	A	H	A	A	A	A	A	H
JAX00014954	10	11513870	1	G	A	A	G	G	A	G	G	G	G	A	G	G	G	G	G	G	G	A	G	H	A	G	A	G	G	G	G	G	H	G	A	H	A	A	G	G	A	G	G	G	G	G	G	G	G
JAX00014955	10	11513946	0	G	A	A	G	G	A	G	A	G	G	A	G	G	G	G	G	A	G	A	G	H	A	H	A	G	G	G	G	G	A	G	A	H	A	A	G	G	A	G	G	A	A	G	G	G	G
JAX00282864	10	11514150	0	C	A	C	C	C	C	C	A	C	C	C	C	C	C	C	C	A	C	C	C	C	C	A	C	C	C	C	C	C	C	C	C	C	C	C	C	C	C	C	C	A	A	C	C	C	H
JAX00282865	10	11514207	1	A	C	A	A	A	A	A	C	A	A	A	A	A	A	A	A	C	A	A	A	A	A	H	A	A	A	A	A	A	A	A	A	A	A	A	A	A	A	A	A	C	C	A	A	A	H
JAX00282867	10	11514487	0	G	A	A	G	G	A	G	G	G	G	A	G	G	G	G	G	G	G	A	G	A	A	G	A	G	G	G	G	G	H	G	A	H	A	A	G	G	A	G	G	G	G	G	G	G	G
JAX00187276	10	11515160	1	C	A	A	C	A	A	A	A	A	A	A	A	A	A	A	A	A	C	A	A	A	A	A	A	A	A	A	A	A	A	A	A	A	A	A	A	C	A	A	H	A	A	A	C	A	A
JAX00014956	10	11530081	0	C	T	T	C	C	T	C	C	C	T	T	C	C	T	C	C	C	C	T	C	H	T	C	T	C	T	T	C	C	H	C	T	H	T	T	C	C	T	C	H	C	C	C	C	C	H
JAX00014957	10	11530215	0	C	G	G	C	C	G	C	G	C	G	G	C	C	G	C	C	G	C	G	C	H	G	H	G	C	G	G	C	C	H	C	G	H	G	G	C	C	G	C	H	G	G	C	C	C	G
JAX00282871	10	11531073	0	A	C	C	A	A	C	A	C	A	A	C	A	A	A	A	A	C	A	C	A	A	C	H	C	A	A	A	A	A	A	A	C	A	C	C	A	A	C	A	A	C	C	A	A	A	H
JAX00282875	10	11595314	1	T	C	T	T	T	T	T	C	T	T	T	T	T	T	T	T	C	T	T	T	T	T	H	T	T	T	T	T	T	T	T	T	T	T	T	T	T	T	T	T	C	C	T	T	T	H
JAX00282877	10	11595934	1	G	A	G	G	G	G	G	A	G	G	G	G	G	G	G	G	A	G	G	G	G	G	H	G	G	G	G	G	G	G	G	G	G	G	G	G	G	G	G	G	A	A	G	G	G	H
JAX00282880	10	11611904	0	C	A	A	C	C	C	C	C	C	C	C	C	C	C	C	C	C	C	C	C	C	A	C	A	C	C	C	C	C	C	C	C	C	C	A	C	C	A	C	C	C	C	C	C	C	C
JAX00282886	10	11630641	1	G	A	G	G	A	G	A	G	G	A	G	A	A	A	G	A	G	G	G	A	H	G	G	G	A	A	A	A	A	H	A	G	H	G	G	G	G	G	H	H	G	G	A	G	A	H
JAX00282887	10	11632304	0	T	C	T	T	T	T	T	T	C	T	T	T	T	T	C	T	T	T	T	T	T	T	H	T	T	T	T	T	T	T	T	T	T	T	T	C	T	T	H	T	T	T	T	T	T	T
JAX00282888	10	11632406	0	A	G	A	A	A	A	A	G	G	A	A	A	A	A	G	A	G	A	A	A	A	A	G	A	A	A	A	A	A	A	A	A	A	A	A	G	A	A	H	A	G	G	A	A	A	H
JAX00282889	10	11632527	1	C	T	C	C	C	C	C	T	T	C	C	C	C	C	T	C	T	C	C	C	C	C	T	C	C	C	C	C	C	C	C	C	C	C	C	T	C	C	H	C	T	T	C	C	C	H
JAX00282890	10	11632556	1	C	G	C	C	C	C	C	G	G	C	C	C	C	C	G	C	G	C	C	C	C	C	G	C	C	C	C	C	C	C	C	C	C	C	C	G	C	C	H	C	G	G	C	C	C	H
JAX00282891	10	11650352	1	C	T	C	C	C	C	C	T	C	C	C	C	C	C	C	C	T	C	C	C	C	C	H	C	C	C	C	C	C	C	C	C	C	C	C	C	C	C	C	C	T	T	C	C	C	H
JAX00282893	10	11656094	0	T	C	T	T	C	T	C	T	T	C	T	C	C	C	T	C	T	T	T	C	H	T	T	T	C	C	C	C	C	H	C	T	H	T	T	T	T	T	C	H	T	T	C	T	C	H
JAX00282894	10	11663281	1	C	G	C	C	C	C	C	G	G	C	C	C	C	C	G	C	G	C	C	C	C	C	G	C	C	C	C	C	C	C	C	C	C	C	C	G	C	C	H	C	G	G	C	C	C	H
JAX00282895	10	11664425	1	C	G	C	C	C	C	C	C	G	C	C	C	C	C	G	C	C	C	C	C	C	C	H	C	C	C	C	C	C	C	C	C	C	C	C	G	C	C	H	C	C	C	C	C	C	C
JAX00014965	10	11668422	0	A	G	G	A	A	G	A	G	G	G	G	A	A	G	G	A	G	A	G	A	A	G	G	G	A	G	G	A	A	H	A	G	H	G	G	G	A	G	H	H	G	G	A	A	A	G
JAX00014966	10	11668646	0	G	C	C	G	G	C	G	C	C	C	C	G	G	C	C	G	C	G	C	G	H	C	C	C	G	C	C	G	G	H	G	C	H	C	C	C	G	C	H	H	C	C	G	G	G	C
JAX00014967	10	11669817	1	A	T	T	A	A	T	A	T	T	T	T	A	A	T	T	A	T	A	T	A	H	T	T	T	A	T	T	A	A	H	A	T	H	T	T	T	A	T	H	H	T	T	A	A	A	T
JAX00014969	10	11687847	0	A	G	G	A	A	G	A	A	A	G	G	A	A	G	A	A	A	A	G	A	H	G	A	G	A	G	G	A	A	H	A	G	H	G	G	A	A	G	A	H	A	A	A	A	A	H
JAX00014970	10	11688154	1	C	A	A	C	C	A	C	C	C	A	A	C	C	A	C	C	C	C	A	C	H	A	C	A	C	A	A	C	C	H	C	A	H	A	A	C	C	A	C	H	C	C	C	C	C	H
JAX00282896	10	11697274	1	G	T	T	G	G	T	G	G	G	T	T	G	G	T	G	G	G	G	T	G	H	T	G	T	G	T	T	G	G	H	G	T	H	T	T	G	G	T	G	H	G	G	G	G	G	H
JAX00282897	10	11701069	1	A	T	A	A	A	A	A	T	A	A	A	A	A	A	A	A	T	A	A	A	A	A	H	A	A	A	A	A	A	A	A	A	A	A	A	A	A	A	A	A	T	T	A	A	A	H
JAX00282899	10	11711075	0	C	T	C	C	C	C	C	C	T	C	C	C	C	C	T	C	C	C	C	C	C	C	H	C	C	C	C	C	C	C	C	C	C	C	C	T	C	C	H	C	C	C	C	C	C	C
JAX00014972	10	11731076	1	A	G	G	A	A	G	A	G	G	G	G	A	A	G	G	A	G	A	G	A	H	G	G	G	A	G	G	A	A	H	A	G	H	G	G	G	A	G	H	H	G	G	A	A	A	G
JAX00014973	10	11731227	0	C	T	T	C	C	T	C	C	C	T	T	C	C	T	C	C	C	C	T	C	H	T	C	T	C	T	T	C	C	H	C	T	H	T	T	C	C	T	C	H	C	C	C	C	C	H
JAX00282903	10	11771361	1	A	C	C	A	A	C	A	A	A	A	C	A	A	A	A	A	A	A	C	A	H	C	A	C	A	A	A	A	A	H	A	C	H	C	C	A	A	C	A	A	A	A	A	A	A	A
JAX00014976	10	11782355	0	G	A	A	G	G	A	G	A	A	A	A	G	G	A	A	G	A	H	A	G	A	A	A	A	G	A	A	G	G	H	G	A	H	A	A	A	G	A	H	H	A	A	G	G	G	A
JAX00282907	10	11793102	0	T	C	T	T	T	T	T	C	T	T	T	T	T	T	T	T	C	T	T	T	T	T	H	C	T	T	T	T	T	T	T	T	T	T	T	T	T	T	T	T	C	C	T	T	T	T
JAX00014977	10	11817222	1	G	A	A	G	G	A	G	G	G	G	A	G	G	G	G	G	G	G	A	G	H	A	G	G	G	G	G	G	G	H	G	A	H	A	A	G	G	A	G	G	G	G	G	G	G	G
JAX00282908	10	11817822	1	A	G	A	A	A	A	A	A	G	A	A	A	A	A	G	A	A	A	A	A	A	A	H	A	A	A	A	A	A	A	A	A	A	A	A	G	A	A	H	A	A	A	A	A	A	A
JAX00282911	10	11831589	1	T	C	T	T	T	T	T	C	C	T	T	T	T	T	C	T	C	T	T	T	T	T	C	C	T	T	T	T	T	T	T	T	T	T	T	C	T	T	H	T	C	C	T	T	T	H
JAX00282912	10	11834548	1	G	A	G	G	G	G	G	G	A	G	G	G	G	G	A	G	G	G	G	G	G	G	H	G	G	G	G	G	G	G	G	G	G	G	G	A	G	G	H	G	G	G	G	G	G	G
JAX00282913	10	11835451	1	T	G	T	T	T	T	T	G	G	T	T	T	T	T	G	T	G	T	T	T	T	T	G	G	T	T	T	T	T	T	T	T	T	T	T	G	T	T	H	T	G	G	T	T	T	H
JAX00282914	10	11836163	1	G	A	G	G	A	G	A	G	G	G	G	A	A	G	G	A	G	G	G	A	H	G	G	G	A	G	G	A	A	H	A	G	H	G	G	G	G	G	H	G	G	G	A	G	A	G
JAX00282917	10	11836740	1	A	T	T	A	T	T	T	T	T	A	T	T	T	A	T	T	T	A	T	T	T	T	T	T	T	A	A	T	T	T	T	T	T	T	T	T	A	T	T	A	T	T	T	A	T	H
JAX00014980	10	11846603	1	G	C	G	G	C	G	C	C	C	C	G	C	C	C	C	C	C	G	G	C	H	G	C	C	C	C	C	C	C	H	C	G	H	G	G	C	G	G	C	H	C	C	C	G	C	C
JAX00014981	10	11859051	0	G	T	G	G	G	G	G	T	T	G	G	G	G	G	T	G	T	H	G	G	G	G	T	T	G	G	G	H	G	G	G	G	G	G	G	T	G	G	T	G	T	T	G	G	G	H
JAX00282919	10	11868653	0	A	T	A	A	A	A	A	T	T	A	A	A	A	A	T	A	T	A	A	A	A	A	T	T	A	A	A	A	A	A	A	A	A	A	A	T	A	A	H	A	T	T	A	A	A	H
JAX00282920	10	11873061	0	A	G	A	A	A	A	A	G	A	A	A	A	A	A	A	A	G	A	A	A	A	A	H	G	A	A	A	A	A	A	A	A	A	A	A	A	A	A	A	A	G	G	A	A	A	H
JAX00014982	10	11877977	1	G	A	A	G	A	A	A	G	G	G	A	A	A	G	G	A	G	G	A	A	A	A	G	G	A	G	G	A	A	A	A	A	A	A	A	G	G	A	H	G	G	G	A	G	A	G
JAX00014983	10	11885190	1	T	G	G	T	T	G	T	T	T	T	G	T	T	T	T	T	T	T	G	T	H	G	T	T	T	T	T	T	T	H	T	G	H	G	G	T	T	G	T	T	T	T	T	T	T	T
JAX00282921	10	11886202	0	G	A	G	G	G	G	G	G	A	G	G	G	G	G	A	G	G	G	G	G	G	G	H	G	G	G	G	G	G	G	G	G	G	G	G	A	G	G	H	G	G	G	G	G	G	G
JAX00282922	10	11890702	1	G	A	G	G	G	G	G	A	A	G	G	G	G	G	A	G	A	G	G	G	G	G	A	A	G	G	G	G	G	G	G	G	G	G	G	A	G	G	H	G	A	A	G	G	G	H
JAX00014984	10	11899041	1	A	G	A	A	A	A	A	G	G	A	A	A	A	A	G	A	G	A	A	A	A	A	G	G	A	A	A	A	A	A	A	A	A	A	A	G	A	A	H	A	G	G	A	A	A	H
JAX00014985	10	11899595	1	T	C	T	T	T	T	T	C	C	T	T	T	T	T	C	T	C	T	T	T	T	T	C	C	T	T	T	T	T	T	T	T	T	T	T	C	T	T	H	T	C	C	T	T	T	H
JAX00282923	10	11911156	0	A	G	A	A	A	A	A	G	G	G	A	A	A	G	G	A	G	A	A	A	A	A	G	G	A	G	G	A	A	A	A	A	A	A	A	G	A	A	G	H	G	G	A	A	A	G
JAX00282924	10	11911661	1	G	A	G	G	G	G	G	G	G	A	G	G	G	A	G	G	G	G	G	G	G	G	G	G	G	A	A	G	G	G	G	G	G	G	G	G	G	G	G	H	G	G	G	G	G	H
JAX00282925	10	11912757	1	G	A	A	G	A	A	A	G	G	G	A	A	A	G	G	A	G	G	A	A	A	A	G	G	A	G	G	A	A	A	A	A	A	A	A	G	G	A	H	G	G	G	A	G	A	G
JAX00282926	10	11920341	0	G	A	A	G	A	A	A	G	G	A	A	A	A	A	G	A	G	G	A	A	A	A	G	G	A	A	A	A	A	A	A	A	A	A	A	G	G	A	H	H	G	G	A	G	A	H
JAX00282928	10	11923981	1	G	A	G	G	G	G	G	G	A	G	G	G	G	G	A	G	G	G	G	G	G	G	H	G	G	G	G	G	G	G	G	G	G	G	G	A	G	G	H	G	G	G	G	G	G	G
JAX00014987	10	11938923	0	G	A	G	G	G	G	G	A	G	G	G	G	G	G	G	G	A	G	G	G	G	G	H	A	G	G	G	G	G	G	G	G	G	G	G	G	G	G	G	G	A	A	G	G	G	H
JAX00014988	10	11946099	1	T	C	C	T	T	C	T	T	T	T	C	T	T	T	T	T	T	T	C	T	H	C	T	T	T	T	T	T	T	H	T	C	H	C	C	T	T	C	T	T	T	T	T	T	T	T
JAX00282929	10	11967908	0	T	G	T	T	T	T	T	G	G	T	T	T	T	T	G	T	G	T	T	T	T	T	G	G	T	T	T	T	T	T	T	T	T	T	T	G	T	T	H	T	G	G	T	T	T	H
JAX00282930	10	11973913	1	C	T	T	C	T	T	T	C	C	T	T	T	T	T	C	T	C	C	T	T	T	T	C	C	T	T	T	T	T	T	T	T	T	T	T	C	C	T	H	H	C	C	T	C	T	H
JAX00282931	10	11974055	0	A	G	G	A	G	G	G	A	A	G	G	G	G	G	A	G	A	A	G	G	G	G	A	A	G	G	G	G	G	G	G	G	G	G	G	A	A	G	H	H	A	A	G	A	G	H
JAX00282932	10	11978982	0	C	T	C	C	C	C	C	T	C	C	C	C	C	C	C	C	T	C	C	C	C	C	H	T	C	C	C	C	C	C	C	C	C	C	C	C	C	C	C	C	T	T	C	C	C	H
JAX00282933	10	11979314	1	C	T	C	C	C	C	C	T	C	C	C	C	C	C	C	C	T	C	C	C	C	C	H	T	C	C	C	C	C	C	C	C	C	C	C	C	C	C	C	C	T	T	C	C	C	H
JAX00014989	10	11979582	0	A	G	G	A	G	G	G	G	G	G	G	G	G	G	G	G	G	A	G	G	G	G	G	G	G	G	G	G	G	G	G	G	G	G	G	G	A	G	G	H	G	G	G	A	G	G
JAX00014990	10	11980044	0	T	C	C	T	C	C	C	C	C	C	C	C	C	C	C	C	C	T	C	C	C	C	C	C	C	C	C	C	C	C	C	C	C	C	C	C	T	C	C	H	C	C	C	T	C	C
JAX00014991	10	11983689	1	G	C	C	G	C	C	C	G	G	G	C	C	C	G	G	C	G	G	C	C	C	C	G	G	C	G	G	C	C	C	C	C	C	C	C	G	G	C	H	G	G	G	H	G	C	G
JAX00282934	10	12000351	0	T	A	T	T	T	T	T	A	A	T	T	T	T	T	A	T	A	T	T	T	T	T	A	A	T	T	T	T	T	T	T	T	T	T	T	A	T	T	H	T	A	A	T	T	T	H
JAX00014993	10	12002575	1	A	C	A	A	C	A	C	A	A	A	A	C	C	A	A	C	A	A	A	C	H	A	A	A	C	A	A	H	C	H	C	A	H	A	A	A	A	A	H	A	A	A	H	A	C	A
JAX00282935	10	12003474	1	T	C	T	T	T	T	T	C	C	T	T	T	T	T	C	T	C	T	T	T	T	T	C	C	T	T	T	T	T	T	T	T	T	T	T	C	T	T	H	T	C	C	T	T	T	H
JAX00194638	10	12003847	0	C	T	C	C	C	C	C	T	T	C	C	C	C	C	T	C	T	C	C	C	C	C	T	T	C	C	C	C	C	C	C	C	C	C	C	T	C	C	H	C	T	T	C	C	C	H
JAX00194639	10	12003946	1	C	G	C	C	C	C	C	G	G	C	C	C	C	C	G	C	G	C	C	C	C	C	G	G	C	C	C	C	C	C	C	C	C	C	C	G	C	C	H	C	G	G	C	C	C	H
JAX00014994	10	12004009	0	T	A	T	T	T	T	T	A	A	T	T	T	T	T	A	T	A	T	T	T	T	T	A	A	T	T	T	T	T	T	T	T	T	T	T	A	T	T	H	T	A	A	T	T	T	H
JAX00282937	10	12009938	0	G	A	G	G	G	G	G	A	G	G	G	G	G	G	G	G	A	G	G	G	G	G	H	A	G	G	G	G	G	G	G	G	G	G	G	G	G	G	G	G	A	A	G	G	G	H
JAX00187277	10	12029280	1	G	A	A	G	A	A	A	A	A	A	A	A	A	A	A	A	A	G	A	A	A	A	A	A	A	A	A	A	A	A	A	A	A	A	A	A	G	A	A	H	A	A	A	G	A	A
JAX00282938	10	12037748	1	G	A	G	G	G	G	G	G	A	G	G	G	G	G	A	G	G	G	G	G	G	G	H	G	G	G	G	G	G	G	G	G	G	G	G	A	G	G	H	G	G	G	G	G	G	G
JAX00282939	10	12038228	0	A	T	A	A	A	A	A	T	A	A	A	A	A	A	A	A	T	A	A	A	A	A	H	T	A	A	A	A	A	A	A	A	A	A	A	A	A	A	A	A	T	T	A	A	A	H
JAX00282940	10	12038327	1	G	A	G	G	G	G	G	A	A	A	G	G	G	A	A	G	A	G	G	G	G	G	A	A	G	A	A	H	G	G	G	G	G	G	G	A	G	G	H	H	A	A	H	G	G	A
JAX00014995	10	12040478	0	T	C	T	T	C	T	C	C	C	C	T	C	C	C	C	C	C	T	T	C	H	T	C	C	C	C	C	C	C	H	C	T	H	T	T	C	T	T	C	H	C	C	C	T	C	C
JAX00014996	10	12040559	0	C	A	C	C	A	C	A	C	C	C	C	A	A	C	C	H	C	C	C	H	H	C	C	C	H	C	C	H	H	H	H	C	H	C	C	C	C	C	H	C	C	C	H	C	H	C
JAX00014997	10	12040572	0	C	T	C	C	T	C	T	C	C	C	C	T	T	C	C	T	C	C	C	T	H	C	C	C	T	C	C	H	H	H	H	C	H	C	C	C	C	C	H	C	C	C	H	C	T	C
JAX00282943	10	12045176	1	T	C	T	T	T	T	T	T	T	C	T	T	T	C	T	T	T	T	T	T	T	T	T	T	T	C	C	H	T	T	H	T	T	T	T	T	T	T	T	H	T	T	H	T	T	H
JAX00282944	10	12052087	1	A	G	A	A	A	A	A	A	A	G	A	A	A	G	A	A	A	A	A	A	A	A	A	A	A	G	G	H	A	A	H	A	A	A	A	A	A	A	A	H	A	A	H	A	A	H
JAX00282945	10	12063916	0	C	T	C	C	C	C	C	C	T	C	C	C	C	C	T	C	C	C	C	C	C	C	H	C	C	C	C	C	C	C	C	C	C	C	C	T	C	C	H	C	C	C	C	C	C	C
JAX00282946	10	12064040	0	C	T	C	C	C	C	C	T	C	C	C	C	C	C	C	C	T	C	C	C	C	C	H	T	C	C	C	C	C	C	C	C	C	C	C	C	C	C	C	C	T	T	C	C	C	H
JAX00282948	10	12074737	0	T	C	T	T	T	T	T	T	C	T	T	T	T	T	C	T	T	T	T	T	T	T	C	T	T	T	T	T	T	T	T	T	T	T	T	C	T	T	H	T	T	T	T	T	T	T
JAX00194640	10	12091171	0	C	A	C	C	C	C	C	A	A	C	C	C	H	C	A	H	A	C	C	C	C	C	A	A	C	C	C	C	C	C	C	C	C	C	C	A	C	C	H	C	A	A	C	C	C	H
JAX00194642	10	12110102	1	T	A	T	T	T	T	T	A	A	T	T	T	T	T	A	T	A	T	T	T	T	T	A	A	T	T	T	T	T	T	T	T	T	T	T	A	T	T	H	T	A	A	T	T	T	H
JAX00014999	10	12116593	0	A	T	T	A	A	T	A	T	T	T	T	A	A	T	T	A	T	A	T	A	H	T	T	T	A	T	T	A	A	H	A	T	H	T	T	T	A	T	H	H	T	T	A	A	A	T
JAX00015000	10	12118905	0	C	T	T	C	C	T	C	T	T	T	T	C	C	T	T	C	T	C	T	C	H	T	T	T	C	T	T	C	C	H	C	T	H	T	T	T	C	T	H	H	T	T	C	C	C	T
JAX00282952	10	12122759	0	C	T	C	C	C	C	C	C	C	T	H	C	C	T	C	C	C	C	C	C	C	C	C	C	C	T	T	C	C	C	C	C	C	C	C	C	C	C	C	H	C	C	C	C	C	H
JAX00282953	10	12124935	0	G	A	A	G	G	A	G	G	G	G	A	G	G	G	G	G	G	G	A	G	H	A	G	G	G	G	G	G	G	H	G	A	H	A	A	G	G	A	G	G	G	G	G	G	G	G
JAX00282956	10	12126720	0	G	A	G	G	G	G	G	A	G	G	G	G	G	G	G	G	A	G	G	G	G	G	H	A	G	G	G	G	G	G	G	G	G	G	G	G	G	G	G	G	A	A	G	G	G	H
JAX00015001	10	12126807	0	C	T	T	C	C	T	C	C	C	C	T	C	C	C	C	C	C	C	T	C	H	T	C	C	C	C	C	C	C	H	C	T	H	T	T	C	C	T	C	C	C	C	C	C	C	C
JAX00282957	10	12129228	0	C	G	G	C	C	G	C	G	G	G	G	C	C	G	G	C	G	C	G	C	H	G	G	G	C	G	G	C	C	H	C	G	H	G	G	G	C	G	H	H	G	G	C	C	C	G
JAX00282958	10	12129607	1	T	C	T	T	T	T	T	C	T	C	T	T	T	C	T	T	C	T	T	T	T	T	H	C	T	C	C	T	T	T	T	T	T	T	T	T	T	T	T	H	C	C	T	T	T	C
JAX00282959	10	12130071	0	A	G	A	A	A	A	A	G	G	G	A	A	A	G	G	A	G	A	A	A	A	A	G	G	A	G	G	A	A	A	A	A	A	A	A	G	A	A	H	H	G	G	A	A	A	G
JAX00282961	10	12131847	0	G	A	G	G	G	G	G	G	A	G	G	G	G	G	A	G	G	G	G	G	G	G	H	G	G	G	G	G	G	G	G	G	G	G	G	A	G	G	H	G	G	G	G	G	G	G
JAX00282962	10	12131986	1	A	G	G	A	A	G	A	G	G	A	G	A	A	A	G	A	G	A	G	A	H	G	G	G	A	A	A	A	A	H	A	G	H	G	G	G	A	G	H	A	G	G	A	A	A	H
JAX00282963	10	12132038	1	G	A	A	G	G	A	G	G	A	G	A	G	G	G	A	G	G	G	A	G	H	A	H	G	G	G	G	G	G	H	G	A	H	A	A	A	G	A	H	G	G	G	G	G	G	G
JAX00282965	10	12134754	0	T	C	C	T	T	C	T	C	C	T	C	T	T	T	C	T	C	T	C	T	T	C	C	C	T	T	T	T	T	T	T	C	H	C	C	C	T	C	T	T	C	C	T	T	T	T
JAX00015003	10	12141688	0	A	G	A	A	A	A	A	G	G	G	A	A	A	G	G	A	G	A	A	A	A	A	G	G	A	G	G	A	A	A	A	A	A	A	A	G	A	A	H	H	G	G	A	A	A	G
JAX00282967	10	12154920	0	G	A	G	G	G	G	G	A	A	G	G	G	G	G	A	G	A	G	G	G	G	G	A	A	G	G	G	G	G	G	G	G	G	G	G	A	G	G	H	G	A	A	G	G	G	H
JAX00282972	10	12194337	0	A	G	A	A	A	A	A	G	G	A	A	A	A	A	G	A	G	A	A	A	A	A	G	G	A	A	A	A	A	A	A	A	A	A	A	G	A	A	H	A	G	G	A	A	A	H
JAX00282974	10	12197525	0	T	C	T	T	T	T	T	C	C	T	T	T	T	T	C	T	C	T	T	T	T	T	C	C	T	T	T	T	T	T	T	T	T	T	T	C	T	T	H	T	C	C	T	T	T	H
JAX00282977	10	12199976	0	A	C	A	A	A	A	A	C	C	A	A	A	A	A	C	A	C	A	A	A	A	A	C	C	A	A	A	A	A	A	A	A	A	A	A	C	A	A	H	A	C	C	A	A	A	H
JAX00282979	10	12221271	0	C	T	C	C	C	C	C	C	T	C	C	C	C	C	T	C	C	C	C	C	C	C	H	C	C	C	C	C	C	C	C	C	C	C	C	T	C	C	H	C	C	C	C	C	C	C
JAX00282980	10	12221319	1	G	A	G	G	G	G	G	G	A	G	G	G	G	G	A	G	G	G	G	G	G	G	H	G	G	G	G	G	G	G	G	G	G	G	G	A	G	G	H	G	G	G	G	G	G	G
JAX00282982	10	12224676	1	G	A	G	G	G	G	G	A	A	G	G	G	G	G	A	G	A	G	G	G	G	G	A	A	G	G	G	G	G	G	G	G	G	G	G	A	G	G	H	G	A	A	G	G	G	H
JAX00282984	10	12226761	0	T	C	T	T	T	T	T	T	C	T	T	T	T	T	C	T	T	T	T	T	T	T	H	T	T	T	T	T	T	T	T	T	T	T	T	C	T	T	T	T	T	T	T	T	T	T
JAX00282985	10	12233882	1	C	G	C	C	C	C	C	G	C	C	C	C	C	C	C	C	G	C	C	C	C	C	H	G	C	C	C	C	C	C	C	C	C	C	C	C	C	C	C	C	G	G	C	C	C	H
JAX00282988	10	12239378	1	A	G	A	A	A	A	A	A	A	G	A	A	A	G	A	A	A	A	A	A	A	A	A	A	A	G	G	A	A	A	A	A	A	A	A	A	A	A	A	H	A	A	A	A	A	H
JAX00282990	10	12240528	1	C	T	C	C	C	C	C	T	T	T	C	C	C	T	T	C	T	C	C	C	C	C	T	T	C	T	T	C	C	C	C	C	C	C	C	T	C	C	H	H	T	T	C	C	C	T
JAX00282993	10	12249863	1	A	C	A	A	A	A	A	C	A	C	A	A	A	C	A	A	C	A	A	A	A	A	H	C	A	C	C	A	A	A	A	A	A	A	A	A	A	A	A	H	C	C	A	A	A	C
JAX00282994	10	12250355	1	A	G	A	A	A	A	A	G	G	A	A	A	A	A	G	A	G	A	A	A	A	A	G	G	A	A	A	A	A	A	A	A	A	A	A	G	A	A	H	A	G	G	A	A	A	H
JAX00015011	10	12255021	0	G	A	G	G	G	G	G	G	G	A	G	G	G	A	G	G	G	G	G	G	G	G	G	G	G	A	A	G	G	G	G	G	G	G	G	G	G	G	G	H	G	G	G	G	G	H
JAX00194644	10	12269781	0	G	A	G	G	G	G	G	G	A	G	G	G	G	G	A	G	G	G	G	G	G	G	H	G	G	G	G	G	G	G	G	G	G	G	G	A	G	G	H	G	G	G	G	G	G	G
JAX00282997	10	12277110	0	G	A	G	G	G	G	G	G	A	G	G	G	G	G	A	G	G	G	G	G	G	G	H	G	G	G	G	G	G	G	G	G	G	G	G	A	G	G	H	G	G	G	G	G	G	G
JAX00282998	10	12277615	1	C	A	C	C	C	C	C	C	A	C	C	C	C	C	A	C	C	C	C	C	C	C	H	C	C	C	C	C	C	C	C	C	C	C	C	A	C	C	H	C	C	C	C	C	C	C
JAX00282999	10	12277842	0	T	G	T	T	T	T	T	G	G	T	H	T	T	T	G	T	G	H	T	T	T	T	G	G	T	T	T	T	T	T	T	T	T	T	T	G	T	T	T	T	G	G	T	T	T	H
JAX00194646	10	12278189	0	G	A	G	G	G	G	G	G	A	G	G	G	G	G	A	G	G	G	G	G	G	G	H	G	G	G	G	G	G	G	G	G	G	G	G	A	G	G	H	G	G	G	G	G	G	G
JAX00283000	10	12281839	0	G	A	G	G	G	G	G	G	A	G	G	G	G	G	A	G	G	G	G	G	G	G	A	G	G	G	G	G	G	G	G	G	G	G	G	A	G	G	H	G	G	G	G	G	G	G
JAX00283001	10	12283750	1	A	G	A	A	A	A	A	G	G	A	H	A	A	A	G	A	G	A	A	A	A	A	G	G	A	A	A	A	A	A	A	A	A	A	A	G	A	A	H	A	G	G	A	A	A	H
JAX00283002	10	12294092	1	G	C	G	G	G	G	G	G	G	C	G	G	G	C	G	G	G	G	G	G	G	G	G	G	G	C	C	G	G	G	G	G	G	G	G	G	G	G	G	H	G	G	G	G	G	H
JAX00015014	10	12297814	0	G	A	A	G	G	A	G	G	G	A	H	G	G	A	G	G	G	G	H	G	H	A	G	G	G	A	A	G	G	H	G	A	H	A	A	G	G	A	G	H	G	G	G	G	G	H
JAX00283003	10	12297832	1	T	G	T	T	T	T	T	G	T	T	H	T	T	T	T	T	G	T	T	T	T	T	H	G	T	T	T	T	T	T	T	T	T	T	T	T	T	T	T	T	G	G	T	T	T	H
JAX00283004	10	12303944	0	T	C	T	T	T	T	T	T	C	T	T	T	T	T	C	T	T	T	T	T	T	T	H	T	T	T	T	T	T	T	T	T	T	T	T	C	T	T	H	T	T	T	T	T	T	T
JAX00015016	10	12324519	0	A	C	C	A	A	C	A	C	A	C	C	A	A	C	A	A	C	A	C	A	H	C	H	C	A	C	C	A	A	H	A	C	H	C	C	A	A	C	A	H	C	C	A	A	A	C
JAX00015017	10	12341569	1	C	T	T	C	C	T	C	T	T	T	T	C	C	T	T	C	T	C	T	C	H	T	T	T	C	T	T	C	C	H	C	T	H	T	T	T	C	T	H	H	T	T	C	C	C	T
JAX00283005	10	12342910	0	T	C	T	T	T	T	T	C	C	C	T	T	T	C	C	T	C	T	T	T	T	T	C	C	T	C	C	T	T	T	T	T	T	T	T	C	T	T	H	H	C	C	T	T	T	C
JAX00283006	10	12343033	1	C	T	C	C	C	C	C	C	T	C	C	C	C	C	T	C	C	C	C	C	C	C	H	C	C	C	C	C	C	C	C	C	C	C	C	T	C	C	H	C	C	C	C	C	C	C
JAX00283007	10	12343163	0	G	A	G	G	G	G	G	G	A	A	G	G	G	A	A	G	G	G	G	G	G	G	H	G	G	A	A	G	G	G	G	G	G	G	G	A	G	G	H	H	G	G	G	G	G	H
JAX00283008	10	12344147	1	C	T	T	C	C	T	C	C	C	T	T	C	C	T	C	C	C	C	T	C	H	T	C	C	C	T	T	C	C	H	C	T	H	T	T	C	C	T	C	H	C	C	C	C	C	H
JAX00283009	10	12344221	0	T	C	T	T	T	T	T	T	C	C	T	T	T	C	H	T	T	T	T	T	T	T	C	T	T	C	C	T	T	T	T	T	T	T	T	C	T	T	C	H	T	T	T	T	T	H
JAX00283011	10	12359573	1	G	A	G	G	G	G	G	G	G	A	G	G	G	A	G	G	G	G	G	G	G	G	G	G	G	A	A	G	G	G	G	G	G	G	G	G	G	G	G	H	G	G	G	G	G	H
JAX00283013	10	12363430	0	T	C	T	T	T	T	T	T	C	T	T	T	T	T	C	T	T	T	T	T	T	T	H	T	T	T	T	T	T	T	T	T	T	T	T	C	T	T	H	T	T	T	T	T	T	T
JAX00015019	10	12371455	0	G	A	A	G	G	A	G	A	A	A	A	G	G	A	A	G	A	G	A	G	H	A	A	A	G	A	A	G	G	H	G	A	H	A	A	A	G	A	H	H	A	A	G	G	G	A
JAX00015020	10	12375958	1	A	G	G	A	A	G	A	A	A	G	G	A	A	G	A	A	A	A	G	A	H	G	A	A	A	G	G	A	A	H	A	G	H	G	G	A	A	G	A	H	A	A	A	A	A	H
JAX00015021	10	12386564	0	T	C	C	T	T	C	T	T	T	T	C	T	T	T	T	T	T	T	C	T	C	C	T	T	T	T	T	T	T	H	T	C	H	C	C	T	T	C	T	T	T	T	T	T	T	T
JAX00283018	10	12401833	1	A	T	A	A	A	A	A	T	A	A	A	A	A	A	A	A	T	A	A	A	A	A	H	T	A	A	A	A	A	A	A	A	A	A	A	A	A	A	A	A	T	T	A	A	A	H
JAX00015022	10	12402323	1	G	A	A	G	G	A	G	G	G	A	A	G	G	A	G	G	G	G	A	G	H	A	G	G	G	A	A	G	G	H	G	A	H	A	A	G	G	A	G	H	G	G	G	G	G	H
JAX00015024	10	12402777	0	A	G	G	A	A	G	A	G	G	G	G	A	A	G	G	A	G	A	G	A	H	G	G	G	A	G	G	A	H	H	A	G	H	G	G	G	A	G	H	H	G	G	A	A	A	G
JAX00283019	10	12419235	1	A	G	A	A	A	A	A	G	G	A	A	A	A	A	G	A	G	A	A	A	A	A	G	G	A	A	A	A	A	A	A	A	A	A	A	G	A	A	H	A	G	G	A	A	A	H
JAX00283021	10	12432247	0	C	G	C	C	C	C	C	G	G	C	C	C	C	C	G	C	G	C	C	C	C	C	G	G	C	C	C	C	C	C	C	C	C	C	C	G	C	C	H	C	G	G	C	C	C	H
JAX00283022	10	12432432	1	G	A	G	G	G	G	G	A	A	G	G	G	G	G	A	G	A	G	G	G	G	G	A	A	G	G	G	G	G	G	G	G	G	G	G	A	G	G	H	G	A	A	G	G	G	H
JAX00283023	10	12435454	0	T	A	T	T	T	T	T	A	A	T	T	T	T	T	H	T	A	T	T	T	T	T	A	A	T	T	T	H	T	T	T	T	T	T	T	A	T	T	H	T	A	A	T	T	T	H
JAX00283024	10	12435735	0	G	A	G	G	G	G	G	A	A	G	G	G	G	G	A	G	A	G	G	G	G	G	A	A	G	G	G	G	G	G	G	G	G	G	G	A	G	G	H	G	A	A	G	G	G	H
JAX00283027	10	12440637	1	T	A	T	T	T	T	T	T	A	A	T	T	T	A	A	T	T	T	T	T	T	T	H	T	T	A	H	T	T	T	T	T	T	T	T	A	T	T	H	H	T	T	T	T	T	H
JAX00283029	10	12442178	0	G	T	G	G	G	G	G	T	G	T	G	G	G	T	G	G	T	G	G	G	G	G	H	T	G	T	H	G	G	G	G	G	G	G	G	G	G	G	G	H	T	T	G	G	G	T
JAX00015025	10	12446431	0	A	G	A	A	A	A	A	A	G	A	A	A	A	A	G	A	A	A	A	A	A	A	H	A	A	A	A	A	A	A	A	A	A	A	A	G	A	A	H	A	A	A	A	A	A	A
JAX00194648	10	12446658	0	T	G	T	T	T	T	T	T	G	T	T	T	T	T	G	T	T	T	T	T	T	T	H	T	T	T	T	T	T	T	T	T	T	T	T	G	T	T	H	T	T	T	T	T	T	T
JAX00194649	10	12446772	0	G	C	G	G	G	G	G	G	C	G	G	G	G	G	C	G	G	G	G	G	G	G	H	G	G	G	G	G	G	G	G	G	G	G	G	C	G	G	H	G	G	G	G	G	G	G
JAX00194650	10	12446794	0	T	C	T	T	T	T	T	C	C	C	T	T	T	C	C	T	C	T	T	T	T	T	C	C	T	C	H	T	T	T	T	T	T	T	T	C	T	T	H	H	C	C	T	T	T	C
JAX00015026	10	12467027	1	G	T	G	G	G	G	G	G	T	G	G	G	G	G	T	G	G	G	G	G	G	G	H	G	G	G	G	G	G	G	G	G	G	G	G	T	G	G	H	G	G	G	G	G	G	G
JAX00015027	10	12467137	1	T	A	T	T	T	T	T	T	A	T	T	T	T	T	A	T	T	T	T	T	T	T	H	T	T	T	T	T	T	T	T	T	T	T	T	A	T	T	H	T	T	T	T	T	T	T
JAX00283033	10	12468024	0	C	G	C	C	C	C	C	C	G	C	C	C	C	C	G	C	C	C	C	C	C	C	H	C	C	C	C	C	C	C	C	C	C	C	C	G	C	C	H	C	C	C	C	C	C	C
JAX00283034	10	12468847	1	T	C	T	T	T	T	T	T	T	C	T	T	T	C	T	T	T	T	T	T	T	T	T	T	T	C	H	T	T	T	T	T	T	T	T	T	T	T	T	H	T	T	T	T	T	H
JAX00283037	10	12476662	1	T	C	T	T	T	T	T	T	C	T	T	T	T	T	C	T	T	T	T	T	T	T	H	T	T	T	T	T	T	T	T	T	T	T	T	C	T	T	H	T	T	T	T	T	T	T
JAX00283038	10	12476781	1	T	C	T	T	T	T	T	C	C	T	T	T	T	T	C	T	C	T	T	T	T	T	C	C	T	T	T	T	T	T	T	T	T	T	T	C	T	T	H	T	C	C	T	T	T	H
JAX00283040	10	12499545	0	C	A	C	C	C	C	C	A	C	C	C	C	C	C	C	C	A	C	C	C	C	C	C	A	C	C	C	C	C	C	C	C	C	C	C	C	C	C	C	C	A	A	C	C	C	H
JAX00015028	10	12511241	0	A	G	G	A	A	G	A	A	G	G	G	A	A	G	G	A	A	A	G	A	H	G	H	A	A	G	H	A	A	H	A	G	H	G	G	G	A	G	H	H	A	A	A	A	A	H
JAX00283041	10	12515896	0	T	G	T	T	T	T	T	G	G	G	T	T	T	G	G	T	G	T	T	T	T	T	G	G	T	G	T	T	T	T	T	T	T	T	T	G	T	T	H	T	G	G	T	T	T	G
JAX00283043	10	12518190	1	G	A	A	G	G	A	G	G	G	G	A	G	G	G	G	G	G	G	A	G	H	A	G	G	G	G	G	G	G	H	G	A	H	A	A	G	G	A	G	G	G	G	G	G	G	G
JAX00283045	10	12519234	1	T	A	T	T	T	T	T	A	T	A	T	T	T	A	T	T	A	T	T	T	T	T	H	A	T	A	T	T	T	T	T	T	T	T	T	T	T	T	T	H	A	A	T	T	T	A
JAX00283047	10	12520346	0	A	G	G	A	A	G	A	G	G	A	G	A	A	A	G	A	G	A	G	A	H	G	G	G	A	A	A	A	A	H	A	G	H	G	G	G	A	G	H	A	G	G	A	A	A	H
JAX00283048	10	12520414	1	G	A	A	G	G	A	G	A	A	G	A	G	G	G	A	G	A	G	A	G	H	A	A	A	G	G	G	G	G	H	G	A	H	A	A	A	G	A	H	G	A	A	G	G	G	H
JAX00283049	10	12521329	1	T	C	C	T	T	C	T	T	C	T	C	T	T	T	C	T	T	T	C	T	H	C	H	T	T	T	T	T	T	H	T	C	H	C	C	C	T	C	H	T	T	T	T	T	T	T
JAX00283050	10	12521670	0	G	A	G	G	G	G	G	G	A	G	G	G	G	G	H	G	G	G	G	G	G	G	H	G	G	G	G	G	G	G	G	G	G	G	G	A	G	G	H	G	G	G	G	G	G	G
JAX00283052	10	12524792	0	T	C	T	T	T	T	T	T	T	C	T	T	T	C	T	T	T	T	T	T	T	T	T	T	T	C	T	T	T	T	T	T	T	T	T	T	T	T	T	H	T	T	T	T	T	H
JAX00283058	10	12528197	0	G	A	G	G	G	G	G	G	A	G	G	G	G	G	A	G	G	G	G	G	G	G	H	G	G	G	G	H	G	G	G	G	G	G	G	A	G	G	H	G	G	G	G	G	G	G
JAX00015031	10	12543167	0	A	G	G	A	A	G	A	A	G	A	G	A	A	A	G	A	A	A	G	A	H	G	H	A	A	A	A	A	A	H	A	G	H	G	G	G	A	G	H	A	A	A	A	A	A	A
JAX00194651	10	12546781	1	A	G	A	A	A	A	A	G	G	A	A	A	A	A	G	A	G	A	A	A	A	A	G	G	A	A	A	A	A	A	A	A	A	A	A	G	A	A	H	A	G	G	A	A	A	H
JAX00015032	10	12546842	1	T	C	C	T	T	C	T	C	C	C	C	T	T	C	C	T	C	T	C	T	H	C	C	C	T	C	H	T	T	H	T	C	H	C	C	C	T	C	H	H	C	C	T	T	T	C
JAX00283061	10	12574731	0	A	G	G	A	A	G	A	A	A	G	G	A	A	G	A	A	A	A	G	A	H	G	A	A	A	G	H	A	A	A	A	G	H	G	G	A	A	G	A	H	A	A	A	A	A	H
JAX00283062	10	12574940	0	G	C	C	G	G	C	C	C	C	C	C	C	G	C	C	G	C	G	C	G	C	C	C	C	C	C	H	C	C	C	H	C	C	C	C	C	G	C	C	H	C	C	G	G	H	C
JAX00015036	10	12578289	1	A	G	G	A	A	G	A	G	G	G	G	A	A	G	G	A	G	A	G	A	H	G	G	G	A	G	H	A	A	H	A	G	H	G	G	G	A	G	H	H	G	G	A	A	A	G
JAX00283063	10	12578872	1	C	T	C	C	C	C	C	T	C	C	C	C	C	C	C	C	T	C	C	C	C	C	H	T	C	C	C	C	C	C	C	C	C	C	C	C	C	C	C	C	T	T	C	C	C	H
JAX00283064	10	12595126	0	T	C	T	T	T	T	T	C	C	T	T	T	T	T	C	T	C	T	T	T	T	T	C	C	T	T	T	T	T	T	T	T	T	T	T	C	T	T	C	T	C	C	T	T	T	H
JAX00283065	10	12597184	1	A	T	A	A	A	A	A	A	T	A	A	A	A	A	T	A	A	A	A	A	A	A	H	A	A	A	A	A	A	A	A	A	A	A	A	T	A	A	H	A	A	A	A	A	A	A
JAX00283070	10	12628725	0	A	G	A	A	A	A	A	A	G	A	A	A	A	A	G	A	A	A	A	A	A	A	H	A	A	A	A	A	A	A	A	A	A	A	A	G	A	A	H	A	A	A	A	A	A	A
JAX00283071	10	12629213	0	A	G	A	A	A	A	A	A	G	A	A	A	A	A	G	A	A	A	A	A	A	A	H	A	A	A	A	A	A	A	A	A	A	A	A	G	A	A	H	A	A	A	A	A	A	A
JAX00283072	10	12631434	1	A	G	A	A	A	A	A	A	G	G	A	A	A	G	G	A	A	A	A	A	A	A	H	A	A	G	H	A	A	A	A	A	A	A	A	G	A	A	H	H	A	A	A	A	A	H
JAX00015038	10	12633652	1	C	T	T	C	C	T	C	C	C	C	T	C	C	C	C	C	C	C	T	C	H	T	C	C	C	C	C	C	C	H	C	T	H	T	T	C	C	T	C	C	C	C	C	C	C	C
JAX00015039	10	12633811	1	T	G	G	T	T	G	T	G	G	G	G	T	T	G	G	T	G	T	G	T	H	G	G	G	T	G	H	T	T	H	T	G	H	G	G	G	T	G	H	H	G	G	T	T	T	G
JAX00283073	10	12634637	0	T	C	T	T	T	T	T	T	C	T	T	T	T	T	C	T	T	T	T	T	T	T	H	T	T	T	T	T	T	T	T	T	T	T	T	C	T	T	T	T	T	T	T	T	T	T
JAX00015040	10	12643555	0	A	G	A	A	G	A	G	A	A	A	A	G	G	A	A	G	A	A	A	G	H	A	A	A	G	A	A	G	G	H	G	A	H	A	A	A	A	A	H	A	A	A	G	A	G	A
JAX00283074	10	12643700	1	C	G	C	C	C	C	C	C	G	C	C	C	C	C	G	C	C	C	C	C	C	C	H	C	C	C	C	C	C	C	C	C	C	C	C	G	C	C	H	C	C	C	C	C	C	C
JAX00283078	10	12669590	0	A	T	A	A	A	A	A	A	A	T	A	A	A	T	A	A	A	A	A	A	A	A	A	A	A	T	H	A	A	A	A	A	A	A	A	A	A	A	A	H	A	A	A	A	A	H
JAX00283079	10	12670055	0	A	G	A	A	A	A	A	G	G	G	A	A	A	G	G	A	G	A	A	A	A	A	G	G	A	G	H	A	A	A	A	A	A	A	A	G	A	A	H	H	G	G	A	A	A	G
JAX00194656	10	12670199	1	G	A	G	G	G	G	G	A	A	A	G	G	G	A	A	G	A	G	G	G	G	G	A	A	G	A	H	G	G	G	G	G	G	G	G	A	G	G	H	H	A	A	G	G	G	A
JAX00015042	10	12675704	0	T	C	T	T	T	T	T	C	C	C	T	T	T	C	C	T	C	T	T	T	T	T	C	C	T	C	H	T	T	T	T	T	T	T	T	C	T	T	H	H	C	C	T	T	T	C
JAX00283080	10	12676728	0	C	T	C	C	C	C	C	C	C	T	C	C	C	T	C	C	C	C	C	C	C	C	C	C	C	T	H	C	C	C	C	C	C	C	C	C	C	C	C	H	C	C	C	C	C	H
JAX00015043	10	12703792	1	C	T	C	C	T	C	T	T	T	C	C	T	T	C	T	T	T	C	C	T	H	C	T	T	T	C	C	T	T	H	T	C	H	C	C	T	C	C	T	C	T	T	T	C	T	H
JAX00015044	10	12703983	1	C	T	C	C	T	C	T	C	C	C	C	T	T	C	C	T	C	C	C	T	H	C	C	C	T	C	C	T	T	H	T	C	H	C	C	C	C	C	H	C	C	C	T	C	T	C
JAX00015045	10	12704009	0	C	T	C	C	T	C	T	T	T	C	C	T	T	C	T	T	T	C	C	T	H	C	T	T	T	C	C	T	T	H	T	C	H	C	C	T	C	C	T	C	T	T	T	C	T	H
JAX00283081	10	12704172	0	C	T	C	C	C	C	C	C	T	C	C	C	C	C	T	C	C	C	C	C	C	C	T	C	C	C	C	C	C	C	C	C	C	C	C	T	C	C	H	C	C	C	C	C	C	C
JAX00283082	10	12705048	0	G	A	G	G	G	G	G	A	G	G	G	G	G	G	G	G	A	G	G	G	G	G	H	A	G	G	G	G	G	G	G	G	G	G	G	G	G	G	G	G	A	A	G	G	G	H
JAX00283084	10	12709985	1	T	A	T	T	T	T	T	A	A	T	T	T	T	T	A	T	A	T	T	T	T	T	A	A	T	T	T	T	T	T	T	T	T	T	T	A	T	T	H	T	A	A	T	T	T	H
JAX00283085	10	12710768	0	C	G	C	C	C	C	C	G	C	C	C	C	C	C	C	C	G	C	C	C	C	C	H	G	C	C	C	C	C	C	C	C	C	C	C	C	C	C	C	C	G	G	C	C	C	H
JAX00283086	10	12711155	1	C	A	C	C	C	C	C	A	C	C	C	C	C	C	C	C	A	C	C	C	C	C	H	A	C	C	C	C	C	C	C	C	C	C	C	C	C	C	C	C	A	A	C	C	C	H
JAX00283088	10	12730320	0	G	A	G	G	G	G	G	G	A	G	G	G	G	G	A	G	G	G	G	G	G	G	H	G	G	G	G	G	G	G	G	G	G	G	G	A	G	G	H	G	G	G	G	G	G	G
JAX00283089	10	12737540	0	G	A	G	G	G	G	G	G	G	A	G	G	G	A	G	G	G	G	G	G	G	G	G	G	G	A	H	G	G	G	G	G	G	G	G	G	G	G	G	H	G	G	G	G	G	H
JAX00015048	10	12747973	1	G	T	T	G	G	G	G	T	T	G	G	G	G	G	T	G	T	G	G	G	G	T	T	T	G	G	G	G	G	G	G	G	G	G	T	T	G	T	H	G	T	T	G	G	G	H
JAX00283091	10	12763381	1	A	G	G	A	A	A	A	G	A	G	A	A	A	G	A	A	G	A	A	A	A	G	H	G	A	G	H	A	A	A	A	A	A	A	G	A	A	G	A	H	G	G	A	A	A	G
JAX00015050	10	12764621	0	T	C	C	T	T	T	T	C	C	C	T	T	T	C	C	T	C	T	T	T	T	C	C	C	T	C	H	T	T	T	T	T	T	T	C	C	T	C	H	H	C	C	T	T	T	C
JAX00283095	10	12765145	0	A	G	A	A	A	A	A	A	G	G	A	A	A	G	G	A	A	A	A	A	A	A	H	A	A	G	H	A	A	A	A	A	A	A	A	G	A	A	H	H	A	A	A	A	A	H
JAX00283096	10	12765970	0	T	C	T	T	T	T	T	T	C	T	T	T	T	T	C	T	T	T	T	T	T	T	H	T	T	T	T	T	T	T	T	T	T	T	T	C	T	T	C	T	T	T	T	T	T	T
JAX00283097	10	12770482	1	C	T	C	C	C	C	C	C	T	T	C	C	C	T	T	C	C	C	C	C	C	C	H	C	C	T	H	C	C	C	C	C	C	C	C	T	C	C	H	H	C	C	C	C	C	H
JAX00283098	10	12775913	1	C	T	C	C	C	C	C	C	T	C	C	C	C	C	T	C	C	C	C	C	C	C	H	C	C	C	C	C	C	C	C	C	C	C	C	T	C	C	H	C	C	C	C	C	C	C
JAX00283099	10	12783882	1	T	G	T	T	G	T	T	T	T	T	T	T	G	T	T	G	T	T	T	G	T	T	T	T	T	T	T	T	T	T	H	T	T	T	T	T	T	T	T	T	T	T	G	T	H	T
JAX00283100	10	12787350	0	G	A	G	G	G	G	G	G	G	A	G	G	G	A	G	G	G	G	G	G	G	G	G	G	G	A	H	G	G	G	G	G	G	G	G	G	G	G	G	H	G	G	G	G	G	H
JAX00283103	10	12801455	1	C	T	C	C	C	C	C	T	C	C	C	C	C	C	C	C	T	C	C	C	C	C	H	T	C	C	C	C	C	C	C	C	C	C	C	C	C	C	C	C	T	T	C	C	C	H
JAX00283104	10	12801703	0	T	C	T	T	T	T	T	C	C	T	T	T	T	T	C	T	C	T	T	T	T	T	C	C	T	T	T	T	T	T	T	T	T	T	T	C	T	T	H	T	C	C	T	T	T	H
JAX00283105	10	12804813	0	C	A	C	C	C	A	C	C	C	C	A	C	C	C	C	C	C	C	A	C	A	C	C	C	C	C	C	C	C	A	C	A	H	A	C	C	C	C	C	C	C	C	C	C	C	C
JAX00283106	10	12808030	1	C	T	C	C	C	C	C	T	T	T	C	C	C	T	T	C	T	C	C	C	C	C	T	T	C	T	H	C	C	C	C	C	C	C	C	T	C	C	H	H	T	T	C	C	C	T
JAX00015053	10	12822176	0	A	T	A	A	A	A	A	T	T	A	A	A	A	A	T	A	T	A	A	A	A	A	T	T	A	A	A	A	A	A	A	A	A	A	A	T	A	A	H	A	T	T	A	A	A	H
JAX00283108	10	12823819	1	A	G	A	A	A	A	A	G	G	A	A	A	A	A	G	A	G	A	A	A	A	A	G	G	A	A	A	A	A	A	A	A	A	A	A	G	A	A	H	A	G	G	A	A	A	H
JAX00283110	10	12828274	0	G	A	G	G	G	G	G	G	A	G	G	G	G	G	A	G	G	G	G	G	G	G	H	G	G	G	G	G	G	G	G	G	G	G	G	A	G	G	H	G	G	G	G	G	G	G
JAX00283111	10	12831317	1	T	C	T	T	T	T	T	C	C	C	T	T	T	C	C	T	C	T	T	T	T	T	C	C	T	C	H	T	T	T	T	T	T	T	T	C	T	T	H	H	C	C	T	T	T	C
JAX00283114	10	12839954	0	T	G	T	T	T	T	T	T	T	G	T	T	T	G	T	T	T	T	T	T	T	T	T	T	T	G	H	T	T	T	T	T	T	T	T	T	T	T	T	G	T	T	T	T	T	H
JAX00283116	10	12860252	0	C	T	C	C	C	C	C	C	T	C	C	C	C	C	T	C	C	C	C	C	C	C	H	C	C	C	C	C	C	C	C	C	C	C	C	T	C	C	H	C	C	C	C	C	C	C
JAX00283118	10	12866123	1	T	C	T	T	T	T	T	C	C	C	T	T	T	C	C	T	C	T	T	T	T	T	C	C	T	C	H	T	T	T	T	T	T	T	T	C	T	T	H	H	C	C	T	T	T	C
JAX00283120	10	12867084	0	C	G	C	C	C	C	C	G	G	C	C	C	C	C	G	C	G	C	C	C	C	C	G	G	C	C	C	C	C	C	C	C	C	C	C	G	C	C	H	C	G	G	C	C	C	H
JAX00015057	10	12876451	0	A	T	A	A	T	T	T	T	T	A	T	T	T	A	T	T	T	A	T	T	T	A	T	T	T	A	A	T	T	T	T	T	T	T	A	T	A	A	T	A	T	T	T	A	T	H
JAX00015058	10	12884444	1	A	C	A	A	C	A	C	A	A	A	A	C	C	A	A	C	A	A	A	C	A	A	A	A	C	A	A	C	C	A	C	A	H	A	A	A	A	A	H	A	A	A	C	A	C	A
JAX00283124	10	12886374	1	G	A	G	G	A	G	A	A	A	G	G	A	A	G	A	A	A	G	G	A	G	G	A	A	A	G	G	A	A	G	A	G	H	G	G	A	G	G	A	G	A	A	A	G	A	H
JAX00283126	10	12887098	1	G	A	G	G	G	G	G	A	A	G	G	G	G	G	A	G	A	G	G	G	G	G	A	A	G	G	G	G	G	G	G	G	G	G	G	A	G	G	H	G	A	A	G	G	G	H
JAX00283130	10	12892095	1	A	G	G	A	G	A	G	A	A	A	A	G	G	A	A	G	A	A	A	G	A	G	A	A	G	A	A	G	G	A	G	A	H	A	G	A	A	G	H	A	A	A	G	A	G	A
JAX00283132	10	12902202	1	A	C	A	A	A	A	A	C	A	A	A	A	A	A	A	A	C	A	A	A	A	A	H	C	A	A	A	A	A	A	A	A	A	A	A	A	A	A	A	A	C	C	A	A	A	H
JAX00283133	10	12906890	0	C	T	C	C	C	C	C	T	C	C	C	C	C	C	C	C	H	C	C	C	C	C	H	T	C	C	C	C	C	C	C	C	C	C	C	C	C	C	C	C	T	T	C	C	C	H
JAX00194657	10	12907515	1	G	A	G	G	G	G	G	G	A	G	G	G	G	G	A	G	G	G	G	G	G	G	H	G	G	G	G	G	G	G	G	G	G	G	G	A	G	G	H	G	G	G	G	G	G	G
JAX00015059	10	12907598	0	C	T	T	C	C	C	C	C	C	C	C	C	C	C	C	C	C	C	C	C	C	T	C	C	C	C	C	C	C	C	C	C	C	C	T	C	C	T	C	C	C	C	C	C	C	C
JAX00015060	10	12908682	1	C	T	C	C	T	C	T	C	C	C	C	T	T	C	C	T	C	C	C	T	C	C	C	C	T	C	C	T	T	C	T	C	H	C	C	C	C	C	H	C	C	C	T	C	T	C
JAX00283136	10	12912176	0	A	C	A	A	A	A	A	A	A	C	A	A	A	C	A	A	A	A	A	A	A	A	A	A	A	C	H	A	A	A	A	A	A	A	A	A	A	A	A	H	A	A	A	A	A	H
JAX00283137	10	12917746	1	A	G	G	A	G	A	G	A	A	A	A	G	G	A	A	G	A	A	A	G	A	G	A	A	G	A	A	G	G	A	G	A	H	A	G	A	A	G	H	A	A	A	G	A	G	A
JAX00015061	10	12921433	1	C	T	T	C	T	C	T	C	C	C	C	T	T	C	C	T	C	C	C	T	C	T	C	C	T	C	C	T	T	C	T	C	H	C	T	C	C	T	H	C	C	C	T	C	T	C
JAX00283138	10	12923864	1	C	T	C	C	C	C	C	T	T	C	C	C	C	C	T	C	T	C	C	C	C	C	T	T	C	C	C	C	C	C	C	C	C	C	C	T	C	C	H	C	T	T	C	C	C	H
JAX00283139	10	12925136	0	T	C	T	T	T	T	T	T	T	C	T	T	T	C	T	T	T	T	T	T	T	T	T	T	T	C	H	T	T	T	T	T	T	T	T	T	T	T	T	H	T	T	T	T	T	H
JAX00187278	10	12931150	0	C	G	G	C	G	C	G	G	G	G	C	G	G	G	G	G	G	C	C	G	C	G	G	G	G	G	H	G	G	C	G	C	H	C	G	G	C	G	G	H	G	G	G	C	G	G
JAX00283141	10	12937647	1	G	T	G	G	G	G	G	T	G	T	G	G	G	T	G	G	T	G	G	G	G	G	H	T	G	T	H	G	G	G	G	G	G	G	G	G	G	G	G	H	T	T	G	G	G	T
JAX00015062	10	12943127	0	T	A	T	T	T	T	T	T	A	T	T	T	T	T	A	T	T	T	T	T	T	T	H	T	T	T	T	T	T	T	T	T	T	T	T	A	T	T	T	T	T	T	T	T	T	T
JAX00015063	10	12943188	1	T	C	T	T	T	T	T	C	C	C	T	T	T	C	C	T	C	T	T	T	T	T	C	C	T	C	H	T	T	T	T	T	T	T	T	C	T	T	H	H	C	C	T	T	T	C
JAX00283143	10	12946745	1	C	T	C	C	C	C	C	C	T	C	C	C	C	C	T	C	C	C	C	C	C	C	H	C	C	C	C	C	C	C	C	C	C	C	C	T	C	C	H	C	C	C	C	C	C	C
JAX00283144	10	12947009	1	A	C	A	A	A	A	A	C	A	A	A	A	A	A	A	A	C	A	A	A	A	A	H	C	A	A	A	A	A	A	A	A	A	A	A	A	A	A	A	A	C	C	A	A	A	H
JAX00015064	10	12975427	1	G	T	T	G	T	G	T	G	T	T	G	T	T	T	T	T	G	G	G	T	G	T	H	G	T	T	H	T	T	G	T	G	H	G	T	T	G	T	T	H	G	G	T	G	T	H
JAX00015065	10	12979065	1	T	C	T	T	T	T	T	C	C	T	T	T	T	T	C	T	C	T	T	T	T	T	C	C	T	T	T	T	T	T	T	T	T	T	T	C	T	T	H	T	C	C	T	T	T	H
JAX00015066	10	12980091	0	C	T	T	C	T	C	T	C	C	T	C	T	T	T	C	T	C	C	C	T	H	T	C	C	T	T	H	T	T	H	T	C	H	C	T	C	C	T	H	H	C	C	T	C	T	H
JAX00283147	10	12980808	1	G	T	G	G	G	G	G	G	T	G	G	G	G	G	T	G	G	G	G	G	G	G	H	G	G	G	G	G	G	G	G	G	G	G	G	T	G	G	H	G	G	G	G	G	G	G
JAX00283148	10	12985050	1	T	G	T	T	T	T	T	G	G	T	T	T	T	T	G	T	G	T	T	T	T	T	G	G	T	T	T	T	T	T	T	T	T	T	T	G	T	T	H	T	G	G	T	T	T	H
JAX00283150	10	12985901	0	G	A	G	G	G	G	G	G	A	G	G	G	G	G	A	G	G	G	G	G	G	G	H	G	G	G	G	G	G	G	G	G	G	G	G	A	G	G	G	G	G	G	G	G	G	G
JAX00283151	10	13002602	0	C	G	C	C	C	C	C	C	G	C	C	C	C	C	G	C	C	C	C	C	C	C	H	C	C	C	C	C	C	C	C	C	C	C	C	G	C	C	H	C	C	C	C	C	C	C
JAX00283152	10	13003783	0	A	G	G	A	G	A	G	G	G	G	A	G	G	G	G	G	G	A	A	G	G	G	H	G	G	G	H	G	G	H	G	A	H	A	G	G	A	G	G	G	G	G	G	A	G	G
JAX00015067	10	13007766	1	G	A	A	G	A	G	A	G	G	G	G	A	A	G	G	A	G	G	G	A	H	A	G	G	A	G	G	A	A	H	A	G	H	G	A	G	G	A	H	G	G	G	A	G	A	G
JAX00283156	10	13028317	0	C	G	C	C	C	C	C	G	G	C	C	C	C	C	G	C	G	C	C	C	C	C	G	G	C	C	C	C	C	C	C	C	C	C	C	G	C	C	H	C	G	G	C	C	C	H
JAX00015068	10	13028458	0	A	G	G	A	A	A	A	G	G	A	A	A	A	A	G	A	G	A	A	A	A	G	G	G	A	A	A	A	A	A	A	A	A	A	G	G	A	G	H	A	G	G	A	A	A	H
JAX00283157	10	13028493	0	T	G	T	T	T	T	T	G	G	T	H	T	T	T	G	T	G	H	H	T	T	T	G	G	T	T	T	T	T	T	T	T	T	T	T	G	T	T	H	T	G	G	T	T	T	H
JAX00283158	10	13028645	1	C	T	C	C	C	C	C	T	T	C	C	C	C	C	T	C	T	C	C	C	C	C	T	T	C	C	C	C	C	C	C	C	C	C	C	T	C	C	H	C	T	T	C	C	C	H
JAX00283159	10	13028679	0	T	C	T	T	T	T	T	T	C	T	T	T	T	T	C	T	T	T	T	T	T	T	H	T	T	T	T	T	T	T	T	T	T	T	T	C	T	T	H	T	T	T	T	T	T	T
JAX00015069	10	13029546	0	C	A	A	C	C	C	C	C	C	C	C	C	C	C	C	C	C	C	C	C	C	A	C	C	C	C	C	C	C	C	C	C	C	C	A	C	C	A	C	C	C	C	C	C	C	C
JAX00283160	10	13049129	0	C	T	T	C	C	C	C	T	C	C	C	C	C	C	C	C	T	C	C	C	C	T	H	T	C	C	C	C	C	C	C	C	C	C	T	C	C	T	C	C	T	T	C	C	C	H
JAX00283161	10	13049248	0	C	T	C	C	C	C	C	T	C	C	C	C	C	C	C	C	T	C	C	C	C	C	H	T	C	C	C	C	C	C	C	C	C	C	C	C	C	C	C	C	T	T	C	C	C	H
JAX00283162	10	13063233	1	G	T	G	G	G	G	G	T	T	G	G	G	G	G	T	G	T	G	G	G	G	G	T	T	G	G	G	G	G	G	G	G	G	G	G	T	G	G	H	G	T	T	G	G	G	H
JAX00283163	10	13064179	1	C	T	C	C	C	C	C	T	C	C	C	C	C	C	C	C	T	C	C	C	C	C	H	T	C	C	C	C	C	C	C	C	C	C	C	C	C	C	C	C	T	T	C	C	C	H
JAX00283164	10	13064815	0	G	C	C	G	G	G	G	C	C	G	G	G	G	G	C	G	C	G	G	G	G	C	C	C	G	G	G	G	G	G	G	G	G	G	C	C	G	C	H	G	C	C	G	G	G	H
JAX00283166	10	13070499	0	A	G	A	A	A	A	A	A	G	A	A	A	A	A	G	A	A	A	A	A	A	A	H	A	A	A	A	A	A	A	A	A	A	A	A	G	A	A	H	A	A	A	A	A	A	A
JAX00283167	10	13104771	0	C	T	C	C	C	C	C	C	T	C	C	C	C	C	T	C	C	C	C	C	C	C	H	C	C	C	C	C	C	C	C	C	C	C	C	T	C	C	H	C	C	C	C	C	C	C
JAX00015074	10	13108671	0	C	T	C	C	T	T	T	T	T	T	H	H	T	T	T	H	T	C	H	T	T	C	T	T	T	T	H	T	T	T	T	T	T	T	C	T	C	C	T	H	T	T	T	C	T	T
JAX00283170	10	13118347	0	T	A	T	T	T	T	T	T	A	T	T	T	T	T	A	T	T	T	T	T	T	T	A	T	T	T	T	T	T	T	T	T	T	T	T	A	T	T	H	T	T	T	T	T	T	T
JAX00283171	10	13126509	1	C	T	C	C	C	C	C	C	C	T	C	C	C	T	C	C	C	C	C	C	C	C	C	C	C	T	H	C	C	C	C	C	C	C	C	C	C	C	C	H	C	C	C	C	C	H
JAX00283172	10	13126537	0	C	T	C	C	C	C	C	C	T	C	C	C	C	C	T	C	C	C	C	C	C	C	C	C	C	C	C	C	C	C	C	C	C	C	C	T	C	C	H	C	C	C	C	C	C	C
JAX00015078	10	13129179	1	A	G	A	A	G	G	G	G	G	G	G	G	G	G	G	G	G	A	H	G	G	A	G	G	G	G	H	G	G	G	G	G	G	G	A	G	A	A	G	H	G	G	G	A	G	G
JAX00283174	10	13139888	1	C	T	C	C	C	C	C	C	T	T	C	C	C	T	T	C	C	C	C	C	C	C	H	C	C	T	H	C	C	C	C	C	C	C	C	T	C	C	H	H	C	C	C	C	C	H
JAX00283177	10	13142521	1	C	T	C	C	C	C	C	C	C	T	C	C	C	T	C	C	C	C	C	C	C	C	C	C	C	T	H	C	C	C	C	C	C	C	C	C	C	C	C	H	C	C	C	C	C	H
JAX00283178	10	13156510	1	A	G	A	A	G	G	G	A	A	A	G	G	G	A	A	G	A	A	H	G	G	A	A	A	G	A	A	G	G	G	G	G	G	G	A	A	A	A	H	A	A	A	G	A	G	A
JAX00283179	10	13157067	1	A	T	A	A	A	A	A	A	T	A	A	A	A	A	T	A	A	A	A	A	A	A	H	A	A	A	A	A	A	A	A	A	A	A	A	T	A	A	H	A	A	A	A	A	A	A
JAX00283180	10	13158999	0	C	A	C	C	C	C	C	A	C	C	C	C	C	C	C	C	A	C	C	C	C	C	H	A	C	C	C	C	C	C	C	C	C	C	C	C	C	C	C	C	A	A	C	C	C	H
JAX00015079	10	13176823	0	A	G	A	A	A	A	A	A	G	A	A	A	H	A	G	A	A	A	A	A	A	A	H	A	A	A	A	A	A	A	A	A	A	A	A	G	A	A	H	A	A	A	A	A	A	A
JAX00283182	10	13201408	1	T	C	T	T	T	T	T	C	T	T	T	T	T	T	T	T	C	T	T	T	T	T	H	C	T	T	T	T	T	T	T	T	T	T	T	T	T	T	T	T	C	C	T	T	T	H
JAX00283183	10	13208854	1	A	G	A	A	A	A	A	G	G	G	A	A	A	G	G	A	G	A	A	A	A	A	G	G	A	G	H	A	A	A	A	A	A	A	A	G	A	A	H	H	G	G	A	A	A	G
JAX00283185	10	13209445	1	C	T	C	C	C	C	C	T	C	C	C	C	C	C	C	C	T	C	C	C	C	C	H	T	C	C	C	C	C	C	C	C	C	C	C	C	C	C	C	C	T	T	C	C	C	H
JAX00283186	10	13217218	1	G	A	G	G	G	G	G	G	G	A	G	G	G	A	G	G	G	G	G	G	G	G	G	G	G	A	H	G	G	G	G	G	G	G	G	G	G	G	G	H	G	G	G	G	G	H
JAX00015082	10	13218212	1	T	C	T	T	C	T	C	T	T	T	T	C	C	T	T	C	T	T	T	C	H	T	T	T	C	T	T	C	C	H	C	T	H	T	T	T	T	T	H	T	T	T	C	T	C	T
JAX00015083	10	13219944	0	G	A	G	G	G	G	G	G	A	G	G	G	G	G	A	G	G	G	G	G	G	G	H	G	G	G	G	G	G	G	G	G	G	G	G	A	G	G	H	G	G	G	G	G	G	G
JAX00283187	10	13219994	0	C	T	C	C	C	C	C	C	T	C	C	C	C	C	T	C	C	C	C	C	C	C	H	C	C	C	C	C	C	C	C	C	C	C	C	T	C	C	H	C	C	C	C	C	C	C
JAX00194659	10	13222754	1	C	A	C	C	C	C	C	A	A	C	C	C	C	C	A	C	A	C	C	C	C	C	A	A	C	C	C	C	C	C	C	C	C	C	C	A	C	C	H	C	A	A	C	C	C	H
JAX00283189	10	13227354	0	T	C	T	T	T	T	T	T	T	C	T	T	T	H	T	T	T	T	T	T	T	T	T	T	T	C	H	T	T	T	T	T	T	T	T	T	T	T	T	H	T	T	T	T	T	H
JAX00015084	10	13228067	0	T	C	T	T	T	T	T	C	C	T	T	T	T	T	C	T	C	T	T	T	T	T	C	C	T	T	T	T	T	T	T	T	T	T	T	C	T	T	H	T	C	C	T	T	T	H
JAX00283191	10	13231739	0	T	C	T	T	T	T	T	C	C	T	T	T	T	T	C	T	C	T	T	T	T	T	C	C	T	T	T	T	T	T	T	T	T	T	T	C	T	T	H	T	C	C	T	T	T	H
JAX00015087	10	13260966	1	C	T	C	C	C	C	C	C	T	T	C	C	C	T	T	C	C	C	C	C	C	C	H	C	C	T	H	C	C	C	C	C	C	C	C	T	C	C	H	H	C	C	C	C	C	H
JAX00283194	10	13264332	0	A	G	A	A	A	A	A	G	A	G	A	A	A	G	A	A	G	A	A	A	A	A	H	G	A	G	H	A	A	A	A	A	A	A	A	A	A	A	A	H	G	G	A	A	A	G
JAX00283198	10	13275719	0	G	A	G	G	G	G	G	G	A	A	G	G	G	A	A	G	G	G	G	G	G	G	H	G	G	A	H	G	G	G	G	G	G	G	G	A	G	G	H	H	G	G	G	G	G	H
JAX00283199	10	13277691	1	G	A	G	G	G	G	G	A	G	A	G	G	G	A	G	G	A	G	G	G	G	G	H	A	G	A	H	G	G	G	G	G	G	G	G	G	G	G	G	H	A	A	G	G	G	A
JAX00283202	10	13295055	0	T	C	T	T	T	T	T	T	C	T	T	T	T	T	C	T	T	T	T	T	T	T	H	T	T	T	T	T	T	T	T	T	T	T	T	C	T	T	H	T	T	T	T	T	T	T
JAX00015088	10	13304742	1	T	C	T	T	T	T	T	C	C	T	T	T	T	T	C	T	C	T	T	T	T	T	C	C	T	T	T	T	T	T	T	T	T	T	T	C	T	T	H	T	C	C	T	T	T	H
JAX00015089	10	13310626	1	C	T	C	C	C	C	C	T	T	C	C	C	C	C	T	C	T	C	C	C	C	C	T	T	C	C	C	C	C	C	C	C	C	C	C	T	C	C	H	C	T	T	C	C	C	H
JAX00283204	10	13320880	1	C	T	C	C	C	C	C	C	T	C	C	C	C	C	T	C	C	C	C	C	C	C	H	C	C	C	C	C	C	C	C	C	C	C	C	T	C	C	H	C	C	C	C	C	C	C
JAX00283205	10	13330279	0	A	G	A	A	A	A	A	A	G	A	A	A	A	A	G	A	A	A	A	A	A	A	A	A	A	A	A	A	A	A	A	A	A	A	A	G	A	A	A	A	A	A	A	A	A	A
JAX00283206	10	13338879	0	G	A	G	G	G	G	G	G	A	G	G	G	G	G	A	G	G	G	G	G	G	G	H	G	G	G	G	G	G	G	G	G	G	G	G	A	G	G	G	G	G	G	G	G	G	G
JAX00283208	10	13345920	0	A	C	A	A	A	A	A	C	A	A	A	A	A	A	A	A	C	A	A	A	A	A	H	C	A	A	A	A	A	A	A	A	A	A	A	A	A	A	A	A	C	C	A	A	A	H
JAX00283209	10	13348579	0	A	G	A	A	A	A	A	A	G	A	A	A	A	A	G	A	A	A	A	A	A	A	H	A	A	A	A	A	A	A	A	A	A	A	A	G	A	A	A	A	A	A	A	A	A	A
JAX00283210	10	13348962	1	G	T	G	G	G	G	G	T	G	G	G	G	G	G	G	G	T	G	G	G	G	G	H	T	G	G	G	G	G	G	G	G	G	G	G	G	G	G	G	G	T	T	G	G	G	H
JAX00015091	10	13349020	1	A	G	A	A	G	G	G	G	G	G	G	G	G	G	G	G	G	A	A	G	G	A	G	G	G	G	H	G	G	G	G	G	G	G	A	G	A	A	G	H	G	G	G	A	G	G
JAX00283211	10	13350224	0	C	T	C	C	C	C	C	T	C	C	C	C	C	C	C	C	T	C	C	C	C	C	H	T	C	C	C	C	C	C	C	C	C	C	C	C	C	C	C	C	T	T	C	C	C	H
JAX00015092	10	13358209	0	T	A	T	T	A	A	A	A	A	A	A	A	A	A	A	A	A	T	T	A	A	T	A	A	A	A	H	A	A	A	A	A	A	A	T	A	T	T	A	H	A	A	A	T	A	A
JAX00015094	10	13365186	1	T	C	C	T	T	T	T	T	T	T	T	T	T	T	T	T	T	T	C	T	T	C	T	T	T	T	T	T	T	T	T	T	T	T	C	T	T	C	T	T	T	T	T	T	T	T
JAX00015095	10	13366805	0	G	A	A	G	G	G	G	G	G	G	G	G	G	G	G	G	G	G	A	G	G	A	G	G	G	G	G	G	G	G	G	G	G	G	A	G	G	A	G	G	G	G	G	G	G	G
JAX00283215	10	13389782	0	T	A	T	T	T	T	T	A	A	T	T	T	T	T	A	T	A	T	T	T	T	T	A	A	T	T	T	T	T	T	T	T	T	T	T	A	T	T	H	T	A	A	T	T	T	H
JAX00283218	10	13393884	0	C	T	C	C	C	C	C	T	T	C	C	C	C	C	T	C	T	C	C	C	C	C	T	T	C	C	C	C	C	C	C	C	C	C	C	T	C	C	H	C	T	T	C	C	C	H
JAX00015097	10	13405321	0	A	G	A	A	A	A	A	A	G	A	A	A	A	A	G	A	A	A	A	A	A	A	H	A	A	A	A	A	A	A	A	A	A	A	A	G	A	A	H	A	A	A	A	A	A	A
JAX00015098	10	13405371	1	A	G	A	A	A	A	A	A	G	A	A	A	A	A	G	A	A	A	A	A	A	A	H	A	A	A	A	A	A	A	A	A	A	A	A	G	A	A	H	A	A	A	A	A	A	A
JAX00283220	10	13411659	0	C	T	C	C	C	C	C	C	T	C	C	C	C	C	T	C	C	C	C	C	C	C	H	C	C	C	C	C	C	C	C	C	C	C	C	T	C	C	H	C	C	C	C	C	C	C
JAX00194661	10	13411954	0	A	G	A	A	A	A	A	G	G	A	A	A	A	A	G	A	G	A	A	A	A	A	G	G	A	A	A	A	A	A	A	A	A	A	A	G	A	A	H	A	G	G	A	A	A	H
JAX00283222	10	13417498	1	G	C	G	G	G	G	G	C	C	G	G	G	G	G	C	G	C	G	G	G	G	G	C	C	G	G	G	G	G	G	G	G	G	G	G	C	G	G	H	G	C	C	G	G	G	H
JAX00283223	10	13441595	1	G	A	G	G	G	G	G	G	A	G	G	G	G	G	A	G	G	G	G	G	G	G	H	G	G	G	G	G	G	G	G	G	G	G	G	A	G	G	H	G	G	G	G	G	G	G
JAX00283225	10	13453830	1	G	A	G	G	G	G	G	A	G	G	G	G	G	G	G	G	A	G	G	G	G	G	H	A	G	G	G	G	G	G	G	G	G	G	G	G	G	G	G	G	A	A	G	G	G	H
JAX00015102	10	13458341	0	C	T	C	C	C	C	C	T	T	C	C	C	C	C	T	C	T	C	C	C	C	C	T	T	C	C	C	C	C	C	C	C	C	C	C	T	C	C	H	C	T	T	C	C	C	H
JAX00283226	10	13460189	1	C	T	C	C	C	C	C	C	T	C	C	C	C	C	T	C	C	C	C	C	C	C	H	C	C	C	C	C	C	C	C	C	C	C	C	T	C	C	H	C	C	C	C	C	C	C
JAX00015104	10	13498557	0	A	T	A	A	A	A	A	A	T	A	A	A	A	A	T	A	A	A	A	A	A	A	H	A	A	A	A	A	A	A	A	A	A	A	A	T	A	A	H	A	A	A	A	A	A	A
JAX00015105	10	13517944	1	G	C	G	G	G	G	G	G	C	G	G	G	G	G	C	G	G	G	G	G	G	G	H	G	G	G	G	G	G	G	G	G	G	G	G	C	G	G	H	G	G	G	G	G	G	G
JAX00283233	10	13522871	0	C	T	T	C	T	T	T	C	C	C	T	T	T	C	C	T	C	C	T	T	T	T	C	C	T	C	C	T	T	T	T	T	T	T	T	C	C	T	H	C	C	C	T	C	T	C
JAX00283234	10	13523747	1	T	G	G	T	G	G	G	T	T	T	G	G	G	T	T	G	T	T	G	G	G	G	T	T	G	T	T	G	G	G	G	G	G	G	G	T	T	G	H	T	T	T	G	T	G	T
JAX00283235	10	13525160	0	A	T	T	A	T	T	T	T	T	A	T	T	T	A	T	T	T	A	T	T	T	T	T	T	T	A	A	T	T	T	T	T	T	T	T	T	A	T	T	A	T	T	T	A	T	H
JAX00283236	10	13526328	1	T	A	A	T	A	A	A	A	T	T	A	A	A	T	T	A	A	T	A	A	A	A	H	A	A	T	T	A	A	A	A	A	A	A	A	T	T	A	H	T	A	A	A	T	A	H
JAX00283238	10	13527281	0	G	A	A	G	A	A	A	A	G	G	A	A	A	G	G	A	A	G	A	A	A	A	H	A	A	G	G	A	A	A	A	A	A	A	A	G	G	A	H	G	A	A	A	G	A	H
JAX00283239	10	13527463	0	C	A	C	C	C	C	C	A	A	C	C	C	C	C	A	C	H	C	C	C	C	C	A	A	C	C	C	C	C	C	C	C	C	C	C	A	C	C	C	C	H	A	C	C	C	C
JAX00283240	10	13531262	0	G	A	G	G	G	G	G	A	G	G	G	G	G	G	G	G	A	G	G	G	G	G	H	A	G	G	G	G	G	G	G	G	G	G	G	G	G	G	G	G	A	A	G	G	G	G
JAX00283243	10	13533132	1	T	C	C	T	C	C	C	C	C	T	C	C	C	T	C	C	C	T	C	C	C	C	C	C	C	T	T	C	C	C	C	C	C	C	C	C	T	C	C	T	C	C	C	T	C	H
JAX00015106	10	13534603	0	A	G	G	A	G	G	G	G	G	A	G	G	G	A	G	G	G	A	G	G	G	G	G	G	G	A	A	G	G	G	G	G	G	G	G	G	A	G	G	A	G	G	G	A	G	H
JAX00015108	10	13537337	1	G	A	A	G	A	A	A	G	G	G	A	A	A	G	G	A	G	G	A	A	A	A	G	G	A	G	G	A	A	A	A	A	A	A	A	G	G	A	H	G	G	G	A	G	A	G
JAX00283244	10	13564849	0	A	G	G	A	G	G	G	G	G	A	G	G	G	A	G	G	G	A	G	G	G	G	G	G	G	A	A	G	G	G	G	G	G	G	G	G	A	G	G	A	G	G	G	A	G	H
JAX00283245	10	13564887	0	T	C	T	T	T	T	T	C	C	T	T	T	T	T	C	T	C	T	T	T	T	T	C	C	T	T	T	T	T	T	T	T	T	T	T	C	T	T	H	T	C	C	T	T	T	H
JAX00283246	10	13564915	0	T	C	T	T	T	T	T	C	C	T	T	T	T	T	C	T	C	T	T	T	T	T	C	C	T	T	T	T	T	T	T	T	T	T	T	C	T	T	H	T	C	C	T	T	T	H
JAX00015109	10	13566552	0	C	T	T	C	T	T	T	C	C	C	T	T	T	C	C	T	C	C	T	T	T	T	C	C	T	C	C	T	T	T	T	T	T	T	T	C	C	T	H	C	C	C	T	C	T	C
JAX00283248	10	13582159	0	T	C	T	T	T	T	T	C	C	T	H	H	T	T	C	T	C	H	H	T	T	T	C	C	T	T	T	T	T	T	T	T	T	T	T	C	T	T	H	T	C	C	T	T	T	H
JAX00283250	10	13597163	1	C	T	C	C	C	C	C	T	C	C	C	C	C	C	C	C	T	C	C	C	C	C	H	T	C	C	C	C	C	C	C	C	C	C	C	C	C	C	C	C	T	T	C	C	C	H
JAX00283251	10	13605884	1	G	T	G	G	G	G	G	G	T	G	G	G	G	G	T	G	G	G	G	G	G	G	H	G	G	G	G	G	G	G	G	G	G	G	G	T	G	G	H	G	G	G	G	G	G	G
JAX00015112	10	13630174	0	C	T	C	C	T	T	T	T	T	C	T	T	T	C	T	T	T	C	C	T	T	C	T	T	T	C	C	T	T	T	T	T	T	T	C	T	C	C	T	C	T	T	T	C	T	H
JAX00283254	10	13630264	1	T	G	T	T	T	T	T	T	G	T	T	T	T	T	G	T	T	T	T	T	T	T	H	T	T	T	T	T	T	T	T	T	T	T	T	G	T	T	H	T	T	T	T	T	T	T
JAX00283255	10	13634784	1	C	G	C	C	C	C	C	G	G	C	C	C	C	C	G	C	G	C	C	C	C	C	G	G	C	C	C	C	C	C	C	C	C	C	C	G	C	C	H	C	G	G	C	C	C	H
JAX00015113	10	13635686	0	C	T	C	C	T	T	T	T	T	C	T	T	T	C	T	T	T	C	C	T	T	C	T	T	T	C	C	T	T	T	T	T	T	T	C	T	C	C	T	C	T	T	T	C	T	H
JAX00283258	10	13659278	0	A	G	A	A	A	A	A	G	A	A	A	A	A	A	A	A	G	A	A	A	A	A	H	G	A	A	A	A	A	A	A	A	A	A	A	A	A	A	A	A	G	G	A	A	A	H
JAX00283259	10	13660422	0	G	T	G	G	G	G	G	T	G	G	G	G	G	G	G	G	T	G	G	G	G	G	H	T	G	G	G	G	G	G	G	G	G	G	G	G	G	G	G	G	T	T	G	G	G	H
JAX00283260	10	13660472	0	C	T	C	C	C	C	C	T	C	C	C	C	C	C	C	C	T	C	C	C	C	C	H	T	C	C	C	C	C	C	C	C	C	C	C	C	C	C	C	C	T	T	C	C	C	H
JAX00283261	10	13660820	0	G	A	G	G	G	G	G	A	A	G	G	G	G	G	A	G	A	G	G	G	G	G	A	A	G	G	G	G	G	G	G	G	G	G	G	A	G	G	H	G	A	A	G	G	G	H
JAX00283262	10	13661337	1	G	A	A	G	A	A	A	A	A	G	A	A	A	G	A	A	A	G	A	A	A	A	A	A	A	G	G	A	A	A	A	A	A	A	A	A	G	A	A	G	A	A	A	G	A	H
JAX00283264	10	13665683	1	C	T	T	C	T	T	T	C	C	C	T	T	T	C	C	T	C	C	T	T	T	T	C	C	T	C	C	T	T	T	T	T	T	T	T	C	C	T	H	C	C	C	T	C	T	C
JAX00283265	10	13668458	1	G	A	G	G	G	G	G	G	A	G	G	G	G	G	A	G	G	G	G	G	G	G	H	G	G	G	G	G	G	G	G	G	G	G	G	A	G	G	H	G	G	G	G	G	G	G
JAX00015117	10	13678362	0	T	C	T	T	C	C	C	T	T	T	C	C	C	T	T	C	T	T	T	C	C	T	T	T	C	T	T	C	C	C	C	C	C	C	T	T	T	T	H	T	T	T	C	T	C	T
JAX00283266	10	13682357	1	A	G	A	A	A	A	A	G	G	A	A	A	A	A	G	A	G	A	A	A	A	A	G	G	A	A	A	A	A	A	A	A	A	A	A	G	A	A	H	A	G	G	A	A	A	H
JAX00283270	10	13694617	0	C	T	C	C	C	C	C	T	C	C	C	C	C	C	H	C	T	C	C	C	C	C	T	T	C	C	C	C	C	C	C	C	C	C	C	H	C	C	C	C	T	T	C	C	C	H
JAX00283271	10	13707081	1	G	A	A	G	G	G	G	G	G	A	G	G	G	A	G	G	G	G	A	G	G	A	G	G	G	A	H	G	G	G	G	G	G	G	A	G	G	A	G	H	G	G	G	G	G	H
JAX00015118	10	13707128	1	C	T	T	C	C	C	C	C	C	T	C	C	C	T	C	C	C	C	T	C	C	T	C	C	C	T	H	C	C	C	C	C	C	C	T	C	C	T	C	H	C	C	C	C	C	H
JAX00283272	10	13707225	0	A	G	G	A	A	A	A	G	A	G	A	A	A	G	A	A	G	A	G	A	A	G	G	G	A	G	G	A	A	A	A	A	A	A	G	A	A	G	A	H	G	G	A	A	A	G
JAX00015119	10	13707846	1	G	A	A	G	G	G	G	A	A	A	G	G	G	A	A	G	A	G	A	G	G	A	A	A	G	A	H	G	G	G	G	G	G	G	A	A	G	A	H	H	A	A	G	G	G	A
JAX00283273	10	13708017	1	T	C	T	T	T	T	T	T	C	T	T	T	T	T	C	T	T	T	T	T	T	T	T	T	T	T	T	T	T	T	T	T	T	T	T	C	T	T	H	T	T	T	T	T	T	T
JAX00283275	10	13710634	0	C	A	C	C	C	A	C	C	C	C	A	C	C	C	C	C	C	C	C	C	H	C	C	C	C	C	C	C	C	H	C	A	H	A	C	C	C	C	C	C	C	C	C	C	C	C
JAX00015120	10	13710758	1	A	C	C	A	A	A	A	C	C	C	A	A	A	C	C	A	C	A	C	A	A	C	C	C	A	C	H	A	A	A	A	A	A	A	C	C	A	C	H	H	C	C	A	A	A	C
JAX00283276	10	13710965	1	C	T	C	C	C	C	C	C	T	C	C	C	C	C	T	C	C	C	C	C	C	C	C	C	C	C	C	C	C	C	C	C	C	C	C	T	C	C	H	C	C	C	C	C	C	C
JAX00015121	10	13720869	0	A	C	C	A	A	A	A	C	C	C	H	A	A	C	C	A	C	A	C	A	A	C	C	C	A	C	H	A	A	A	A	A	A	A	C	C	A	C	H	H	C	C	A	A	A	C
JAX00283278	10	13722337	0	T	C	T	T	T	T	T	C	C	T	T	T	T	T	C	T	C	T	T	T	T	T	C	C	T	T	T	T	T	T	T	T	T	T	T	C	T	T	H	T	C	C	T	T	T	H
JAX00015122	10	13729846	0	C	T	T	C	C	C	C	C	C	T	C	C	C	T	C	C	C	C	T	C	C	T	C	C	C	T	H	C	C	C	C	C	C	C	T	C	C	T	C	H	C	C	C	C	C	H
JAX00015123	10	13739153	1	C	T	C	C	C	C	C	T	T	C	C	C	C	C	T	C	T	C	C	C	C	C	T	T	C	C	C	C	C	C	C	C	C	C	C	T	C	C	H	C	T	T	C	C	C	H
JAX00283283	10	13750876	1	C	G	C	C	C	C	C	C	G	C	C	C	C	C	G	C	C	C	C	C	C	C	C	C	C	C	C	C	C	C	C	C	C	C	C	G	C	C	H	C	C	C	C	C	C	C
JAX00283284	10	13752062	1	C	T	C	C	C	C	C	C	C	T	C	C	C	T	C	C	C	C	C	C	C	C	C	C	C	T	H	C	C	C	C	C	C	C	C	C	C	C	C	H	C	C	C	C	C	H
JAX00283285	10	13753423	0	G	T	G	G	G	G	G	T	G	G	G	G	G	G	G	G	T	G	G	G	G	G	H	T	G	G	G	G	G	G	G	G	G	G	G	G	G	G	G	G	T	T	G	G	G	H
JAX00015124	10	13773073	0	A	C	C	A	A	A	A	A	A	A	A	A	A	A	A	A	A	A	C	A	A	C	A	A	A	A	A	A	A	A	A	A	A	A	C	A	A	C	A	A	A	A	A	A	A	A
JAX00283288	10	13773663	1	G	A	A	G	G	G	G	G	G	G	G	G	G	G	G	G	G	G	A	G	G	A	G	G	G	G	G	G	G	G	G	G	G	G	A	G	G	A	G	G	G	G	G	G	G	G
JAX00283293	10	13787148	1	C	A	C	C	C	C	C	C	A	C	C	C	C	C	A	C	C	C	C	C	C	C	H	C	C	C	C	C	C	C	C	C	C	C	C	A	C	C	H	C	C	C	C	C	C	C
JAX00015125	10	13787281	1	A	G	G	A	G	A	G	G	G	G	A	G	G	G	G	G	G	A	G	G	H	G	G	G	G	G	H	G	G	H	G	A	H	A	G	G	A	G	G	H	G	G	G	A	G	G
JAX00283295	10	13788476	0	T	C	T	T	T	T	T	T	C	T	T	T	T	T	C	T	T	T	T	T	T	T	T	T	T	T	T	T	T	T	T	T	T	T	T	C	T	T	H	T	T	T	T	T	T	T
JAX00015126	10	13788812	1	C	T	T	C	T	C	T	C	C	T	C	T	T	T	C	T	C	C	T	T	H	T	C	C	T	T	H	T	T	H	T	C	H	C	T	C	C	T	H	H	C	C	T	C	T	H
JAX00283298	10	13799420	0	C	T	C	C	C	C	C	T	C	C	C	C	C	C	C	C	T	C	C	C	C	C	H	T	C	C	C	C	C	C	C	C	C	C	C	C	C	C	C	C	T	T	C	C	C	H
JAX00283300	10	13819492	0	G	T	G	G	G	G	G	T	T	G	G	G	G	G	T	G	T	G	G	G	G	G	T	T	G	G	G	G	G	G	G	G	G	G	G	T	G	G	H	G	T	T	G	G	G	H
JAX00283301	10	13819747	1	C	T	C	C	C	C	C	T	T	C	C	C	C	C	T	C	T	C	C	C	C	C	T	T	C	C	C	C	C	C	C	C	C	C	C	T	C	C	H	C	T	T	C	C	C	H
JAX00283302	10	13819771	0	C	T	C	C	C	C	C	C	T	C	C	C	C	C	T	C	C	C	C	C	C	C	H	C	C	C	C	C	C	C	C	C	C	C	C	T	C	C	H	C	C	C	C	C	C	C
JAX00283303	10	13820269	0	T	C	C	T	C	T	C	T	T	C	T	C	C	C	T	C	T	T	C	C	H	C	T	T	C	C	H	H	C	H	C	T	H	T	C	T	T	C	H	H	T	T	C	T	C	H
JAX00283304	10	13823228	1	C	G	C	C	C	C	C	C	G	C	C	C	C	C	G	C	C	C	C	C	C	C	H	C	C	C	C	C	C	C	C	C	C	C	C	G	C	C	H	C	C	C	C	C	C	C
JAX00283305	10	13823449	0	T	C	T	T	T	T	T	T	C	T	T	T	T	T	C	T	T	T	T	T	T	T	C	T	T	T	T	T	T	T	T	T	T	T	T	C	T	T	C	T	T	T	T	T	T	T
JAX00283306	10	13824417	0	G	A	G	G	G	G	G	A	G	G	G	G	G	G	G	G	A	G	G	G	G	G	A	A	G	G	G	G	G	G	G	G	G	G	G	G	G	G	G	G	A	A	G	G	G	H
JAX00015128	10	13824981	1	A	G	G	A	G	A	G	G	A	A	A	G	G	A	A	G	G	A	G	G	H	G	H	G	G	A	A	G	G	H	G	A	H	A	G	A	A	G	H	A	G	G	G	A	G	H
JAX00283307	10	13825395	1	T	C	C	T	C	T	C	T	T	T	T	C	C	T	T	C	T	T	C	C	H	C	T	T	C	T	T	C	C	H	C	T	H	T	C	T	T	C	H	T	T	T	C	T	C	T
JAX00015129	10	13829412	0	G	A	A	G	A	G	A	A	A	G	G	A	A	G	A	A	A	G	A	A	H	A	A	A	A	G	G	A	A	H	A	G	H	G	A	A	G	A	A	G	A	A	A	G	A	H
JAX00283308	10	13829447	0	G	A	A	G	A	G	A	G	G	G	G	A	A	G	G	A	G	G	A	A	H	A	G	G	A	G	G	A	A	H	A	G	H	G	A	G	G	A	H	G	G	G	A	G	A	G
JAX00015131	10	13852404	1	C	T	T	C	C	C	C	C	C	C	C	C	C	C	C	C	C	C	T	C	C	T	C	C	C	C	C	C	C	C	C	C	C	C	T	C	C	T	C	C	C	C	C	C	C	C
JAX00283309	10	13857839	1	A	G	G	A	A	A	A	A	A	A	A	A	A	A	A	A	A	A	G	A	A	G	A	A	A	A	A	A	A	A	A	A	A	A	G	A	A	G	A	A	A	A	A	A	A	A
JAX00015132	10	13866330	1	C	A	C	C	A	C	A	C	A	C	C	A	A	C	A	A	C	C	C	A	H	C	H	C	A	C	C	A	A	H	A	C	H	C	C	A	C	C	A	C	C	C	A	C	A	C
JAX00283310	10	13878639	0	A	G	A	A	A	A	A	A	G	A	A	A	A	A	G	A	A	A	A	A	A	A	H	A	A	A	A	A	A	A	A	A	A	A	A	G	A	A	H	A	A	A	A	A	A	A
JAX00283311	10	13878901	1	G	T	T	G	T	G	T	T	T	G	G	T	T	G	T	T	T	G	T	T	H	T	T	T	T	G	G	T	T	H	T	G	H	G	T	T	G	T	T	G	T	T	T	G	T	H
JAX00283312	10	13878998	1	A	C	A	A	C	A	C	A	A	A	A	C	C	A	A	C	A	A	A	C	H	A	A	A	C	A	A	C	C	H	C	A	H	A	A	A	A	A	H	A	A	A	C	A	C	A
JAX00283313	10	13879358	0	T	C	C	T	C	T	C	C	T	T	T	C	C	T	T	C	C	T	C	C	H	C	H	C	C	T	T	C	C	H	C	T	H	T	C	T	T	C	H	T	C	C	C	T	C	H
JAX00283315	10	13879737	1	G	A	G	G	A	G	A	G	G	G	G	A	A	G	G	A	G	G	G	A	H	G	G	G	A	G	G	A	A	H	A	G	H	G	G	G	G	G	H	G	G	G	A	G	A	G
JAX00283317	10	13880245	1	G	T	T	G	T	G	T	T	G	G	G	T	T	G	G	T	T	G	T	T	H	T	H	T	T	G	G	T	T	H	T	G	H	G	T	G	G	T	H	G	T	T	T	G	T	H
JAX00283318	10	13880289	0	A	T	T	A	T	A	T	T	A	A	A	T	T	A	A	H	T	A	T	T	A	T	H	T	T	A	A	T	T	A	T	A	A	A	T	A	A	T	H	A	T	T	T	A	T	H
JAX00283319	10	13881825	0	T	C	T	T	T	T	T	C	T	T	T	T	T	T	T	T	C	T	T	T	T	T	C	C	T	T	T	T	T	T	T	T	T	T	T	T	T	T	T	T	C	C	T	T	T	H
JAX00283323	10	13883275	0	G	A	G	G	A	G	A	A	G	G	G	A	A	G	G	A	A	G	G	A	H	G	H	A	A	G	G	A	A	H	A	G	H	G	G	G	G	G	H	G	A	A	A	G	A	H
JAX00283324	10	13883572	1	T	C	C	T	C	T	C	T	C	T	T	C	C	T	C	C	T	T	C	C	H	C	H	T	C	T	T	C	C	H	C	T	H	T	C	C	T	C	C	T	T	T	C	T	C	T
JAX00283325	10	13884062	1	A	C	C	A	C	A	C	C	C	A	A	C	C	A	C	C	C	A	C	C	H	C	C	C	C	A	A	C	C	H	C	A	H	A	C	C	A	C	C	A	C	C	C	A	C	H
JAX00283326	10	13884374	0	C	T	T	C	C	C	C	C	T	C	C	C	C	C	T	C	C	C	T	C	C	T	C	C	C	C	C	C	C	C	C	C	C	C	T	T	C	T	C	C	C	C	C	C	C	C
JAX00283327	10	13885760	1	G	T	T	G	G	G	G	T	T	G	G	G	G	G	T	G	T	G	T	G	G	T	T	T	G	G	G	G	G	G	G	G	G	G	T	T	G	T	H	G	T	T	G	G	G	H
JAX00283329	10	13886709	0	G	A	A	G	G	G	G	A	G	G	G	G	G	G	G	G	A	G	A	G	G	A	H	A	G	G	G	G	G	G	G	G	G	G	A	G	G	A	G	G	A	A	G	G	G	H
JAX00015133	10	13891291	0	G	A	A	G	G	G	G	G	G	G	G	G	G	G	G	G	G	G	A	G	G	A	G	G	G	G	G	G	G	G	G	G	G	G	A	G	G	A	G	G	G	G	G	G	G	G
JAX00283331	10	13891512	1	T	C	T	T	T	T	T	C	C	T	T	T	T	T	C	T	C	T	T	T	T	T	C	C	T	T	T	T	T	T	T	T	T	T	T	C	T	T	H	T	C	C	T	T	T	H
JAX00015135	10	13911686	0	G	C	C	G	G	G	G	G	G	G	G	G	G	G	G	G	G	G	C	G	G	C	G	G	G	G	G	G	G	G	G	G	G	G	C	H	G	C	G	G	G	G	G	G	G	G
JAX00015136	10	13924064	1	T	C	C	T	T	T	T	T	T	T	T	T	T	T	T	T	T	T	C	T	T	C	T	T	T	T	T	T	T	T	T	T	T	T	C	T	T	C	T	T	T	T	T	T	T	T
JAX00283334	10	13928007	1	C	T	C	C	C	C	C	C	T	C	C	C	C	C	T	C	C	C	C	C	C	C	H	C	C	C	C	C	C	C	C	C	C	C	C	T	C	C	H	C	C	C	C	C	C	C
JAX00015137	10	13928242	1	A	G	G	A	G	A	G	G	G	A	A	G	G	A	G	G	G	A	G	G	H	G	G	G	G	A	A	G	G	H	G	A	H	A	G	G	A	G	G	A	G	G	G	A	G	H
JAX00283336	10	13934633	0	A	G	A	A	A	A	A	G	G	A	H	A	A	A	G	A	G	A	A	A	A	A	G	G	A	A	A	A	A	A	A	A	A	A	A	G	A	A	H	A	G	G	A	A	A	H
JAX00015138	10	13958215	1	C	T	C	C	T	C	T	C	C	C	C	T	T	C	C	T	C	C	C	T	H	C	C	C	T	C	C	T	T	H	T	C	H	C	C	C	C	C	H	C	C	C	T	C	T	C
JAX00283338	10	13963721	0	T	A	T	T	T	T	T	A	A	T	T	T	T	T	A	T	A	T	T	T	T	T	A	A	T	T	T	T	T	T	T	T	T	T	T	A	T	T	H	T	A	A	T	T	T	H
JAX00283340	10	13963928	0	C	T	C	C	C	C	C	T	C	C	C	C	C	C	C	C	T	C	C	C	C	C	H	T	C	C	C	C	C	C	C	C	C	C	C	C	C	C	C	C	T	T	C	C	C	H
JAX00015140	10	13973074	0	C	G	C	C	G	C	G	G	G	C	C	G	G	C	G	G	G	C	C	G	H	C	G	G	G	C	C	G	G	H	G	C	H	C	C	G	C	C	G	C	G	G	G	C	G	H
JAX00015141	10	13973186	0	A	T	A	A	T	A	T	T	T	A	A	T	T	A	T	T	T	A	A	T	H	A	T	T	T	A	A	T	T	H	T	A	H	A	A	T	A	A	T	A	T	T	T	A	T	H
JAX00283342	10	13976400	1	G	A	G	G	G	G	G	G	A	G	G	G	G	G	A	G	G	G	G	G	G	G	H	G	G	G	G	G	G	G	G	G	G	G	G	A	G	G	H	G	G	G	G	G	G	G
JAX00283344	10	14033940	0	C	A	C	C	A	C	A	C	C	C	C	A	A	C	C	A	C	C	C	A	H	C	C	C	A	C	C	A	A	H	A	C	H	C	C	C	C	C	H	C	C	C	A	C	A	C
JAX00015143	10	14034161	1	A	G	G	A	G	A	G	G	G	A	A	G	G	A	G	G	G	A	G	G	H	G	G	G	G	A	A	G	G	H	G	A	H	A	G	G	A	G	G	A	G	G	G	A	G	H
JAX00015144	10	14034202	0	T	G	G	T	T	T	T	T	T	T	T	T	T	T	T	T	T	T	G	T	T	G	T	H	T	T	T	T	T	T	T	T	T	T	G	T	T	G	T	T	T	T	T	T	T	T
JAX00283345	10	14037241	1	A	G	G	A	A	A	A	G	G	A	A	A	A	A	G	A	G	A	G	A	A	G	G	G	A	A	A	A	A	A	A	A	A	A	G	G	A	G	H	A	G	G	A	A	A	H
JAX00283347	10	14038096	1	T	C	C	T	C	T	C	C	C	T	T	C	C	T	C	C	C	T	C	C	H	C	C	C	C	T	T	C	C	H	C	T	H	T	C	C	T	C	C	T	C	C	C	T	C	H
JAX00283348	10	14038322	0	G	A	G	G	G	A	G	G	G	A	A	G	G	A	G	G	G	G	G	G	H	G	G	G	G	A	A	G	G	H	G	A	G	A	G	G	G	G	G	H	G	G	G	G	G	H
JAX00283350	10	14038901	0	C	T	C	C	C	T	C	T	C	T	T	C	C	T	C	C	T	C	C	C	H	C	H	T	C	T	H	C	C	H	C	T	H	T	C	C	C	C	C	H	T	T	C	C	C	T
JAX00283351	10	14039416	1	C	T	C	C	C	C	C	T	T	C	C	C	C	C	T	C	T	C	C	C	C	C	T	T	C	C	C	C	C	C	C	C	C	C	C	T	C	C	H	C	T	T	C	C	C	H
JAX00283353	10	14043025	1	G	T	G	G	G	G	G	T	G	G	G	G	G	G	G	G	T	G	G	G	G	G	H	T	G	G	G	G	G	G	G	G	G	G	G	G	G	G	G	G	T	T	G	G	G	H
JAX00015145	10	14054384	0	G	C	G	G	C	G	C	G	G	G	G	C	C	G	G	C	G	G	G	C	H	G	G	G	C	G	G	C	C	H	C	G	H	G	G	G	G	G	H	G	G	G	C	G	C	G
JAX00015146	10	14058785	0	T	A	A	T	T	A	T	T	T	T	A	T	T	T	T	T	T	T	A	T	H	A	T	T	T	T	T	T	T	H	T	A	H	A	A	T	T	A	T	T	T	T	T	T	T	T
JAX00015147	10	14063094	0	C	T	C	C	T	C	T	C	C	C	C	T	T	C	C	T	C	C	C	T	C	C	C	C	T	C	C	T	T	C	T	C	H	C	C	C	C	C	H	C	C	C	T	C	T	C
JAX00283354	10	14067030	1	G	A	G	G	G	G	G	G	A	A	G	G	G	A	A	G	G	G	G	G	G	G	H	G	G	A	H	G	G	G	G	G	G	G	G	A	G	G	H	H	G	G	G	G	G	H
JAX00283355	10	14069639	1	G	A	G	G	A	G	A	G	G	G	G	A	A	G	G	A	G	G	G	A	G	G	G	G	A	G	G	A	A	H	A	G	H	G	G	G	G	G	H	G	G	G	A	G	A	G
JAX00283356	10	14070829	1	G	T	G	G	G	G	G	G	T	G	G	G	G	G	T	G	G	G	G	G	G	G	H	G	G	G	G	G	G	G	G	G	G	G	G	T	G	G	H	G	G	G	G	G	G	G
JAX00283357	10	14070923	1	C	T	T	C	T	T	T	C	C	T	T	T	T	T	C	T	C	C	T	T	T	T	C	C	T	T	H	T	T	T	T	T	T	T	T	C	C	T	H	H	C	C	T	C	T	H
JAX00283358	10	14077236	1	G	A	A	G	A	A	A	G	G	A	A	A	A	A	G	A	G	G	A	A	A	A	G	G	A	A	H	A	A	A	A	A	A	A	A	G	G	A	H	H	G	G	A	G	A	H
JAX00283359	10	14077589	0	A	G	A	A	A	A	A	A	G	A	A	A	A	A	G	A	A	A	A	A	A	A	H	A	A	A	A	A	A	A	A	A	A	A	A	G	A	A	H	A	A	A	A	A	A	A
JAX00283360	10	14077684	0	G	A	A	G	A	A	A	G	A	A	A	A	A	A	A	A	G	G	A	A	A	A	H	G	A	A	H	A	A	A	A	A	A	A	A	A	G	A	A	H	G	G	A	G	A	H
JAX00283361	10	14078140	0	A	T	A	A	A	A	A	A	T	A	A	A	A	A	T	A	A	A	A	A	A	A	H	A	A	A	A	A	A	A	A	A	A	A	A	T	A	A	H	A	A	A	A	A	A	A
JAX00283362	10	14083879	0	G	T	T	G	T	T	T	G	T	T	T	T	T	T	T	T	G	G	T	T	T	T	H	G	T	T	H	T	T	T	T	T	T	T	T	T	G	T	T	H	G	G	T	G	T	H
JAX00283363	10	14090240	1	A	G	G	A	A	G	A	A	A	G	G	A	A	G	A	A	A	A	G	A	G	G	A	A	A	G	H	A	A	H	A	G	H	G	G	A	A	G	A	H	A	A	A	A	A	H
JAX00187282	10	14092884	1	T	C	C	T	C	C	C	C	C	C	C	C	C	C	C	C	C	T	C	C	C	C	C	C	C	C	H	C	C	C	C	C	C	C	C	C	T	C	C	H	C	C	C	T	C	C
JAX00015149	10	14093020	1	G	A	A	G	G	A	G	G	G	A	A	G	G	A	G	G	G	G	A	G	A	A	G	G	G	A	H	G	G	H	G	A	H	A	A	G	G	A	G	H	G	G	G	G	G	H
JAX00015150	10	14094705	1	T	C	T	T	C	T	C	T	T	T	T	C	C	T	T	C	T	T	T	C	T	T	T	T	C	T	T	C	C	H	C	T	H	T	T	T	T	T	H	T	T	T	C	T	C	T
JAX00283364	10	14094783	1	T	C	T	T	C	T	C	T	C	T	T	C	C	T	C	C	T	T	T	C	T	T	H	T	C	T	T	C	C	H	C	T	H	T	T	C	T	T	C	T	T	T	C	T	C	T
JAX00283365	10	14097130	0	G	A	G	G	G	G	G	G	A	G	G	G	G	G	A	G	G	G	G	G	G	G	H	G	G	G	G	G	G	G	G	G	G	G	G	A	G	G	H	G	G	G	G	G	G	G
JAX00283366	10	14097594	1	C	A	C	C	A	C	A	A	A	C	C	A	A	C	A	A	A	C	C	A	C	C	A	A	A	C	C	A	A	H	A	C	H	C	C	A	C	C	A	C	A	A	A	C	A	H
JAX00283368	10	14101078	1	C	T	C	C	C	C	C	C	T	C	C	C	C	C	T	C	C	C	C	C	C	C	H	C	C	C	C	C	C	C	C	C	C	C	C	T	C	C	H	C	C	C	C	C	C	C
JAX00283369	10	14102455	1	G	T	G	G	G	G	G	T	G	G	G	G	G	G	G	G	T	G	G	G	G	G	H	T	G	G	G	G	G	G	G	G	G	G	G	G	G	G	G	G	T	T	G	G	G	H
JAX00187283	10	14112204	0	A	G	G	A	G	A	G	G	G	A	A	G	G	A	G	G	G	A	G	G	A	G	G	G	G	A	A	G	G	H	G	A	H	A	G	G	A	G	G	A	G	G	G	A	G	H
JAX00283373	10	14126613	1	C	T	C	C	C	C	C	C	T	C	C	C	C	C	T	C	C	C	C	C	C	C	H	C	C	C	C	C	C	C	C	C	C	C	C	T	C	C	H	C	C	C	C	C	C	C
JAX00015151	10	14137587	0	A	G	G	A	A	A	A	A	A	A	A	A	A	A	A	A	A	A	G	A	A	G	A	A	A	G	A	A	A	A	A	A	A	A	G	A	A	G	A	A	A	A	A	A	A	A
JAX00283374	10	14149507	0	C	T	C	C	C	C	C	T	C	C	C	C	C	C	C	C	T	C	C	C	C	C	H	T	C	C	C	C	C	C	C	C	C	C	C	C	C	C	C	C	T	T	C	C	C	H
JAX00015153	10	14157168	1	T	C	C	T	T	T	T	C	C	T	T	T	T	T	C	T	C	T	C	T	T	C	C	C	T	C	T	T	T	T	T	T	T	T	C	C	T	C	H	T	C	C	T	T	T	H
JAX00283375	10	14165529	0	C	T	C	C	C	C	C	C	T	C	C	C	C	C	T	C	C	C	C	C	C	C	H	C	C	C	C	C	C	C	C	C	C	C	C	T	C	C	H	C	C	C	C	C	C	C
JAX00015154	10	14166105	1	T	C	C	T	T	T	T	C	C	T	T	T	T	T	C	T	C	T	C	T	T	C	C	C	T	C	T	T	T	T	T	T	T	T	C	C	T	C	H	T	C	C	T	T	T	H
JAX00283377	10	14172465	0	G	C	G	G	G	G	G	C	C	G	G	G	G	G	C	G	C	G	G	G	G	G	C	C	G	G	G	G	G	G	G	G	G	G	G	C	G	G	H	G	C	C	G	G	G	H
JAX00283379	10	14194678	1	G	A	G	G	G	G	G	G	A	G	G	G	G	G	A	G	G	G	G	G	G	G	H	G	G	G	G	G	G	G	G	G	G	G	G	A	G	G	H	G	G	G	G	G	G	G
JAX00015156	10	14197701	1	G	A	A	G	G	G	G	G	G	G	G	G	G	G	G	G	G	G	A	G	G	A	G	G	G	A	G	G	G	G	G	G	G	G	A	G	G	A	G	G	G	G	G	G	G	G
JAX00283380	10	14199078	1	C	G	C	C	C	C	C	G	C	C	C	C	C	C	C	C	G	C	C	C	C	C	H	G	C	C	C	C	C	C	C	C	C	C	C	C	C	C	C	C	G	G	C	C	C	H
JAX00283381	10	14202588	0	C	T	C	C	C	C	C	C	T	C	H	C	C	C	T	C	C	C	C	C	C	H	H	C	C	C	C	C	C	C	C	C	C	C	C	T	C	C	H	C	C	C	C	C	C	C
JAX00015157	10	14204004	1	G	A	A	G	G	G	G	G	A	G	G	G	G	G	A	G	G	G	A	G	G	A	H	G	G	A	G	G	G	G	G	G	G	G	A	A	G	A	H	G	G	G	G	G	G	G
JAX00015158	10	14204285	0	G	A	A	G	G	G	G	G	G	G	G	G	G	G	G	G	G	G	A	G	G	A	G	G	G	A	G	G	G	G	G	G	G	G	A	G	G	A	G	G	G	G	G	G	G	G
JAX00283387	10	14213907	0	G	A	G	G	G	A	G	G	G	G	H	G	G	G	G	G	G	G	G	G	H	G	G	G	G	G	G	H	G	H	G	A	H	A	G	G	G	G	G	G	G	G	G	G	G	G
JAX00283388	10	14217206	1	T	C	T	T	T	T	T	C	C	T	T	T	T	T	C	T	C	T	T	T	T	T	C	C	T	T	T	T	T	T	T	T	T	T	T	C	T	T	H	T	C	C	T	T	T	H
JAX00283389	10	14218114	1	T	C	T	T	T	T	T	C	T	T	T	T	T	T	T	T	C	T	T	T	T	T	H	C	T	T	T	T	T	T	T	T	T	T	T	T	T	T	T	T	C	C	T	T	T	H
JAX00015159	10	14220219	0	A	G	G	A	A	A	A	G	G	A	A	A	A	A	G	A	G	A	G	A	A	G	G	G	A	G	A	A	A	A	A	A	A	A	G	G	A	G	H	A	G	G	A	A	A	H
JAX00283391	10	14220684	1	T	G	T	T	T	T	T	T	G	T	T	T	T	T	G	T	T	T	T	T	T	T	H	T	T	T	T	T	T	T	T	T	T	T	T	G	T	T	H	T	T	T	T	T	T	T
JAX00283392	10	14222409	1	C	A	C	C	C	C	C	A	A	C	C	C	C	C	A	C	A	C	C	C	C	C	A	A	C	C	C	C	C	C	C	C	C	C	C	A	C	C	H	C	A	A	C	C	C	H
JAX00283394	10	14222478	1	T	C	T	T	T	T	T	C	C	T	T	T	T	T	C	T	C	T	T	T	T	T	C	C	T	T	T	T	T	T	T	T	T	T	T	C	T	T	H	T	C	C	T	T	T	H
JAX00283395	10	14239656	1	A	C	A	A	A	A	A	C	A	A	A	A	A	A	A	A	C	A	A	A	A	A	H	C	A	A	A	A	A	A	A	A	A	A	A	A	A	A	A	A	C	C	A	A	A	H
JAX00283396	10	14240083	0	A	G	A	A	G	A	A	G	G	A	A	A	G	A	G	G	G	A	A	G	A	A	G	G	A	A	A	A	A	A	H	A	A	A	A	G	A	A	H	A	G	G	G	A	A	H
JAX00015160	10	14240921	0	C	T	C	C	T	C	C	C	C	C	C	C	T	C	C	T	C	C	C	T	C	C	C	C	C	C	C	C	C	C	H	C	C	C	C	C	C	C	C	C	C	C	T	C	C	C
JAX00015161	10	14241106	0	G	A	G	G	A	G	G	G	G	G	G	G	A	G	G	A	G	G	G	A	G	G	G	G	G	G	G	G	G	G	H	G	G	G	G	G	G	G	G	G	G	G	A	G	G	G
JAX00283397	10	14241699	0	A	G	A	A	G	A	A	G	G	A	A	A	G	A	G	G	G	A	A	G	A	A	G	G	A	A	A	H	A	A	H	A	A	A	A	G	A	A	H	A	G	G	G	A	A	H
JAX00283400	10	14259566	0	A	G	A	A	A	A	A	G	A	A	A	A	A	A	A	A	G	A	A	A	A	A	H	G	A	A	A	A	A	A	A	A	A	A	A	A	A	A	A	A	G	G	A	A	A	H
JAX00283401	10	14262964	1	G	A	G	G	G	G	G	G	A	G	G	G	G	G	A	G	G	G	G	G	G	G	H	G	G	G	G	G	G	G	G	G	G	G	G	A	G	G	H	G	G	G	G	G	G	G
JAX00015163	10	14282362	0	T	G	T	T	G	T	T	G	G	T	T	T	H	T	G	G	G	T	T	G	T	T	G	G	T	T	T	T	T	T	H	T	T	T	T	G	T	T	H	T	G	G	G	T	T	H
JAX00015164	10	14297567	1	C	T	C	C	C	C	C	T	T	C	C	C	C	C	T	C	T	C	C	C	C	C	T	T	C	C	C	C	C	C	C	C	C	C	C	T	C	C	H	C	T	T	C	C	C	H
JAX00283404	10	14329508	1	C	A	C	C	C	C	C	C	A	C	C	C	C	C	A	C	C	C	C	C	C	C	H	C	C	C	C	C	C	C	C	C	C	C	C	A	C	C	H	C	C	C	C	C	C	C
JAX00283405	10	14330861	1	C	T	C	C	C	C	C	C	T	C	C	C	C	C	T	C	C	C	C	C	C	C	H	C	C	C	C	C	C	C	C	C	C	C	C	T	C	C	H	C	C	C	C	C	C	C
JAX00015168	10	14341344	1	T	A	T	T	T	T	T	A	A	T	T	T	T	T	A	T	A	T	T	T	T	T	A	A	T	T	T	T	T	T	T	T	T	T	T	A	T	T	H	T	A	A	T	T	T	H
JAX00283407	10	14344566	0	T	C	T	T	T	T	T	C	T	T	T	T	H	T	T	H	C	T	T	T	T	T	C	C	T	T	T	T	T	T	T	T	T	T	T	T	T	T	T	T	C	C	T	T	T	H
JAX00283409	10	14357285	0	A	G	A	A	A	A	A	A	G	A	A	A	A	A	G	A	A	A	A	A	A	A	H	A	A	A	A	A	A	A	A	A	A	A	A	G	A	A	H	A	A	A	A	A	A	A
JAX00283411	10	14365010	0	A	G	A	A	A	A	A	G	A	A	A	A	A	A	A	A	G	A	A	A	A	A	H	G	A	A	A	A	A	A	A	A	A	A	A	A	A	A	A	A	G	G	A	A	A	G
JAX00283413	10	14365464	0	T	A	T	T	T	T	T	A	A	T	T	T	T	T	A	T	A	T	T	T	T	T	A	A	T	T	T	T	T	T	T	T	T	T	T	A	T	T	H	T	A	A	T	T	T	H
JAX00015171	10	14385852	0	A	G	A	A	A	A	A	G	G	A	A	A	A	A	G	A	G	A	A	A	A	A	G	G	A	A	A	A	A	A	A	A	A	A	A	G	A	A	H	A	G	G	A	A	A	H
JAX00283415	10	14432877	0	T	G	T	T	T	T	T	T	G	T	T	T	T	T	G	T	T	T	T	T	T	T	T	T	T	T	T	T	T	T	T	T	T	T	T	G	T	T	H	T	T	T	T	T	T	T
JAX00283417	10	14433268	0	T	G	T	T	T	T	T	G	T	T	T	T	T	T	T	T	G	T	T	T	T	T	H	G	T	T	T	T	T	T	T	T	T	T	T	T	T	T	T	T	G	G	T	T	T	H
JAX00015174	10	14433431	1	T	G	G	T	T	G	G	G	G	G	G	G	T	G	G	T	G	T	G	T	G	G	G	G	G	G	H	G	G	G	H	G	G	G	G	G	T	G	G	H	G	G	T	T	G	G
JAX00015175	10	14445285	0	T	G	G	T	T	G	T	T	T	T	G	T	T	T	T	T	T	T	G	T	H	G	T	T	T	G	T	T	T	H	T	G	H	G	G	T	T	G	T	T	T	T	T	T	T	T
JAX00283421	10	14448474	1	G	C	G	G	G	G	G	G	C	G	G	G	G	G	C	G	G	G	G	G	G	G	H	G	G	G	G	G	G	G	G	G	G	G	G	C	G	G	H	G	G	G	G	G	G	G
JAX00015177	10	14448618	1	A	G	G	A	A	G	G	G	G	G	G	G	A	G	G	A	G	A	G	A	G	G	G	G	G	G	H	G	G	G	H	G	G	G	G	G	A	G	G	H	G	G	A	A	G	G
JAX00283422	10	14458003	1	G	A	G	G	G	G	G	G	A	G	G	G	G	G	A	G	G	G	G	G	G	G	H	G	G	G	G	G	G	G	G	G	G	G	G	A	G	G	H	G	G	G	G	G	G	G
JAX00283423	10	14464576	1	T	C	T	T	T	T	T	T	C	T	T	T	T	T	C	T	T	T	T	T	T	T	H	T	T	T	T	T	T	T	T	T	T	T	T	C	T	T	H	T	T	T	T	T	T	T
JAX00283425	10	14467362	0	C	G	C	C	C	C	C	C	G	C	C	C	C	C	G	C	C	C	C	C	C	C	H	C	C	C	C	C	C	C	C	C	C	C	C	G	C	C	H	C	C	C	C	C	C	C
JAX00015178	10	14482642	0	G	T	G	G	G	G	G	T	T	G	G	G	G	G	T	G	T	G	G	G	G	G	T	T	G	G	G	G	G	G	G	G	G	G	G	T	G	G	H	G	T	T	G	G	G	H
JAX00015179	10	14485493	1	C	T	C	C	C	C	C	T	T	C	C	C	C	C	T	C	T	C	C	C	C	C	T	T	C	C	C	C	C	C	C	C	C	C	C	T	C	C	H	C	T	T	C	C	C	H
JAX00283428	10	14485529	0	C	T	C	C	C	C	C	T	C	C	C	C	C	C	C	C	T	C	C	C	C	C	H	T	C	C	C	C	C	C	C	C	C	C	C	C	C	C	C	C	T	T	C	C	C	H
JAX00283430	10	14488017	1	G	T	G	G	G	T	G	G	G	G	T	G	G	G	G	G	G	G	G	G	H	G	G	G	G	G	G	G	G	H	G	T	H	T	G	G	G	G	G	G	G	G	G	G	G	G
JAX00283434	10	14505544	1	C	G	C	C	C	C	C	G	C	C	C	C	C	C	C	C	G	C	C	C	C	C	H	G	C	C	C	C	C	C	C	C	C	C	C	C	C	C	C	C	G	G	C	C	C	H
JAX00283435	10	14509225	0	T	C	T	T	T	T	T	C	T	T	T	T	T	T	T	T	C	T	T	T	T	T	C	C	T	T	T	T	T	T	T	T	T	T	T	T	T	T	T	T	C	C	T	T	T	H
JAX00283438	10	14512926	1	C	T	C	C	C	C	T	C	C	T	C	T	C	T	C	C	C	C	C	C	H	C	C	C	T	C	H	T	T	H	H	C	H	C	C	C	C	C	H	H	C	C	C	C	T	H
JAX00015180	10	14513004	0	G	T	G	G	G	G	G	T	T	G	G	G	G	G	T	G	T	G	G	G	G	G	T	T	G	G	G	G	G	G	G	G	G	G	G	T	G	G	H	G	T	T	G	G	G	H
JAX00015181	10	14529130	1	C	T	C	C	C	C	C	T	T	C	C	C	C	C	T	C	T	C	C	C	C	C	T	T	C	C	C	C	C	C	C	C	C	C	C	T	C	C	H	C	T	T	C	C	C	H
JAX00283439	10	14567309	1	C	T	C	C	C	C	C	T	T	C	C	C	C	C	T	C	T	C	C	C	C	C	T	T	C	C	C	C	C	C	C	C	C	C	C	T	C	C	H	C	T	T	C	C	C	H
JAX00283441	10	14575018	0	A	G	A	A	A	A	A	A	G	A	A	A	A	A	G	A	A	A	A	A	A	A	H	A	A	A	A	A	A	A	A	A	A	A	A	G	A	A	H	A	A	A	A	A	A	A
JAX00283442	10	14576319	1	A	G	A	A	A	A	A	G	A	A	A	A	A	A	A	A	G	A	A	A	A	A	H	G	A	A	A	A	A	A	A	A	A	A	A	A	A	A	A	A	G	G	A	A	A	H
JAX00015186	10	14584931	1	A	G	A	A	A	A	G	G	G	G	A	G	A	G	G	A	G	A	A	A	H	A	G	G	G	A	H	G	G	H	H	A	H	A	A	G	A	A	G	H	G	G	A	A	G	G
JAX00015187	10	14627352	0	G	C	G	G	G	G	G	C	C	G	G	G	G	G	C	G	C	G	G	G	G	G	C	C	G	G	G	G	G	G	G	G	G	G	G	C	G	G	H	G	C	C	G	G	G	H
JAX00015188	10	14627690	0	T	C	T	T	T	T	T	C	C	T	T	T	T	T	C	T	C	T	T	T	T	T	C	C	T	T	T	T	T	T	T	T	T	T	T	C	T	T	H	T	C	C	T	T	T	H
JAX00283453	10	14643908	1	C	T	C	C	C	C	C	T	T	C	C	C	C	C	T	C	T	C	C	C	C	C	T	T	C	C	C	C	C	C	C	C	C	C	C	T	C	C	H	C	T	T	C	C	C	H
JAX00015190	10	14665610	1	C	G	C	C	C	G	C	G	G	C	G	C	C	C	G	C	G	C	C	C	H	C	G	G	C	C	C	C	C	H	C	G	H	G	C	G	C	C	H	C	G	G	C	C	C	H
JAX00015191	10	14665742	1	C	A	C	C	C	C	C	A	A	C	C	C	C	C	A	C	A	C	C	C	C	C	A	A	C	C	C	C	C	C	C	C	C	C	C	A	C	C	H	C	A	A	C	C	C	H
JAX00015192	10	14679343	0	A	C	A	A	A	C	A	C	C	C	C	A	A	C	C	A	C	A	A	A	H	A	C	C	A	A	H	A	A	H	A	C	H	C	A	C	A	A	H	H	C	C	A	A	A	C
JAX00283455	10	14695931	1	G	A	G	G	G	G	G	G	A	G	G	G	G	G	A	G	G	G	G	G	G	G	H	G	G	G	G	G	G	G	G	G	G	G	G	A	G	G	H	G	G	G	G	G	G	G
JAX00015194	10	14696191	1	A	C	A	A	A	C	A	C	C	C	C	A	A	C	C	A	C	A	A	A	H	A	C	C	A	A	H	A	A	H	A	C	H	C	A	C	A	A	H	H	C	C	A	A	A	C
JAX00015195	10	14698380	1	A	G	A	A	A	G	A	G	G	G	G	A	A	G	G	A	G	A	A	A	H	A	G	G	A	A	H	A	A	H	A	G	H	G	A	G	A	A	H	H	G	G	A	A	A	G
JAX00283465	10	14722947	1	T	C	T	T	C	T	T	C	C	C	T	T	C	C	C	C	C	T	T	C	T	T	C	C	T	T	H	T	T	T	H	T	T	T	T	C	T	T	H	H	C	C	C	T	T	C
JAX00283466	10	14722968	0	C	T	C	C	T	C	C	C	C	T	C	C	T	T	C	T	C	C	C	T	C	C	C	C	C	C	H	C	C	C	H	C	C	C	C	C	C	C	C	H	C	C	T	C	C	H
JAX00283468	10	14723505	0	T	C	T	T	C	T	T	T	T	C	T	T	C	C	T	C	T	T	T	C	T	T	T	T	T	T	H	T	T	T	H	T	T	T	T	T	T	T	T	T	T	T	C	T	T	H
JAX00283469	10	14723557	0	T	C	T	T	C	T	T	T	T	C	T	T	C	C	T	C	T	T	T	C	T	T	T	T	T	T	C	T	T	T	C	T	T	T	T	T	T	T	T	H	T	T	C	T	T	H
JAX00283470	10	14724370	1	C	A	C	C	C	C	C	A	A	C	C	C	C	C	A	C	A	C	C	C	C	C	A	A	C	C	C	C	C	C	C	C	C	C	C	A	C	C	H	C	A	A	C	C	C	H
JAX00283471	10	14724953	1	T	A	T	T	T	T	T	A	A	T	T	T	T	T	A	T	A	T	T	T	T	T	A	A	T	T	T	T	T	T	T	T	T	T	T	A	T	T	H	T	A	A	T	T	T	H
JAX00015196	10	14725028	0	G	A	G	G	G	A	A	A	A	G	H	A	G	G	A	G	A	G	G	G	A	G	A	A	A	G	G	A	A	A	H	A	A	A	G	A	G	G	A	G	A	A	G	G	A	H
JAX00283472	10	14725397	0	C	T	C	C	C	C	C	T	T	C	C	C	C	C	T	C	T	C	C	C	C	C	T	T	C	C	C	C	C	C	C	C	C	C	C	T	C	C	H	C	T	T	C	C	C	H
JAX00015197	10	14725456	1	A	G	A	A	G	G	G	G	G	G	G	G	G	G	G	G	G	A	A	G	G	A	G	G	G	A	H	G	G	G	G	G	G	G	A	G	A	A	G	H	G	G	G	A	G	G
JAX00015198	10	14728129	0	A	G	A	A	A	G	G	A	A	A	G	G	A	A	A	A	A	A	A	A	G	A	A	A	G	A	A	G	G	G	H	G	G	G	A	A	A	A	H	A	A	A	A	A	G	A
JAX00283476	10	14770017	1	A	G	A	A	A	A	A	G	G	A	A	A	A	A	G	A	G	A	A	A	A	A	G	G	A	A	A	A	A	A	A	A	A	A	A	G	A	A	H	A	G	G	A	A	A	H
JAX00283477	10	14770046	0	G	A	G	G	G	G	G	A	A	G	G	G	G	G	A	G	A	G	G	G	G	G	A	A	G	G	G	G	G	G	G	G	G	G	G	A	G	G	H	G	A	A	G	G	G	H
JAX00015199	10	14776828	1	G	T	G	G	G	T	T	G	G	G	T	T	G	G	G	G	G	G	G	G	T	G	G	G	T	G	G	T	T	T	H	T	T	T	G	G	G	G	H	G	G	G	G	G	T	G
JAX00015200	10	14776989	1	C	G	C	C	C	G	G	C	C	C	G	G	C	C	C	C	C	C	C	C	G	C	C	C	G	C	C	G	G	G	H	G	G	G	C	C	C	C	H	C	C	C	C	C	G	C
JAX00015201	10	14781705	0	T	G	G	T	T	T	T	T	T	T	T	T	T	T	T	T	T	T	G	T	T	G	T	T	T	G	T	T	T	T	T	T	T	T	G	T	T	G	T	T	T	T	T	T	T	T
JAX00283479	10	14819521	1	A	G	A	A	A	A	A	A	G	A	A	A	A	A	G	A	A	A	A	A	A	A	H	A	A	A	A	A	A	A	A	A	A	A	A	G	A	A	H	A	A	A	A	A	A	A
JAX00015202	10	14830511	1	A	C	A	A	A	A	A	A	C	A	A	A	A	A	C	A	A	A	A	A	A	A	H	A	A	A	A	A	A	A	A	A	A	A	A	C	A	A	H	A	A	A	A	A	A	A
JAX00015203	10	14830741	0	T	C	T	T	C	T	T	C	C	C	T	T	C	C	C	C	C	T	T	C	T	T	C	C	T	T	H	T	T	T	H	T	T	T	T	C	T	T	H	H	C	C	C	T	T	C
JAX00015204	10	14831713	1	A	G	A	A	G	A	A	G	G	G	A	A	G	G	G	G	G	A	A	G	A	A	G	G	A	A	H	A	A	A	H	A	A	A	A	G	A	A	H	H	G	G	G	A	A	G
JAX00283480	10	14860406	0	T	A	T	T	A	T	T	T	T	A	T	T	A	A	T	A	T	T	T	A	T	T	T	T	T	T	H	T	T	T	H	T	T	T	T	T	T	T	T	H	T	T	A	T	T	H
JAX00283481	10	14862723	0	C	T	C	C	C	C	C	T	C	C	C	C	C	C	C	C	T	C	C	C	C	C	H	T	C	C	C	C	C	C	C	C	C	C	C	C	C	C	C	C	T	T	C	C	C	H
JAX00283482	10	14862918	0	A	C	A	A	A	C	C	A	A	A	C	C	A	A	A	A	A	A	A	A	C	A	A	A	C	A	A	C	C	C	H	C	C	C	A	A	A	A	H	A	A	A	A	A	C	A
JAX00283483	10	14863162	0	G	A	G	G	A	G	G	G	G	A	G	G	A	A	G	A	G	G	G	A	G	G	G	G	G	G	H	G	G	G	H	G	G	G	G	G	G	G	G	H	G	G	A	G	G	H
JAX00015205	10	14864298	1	A	C	A	A	C	C	C	C	C	C	C	C	C	C	C	C	C	A	A	C	C	A	C	C	C	A	H	C	C	C	C	C	C	C	A	C	A	A	C	H	C	C	C	A	C	C
JAX00283484	10	14864810	1	C	T	C	C	C	C	C	T	C	C	C	C	C	C	C	C	T	C	C	C	C	C	H	T	C	C	C	C	C	C	C	C	C	C	C	C	C	C	C	C	T	T	C	C	C	H
JAX00015206	10	14865119	1	C	T	C	C	T	C	C	T	T	T	C	C	T	T	T	T	T	C	C	T	C	C	T	T	C	C	H	C	C	C	H	C	C	C	C	T	C	C	H	H	T	T	T	C	C	T
JAX00015208	10	14899118	0	A	T	A	A	T	A	A	A	T	T	A	A	T	T	T	T	A	A	A	T	A	A	T	A	A	A	H	A	A	A	H	A	A	A	A	T	A	A	H	H	A	A	T	A	A	H
JAX00283485	10	14899169	1	C	G	C	C	C	C	C	G	G	C	C	C	C	C	G	C	G	C	C	C	C	C	G	G	C	C	C	C	C	C	C	C	C	C	C	G	C	C	H	C	G	G	C	C	C	H
JAX00283487	10	14899269	0	C	T	C	C	T	C	C	C	C	T	C	C	T	T	C	T	C	C	C	T	C	C	C	C	C	C	H	C	C	C	H	C	C	C	C	C	C	C	C	H	C	C	T	C	C	H
JAX00283489	10	14899399	0	C	T	C	C	C	T	T	C	C	C	T	T	C	C	C	C	C	C	C	C	T	C	C	C	T	C	C	T	T	T	H	T	T	T	C	C	C	C	H	C	C	C	C	C	T	C
JAX00015210	10	14911753	0	G	A	G	G	A	A	A	A	A	A	A	A	A	A	A	A	A	G	G	A	A	G	A	A	A	G	H	A	A	A	A	A	A	A	G	A	G	G	A	H	A	A	A	G	A	A
JAX00015211	10	14923116	0	C	T	C	C	T	C	C	C	C	C	C	C	T	C	C	T	C	C	H	T	C	C	C	C	C	C	C	C	C	C	H	C	C	C	C	C	C	C	C	C	C	C	T	C	C	C
JAX00015212	10	14932883	1	A	G	A	A	G	G	A	G	G	A	G	A	G	A	G	G	G	A	A	G	H	A	G	G	A	A	A	A	A	H	H	G	H	G	A	G	A	A	H	A	G	G	G	A	A	H
JAX00283492	10	14937240	1	G	A	G	G	G	G	A	G	G	G	G	A	G	G	G	G	G	G	G	G	H	G	G	G	A	G	G	A	A	H	H	G	H	G	G	G	G	G	H	G	G	G	G	G	A	G
JAX00283495	10	14972648	0	A	G	A	A	A	G	A	A	A	A	G	A	A	A	A	A	A	A	A	A	G	A	H	A	A	A	A	A	A	G	A	G	H	G	A	A	A	A	A	A	A	A	A	A	A	A
JAX00283497	10	14973202	0	C	T	C	C	C	C	C	C	T	C	C	C	C	C	T	C	C	C	C	C	C	C	H	C	C	C	C	C	C	C	C	C	C	C	C	T	C	C	H	C	C	C	C	C	C	C
JAX00283499	10	14974082	1	G	C	G	G	G	C	G	G	G	G	C	G	G	G	G	G	G	G	G	G	C	G	G	G	G	G	G	G	G	H	G	C	H	C	G	G	G	G	G	G	G	G	G	G	G	G
JAX00283502	10	14991115	1	T	A	T	T	T	T	T	T	A	T	T	T	T	T	A	T	T	T	T	T	T	T	H	T	T	T	T	T	T	T	T	T	T	T	T	A	T	T	H	T	T	T	T	T	T	T
JAX00015217	10	15012374	0	A	G	A	A	A	A	A	G	G	A	A	A	A	A	G	A	G	A	A	A	A	A	G	G	A	A	A	A	A	A	A	A	A	A	A	G	A	A	H	A	G	G	A	A	A	G
JAX00283504	10	15013222	0	G	A	G	G	G	G	G	A	A	G	G	G	G	G	A	G	A	G	G	G	G	G	A	A	G	G	G	G	G	G	G	G	G	G	G	A	G	G	H	G	A	A	G	G	G	H
JAX00283505	10	15022133	0	C	G	C	C	C	C	C	G	G	C	C	C	C	C	G	C	G	C	C	C	C	C	G	G	C	C	C	C	C	C	C	C	C	C	C	G	C	C	H	C	G	G	C	C	C	H
JAX00015218	10	15024357	0	C	T	C	C	C	T	C	C	T	C	T	C	C	C	T	C	C	C	C	C	H	C	H	C	C	C	C	C	C	H	C	T	H	T	C	T	C	C	H	C	C	C	C	C	C	C
JAX00015219	10	15024852	0	A	T	A	A	A	T	A	T	T	A	H	A	A	A	T	A	T	A	A	A	A	A	T	T	A	A	A	A	A	A	A	T	A	T	A	T	A	A	A	A	T	T	A	A	A	A
JAX00283506	10	15025322	0	T	C	T	T	T	T	T	C	C	T	T	T	T	T	C	T	C	T	H	T	T	T	C	C	T	T	T	T	T	T	T	T	T	T	T	C	T	T	H	T	C	C	T	T	T	H
JAX00283508	10	15048760	0	T	G	T	T	T	T	T	G	T	T	T	T	T	T	T	T	G	T	T	T	T	T	H	G	T	T	T	T	T	T	T	T	T	T	T	T	T	T	T	T	G	G	T	T	T	H
JAX00283509	10	15048860	0	G	A	G	G	G	G	G	G	A	G	G	G	G	G	A	G	G	G	G	G	G	G	H	G	G	G	G	G	G	G	G	G	G	G	G	A	G	G	H	G	G	G	G	G	G	G
JAX00283510	10	15052752	1	C	T	C	C	C	C	C	C	T	C	C	C	C	C	T	C	C	C	C	C	C	C	H	C	C	C	C	C	C	C	C	C	C	C	C	T	C	C	H	C	C	C	C	C	C	C
JAX00283511	10	15053296	1	C	T	C	C	C	C	C	C	T	C	C	C	C	C	T	C	C	C	C	C	C	C	H	C	C	C	C	C	C	C	C	C	C	C	C	T	C	C	H	C	C	C	C	C	C	C
JAX00283512	10	15053317	1	T	G	T	T	T	T	T	G	T	T	T	T	T	T	T	T	G	T	T	T	T	T	H	G	T	T	T	T	T	T	T	T	T	T	T	T	T	T	T	T	G	G	T	T	T	H
JAX00015221	10	15057973	1	G	A	G	G	A	G	G	A	A	G	G	G	A	G	A	A	A	G	G	A	G	G	A	A	G	G	G	G	G	G	H	G	G	G	G	A	G	G	H	G	A	A	A	G	G	H
JAX00015223	10	15082733	0	A	C	A	A	A	A	A	C	C	A	A	A	A	A	C	A	C	A	A	A	A	A	C	C	A	A	A	A	A	A	A	A	A	A	A	C	A	A	H	A	C	C	A	A	A	H
JAX00015224	10	15099694	1	A	C	A	A	A	A	A	C	C	A	A	A	A	A	C	A	C	A	A	A	A	A	C	C	A	A	A	A	A	A	A	A	A	A	A	C	A	A	H	A	C	C	A	A	A	H
JAX00015225	10	15101150	1	T	C	T	T	T	T	T	C	C	T	T	T	T	T	C	T	C	T	T	T	T	T	C	C	T	T	T	T	T	T	T	T	T	T	T	C	T	T	H	T	C	C	T	T	T	H
JAX00283515	10	15116575	1	C	T	C	C	C	C	C	T	C	C	C	C	C	C	C	C	T	C	C	C	C	C	H	T	C	C	C	C	C	C	C	C	C	C	C	C	C	C	C	C	T	T	C	C	C	H
JAX00283517	10	15120546	1	C	T	C	C	C	C	C	T	T	C	C	C	C	C	T	C	T	C	C	C	C	C	T	T	C	C	C	C	C	C	C	C	C	C	C	T	C	C	H	C	T	T	C	C	C	H
JAX00283518	10	15120593	0	A	G	A	A	A	A	A	G	G	A	A	A	A	A	G	A	G	A	A	A	A	A	G	G	A	A	A	A	A	A	A	A	A	A	A	G	A	A	H	A	G	G	A	A	A	H
JAX00015229	10	15164066	1	G	A	G	G	G	G	G	G	A	G	G	G	G	G	A	G	G	G	G	G	G	G	H	G	G	G	G	G	G	G	G	G	G	G	G	A	G	G	H	G	G	G	G	G	G	G
JAX00283521	10	15170782	1	C	T	C	C	C	C	C	C	T	C	C	C	C	C	T	C	C	C	C	C	C	C	H	C	C	C	C	C	C	C	C	C	C	C	C	T	C	C	H	C	C	C	C	C	C	C
JAX00283525	10	15211475	1	G	T	G	G	G	G	G	T	T	G	G	G	G	G	T	G	T	G	G	G	G	G	T	T	G	G	G	G	G	G	G	G	G	G	G	T	G	G	H	G	T	T	G	G	G	H
JAX00283527	10	15216142	0	C	G	C	C	C	C	C	G	C	C	C	C	C	C	C	C	G	C	C	C	C	C	G	G	C	C	C	C	C	C	C	C	C	C	C	C	C	C	C	C	G	G	C	C	C	G
JAX00015232	10	15217199	1	C	T	C	C	C	C	C	T	T	C	C	C	C	C	T	C	T	C	C	C	C	C	T	T	C	C	C	C	C	C	C	C	C	C	C	T	C	C	H	C	T	T	C	C	C	H
JAX00283530	10	15238346	0	C	T	C	C	C	C	C	C	T	C	C	C	C	C	T	C	C	C	C	C	C	C	H	C	C	C	C	C	C	C	C	C	C	C	C	T	C	C	H	C	C	C	C	C	C	C
JAX00015235	10	15240264	1	A	G	A	A	A	A	A	A	G	A	A	A	A	A	G	A	A	A	A	A	A	A	H	A	A	A	A	A	A	A	A	A	A	A	A	G	A	A	H	A	A	A	A	A	A	A
JAX00283534	10	15248441	0	C	T	C	C	C	C	C	C	T	C	C	C	C	C	T	C	C	C	C	C	C	C	H	C	C	C	C	C	C	C	C	C	C	C	C	T	C	C	C	C	C	C	C	C	C	C
JAX00283535	10	15252182	0	G	A	G	G	G	G	G	A	G	G	G	G	G	G	G	G	A	H	G	G	G	G	H	A	G	G	G	G	G	G	G	G	G	G	G	G	G	G	G	G	A	A	G	G	G	H
JAX00283536	10	15256259	0	G	T	G	G	G	G	G	G	T	G	G	G	G	G	T	G	G	G	G	G	G	G	H	G	G	G	G	G	G	G	G	G	G	G	G	T	G	G	H	G	G	G	G	G	G	G
JAX00015238	10	15282904	0	C	T	C	C	C	C	C	T	T	C	C	C	C	C	T	C	T	C	C	C	C	C	T	T	C	C	C	C	C	C	C	C	C	C	C	T	C	C	H	C	T	T	C	C	C	H
JAX00283538	10	15282960	0	T	C	T	T	T	T	T	C	C	T	T	T	T	T	C	T	C	T	T	T	T	T	C	C	T	T	T	T	T	T	T	T	T	T	T	C	T	T	H	T	C	C	T	T	T	H
JAX00283539	10	15317918	0	C	T	C	C	C	C	C	C	T	C	C	C	C	C	T	C	C	C	C	C	C	C	H	C	C	C	C	C	C	C	C	C	C	C	C	T	C	C	H	C	C	C	C	C	C	C
JAX00283540	10	15318308	1	T	C	T	T	T	T	T	C	T	T	T	T	T	T	T	T	C	T	T	T	T	T	H	C	T	T	T	T	T	T	T	T	T	T	T	T	T	T	T	T	C	C	T	T	T	H
JAX00015239	10	15318721	1	A	G	A	A	G	A	A	G	G	A	A	A	G	A	G	G	G	A	A	G	A	A	G	G	A	A	A	A	A	A	H	A	A	A	A	G	A	A	H	A	G	G	G	A	A	H
JAX00015240	10	15319095	1	G	C	G	G	C	G	G	G	G	G	G	G	C	G	G	C	G	G	G	C	G	G	G	G	G	G	G	G	G	G	H	G	G	G	G	G	G	G	G	G	G	G	C	G	G	G
JAX00015241	10	15320400	1	G	A	G	G	A	G	G	G	G	G	G	G	A	G	G	A	G	G	G	A	G	G	G	G	G	G	G	G	G	G	H	G	G	G	G	G	G	G	G	G	G	G	A	G	G	G
JAX00283543	10	15348997	0	C	T	C	C	C	T	C	T	T	C	T	C	C	C	T	C	H	C	C	C	H	C	H	T	C	C	C	C	C	H	C	T	C	T	C	T	C	C	H	C	T	T	C	C	C	H
JAX00015242	10	15349265	0	T	G	T	T	G	G	T	G	G	T	G	T	G	T	G	G	G	T	T	G	H	T	G	G	T	T	T	T	T	H	H	G	H	G	T	G	T	T	H	T	G	G	G	T	T	H
JAX00015243	10	15353842	1	T	C	T	T	C	T	T	T	T	T	T	T	C	T	T	C	T	T	T	C	T	T	T	T	T	T	T	T	T	T	H	T	T	T	T	T	T	T	T	T	T	T	C	T	T	T
JAX00015245	10	15363130	1	T	A	T	T	A	T	T	T	T	T	T	T	A	T	T	A	T	T	T	A	T	T	T	T	T	T	T	T	T	T	H	T	T	T	T	T	T	T	T	T	T	T	A	T	T	T
JAX00015246	10	15393551	1	G	A	G	G	A	G	G	G	G	G	G	G	A	G	G	A	G	G	G	A	G	G	G	G	G	G	G	G	G	G	H	G	G	G	G	G	G	G	G	G	G	G	A	G	G	G
JAX00283549	10	15399824	1	A	C	A	A	A	A	A	C	C	A	A	A	A	A	C	A	C	A	A	A	A	A	C	C	A	A	A	A	A	A	A	A	A	A	A	C	A	A	H	A	C	C	A	A	A	H
JAX00015247	10	15403363	0	T	C	C	T	C	C	T	C	C	C	C	H	C	C	C	C	C	H	C	C	C	C	C	H	T	C	H	T	T	H	H	C	H	C	C	C	T	C	H	H	H	C	C	T	T	C
JAX00283551	10	15403804	0	C	A	C	C	C	C	C	C	A	C	C	C	C	C	A	C	C	C	C	C	C	C	H	C	C	C	C	C	C	C	C	C	C	C	C	A	C	C	H	C	C	C	C	C	C	C
JAX00283553	10	15407934	1	A	G	G	A	G	G	A	G	G	G	G	A	G	G	G	G	G	A	G	G	H	G	G	G	A	G	H	A	A	H	H	G	H	G	G	G	A	G	H	H	G	G	G	A	A	G
JAX00283555	10	15436902	1	A	T	A	A	A	A	A	T	A	A	A	A	A	A	A	A	T	A	A	A	A	A	H	T	A	A	A	A	A	A	A	A	A	A	A	A	A	A	A	A	T	T	A	A	A	H
JAX00015249	10	15438467	1	C	T	T	C	T	T	C	C	C	T	T	C	T	T	C	T	C	C	T	T	H	T	C	C	C	T	H	C	C	H	H	T	H	T	T	C	C	T	C	H	C	C	T	C	C	H
JAX00015250	10	15452741	1	C	T	T	C	T	T	C	T	T	T	T	C	T	T	T	T	T	C	T	T	H	T	T	T	C	T	H	C	C	H	H	T	H	T	T	T	C	T	H	H	T	T	T	C	C	T
JAX00194667	10	15457759	1	T	C	T	T	T	T	T	T	C	T	T	T	T	T	C	T	T	T	T	T	T	T	H	T	T	T	T	T	T	T	T	T	T	T	T	C	T	T	H	T	T	T	T	T	T	T
JAX00194668	10	15458230	1	A	T	A	A	A	A	A	T	T	A	A	A	A	A	T	A	T	A	A	A	A	A	T	T	A	A	A	A	A	A	A	A	A	A	A	T	A	A	H	A	T	T	A	A	A	H
JAX00015252	10	15458468	0	G	A	G	G	A	G	G	G	G	G	G	G	A	G	G	A	G	G	G	A	G	G	G	G	G	G	G	G	G	G	H	G	G	G	G	G	G	G	G	G	G	G	A	G	G	G
JAX00283560	10	15462768	1	G	C	G	G	G	G	G	C	G	G	G	G	G	G	G	G	C	G	G	G	G	G	H	C	G	G	G	G	G	G	G	G	G	G	G	G	G	G	G	G	C	C	G	G	G	H
JAX00283563	10	15491777	0	A	T	T	A	T	T	A	A	A	A	T	A	T	A	A	T	A	A	T	T	H	T	A	A	A	T	A	A	A	H	H	T	H	T	T	A	A	T	A	A	A	A	T	A	A	A
JAX00283564	10	15491791	0	G	A	A	G	A	A	G	G	G	G	A	G	A	G	G	A	G	G	A	A	H	A	G	G	G	A	G	G	G	A	H	A	H	A	A	G	G	A	G	G	G	G	A	G	G	G
JAX00015254	10	15495605	1	A	G	A	A	A	A	A	G	G	G	A	A	A	G	G	A	G	A	A	A	A	A	G	G	A	A	H	A	A	A	A	A	A	A	A	G	A	A	H	H	G	G	A	A	A	G
JAX00015255	10	15508369	1	G	C	C	G	G	G	G	G	G	G	G	G	G	G	G	G	G	G	C	G	G	C	G	G	G	C	G	G	G	G	G	G	G	G	C	G	G	C	G	G	G	G	G	G	G	G
JAX00283569	10	15522381	0	A	C	A	A	A	C	C	C	C	C	C	C	A	C	C	A	C	A	A	A	C	A	C	C	C	A	H	C	C	C	H	C	C	C	A	C	A	A	C	H	C	C	A	A	C	C
JAX00283570	10	15522413	0	A	G	A	A	A	G	G	G	G	G	G	G	A	G	G	A	G	A	A	A	G	A	G	G	G	A	H	G	G	G	H	G	G	G	A	G	A	A	G	H	G	G	A	A	G	G
JAX00283572	10	15523091	0	A	G	A	A	A	A	A	G	A	G	A	A	A	G	A	A	G	A	A	A	A	A	A	H	A	A	A	A	A	A	A	A	A	A	A	A	A	A	A	H	G	G	A	A	A	H
JAX00283573	10	15523125	1	A	C	A	A	A	C	C	C	A	C	C	C	A	C	A	A	C	A	A	A	C	A	H	C	C	A	H	C	C	C	H	C	C	C	A	A	A	A	H	H	C	C	A	A	C	C
JAX00283574	10	15525832	1	C	G	C	C	G	C	C	C	C	C	C	C	G	C	C	G	C	C	C	G	C	C	C	C	C	C	C	C	C	C	H	C	C	C	C	C	C	C	C	C	C	C	G	C	C	C
JAX00283575	10	15526168	0	G	T	G	G	G	G	G	G	T	T	G	G	G	T	T	G	G	G	G	G	G	G	H	G	G	G	G	G	G	G	G	G	G	G	G	T	G	G	H	H	G	G	G	G	G	H
JAX00015256	10	15530857	1	C	G	C	C	C	G	G	C	C	C	G	G	C	C	C	C	C	C	C	C	G	C	C	C	G	C	C	G	G	G	H	G	G	G	C	C	C	C	H	C	C	C	C	C	G	C
JAX00283577	10	15531147	0	T	C	T	T	T	C	C	T	T	T	C	C	T	T	T	T	T	T	T	T	C	T	T	T	C	T	T	C	C	C	H	C	C	C	T	T	T	T	H	T	T	T	T	T	C	T
JAX00283578	10	15536728	0	A	G	A	A	A	A	A	G	G	A	A	A	A	A	G	A	G	A	A	A	A	A	G	G	A	A	A	A	A	A	A	A	A	A	A	G	A	A	A	A	G	G	A	A	A	H
JAX00015258	10	15556122	1	T	C	T	T	C	C	C	C	C	T	C	C	C	T	C	C	C	T	T	C	C	T	C	C	C	T	T	C	C	C	C	C	C	C	T	C	T	T	C	T	C	C	C	T	C	H
JAX00283579	10	15569302	0	T	A	T	T	T	T	T	T	A	T	T	T	T	T	A	T	T	T	T	T	T	T	H	T	T	T	T	T	T	T	T	T	T	T	T	A	T	T	H	T	T	T	T	T	T	T
JAX00015259	10	15574918	0	G	A	G	G	A	G	G	G	G	A	G	G	A	A	G	A	G	G	G	A	G	G	G	G	G	G	H	G	G	G	H	G	G	G	G	G	G	G	G	H	G	G	A	G	G	H
JAX00283582	10	15576032	0	C	T	C	C	C	C	C	T	T	C	C	C	C	C	T	C	T	C	C	C	C	C	T	T	C	C	C	C	C	C	C	C	C	C	C	T	C	C	H	C	T	T	C	C	C	H
JAX00283583	10	15578402	0	G	C	G	G	G	G	G	G	C	G	G	G	G	G	C	G	G	G	G	G	G	G	H	G	G	G	G	G	G	G	G	G	G	G	G	C	G	G	H	G	G	G	G	G	G	G
JAX00283584	10	15587196	1	C	T	C	C	C	C	C	T	C	C	C	C	C	C	C	C	T	C	C	C	C	C	H	T	C	C	C	C	C	C	C	C	C	C	C	C	C	C	C	C	T	T	C	C	C	H
JAX00283585	10	15587955	1	A	C	A	A	A	A	A	C	C	A	A	A	A	A	C	A	C	A	A	A	A	A	C	C	A	A	A	A	A	A	A	A	A	A	A	C	A	A	H	A	C	C	A	A	A	H
JAX00015260	10	15588189	0	G	A	G	G	A	G	G	G	G	A	G	G	A	A	G	A	G	G	G	A	G	G	G	G	G	G	H	G	G	G	H	G	G	G	G	G	G	G	G	H	G	G	A	G	G	H
JAX00015262	10	15605615	1	G	A	G	G	A	G	G	G	G	A	G	G	A	A	G	A	G	G	G	A	G	G	G	G	G	G	H	G	G	G	H	G	G	G	G	G	G	G	G	H	G	G	A	G	G	H
JAX00015263	10	15619130	1	T	C	T	T	T	T	T	C	T	T	T	T	T	T	T	T	C	T	T	T	T	T	H	C	T	T	T	T	T	T	T	T	T	T	T	T	T	T	T	T	C	C	T	T	T	H
JAX00015264	10	15619333	1	G	C	G	G	G	G	G	C	G	G	G	G	G	G	G	G	C	G	G	G	G	G	H	C	G	G	G	G	G	G	G	G	G	G	G	G	G	G	G	G	C	C	G	G	G	H
JAX00283586	10	15620101	0	G	A	G	G	G	G	G	A	G	G	G	G	G	G	G	G	A	G	G	G	G	G	H	A	G	G	G	G	G	G	G	G	G	G	G	G	G	G	G	G	A	A	G	G	G	H
JAX00283587	10	15620243	1	A	T	A	A	A	A	A	T	T	A	A	A	A	A	T	A	T	A	A	A	A	A	T	T	A	A	A	A	A	A	A	A	A	A	A	T	A	A	H	A	T	T	A	A	A	H
JAX00283588	10	15630745	1	C	T	C	C	C	C	C	T	C	C	C	C	C	C	C	C	T	C	C	C	C	C	H	T	C	C	C	C	C	C	C	C	C	C	C	C	C	C	C	C	T	T	C	C	C	H
JAX00194669	10	15634982	0	T	C	T	T	T	T	T	C	C	T	T	T	T	T	C	T	C	T	T	T	T	T	C	C	T	T	T	T	T	T	T	T	T	T	T	C	T	T	H	T	C	C	T	T	T	H
JAX00015268	10	15680822	0	A	T	A	A	T	T	T	T	T	T	T	T	T	T	T	T	T	A	A	T	T	A	T	T	T	H	H	T	T	T	T	T	T	T	A	T	A	A	T	H	T	T	T	A	T	T
JAX00015269	10	15680864	0	T	G	T	T	G	G	G	G	G	G	G	G	G	G	G	G	H	T	T	G	G	T	G	H	G	T	H	G	G	G	G	G	G	G	T	G	T	T	G	H	H	H	G	T	G	G
JAX00194671	10	15682583	1	G	A	G	G	A	A	A	A	A	A	A	A	A	A	A	A	A	G	G	A	A	G	A	A	A	G	H	A	A	A	A	A	A	A	G	A	G	G	A	H	A	A	A	G	A	A
JAX00283592	10	15686154	1	C	G	C	C	C	C	C	G	G	G	C	C	C	G	G	C	G	C	C	C	C	C	G	G	C	C	H	C	C	C	C	C	C	C	C	G	C	C	H	H	G	G	C	C	C	G
JAX00283593	10	15686451	0	C	A	C	C	C	C	C	A	A	C	C	C	C	C	A	C	A	C	C	C	C	C	A	A	C	C	C	C	C	C	C	C	C	C	C	A	C	C	H	C	A	A	C	C	C	H
JAX00015270	10	15690394	1	T	C	T	T	T	T	T	C	C	C	T	T	T	C	C	T	C	T	T	T	T	T	C	C	T	T	H	T	T	T	T	T	T	T	T	C	T	T	H	H	C	C	T	T	T	C
JAX00283597	10	15694958	0	C	T	C	C	C	C	C	T	C	C	C	C	C	C	C	C	T	C	C	C	C	C	H	T	C	C	C	C	C	C	C	C	C	C	C	C	C	C	C	C	T	T	C	C	C	H
JAX00015273	10	15752033	0	A	C	C	A	A	A	A	C	C	A	A	A	A	A	C	A	C	A	C	A	A	C	C	C	A	C	A	A	A	A	A	A	A	A	C	C	A	C	H	A	C	C	A	A	A	C
JAX00283601	10	15756499	1	C	T	C	C	C	C	C	C	T	C	C	C	C	C	T	C	C	C	C	C	C	C	H	C	C	C	C	C	C	C	C	C	C	C	C	T	C	C	H	C	C	C	C	C	C	C
JAX00015274	10	15770762	1	T	C	T	T	C	T	C	T	T	T	T	C	C	T	T	C	T	T	T	C	H	T	T	T	C	T	T	C	C	H	C	T	H	T	T	T	T	T	H	T	T	T	C	T	C	T
JAX00015275	10	15772078	1	T	C	C	T	T	T	T	C	C	C	T	T	T	C	C	T	C	T	C	T	T	C	C	C	T	C	H	T	T	T	T	T	T	T	C	C	T	C	H	H	C	C	T	T	T	C
JAX00283602	10	15784813	1	A	T	A	A	A	A	A	A	A	T	A	A	A	T	A	A	A	A	A	A	A	A	A	A	A	A	H	A	A	A	A	A	A	A	A	A	A	A	A	H	A	A	A	A	A	H
JAX00283603	10	15789997	1	A	G	A	A	A	A	A	G	G	A	A	A	A	A	G	A	G	A	A	A	A	A	G	G	A	A	A	A	A	A	A	A	A	A	A	G	A	A	H	A	G	G	A	A	A	H
JAX00015276	10	15790148	0	T	C	C	T	T	T	T	T	T	T	T	T	T	T	T	T	T	T	C	T	T	C	T	T	T	C	T	T	T	T	T	T	T	T	C	T	T	C	T	T	T	T	T	T	T	T
JAX00283606	10	15790232	1	T	C	C	T	T	T	T	T	T	C	T	T	T	C	T	T	T	T	C	T	T	C	T	T	T	C	H	T	T	T	T	T	T	T	C	T	T	C	T	H	T	T	T	T	T	H
JAX00283611	10	15809556	0	G	T	T	G	G	G	G	T	T	T	G	G	G	T	T	G	T	G	T	G	G	T	T	T	G	T	T	G	G	G	G	G	G	G	T	T	G	T	H	H	T	T	G	G	G	T
JAX00283612	10	15809596	1	A	G	G	A	A	A	A	A	A	G	A	A	A	G	A	A	A	A	G	A	A	G	A	A	A	G	H	A	A	A	A	A	A	A	G	A	A	G	A	H	A	A	A	A	A	H
JAX00283613	10	15809678	1	C	T	T	C	C	C	C	C	T	T	C	C	C	T	T	C	C	C	T	C	C	T	H	C	C	T	H	C	C	C	C	C	C	C	T	T	C	T	H	H	C	C	C	C	C	H
JAX00015277	10	15810288	1	G	A	A	G	G	G	G	A	A	A	G	G	G	A	A	G	A	G	A	G	G	A	A	A	G	A	H	G	G	G	G	G	G	G	A	A	G	A	H	H	A	A	G	G	G	A
JAX00283614	10	15810624	1	C	T	T	C	C	C	C	C	T	T	C	C	C	T	T	C	C	C	T	C	C	T	H	C	C	T	H	C	C	C	C	C	C	C	T	T	C	T	H	H	C	C	C	C	C	H
JAX00015278	10	15827061	1	T	A	A	T	T	T	T	A	A	T	T	T	T	T	A	T	A	T	A	T	T	A	A	A	T	A	T	T	T	T	T	T	T	T	A	A	T	A	H	T	A	A	T	T	T	H
JAX00283619	10	15829738	1	C	T	C	C	C	C	C	C	C	T	C	C	C	T	C	C	C	C	C	C	C	C	C	C	C	C	H	C	C	C	C	C	C	C	C	C	C	C	C	H	C	C	C	C	C	H
JAX00283620	10	15830157	0	T	C	T	T	T	T	T	C	C	T	T	T	T	T	C	T	C	T	T	T	T	T	C	C	T	T	T	T	T	T	T	T	T	T	T	C	T	T	H	T	C	C	T	T	T	H
JAX00283621	10	15839051	1	C	T	C	C	C	C	C	C	T	C	C	C	C	C	T	C	C	C	C	C	C	C	H	C	C	C	C	C	C	C	C	C	C	C	C	T	C	C	H	C	C	C	C	C	C	C
JAX00015283	10	15891236	1	G	C	C	G	G	G	G	G	G	G	G	G	G	G	G	G	G	G	C	G	G	C	G	G	G	C	G	G	G	G	G	G	G	G	C	G	G	C	G	G	G	G	G	G	G	G
JAX00015284	10	15892862	1	T	C	C	T	T	T	T	C	C	C	T	T	T	C	C	T	C	T	C	T	T	C	C	C	T	C	H	T	T	T	T	T	T	T	C	C	T	C	H	H	C	C	T	T	T	C
JAX00015285	10	15893651	1	T	G	G	T	T	T	T	T	T	T	T	T	T	T	T	T	T	T	G	T	T	G	T	T	T	G	T	T	T	T	T	T	T	T	G	T	T	G	T	T	T	T	T	T	T	T
JAX00194675	10	15902310	0	T	C	T	T	T	T	T	T	C	T	H	T	T	H	C	T	T	T	H	T	T	T	H	T	T	T	T	T	T	T	T	T	T	T	T	C	T	T	H	T	T	T	T	H	T	T
JAX00194676	10	15907210	1	T	C	T	T	T	T	T	T	C	T	T	T	T	T	C	T	T	T	T	T	T	T	H	T	T	T	T	T	T	T	T	T	T	T	T	C	T	T	H	T	T	T	T	T	T	T
JAX00283622	10	15908305	0	T	G	T	T	T	T	T	T	G	T	T	T	T	T	G	T	T	T	T	T	T	T	H	T	T	T	T	T	T	T	T	T	T	T	T	G	T	T	H	T	T	T	T	T	T	T
JAX00283624	10	15909398	1	T	C	T	T	T	T	T	C	C	T	T	T	T	T	C	T	C	T	T	T	T	T	C	C	T	T	T	T	T	T	T	T	T	T	T	C	T	T	H	T	C	C	T	T	T	H
JAX00283625	10	15913707	0	G	C	G	G	G	G	G	G	C	G	G	G	G	G	C	G	G	G	G	G	G	G	H	G	G	G	G	G	G	G	G	G	G	G	G	C	G	G	H	G	G	G	G	G	G	G
JAX00283627	10	15916206	1	G	T	T	G	G	G	G	G	G	G	G	G	G	G	G	G	G	G	T	G	G	T	G	G	G	T	G	G	G	G	G	G	G	G	T	G	G	T	G	G	G	G	G	G	G	G
JAX00283628	10	15943785	0	C	T	C	C	C	C	C	T	C	C	C	C	C	C	C	C	T	C	C	C	C	C	H	T	C	C	C	C	C	C	C	C	C	C	C	C	C	C	C	C	T	T	C	C	C	H
JAX00194677	10	15963730	1	A	G	A	A	A	A	A	G	G	A	A	A	A	A	G	A	G	A	A	A	A	A	G	G	A	A	A	A	A	A	A	A	A	A	A	G	A	A	H	A	G	G	A	A	A	H
JAX00283630	10	15966186	0	G	A	G	G	G	G	G	A	A	G	G	G	G	G	A	G	A	G	G	G	G	G	A	A	G	G	G	G	G	G	G	G	G	G	G	A	G	G	H	G	A	A	G	G	G	H
[truncated: 15,249 more rows]
[truncated: 127 more columns]
