# Supplementary material for: Genetic Analysis of Hematological Parameters in Incipient Lines of the Collaborative Cross
Source: G3 (Bethesda). 2012 Feb 1;2(2):157–65. doi: 10.1534/g3.111.001776 (PMC3284323; doi:10.1534/g3.111.001776)
Supplement: Supporting Information [file supp_2.2.157_TableS2.zip › chr11.csv]

id	chr	position	array	call0	call2	B/J	C57BL/6J	129/SvlmJ	NOD/LtJ	NZO/LtJ	CAST/EiJ	PWK/PhJ.2	WSB/EiJ	OR13m69	OR205m51	OR549m62	OR857m67	OR941m72	OR1390m66	OR1519m154	OR1536m143	OR2020m60	OR829m74	OR1122m139	OR125m64	OR190m55	OR220m52	OR291m157	OR380m69	OR489m79	OR555m52	OR559m152	OR699m69	OR779m146	OR822m147	OR896m61	OR940m160	OR1246m70	OR1401m157	OR1427m53	OR2075m59	OR2168m52	OR773m68	OR3594m47	OR3066m50	OR5066m143	OR3289m52	OR5049m130	OR5154m140
JAX00302678	11	3113457	1	C	G	C	C	C	C	C	G	C	C	C	C	C	C	C	C	C	C	C	C	G	C	C	C	C	C	C	C	C	C	H	C	C	C	C	C	C	C	H	C	C	C	C	C	C	C
JAX00023788	11	3113512	0	A	G	G	A	G	G	G	G	G	G	G	G	G	G	A	G	A	G	G	G	G	G	G	G	G	G	G	G	G	G	G	G	H	G	G	G	G	G	G	G	G	H	A	G	G	G
JAX00023789	11	3118607	1	C	T	C	C	C	C	C	C	T	C	C	H	H	C	C	C	C	C	C	C	C	C	C	C	C	C	C	C	C	C	H	C	C	C	C	C	C	C	C	C	T	C	C	H	C	T
JAX00302682	11	3135387	1	A	G	A	A	A	A	A	G	G	A	A	H	H	A	A	A	A	A	A	A	G	A	A	A	A	A	A	A	A	A	G	A	A	A	A	A	A	A	H	A	G	A	A	H	A	G
JAX00023791	11	3142053	0	T	C	C	T	C	C	C	T	T	C	C	H	H	C	T	C	T	C	C	C	T	C	C	C	C	C	C	C	C	C	T	C	H	C	C	C	C	C	H	C	T	H	T	H	C	T
JAX00302683	11	3143519	0	C	T	C	C	C	C	C	T	C	C	C	C	C	C	C	C	C	C	C	C	T	C	C	C	C	C	C	C	C	C	H	C	C	C	C	C	C	C	H	C	C	C	C	C	C	C
JAX00023793	11	3143753	1	G	A	G	G	G	A	G	G	G	G	G	G	G	A	G	G	G	G	G	A	G	A	G	H	G	A	G	G	G	G	G	A	G	G	G	G	H	A	G	G	G	G	G	H	G	G
JAX00302685	11	3163871	0	G	A	G	G	G	G	G	G	A	G	G	G	G	G	G	G	G	G	G	G	G	G	G	G	G	G	G	G	G	G	G	G	G	G	G	G	G	G	G	G	A	G	G	H	G	A
JAX00023794	11	3169002	1	A	G	G	A	G	G	G	A	A	G	G	H	H	G	A	G	A	G	G	G	A	G	G	G	G	G	G	G	G	G	A	G	H	G	G	G	G	G	H	G	A	H	A	H	G	A
JAX00302686	11	3169135	1	C	A	C	C	C	C	C	A	A	C	C	H	H	C	C	C	C	C	C	C	A	C	C	C	C	C	C	C	C	C	A	C	C	C	C	C	C	C	H	C	A	C	C	H	C	A
JAX00302687	11	3170342	0	T	C	T	T	T	T	T	C	C	T	T	H	H	T	T	T	T	T	T	T	C	T	T	T	T	T	T	T	T	T	C	T	T	T	T	T	T	T	H	T	C	T	T	H	T	C
JAX00023795	11	3185810	0	G	A	G	G	G	G	G	G	A	G	G	A	A	G	G	G	G	G	G	G	G	G	G	G	G	G	G	G	G	G	H	G	G	G	G	G	G	G	G	G	A	G	G	A	G	A
JAX00023810	11	3379500	1	G	A	G	G	G	G	G	A	A	G	G	H	H	G	G	G	G	G	G	G	A	G	G	G	G	G	G	G	G	G	A	G	G	G	G	G	G	G	H	G	A	G	G	H	G	A
JAX00023811	11	3381876	1	A	G	A	A	A	A	A	G	G	A	A	H	H	A	A	A	A	A	A	A	G	A	A	A	A	A	A	A	A	A	G	A	A	A	A	A	A	A	H	A	G	A	A	H	A	G
JAX00023812	11	3414070	0	C	A	C	C	C	C	C	A	A	C	C	H	H	C	C	C	C	C	C	C	A	C	C	C	C	C	C	C	C	C	A	C	C	C	C	C	C	C	H	C	A	C	C	H	C	A
JAX00023813	11	3419871	1	C	G	C	C	C	C	C	C	G	C	C	H	H	C	C	C	C	C	C	C	C	C	C	C	C	C	C	C	C	C	H	C	C	C	C	C	C	C	C	C	G	C	C	H	C	G
JAX00302709	11	3441662	0	C	T	C	C	C	C	C	C	T	C	C	H	H	C	C	C	C	C	C	C	C	C	C	C	C	C	C	C	C	C	H	C	C	C	C	C	C	C	C	C	T	C	C	H	C	T
JAX00023815	11	3441937	0	T	C	C	T	C	C	C	C	C	C	C	C	C	C	T	C	T	C	C	C	C	C	C	C	C	C	C	C	C	C	C	C	H	C	C	C	C	C	C	C	C	H	T	C	C	C
JAX00302710	11	3443135	0	A	G	A	A	A	A	A	G	A	A	A	A	A	A	A	A	A	A	A	A	G	A	A	A	A	A	A	A	A	A	H	A	A	A	A	A	A	A	H	A	A	A	A	A	A	A
JAX00023816	11	3454200	1	C	T	T	C	T	T	T	C	C	T	T	H	H	T	C	T	C	T	T	T	C	T	T	T	T	T	T	T	T	T	C	T	H	T	T	T	T	T	H	T	C	H	C	H	T	C
JAX00302715	11	3472808	1	A	C	A	A	A	A	A	A	C	A	A	H	H	A	A	A	A	A	A	A	A	A	A	A	A	A	A	A	A	A	H	A	A	A	A	A	A	A	A	A	C	A	A	H	A	C
JAX00302717	11	3480466	0	C	T	C	C	C	C	C	T	C	C	C	C	C	C	C	C	C	C	C	C	T	C	C	C	C	C	C	C	C	C	H	C	C	C	C	C	C	C	H	C	C	C	C	C	C	C
JAX00023820	11	3507737	1	G	A	G	G	G	G	G	A	G	G	G	G	G	G	G	G	G	G	G	G	A	G	G	G	G	G	G	G	G	G	H	G	G	G	G	G	G	G	H	G	G	G	G	G	G	G
JAX00302719	11	3514895	0	C	A	C	C	C	C	C	C	A	C	C	H	H	C	C	C	C	C	C	C	C	C	C	C	C	C	C	C	C	C	H	C	C	C	C	C	C	C	C	C	A	C	C	H	C	A
JAX00302720	11	3523110	1	T	C	T	T	T	T	T	C	T	T	T	T	T	T	T	T	T	T	T	T	C	T	T	T	T	T	T	T	T	T	H	T	T	T	T	T	T	T	H	T	T	T	T	T	T	T
JAX00302721	11	3524370	0	A	C	A	A	A	A	A	A	C	A	A	H	H	A	A	A	A	A	A	A	A	A	A	A	A	A	A	A	A	A	H	A	A	A	A	A	A	A	A	A	C	A	A	H	A	C
JAX00023821	11	3537329	1	A	G	A	A	A	A	A	G	G	A	A	H	H	A	A	A	A	A	A	A	G	A	A	A	A	A	A	A	A	A	G	A	A	A	A	A	A	A	H	A	G	A	A	H	A	G
JAX00023822	11	3540725	1	T	C	T	T	T	T	T	T	C	T	T	H	H	T	T	T	T	T	T	T	T	T	T	T	T	T	T	T	T	T	H	T	T	T	T	T	T	T	T	T	C	T	T	H	T	C
JAX00302723	11	3565551	1	G	A	G	G	G	G	G	G	A	G	G	H	H	G	G	G	G	G	G	G	G	G	G	G	G	G	G	G	G	G	H	G	G	G	G	G	G	G	G	G	A	G	G	H	G	A
JAX00302724	11	3567482	0	C	A	C	C	C	C	C	A	A	C	C	H	H	C	C	C	C	C	C	C	A	C	C	C	C	C	C	C	C	C	A	C	C	C	C	C	C	C	H	C	A	C	C	H	C	A
JAX00023824	11	3572551	0	C	A	C	C	C	C	C	C	A	C	C	H	H	C	C	C	C	C	C	C	C	C	C	C	C	C	C	C	C	C	H	C	C	C	C	C	C	C	C	C	A	C	C	H	C	A
JAX00023825	11	3574561	0	A	G	A	A	A	A	A	G	G	A	A	H	H	A	A	A	A	A	A	A	G	A	A	A	A	A	A	A	A	A	G	A	A	A	A	A	A	A	H	A	G	A	A	H	A	G
JAX00023826	11	3575741	0	C	T	C	C	C	C	C	C	T	C	H	H	H	C	C	C	C	C	C	C	C	C	C	C	C	C	C	C	C	C	H	C	C	C	C	C	C	C	C	C	T	C	C	H	C	T
JAX00302726	11	3588806	1	T	A	T	T	T	T	T	T	A	T	T	H	H	T	T	T	T	T	T	T	T	T	T	T	T	T	T	T	T	T	H	T	T	T	T	T	T	T	T	T	A	T	T	H	T	A
JAX00302727	11	3601304	0	C	G	C	C	C	C	C	G	C	C	C	C	C	C	C	C	C	C	C	C	G	C	C	C	C	C	C	C	C	C	H	C	C	C	C	C	C	C	H	C	C	C	C	C	C	C
JAX00302728	11	3601330	1	T	C	T	T	T	T	T	C	C	T	T	H	H	T	T	T	T	T	T	T	C	T	T	T	T	T	T	T	T	T	C	T	T	T	T	T	T	T	H	T	C	T	T	H	T	C
JAX00302729	11	3613988	1	T	G	T	T	T	T	T	T	G	T	T	H	H	T	T	T	T	T	T	T	T	T	T	T	T	T	T	T	T	T	H	T	T	T	T	T	T	T	T	T	G	T	T	H	T	G
JAX00023827	11	3614390	1	C	G	C	C	C	C	C	G	C	C	C	C	C	C	C	C	C	C	C	C	G	C	C	C	C	C	C	C	C	C	H	C	C	C	C	C	C	C	H	C	C	C	C	C	C	C
JAX00023829	11	3618527	1	T	C	T	T	T	T	T	C	T	T	T	T	T	T	T	T	T	T	T	T	C	T	T	T	T	T	T	T	T	T	H	T	T	T	T	T	T	T	H	T	T	T	T	T	T	T
JAX00302732	11	3628701	1	A	G	A	A	A	A	A	G	A	A	A	A	A	A	A	A	A	A	A	A	G	A	A	A	A	A	A	A	A	A	H	A	A	A	A	A	A	A	H	A	A	A	A	A	A	A
JAX00023834	11	3701517	1	A	G	A	A	A	A	A	G	A	A	A	A	A	A	A	A	A	A	A	A	G	A	A	A	A	A	A	A	A	A	H	A	A	A	A	A	A	A	H	A	A	A	A	A	A	A
JAX00302734	11	3702740	0	T	C	T	T	T	T	T	C	T	T	T	T	T	T	T	T	T	T	T	T	C	T	T	T	T	T	T	T	T	T	H	T	T	T	T	T	T	T	H	T	T	T	T	T	T	T
JAX00302739	11	3726457	1	A	G	A	A	A	A	A	G	A	A	A	A	A	A	A	A	A	A	A	A	G	A	A	A	A	A	A	A	A	A	H	A	A	A	A	A	A	A	H	A	A	A	A	A	A	A
JAX00197177	11	3729633	0	T	C	T	T	T	T	T	C	T	T	T	T	T	T	T	T	T	T	T	T	C	T	T	T	T	T	T	T	T	T	H	T	T	T	T	T	T	T	H	T	T	T	T	T	T	T
JAX00302740	11	3760007	0	A	G	A	A	A	A	A	G	A	A	A	A	A	A	A	A	A	H	A	A	G	A	A	A	A	A	A	A	A	A	H	A	A	A	A	A	A	A	H	A	A	A	A	A	A	A
JAX00302741	11	3775911	1	C	T	C	C	C	C	C	T	C	C	C	C	C	C	C	C	C	C	C	C	T	C	C	C	C	C	C	C	C	C	H	C	C	C	C	C	C	C	H	C	C	C	C	C	C	C
JAX00023839	11	3777123	1	T	C	T	T	T	T	C	T	C	C	C	H	C	T	T	T	T	T	C	T	T	T	C	H	T	T	C	C	T	C	H	T	T	C	C	C	T	T	T	T	C	T	T	H	H	C
JAX00302745	11	3797269	0	C	T	C	C	C	C	C	T	C	C	C	C	C	C	C	C	C	C	C	C	T	C	C	C	C	C	C	C	C	C	C	C	C	C	C	C	C	C	C	C	C	C	C	C	C	C
JAX00302747	11	3803094	1	A	G	A	A	A	A	A	G	A	A	A	A	A	A	A	A	A	A	A	A	G	A	A	A	A	A	A	A	A	A	H	A	A	A	A	A	A	A	H	A	A	A	A	A	A	A
JAX00302748	11	3805196	0	G	A	G	G	G	G	G	A	G	G	G	G	G	G	G	G	G	G	G	G	A	G	G	G	G	G	G	G	G	G	H	G	G	G	G	G	G	G	H	G	G	G	G	G	G	G
JAX00023843	11	3817083	0	A	T	A	A	A	A	A	T	A	A	A	A	A	A	A	A	A	A	A	A	T	A	A	A	A	A	A	A	A	A	H	A	A	A	A	A	A	A	H	A	A	A	A	A	A	A
JAX00302753	11	3894637	1	G	A	G	G	G	G	G	A	G	G	G	G	G	G	G	G	G	G	G	G	A	G	G	G	G	G	G	G	G	G	H	G	G	G	G	G	G	G	H	G	G	G	G	G	G	G
JAX00302756	11	3897354	0	G	A	G	G	G	G	G	A	G	G	G	G	G	G	G	G	G	G	G	G	A	G	G	G	G	G	G	G	G	G	H	G	G	G	G	G	G	G	H	G	G	G	G	G	G	G
JAX00023846	11	3898634	0	T	C	T	T	T	T	T	C	T	T	T	T	T	T	T	T	T	T	T	T	C	T	T	T	T	T	T	T	T	T	H	T	T	T	T	T	T	T	H	T	T	T	T	T	T	T
JAX00023847	11	3898949	0	A	G	A	A	A	A	A	G	A	A	A	A	A	A	A	A	A	A	A	A	G	A	A	A	A	A	A	A	A	A	H	A	A	A	A	A	A	A	H	A	A	A	A	A	A	A
JAX00023848	11	3900795	1	A	G	A	A	A	A	A	G	A	A	A	A	A	A	A	A	A	A	A	A	G	A	A	A	A	A	A	A	A	A	H	A	A	A	A	A	A	A	H	A	A	A	A	A	A	A
JAX00302760	11	3910613	0	T	A	T	T	T	T	T	A	T	T	T	T	T	T	T	T	T	T	T	T	A	T	T	T	T	T	T	T	T	T	H	T	T	T	T	T	T	T	H	T	T	T	T	T	T	T
JAX00023849	11	3938053	1	T	C	T	T	T	T	T	C	T	T	T	T	T	T	T	T	T	T	T	T	C	T	T	T	T	T	T	T	T	T	H	T	T	T	T	T	T	T	H	T	T	T	T	T	T	T
JAX00023851	11	3941351	0	C	T	C	C	C	C	C	T	C	C	C	C	C	C	C	C	C	C	C	C	T	C	C	C	C	C	C	C	C	C	H	C	C	C	C	C	C	C	H	C	C	C	C	C	C	C
JAX00302762	11	3947194	0	C	T	C	C	C	C	C	T	C	C	C	C	C	C	C	C	C	C	C	C	T	C	C	C	C	C	C	C	C	C	H	C	C	C	C	C	C	C	H	C	C	C	C	C	C	C
JAX00302764	11	3964494	1	T	C	T	T	T	T	T	C	T	T	T	T	T	T	T	T	T	T	T	T	C	T	T	T	T	T	T	T	T	T	H	T	T	T	T	T	T	T	H	T	T	T	T	T	T	T
JAX00302765	11	3964549	0	A	G	A	A	A	A	A	G	A	A	A	A	A	A	A	A	A	A	A	A	G	A	A	A	A	A	A	A	A	A	H	A	A	A	A	A	A	A	H	A	A	A	A	A	A	A
JAX00302767	11	3993295	0	G	A	G	G	G	A	G	G	G	G	G	G	G	A	G	G	G	G	G	A	G	A	G	H	G	A	G	G	G	G	G	A	G	G	G	G	H	A	G	G	G	G	G	H	G	G
JAX00302768	11	3993673	1	C	T	C	C	C	C	C	T	C	C	C	C	C	C	C	C	C	C	C	C	T	C	C	C	C	C	C	C	C	C	H	C	C	C	C	C	C	C	H	C	C	C	C	C	C	C
JAX00023860	11	4061936	0	T	C	C	T	T	C	C	T	T	C	C	T	H	C	T	T	T	T	C	C	T	C	C	C	T	C	C	C	T	C	T	C	T	C	C	C	H	C	H	T	T	H	T	H	C	T
JAX00023861	11	4080895	1	C	T	T	C	C	T	T	T	C	T	T	C	H	T	C	C	C	C	T	T	T	T	T	T	C	T	T	T	C	T	H	T	C	T	T	T	H	T	T	C	C	H	C	H	T	C
JAX00023862	11	4088431	1	C	T	T	C	C	T	T	C	C	T	T	C	H	T	C	C	C	C	T	T	C	T	T	T	C	T	T	T	C	T	C	T	C	T	T	T	H	T	H	C	C	H	C	H	T	C
JAX00302778	11	4099797	1	A	G	A	A	A	A	A	G	A	A	A	A	A	A	A	A	A	A	A	A	G	A	A	A	A	A	A	A	A	A	H	A	A	A	A	A	A	A	H	A	A	A	A	A	A	A
JAX00023863	11	4112474	1	G	A	A	G	G	A	A	A	G	A	A	G	H	A	G	G	G	G	A	A	A	A	A	A	G	A	A	A	G	A	H	A	G	A	A	A	H	A	A	G	G	H	G	H	A	G
JAX00023864	11	4129179	0	C	A	A	C	C	A	A	A	C	A	A	C	H	A	C	C	C	C	A	A	A	A	A	A	C	A	A	A	C	A	H	A	C	A	A	A	H	A	A	C	C	H	C	H	A	C
JAX00023866	11	4137238	1	A	G	G	A	A	G	G	G	A	G	G	A	H	G	A	A	A	A	G	G	G	G	G	G	A	G	G	G	A	G	H	G	A	G	G	G	H	G	G	A	A	H	A	H	G	A
JAX00023868	11	4172536	0	A	T	T	A	A	T	T	A	A	T	T	A	A	T	A	A	A	A	T	T	A	T	T	T	A	T	T	T	A	T	A	T	A	T	T	T	H	T	H	A	A	H	A	H	T	A
JAX00302780	11	4181770	0	G	A	G	G	G	G	G	A	G	G	G	G	G	G	G	G	G	G	G	G	A	G	G	G	G	G	G	G	G	G	H	G	G	G	G	G	G	G	H	G	G	G	G	G	G	G
JAX00302784	11	4184632	0	A	G	A	A	A	A	A	G	A	A	A	A	A	A	A	A	A	A	A	A	G	A	A	A	A	A	A	A	A	A	H	A	A	A	A	A	A	A	H	A	A	A	A	A	A	A
JAX00197189	11	4185093	1	T	C	T	T	T	T	T	C	T	T	T	T	T	T	T	T	T	T	T	T	C	T	T	T	T	T	T	T	T	T	H	T	T	T	T	T	T	T	H	T	T	T	T	T	T	T
JAX00302785	11	4185361	0	A	C	A	A	A	A	A	C	A	A	A	A	A	A	A	A	A	A	A	A	C	A	A	A	A	A	A	A	A	A	H	A	A	A	A	A	A	A	H	A	A	A	A	A	A	A
JAX00302786	11	4186858	0	T	C	T	T	T	T	T	C	T	T	T	T	T	T	T	T	T	T	T	T	C	T	T	T	T	T	T	T	T	T	H	T	T	T	T	T	T	T	H	T	T	T	T	T	T	T
JAX00302789	11	4194724	1	A	G	A	A	A	A	A	G	A	A	A	A	A	A	A	A	A	A	A	A	G	A	A	A	A	A	A	A	A	A	H	A	A	A	A	A	A	A	H	A	A	A	A	A	A	A
JAX00023871	11	4218268	0	A	G	A	A	A	A	A	G	A	A	A	A	A	A	A	A	A	A	A	A	G	A	A	A	A	A	A	A	A	A	H	A	A	A	A	A	A	A	H	A	A	A	A	A	A	A
JAX00302792	11	4229295	1	T	C	T	T	T	T	T	C	T	T	T	T	T	T	T	T	T	T	T	T	C	T	T	T	T	T	T	T	T	T	H	T	T	T	T	T	T	T	H	T	T	T	T	T	T	T
JAX00302796	11	4293130	1	T	G	T	T	T	T	T	G	T	T	T	T	T	T	T	T	T	T	T	T	G	T	T	T	T	T	T	T	T	T	H	T	T	T	T	T	T	T	H	T	T	T	T	T	T	T
JAX00302797	11	4293170	1	A	G	A	A	A	A	A	G	A	A	A	A	A	A	A	A	A	A	A	A	G	A	A	A	A	A	A	A	A	A	H	A	A	A	A	A	A	A	H	A	A	A	A	A	A	A
JAX00023877	11	4300327	1	C	T	T	C	T	T	T	T	T	T	T	T	T	T	C	T	C	T	T	T	T	T	T	T	T	T	T	T	T	T	T	T	C	T	T	T	T	T	T	C	T	H	C	T	T	T
JAX00023878	11	4318111	1	A	C	A	A	A	A	A	C	A	A	A	A	A	A	A	A	A	A	A	A	C	A	A	A	A	A	A	A	A	A	H	A	A	A	A	A	A	A	H	A	A	A	A	A	A	A
JAX00302804	11	4332217	1	T	C	T	T	T	T	T	C	T	T	T	T	T	T	T	T	T	T	T	T	C	T	T	T	T	T	T	T	T	T	H	T	T	T	T	T	T	T	H	T	T	T	T	T	T	T
JAX00023881	11	4357940	0	T	A	A	T	A	A	A	T	A	A	A	A	A	A	T	A	T	A	A	A	H	A	A	A	A	A	A	A	A	A	A	A	T	A	A	A	A	A	A	T	A	H	T	A	A	A
JAX00023883	11	4385196	1	G	A	A	G	G	A	G	G	G	G	G	G	G	A	G	G	G	G	G	A	G	A	G	H	G	A	G	G	G	G	G	A	G	G	G	G	H	A	H	G	G	H	G	H	H	G
JAX00302807	11	4385461	1	A	G	A	A	A	A	A	G	A	A	A	A	A	A	A	A	A	A	A	A	G	A	A	A	A	A	A	A	A	A	H	A	A	A	A	A	A	A	H	A	A	A	A	A	A	A
JAX00302808	11	4385542	1	A	C	A	A	A	A	C	A	A	A	C	A	A	A	A	A	A	A	C	A	A	A	C	H	A	A	C	C	A	C	A	A	A	A	A	C	A	A	A	A	A	A	A	A	A	A
JAX00023885	11	4405132	0	T	A	A	T	T	A	T	T	T	T	T	T	T	A	T	T	T	T	T	A	T	A	T	H	T	A	T	T	T	T	T	A	T	T	T	T	H	A	H	T	T	H	T	H	H	T
JAX00302811	11	4405160	0	C	A	C	C	C	C	C	A	C	C	C	C	C	C	C	C	C	C	C	C	A	C	C	C	C	C	C	C	C	C	H	C	C	C	C	C	C	C	H	C	C	C	C	C	C	C
JAX00023886	11	4406851	1	C	T	T	C	C	T	C	C	C	C	C	C	C	T	C	C	C	C	C	T	C	T	C	H	C	T	C	C	C	C	C	T	C	C	C	C	H	T	H	C	C	H	C	H	H	C
JAX00302813	11	4415970	0	G	A	G	G	G	G	G	A	G	G	G	G	G	G	G	G	G	G	G	G	A	G	G	G	G	G	G	G	G	G	H	G	G	G	G	G	G	G	H	G	G	G	G	G	G	G
JAX00023887	11	4435769	0	A	C	A	A	A	A	A	C	A	A	A	A	A	A	A	A	A	A	A	A	C	A	A	A	A	A	A	A	A	A	H	A	A	A	A	A	A	A	A	A	A	A	A	A	A	A
JAX00023889	11	4447839	0	A	C	C	A	A	C	A	C	A	A	A	A	A	C	A	A	A	A	A	C	C	C	A	H	A	C	A	A	A	A	H	C	A	A	A	A	H	C	C	A	A	H	A	H	H	A
JAX00302816	11	4470025	1	A	G	A	A	A	A	A	G	A	A	A	A	A	A	A	A	A	A	A	A	G	A	A	A	A	A	A	A	A	A	H	A	A	A	A	A	A	A	H	A	A	A	A	A	A	A
JAX00023890	11	4470221	1	A	G	G	A	A	G	A	G	A	A	A	A	A	G	A	A	A	A	A	G	G	G	A	H	A	G	A	A	A	A	H	G	A	A	A	A	H	G	G	A	A	H	A	H	H	A
JAX00302817	11	4472185	0	A	G	G	A	A	G	A	G	A	A	A	A	A	G	A	A	A	A	A	G	G	G	A	H	A	G	A	A	A	A	H	G	A	A	A	A	H	G	G	A	A	H	A	H	H	A
JAX00197194	11	4482090	1	A	C	A	A	A	A	A	C	A	A	A	A	A	A	A	A	A	A	A	A	C	A	A	A	A	A	A	A	A	A	H	A	A	A	A	A	A	A	H	A	A	A	A	A	A	A
JAX00023891	11	4485918	1	T	A	A	T	T	A	T	T	T	T	T	T	T	A	T	T	T	T	T	A	T	A	T	H	T	A	T	T	T	T	T	A	T	T	T	T	H	A	H	T	T	H	T	H	H	T
JAX00023893	11	4508771	0	C	T	C	C	C	C	C	T	C	C	C	C	C	C	C	C	C	C	C	C	T	C	C	C	C	C	C	C	C	C	H	C	C	C	C	C	C	C	H	C	C	C	C	C	C	C
JAX00302821	11	4537383	1	A	G	G	A	A	G	A	A	A	A	A	A	A	G	A	A	A	A	A	G	A	G	A	H	A	G	A	A	A	A	A	G	A	A	A	A	H	G	H	A	A	H	A	H	H	A
JAX00023894	11	4538453	0	A	C	C	A	A	C	C	C	A	A	C	A	A	C	A	A	A	A	C	C	C	C	C	C	A	C	C	C	A	C	H	C	A	A	A	C	H	C	C	A	A	H	A	H	H	A
JAX00302825	11	4546971	0	A	G	G	A	A	G	G	G	A	A	G	A	A	G	A	A	A	A	G	G	G	G	G	G	A	G	G	G	A	G	H	G	A	A	A	G	H	G	G	A	A	H	A	H	H	A
JAX00302826	11	4549525	0	C	A	C	C	C	C	C	A	C	C	C	C	C	C	C	C	C	C	C	C	A	C	C	C	C	C	C	C	C	C	H	C	C	C	C	C	C	C	H	C	C	C	C	C	C	C
JAX00023895	11	4552412	1	A	G	G	A	A	G	G	G	A	A	G	A	A	G	A	A	A	A	G	G	G	G	G	G	A	G	G	G	A	G	H	G	A	A	A	G	H	G	G	A	A	H	A	H	H	A
JAX00023896	11	4552514	0	A	T	T	A	A	T	T	T	A	A	H	A	A	T	A	A	A	A	T	T	T	T	T	T	A	T	T	T	A	T	T	T	A	A	A	T	H	T	T	A	A	H	A	H	H	A
JAX00302829	11	4568801	1	T	C	C	T	T	C	T	C	C	T	T	C	H	C	T	T	T	T	T	C	C	C	T	H	T	C	T	T	T	T	C	C	T	T	T	T	H	C	C	T	C	H	T	C	H	C
JAX00302830	11	4570766	1	A	C	A	A	A	A	A	C	A	A	A	A	A	A	A	A	A	A	A	A	C	A	A	A	A	A	A	A	A	A	H	A	A	A	A	A	A	A	H	A	A	A	A	A	A	A
JAX00197195	11	4576358	1	C	A	C	C	C	C	C	A	C	C	C	C	C	C	C	C	C	C	C	C	A	C	C	C	C	C	C	C	C	C	H	C	C	C	C	C	C	C	H	C	C	C	C	C	C	C
JAX00023897	11	4580335	1	C	T	T	C	C	T	C	C	T	C	C	T	H	T	C	C	C	C	C	T	C	T	C	H	C	T	C	C	C	C	H	T	C	C	C	C	H	T	H	C	T	H	C	T	H	T
JAX00302831	11	4580427	1	C	A	C	C	C	C	C	C	A	C	C	A	H	C	C	C	C	C	C	C	C	C	C	C	C	C	C	C	C	C	H	C	C	C	C	C	C	C	C	C	A	C	C	H	C	A
JAX00302832	11	4580520	1	G	T	T	G	G	T	G	T	T	G	G	T	H	T	G	G	G	G	G	T	T	T	G	H	G	T	G	G	G	G	T	T	G	G	G	G	H	T	T	G	T	H	G	T	H	T
JAX00302834	11	4604214	1	G	A	A	G	G	A	G	G	A	G	G	A	H	A	G	G	G	G	G	A	G	A	G	H	G	A	G	G	G	G	H	A	G	G	G	G	H	A	H	G	A	H	G	A	H	A
JAX00302836	11	4618728	1	T	G	G	T	G	G	T	G	G	G	T	G	G	G	T	G	T	G	T	G	G	G	T	H	G	G	T	T	G	T	G	G	T	G	G	T	G	G	G	T	G	H	T	G	G	G
JAX00302838	11	4619293	0	T	A	T	T	T	T	A	T	T	T	A	T	T	T	T	T	T	T	A	T	T	T	A	A	T	T	A	A	T	A	T	T	T	T	T	A	T	T	T	T	T	T	T	T	T	T
JAX00302839	11	4620591	0	A	G	G	A	A	G	A	A	G	A	A	G	H	G	A	A	A	A	A	G	A	G	A	H	A	G	A	A	A	A	H	G	A	A	A	A	H	G	H	A	G	H	A	G	H	G
JAX00302840	11	4624917	1	C	T	C	C	C	C	C	T	C	C	C	C	C	C	C	C	C	C	C	C	T	C	C	C	C	C	C	C	C	C	H	C	C	C	C	C	C	C	H	C	C	C	C	C	C	C
JAX00302841	11	4625163	1	A	G	A	A	A	A	A	G	A	A	A	A	A	A	A	A	A	A	A	A	G	A	A	A	A	A	A	A	A	A	H	A	A	A	A	A	A	A	H	A	A	A	A	A	A	A
JAX00023902	11	4628338	1	T	C	C	T	T	C	T	T	C	T	T	C	H	C	T	T	T	T	T	C	T	C	T	H	T	C	T	T	T	T	H	C	T	T	T	T	H	C	H	T	C	H	T	C	H	C
JAX00302843	11	4651161	0	C	T	T	C	T	T	T	T	T	T	T	T	T	T	C	T	C	T	T	T	T	T	T	T	T	T	T	T	T	T	T	T	C	T	T	T	T	T	T	C	T	H	C	T	T	T
JAX00302848	11	4652190	0	T	C	C	T	C	C	T	C	T	C	T	T	H	C	T	C	T	C	T	C	C	C	T	H	C	C	T	T	C	T	H	C	T	C	C	T	C	C	C	T	T	H	T	H	C	T
JAX00302850	11	4652505	1	C	T	T	C	T	T	C	C	C	T	C	C	H	T	C	T	C	T	C	T	C	T	C	H	T	T	C	C	T	C	C	T	C	T	T	C	T	T	H	C	C	H	C	H	T	C
JAX00302851	11	4661580	0	G	A	G	G	A	G	G	G	G	A	G	G	H	G	G	A	G	A	G	G	G	G	G	G	A	G	G	G	A	G	G	G	G	A	A	G	H	G	G	G	G	G	G	G	H	G
JAX00302852	11	4661882	0	G	C	G	G	G	G	G	C	G	G	G	G	G	G	G	G	G	G	G	G	C	G	G	G	G	G	G	G	G	G	H	G	G	G	G	G	G	G	H	G	G	G	G	G	G	G
JAX00302854	11	4666936	0	A	C	C	A	C	C	A	C	C	C	A	C	C	C	A	H	A	C	A	C	C	C	A	H	C	C	A	A	C	H	C	C	A	C	C	A	C	C	C	A	C	H	A	C	C	C
JAX00302855	11	4668810	1	G	A	G	G	G	G	G	A	G	G	G	G	G	G	G	G	G	G	G	G	A	G	G	G	G	G	G	G	G	G	H	G	G	G	G	G	G	G	H	G	G	G	G	G	G	G
JAX00302856	11	4672183	0	C	T	C	C	T	C	C	C	C	T	C	C	H	C	C	T	C	T	C	C	C	C	C	C	T	C	C	C	T	C	C	C	C	T	H	C	H	C	C	C	C	C	C	C	H	C
JAX00023905	11	4672502	0	C	T	T	C	C	T	C	C	C	C	C	C	C	T	C	C	C	C	C	T	C	T	C	H	C	T	C	C	C	C	C	T	C	C	C	C	H	T	H	C	C	H	C	H	H	C
JAX00302857	11	4677100	0	G	A	A	G	G	A	G	G	G	G	G	G	G	H	G	G	G	G	G	A	G	A	G	H	G	A	G	G	G	G	G	A	G	G	G	G	H	A	H	G	G	H	G	H	H	G
JAX00302858	11	4677203	1	C	T	C	C	C	C	C	C	T	C	C	T	H	C	C	C	C	C	C	C	C	C	C	C	C	C	C	C	C	C	H	C	C	C	C	C	C	C	C	C	T	C	C	H	C	T
JAX00302859	11	4679804	0	T	C	T	T	C	T	T	C	T	C	H	T	C	T	H	C	T	C	H	T	C	T	T	T	C	T	T	T	C	T	T	T	T	C	C	T	H	T	T	T	T	T	T	T	H	T
JAX00302861	11	4682168	0	G	A	G	G	G	G	A	G	G	G	A	G	G	G	G	G	G	G	A	G	G	G	A	H	G	G	A	A	G	A	G	G	G	G	G	A	G	G	G	G	G	G	G	G	G	G
JAX00302862	11	4685650	0	T	G	G	T	T	G	T	T	T	T	T	T	T	G	T	T	T	T	T	G	T	G	T	H	T	G	T	T	T	T	T	G	T	T	T	T	H	G	H	T	T	H	T	H	H	T
JAX00302863	11	4686607	1	A	T	A	A	A	A	A	A	T	A	A	T	H	A	A	A	A	A	A	A	A	A	A	A	A	A	A	A	A	A	H	A	A	A	A	A	A	A	A	A	T	A	A	H	A	T
JAX00023906	11	4687392	1	C	T	T	C	T	T	C	T	T	T	C	T	T	T	C	T	C	T	C	T	T	T	C	H	T	T	C	C	T	C	T	T	C	T	T	C	T	T	T	C	T	H	C	T	T	T
JAX00302864	11	4689554	0	A	G	G	A	A	G	A	G	G	A	A	G	H	G	A	A	A	A	A	G	G	G	A	H	A	G	A	A	A	A	G	G	A	A	A	A	H	G	G	A	G	H	A	G	H	G
JAX00302867	11	4697044	0	G	C	C	G	C	C	G	C	C	C	G	C	C	C	G	C	G	C	G	C	C	C	G	C	C	C	G	G	C	G	C	C	G	C	C	G	C	C	C	G	C	H	G	C	C	C
JAX00023908	11	4705909	1	G	T	G	G	T	G	G	T	T	T	G	T	T	G	G	T	G	T	G	G	T	G	G	G	T	G	G	G	T	G	T	G	G	T	T	G	H	G	H	G	T	G	G	H	H	T
JAX00302868	11	4715022	0	C	T	C	C	C	C	C	C	T	C	C	T	H	C	C	C	C	C	C	C	C	C	C	C	C	C	C	C	C	C	H	C	C	C	C	C	C	C	C	C	T	C	C	H	C	T
JAX00302869	11	4715071	0	C	T	C	C	C	C	C	T	C	C	C	C	C	C	C	C	C	C	C	C	T	C	C	C	C	C	C	C	C	C	H	C	C	C	C	C	C	C	H	C	C	C	C	C	C	C
JAX00302870	11	4715947	0	A	T	A	A	A	A	A	T	A	A	A	A	A	A	A	A	A	A	A	A	T	A	A	A	A	A	A	A	A	A	T	A	A	A	A	A	A	A	H	A	A	A	A	A	A	A
JAX00302871	11	4717742	1	T	A	A	T	A	A	T	A	A	A	T	A	A	A	T	A	T	A	T	A	A	A	T	H	A	A	T	T	A	T	A	A	T	A	A	T	A	A	A	T	A	H	T	A	A	A
JAX00302873	11	4718700	1	G	A	G	G	G	G	G	G	A	G	G	A	H	G	G	G	G	G	G	G	G	G	G	G	G	G	G	G	G	G	H	G	G	G	G	G	G	G	G	G	A	G	G	H	G	A
JAX00023909	11	4720660	0	A	T	T	A	A	T	A	A	T	A	A	T	H	T	A	A	A	A	A	T	A	T	A	H	A	T	A	A	A	A	H	T	H	A	A	A	H	T	H	A	T	H	A	T	H	H
JAX00302878	11	4734109	0	A	G	G	A	G	G	A	G	G	G	A	G	G	G	A	G	A	G	A	G	G	G	A	A	G	G	A	A	G	A	G	G	A	G	G	A	G	G	G	A	G	A	A	G	G	G
JAX00302879	11	4736203	0	A	G	G	A	G	G	A	G	G	G	A	G	G	G	A	G	A	G	A	G	G	G	A	H	G	G	A	A	G	A	G	G	A	G	G	A	G	G	G	A	G	H	A	G	G	G
JAX00302880	11	4736846	0	G	T	T	G	T	T	G	G	T	T	G	T	T	T	G	T	G	T	G	T	G	T	G	H	T	T	G	G	T	G	T	T	G	T	T	G	T	T	H	G	T	H	G	T	T	T
JAX00023910	11	4743690	1	C	T	C	C	C	C	C	T	C	C	C	C	C	C	C	C	C	C	C	C	T	C	C	C	C	C	C	C	C	C	H	C	C	C	C	C	C	C	H	C	C	C	C	C	C	C
JAX00023911	11	4747923	1	T	C	C	T	T	C	T	T	T	T	T	T	T	C	T	T	T	T	T	C	T	C	T	H	T	C	T	T	T	T	T	C	T	T	T	T	H	C	H	T	T	H	T	H	H	T
JAX00197200	11	4773611	0	A	G	A	A	A	A	A	G	A	A	A	A	A	A	A	A	A	A	A	A	G	A	A	A	A	A	A	A	A	A	H	A	A	A	A	A	A	A	H	A	A	A	A	A	A	A
JAX00023912	11	4789392	0	G	A	A	G	A	A	G	G	A	G	G	A	H	A	G	A	G	A	G	A	G	A	G	H	A	A	G	G	A	G	H	A	G	G	G	G	A	A	H	G	A	H	G	A	H	A
JAX00023915	11	4802894	1	G	C	C	G	G	C	G	G	C	G	G	C	H	C	G	G	G	G	G	C	G	C	G	H	G	C	G	G	G	G	H	C	G	G	G	G	H	C	H	G	C	H	G	C	H	C
JAX00302883	11	4823622	0	A	C	A	A	A	A	A	C	C	A	A	C	H	A	A	A	A	A	A	A	C	A	A	A	A	A	A	A	A	A	C	A	A	A	A	A	A	A	H	A	C	A	A	H	A	C
JAX00302884	11	4823638	1	T	C	C	T	C	C	T	C	C	C	T	C	C	C	T	C	T	C	T	C	C	C	T	H	C	C	T	T	C	T	C	C	T	C	C	T	C	C	C	T	C	H	T	C	C	C
JAX00302885	11	4825705	0	A	G	A	A	A	A	A	A	G	A	A	G	H	A	A	A	A	A	A	A	A	A	A	A	A	A	A	A	A	A	H	A	A	A	A	A	A	A	A	A	G	A	A	H	A	G
JAX00302886	11	4825969	1	G	A	G	G	G	G	G	A	G	G	G	G	G	G	G	G	G	G	G	G	A	G	G	G	G	G	G	G	G	G	H	G	G	G	G	G	G	G	H	G	G	G	G	G	G	G
JAX00302887	11	4827499	0	T	C	C	T	C	C	T	C	C	C	T	C	C	C	T	C	T	C	T	C	C	C	T	H	C	C	T	T	C	T	C	C	T	C	C	T	C	C	C	T	C	H	T	C	C	C
JAX00302889	11	4828699	1	G	A	A	G	A	A	G	G	G	G	G	G	G	A	G	A	G	A	G	A	G	A	G	H	A	A	G	G	A	G	G	A	G	G	G	G	A	A	H	G	G	H	G	H	H	G
JAX00302890	11	4830883	1	C	T	C	C	C	C	C	C	T	C	C	T	H	C	C	C	C	C	C	C	C	C	C	C	C	C	C	C	C	C	H	C	C	C	C	C	C	C	C	C	T	C	C	H	C	T
JAX00023917	11	4831349	0	A	G	G	A	G	G	A	A	A	A	A	A	A	G	A	G	A	G	A	G	A	G	A	H	G	G	A	A	G	A	A	G	A	A	A	A	G	G	H	A	A	H	A	H	H	A
JAX00302891	11	4831689	0	T	C	T	T	T	T	T	C	C	T	T	C	H	T	T	T	T	T	T	T	C	T	T	T	T	T	T	T	T	T	C	T	T	T	T	T	T	T	H	T	C	T	T	H	T	C
JAX00023918	11	4849158	0	G	C	C	G	G	C	G	C	C	G	G	C	C	C	G	G	G	G	G	C	C	C	G	H	G	C	G	G	G	G	C	C	G	G	G	G	H	C	C	G	C	C	G	C	H	C
JAX00023919	11	4849544	0	A	G	G	A	A	G	A	G	G	A	A	G	H	G	A	A	A	A	A	G	G	G	A	H	A	G	A	A	A	A	G	G	A	A	A	A	H	G	G	A	G	H	A	G	H	G
JAX00023920	11	4866378	0	T	C	C	T	T	C	T	C	C	T	T	C	H	C	T	T	T	T	T	C	C	C	T	H	T	C	T	T	T	T	C	C	T	T	T	T	H	C	C	T	C	H	T	C	H	C
JAX00302894	11	4886529	0	C	G	C	C	G	C	G	C	G	G	G	G	G	C	C	G	C	G	G	C	C	C	G	H	G	C	G	G	G	G	H	C	C	G	G	G	H	C	C	C	G	C	C	H	H	G
JAX00302895	11	4886593	0	C	T	C	C	T	C	T	C	T	T	T	T	T	C	C	T	C	T	T	C	C	C	T	H	T	C	T	T	T	T	H	C	C	T	T	T	H	C	C	C	T	C	C	H	H	T
JAX00302897	11	4890211	1	G	C	G	G	G	G	G	C	G	G	G	G	G	G	G	G	G	G	G	G	C	G	G	G	G	G	G	G	G	G	H	G	G	G	G	G	G	G	H	G	G	G	G	G	G	G
JAX00023923	11	4896610	0	C	G	C	C	G	C	G	G	G	G	G	G	G	C	C	G	C	G	G	C	G	C	G	H	G	C	G	G	G	G	G	C	C	G	G	G	H	C	H	C	G	C	C	H	H	G
JAX00302913	11	5003872	0	C	T	C	C	C	C	C	T	C	C	C	C	C	C	C	C	C	C	C	C	T	C	C	C	C	C	C	C	C	C	C	C	C	C	C	C	C	C	C	C	C	C	C	C	C	C
JAX00302914	11	5003918	0	G	A	G	G	A	G	G	A	G	A	G	G	H	G	G	A	G	A	G	G	A	G	G	G	A	G	G	G	A	G	G	G	G	A	A	G	H	G	G	G	G	G	G	G	H	G
JAX00302915	11	5006588	0	G	A	G	G	G	G	G	A	G	G	G	G	G	G	G	G	G	G	G	G	A	G	G	G	G	G	G	G	G	G	H	G	G	G	G	G	G	G	H	G	G	G	G	G	G	G
JAX00302916	11	5040752	1	A	G	A	A	A	A	A	G	A	A	A	A	A	A	A	A	A	A	A	A	G	A	A	A	A	A	A	A	A	A	H	A	A	A	A	A	A	A	H	A	A	A	A	A	A	A
JAX00302920	11	5063194	1	T	C	T	T	T	T	T	C	T	T	T	T	T	T	T	T	T	T	T	T	C	T	T	T	T	T	T	T	T	T	H	T	T	T	T	T	T	T	H	T	T	T	T	T	T	T
JAX00023934	11	5063250	0	T	A	A	T	A	A	A	A	T	A	A	T	H	A	T	A	T	A	A	A	A	A	A	A	A	A	A	A	A	A	H	A	T	A	A	A	A	A	A	T	T	H	T	H	A	T
JAX00302921	11	5063478	1	G	A	G	G	G	G	G	A	G	G	G	G	G	G	G	G	G	G	G	G	A	G	G	G	G	G	G	G	G	G	H	G	G	G	G	G	G	G	H	G	G	G	G	G	G	G
JAX00302923	11	5070963	1	C	T	C	C	C	C	C	T	C	C	C	C	C	C	C	C	C	C	C	C	T	C	C	C	C	C	C	C	C	C	H	C	C	C	C	C	C	C	H	C	C	C	C	C	C	C
JAX00023935	11	5076123	0	T	C	T	T	T	T	T	C	T	T	T	T	T	T	T	T	T	T	T	T	C	T	T	T	T	T	T	T	T	T	H	T	T	T	T	T	T	T	H	T	T	T	T	T	T	T
JAX00302926	11	5086863	1	G	A	G	G	G	G	G	A	G	G	G	G	G	G	G	G	G	G	G	G	A	G	G	G	G	G	G	G	G	G	H	G	G	G	G	G	G	G	H	G	G	G	G	G	G	G
JAX00302928	11	5092293	0	C	T	C	C	T	C	T	C	C	C	T	C	C	C	C	T	C	T	T	C	C	C	T	T	T	C	T	T	T	T	C	C	C	C	C	T	H	C	C	C	C	C	C	C	C	C
JAX00302929	11	5094451	1	T	C	T	T	C	T	C	C	T	T	C	T	T	T	T	C	T	C	C	T	C	T	C	H	C	T	C	C	C	C	H	T	T	T	T	C	H	T	H	T	T	T	T	T	T	T
JAX00023937	11	5098439	1	T	C	T	T	C	T	C	C	T	T	C	T	T	T	T	C	T	C	C	T	C	T	C	H	C	T	C	C	C	C	H	T	T	T	T	C	H	T	H	T	T	T	T	T	T	T
JAX00302931	11	5101872	1	C	T	C	C	T	C	T	C	C	C	T	C	C	C	C	T	C	T	T	C	C	C	T	H	T	C	T	T	T	T	C	C	C	C	C	T	H	C	C	C	C	C	C	C	C	C
JAX00302932	11	5102903	1	T	C	T	T	T	T	T	C	T	T	T	T	T	T	T	T	T	T	T	T	C	T	T	T	T	T	T	T	T	T	H	T	T	T	T	T	T	T	H	T	T	T	T	T	T	T
JAX00302934	11	5103426	1	T	C	T	T	T	T	C	C	T	T	C	T	T	T	T	T	T	T	C	T	C	T	C	H	T	T	C	C	T	C	H	T	T	T	T	C	T	T	H	T	T	T	T	T	T	T
JAX00302935	11	5108801	1	A	G	A	A	G	A	G	A	A	A	G	A	A	A	A	G	A	G	G	A	A	A	G	H	G	A	G	G	G	G	A	A	A	A	A	G	H	A	A	A	A	A	A	A	A	A
JAX00302936	11	5108826	0	T	C	T	T	C	T	C	C	T	T	C	T	T	T	T	C	T	C	C	T	C	T	C	H	C	T	C	C	C	C	H	T	T	T	T	C	H	T	H	T	T	T	T	T	T	T
JAX00023940	11	5138015	1	C	T	C	C	C	C	C	T	C	C	C	C	C	C	C	C	C	C	C	C	T	C	C	C	C	C	C	C	C	C	H	C	C	C	C	C	C	C	H	C	C	C	C	C	C	C
JAX00302941	11	5158250	1	G	C	G	G	G	G	G	C	G	G	G	G	G	G	G	G	G	G	G	G	C	G	G	G	G	G	G	G	G	G	H	G	G	G	G	G	G	G	H	G	G	G	G	G	G	G
JAX00023942	11	5178094	0	G	A	G	G	A	G	A	G	G	G	A	G	G	G	G	A	G	A	A	G	G	G	A	H	A	G	A	A	A	A	G	G	G	G	G	A	H	G	G	G	G	G	G	G	G	G
JAX00302944	11	5181352	0	G	A	G	G	G	G	G	A	G	G	G	G	G	G	G	G	G	G	G	G	A	G	G	G	G	G	G	G	G	G	H	G	G	G	G	G	G	G	H	G	G	G	G	G	G	G
JAX00023943	11	5181392	0	C	G	G	C	G	G	G	G	G	G	G	G	G	G	C	G	C	G	G	G	G	G	G	G	G	G	G	G	G	G	G	G	C	G	G	G	G	G	G	C	G	H	C	G	G	G
JAX00302945	11	5182594	1	C	G	G	C	C	G	C	C	G	G	C	G	G	G	C	C	C	C	C	G	C	G	C	H	C	G	C	C	C	C	H	G	C	G	G	C	H	G	H	C	G	H	C	G	G	G
JAX00302946	11	5182759	0	T	A	T	T	T	T	A	T	T	T	A	T	T	T	T	T	T	T	A	T	T	T	A	H	T	T	A	A	T	A	T	T	T	T	T	A	T	T	T	T	T	T	T	T	T	T
JAX00302947	11	5188242	1	G	C	G	G	C	G	C	C	G	G	C	G	G	G	G	C	G	C	C	G	C	G	C	H	C	G	C	C	C	C	H	G	G	G	G	C	H	G	H	G	G	G	G	G	G	G
JAX00023945	11	5209353	0	T	G	G	T	T	G	T	G	G	G	T	G	G	G	T	T	T	T	T	G	G	G	T	H	T	G	T	T	T	T	G	G	T	G	G	T	H	G	G	T	G	H	T	G	G	G
JAX00023946	11	5213336	0	A	G	G	A	A	G	A	A	G	G	A	G	G	G	A	A	A	A	A	G	A	G	A	H	A	G	A	A	A	A	H	G	A	G	G	A	H	G	H	A	G	H	A	G	G	G
JAX00023948	11	5241604	0	T	C	C	T	C	C	C	T	C	C	C	C	C	C	T	C	T	C	C	C	T	C	C	C	C	C	C	C	C	C	H	C	T	C	C	C	C	C	H	T	C	H	T	C	C	C
JAX00302954	11	5255832	1	T	C	T	T	T	T	T	T	C	T	T	C	H	T	T	T	T	T	T	T	T	T	T	T	T	T	T	T	T	T	H	T	T	T	T	T	T	T	T	T	C	T	T	H	T	C
JAX00302955	11	5258648	0	C	G	C	C	C	C	C	G	C	C	C	C	C	C	C	C	C	C	C	C	G	C	C	C	C	C	C	C	C	C	H	C	C	C	C	C	C	C	H	C	C	C	C	C	C	C
JAX00023949	11	5260962	0	C	A	A	C	A	A	A	C	A	A	A	A	A	A	C	A	C	A	A	A	C	A	A	A	A	A	A	A	A	A	H	A	C	A	A	A	A	A	H	C	A	C	C	A	A	A
JAX00023950	11	5272354	0	A	G	G	A	G	G	G	G	G	G	G	G	G	G	A	G	A	G	G	G	G	G	G	G	G	G	G	G	G	G	G	G	A	G	G	G	G	G	G	A	G	H	A	G	G	G
JAX00302957	11	5276975	1	T	A	A	T	T	A	T	T	A	A	T	A	A	A	T	T	T	T	T	A	T	A	T	H	T	A	T	T	T	T	H	A	T	A	A	T	H	A	H	T	A	H	T	A	A	A
JAX00302958	11	5280354	1	G	A	G	G	A	G	A	G	G	G	A	G	G	G	G	A	G	A	A	G	G	G	A	H	A	G	A	A	A	A	G	G	G	G	G	A	H	G	G	G	G	G	G	G	G	G
JAX00023951	11	5289943	1	C	T	T	C	T	T	T	C	T	T	T	T	T	T	C	T	C	T	T	T	C	T	T	T	T	T	T	T	T	T	H	T	C	T	T	T	T	T	H	C	T	H	C	T	T	T
JAX00023952	11	5291125	0	G	A	A	G	A	A	A	G	A	A	A	A	A	A	G	A	G	A	A	A	G	A	A	A	A	A	A	A	A	A	H	A	G	A	A	A	A	A	H	G	A	G	G	A	A	A
JAX00302959	11	5291632	0	A	C	A	A	A	A	C	A	A	A	C	A	A	A	A	A	A	A	C	A	A	A	C	H	A	A	C	C	A	C	A	A	A	A	A	C	A	A	A	A	A	A	A	A	A	A
JAX00302960	11	5294049	0	C	G	G	C	C	G	C	C	C	C	C	C	C	G	C	C	C	C	C	G	C	G	C	G	C	G	C	C	C	C	C	G	C	C	C	C	H	G	H	C	C	G	C	G	H	C
JAX00023953	11	5302037	0	A	G	G	A	G	G	G	A	G	G	G	G	G	G	A	G	A	G	G	G	A	G	G	G	G	G	G	G	G	G	H	G	A	G	G	G	G	G	H	A	G	H	A	G	G	G
JAX00302963	11	5305880	1	C	A	C	C	A	C	A	C	C	C	A	C	C	C	C	A	C	A	A	C	C	C	A	H	A	C	A	A	A	A	C	C	C	C	C	A	H	C	C	C	C	C	C	C	C	C
JAX00023954	11	5322349	0	A	G	G	A	G	G	G	G	G	G	G	G	G	G	A	G	A	G	G	G	G	G	G	G	G	G	G	G	G	G	G	G	A	G	G	G	G	G	G	A	G	H	A	G	G	G
JAX00302966	11	5327092	0	A	G	A	A	A	A	A	A	A	G	A	A	H	A	A	A	A	A	A	A	A	A	A	A	A	A	A	A	A	A	A	A	A	G	G	A	A	A	A	A	A	A	A	A	H	A
JAX00023955	11	5333276	1	G	A	A	G	A	A	A	A	A	A	A	A	A	A	G	A	G	A	A	A	A	A	A	A	A	A	A	A	A	A	A	A	G	A	A	A	A	A	A	G	A	H	G	A	A	A
JAX00023956	11	5342869	0	A	G	G	A	G	G	G	A	G	G	G	G	G	G	A	G	A	G	G	G	A	G	G	G	G	G	G	G	G	G	H	G	A	G	G	G	G	G	H	A	G	H	A	G	G	G
JAX00302973	11	5366790	0	T	A	T	A	T	T	T	A	T	T	T	T	T	T	A	T	A	T	T	T	A	T	T	T	T	T	T	T	T	T	H	T	A	T	T	T	T	T	H	A	T	H	A	T	T	T
JAX00197218	11	5413472	1	T	C	T	T	T	T	T	C	T	T	T	T	T	T	T	T	T	T	T	T	C	T	T	T	T	T	T	T	T	T	H	T	T	T	T	T	T	T	H	T	T	T	T	T	T	T
JAX00023961	11	5438254	0	A	C	C	A	A	C	C	A	A	C	C	A	H	C	A	A	A	A	C	C	A	C	C	C	A	C	C	C	A	C	A	C	A	C	C	C	H	C	H	A	A	H	A	H	C	A
JAX00023962	11	5438372	1	G	T	G	G	T	G	G	T	T	G	G	T	H	G	G	T	G	T	G	G	T	G	G	G	T	G	G	G	T	G	T	G	G	G	G	G	H	G	H	G	T	G	G	H	G	T
JAX00302979	11	5443394	1	T	C	T	T	T	T	T	C	T	T	T	T	T	T	T	T	T	T	T	T	C	T	T	T	T	T	T	T	T	T	H	T	T	T	T	T	T	T	H	T	T	T	T	T	T	T
JAX00302980	11	5447050	0	T	C	T	T	T	T	T	C	T	T	T	T	T	T	T	T	T	T	T	T	C	T	T	T	T	T	T	T	T	T	H	T	T	T	T	T	T	T	H	T	T	T	T	T	T	T
JAX00023963	11	5463379	0	G	T	G	G	T	G	T	G	T	T	T	T	T	G	G	T	G	T	T	G	G	G	T	H	T	G	T	T	T	T	H	G	G	T	T	T	H	G	G	G	T	G	G	H	H	T
JAX00302985	11	5467439	1	C	T	C	C	C	C	C	T	C	C	C	C	C	C	C	C	C	C	C	C	T	C	C	C	C	C	C	C	C	C	H	C	C	C	C	C	C	C	H	C	C	C	C	C	C	C
JAX00302987	11	5468586	1	C	T	T	C	C	T	C	C	C	T	C	C	H	T	C	C	C	C	C	T	C	T	C	H	C	T	C	C	C	C	C	T	C	T	T	C	H	T	H	C	C	H	C	H	T	C
JAX00302989	11	5470851	0	G	A	G	G	G	G	A	G	G	G	A	G	G	G	G	G	G	G	A	G	G	G	A	H	G	G	A	A	G	A	G	G	G	G	G	A	G	G	G	G	G	G	G	G	G	G
JAX00023964	11	5477031	0	G	A	A	G	A	A	A	G	G	A	A	G	H	A	G	A	G	A	A	A	G	A	A	A	A	A	A	A	A	A	G	A	G	A	H	A	A	A	H	G	G	H	G	H	A	G
JAX00023965	11	5477440	1	G	A	A	G	A	A	A	A	G	A	A	G	H	A	G	A	G	A	A	A	A	A	A	A	A	A	A	A	A	A	H	A	G	A	H	A	A	A	A	G	G	H	H	H	A	G
JAX00023967	11	5483605	1	T	C	C	T	T	C	T	C	C	C	T	C	C	C	T	T	T	T	T	C	C	C	T	H	T	C	T	T	T	T	C	C	T	C	H	T	H	C	C	T	C	H	H	C	C	C
JAX00302990	11	5484204	0	C	T	C	C	C	C	C	T	T	C	C	T	H	C	C	C	C	C	C	C	T	C	C	C	C	C	C	C	C	C	T	C	C	C	C	C	C	C	H	C	T	C	H	H	C	T
JAX00302993	11	5489620	1	C	T	C	C	T	C	T	C	C	C	T	C	C	C	C	T	C	T	T	C	C	C	T	H	T	C	T	T	T	T	C	C	C	C	C	T	H	C	C	C	C	C	C	C	C	C
JAX00302994	11	5490082	1	T	A	T	T	A	T	A	T	T	T	A	T	T	T	T	A	T	A	A	T	T	T	A	H	A	T	A	A	A	A	T	T	T	T	T	A	H	T	T	T	T	T	T	T	T	T
JAX00302995	11	5490475	1	A	C	C	A	C	C	C	A	A	C	C	A	H	C	A	C	A	C	C	C	A	C	C	C	C	C	C	C	C	C	A	C	A	C	H	C	C	C	H	A	A	H	A	H	C	A
JAX00023968	11	5490584	0	A	T	T	A	A	T	A	A	A	T	A	A	H	T	A	A	A	A	H	T	A	T	A	H	A	T	A	A	A	A	A	T	A	T	H	A	H	T	H	A	A	H	A	H	T	A
JAX00302998	11	5507338	0	A	G	A	A	A	A	A	G	A	A	A	A	A	A	A	A	A	A	A	A	G	A	A	A	A	A	A	A	A	A	H	A	A	A	A	A	A	A	H	A	A	A	H	A	A	A
JAX00302999	11	5507642	0	C	T	T	C	T	T	T	T	C	T	T	C	H	T	C	T	C	T	T	T	T	T	T	T	T	T	T	T	T	T	H	T	C	T	H	T	T	T	T	C	C	H	H	H	T	C
JAX00303001	11	5513807	1	T	C	T	T	T	T	T	C	T	T	T	T	T	T	T	T	T	T	T	T	C	T	T	T	T	T	T	T	T	T	H	T	T	T	T	T	T	T	H	T	T	T	H	T	T	T
JAX00303003	11	5527799	1	A	G	A	A	A	A	A	A	G	A	A	G	H	A	A	A	A	A	A	A	A	A	A	A	A	A	A	A	A	A	H	A	A	A	A	A	A	A	A	A	G	A	A	H	A	G
JAX00023969	11	5537467	0	A	G	G	A	A	G	A	A	A	G	A	A	G	G	A	A	A	A	A	G	A	G	A	G	A	G	A	A	A	A	A	G	A	G	G	A	G	G	G	A	A	G	A	G	G	A
JAX00303004	11	5538473	0	A	G	G	A	A	G	G	G	A	G	G	A	H	G	A	A	A	A	G	G	G	G	G	G	A	G	G	G	A	G	H	G	A	G	H	G	H	G	G	A	A	H	H	H	G	A
JAX00303006	11	5538629	0	T	G	T	T	G	T	T	T	T	T	T	T	T	T	T	G	T	G	T	T	T	T	T	T	G	T	T	T	G	T	T	T	T	T	T	T	H	T	T	T	T	T	T	T	T	T
JAX00303008	11	5549021	0	C	T	C	C	C	C	T	T	C	C	T	C	C	C	C	C	C	C	T	C	T	C	T	T	C	C	T	T	C	T	H	C	C	C	C	T	C	C	H	C	C	C	H	C	C	C
JAX00023970	11	5549698	0	C	T	T	C	T	T	C	C	C	T	C	C	H	T	C	T	C	T	C	T	C	T	C	H	T	T	C	C	T	C	C	T	C	T	H	C	T	T	H	C	C	H	C	H	T	C
JAX00023971	11	5550315	1	G	T	T	G	T	T	T	T	T	T	T	T	T	T	G	T	G	T	T	T	T	T	T	T	T	T	T	T	T	T	T	T	G	T	H	T	T	T	T	G	T	H	H	T	T	T
JAX00023972	11	5576486	0	A	C	C	A	C	C	A	C	A	C	A	A	H	C	A	C	A	C	A	C	C	C	A	H	C	C	A	A	C	A	A	C	A	C	H	A	C	C	C	A	A	H	H	H	C	A
JAX00023974	11	5585000	0	T	C	C	T	C	C	T	C	C	C	T	C	C	C	T	C	T	C	T	C	C	C	T	H	C	C	T	T	C	T	C	C	T	C	H	T	C	C	C	T	C	H	H	C	C	C
JAX00023975	11	5621275	1	C	T	T	C	T	T	C	C	T	T	C	T	T	T	C	T	C	T	C	T	C	T	C	H	T	T	C	C	T	C	H	T	C	T	H	C	T	T	H	C	T	H	C	T	T	T
JAX00023976	11	5621469	1	G	T	T	G	T	T	G	G	T	T	G	T	T	T	G	T	G	T	G	T	G	T	G	H	T	T	G	G	T	G	H	T	G	T	H	G	T	T	H	G	T	H	G	T	T	T
JAX00023977	11	5629443	0	A	G	G	A	A	G	A	A	G	G	A	G	G	G	A	A	A	A	A	G	A	G	A	H	A	G	A	A	A	A	H	G	A	G	H	A	H	G	H	A	G	H	A	G	G	G
JAX00303011	11	5630110	0	A	G	G	A	G	G	G	G	G	G	G	G	G	G	A	G	A	G	G	G	G	G	G	G	G	H	G	G	G	G	G	G	A	G	H	G	G	G	G	A	G	H	H	G	G	G
JAX00303012	11	5630150	1	A	G	G	A	G	G	G	G	G	G	G	G	G	G	A	G	A	G	G	G	G	G	G	G	G	G	G	G	G	G	G	G	A	G	H	G	G	G	G	A	G	H	H	G	G	G
JAX00303013	11	5630318	1	A	T	T	A	T	T	A	A	T	T	A	T	T	T	A	T	A	T	A	T	A	T	A	H	T	T	A	A	T	A	H	T	A	T	H	A	T	T	H	A	T	H	A	T	T	T
JAX00303014	11	5634251	0	T	G	T	T	T	T	G	G	T	T	G	T	T	T	T	T	T	T	G	T	G	T	G	H	T	T	G	G	T	G	H	T	T	T	T	G	T	T	H	T	T	T	H	T	T	T
JAX00303016	11	5638453	0	G	A	G	G	A	G	G	G	G	G	G	G	G	G	G	A	G	A	G	G	G	G	G	G	A	G	G	G	A	G	G	G	G	G	G	G	H	G	G	G	G	G	G	G	G	G
JAX00303019	11	5640528	1	G	A	G	G	G	G	G	A	G	G	G	G	G	G	G	G	G	G	G	G	A	G	G	G	G	G	G	G	G	G	H	G	G	G	G	G	G	G	H	G	G	G	H	G	G	G
JAX00197223	11	5654754	0	C	T	C	C	C	C	C	T	C	C	C	C	C	C	C	C	C	C	C	C	T	C	C	C	C	C	C	C	C	C	H	C	C	C	C	C	C	C	H	H	C	C	H	C	C	C
JAX00197224	11	5655567	1	C	A	C	C	C	C	C	A	C	C	C	C	C	C	C	C	C	C	C	C	A	C	C	C	C	C	C	C	C	C	H	C	C	C	C	C	C	C	H	C	C	C	H	C	C	C
JAX00303020	11	5656279	1	G	A	G	G	G	G	G	G	A	G	G	A	H	G	G	G	G	G	G	G	G	G	G	G	G	G	G	G	G	G	H	G	G	G	G	G	G	G	G	G	A	G	G	H	G	A
JAX00023978	11	5656762	0	C	T	T	C	T	T	C	C	T	T	C	T	T	T	C	T	C	T	C	T	C	T	C	H	T	T	C	C	T	C	H	T	C	T	H	C	T	T	H	C	T	H	C	T	T	T
JAX00303021	11	5656791	1	T	C	C	T	C	C	C	C	C	C	C	C	C	C	T	C	T	C	C	C	C	C	C	C	C	C	C	C	C	C	C	C	T	C	H	C	C	C	C	T	C	H	H	C	C	C
JAX00023979	11	5657733	1	A	G	G	A	G	G	G	A	G	G	G	G	G	G	A	G	A	G	G	G	A	G	G	G	G	G	G	G	G	G	H	G	A	G	H	G	G	G	H	A	G	H	A	G	G	G
JAX00023981	11	5684114	0	T	C	C	T	C	C	T	C	C	C	T	C	C	C	T	C	T	C	T	C	C	C	T	H	C	C	T	T	C	T	C	C	T	C	H	T	C	C	C	T	C	H	H	C	C	C
JAX00023982	11	5684650	0	A	T	T	A	T	T	A	A	T	T	A	T	T	T	A	T	A	T	A	T	A	T	A	H	T	T	A	A	T	A	H	T	A	T	H	A	T	T	H	A	T	H	A	T	T	T
JAX00303023	11	5692884	1	C	T	C	C	C	C	C	T	C	C	C	C	C	C	C	C	C	C	C	C	T	C	C	C	C	C	C	C	C	C	H	C	C	C	C	C	C	C	H	C	C	C	H	C	C	C
JAX00023983	11	5705988	0	T	C	C	T	C	C	C	C	C	C	C	C	C	C	T	C	T	C	C	C	C	C	C	C	C	C	C	C	C	C	C	C	T	C	H	C	C	C	C	T	C	H	H	C	C	C
JAX00303027	11	5706944	1	A	G	G	A	G	G	G	G	G	G	G	G	G	G	A	G	A	G	G	G	G	G	G	G	G	G	G	G	G	G	G	G	A	G	H	G	G	G	G	A	G	H	H	G	G	G
JAX00197225	11	5714577	1	C	T	C	C	C	C	C	T	C	C	C	C	C	C	C	C	C	C	C	C	T	C	C	C	C	C	C	C	C	C	H	C	C	C	C	C	C	C	H	C	C	C	H	C	C	C
JAX00197226	11	5714800	1	G	A	G	G	G	G	G	A	G	G	G	G	G	G	G	G	G	G	G	G	A	G	G	G	G	G	G	G	G	G	H	G	G	G	G	G	G	G	H	G	G	G	H	G	G	G
JAX00303028	11	5717035	1	C	T	T	C	T	T	C	T	T	T	C	T	T	T	C	T	C	T	C	T	T	T	C	H	T	T	C	C	T	C	T	T	C	T	H	C	T	T	T	C	T	H	H	T	T	T
JAX00023984	11	5721909	0	C	T	T	C	T	T	C	C	T	T	C	T	T	T	C	T	C	T	C	T	C	T	C	H	T	T	C	C	T	C	H	T	C	T	H	C	T	T	H	C	T	H	C	T	T	T
JAX00023985	11	5725760	0	G	A	A	G	A	A	G	G	A	A	G	A	A	A	G	A	G	A	G	A	G	A	G	H	A	A	G	G	A	G	H	A	G	A	H	G	A	A	H	G	A	H	G	A	A	A
JAX00303031	11	5728717	1	T	C	T	T	T	T	C	T	T	T	C	T	T	T	T	T	T	T	C	T	T	T	C	H	T	T	C	C	T	C	T	T	T	T	T	C	T	T	T	T	T	T	T	T	T	T
JAX00303037	11	5741488	1	T	G	T	T	T	T	T	G	T	T	T	T	T	T	T	T	T	T	T	T	G	T	T	T	T	T	T	T	T	T	H	T	T	T	T	T	T	T	H	T	T	T	H	T	T	T
JAX00303038	11	5741541	1	T	C	T	T	T	T	T	C	T	T	T	T	T	T	T	T	T	T	T	T	C	T	T	T	T	T	T	T	T	T	H	T	T	T	T	T	T	T	H	T	T	T	H	T	T	T
JAX00303041	11	5750083	1	C	T	C	C	C	C	C	T	C	C	C	C	C	C	C	C	C	C	C	C	T	C	C	C	C	C	C	C	C	C	H	C	C	C	C	C	C	C	H	C	C	C	H	C	C	C
JAX00303043	11	5763127	1	G	T	G	G	G	G	T	G	G	G	T	G	G	G	G	G	G	G	T	G	G	G	T	H	G	G	T	T	G	T	G	G	G	G	G	T	G	G	G	G	G	G	G	G	G	G
JAX00303044	11	5763311	0	T	C	T	T	T	T	C	C	T	T	C	T	T	T	T	T	T	T	C	T	C	T	C	H	T	T	C	C	T	C	H	T	T	T	T	C	T	T	H	T	T	T	H	T	T	T
JAX00303049	11	5776926	1	C	T	C	C	T	C	C	C	C	C	C	C	C	C	C	T	C	T	C	C	C	C	C	C	T	C	C	C	T	C	C	C	C	C	C	C	H	C	C	C	C	C	C	C	C	C
JAX00303050	11	5782623	1	A	G	A	A	A	A	G	A	A	A	G	A	A	A	A	A	A	A	G	A	A	A	G	H	A	A	G	G	A	G	A	A	A	A	A	G	A	A	A	A	A	A	A	A	A	A
JAX00023989	11	5790673	0	T	C	C	T	C	C	C	C	C	C	C	C	C	C	T	C	T	C	C	C	C	C	C	C	C	C	C	C	C	C	C	C	T	C	H	C	C	C	C	T	C	H	H	C	C	C
JAX00303052	11	5799020	0	C	T	C	C	C	C	T	C	T	C	T	T	H	C	C	C	C	C	T	C	C	C	T	H	C	C	T	T	C	T	H	C	C	C	C	T	C	C	C	C	T	C	C	H	C	T
JAX00303054	11	5799777	1	A	C	A	A	A	A	C	C	C	A	C	C	H	A	A	A	A	A	C	A	C	A	C	H	A	A	C	C	A	C	C	A	A	A	A	C	A	A	C	A	C	A	H	H	A	C
JAX00303055	11	5800138	0	C	T	C	C	C	C	T	C	T	C	T	T	H	C	C	C	C	C	T	C	C	C	T	H	C	C	T	T	C	T	H	C	C	C	C	T	C	C	C	C	T	C	C	H	C	T
JAX00303056	11	5800987	1	T	G	T	T	G	T	T	G	T	T	T	T	T	T	T	G	T	G	T	T	G	T	T	T	G	T	T	T	G	T	H	T	T	T	T	T	H	T	G	T	T	T	H	T	T	T
JAX00303058	11	5804581	0	C	T	C	C	C	C	C	T	C	C	C	C	C	C	C	C	C	C	C	C	T	C	C	C	C	C	C	C	C	C	H	C	C	C	C	C	C	C	T	C	C	C	H	C	C	C
JAX00303059	11	5825393	1	C	T	C	C	T	C	C	C	C	C	C	C	C	C	C	T	C	T	C	C	C	C	C	C	T	C	C	C	T	C	C	C	C	C	C	C	H	C	C	C	C	C	C	C	C	C
JAX00303060	11	5825876	0	T	C	T	T	T	T	T	C	T	T	T	T	T	T	T	T	T	T	T	T	C	T	T	T	T	T	T	T	T	T	C	T	T	T	T	T	T	T	C	T	T	T	H	T	T	T
JAX00023991	11	5826741	1	A	G	A	A	G	A	A	G	A	A	A	A	A	A	A	G	A	G	A	A	G	A	A	A	G	A	A	A	G	A	H	A	A	A	A	A	H	A	G	A	A	A	H	A	A	A
JAX00303061	11	5826758	1	A	C	A	A	A	A	A	C	A	A	A	A	A	A	A	A	A	A	A	A	C	A	A	A	A	A	A	A	A	A	H	A	A	A	A	A	A	A	C	A	A	A	H	A	A	A
JAX00023993	11	5853727	0	A	C	C	A	C	C	A	C	A	A	A	A	A	C	A	C	A	C	A	C	C	C	A	H	C	C	A	A	C	A	H	C	A	A	A	A	C	C	C	A	A	H	H	H	H	A
JAX00303065	11	5878184	1	A	G	G	A	G	G	G	G	G	G	G	G	G	G	A	G	A	G	G	G	G	G	G	G	G	G	G	G	G	G	G	G	A	G	H	G	G	G	G	A	G	H	H	G	G	G
JAX00023995	11	5879113	0	A	G	G	A	G	G	A	G	A	A	A	A	A	G	A	G	A	G	A	G	G	G	A	H	G	G	A	A	G	A	H	G	A	A	A	A	G	G	G	A	A	H	H	H	H	A
JAX00023996	11	5891207	1	A	G	A	A	G	A	A	A	A	A	A	A	A	A	A	G	A	G	A	A	A	A	A	A	G	A	A	A	G	A	A	A	A	A	A	A	H	A	A	A	A	A	A	A	A	A
JAX00303067	11	5891658	0	C	T	C	C	C	C	C	T	C	C	C	C	C	C	C	C	C	C	C	C	T	C	C	C	C	C	C	C	C	C	T	C	C	C	C	C	C	C	T	C	C	C	H	C	C	C
JAX00023997	11	5891815	1	A	G	A	A	G	A	A	A	A	A	A	A	A	A	A	G	A	G	A	A	A	A	A	A	G	A	A	A	G	A	A	A	A	A	A	A	H	A	A	A	A	A	A	A	A	A
JAX00303068	11	5900878	1	A	G	G	A	G	G	G	G	A	G	G	A	H	G	A	G	A	G	G	G	G	G	G	G	G	G	G	G	G	G	H	G	A	G	H	G	G	G	G	A	A	H	H	H	G	A
JAX00303070	11	5915490	0	T	C	C	T	C	C	C	C	T	C	C	T	H	C	T	C	T	C	C	C	C	C	C	C	C	C	C	C	C	C	H	C	T	C	H	C	C	C	C	T	T	H	H	H	C	T
JAX00023998	11	5915560	1	G	A	A	G	A	A	G	G	G	G	G	G	G	A	G	A	G	A	G	A	G	A	G	H	A	A	G	G	A	G	G	A	G	G	G	G	A	A	G	G	G	H	G	H	H	G
JAX00303071	11	5915589	1	T	C	C	T	C	C	T	T	T	T	T	T	T	C	T	C	T	C	T	C	T	C	T	H	C	C	T	T	C	T	T	C	T	T	T	T	C	C	T	T	T	H	T	H	H	T
JAX00303073	11	5920272	1	G	A	G	G	G	G	A	G	G	A	A	G	H	G	G	G	G	G	A	G	G	G	A	H	G	G	A	A	G	A	G	G	G	A	H	A	G	G	G	G	G	G	G	G	H	G
JAX00303074	11	5926848	0	C	T	C	C	C	C	C	C	T	T	C	T	T	C	C	C	C	C	C	C	C	C	C	C	C	C	C	C	C	C	H	C	C	T	H	C	C	C	C	C	T	C	C	H	H	T
JAX00024000	11	5934944	1	C	T	T	C	C	T	C	C	T	T	C	T	T	T	C	C	C	C	C	T	C	T	C	H	C	T	C	C	C	C	H	T	C	T	H	C	H	T	C	C	T	H	C	T	T	T
JAX00303076	11	5937810	1	C	T	C	C	C	C	C	C	T	T	C	T	T	C	C	C	C	C	C	C	C	C	C	C	C	C	C	C	C	C	H	C	C	T	H	C	C	C	C	C	T	C	C	H	H	T
JAX00303077	11	5938976	1	T	C	C	T	T	C	T	T	T	T	T	T	T	C	T	T	T	T	T	C	T	C	T	H	T	C	T	T	T	T	T	C	T	T	T	T	H	C	T	T	T	H	T	H	H	T
JAX00024001	11	5950600	0	T	C	C	T	T	C	T	C	C	C	T	C	C	C	T	T	T	T	T	C	C	C	T	H	T	C	T	T	T	T	C	C	T	C	H	T	H	C	C	T	C	H	H	C	C	C
JAX00303079	11	5952043	1	C	T	C	C	T	C	C	C	C	C	C	C	C	C	C	T	C	T	C	C	C	C	C	C	T	C	C	C	T	C	C	C	C	C	C	C	H	C	C	C	C	C	C	C	C	C
JAX00303080	11	5953378	1	G	C	C	G	G	C	G	G	G	G	G	G	G	C	G	G	G	G	G	C	G	C	G	H	G	C	G	G	G	G	G	C	G	G	G	G	H	C	G	G	G	H	G	H	H	G
JAX00303082	11	5954624	1	A	T	T	A	A	T	A	T	T	T	A	T	T	T	A	A	A	A	A	T	T	T	A	H	A	T	A	A	A	A	T	T	A	T	H	A	H	T	T	A	T	H	H	T	T	T
JAX00303084	11	5959138	0	A	G	G	A	A	G	A	G	G	G	A	G	G	G	A	A	A	A	A	G	G	G	A	H	A	G	A	A	A	A	G	G	A	G	H	A	H	G	G	A	G	H	H	G	G	G
JAX00303085	11	5959432	1	G	A	G	G	G	G	G	G	A	A	G	A	A	G	G	G	G	G	G	G	G	G	G	G	G	G	G	G	G	G	H	G	G	A	H	G	G	G	G	G	A	G	G	H	H	A
JAX00024002	11	5962469	1	T	G	G	T	T	G	T	G	T	T	T	T	T	G	T	T	T	T	T	G	G	G	T	H	T	G	T	T	T	T	H	G	T	T	T	T	H	G	G	T	T	H	H	H	H	T
JAX00024003	11	5962514	1	T	C	C	T	T	C	T	C	T	T	T	T	T	C	T	T	T	T	T	C	C	C	T	H	T	C	T	T	T	T	H	C	T	T	T	T	H	C	C	T	T	H	H	H	H	T
JAX00303087	11	5981966	1	C	T	T	C	C	T	C	C	C	C	C	C	C	T	C	C	C	C	C	T	C	T	C	H	C	T	C	C	C	C	C	T	C	C	C	C	H	T	C	C	C	H	C	H	H	C
JAX00024004	11	5995729	1	T	A	A	T	T	A	T	T	T	T	T	T	T	A	T	T	T	T	T	A	T	A	T	H	T	A	T	T	T	T	T	A	T	T	T	T	H	A	T	T	T	H	T	H	H	T
JAX00024005	11	6006516	1	C	T	T	C	C	T	C	C	C	C	C	C	C	T	C	C	C	C	C	T	C	T	C	H	C	T	C	C	C	C	C	T	C	C	C	C	H	T	C	C	C	H	C	H	H	C
JAX00303089	11	6006745	1	G	A	A	G	G	A	G	A	A	A	G	A	A	A	G	G	G	G	G	A	A	A	G	H	G	A	G	G	G	G	A	A	G	A	H	G	H	A	A	G	A	H	H	A	A	A
JAX00303090	11	6013372	1	G	A	G	G	G	G	G	G	A	A	G	A	A	G	G	G	G	G	G	G	G	G	G	G	G	G	G	G	G	G	H	G	G	A	H	G	G	G	G	G	A	G	G	H	H	A
JAX00303091	11	6019652	1	T	C	T	T	T	T	T	C	T	T	T	T	T	T	T	T	T	T	T	T	C	T	T	T	T	T	T	T	T	T	H	T	T	T	T	T	T	T	C	T	T	T	H	T	T	T
JAX00303092	11	6024125	0	T	C	C	T	T	C	T	C	C	C	T	C	C	C	T	T	T	T	T	C	C	C	C	H	T	C	T	T	T	T	C	C	T	C	H	T	H	C	C	T	C	H	H	C	C	C
JAX00024007	11	6028502	0	T	C	C	T	C	C	C	C	C	C	C	C	C	C	T	C	T	C	C	C	C	C	C	C	C	C	C	C	C	C	C	C	T	C	H	C	C	C	C	T	C	H	H	C	C	C
JAX00303093	11	6034779	0	G	A	G	G	G	G	G	G	A	A	G	A	H	G	G	G	G	G	G	G	G	G	G	G	G	G	G	G	G	G	H	G	G	A	H	G	G	G	G	G	A	G	G	H	H	A
JAX00303094	11	6038112	1	A	T	A	A	A	A	A	A	T	T	A	T	T	A	A	A	A	A	A	A	A	A	A	A	A	A	A	A	A	A	H	A	A	T	H	A	A	A	A	A	T	A	A	H	H	T
JAX00024008	11	6040555	0	A	G	A	A	A	A	A	G	G	G	A	G	G	A	A	A	A	A	A	A	G	A	A	A	A	A	A	A	A	A	G	A	A	G	H	A	A	A	H	A	G	A	H	H	H	G
JAX00303096	11	6053942	0	C	T	C	C	C	C	C	C	T	T	C	T	T	C	C	C	C	C	C	C	C	C	C	C	C	C	C	C	C	C	H	C	C	T	H	C	C	C	C	C	T	C	C	H	H	T
JAX00303097	11	6053994	0	T	C	C	T	T	C	T	C	C	C	T	C	C	C	T	T	T	T	T	C	C	C	C	H	T	C	T	T	T	T	C	C	T	C	H	T	H	C	C	T	C	H	H	C	C	C
JAX00024010	11	6059345	1	G	T	T	G	G	T	G	G	G	G	G	G	G	T	G	G	G	G	G	T	G	T	T	H	G	T	G	G	G	G	G	T	G	G	G	G	H	T	H	G	G	H	G	H	H	G
JAX00303103	11	6071025	0	A	C	A	A	A	A	A	C	C	C	A	C	C	A	A	A	A	A	H	A	C	A	A	A	A	A	A	A	A	A	C	A	A	C	H	A	A	A	H	A	C	A	H	H	H	C
JAX00024011	11	6099070	1	G	T	T	G	G	T	G	G	G	G	G	G	G	T	G	G	G	G	G	T	G	T	T	H	G	T	G	G	G	G	G	T	G	G	G	G	H	T	H	G	G	H	G	H	H	G
JAX00024012	11	6100573	0	A	G	A	A	A	A	A	G	A	A	A	A	A	A	A	A	A	A	A	A	G	A	A	A	A	A	A	A	A	A	H	A	A	A	A	A	A	A	H	A	A	A	H	A	A	A
JAX00303110	11	6125462	0	C	T	C	C	C	C	C	C	T	C	C	T	H	C	C	C	C	C	C	C	C	C	C	C	C	C	C	C	C	C	H	C	C	C	C	C	C	C	C	C	T	C	C	H	C	T
JAX00303111	11	6125842	0	A	C	A	A	A	A	A	C	C	A	A	C	A	A	A	A	A	A	A	A	C	A	A	A	A	A	A	A	A	A	C	A	A	A	A	A	A	A	H	A	C	A	H	H	A	C
JAX00024015	11	6128977	1	C	T	T	C	C	T	C	C	C	C	C	C	C	T	C	C	C	C	C	T	C	T	T	H	C	T	C	C	C	C	C	T	C	C	C	C	H	T	H	C	C	H	C	H	H	C
JAX00303114	11	6153277	1	A	T	A	A	A	A	A	T	A	A	A	A	A	A	A	A	A	A	A	A	T	A	A	A	A	A	A	A	A	A	H	A	A	A	A	A	A	A	H	A	A	A	H	A	A	A
JAX00303115	11	6165706	1	T	C	T	T	T	T	T	C	T	T	T	T	T	T	T	T	T	T	T	T	C	T	T	T	T	T	T	T	T	T	H	T	T	T	T	T	T	T	H	T	T	T	H	T	T	T
JAX00303116	11	6167898	1	C	G	C	C	C	C	C	C	C	G	C	C	H	C	C	C	C	C	C	C	C	C	C	C	C	C	C	C	C	C	C	C	C	G	H	C	C	C	C	C	C	C	C	C	H	C
JAX00024019	11	6168182	1	C	T	T	C	T	T	C	C	T	T	C	T	T	T	C	T	C	T	C	T	C	T	T	H	T	T	C	C	T	C	H	T	C	T	H	C	T	T	H	C	T	H	C	T	T	T
JAX00303119	11	6174189	1	T	C	C	T	C	C	T	C	C	T	T	C	H	C	T	C	T	C	T	C	C	C	C	H	C	C	T	T	C	T	C	C	T	T	T	T	C	C	C	T	C	H	H	C	H	C
JAX00303120	11	6208477	1	C	G	C	C	C	C	C	G	C	C	C	C	C	C	C	C	C	C	C	C	G	C	C	C	C	C	C	C	C	C	H	C	C	C	C	C	C	C	H	C	C	C	H	C	C	C
JAX00024020	11	6210480	0	C	T	T	C	T	T	C	C	T	C	C	T	H	T	C	T	C	T	C	T	C	T	T	H	T	T	C	C	T	C	H	T	C	C	C	C	T	T	T	C	T	H	C	T	H	T
JAX00303122	11	6218676	1	T	C	T	T	T	T	T	C	T	T	T	T	T	T	T	T	T	T	T	T	C	T	T	T	T	T	T	T	T	T	H	T	T	T	T	T	T	T	H	T	T	T	H	T	T	T
JAX00024022	11	6221723	0	G	A	A	G	A	A	G	G	A	G	G	A	H	A	G	A	G	A	G	A	G	A	A	H	A	A	G	G	A	G	H	A	G	G	G	G	A	A	H	G	A	H	G	A	H	A
JAX00303123	11	6222096	0	G	T	T	G	T	T	G	T	T	T	G	T	T	T	G	T	G	T	G	T	T	T	T	H	T	T	G	G	T	G	T	T	G	T	H	G	T	T	T	G	T	H	H	T	T	T
JAX00303124	11	6222129	1	C	T	C	C	C	C	C	C	C	T	C	C	H	C	C	C	C	C	C	C	C	C	C	C	C	C	C	C	C	C	C	C	C	T	H	C	C	C	C	C	C	C	C	C	H	C
JAX00303125	11	6223692	0	G	T	G	G	G	G	G	G	G	T	G	G	H	G	G	G	G	G	G	G	G	G	G	G	G	G	G	G	G	G	G	G	G	T	H	G	G	G	G	G	G	G	G	G	H	G
JAX00303126	11	6226783	0	C	T	C	C	C	C	C	T	C	C	C	C	C	C	C	C	C	C	C	C	T	C	C	C	C	C	C	C	C	C	H	C	C	C	C	C	C	C	H	C	C	C	H	C	C	C
JAX00024023	11	6252336	0	C	T	C	C	C	C	C	C	T	T	C	T	T	H	C	C	C	C	C	C	C	C	C	C	C	C	C	C	C	C	H	C	C	T	H	C	C	H	C	C	T	C	C	H	H	T
JAX00024025	11	6257084	1	C	T	T	C	C	T	C	C	C	C	C	C	C	T	C	C	C	C	C	T	C	T	T	H	C	T	C	C	C	C	C	T	C	C	C	C	H	T	H	C	C	H	C	H	H	C
JAX00303128	11	6266722	0	T	C	T	T	T	T	T	C	T	C	T	T	H	T	T	T	T	T	T	T	C	T	T	T	T	T	T	T	T	T	H	T	T	C	H	T	T	T	H	T	T	T	H	T	H	T
JAX00303131	11	6270955	0	C	G	C	C	C	C	C	G	C	C	C	C	C	C	C	C	C	C	C	C	G	C	C	C	C	C	C	C	C	C	H	C	C	C	C	C	C	C	H	C	C	C	H	C	C	C
JAX00303136	11	6290788	1	G	A	A	G	G	A	G	A	G	A	G	G	H	A	G	G	G	G	G	A	A	A	A	H	G	A	G	G	G	G	H	A	G	A	H	G	H	A	A	G	G	H	H	H	A	G
JAX00303137	11	6294139	1	C	G	C	C	C	C	C	G	C	C	C	C	C	C	C	C	C	C	C	C	G	C	C	C	C	C	C	C	C	C	H	C	C	C	C	C	C	C	H	C	C	C	H	C	C	C
JAX00303138	11	6294478	0	C	G	C	C	C	C	C	C	G	C	C	G	H	C	C	C	C	C	C	C	C	C	C	C	C	C	C	C	C	C	H	C	C	C	C	C	C	C	C	C	G	C	C	H	C	G
JAX00024026	11	6296893	0	A	G	G	A	A	G	A	G	A	G	A	A	H	G	A	A	A	A	A	G	G	G	G	H	A	G	A	A	A	A	H	G	A	G	H	A	H	G	G	A	A	H	H	H	G	A
JAX00303139	11	6296998	0	C	T	T	C	T	T	C	T	C	T	C	C	H	T	C	T	C	T	C	T	T	T	T	H	T	T	C	C	T	C	H	T	C	T	H	C	T	T	T	C	C	H	H	H	T	C
JAX00024027	11	6303615	0	C	T	T	C	C	T	C	T	T	T	C	T	T	T	C	C	C	C	C	T	T	T	T	H	C	T	C	C	C	C	T	T	C	T	H	C	H	T	T	C	T	H	H	T	T	T
JAX00024028	11	6306815	1	G	A	A	G	A	A	G	A	A	A	G	A	A	A	G	A	G	A	G	A	A	A	A	H	A	A	G	G	A	G	A	A	G	A	H	G	A	A	A	G	A	H	H	A	A	A
JAX00303142	11	6319900	0	T	C	T	T	T	T	T	C	T	T	T	T	T	T	T	T	T	T	T	T	C	T	T	T	T	T	T	T	T	T	T	T	T	T	T	T	T	T	T	T	T	T	T	T	H	T
JAX00024029	11	6328643	1	T	C	C	T	T	C	T	C	C	C	T	C	C	C	T	T	T	T	T	C	C	C	C	H	T	C	T	T	T	T	C	C	T	C	H	T	H	C	C	T	C	H	H	C	C	C
JAX00024030	11	6328699	0	C	G	G	C	C	G	C	G	G	G	C	G	G	G	C	C	C	C	C	G	G	G	G	H	C	G	C	C	C	C	G	G	C	G	H	C	H	G	G	C	G	H	H	G	G	G
JAX00024031	11	6339345	1	T	C	C	T	T	C	T	C	C	C	T	C	C	C	T	T	T	T	T	C	C	C	C	H	T	C	T	T	T	T	C	C	T	C	H	T	H	C	C	T	C	H	H	C	C	C
JAX00024032	11	6366660	1	C	T	T	C	T	T	C	C	T	T	C	T	T	T	C	T	C	T	C	T	C	T	T	H	T	T	C	C	T	C	H	T	C	T	H	C	T	T	H	C	T	H	C	T	T	T
JAX00024033	11	6370625	0	C	T	T	C	T	T	C	T	T	T	C	T	T	T	C	T	C	T	C	T	T	T	T	H	T	T	C	C	T	C	T	T	C	T	H	C	T	T	T	C	T	H	H	T	T	T
JAX00303149	11	6380577	0	G	C	G	G	G	G	G	C	G	G	G	G	G	G	G	G	G	G	G	G	C	G	G	G	G	G	G	G	G	G	H	G	G	G	G	G	G	G	H	G	G	G	G	G	G	G
JAX00303150	11	6380825	1	A	G	A	A	A	A	A	G	A	A	A	A	A	A	A	A	A	A	A	A	G	A	A	A	A	A	A	A	A	A	H	A	A	A	A	A	A	A	H	A	A	A	H	A	A	A
JAX00303151	11	6380927	0	T	C	T	T	C	T	T	C	T	T	T	T	T	T	T	C	T	C	T	T	C	T	T	T	C	T	T	T	C	T	H	T	T	T	T	T	H	T	H	T	T	T	H	T	T	T
JAX00303152	11	6381328	1	A	G	G	A	G	G	A	G	G	A	A	G	H	G	A	G	A	G	A	G	G	G	G	H	G	G	A	A	G	A	G	G	A	A	A	A	G	G	G	A	G	H	H	G	H	G
JAX00197243	11	6384973	0	G	T	G	G	G	G	G	T	G	G	G	G	G	G	G	G	G	G	G	G	T	G	G	G	G	G	G	G	G	G	H	G	G	G	G	G	G	G	H	G	G	G	H	G	G	G
JAX00024035	11	6400216	1	G	C	C	G	G	C	G	G	G	G	G	G	G	C	G	G	G	G	G	C	G	C	C	H	G	C	G	G	G	G	G	C	G	G	G	G	H	C	H	G	G	H	G	H	H	G
JAX00024036	11	6406475	0	T	C	C	T	C	C	T	C	C	C	T	C	C	C	T	C	T	C	T	C	C	C	C	H	C	C	T	T	C	T	C	C	T	C	H	T	C	C	C	T	C	H	H	C	C	C
JAX00303156	11	6407540	1	T	C	T	T	T	T	T	C	T	T	T	T	T	T	T	T	T	T	T	T	C	T	T	T	T	T	T	T	T	T	H	T	T	T	T	T	T	T	H	T	T	T	H	T	T	T
JAX00024037	11	6408113	0	A	G	G	A	G	G	A	G	G	G	A	G	G	G	A	G	A	G	A	G	G	G	G	H	G	G	A	A	G	A	G	G	A	G	H	A	G	G	G	A	G	H	H	G	G	G
JAX00303157	11	6408364	0	C	T	T	C	C	T	C	C	C	C	C	C	C	T	C	C	C	C	C	T	C	T	T	H	C	T	C	C	C	C	C	T	C	C	C	C	H	T	H	C	C	H	C	H	H	C
JAX00303158	11	6409425	0	A	G	G	A	G	G	A	G	G	G	A	G	G	G	A	G	A	G	A	G	G	G	G	H	G	G	A	A	G	A	G	G	A	G	H	A	G	G	G	A	G	H	H	G	G	G
JAX00303159	11	6416560	0	A	G	G	A	G	G	A	G	G	G	A	G	G	G	A	G	A	G	A	G	G	G	G	H	G	G	A	A	G	A	G	G	A	G	H	A	G	G	G	A	G	H	H	G	G	G
JAX00303160	11	6416769	1	A	G	A	A	A	A	A	G	A	A	A	A	A	A	A	A	A	A	A	A	G	A	A	A	A	A	A	A	A	A	H	A	A	A	A	A	A	A	H	A	A	A	H	A	A	A
JAX00024038	11	6453308	0	A	T	T	A	A	T	A	A	A	A	A	A	A	H	A	A	A	A	A	H	A	T	T	H	A	T	A	H	A	A	A	T	A	A	A	A	H	T	H	A	A	H	A	A	H	A
JAX00024039	11	6454699	0	T	C	C	T	T	C	T	C	T	T	T	T	T	H	T	T	T	T	T	C	C	C	C	H	T	C	T	T	T	T	H	C	T	T	T	T	H	C	C	T	T	H	H	H	H	T
JAX00024040	11	6461527	0	T	C	T	T	C	T	T	C	C	C	T	C	C	H	T	C	T	C	T	T	C	T	T	T	C	T	T	T	C	T	C	T	T	C	H	T	H	T	H	T	C	T	H	H	H	C
JAX00303166	11	6464149	1	T	C	T	T	C	T	T	C	C	C	T	C	C	H	T	C	T	C	T	T	C	T	T	T	C	T	T	T	C	T	C	T	T	C	H	T	H	T	H	T	C	T	H	H	H	C
JAX00303168	11	6482398	0	A	G	G	A	G	G	A	G	G	G	A	G	G	G	A	G	A	G	A	G	G	G	G	H	G	G	A	A	G	A	G	G	A	G	H	A	G	G	G	A	G	H	H	G	G	G
JAX00024041	11	6483086	0	T	C	C	T	T	C	T	T	T	T	T	T	T	C	T	T	T	T	T	C	T	C	C	H	T	C	T	T	T	T	T	C	T	T	T	T	T	C	H	T	T	H	T	H	H	T
JAX00303170	11	6486809	1	A	C	C	A	A	C	A	A	A	A	A	A	A	C	A	A	A	A	A	C	A	C	C	H	A	C	A	A	A	A	A	C	A	A	A	A	H	C	H	A	A	H	A	H	H	A
JAX00303171	11	6486854	0	C	T	T	C	C	T	C	C	C	C	C	C	C	T	C	C	C	C	C	T	C	T	T	H	C	T	C	C	C	C	C	T	C	C	C	C	H	T	H	C	C	H	C	H	H	C
JAX00024042	11	6488767	1	C	T	T	C	C	T	C	T	C	C	C	C	C	T	C	C	C	C	C	T	T	T	T	H	C	T	C	C	C	C	H	T	C	C	C	C	H	T	T	C	C	H	H	H	H	C
JAX00303174	11	6497807	0	C	T	C	C	T	C	C	C	T	T	C	T	T	C	C	T	C	T	C	C	C	C	C	C	T	C	C	C	T	C	H	C	C	T	H	C	H	C	C	C	T	C	C	H	H	T
JAX00303176	11	6499925	1	C	T	T	C	T	T	C	C	T	T	C	T	T	T	C	T	C	T	C	T	C	T	T	H	T	T	C	C	T	C	H	T	C	T	H	C	T	T	H	C	T	H	C	T	T	T
JAX00303178	11	6500717	1	G	T	G	G	G	G	G	T	G	G	G	G	G	G	G	G	G	G	G	G	T	G	G	G	G	G	G	G	G	G	H	G	G	G	G	G	G	G	H	G	G	G	H	G	G	G
JAX00303185	11	6518473	0	A	C	A	A	A	A	A	C	A	A	A	A	A	A	A	A	A	A	A	A	C	A	A	A	A	A	A	A	A	A	H	A	A	A	A	A	A	A	H	A	A	A	H	A	A	A
JAX00303186	11	6527323	1	T	C	C	T	T	C	T	C	T	T	T	T	T	C	T	T	T	T	T	C	C	C	C	H	T	C	T	T	T	T	H	C	T	T	T	T	H	C	C	T	T	H	H	H	H	T
JAX00197244	11	6533953	1	A	G	A	A	A	A	A	G	A	A	A	A	A	A	A	A	A	A	A	A	G	A	A	A	A	A	A	A	A	A	H	A	A	A	A	A	A	A	H	A	A	A	H	A	A	A
JAX00303187	11	6534454	1	T	C	T	T	T	T	T	C	T	T	T	T	T	T	T	T	T	T	T	T	C	T	T	T	T	T	T	T	T	T	H	T	T	T	T	T	T	T	H	T	T	T	H	T	T	T
JAX00197245	11	6570631	0	C	A	C	C	A	C	C	A	C	C	C	C	C	C	C	A	C	A	C	C	A	C	C	C	A	C	C	C	A	C	H	C	C	C	C	C	H	C	H	C	C	C	H	C	C	C
JAX00303200	11	6571412	0	T	C	T	T	T	T	T	C	T	T	T	T	T	T	T	T	T	T	T	T	C	T	T	T	T	T	T	T	T	T	H	T	T	T	T	T	T	T	H	T	T	T	H	T	T	T
JAX00024047	11	6576038	1	T	C	C	T	T	C	T	C	T	T	T	T	T	C	T	T	T	T	T	C	C	C	C	H	T	C	T	T	T	T	H	C	T	T	T	T	H	C	C	T	T	H	H	H	H	T
JAX00303201	11	6586697	0	C	T	C	C	C	T	C	C	C	C	C	C	C	T	C	C	C	C	C	T	C	T	C	H	C	T	C	C	C	C	C	T	C	C	C	C	H	T	C	C	C	C	C	H	C	C
JAX00024049	11	6588979	0	T	C	T	T	T	C	T	C	T	T	T	T	T	C	T	T	T	T	T	C	C	C	T	H	T	C	T	T	T	T	H	C	T	T	T	T	H	C	H	T	T	T	H	H	T	T
JAX00303202	11	6588999	0	T	C	T	T	T	C	T	C	T	T	T	T	T	C	T	T	T	T	T	C	C	C	T	H	T	C	T	T	T	T	H	C	T	T	T	T	H	C	H	T	T	T	H	H	T	T
JAX00303206	11	6590598	0	T	G	T	T	T	G	T	G	T	T	T	T	T	G	T	T	T	T	T	G	G	G	T	G	T	G	T	T	T	T	H	G	T	T	T	T	G	G	G	T	T	T	G	G	T	T
JAX00197247	11	6602038	0	G	T	G	G	T	G	T	T	T	T	T	T	T	G	G	T	G	T	T	G	T	G	G	H	T	G	T	T	T	T	T	G	G	T	H	T	H	G	H	G	T	G	H	H	H	T
JAX00303210	11	6613541	0	T	C	T	T	T	T	T	C	T	C	T	T	T	T	T	T	T	T	T	T	C	T	T	T	T	T	T	T	T	T	H	T	T	C	H	T	T	T	H	T	T	T	H	T	H	T
JAX00303211	11	6613616	1	C	T	C	C	C	C	C	T	C	C	C	C	C	C	C	C	C	C	C	C	T	C	C	C	C	C	C	C	C	C	H	C	C	C	C	C	C	C	H	C	C	C	H	C	C	C
JAX00024052	11	6633244	1	T	C	T	T	T	T	T	T	T	C	T	T	T	T	T	T	T	T	T	T	T	T	T	T	T	T	T	T	T	T	T	T	T	C	H	T	T	T	T	T	T	T	T	T	H	T
JAX00024053	11	6675484	0	A	G	A	A	A	A	A	A	A	G	A	A	G	A	A	A	A	A	A	A	A	A	A	A	A	A	A	A	A	A	A	A	A	G	H	A	A	A	A	A	A	A	A	A	H	A
JAX00024054	11	6675731	1	A	G	A	A	A	A	A	G	A	G	A	A	G	A	A	A	A	A	A	A	G	A	A	A	A	A	A	A	A	A	H	A	A	G	H	A	A	A	A	A	A	A	H	A	H	A
JAX00303217	11	6678958	1	C	T	C	C	T	C	C	C	C	C	C	C	C	C	C	T	C	T	C	C	C	C	C	C	T	C	C	C	T	C	C	C	C	C	C	C	H	C	C	C	C	C	C	C	C	C
JAX00303220	11	6681720	0	C	T	C	C	C	C	C	T	C	T	C	C	T	C	C	C	C	C	C	C	T	C	C	C	C	C	C	C	C	C	H	C	C	T	H	C	C	C	C	C	C	C	C	C	C	C
JAX00303221	11	6682224	0	C	A	C	C	C	C	C	C	C	A	C	C	A	C	C	C	C	C	C	C	C	C	C	C	C	C	C	C	C	C	C	C	C	A	H	C	C	C	C	C	C	C	C	C	H	C
JAX00024056	11	6682239	0	C	T	C	C	C	C	C	C	C	T	C	C	T	C	C	C	C	C	C	C	C	C	C	C	C	C	C	C	C	C	C	C	C	T	H	C	C	C	C	C	C	C	C	C	H	C
JAX00024057	11	6682435	0	T	C	T	T	T	T	T	C	T	C	T	T	C	T	T	T	T	T	T	T	C	T	T	T	T	T	T	T	T	T	H	T	T	C	H	T	T	T	T	T	T	T	H	T	H	T
JAX00303225	11	6702089	1	G	T	G	G	G	G	G	G	G	T	G	G	T	G	G	G	G	G	G	G	G	G	G	G	G	G	G	G	G	G	G	G	G	T	H	G	G	G	G	G	G	G	G	G	H	G
JAX00303226	11	6702157	1	C	T	C	C	C	C	C	T	C	T	C	C	T	C	C	C	C	C	C	C	T	C	C	C	C	C	C	C	C	C	H	C	C	T	H	C	C	C	C	C	C	C	H	C	H	C
JAX00303227	11	6702772	0	C	A	A	C	C	A	C	C	C	C	C	C	C	A	C	C	C	C	C	A	C	A	A	A	C	A	C	C	C	C	C	A	C	C	C	C	H	A	A	C	C	H	C	H	H	C
JAX00303229	11	6725565	0	C	T	C	C	C	C	C	T	C	C	C	C	C	C	C	C	C	C	C	C	T	C	C	C	C	C	C	C	C	C	H	C	C	C	C	C	C	C	C	C	C	C	H	C	C	C
JAX00303230	11	6725813	1	A	G	G	A	G	G	A	G	G	A	A	G	A	G	A	G	A	G	A	G	G	G	G	H	G	G	A	A	G	A	G	G	A	A	A	A	G	G	G	A	G	H	H	G	H	G
JAX00024059	11	6726467	1	A	G	G	A	G	G	A	G	G	A	A	G	A	G	A	G	A	G	A	G	G	G	G	H	G	G	A	A	G	A	G	G	A	A	A	A	G	G	G	A	G	H	H	G	H	G
JAX00303231	11	6726784	1	T	C	C	T	C	C	T	C	C	T	T	C	T	C	T	C	T	C	T	C	C	C	C	H	C	C	T	T	C	T	C	C	T	T	T	T	C	C	C	T	C	H	H	C	H	C
JAX00303238	11	6737152	1	A	G	A	A	A	A	A	G	A	A	A	A	A	A	A	A	A	A	A	A	G	A	A	A	A	A	A	A	A	A	H	A	A	A	A	A	A	A	A	A	A	A	H	A	A	A
JAX00303240	11	6742535	1	G	A	A	G	A	A	G	G	A	G	G	A	G	A	G	A	G	A	G	A	G	A	A	H	A	A	G	G	A	G	H	A	G	G	G	G	A	A	A	G	A	H	G	A	H	A
JAX00303243	11	6746754	1	C	T	C	C	C	C	C	T	C	C	C	C	C	C	C	C	C	C	C	C	T	C	C	C	C	C	C	C	C	C	H	C	C	C	C	C	C	C	C	C	C	C	H	C	C	C
JAX00024061	11	6748778	0	G	A	A	G	A	A	G	A	A	G	G	A	G	A	G	A	G	A	G	A	H	A	A	H	A	A	G	G	A	G	A	A	G	G	G	G	A	A	A	G	A	H	G	A	H	A
JAX00303249	11	6781574	0	A	G	A	A	A	A	A	A	G	A	A	G	A	A	A	A	A	A	A	A	A	A	A	A	A	A	A	A	A	A	H	A	A	A	A	A	A	A	A	A	G	A	A	H	A	G
JAX00303257	11	6796795	1	T	C	C	T	C	C	C	C	T	T	C	T	T	C	T	C	T	C	C	C	C	C	C	C	C	C	C	C	C	C	H	C	T	T	T	C	C	C	C	T	T	H	H	H	H	T
JAX00024063	11	6798904	0	C	T	T	C	T	T	T	C	C	C	T	C	C	T	C	T	C	T	T	T	C	T	T	T	T	T	T	T	T	T	C	T	C	C	C	T	T	T	T	C	C	H	C	H	H	C
JAX00303260	11	6801508	1	G	A	A	G	A	A	A	G	G	G	A	G	G	A	G	A	G	A	A	A	G	A	A	A	A	A	A	A	A	A	G	A	G	G	G	A	A	A	A	G	G	H	G	H	H	G
JAX00303262	11	6802800	0	A	T	T	A	T	T	T	A	A	A	T	A	A	T	A	T	A	T	T	T	A	T	T	T	T	T	T	T	T	T	A	T	A	A	A	T	T	T	T	A	A	H	A	H	H	A
JAX00303265	11	6818155	1	T	C	T	T	T	T	T	T	C	T	T	C	T	T	T	T	T	T	T	T	T	T	T	T	T	T	T	T	T	T	H	T	T	T	T	T	T	T	T	T	C	T	T	H	T	C
JAX00024065	11	6820411	0	T	C	C	T	C	C	C	C	C	T	C	C	T	C	T	C	T	C	C	C	C	C	C	C	C	C	C	C	C	C	C	C	T	T	T	C	C	C	C	T	C	H	H	C	H	C
JAX00303269	11	6826212	0	T	C	C	T	C	C	C	C	C	T	C	C	T	C	T	C	T	C	C	C	C	C	C	C	C	H	C	C	C	H	C	C	T	T	T	C	C	C	C	T	C	H	H	C	H	C
JAX00303270	11	6826345	1	C	T	C	C	C	C	T	C	C	C	T	C	C	C	C	C	C	C	T	C	C	C	C	H	C	C	T	T	C	T	C	C	C	C	C	T	C	C	C	C	C	C	C	C	C	C
JAX00303271	11	6826577	0	T	A	T	T	T	T	T	T	A	T	T	A	T	T	T	T	T	T	T	T	T	T	T	T	T	T	T	T	T	T	A	T	T	T	T	T	T	T	T	T	A	T	T	H	T	A
JAX00303274	11	6829378	1	T	C	C	T	C	C	C	C	C	T	C	C	T	C	T	C	T	C	C	C	C	C	C	C	C	C	C	C	C	C	C	C	T	T	T	C	C	C	C	T	C	H	H	C	H	C
JAX00024067	11	6835971	1	T	C	C	T	T	C	T	T	T	T	T	T	T	C	T	T	T	T	T	C	T	C	C	H	T	C	T	T	T	T	T	C	T	T	T	T	H	C	H	T	T	H	T	H	H	T
JAX00303275	11	6841038	1	G	C	G	G	G	G	G	G	C	G	G	C	G	G	G	G	G	G	G	G	G	G	G	G	G	G	G	G	G	G	H	G	G	G	G	G	G	G	G	G	C	G	G	H	G	C
JAX00303276	11	6853375	0	A	G	A	A	A	A	A	G	A	A	A	A	A	A	A	A	A	A	A	A	G	A	A	A	A	A	A	A	A	A	H	A	A	A	A	A	A	A	H	A	A	A	H	A	A	A
JAX00303277	11	6853437	0	C	T	C	C	C	C	C	C	T	C	C	T	C	C	C	C	C	C	C	C	C	C	C	C	C	C	C	C	C	C	H	C	C	C	C	C	C	C	C	C	T	C	C	H	C	T
JAX00303279	11	6853866	1	C	T	C	C	C	C	C	T	T	C	C	T	C	C	C	C	C	C	C	C	T	C	C	C	C	C	C	C	C	C	T	C	C	C	C	C	C	C	H	C	T	C	H	H	C	T
JAX00303280	11	6854234	1	T	C	T	T	T	T	T	C	C	T	T	C	T	T	T	T	T	T	T	T	C	T	T	T	T	T	T	T	T	T	C	T	T	T	T	T	T	T	H	T	C	T	H	H	T	C
JAX00303281	11	6856747	1	A	G	A	A	A	A	A	G	G	A	A	G	A	A	A	A	A	A	A	A	G	A	A	A	A	A	A	A	A	A	G	A	A	A	A	A	A	A	H	A	G	A	H	H	A	G
JAX00303282	11	6863716	0	C	T	T	C	T	T	C	T	C	C	C	C	C	T	C	T	C	T	C	T	T	T	T	H	T	T	C	C	T	C	H	T	C	C	C	C	T	T	T	C	C	H	H	H	H	C
JAX00303284	11	6864499	1	G	A	A	G	A	A	G	G	G	G	G	G	G	A	G	A	G	A	G	A	G	A	A	H	A	A	G	G	A	G	G	A	G	G	G	G	A	A	H	G	G	H	G	H	H	G
JAX00303285	11	6864724	0	C	A	A	C	A	A	A	A	A	C	A	A	C	A	C	A	C	A	A	A	A	A	A	A	A	A	A	A	A	A	A	A	C	C	C	A	A	A	A	C	A	H	H	A	H	A
JAX00024069	11	6864924	0	C	T	T	C	T	T	T	T	T	C	T	T	C	T	C	T	C	T	T	T	T	T	T	T	T	T	T	T	T	T	T	T	C	C	C	T	T	T	T	C	T	H	H	T	H	T
JAX00303287	11	6866205	1	G	A	G	G	G	G	G	A	G	G	G	G	G	G	G	G	G	G	G	G	A	G	G	G	G	G	G	G	G	G	H	G	G	G	G	G	G	G	H	G	G	G	H	G	G	G
JAX00024070	11	6866411	1	T	C	C	T	C	C	C	T	T	T	C	T	T	C	T	C	T	C	C	C	T	C	C	C	C	C	C	C	C	C	T	C	T	T	T	C	C	C	H	T	T	H	T	H	H	T
JAX00303293	11	6897102	1	G	A	G	G	G	G	G	A	A	G	G	A	G	G	G	G	G	G	G	G	A	G	G	G	G	G	G	G	G	G	A	G	G	G	G	G	G	G	H	G	A	G	H	H	G	A
JAX00024071	11	6898332	0	A	T	T	A	T	T	A	A	A	A	A	A	A	T	A	T	A	T	A	T	A	T	T	H	T	T	A	A	T	A	A	T	A	A	A	A	T	T	H	A	A	H	A	H	H	A
JAX00303294	11	6899463	1	G	C	G	G	G	G	G	G	C	G	G	C	G	G	G	G	G	G	G	G	G	G	G	G	G	G	G	G	G	G	H	G	G	G	G	G	G	G	G	G	C	G	G	H	G	C
JAX00024072	11	6901136	1	C	T	T	C	C	T	C	C	C	C	C	C	C	T	C	C	C	C	C	T	C	T	T	H	C	T	C	C	C	C	C	T	C	C	C	C	H	T	H	C	C	H	C	H	H	C
JAX00303296	11	6901424	1	G	A	A	G	A	A	G	G	G	G	G	G	G	A	G	A	G	A	G	A	G	A	A	H	A	A	G	G	A	G	G	A	G	G	G	G	A	A	H	G	G	H	G	H	H	G
JAX00303298	11	6920591	0	C	T	C	C	C	C	C	T	C	T	C	C	T	C	C	C	C	C	C	C	T	C	C	C	C	C	C	C	C	C	H	C	C	T	H	C	C	C	H	C	C	C	H	C	H	C
JAX00303299	11	6921055	1	T	C	T	T	T	T	T	C	C	T	T	C	T	T	T	T	T	T	T	T	C	T	T	T	T	T	T	T	T	T	C	T	T	T	T	T	T	T	H	T	C	T	H	H	T	C
JAX00303308	11	6981270	0	C	G	C	C	C	C	C	C	G	C	C	G	C	C	C	C	C	C	C	C	C	C	C	C	C	C	C	C	C	C	H	C	C	C	C	C	C	C	C	C	G	C	C	H	C	G
JAX00303312	11	6982580	1	A	G	A	A	A	A	A	A	G	A	A	G	A	A	A	A	A	A	A	A	A	A	A	A	A	A	A	A	A	A	H	A	A	A	A	A	A	A	A	A	G	A	A	H	A	G
JAX00303313	11	6982795	1	A	C	C	A	C	C	C	A	C	C	C	C	C	C	A	C	A	C	C	C	A	C	C	C	C	C	C	C	C	C	H	C	A	C	H	C	C	C	H	A	C	H	A	C	C	C
JAX00303316	11	6984518	0	A	G	A	A	A	A	A	G	G	A	A	G	A	A	A	A	A	A	A	A	G	A	A	A	A	A	A	A	A	A	G	A	A	A	A	A	A	A	H	A	G	A	H	H	A	G
JAX00303317	11	6985002	1	C	T	T	C	T	T	T	C	C	T	T	C	T	T	C	T	C	T	T	T	C	T	T	T	T	T	T	T	T	T	C	T	C	T	H	T	T	T	H	C	C	H	C	H	T	C
JAX00303318	11	6985287	1	G	A	A	G	A	A	A	G	G	A	A	G	A	A	G	A	G	A	A	A	G	A	A	A	A	A	A	A	A	A	G	A	G	A	H	A	A	A	H	G	G	H	G	H	A	G
JAX00303320	11	6988157	1	C	T	T	C	T	T	T	C	C	T	T	C	T	T	C	T	C	T	T	T	C	T	T	T	T	T	T	T	T	T	C	T	C	T	H	T	T	T	H	C	C	H	C	H	T	C
JAX00303322	11	6988399	1	T	G	G	T	G	G	G	T	T	G	G	T	G	G	T	G	T	G	G	G	T	G	G	G	G	G	G	G	G	G	T	G	T	G	H	G	G	G	H	T	T	H	T	H	G	T
JAX00303326	11	7000268	0	G	A	A	G	A	A	A	G	G	A	A	G	A	A	G	A	G	A	A	A	G	A	A	A	A	A	A	A	A	A	G	A	G	A	H	A	A	A	H	G	G	H	G	H	A	G
JAX00303327	11	7000529	0	A	G	G	A	G	G	G	G	A	G	G	A	G	G	A	G	A	G	G	G	G	G	G	G	G	G	G	G	G	G	H	G	A	G	H	G	G	G	G	A	A	H	H	H	G	A
JAX00024080	11	7000916	0	A	G	G	A	A	G	G	G	G	G	G	G	G	G	A	A	A	A	G	G	G	G	G	G	A	G	G	G	A	G	G	G	A	G	H	G	H	G	G	A	G	H	H	G	G	G
JAX00303330	11	7002916	0	A	G	G	A	A	G	G	G	G	G	G	G	G	G	A	A	A	A	G	G	G	G	G	G	A	G	G	G	A	G	G	G	A	G	H	G	H	G	G	A	G	H	G	G	G	G
JAX00303331	11	7003901	0	C	T	T	C	C	T	T	T	T	T	T	T	T	T	C	C	C	C	T	T	T	T	T	T	C	T	T	T	C	T	T	T	C	T	H	T	H	T	T	C	T	H	H	T	T	T
JAX00303332	11	7004065	1	C	T	T	C	C	T	T	C	T	T	T	T	T	T	C	C	C	C	T	T	C	T	T	T	C	T	T	T	C	T	H	T	C	T	H	T	H	T	H	C	T	H	C	T	T	T
JAX00303333	11	7005989	0	A	G	A	A	A	A	A	G	A	A	A	A	A	A	A	A	A	A	A	A	G	A	A	A	A	A	A	A	A	A	H	A	A	A	A	A	A	A	H	A	A	A	H	A	A	A
JAX00024082	11	7012608	0	T	C	T	T	C	T	T	C	C	C	T	C	C	T	T	C	T	C	T	T	C	T	T	T	C	T	T	T	C	T	C	T	T	C	H	T	H	T	H	T	C	T	H	H	H	C
JAX00303337	11	7013297	0	A	G	A	A	G	A	A	G	G	G	A	G	G	A	A	G	A	G	A	A	G	A	A	A	G	A	A	A	G	A	G	A	A	G	H	A	H	A	H	A	G	A	H	H	H	G
JAX00303339	11	7024191	0	G	A	A	G	A	A	G	A	A	A	G	A	A	A	G	A	G	A	G	A	A	A	A	H	A	A	G	G	A	G	A	A	G	A	H	G	A	A	A	G	A	H	H	A	A	A
JAX00187440	11	7030169	1	G	A	A	G	A	A	A	A	A	A	A	A	A	A	G	A	G	A	A	A	A	A	A	A	A	A	A	A	A	A	A	A	G	A	H	A	A	A	A	G	A	H	H	A	A	A
JAX00303343	11	7051281	1	G	A	G	G	G	G	G	A	A	G	G	A	G	G	G	G	G	G	G	G	A	G	G	G	G	G	G	G	G	G	A	G	G	G	G	G	G	G	H	G	A	G	H	H	G	A
JAX00197257	11	7053647	0	A	T	A	A	A	A	A	T	T	A	A	T	A	A	A	A	A	A	A	A	T	A	A	A	A	A	A	A	A	A	T	A	A	A	A	A	A	A	H	A	T	A	H	H	A	T
JAX00197258	11	7053669	1	A	C	A	A	A	A	A	C	C	A	A	C	A	A	A	A	A	A	A	A	C	A	A	A	A	A	A	A	A	A	C	A	A	A	A	A	A	A	H	A	C	A	H	H	A	C
JAX00024084	11	7054452	1	T	A	A	T	A	A	A	A	A	A	A	A	A	A	T	A	T	A	A	A	A	A	A	A	A	A	A	A	A	A	A	A	T	A	H	A	A	A	A	T	A	H	H	A	A	A
JAX00303344	11	7060286	0	C	T	C	C	T	C	C	C	C	C	C	C	C	C	C	T	C	T	C	C	C	C	C	C	T	C	C	C	T	C	C	C	C	C	C	C	H	C	C	C	C	C	C	C	C	C
JAX00303345	11	7066165	1	C	A	C	C	C	C	C	A	A	A	C	A	A	C	C	C	C	C	C	C	A	C	C	C	C	C	C	C	C	C	A	C	C	A	H	C	C	C	H	C	A	C	H	H	H	A
JAX00303348	11	7067892	1	A	G	A	A	A	A	A	A	A	G	A	A	G	A	A	A	A	A	A	A	A	A	A	A	A	A	A	A	A	A	A	A	A	G	H	A	A	A	A	A	A	A	A	A	H	A
JAX00024085	11	7068180	1	T	C	T	T	T	T	T	C	C	C	T	C	C	T	T	T	T	T	T	T	C	T	T	T	T	T	T	T	T	T	C	T	T	C	H	T	T	T	H	T	C	T	H	H	H	C
JAX00303349	11	7071189	0	C	T	C	C	C	C	C	C	C	T	C	C	T	C	C	C	C	C	C	C	C	C	C	C	C	C	C	C	C	C	C	C	C	T	H	C	C	C	C	C	C	C	C	C	H	C
JAX00303351	11	7072639	0	C	T	C	C	C	C	C	C	C	T	C	C	T	C	H	C	C	H	H	C	C	C	C	C	C	C	C	C	C	C	C	C	C	T	H	C	C	C	C	C	C	C	C	C	H	C
JAX00303353	11	7074831	0	A	G	A	A	A	A	A	G	G	A	A	G	A	A	A	A	A	A	A	A	G	A	A	A	A	A	A	A	A	A	G	A	A	A	A	A	A	A	H	A	G	A	H	H	A	G
JAX00303354	11	7079058	1	T	C	T	T	C	T	T	C	C	C	T	C	C	T	T	C	T	C	T	T	C	T	T	T	C	T	T	T	C	T	C	T	T	C	H	T	H	T	H	T	C	T	H	H	H	C
JAX00303355	11	7084254	0	A	G	G	A	A	G	A	A	A	A	A	A	A	G	A	A	A	A	A	G	A	G	G	H	A	G	A	A	A	A	A	G	A	A	A	A	H	G	G	A	A	H	A	G	H	A
JAX00303357	11	7086500	0	G	A	G	G	A	G	G	G	G	G	G	G	G	G	G	A	G	A	G	G	G	G	G	G	A	G	G	G	A	G	G	G	G	G	G	G	H	G	G	G	G	G	G	G	G	G
JAX00303360	11	7091117	0	A	G	G	A	A	G	A	G	G	A	A	G	A	G	A	A	A	A	A	G	G	G	G	H	A	G	A	A	A	A	G	G	A	A	A	A	H	G	G	A	G	H	H	G	H	G
JAX00303361	11	7091382	0	C	T	T	C	C	T	C	T	T	C	C	T	C	T	C	C	C	C	C	T	T	T	T	H	C	T	C	C	C	C	T	T	C	C	C	C	H	T	T	C	T	H	H	T	H	T
JAX00303362	11	7098317	1	T	C	C	T	C	C	T	C	C	C	T	C	C	C	T	C	T	C	T	C	C	C	C	H	C	C	T	T	C	T	C	C	T	C	H	T	C	C	C	T	C	H	H	C	C	C
JAX00303365	11	7102143	1	C	T	C	C	C	C	C	T	T	C	C	T	C	C	C	C	C	C	C	C	T	C	C	C	C	C	C	C	C	C	T	C	C	C	C	C	C	C	H	C	T	C	H	H	C	T
JAX00024088	11	7106276	0	A	G	G	A	G	G	A	G	G	G	A	G	G	G	A	G	A	G	A	G	G	G	G	H	G	G	A	A	G	A	G	G	A	G	H	A	G	G	G	A	G	H	H	G	G	G
JAX00024090	11	7123577	0	T	C	C	T	C	C	T	C	C	C	T	C	C	C	T	C	T	C	T	C	C	C	C	H	C	C	T	T	C	T	C	C	T	C	H	T	C	C	C	T	C	H	H	C	C	C
JAX00024091	11	7127889	1	C	A	A	C	A	A	C	A	A	C	C	A	C	A	C	A	C	A	C	A	A	A	A	H	A	A	C	C	A	C	A	A	C	C	C	C	A	A	A	C	A	H	H	A	H	A
JAX00197261	11	7147959	0	C	T	C	C	C	C	C	C	T	C	C	T	C	C	C	C	C	C	C	C	C	C	C	C	C	C	C	C	C	C	H	C	C	C	C	C	C	C	C	C	T	C	C	H	C	T
JAX00024092	11	7180566	0	A	C	A	A	C	A	A	C	C	A	A	C	A	A	A	C	A	H	A	A	C	A	A	A	C	A	A	A	C	A	C	A	A	A	A	A	H	A	H	A	C	A	H	H	A	C
JAX00303367	11	7182347	0	T	C	T	T	T	T	T	C	T	T	T	T	T	T	T	T	T	T	T	T	C	T	T	T	T	T	T	T	T	T	H	T	T	T	T	T	T	T	H	T	T	T	H	T	T	T
JAX00303368	11	7182976	0	A	T	A	A	T	A	A	T	T	A	A	T	A	A	A	T	A	T	A	A	T	A	A	A	T	A	A	A	T	A	T	A	A	A	A	A	H	A	H	A	T	A	H	H	A	T
JAX00303370	11	7183180	0	G	A	G	G	A	G	G	G	G	G	G	G	G	G	G	A	G	A	G	G	G	G	G	G	A	G	G	G	A	G	G	G	G	G	G	G	H	G	G	G	G	G	G	G	G	G
JAX00303371	11	7183574	0	C	G	C	C	C	C	C	G	G	C	C	G	C	C	C	C	C	C	C	C	G	C	C	C	C	C	C	C	C	C	G	C	C	C	C	C	C	C	C	C	G	C	H	H	C	G
JAX00303372	11	7183637	0	C	T	C	C	T	C	C	T	T	C	C	T	C	C	C	T	C	T	C	C	T	C	C	C	T	C	C	C	T	C	T	C	C	C	C	C	H	C	H	C	T	C	H	H	C	T
JAX00024094	11	7188213	0	T	C	T	T	C	T	T	T	C	T	T	C	T	T	T	C	T	C	T	T	T	T	T	T	C	T	T	T	C	T	H	T	T	T	T	T	H	T	T	T	C	T	T	T	T	C
JAX00303373	11	7194378	1	G	C	G	G	G	G	G	C	C	G	G	C	G	G	G	G	G	G	G	G	C	G	G	G	G	G	G	G	G	G	C	G	G	G	G	G	G	G	H	G	C	G	H	H	G	C
JAX00024096	11	7219544	0	C	T	C	C	C	C	C	C	T	C	C	T	C	C	C	C	C	C	C	C	C	C	C	C	C	C	C	C	C	C	H	C	C	C	C	C	C	C	C	C	T	C	C	H	C	T
JAX00303378	11	7251012	1	T	C	C	T	T	C	T	C	T	T	T	T	T	C	T	T	T	T	T	C	C	C	C	H	T	C	T	T	T	T	H	C	T	T	T	T	H	C	C	T	T	H	H	H	H	T
JAX00303381	11	7259187	0	A	G	G	A	A	G	A	A	G	G	A	G	G	G	A	A	A	A	A	G	A	G	G	H	A	G	A	A	A	A	A	G	A	G	H	A	H	G	H	A	G	H	A	G	G	G
JAX00303382	11	7261803	0	A	G	G	A	A	G	A	G	G	G	A	G	G	G	A	A	A	A	A	G	G	G	G	H	A	G	A	A	A	A	G	G	A	G	H	A	H	G	G	A	G	H	H	G	G	G
JAX00303383	11	7261948	0	C	G	C	C	C	C	C	G	G	C	C	G	C	C	C	C	C	C	C	C	G	C	C	C	C	C	C	C	C	C	G	C	C	C	C	C	C	C	H	C	G	C	H	H	C	G
JAX00303384	11	7261969	1	T	C	C	T	T	C	T	T	T	C	T	T	C	C	T	T	T	T	T	C	T	C	C	H	T	C	T	T	T	T	T	C	T	C	H	T	H	C	H	T	T	H	T	H	C	T
JAX00303385	11	7262887	1	A	G	G	A	A	G	A	A	A	G	A	A	G	G	A	A	A	A	A	G	A	G	G	H	A	G	A	A	A	A	A	G	A	G	H	A	H	G	H	A	A	H	A	H	G	A
JAX00303386	11	7262994	0	G	A	A	G	G	A	G	A	A	A	G	A	A	A	G	H	G	G	H	A	A	A	A	H	G	A	G	G	G	G	A	A	G	A	H	G	H	A	A	G	A	H	H	A	A	A
JAX00303387	11	7272151	1	G	A	A	G	A	A	G	A	G	G	G	G	G	A	G	A	G	A	G	A	A	A	A	H	A	A	G	G	A	G	H	A	G	G	G	G	A	A	A	G	G	H	H	H	H	G
JAX00303388	11	7272254	0	A	G	G	A	G	G	A	G	G	G	A	G	G	G	A	G	A	G	A	G	G	G	G	H	G	G	A	A	G	A	G	G	A	G	H	A	G	G	G	A	G	H	H	G	G	G
JAX00303390	11	7272520	0	T	C	C	T	C	C	T	C	T	T	T	T	T	C	T	C	T	C	T	C	C	C	C	H	C	C	T	T	C	T	H	C	T	T	T	T	C	C	C	T	T	H	H	H	H	T
JAX00303391	11	7272831	1	T	G	G	T	G	G	T	G	G	T	T	G	T	G	T	G	T	G	T	G	G	G	G	H	G	G	T	T	G	T	G	G	T	T	T	T	G	G	G	T	G	H	H	G	H	G
JAX00303392	11	7272880	1	C	G	G	C	C	G	C	C	C	C	C	C	C	G	C	C	C	C	C	G	C	G	G	H	C	G	C	C	C	C	C	G	C	C	C	C	H	G	H	C	C	H	C	H	H	C
JAX00303393	11	7272982	1	T	A	A	T	A	A	T	A	A	T	T	A	T	A	T	A	T	A	T	A	A	A	A	H	A	A	T	T	A	T	A	A	T	T	T	T	A	A	A	T	A	H	H	A	H	A
JAX00024099	11	7273370	0	C	T	T	C	T	T	C	C	C	C	C	C	C	T	C	T	C	T	C	T	C	T	T	H	T	T	C	C	T	C	C	T	C	C	C	C	T	T	H	C	C	H	C	H	H	C
JAX00024100	11	7273404	1	C	A	A	C	A	A	C	C	C	C	C	C	C	A	C	A	C	A	C	A	C	A	A	H	A	A	C	C	A	C	C	A	C	C	C	C	A	A	H	C	C	H	C	H	H	C
JAX00197263	11	7273965	0	C	T	C	C	C	C	C	C	T	C	C	T	C	C	C	C	C	C	C	C	C	C	C	C	C	C	C	C	C	C	H	C	C	C	C	C	C	C	C	C	T	C	C	H	C	T
JAX00303394	11	7278670	0	A	G	G	A	A	G	A	A	A	A	A	A	A	G	A	A	A	A	A	G	A	G	G	H	A	G	A	A	A	A	A	G	A	A	A	A	H	G	H	A	A	H	A	H	H	A
JAX00303395	11	7278861	0	C	T	C	C	C	C	C	C	T	C	C	T	C	C	C	C	C	C	C	C	C	C	C	C	C	C	C	C	C	C	H	C	C	C	C	C	C	C	C	C	T	C	C	H	C	T
JAX00303396	11	7279003	1	T	C	T	T	T	T	T	C	T	T	T	T	T	T	T	T	T	T	T	T	C	T	T	T	T	T	T	T	T	T	H	T	T	T	T	T	T	T	H	T	T	T	H	T	T	T
JAX00303400	11	7279782	0	A	G	G	A	A	G	A	G	G	G	A	G	G	G	A	A	A	A	A	G	G	G	G	H	A	G	A	A	A	A	G	G	A	G	H	A	H	G	G	A	G	H	H	G	G	G
JAX00303401	11	7289084	0	C	T	T	C	C	T	C	C	C	C	C	C	C	T	C	C	C	C	C	T	C	T	T	H	C	T	C	C	C	C	C	T	C	C	C	C	H	T	T	C	C	H	C	H	H	C
JAX00303402	11	7294337	0	T	G	G	T	T	G	T	G	G	T	T	G	T	G	T	T	T	T	T	G	G	G	G	H	T	G	T	T	T	T	G	G	T	T	T	T	H	G	G	T	G	H	H	G	H	G
JAX00303403	11	7294429	1	C	G	C	C	C	C	C	G	C	C	C	C	C	C	C	C	C	C	C	C	G	C	C	C	C	C	C	C	C	C	H	C	C	C	C	C	C	C	H	C	C	C	H	C	C	C
JAX00303406	11	7310914	1	A	G	G	A	A	G	A	A	G	A	A	G	A	G	A	A	A	A	A	G	A	G	G	H	A	G	A	A	A	A	H	G	A	A	A	A	H	G	H	A	G	H	A	G	H	G
JAX00303407	11	7314760	1	G	A	A	G	A	A	A	G	G	A	A	G	A	A	G	A	G	A	A	A	G	A	A	A	A	A	A	A	A	A	G	A	G	A	H	A	A	A	H	G	G	H	G	H	A	G
JAX00303410	11	7323966	1	C	T	T	C	C	T	T	T	T	C	T	T	C	T	C	C	C	C	T	T	T	T	T	T	C	T	T	T	C	T	T	T	C	C	C	T	H	T	T	C	T	H	H	T	H	T
JAX00024105	11	7326242	1	G	A	A	G	G	A	A	G	A	G	A	A	G	A	G	G	G	G	A	A	G	A	A	A	G	A	A	A	G	A	H	A	G	G	G	A	H	A	H	G	A	H	G	A	H	A
JAX00303414	11	7327338	0	A	T	A	A	A	A	A	T	A	A	A	A	A	A	A	A	A	A	A	A	T	A	A	A	A	A	A	A	A	A	H	A	A	A	A	A	A	A	H	A	A	A	A	A	A	A
JAX00303417	11	7330527	0	C	G	C	C	C	C	G	G	G	C	G	G	H	H	H	H	H	H	G	C	G	C	C	H	C	C	G	G	C	G	G	C	C	C	C	G	C	C	H	C	G	C	H	H	C	G
JAX00303419	11	7332879	1	T	C	C	T	T	C	C	C	C	C	C	C	C	C	T	T	T	T	C	C	C	C	C	C	T	C	C	C	T	C	C	C	T	C	H	C	H	C	C	T	C	H	H	C	C	C
JAX00303420	11	7333102	0	G	A	A	G	G	A	A	G	A	A	A	A	A	A	G	G	G	G	A	A	G	A	A	A	G	A	A	A	G	A	H	A	G	A	H	A	H	A	H	G	A	H	G	A	A	A
JAX00303421	11	7333526	0	C	T	T	C	C	T	T	T	T	T	T	T	T	T	C	C	C	C	T	T	T	T	T	T	C	T	T	T	C	T	T	T	C	T	H	T	H	T	T	C	T	H	H	T	T	T
JAX00303423	11	7334990	1	C	G	G	C	C	G	G	C	C	G	G	C	G	G	C	C	C	C	G	G	C	G	G	G	C	G	G	G	C	G	C	G	C	G	H	G	H	G	H	C	C	H	C	H	G	C
JAX00303425	11	7336235	1	A	T	T	A	A	T	T	A	T	T	T	T	T	T	A	A	A	A	T	T	A	T	T	T	A	T	T	T	A	T	H	T	A	T	H	T	H	T	H	A	T	H	A	T	T	T
JAX00303426	11	7338037	0	T	C	C	T	T	C	T	C	C	T	T	C	T	C	T	T	T	T	T	C	C	C	C	H	T	C	T	T	T	T	C	C	T	T	T	T	H	C	C	T	C	H	H	C	H	C
JAX00303427	11	7338360	0	C	T	T	C	C	T	C	C	C	C	C	C	C	T	C	C	C	C	C	T	C	T	T	C	C	T	C	C	C	C	C	T	C	C	C	C	H	T	H	C	C	H	C	H	H	C
JAX00303428	11	7340917	1	A	G	A	A	A	A	A	G	G	A	A	G	A	A	A	A	A	A	A	A	G	A	A	A	A	A	A	A	A	A	G	A	A	A	A	A	A	A	H	A	G	A	H	H	A	G
JAX00303430	11	7349422	0	C	T	C	C	C	C	C	T	T	C	C	T	C	C	C	C	C	C	C	C	T	C	C	C	C	C	C	C	C	C	T	C	C	C	C	C	C	C	H	C	T	C	H	H	C	T
JAX00024106	11	7358196	0	G	A	A	G	G	A	G	G	G	G	G	G	G	A	G	G	G	G	G	A	G	A	A	H	G	A	G	G	G	G	G	A	G	G	G	G	H	A	H	G	G	H	G	H	H	G
JAX00024107	11	7364255	1	T	C	C	T	T	C	C	C	C	C	C	C	C	C	T	T	T	T	C	C	C	C	C	C	T	C	C	C	T	C	C	C	T	C	H	C	H	C	C	T	C	H	H	C	C	C
JAX00024108	11	7367352	0	T	C	C	T	T	C	C	C	C	C	C	C	C	C	T	T	T	T	C	C	C	C	C	C	T	C	C	C	T	C	C	C	T	C	H	C	H	C	C	T	C	H	H	C	C	C
JAX00197266	11	7394460	1	T	C	T	T	T	T	T	T	C	T	T	C	T	T	T	T	T	T	T	T	T	T	T	T	T	T	T	T	T	T	H	T	T	T	T	T	T	T	T	T	C	T	T	H	T	C
JAX00197267	11	7394475	0	T	C	T	T	T	T	T	T	C	T	T	C	T	T	T	T	T	T	T	T	T	T	T	T	T	T	T	T	T	T	H	T	T	T	T	T	T	T	T	T	C	T	T	H	T	C
JAX00024109	11	7396540	0	T	C	T	T	T	T	T	T	C	T	T	C	T	T	T	T	T	T	T	T	T	T	T	T	T	T	T	T	T	T	H	T	T	T	T	T	T	T	T	T	C	T	T	H	T	C
JAX00303432	11	7396865	0	G	A	G	G	G	G	G	G	A	G	G	A	G	G	G	G	G	G	G	G	G	G	G	G	G	G	G	G	G	G	A	G	G	G	G	G	G	G	G	G	A	G	G	A	G	A
JAX00303435	11	7407008	0	A	G	A	A	A	A	A	G	A	A	A	A	A	A	A	A	A	A	A	A	G	A	A	A	A	A	A	A	A	A	H	A	A	A	A	A	A	A	H	A	A	A	H	A	A	A
JAX00303437	11	7413404	1	C	T	C	C	C	C	C	C	T	C	C	T	C	C	C	C	C	C	C	C	C	C	C	C	C	C	C	C	C	C	H	C	C	C	C	C	C	C	C	C	T	C	C	H	C	T
JAX00303438	11	7413435	1	A	G	A	A	A	A	A	G	A	A	A	A	A	A	A	A	A	A	A	A	G	A	A	A	A	A	A	A	A	A	H	A	A	A	A	A	A	A	H	A	A	A	H	A	A	A
JAX00303439	11	7415692	0	C	T	C	C	C	C	C	T	T	C	C	T	C	C	C	C	C	C	C	C	T	C	C	C	C	C	C	C	C	C	T	C	C	C	C	C	C	C	H	C	T	C	H	T	C	T
JAX00024110	11	7418911	1	A	G	A	A	G	A	A	G	G	G	A	G	G	A	A	G	A	G	A	A	G	A	A	A	G	A	A	A	G	A	G	A	A	G	H	A	H	A	H	A	G	A	H	H	H	G
JAX00303441	11	7421323	0	A	G	A	A	G	A	A	G	G	G	A	G	G	A	A	G	A	G	A	A	G	A	A	A	G	A	A	A	G	A	G	A	A	G	H	A	H	A	H	A	G	A	H	H	A	G
JAX00303443	11	7427141	1	T	C	T	T	C	T	T	C	C	C	T	C	C	T	T	C	T	C	T	T	C	T	T	T	C	T	T	T	C	T	C	T	T	C	H	T	H	T	H	T	C	T	H	H	H	C
JAX00197269	11	7441799	0	A	C	A	A	A	A	A	A	C	A	A	C	A	A	A	A	A	A	A	A	A	A	A	A	A	A	A	A	A	A	H	A	A	A	A	A	A	A	A	A	C	A	A	H	A	C
JAX00303447	11	7446090	1	T	G	G	T	T	G	T	G	G	T	T	G	T	G	T	T	T	T	T	G	G	G	G	H	T	G	T	T	T	T	G	G	T	T	T	T	H	G	G	T	G	H	H	G	H	G
JAX00024113	11	7448589	1	G	A	A	G	G	A	G	G	G	G	G	G	G	A	G	G	G	G	G	A	G	A	A	H	G	A	G	G	G	G	G	A	G	G	G	G	H	A	H	G	G	H	G	H	H	G
JAX00303448	11	7450445	1	A	G	A	A	A	A	A	A	G	A	A	G	A	A	A	A	A	A	A	A	A	A	A	A	A	A	A	A	A	A	H	A	A	A	A	A	A	A	A	A	G	A	A	H	A	G
JAX00197270	11	7458860	1	G	A	G	G	G	G	G	A	G	G	G	G	G	G	G	G	G	G	G	G	A	G	G	G	G	G	G	G	G	G	H	G	G	G	G	G	G	G	H	G	G	G	H	G	G	G
JAX00024114	11	7460207	1	G	C	C	G	G	C	G	G	G	G	G	G	G	C	G	G	G	G	G	C	G	C	C	H	G	C	G	G	G	G	G	C	G	G	G	G	H	C	H	G	G	H	G	H	H	G
JAX00024115	11	7470295	0	A	C	C	A	A	C	A	C	C	A	A	C	A	C	A	A	A	A	A	C	C	C	C	H	A	C	A	A	A	A	C	C	A	A	A	A	H	C	C	A	C	H	H	C	H	C
JAX00303458	11	7492970	0	T	C	C	T	T	C	T	T	C	T	T	C	T	C	T	T	T	T	T	C	T	C	C	H	T	C	T	T	T	T	H	C	T	T	T	T	H	C	H	T	C	H	T	C	H	C
JAX00303461	11	7493873	1	C	T	C	C	C	C	C	C	T	C	C	T	C	C	C	C	C	C	C	C	C	C	C	C	C	C	C	C	C	C	H	C	C	C	C	C	C	C	C	C	T	C	C	H	C	T
JAX00024117	11	7506319	1	A	C	C	A	A	C	A	A	A	A	A	A	A	C	A	A	A	A	A	C	A	C	C	H	A	C	A	A	A	A	A	C	A	A	A	A	H	C	H	A	A	H	A	H	H	A
JAX00303462	11	7512262	0	A	G	A	A	G	A	A	A	A	A	A	A	A	A	A	G	A	G	A	A	A	A	A	A	G	A	A	A	G	A	A	A	A	A	A	A	H	A	A	A	A	A	A	A	A	A
JAX00303463	11	7515142	0	G	A	G	G	A	G	G	A	A	G	G	A	G	G	G	A	G	A	G	G	A	G	G	G	A	G	G	G	A	G	A	G	G	G	G	G	H	G	H	G	A	G	H	H	G	A
JAX00024118	11	7515837	1	C	T	T	C	C	T	C	C	C	C	C	C	C	T	C	C	C	C	C	T	C	T	T	H	C	T	C	C	C	C	C	T	C	C	C	C	H	T	H	C	C	H	C	H	H	C
JAX00303465	11	7517186	1	T	C	T	T	T	T	T	C	C	T	T	C	T	T	T	T	T	T	T	T	C	T	T	T	T	T	T	T	T	T	C	T	T	T	T	T	T	T	H	T	C	T	H	H	T	C
JAX00303467	11	7528936	1	A	G	G	A	G	G	A	G	G	A	A	G	A	G	A	G	A	G	A	G	G	G	G	H	G	G	A	A	G	A	G	G	A	A	A	A	G	G	G	A	G	H	H	G	H	G
JAX00303468	11	7528990	1	C	T	T	C	T	T	C	C	C	C	C	C	C	T	C	T	C	T	C	T	C	T	T	H	T	T	C	C	T	C	C	T	C	C	C	C	T	T	H	C	C	H	C	H	H	C
JAX00024119	11	7529501	0	T	C	C	T	C	C	T	T	T	T	T	T	T	C	T	C	T	C	T	C	T	C	C	H	C	C	T	T	C	T	T	C	T	T	T	T	C	C	C	T	T	H	T	H	H	T
JAX00303469	11	7529844	0	C	T	T	C	T	T	C	T	T	C	C	T	C	T	C	T	C	T	C	T	T	T	T	H	T	T	C	C	T	C	T	T	C	C	C	C	T	T	T	C	T	H	H	T	H	T
JAX00303470	11	7531221	1	G	T	G	G	G	G	G	T	T	G	G	T	G	G	G	G	G	G	G	G	T	G	G	G	G	G	G	G	G	G	T	G	G	G	G	G	G	G	H	G	T	G	H	H	G	T
JAX00024120	11	7547738	1	C	T	T	C	T	T	C	C	C	C	C	C	C	T	C	T	C	T	C	T	C	T	T	H	T	T	C	C	T	C	C	T	C	C	C	C	T	T	H	C	C	H	C	H	H	C
JAX00303472	11	7550198	0	G	A	A	G	G	A	G	G	G	G	G	G	G	H	G	G	G	G	G	A	G	A	A	H	G	A	G	G	G	G	G	A	G	G	G	G	H	A	G	G	G	H	G	H	H	G
JAX00303473	11	7553171	0	C	T	C	C	C	C	C	C	T	C	C	T	C	C	C	C	C	C	C	C	C	C	C	C	C	C	C	C	C	C	H	C	C	C	C	C	C	C	C	C	T	C	C	H	C	T
JAX00024121	11	7553204	0	G	A	A	G	G	A	G	G	G	G	G	G	G	A	G	G	G	G	G	A	G	A	A	H	G	A	G	G	G	G	G	A	G	G	G	G	H	A	H	G	G	H	G	H	H	G
JAX00303474	11	7566159	1	G	A	A	G	A	A	G	G	A	G	G	A	G	A	G	A	G	A	G	A	G	A	A	H	A	A	G	G	A	G	H	A	G	G	G	G	A	A	H	G	A	H	G	A	H	A
JAX00303475	11	7566403	0	T	C	C	T	T	C	T	T	C	T	T	C	T	C	T	T	T	T	T	C	T	C	C	H	T	C	T	T	T	T	H	C	T	T	T	T	H	C	H	T	C	H	T	C	H	C
JAX00303476	11	7566451	0	A	G	G	A	G	G	A	G	A	A	A	A	A	G	A	G	A	G	A	G	G	G	G	H	G	G	A	A	G	A	H	G	A	A	A	A	G	G	G	A	A	H	H	H	H	A
JAX00303481	11	7568929	1	C	T	T	C	C	T	C	C	C	T	C	C	T	T	C	C	C	C	C	T	C	T	T	H	C	T	C	C	C	C	C	T	C	T	H	C	H	T	H	C	C	H	C	H	T	C
JAX00303482	11	7568989	0	A	C	C	A	A	C	A	C	C	C	A	C	C	C	A	A	A	A	A	C	C	C	C	H	A	C	A	A	A	A	C	C	A	C	A	A	H	C	C	A	C	H	A	C	C	C
JAX00303483	11	7570395	1	T	G	T	T	T	T	T	G	G	G	T	G	G	T	T	T	T	T	T	T	G	T	T	T	T	T	T	T	T	T	G	T	T	G	H	T	T	T	H	T	G	T	H	H	H	G
JAX00303484	11	7573150	1	A	G	A	A	G	A	A	G	G	A	A	G	A	A	A	G	A	G	A	A	G	A	A	A	G	A	A	A	G	A	G	A	A	A	A	A	H	A	H	A	G	A	H	H	A	G
JAX00303485	11	7576351	0	A	T	T	A	T	T	A	T	A	T	A	A	T	T	A	T	A	T	A	T	T	T	T	H	H	T	A	A	T	A	H	T	A	T	H	A	T	T	T	A	A	H	H	H	T	A
JAX00024123	11	7578695	1	C	T	T	C	T	T	C	T	T	T	C	T	T	T	C	T	C	T	C	T	T	T	T	H	T	T	C	C	T	C	T	T	C	T	H	C	T	T	T	C	T	H	H	T	T	T
JAX00303487	11	7579274	1	G	T	G	G	T	G	G	G	G	G	G	G	G	G	G	T	G	T	G	G	G	G	G	G	T	G	G	G	T	G	G	G	G	G	G	G	H	G	G	G	G	G	G	G	G	G
JAX00303488	11	7598983	1	A	G	G	A	G	G	A	G	G	G	A	G	G	G	A	G	A	G	A	G	G	G	G	H	G	G	A	A	G	A	G	G	A	G	H	A	G	G	G	A	G	H	H	G	G	G
JAX00303489	11	7605952	0	G	A	G	G	G	G	G	G	A	G	G	A	G	G	G	G	G	G	G	G	G	G	G	G	G	G	G	G	G	G	H	G	G	G	G	G	G	G	G	G	A	G	G	H	G	A
JAX00303490	11	7606003	0	T	C	T	T	T	T	T	T	C	T	T	C	T	T	T	T	T	T	T	T	T	T	T	T	T	T	T	T	T	T	H	T	T	T	T	T	T	T	T	T	C	T	T	H	T	C
JAX00303491	11	7606085	0	G	A	A	G	A	A	G	A	G	A	G	G	A	A	G	A	G	A	G	A	A	A	A	H	A	A	G	G	A	G	H	A	G	A	H	G	A	A	A	G	G	H	H	H	A	G
JAX00024125	11	7606921	1	A	G	G	A	G	G	A	G	G	G	A	G	G	G	A	G	A	G	A	G	G	G	G	H	G	G	A	A	G	A	G	G	A	G	H	A	G	G	G	A	G	H	H	G	G	G
JAX00303492	11	7623393	0	T	G	T	T	T	T	T	T	T	G	T	T	G	T	T	T	T	T	T	T	T	T	T	T	T	T	T	T	T	T	T	T	T	G	H	T	T	T	T	T	T	T	T	T	H	T
JAX00303493	11	7623563	0	A	T	T	A	T	T	A	T	T	T	A	T	T	T	A	T	A	T	A	T	T	T	T	H	T	T	A	A	T	A	T	T	A	T	H	A	T	T	T	A	T	H	H	T	T	T
JAX00303494	11	7632534	0	T	C	C	T	C	C	T	C	C	T	T	C	T	C	T	C	T	C	T	C	C	C	C	H	C	C	T	T	C	T	C	C	T	T	T	T	C	C	C	T	C	H	H	C	H	C
JAX00303495	11	7634471	0	A	G	A	A	A	A	A	A	G	A	A	G	A	A	A	A	A	A	A	A	A	A	A	A	A	A	A	A	A	A	H	A	A	A	A	A	A	A	A	A	G	A	A	H	A	G
JAX00303496	11	7634561	1	T	C	C	T	C	C	T	C	C	C	T	C	C	C	T	C	T	C	T	C	C	C	C	H	C	C	T	T	C	T	C	C	T	C	H	T	C	C	C	T	C	H	H	C	C	C
JAX00197275	11	7634694	1	C	A	C	C	C	C	C	C	A	C	C	A	C	C	C	C	C	C	C	C	C	C	C	C	C	C	C	C	C	C	H	C	C	C	C	C	C	C	C	C	A	C	C	H	C	A
JAX00024127	11	7638579	0	A	G	G	A	G	G	A	G	G	G	A	G	G	G	A	G	A	G	H	G	G	G	G	G	G	G	A	A	G	A	G	G	A	G	H	A	G	G	G	A	G	H	H	G	G	G
JAX00024130	11	7660646	0	T	G	G	T	G	G	G	G	G	G	G	G	G	G	T	G	T	G	G	G	G	G	G	G	G	G	G	G	G	G	G	G	T	G	H	G	G	G	G	T	G	H	H	G	G	G
JAX00303498	11	7665787	1	T	C	T	T	C	T	T	T	T	T	T	T	T	T	T	C	T	C	T	T	T	T	T	T	C	T	T	T	C	T	T	T	T	T	T	T	H	T	T	T	T	T	T	T	T	T
JAX00303499	11	7679497	1	C	T	T	C	C	T	C	C	C	C	C	C	C	T	C	C	C	C	C	T	C	T	T	H	C	T	C	C	C	C	C	T	C	C	C	C	H	T	H	C	C	H	C	H	H	C
JAX00303502	11	7680317	1	A	G	G	A	A	G	A	A	A	A	A	A	A	G	A	A	A	A	A	G	A	G	G	H	A	G	A	A	A	A	A	G	A	A	A	A	H	G	H	A	A	H	A	H	H	A
JAX00303503	11	7680337	1	T	C	C	T	T	C	T	T	C	T	T	C	T	C	T	T	T	T	T	C	T	C	C	H	T	C	T	T	T	T	H	C	T	T	T	T	H	C	H	T	C	H	T	C	H	C
JAX00303507	11	7687508	1	C	T	C	C	C	C	C	C	T	C	C	T	C	C	C	C	C	C	C	C	C	C	C	C	C	C	C	C	C	C	H	C	C	C	C	C	C	C	C	C	T	C	C	H	C	T
JAX00024133	11	7707312	1	A	C	C	A	A	C	A	A	A	A	A	A	A	C	A	A	A	A	A	C	A	C	C	H	A	C	A	A	A	A	A	C	A	A	A	A	H	C	H	A	A	H	A	H	H	A
JAX00303511	11	7710712	1	T	C	C	T	C	C	T	C	C	C	T	C	C	C	T	C	T	C	T	C	C	C	C	H	C	C	T	T	C	T	C	C	T	C	H	T	C	C	C	T	C	H	H	C	C	C
JAX00303512	11	7725681	1	A	G	A	A	G	A	A	A	A	A	A	A	A	A	A	G	A	G	A	A	A	A	A	A	G	A	A	A	G	A	A	A	A	A	A	A	H	A	A	A	A	A	A	A	A	A
JAX00303514	11	7729442	1	G	A	G	G	G	G	G	A	G	G	G	G	G	G	G	G	G	G	G	G	A	G	G	G	G	G	G	G	G	G	H	G	G	G	G	G	G	G	H	G	G	G	H	G	G	G
JAX00024134	11	7731203	0	A	G	A	A	A	A	A	G	G	A	A	G	A	A	A	A	A	A	A	A	G	A	A	A	A	A	A	A	A	A	G	A	A	A	A	A	A	A	H	A	G	A	H	H	A	G
JAX00197277	11	7731488	1	A	G	A	A	A	A	A	A	G	A	A	G	A	A	A	A	A	A	A	A	A	A	A	A	A	A	A	A	A	A	H	A	A	A	A	A	A	A	A	A	G	A	A	H	A	G
JAX00303515	11	7732134	0	G	A	G	G	G	G	G	G	A	G	G	A	G	G	G	G	G	G	G	G	G	G	G	G	G	G	G	G	G	G	H	G	G	G	G	G	G	G	G	G	A	G	G	H	G	A
JAX00024136	11	7755862	1	G	T	G	G	T	G	G	T	T	T	G	T	T	G	G	T	G	T	G	G	T	G	G	G	T	G	G	G	T	G	T	G	G	T	H	G	H	G	H	G	T	G	H	H	H	T
JAX00303516	11	7757266	0	G	A	G	G	G	G	G	A	G	G	G	G	G	G	G	G	G	G	G	G	A	G	G	G	G	G	G	G	G	G	H	G	G	G	G	G	G	G	H	G	G	G	H	G	G	G
JAX00303517	11	7757328	1	T	C	T	T	T	T	T	C	C	T	T	C	T	T	T	T	T	T	T	T	C	T	T	T	T	T	T	T	T	T	C	T	T	T	T	T	T	T	H	T	C	T	H	H	T	C
JAX00303518	11	7757426	1	T	C	T	T	T	T	T	C	C	T	T	C	T	T	T	T	T	T	T	T	C	T	T	T	T	T	T	T	T	T	C	T	T	T	T	T	T	T	H	T	C	T	H	H	T	C
JAX00303520	11	7762144	0	C	G	C	C	G	C	C	C	C	G	C	C	G	C	C	G	C	G	C	C	C	C	C	C	G	C	C	C	G	C	C	C	C	G	H	C	H	C	C	C	C	C	C	C	H	C
JAX00303521	11	7763021	1	T	C	T	T	T	T	T	T	C	T	T	C	T	T	T	T	T	T	T	T	T	T	T	T	T	T	T	T	T	T	H	T	T	T	T	T	T	T	T	T	C	T	T	H	T	C
JAX00024137	11	7764084	0	G	A	G	G	A	G	G	G	G	G	G	G	G	G	G	A	G	A	G	G	G	G	G	G	A	G	G	G	H	G	G	G	G	G	G	G	H	G	G	G	G	G	G	G	G	G
JAX00303522	11	7807376	1	T	C	T	T	T	T	T	T	C	T	T	C	T	T	T	T	T	T	T	T	T	T	T	T	T	T	T	T	T	T	H	T	T	T	T	T	T	T	T	T	C	T	T	H	T	C
JAX00303525	11	7815518	0	A	T	A	A	A	A	A	A	T	A	H	T	A	A	A	A	A	A	A	A	A	A	A	A	A	A	A	A	A	A	H	A	A	A	A	A	A	A	A	A	T	A	A	H	A	T
JAX00024140	11	7819222	1	C	A	C	C	C	C	C	A	A	C	C	A	C	C	C	C	C	C	C	C	A	C	C	C	C	C	C	C	C	C	A	C	C	C	C	C	C	C	H	C	A	C	H	H	C	A
JAX00197280	11	7832394	0	T	C	T	T	T	T	T	C	C	T	T	C	T	T	T	T	T	T	T	T	C	T	T	T	T	T	T	T	T	T	C	T	T	T	T	T	T	T	H	T	C	T	H	H	T	C
JAX00197281	11	7837241	0	G	C	G	G	G	G	G	C	C	G	G	C	G	G	G	G	G	G	G	G	C	G	G	G	G	G	G	G	G	G	C	G	G	G	G	G	G	G	H	G	C	G	H	C	G	C
JAX00303532	11	7851521	1	A	G	A	A	A	A	A	G	G	A	A	G	A	A	A	A	A	A	A	A	G	A	A	A	A	A	A	A	A	A	G	A	A	A	A	A	A	A	H	A	G	A	H	H	A	G
JAX00024143	11	7851631	0	G	A	A	G	A	A	G	G	G	A	G	G	A	A	G	A	G	A	G	A	G	A	A	H	A	A	G	G	A	G	G	A	G	A	H	G	A	A	H	G	G	H	G	H	A	G
JAX00024144	11	7852880	1	T	C	C	T	C	C	T	C	C	C	T	C	C	C	T	C	T	C	T	C	C	C	C	H	C	C	T	T	C	T	C	C	T	C	H	T	C	C	C	T	C	H	H	C	C	C
JAX00303534	11	7852895	1	A	C	C	A	C	C	A	C	C	C	A	C	C	C	A	C	A	C	A	C	C	C	C	H	C	C	A	A	C	A	C	C	A	C	H	A	C	C	C	A	C	H	H	C	C	C
JAX00024145	11	7852963	1	C	T	T	C	T	T	C	C	C	T	C	C	T	T	C	T	C	T	C	T	C	T	T	H	T	T	C	C	T	C	C	T	C	T	H	C	T	T	H	C	C	H	C	H	T	C
JAX00303537	11	7875490	0	T	A	A	T	A	A	T	A	T	A	T	T	A	A	T	A	T	A	T	A	A	A	A	H	A	A	T	T	A	T	H	A	T	A	H	T	A	A	A	T	T	H	H	H	A	T
JAX00303538	11	7876748	0	G	A	G	G	G	G	G	G	A	G	G	A	G	G	G	G	G	G	G	G	G	G	G	G	G	G	G	G	G	G	H	G	G	G	G	G	G	G	G	G	A	G	G	H	G	A
JAX00303539	11	7877124	1	G	A	G	G	G	G	G	G	A	G	G	A	G	G	G	G	G	G	G	G	G	G	G	G	G	G	G	G	G	G	H	G	G	G	G	G	G	G	G	G	A	G	G	H	G	A
JAX00303545	11	7903052	1	G	A	G	G	A	G	G	A	A	G	G	A	G	G	G	A	G	A	G	G	A	G	G	G	A	G	G	G	A	G	A	G	G	G	G	G	H	G	H	G	A	G	H	H	G	A
JAX00303546	11	7903796	0	G	T	G	G	G	G	G	T	T	G	G	T	G	G	G	G	G	G	G	G	T	G	G	G	G	G	G	G	G	G	T	G	G	G	G	G	G	G	H	G	T	G	H	H	G	T
JAX00303547	11	7903827	0	G	A	A	G	G	A	G	G	G	A	G	G	A	A	G	G	G	G	G	A	G	A	A	H	G	A	G	G	G	G	G	A	G	A	H	G	H	A	H	G	G	H	G	H	A	G
JAX00024146	11	7908816	0	A	C	C	A	A	C	A	A	C	C	A	C	C	C	A	A	A	A	A	C	A	C	C	H	A	C	A	A	A	A	H	C	A	C	H	A	H	C	H	A	C	H	A	C	C	C
JAX00024147	11	7908876	0	A	G	G	A	A	G	A	G	G	G	A	G	G	G	A	A	A	A	A	G	G	G	G	H	A	G	A	A	A	A	G	G	A	G	H	A	H	G	G	A	G	H	H	G	G	G
JAX00303548	11	7918608	1	A	G	A	A	A	A	A	G	G	A	A	G	A	A	A	A	A	A	A	A	G	A	A	A	A	A	A	A	A	A	G	A	A	A	A	A	A	A	H	A	G	A	H	H	A	G
JAX00303550	11	7918827	0	C	A	A	C	A	A	C	C	C	A	C	C	A	A	C	A	C	A	C	A	C	A	A	H	A	A	C	C	A	C	C	A	C	A	H	C	A	A	H	C	C	H	C	H	A	C
JAX00024149	11	7940093	1	A	G	G	A	G	G	A	A	A	G	A	A	G	G	A	G	A	G	A	G	A	G	G	H	G	G	A	A	G	A	A	G	A	G	H	A	G	G	H	A	A	H	A	H	G	A
JAX00303559	11	7940454	0	G	A	G	G	A	G	G	G	G	G	G	G	G	G	G	A	G	A	G	G	G	G	G	G	A	G	G	G	A	G	G	G	G	G	G	G	H	G	G	G	G	G	G	G	G	G
JAX00024150	11	7940673	0	C	T	T	C	T	T	C	C	C	T	C	C	T	T	C	T	C	T	C	T	C	T	T	H	T	T	C	C	T	C	C	T	C	T	H	C	T	T	H	C	C	H	C	H	T	C
JAX00024151	11	7944367	0	G	T	T	G	T	T	G	G	G	T	G	G	T	T	G	T	G	T	G	T	G	T	T	H	T	T	G	G	T	G	G	T	G	T	H	G	T	T	H	G	G	H	G	H	T	G
JAX00303563	11	7962155	0	A	C	A	A	A	A	A	C	A	A	H	A	A	A	A	A	A	A	H	A	C	A	A	A	A	A	A	A	A	A	H	A	A	A	A	A	A	A	H	A	A	A	H	A	A	A
JAX00024153	11	7971848	0	C	T	T	C	T	T	C	C	C	T	C	C	T	T	C	T	C	T	C	T	C	T	T	H	T	T	C	C	T	C	H	T	C	T	H	C	T	T	H	C	C	H	C	T	T	C
JAX00303565	11	7975319	0	G	A	G	G	G	G	G	G	A	G	G	A	G	G	G	G	G	G	G	G	G	G	G	G	G	G	G	G	G	G	H	G	G	G	G	G	G	G	G	G	A	G	G	G	G	A
JAX00303566	11	7975335	1	C	T	C	C	T	C	C	T	C	C	C	C	C	C	C	T	C	T	C	C	T	C	C	C	T	C	C	C	T	C	H	C	C	C	C	C	H	C	H	C	C	C	H	C	C	C
JAX00303567	11	7975370	1	G	A	G	G	A	G	G	G	G	G	G	G	G	G	G	A	G	A	G	G	G	G	G	G	A	G	G	G	A	G	G	G	G	G	G	G	H	G	G	G	G	G	G	G	G	G
JAX00303568	11	7975382	0	C	A	C	C	C	C	C	A	C	C	C	C	C	C	C	C	C	C	C	C	A	C	C	C	C	C	C	C	C	C	H	C	C	C	C	C	C	C	C	C	C	C	H	C	C	C
JAX00303569	11	7984379	0	G	A	G	G	G	G	G	G	A	G	G	A	G	G	G	G	G	G	G	G	G	G	G	G	G	G	G	G	G	G	H	G	G	G	G	G	G	G	G	G	A	G	G	H	G	A
JAX00303572	11	7992521	1	A	G	A	A	A	A	A	G	G	A	A	G	A	A	A	A	A	A	A	A	G	A	A	A	A	A	A	A	A	A	G	A	A	A	A	A	A	A	H	A	G	A	H	H	A	G
JAX00303573	11	8000901	1	A	T	A	A	A	A	A	A	T	A	A	T	A	A	A	A	A	A	A	A	A	A	A	A	A	A	A	A	A	A	H	A	A	A	A	A	A	A	A	A	T	A	A	H	A	T
JAX00303574	11	8001295	1	C	T	C	C	C	C	C	C	C	T	C	C	T	C	C	C	C	C	C	C	C	C	C	C	C	C	C	C	C	C	C	C	C	T	H	C	C	C	C	C	C	C	C	C	H	C
JAX00024156	11	8018714	1	T	C	C	T	T	C	T	C	C	C	T	C	C	C	T	T	T	T	T	C	C	C	C	H	T	C	T	T	T	T	C	C	T	C	H	T	H	C	C	T	C	H	H	C	C	C
JAX00303575	11	8019414	1	A	G	G	A	G	G	A	A	A	A	A	A	A	G	A	G	A	G	A	G	A	G	G	H	G	G	A	A	G	A	A	G	A	A	A	A	G	G	H	A	A	H	A	H	H	A
JAX00303577	11	8044850	1	C	T	C	C	C	C	C	C	T	C	C	T	C	C	C	C	C	C	C	C	C	C	C	C	C	C	C	C	C	C	H	C	C	C	C	C	C	C	C	C	T	C	C	H	C	T
JAX00303578	11	8045119	0	C	A	C	C	A	C	C	C	C	C	C	C	C	C	C	A	C	A	C	C	C	C	C	C	A	C	C	C	A	C	C	C	C	C	C	C	H	C	C	C	C	C	C	C	C	C
JAX00303579	11	8046878	0	T	C	T	T	T	T	T	C	T	T	T	T	T	T	T	T	T	T	T	T	C	T	T	T	T	T	T	T	T	T	H	T	T	T	T	T	T	T	H	T	T	T	H	T	T	T
JAX00303580	11	8069802	1	G	C	G	G	G	G	G	C	C	G	G	C	G	G	G	G	G	G	G	G	C	G	G	G	G	G	G	G	G	G	C	G	G	G	G	G	G	G	H	G	C	G	H	H	G	C
JAX00303581	11	8073400	0	C	A	C	C	C	C	C	C	C	A	C	C	A	C	C	C	C	C	C	C	C	C	C	C	C	C	C	C	C	C	C	C	C	A	H	C	C	C	C	C	C	C	C	C	H	C
JAX00303585	11	8095920	0	A	C	A	A	A	A	A	A	C	A	A	C	A	A	A	A	A	A	A	A	A	A	A	A	A	A	A	A	A	A	H	A	A	A	A	A	A	A	A	A	C	A	A	H	A	C
JAX00303587	11	8100142	0	A	G	A	A	G	A	A	G	G	G	A	G	G	A	A	G	A	G	A	A	G	A	A	A	G	A	A	A	G	A	G	A	A	G	A	A	H	A	H	A	G	A	H	A	A	G
JAX00024162	11	8100375	0	A	G	G	A	G	G	A	G	G	A	A	G	A	G	A	G	A	G	A	G	G	G	G	H	G	G	A	A	G	A	G	G	A	A	A	A	G	G	G	A	G	H	H	G	H	G
JAX00024163	11	8101974	0	A	G	G	A	G	G	A	G	G	A	A	G	A	G	A	G	A	G	A	G	G	G	G	H	G	G	A	A	G	A	G	G	A	A	A	A	G	G	G	A	G	H	H	G	H	G
JAX00303590	11	8110408	0	T	C	T	T	T	T	T	C	C	T	T	C	T	T	T	T	T	T	T	T	C	T	T	T	T	T	T	T	T	T	C	T	T	T	T	T	T	T	H	T	C	T	H	H	T	C
JAX00303591	11	8111565	0	C	T	C	C	T	C	C	C	C	C	C	C	C	C	C	H	C	H	C	C	C	C	C	C	T	C	C	C	T	C	C	C	C	C	C	C	H	C	C	C	C	C	C	C	C	C
JAX00024165	11	8150156	1	C	T	T	C	C	T	C	T	C	T	C	C	T	T	C	C	C	C	C	T	T	T	T	H	C	T	C	C	C	C	H	T	C	T	H	C	H	T	T	C	C	H	H	H	T	C
JAX00024166	11	8154257	1	G	T	T	G	G	T	G	G	G	T	G	G	T	T	G	G	G	G	G	T	G	T	T	H	G	T	G	G	G	G	G	T	G	T	H	G	H	T	H	G	G	H	G	H	T	G
JAX00024167	11	8163597	1	T	A	A	T	T	A	T	A	A	A	T	A	A	A	T	T	T	T	T	A	A	A	A	H	T	A	T	T	T	T	A	A	T	A	H	T	H	A	A	T	A	H	H	A	A	A
JAX00303596	11	8164951	0	G	A	G	G	G	G	G	A	G	G	G	G	G	G	G	G	G	G	G	G	A	G	G	G	G	G	G	G	G	G	H	G	G	G	G	G	G	G	H	G	G	G	H	G	G	G
JAX00303597	11	8165179	1	A	G	A	A	A	A	A	G	A	A	A	A	A	A	A	A	A	A	A	A	G	A	A	A	A	A	A	A	A	A	H	A	A	A	A	A	A	A	H	A	A	A	H	A	A	A
JAX00303598	11	8166844	1	G	A	G	G	G	G	G	G	A	G	G	A	G	G	G	G	G	G	G	G	G	G	G	G	G	G	G	G	G	G	H	G	G	G	G	G	G	G	G	G	A	G	G	H	G	A
JAX00303599	11	8167374	0	T	C	T	T	T	T	T	T	C	T	T	C	T	T	T	T	T	T	T	T	T	T	T	T	T	T	T	T	T	T	H	T	T	T	T	T	T	T	T	T	C	T	T	H	T	C
JAX00303601	11	8169706	0	G	A	G	G	G	G	G	G	G	A	G	G	A	G	G	G	G	G	G	G	G	G	G	G	G	G	G	G	G	G	G	G	G	A	H	G	G	G	G	G	G	G	G	G	H	G
JAX00024168	11	8180501	1	A	G	G	A	A	G	A	G	G	G	A	G	G	G	A	A	A	A	A	G	G	G	G	H	A	G	A	A	A	A	G	G	A	G	H	A	H	G	G	A	G	H	H	G	G	G
JAX00024169	11	8183454	0	C	G	G	C	C	G	C	C	C	C	C	C	C	G	C	C	C	C	C	G	C	G	G	H	C	G	C	C	C	C	C	G	C	C	C	C	H	G	H	C	C	H	C	H	H	C
JAX00197289	11	8183781	1	T	C	T	T	T	T	T	T	T	C	T	T	C	T	T	T	T	T	T	T	T	T	T	T	T	T	T	T	T	T	T	T	T	C	H	T	T	T	T	T	T	T	T	T	H	T
JAX00024171	11	8209572	1	A	G	A	A	G	A	A	A	A	A	A	A	A	A	A	G	A	G	A	A	A	A	A	A	G	A	A	A	G	A	A	A	A	A	A	A	H	A	A	A	A	A	A	A	A	A
JAX00024172	11	8210206	0	G	A	A	G	G	A	G	G	G	G	G	G	G	A	G	G	G	G	G	A	G	A	A	H	G	A	G	G	G	G	G	A	G	G	G	G	H	A	H	G	G	H	G	H	H	G
JAX00197292	11	8235429	0	G	A	G	G	G	G	G	G	A	G	G	A	G	G	G	G	G	G	G	G	G	G	G	G	G	G	G	G	G	G	H	G	G	G	G	G	G	G	G	G	A	G	G	H	G	A
JAX00197293	11	8235472	1	A	G	A	A	A	A	A	A	G	A	A	G	A	A	A	A	A	A	A	A	A	A	A	A	A	A	A	A	A	A	H	A	A	A	A	A	A	A	A	A	G	A	A	H	A	G
JAX00303602	11	8241718	1	G	T	G	G	G	G	G	G	T	G	G	T	G	G	G	G	G	G	G	G	G	G	G	G	G	G	G	G	G	G	H	G	G	G	G	G	G	G	G	G	T	G	G	H	G	T
JAX00024173	11	8244121	1	A	C	C	A	A	C	C	A	A	A	C	A	A	C	A	A	A	A	C	C	A	C	C	C	A	C	C	C	A	C	A	C	A	A	A	C	H	C	H	A	A	H	A	H	H	A
JAX00024174	11	8244787	0	A	T	T	A	A	T	T	A	A	A	T	A	A	T	A	A	A	A	T	T	A	T	T	T	A	T	T	T	A	T	A	T	A	A	A	T	H	T	H	A	A	H	A	H	H	A
JAX00024175	11	8257426	0	G	A	A	G	G	A	G	G	G	G	G	G	G	A	G	G	G	G	G	A	G	A	A	H	G	A	G	G	G	G	G	A	G	G	G	G	H	A	A	G	G	H	G	H	H	G
JAX00024176	11	8282310	0	A	C	C	A	A	C	A	C	C	A	A	C	A	C	A	A	A	A	A	C	C	C	C	H	A	C	A	A	A	A	C	C	A	A	A	A	H	C	C	A	C	H	H	C	H	C
JAX00303604	11	8283020	0	G	A	A	G	G	A	G	G	G	G	G	G	G	A	G	G	G	G	G	A	G	A	A	H	G	A	G	G	G	G	G	A	G	G	G	G	H	A	H	G	G	H	G	H	H	G
JAX00303607	11	8291030	0	A	T	A	A	A	A	A	T	A	A	A	A	A	A	A	A	A	A	A	A	T	A	A	A	A	A	A	A	A	A	H	A	A	A	A	A	A	A	H	A	A	A	H	A	A	A
JAX00303608	11	8294040	0	A	G	G	A	A	G	A	A	A	A	A	A	A	G	A	A	A	A	A	G	A	G	G	H	A	G	A	A	A	A	A	G	A	A	A	A	H	G	H	A	A	H	A	H	H	A
JAX00303610	11	8296209	0	A	C	C	A	A	C	A	C	A	A	A	A	A	C	A	A	A	A	A	C	C	C	C	H	A	C	A	A	A	A	H	C	A	A	A	A	H	C	C	A	A	H	H	H	H	A
JAX00303613	11	8300965	1	T	C	C	T	T	C	T	C	T	T	T	T	T	C	T	T	T	T	T	C	C	C	C	H	T	C	T	T	T	T	H	C	T	T	T	T	H	C	C	T	T	H	H	H	H	T
JAX00303614	11	8336652	1	T	A	A	T	T	A	T	A	T	A	T	T	A	A	T	T	T	T	T	A	A	A	A	H	T	A	T	T	T	T	H	A	T	A	H	T	H	A	A	T	T	H	H	H	A	T
JAX00303619	11	8356253	1	G	T	T	G	G	T	G	T	G	G	G	G	G	T	G	G	G	G	G	T	T	T	T	H	G	T	G	G	G	G	H	T	G	G	G	G	H	T	T	G	G	H	H	H	H	G
JAX00024181	11	8359105	0	C	A	A	C	C	A	C	A	A	C	C	A	C	A	C	C	C	C	C	A	A	A	A	H	C	A	C	C	C	C	A	A	C	C	C	C	H	A	A	C	A	H	H	A	H	A
JAX00024182	11	8378220	0	G	A	G	G	G	A	G	G	G	G	G	G	G	A	G	G	G	G	G	A	G	A	G	A	G	A	G	G	G	G	G	A	G	G	G	G	H	A	G	G	G	G	G	H	G	G
JAX00303621	11	8383517	1	G	A	G	G	G	G	G	A	A	G	G	A	G	G	G	G	G	G	G	G	A	G	G	G	G	G	G	G	G	G	A	G	G	G	G	G	G	G	H	G	A	G	H	H	G	A
JAX00303623	11	8386602	0	A	C	A	A	A	A	A	C	C	C	A	C	C	A	A	A	A	A	A	A	C	A	A	A	A	A	A	A	A	A	C	A	A	C	H	A	A	A	H	A	C	A	H	A	H	C
JAX00303625	11	8390257	0	T	C	T	T	T	T	C	C	C	C	C	C	C	T	T	T	T	T	C	T	C	H	T	H	T	T	C	H	H	C	C	T	T	C	H	C	T	T	H	T	C	T	H	H	H	C
JAX00303626	11	8394386	1	T	C	T	T	T	T	T	C	C	T	T	C	T	T	T	T	T	T	T	T	C	T	T	T	T	T	T	T	T	T	C	T	T	T	T	T	T	T	H	T	C	T	H	H	T	C
JAX00303627	11	8397586	0	A	G	A	A	A	A	G	G	G	A	G	G	A	A	A	A	A	A	G	A	G	A	A	H	A	A	G	G	A	G	G	A	A	A	A	G	A	A	H	A	G	A	H	H	A	G
JAX00303628	11	8398168	0	T	C	T	T	T	T	T	T	C	T	T	C	T	T	T	T	T	T	T	T	T	T	T	T	T	T	T	T	T	T	H	T	T	T	T	T	T	T	T	T	C	T	T	H	T	C
JAX00303629	11	8398375	0	G	A	G	G	G	G	G	G	A	G	G	A	G	G	G	G	G	G	G	G	G	G	G	G	G	G	G	G	G	G	H	G	G	G	G	G	G	G	G	G	A	G	G	H	G	A
JAX00024185	11	8402197	0	T	G	T	T	T	G	G	G	G	G	G	G	G	G	T	T	T	T	G	G	G	G	T	G	T	G	G	G	T	G	G	G	T	G	H	G	H	G	H	T	G	T	H	G	H	G
JAX00303630	11	8406731	0	C	A	C	C	C	A	C	C	C	A	C	C	H	H	C	C	C	C	C	A	C	A	C	H	C	A	C	C	C	C	C	A	C	A	H	C	H	A	C	C	C	C	C	C	H	C
JAX00303633	11	8416660	1	C	T	C	C	C	C	C	T	C	C	C	C	C	C	C	C	C	C	C	C	T	C	C	C	C	C	C	C	C	C	H	C	C	C	C	C	C	C	H	C	C	C	H	C	C	C
JAX00303634	11	8416778	1	C	T	C	C	C	T	C	C	T	T	C	T	T	T	C	C	C	C	C	T	C	T	C	H	C	T	C	C	C	C	H	T	C	T	H	C	H	T	C	C	T	C	C	T	H	T
JAX00303635	11	8431553	1	C	G	C	C	C	C	C	G	C	C	C	C	C	C	C	C	C	C	C	C	G	C	C	C	C	C	C	C	C	C	H	C	C	C	C	C	C	C	H	C	C	C	H	C	C	C
JAX00303636	11	8431804	0	G	A	G	G	G	G	G	G	G	A	G	G	A	G	G	G	G	G	G	G	G	G	G	G	G	G	G	G	G	G	G	G	G	A	G	G	G	G	G	G	G	G	G	G	H	G
JAX00303637	11	8432021	0	G	A	G	G	A	A	G	G	A	G	G	A	G	A	G	A	G	A	G	A	G	A	G	H	A	A	G	G	A	G	H	A	G	G	G	G	A	A	G	G	A	G	G	A	G	A
JAX00303638	11	8432093	1	G	A	G	G	G	A	G	A	G	A	G	G	A	A	G	G	G	G	G	A	A	A	G	H	G	A	G	G	G	G	H	A	G	A	H	G	H	A	H	G	G	G	H	H	H	G
JAX00303639	11	8432362	1	G	T	G	G	G	T	G	G	G	G	G	G	G	T	G	G	G	G	G	T	G	T	G	H	G	T	G	G	G	G	G	T	G	G	G	G	H	T	G	G	G	G	G	H	G	G
JAX00303640	11	8432520	1	A	G	A	A	A	G	A	G	A	A	A	A	A	G	A	A	A	A	A	G	G	G	A	H	A	G	A	A	A	A	H	G	A	A	A	A	H	G	H	A	A	A	H	H	A	A
JAX00303641	11	8432545	0	A	G	A	A	A	G	A	G	G	G	A	G	G	G	A	A	A	A	A	G	G	G	A	H	A	G	A	A	A	A	G	G	A	G	H	A	H	G	H	A	G	A	H	G	H	G
JAX00303644	11	8435563	0	A	G	A	A	A	A	G	A	A	G	G	A	G	A	A	A	A	A	G	A	A	A	A	A	A	A	H	G	A	H	A	A	A	G	A	G	A	A	A	A	A	A	A	A	H	A
JAX00303645	11	8436121	0	G	T	G	G	G	T	G	G	G	G	G	G	G	T	G	G	G	G	G	T	G	T	G	H	G	T	G	G	G	G	G	T	G	H	G	G	H	T	G	G	G	G	G	H	G	G
JAX00303650	11	8450199	0	T	C	T	T	T	T	T	T	C	T	T	C	T	T	T	T	T	T	T	T	T	T	T	T	T	T	T	T	T	T	H	T	T	T	T	T	T	T	T	T	C	T	T	H	T	C
JAX00303651	11	8476021	0	C	T	C	C	C	C	C	T	C	C	C	C	C	C	C	C	C	C	C	C	T	C	C	C	C	C	C	C	C	C	H	C	C	C	C	C	C	C	H	C	C	C	H	C	C	C
JAX00303652	11	8476486	1	T	C	C	T	T	C	C	C	C	C	C	C	C	C	T	T	T	T	C	C	C	C	C	C	T	C	C	C	T	C	C	C	T	C	H	C	H	C	C	T	C	H	H	C	C	C
JAX00303653	11	8476784	1	C	A	A	C	C	A	A	C	C	A	A	C	A	A	C	C	C	C	A	A	C	A	A	A	C	A	A	A	C	A	C	A	C	A	H	A	H	A	H	C	C	H	C	H	A	C
JAX00303654	11	8476863	1	G	C	C	G	G	C	C	G	G	C	C	G	C	C	G	G	G	G	C	C	G	C	C	C	G	C	C	C	G	C	G	C	G	C	H	C	H	C	H	G	G	H	G	H	C	G
JAX00303655	11	8479599	1	T	C	C	T	C	C	C	C	C	C	C	C	C	C	T	C	T	C	C	C	C	C	C	C	C	C	C	C	C	C	C	C	T	C	H	C	C	C	C	T	C	H	H	C	C	C
JAX00303656	11	8479703	0	G	C	C	G	G	C	C	C	C	C	C	C	C	C	G	G	G	G	C	C	C	C	C	C	G	C	C	C	G	C	C	C	G	C	H	C	H	C	C	G	C	H	H	C	C	C
JAX00303657	11	8481962	1	A	G	A	A	A	A	A	G	G	G	A	G	G	A	A	A	A	A	A	A	G	A	A	A	A	A	A	A	A	A	G	A	A	G	H	A	A	A	H	A	G	A	H	H	H	G
JAX00303660	11	8483841	0	A	G	A	A	A	A	A	A	G	G	A	G	G	A	A	A	A	A	A	A	A	A	A	A	A	A	A	A	A	A	H	A	A	G	H	A	A	A	A	A	G	A	A	H	H	G
JAX00303663	11	8493386	1	C	T	C	C	C	C	C	C	C	T	C	C	T	C	C	C	C	C	C	C	C	C	C	C	C	C	C	C	C	C	C	C	C	T	H	C	C	C	C	C	C	C	C	C	H	C
JAX00024191	11	8494128	1	G	A	G	G	G	G	G	A	A	G	G	A	G	G	G	G	G	G	G	G	A	G	G	G	G	G	G	G	G	G	A	G	G	G	G	G	G	G	H	G	A	G	H	H	G	A
JAX00024192	11	8495587	1	G	A	G	G	G	G	G	A	A	G	G	A	G	G	G	G	G	G	G	G	A	G	G	G	G	G	G	G	G	G	A	G	G	G	G	G	G	G	H	G	A	G	H	H	G	A
JAX00024193	11	8497739	1	A	T	A	A	A	A	A	T	T	T	A	T	T	A	A	A	A	A	A	A	T	A	A	A	A	A	A	A	A	A	T	A	A	T	H	A	A	A	H	A	T	A	H	H	H	T
JAX00024194	11	8544835	0	A	G	A	A	A	A	A	A	G	G	A	G	G	A	A	A	A	A	A	A	A	A	A	A	A	A	A	A	A	A	H	A	A	G	H	A	A	A	A	A	G	A	A	H	H	G
JAX00197302	11	8553960	0	G	A	G	G	G	G	G	A	A	G	G	A	G	G	G	G	G	G	G	G	H	G	G	G	G	G	G	G	H	G	A	G	G	G	G	G	G	G	H	G	A	G	H	H	G	A
JAX00303666	11	8565982	1	G	A	G	G	G	G	G	A	A	G	G	A	G	G	G	G	G	G	G	G	A	G	G	G	G	G	G	G	G	G	A	G	G	G	G	G	G	G	H	G	A	G	H	H	G	A
JAX00303668	11	8566102	1	A	G	A	A	A	A	A	G	G	A	A	G	A	A	A	A	A	A	A	A	G	A	A	A	A	A	A	A	A	A	G	A	A	A	A	A	A	A	H	A	G	A	H	H	A	G
JAX00303670	11	8569387	1	C	T	C	C	C	C	C	C	C	T	C	C	T	C	C	C	C	C	C	C	C	C	C	C	C	C	C	C	C	C	C	C	C	T	H	C	C	C	C	C	C	C	C	C	H	C
JAX00303671	11	8570727	1	A	G	G	A	A	G	A	G	G	G	A	G	G	G	A	A	A	A	A	G	G	G	G	H	A	G	A	A	A	A	G	G	A	G	H	A	H	G	G	A	G	H	H	G	G	G
JAX00303672	11	8572670	1	C	G	C	C	C	C	C	C	G	G	C	G	G	C	C	C	C	C	C	C	C	C	C	C	C	C	C	C	C	C	H	C	C	G	H	C	C	C	C	C	G	C	C	H	H	G
JAX00024198	11	8574577	0	C	T	T	C	C	T	C	C	C	C	C	C	C	H	C	C	C	C	C	T	C	H	T	H	C	T	C	C	C	C	C	T	C	C	C	C	H	T	H	C	C	H	C	H	H	C
JAX00303676	11	8574594	0	A	G	A	A	A	A	A	A	G	A	A	G	H	A	A	A	A	A	A	A	A	A	A	A	A	A	A	A	A	A	H	A	A	A	A	A	A	A	A	A	G	A	A	H	A	G
JAX00024199	11	8578169	1	G	A	A	G	G	A	G	G	G	G	G	G	G	A	G	G	G	G	G	A	G	A	A	H	G	A	G	G	G	G	G	A	G	G	G	G	H	A	H	G	G	H	G	H	H	G
JAX00197304	11	8610495	0	T	C	T	T	T	T	T	C	C	C	T	C	C	T	T	T	T	T	H	T	C	T	T	T	T	T	T	T	T	T	C	T	T	C	T	T	T	T	H	T	C	T	H	H	T	C
JAX00024201	11	8617557	0	A	G	A	A	A	A	A	G	G	G	A	G	G	A	A	A	A	A	A	A	G	A	A	A	A	A	A	A	A	A	G	A	A	G	H	A	A	A	H	A	G	A	H	H	H	G
JAX00197305	11	8658261	1	G	T	G	G	G	G	G	G	T	G	G	T	G	G	G	G	G	G	G	G	G	G	G	G	G	G	G	G	G	G	H	G	G	G	G	G	G	G	G	G	T	G	G	H	G	T
JAX00024203	11	8661409	1	C	T	C	C	C	C	C	T	C	C	C	C	C	C	C	C	C	C	C	C	T	C	C	C	C	C	C	C	C	C	H	C	C	C	C	C	C	C	H	C	C	C	H	C	C	C
JAX00024204	11	8661492	0	T	C	T	T	T	T	T	C	C	T	T	C	T	T	T	T	T	T	T	T	C	T	T	T	T	T	T	T	T	T	H	T	T	T	T	T	T	T	T	T	C	T	T	H	T	C
JAX00303677	11	8664751	0	A	G	A	A	A	A	A	A	A	G	A	A	G	A	A	A	A	A	A	A	A	A	A	A	A	A	A	A	A	A	A	A	A	G	H	A	A	A	A	A	A	A	A	A	H	A
JAX00303678	11	8665390	1	G	A	G	G	G	G	G	G	A	G	G	A	G	G	G	G	G	G	G	G	G	G	G	G	G	G	G	G	G	G	H	G	G	G	G	G	G	G	G	G	A	G	G	H	G	A
JAX00197306	11	8689707	1	C	T	C	C	C	C	C	C	T	C	C	T	C	C	C	C	C	C	C	C	C	C	C	C	C	C	C	C	C	C	H	C	C	C	C	C	C	C	C	C	T	C	C	H	C	T
JAX00024205	11	8691646	0	G	A	A	G	A	A	G	A	A	A	G	A	A	A	G	A	G	A	G	A	A	A	A	H	A	A	G	G	A	G	A	A	G	A	H	G	A	A	A	G	A	H	H	A	A	A
JAX00303679	11	8691885	0	A	G	G	A	G	G	A	A	A	G	A	A	G	G	A	G	A	G	A	G	A	G	G	H	G	G	A	A	G	A	A	G	A	G	H	A	G	G	H	A	A	H	A	H	G	A
JAX00303680	11	8693266	0	C	T	C	C	C	C	C	T	C	C	C	C	C	C	C	C	C	C	C	C	T	C	C	C	C	C	C	C	C	C	H	C	C	C	C	C	C	C	H	C	C	C	H	C	C	C
JAX00303681	11	8693535	1	A	T	A	A	A	A	A	A	T	T	A	T	T	A	A	A	A	A	A	A	A	A	A	A	A	A	A	A	A	A	H	A	A	T	H	A	A	A	A	A	T	A	A	H	H	T
JAX00303683	11	8694912	1	A	T	A	A	A	A	A	T	A	T	A	A	T	A	A	A	A	A	A	A	T	A	A	A	A	A	A	A	A	A	H	A	A	T	H	A	A	A	H	A	A	A	H	A	H	A
JAX00303684	11	8695311	0	C	T	C	C	C	C	C	C	C	T	C	C	T	C	C	C	C	C	C	C	C	C	C	C	C	C	C	C	C	C	C	C	C	T	H	C	C	C	C	C	C	C	C	C	H	C
JAX00303688	11	8703840	0	C	T	T	C	T	T	C	T	T	C	C	T	C	T	C	T	C	T	C	T	T	T	T	H	T	T	C	C	T	C	T	T	C	C	C	C	T	T	T	C	T	H	H	T	H	T
JAX00303689	11	8726350	0	G	T	G	G	G	G	G	T	T	G	G	T	G	G	G	G	G	G	G	G	T	G	G	G	G	G	G	G	G	G	T	G	G	G	G	G	G	G	H	G	T	G	H	H	G	T
JAX00303691	11	8726805	1	A	G	A	A	A	A	A	A	A	G	A	A	G	A	A	A	A	A	A	A	A	A	A	A	A	A	A	A	A	A	A	A	A	G	H	A	A	A	A	A	A	A	A	A	H	A
JAX00303692	11	8727159	0	T	A	T	T	T	T	A	A	A	T	A	A	T	T	T	T	T	T	A	T	A	T	T	H	T	T	A	A	T	A	A	T	T	T	T	A	T	T	H	T	A	T	H	H	T	A
JAX00024208	11	8727428	1	T	C	C	T	C	C	T	C	C	C	T	C	C	C	T	C	T	C	T	C	C	C	C	H	C	C	T	T	C	T	C	C	T	C	H	T	C	C	C	T	C	H	H	C	C	C
JAX00024209	11	8743728	1	T	A	A	T	A	A	T	A	A	A	T	A	A	A	T	A	T	A	T	A	A	A	A	H	A	A	T	T	A	T	A	A	T	A	H	T	A	A	A	T	A	H	H	A	A	A
JAX00303697	11	8785972	1	A	G	A	A	A	A	A	G	G	A	A	G	A	A	A	A	A	A	A	A	G	A	A	A	A	A	A	A	A	A	G	A	A	A	A	A	A	A	H	A	G	A	H	H	A	G
JAX00303698	11	8786289	0	C	T	C	C	C	C	T	C	C	T	T	H	T	H	H	C	C	H	T	C	C	C	C	H	C	C	T	T	C	T	C	C	C	T	H	T	C	C	C	C	C	C	C	C	H	C
JAX00024211	11	8786437	0	C	A	A	C	A	A	C	C	C	C	C	C	C	A	C	A	C	A	C	A	C	A	A	H	A	A	C	C	A	C	C	A	C	C	C	C	A	A	H	C	C	H	C	H	H	C
JAX00303700	11	8787013	0	C	T	C	C	C	C	C	T	T	C	C	T	C	C	C	C	C	C	C	C	T	C	C	C	C	C	C	C	C	C	T	C	C	C	C	C	C	C	H	C	T	C	H	H	C	T
JAX00303701	11	8789148	0	A	G	G	A	G	G	G	A	G	G	G	G	G	G	A	G	A	G	G	G	A	G	G	G	G	G	G	G	G	G	H	G	A	G	H	G	G	G	H	A	G	H	A	G	G	G
JAX00303702	11	8789413	0	C	T	C	C	C	C	T	C	C	T	T	C	T	C	C	C	C	C	T	C	C	C	C	H	C	C	T	T	C	T	C	C	C	T	H	T	C	C	C	C	C	C	C	C	H	C
JAX00024214	11	8801193	1	G	A	A	G	A	A	G	G	G	G	G	G	G	A	G	A	G	A	G	A	G	A	A	H	A	A	G	G	A	G	G	A	G	G	G	G	A	A	H	G	G	H	G	H	H	G
JAX00303703	11	8801425	1	G	C	G	G	G	G	G	G	C	G	G	C	G	G	G	G	G	G	G	G	G	G	G	G	G	G	G	G	G	G	H	G	G	G	G	G	G	G	G	G	C	G	G	H	G	C
JAX00303705	11	8818768	0	A	G	A	A	A	A	A	G	G	A	A	H	A	A	A	A	A	A	A	A	G	A	A	A	A	A	A	A	A	A	G	A	A	A	A	A	A	A	H	A	G	A	H	H	A	G
JAX00303706	11	8818846	0	A	T	A	A	A	A	A	A	T	A	H	T	A	A	A	A	A	A	A	A	A	A	A	A	A	A	A	A	A	A	H	A	A	A	A	A	A	A	A	A	T	A	A	H	A	T
JAX00197311	11	8846182	1	G	A	G	G	G	G	G	A	A	G	G	A	G	G	G	G	G	G	G	G	A	G	G	G	G	G	G	G	G	G	A	G	G	G	G	G	G	G	H	G	A	G	H	H	G	A
JAX00024217	11	8847826	1	G	A	A	G	A	A	G	G	G	G	G	G	G	A	G	A	G	A	G	A	G	A	A	H	A	A	G	G	A	G	G	A	G	G	G	G	A	A	H	G	G	H	G	H	H	G
JAX00024218	11	8852288	1	C	T	T	C	T	T	C	C	C	C	C	C	C	T	C	T	C	T	C	T	C	T	T	H	T	T	C	C	T	C	C	T	C	C	C	C	T	T	H	C	C	H	C	H	H	C
JAX00197312	11	8864943	0	G	A	G	G	G	G	G	G	A	G	G	A	G	G	G	G	G	G	G	G	G	G	G	G	G	G	G	G	G	G	H	G	G	G	G	G	G	G	G	G	A	G	G	H	G	A
JAX00024219	11	8864976	1	T	C	C	T	C	C	C	C	C	T	C	C	T	C	T	C	T	C	C	C	C	C	C	C	C	C	C	C	C	C	C	C	T	T	T	C	C	C	C	T	C	H	H	C	H	C
JAX00303708	11	8876081	1	T	C	T	T	T	T	C	T	T	T	C	T	T	T	T	T	T	T	C	T	T	T	T	H	T	T	C	C	T	C	T	T	T	T	T	C	T	T	T	T	T	T	T	T	T	T
JAX00303709	11	8876759	1	C	T	C	C	C	C	C	T	C	C	C	C	C	C	C	C	C	C	C	C	T	C	C	C	C	C	C	C	C	C	H	C	C	C	C	C	C	C	H	C	C	C	H	C	C	C
JAX00303711	11	8884379	0	T	C	T	T	T	T	T	T	C	T	T	C	T	T	T	T	T	T	T	T	T	T	T	T	T	T	T	T	T	T	H	T	T	T	T	T	T	T	T	T	C	T	T	H	T	C
JAX00303712	11	8891316	1	A	G	A	A	A	A	A	G	G	A	A	G	A	A	A	A	A	A	A	A	G	A	A	A	A	A	A	A	A	A	G	A	A	A	A	A	A	A	H	A	G	A	H	H	A	G
JAX00303714	11	8895319	0	T	C	T	T	T	T	T	C	C	T	T	C	T	T	T	T	T	T	T	T	C	T	T	T	T	T	T	T	T	T	C	T	T	T	T	T	T	T	H	T	C	T	H	H	T	C
JAX00024220	11	8896419	1	C	T	C	C	T	C	T	T	T	T	T	T	T	C	C	T	C	T	T	C	T	C	C	H	T	C	T	T	T	T	T	C	C	T	H	T	H	C	H	C	T	C	H	H	H	T
JAX00024222	11	8918320	0	A	C	A	A	C	A	C	C	C	C	C	C	C	A	A	C	A	C	C	A	C	A	A	H	C	A	C	C	C	C	C	A	A	C	H	C	H	A	H	A	C	A	H	H	H	C
JAX00024223	11	8934182	1	G	A	G	G	A	G	G	G	G	G	G	G	G	G	G	A	G	A	G	G	G	G	G	G	A	G	G	G	A	G	G	G	G	G	G	G	H	G	G	G	G	G	G	G	G	G
JAX00024224	11	8934319	1	G	C	G	G	C	G	C	C	C	C	C	C	C	G	G	C	G	C	C	G	C	G	G	H	C	G	C	C	C	C	C	G	G	C	H	C	H	G	H	G	C	G	H	H	H	C
JAX00024225	11	8942562	0	A	G	G	A	A	G	A	A	A	A	A	A	A	G	A	A	A	A	A	G	A	G	G	H	A	G	A	A	A	A	A	G	A	A	A	A	H	G	H	A	A	A	A	H	H	A
JAX00197313	11	8950267	1	A	G	A	A	A	A	A	G	G	A	A	G	A	A	A	A	A	A	A	A	G	A	A	A	A	A	A	A	A	A	G	A	A	A	A	A	A	A	H	A	G	A	H	H	A	G
JAX00303718	11	8965252	1	C	T	C	C	C	C	C	C	C	T	C	C	T	C	C	C	C	C	C	C	C	C	C	C	C	C	C	C	C	C	C	C	C	T	H	C	C	C	C	C	C	C	C	C	H	C
JAX00024226	11	8966501	0	G	A	A	G	G	A	G	G	G	A	G	G	A	A	G	G	G	G	G	A	G	A	A	H	G	A	G	G	G	G	G	A	G	A	H	G	H	A	H	G	G	G	G	H	A	G
JAX00303719	11	8967080	1	T	C	C	T	T	C	T	T	T	C	T	T	C	C	T	T	T	T	T	C	T	C	C	H	T	C	T	T	T	T	T	C	T	C	H	T	H	C	H	T	T	T	T	H	C	T
JAX00197314	11	8973295	1	A	C	A	A	A	A	A	A	C	A	A	C	A	A	A	A	A	A	A	A	A	A	A	A	A	A	A	A	A	A	H	A	A	A	A	A	A	A	A	A	C	A	A	H	A	C
JAX00303721	11	8974419	1	C	T	T	C	C	T	C	C	C	C	C	C	C	T	C	C	C	C	C	T	C	T	T	H	C	T	C	C	C	C	C	T	C	C	C	C	H	T	H	C	C	C	C	H	H	C
JAX00303722	11	8974579	1	G	T	G	G	G	G	G	G	T	G	G	T	G	G	G	G	G	G	G	G	G	G	G	G	G	G	G	G	G	G	H	G	G	G	G	G	G	G	G	G	T	G	G	H	G	T
JAX00303723	11	8974638	0	A	G	A	A	A	A	A	A	G	A	A	G	A	A	A	A	A	A	A	A	A	A	A	A	A	A	A	A	A	A	H	A	A	A	A	A	A	A	A	A	G	A	A	H	A	G
JAX00197315	11	8993211	0	G	A	G	G	G	G	G	G	A	G	G	A	G	G	G	G	G	G	G	G	G	G	G	G	G	G	G	G	G	G	G	G	G	G	G	G	G	G	G	G	H	G	G	H	G	H
JAX00024228	11	8993257	1	T	C	C	T	T	C	T	T	C	C	T	C	C	C	T	T	T	T	T	C	T	C	C	H	T	C	T	T	T	T	H	C	T	C	H	T	H	C	H	T	C	T	T	C	C	C
JAX00024229	11	9023931	0	T	C	T	T	T	T	T	C	C	C	T	C	C	T	T	T	T	T	T	T	C	T	T	T	T	T	T	T	T	T	C	T	T	C	H	T	T	T	H	T	C	T	H	H	H	C
JAX00024230	11	9024037	0	A	G	A	A	A	A	A	G	G	G	A	G	G	A	A	A	A	A	A	A	G	A	A	A	A	A	A	A	A	A	G	A	A	G	H	A	A	A	H	A	G	A	H	H	H	G
JAX00303724	11	9024201	0	A	G	A	A	A	A	A	G	G	G	A	G	G	A	A	A	A	A	A	A	G	A	A	A	A	A	A	A	A	A	G	A	A	G	H	A	A	A	H	A	G	A	H	H	H	G
JAX00024231	11	9025958	0	T	C	T	T	T	T	T	C	C	C	T	C	C	T	T	T	T	T	T	T	C	T	T	T	T	T	T	T	T	T	C	T	T	C	C	T	T	T	C	T	C	T	C	C	C	C
JAX00303727	11	9028724	0	C	G	C	C	C	C	C	G	G	G	C	G	G	C	C	C	C	C	H	C	G	C	C	C	C	C	C	C	C	C	G	C	C	G	C	C	C	C	C	C	G	C	H	H	C	G
JAX00303732	11	9040759	0	C	T	C	C	C	C	C	C	T	C	C	T	C	C	C	C	C	C	C	C	C	C	C	C	C	C	C	H	C	H	H	C	C	C	C	H	C	C	H	C	T	C	C	H	C	T
JAX00303733	11	9062538	1	C	T	C	C	C	C	C	T	C	T	C	C	T	C	C	C	C	C	C	C	T	C	C	C	C	C	C	C	C	C	H	C	C	T	H	C	C	C	H	C	C	C	H	C	H	C
JAX00024232	11	9065460	0	A	G	G	A	G	G	A	A	A	A	A	A	A	G	A	G	A	G	A	G	A	G	G	H	G	G	A	A	G	A	A	G	A	A	A	A	G	G	H	A	A	A	A	H	H	A
JAX00303735	11	9067484	1	G	A	G	G	G	G	A	G	G	G	A	G	G	G	G	G	G	G	A	G	G	G	G	H	G	G	A	A	G	A	G	G	G	G	G	A	G	G	G	G	G	G	G	G	G	G
JAX00024234	11	9068059	1	T	A	A	T	T	A	T	T	T	T	T	T	T	A	T	T	T	T	T	A	T	A	A	H	T	A	T	T	T	T	T	A	T	T	T	T	H	A	H	T	T	T	T	H	H	T
JAX00303739	11	9073441	1	C	A	C	C	C	C	C	A	A	C	C	A	C	C	C	C	C	C	C	C	A	C	C	C	C	C	C	C	C	C	A	C	C	C	C	C	C	C	H	C	A	C	H	H	C	A
JAX00303740	11	9078920	1	T	A	T	T	T	T	A	A	A	T	A	A	T	T	T	T	T	T	A	T	A	T	T	H	T	T	A	A	T	A	A	T	T	T	T	A	T	T	H	T	A	T	H	H	T	A
JAX00303742	11	9080875	1	T	C	C	T	C	C	T	C	T	C	T	T	C	C	T	C	T	C	T	C	C	C	C	H	C	C	T	T	C	T	H	C	T	C	H	T	C	C	C	T	T	T	H	H	C	T
JAX00303743	11	9081920	0	A	G	G	A	G	G	G	G	A	G	G	A	G	G	A	G	A	G	G	G	G	G	G	G	G	G	G	G	G	G	H	G	A	G	H	G	G	G	G	A	A	A	H	H	G	A
JAX00303746	11	9083612	0	T	C	C	T	C	C	C	C	T	C	C	T	C	C	T	C	T	C	C	C	C	C	C	C	C	C	C	C	C	C	H	C	T	C	H	C	C	C	C	T	T	T	H	H	C	T
JAX00303747	11	9083664	1	C	T	C	C	C	C	T	T	C	C	T	C	C	C	C	C	C	C	T	C	T	C	C	H	C	C	T	T	C	T	H	C	C	C	C	T	C	C	H	C	C	C	H	C	C	C
JAX00303748	11	9086824	0	C	T	C	C	C	C	C	C	T	C	C	T	C	C	C	C	C	C	C	C	C	C	C	C	C	C	C	C	C	C	H	C	C	C	C	C	C	C	C	C	T	C	C	H	C	T
JAX00024235	11	9093434	1	G	A	A	G	A	A	G	G	A	A	G	A	A	A	G	A	G	A	G	A	G	A	A	H	A	A	G	G	A	G	H	A	G	A	H	G	A	A	H	G	A	G	G	A	A	A
JAX00197316	11	9093624	0	C	T	C	C	C	C	T	C	T	C	T	T	C	C	C	C	C	C	T	C	C	C	C	H	C	C	T	T	C	T	H	C	C	C	C	T	C	C	C	C	T	C	C	H	C	T
JAX00197318	11	9093905	0	G	A	G	G	G	G	A	G	A	G	A	A	G	G	G	G	G	G	A	G	G	G	G	H	G	G	A	A	G	A	H	G	G	G	G	A	G	G	G	G	A	G	G	H	G	A
JAX00303749	11	9115567	1	T	C	C	T	C	C	C	C	C	C	C	C	C	C	T	C	T	C	C	C	C	C	C	C	C	C	C	C	C	C	C	C	T	C	H	C	C	C	C	T	C	T	H	C	C	C
JAX00303750	11	9115644	0	T	C	C	T	C	C	C	C	C	C	C	C	C	C	H	C	T	C	C	C	C	C	C	C	C	C	C	C	C	C	C	C	T	C	C	C	C	C	C	H	C	H	H	C	C	C
JAX00303751	11	9117435	0	A	G	A	A	A	A	A	G	G	A	A	G	A	A	A	A	A	A	A	A	G	A	A	A	A	A	A	A	A	A	G	A	A	A	A	A	A	A	H	A	G	A	H	H	A	G
JAX00303752	11	9121266	0	C	G	C	C	C	C	G	C	C	C	G	C	C	C	C	C	C	C	G	C	C	C	C	H	C	C	G	G	C	G	C	C	C	C	C	G	C	C	C	C	C	C	C	C	C	C
JAX00303753	11	9121287	0	T	C	T	T	T	T	C	T	C	T	C	C	T	T	T	T	T	T	C	T	T	T	T	H	T	T	C	C	T	C	H	T	T	T	T	C	T	T	T	T	C	T	T	H	T	C
JAX00024238	11	9129439	0	C	T	C	C	T	C	C	C	C	C	C	C	C	C	C	T	C	T	C	C	C	C	C	C	T	C	C	C	T	C	C	C	C	C	C	C	H	C	C	C	C	C	C	C	C	C
JAX00303754	11	9131406	1	A	G	A	A	A	A	A	G	A	A	A	A	A	A	A	A	A	A	A	A	G	A	A	A	A	A	A	A	A	A	H	A	A	A	A	A	A	A	H	A	A	A	H	A	A	A
JAX00303757	11	9178034	0	T	C	T	T	T	T	T	T	C	C	T	C	C	T	T	T	T	T	T	T	T	T	T	T	T	T	T	T	T	T	H	T	T	C	H	T	T	T	T	T	C	T	T	H	H	C
JAX00303758	11	9178091	0	C	A	C	C	C	C	C	C	C	A	C	C	A	C	C	C	C	C	C	C	C	C	C	C	C	C	C	C	C	C	C	C	C	A	H	C	C	C	C	C	C	C	C	C	H	C
JAX00024242	11	9186408	1	C	T	T	C	C	T	C	T	T	T	C	T	T	T	C	C	C	C	C	T	T	T	T	H	C	T	C	C	C	C	T	T	C	T	H	C	H	T	T	C	T	C	H	T	T	T
JAX00197320	11	9190001	1	A	C	A	A	A	A	A	A	C	A	A	C	A	A	A	A	A	A	A	A	A	A	A	A	A	A	A	A	A	A	H	A	A	A	A	A	A	A	A	A	C	A	A	H	A	C
JAX00197321	11	9190103	1	A	T	A	A	A	A	A	A	T	A	A	T	A	A	A	A	A	A	A	A	A	A	A	A	A	A	A	A	A	A	H	A	A	A	A	A	A	A	A	A	T	A	A	H	A	T
JAX00187444	11	9193620	1	G	T	T	G	T	T	T	T	T	T	T	T	T	T	G	T	G	T	T	T	T	T	T	T	T	T	T	T	T	T	T	T	G	T	H	T	T	T	T	G	T	G	H	T	T	T
JAX00197322	11	9202844	0	A	T	A	A	A	A	A	A	T	A	A	T	A	A	A	A	A	A	A	A	A	A	A	A	A	A	A	A	A	A	H	A	A	A	A	A	A	A	A	A	T	A	A	H	A	T
JAX00303759	11	9214293	0	T	C	T	T	T	T	T	T	C	T	T	C	T	T	T	T	T	T	T	T	T	T	T	T	T	T	T	T	T	T	H	T	T	T	T	T	T	T	T	T	C	T	T	H	T	C
JAX00303760	11	9217233	1	T	C	C	T	T	C	T	C	C	C	T	C	C	C	T	T	T	T	T	C	C	C	C	H	T	C	T	T	T	T	C	C	T	C	H	T	H	C	C	T	C	T	H	C	C	C
JAX00303761	11	9217430	0	C	A	A	C	C	A	C	A	A	A	C	A	A	A	C	C	C	C	C	A	A	A	A	H	C	A	C	C	C	C	A	A	C	A	H	C	H	A	A	C	A	C	H	A	A	A
JAX00303762	11	9218067	1	A	G	A	A	A	A	A	A	A	G	A	A	G	A	A	A	A	A	A	A	A	A	A	A	A	A	A	A	A	A	A	A	A	G	H	A	A	A	A	A	A	A	A	A	H	A
JAX00024244	11	9221149	1	C	T	T	C	C	T	C	C	C	C	C	C	C	T	C	C	C	C	C	T	C	T	T	H	C	T	C	C	C	C	C	T	C	C	C	C	H	T	H	C	C	C	C	H	H	C
JAX00024246	11	9230460	1	T	C	C	T	T	C	T	C	C	C	T	C	C	C	T	T	T	T	T	C	C	C	C	H	T	C	T	T	T	T	C	C	T	C	H	T	H	C	C	T	C	T	H	C	C	C
JAX00303767	11	9238219	1	C	T	C	C	C	C	C	C	C	T	C	C	T	C	C	C	C	C	C	C	C	C	C	C	C	C	C	C	C	C	C	C	C	T	H	C	C	C	C	C	C	C	C	C	H	C
JAX00303770	11	9239218	1	G	A	G	G	G	G	G	G	A	G	G	A	G	G	G	G	G	G	G	G	G	G	G	G	G	G	G	G	G	G	H	G	G	G	G	G	G	G	G	G	A	G	G	H	G	A
JAX00024250	11	9304940	1	C	A	A	C	C	A	C	C	C	A	C	C	A	A	C	C	C	C	C	A	C	A	A	H	C	A	C	C	C	C	C	A	C	A	H	C	H	A	H	C	C	C	C	H	A	C
JAX00024252	11	9312373	0	T	C	C	T	T	C	T	C	C	T	T	C	T	C	T	T	T	T	T	C	C	C	C	H	T	C	T	T	T	T	C	C	T	T	T	T	H	C	C	T	C	T	H	C	H	C
JAX00197327	11	9312551	1	T	A	T	T	T	T	T	T	A	T	T	A	T	T	T	T	T	T	T	T	T	T	T	T	T	T	T	T	T	T	H	T	T	T	T	T	T	T	T	T	A	T	T	H	T	A
JAX00303780	11	9334597	0	G	A	A	G	G	A	G	G	A	G	G	A	G	A	G	G	G	G	G	A	G	A	A	H	G	A	G	G	G	G	H	A	G	G	G	G	H	A	H	G	A	G	G	A	H	A
JAX00024253	11	9340688	0	G	C	C	G	G	C	C	G	C	G	C	C	G	C	G	G	G	G	C	C	G	C	C	C	G	C	C	C	G	C	H	C	G	G	G	C	H	C	H	G	C	G	G	C	H	C
JAX00024254	11	9340726	1	A	G	G	A	A	G	G	G	G	G	G	G	G	G	A	A	A	A	G	G	G	G	G	G	A	G	G	G	A	G	G	G	A	G	H	G	H	G	G	A	G	A	H	G	G	G
JAX00024255	11	9341154	1	T	A	A	T	T	A	A	T	A	T	A	A	T	A	T	T	T	T	A	A	T	A	A	A	T	A	A	A	T	A	H	A	T	T	T	A	H	A	H	T	A	T	T	A	H	A
JAX00303782	11	9351286	0	T	A	T	T	T	T	T	A	T	T	T	T	T	T	T	T	T	T	T	T	A	T	T	T	T	T	T	T	T	T	H	T	T	T	T	T	T	T	H	T	T	T	H	T	T	T
JAX00024256	11	9362489	0	G	A	A	G	G	A	A	A	A	A	A	A	A	A	G	G	G	G	A	A	A	A	A	A	G	A	A	H	G	A	A	A	G	A	H	A	H	A	A	G	A	G	H	A	A	A
JAX00303783	11	9372701	1	T	C	T	T	T	T	C	C	C	C	C	C	C	T	T	T	T	T	C	T	C	T	T	H	T	T	C	C	T	C	C	T	T	C	H	C	T	T	H	T	C	T	H	H	H	C
JAX00024257	11	9381274	0	T	C	C	T	T	C	T	T	T	T	T	T	T	C	T	T	T	T	T	C	T	C	C	H	T	C	T	T	T	T	T	C	T	T	T	T	H	C	H	T	T	T	T	H	H	T
JAX00024258	11	9384035	1	A	G	G	A	A	G	G	G	G	G	G	G	G	G	A	A	A	A	G	G	G	G	G	G	A	G	G	G	A	G	G	G	A	G	H	G	H	G	G	A	G	A	H	G	G	G
JAX00024259	11	9408872	0	G	T	T	G	G	T	G	T	T	G	G	T	G	T	G	G	G	G	G	T	T	T	T	H	G	T	G	G	G	G	T	T	G	G	G	G	H	T	T	G	T	G	G	T	H	T
JAX00024261	11	9418451	0	A	G	G	A	A	G	A	G	G	G	A	G	G	G	A	A	A	A	A	G	G	G	G	H	A	G	A	A	A	A	G	G	A	G	H	A	H	G	G	A	G	A	H	G	G	G
JAX00197329	11	9436824	1	T	C	T	T	T	T	T	C	C	T	T	C	T	T	T	T	T	T	T	T	C	T	T	T	T	T	T	T	T	T	C	T	T	T	T	T	T	T	H	T	C	T	H	H	T	C
JAX00303785	11	9441842	1	G	A	G	G	G	G	G	G	G	A	G	G	A	G	G	G	G	G	G	G	G	G	G	G	G	G	G	G	G	G	G	G	G	A	H	G	G	G	G	G	G	G	G	G	H	G
JAX00303786	11	9441987	0	T	C	T	T	T	T	T	C	T	T	H	T	T	T	T	T	T	H	T	T	C	T	T	T	T	T	T	T	T	T	C	T	T	T	T	T	T	T	C	T	T	T	C	T	T	T
JAX00303787	11	9442007	1	C	T	C	C	C	C	C	C	T	C	C	T	C	C	C	C	C	C	C	C	C	C	C	C	C	C	C	C	C	C	H	C	C	C	C	C	C	C	C	C	T	C	C	H	C	T
JAX00303789	11	9442737	1	A	T	A	A	A	A	A	T	T	A	A	T	A	A	A	A	A	A	A	A	T	A	A	A	A	A	A	A	A	A	T	A	A	A	A	A	A	A	H	A	T	A	H	H	A	T
JAX00303791	11	9445849	1	T	C	T	T	T	T	T	T	C	T	T	C	T	T	T	T	T	T	T	T	T	T	T	T	T	T	T	T	T	T	H	T	T	T	T	T	T	T	T	T	C	T	T	H	T	C
JAX00303792	11	9446684	0	G	C	G	G	G	G	G	C	C	G	G	C	G	G	G	G	G	G	G	G	C	G	G	G	G	G	G	G	G	G	C	G	G	G	G	G	G	G	H	G	C	G	H	H	G	C
JAX00303794	11	9447063	0	C	A	C	C	C	C	C	A	A	A	C	A	A	C	C	C	C	C	C	C	A	C	C	C	C	C	C	C	C	C	A	C	C	A	H	C	C	C	H	C	A	C	H	H	H	A
JAX00303795	11	9447255	1	T	C	T	T	T	T	T	C	C	C	T	C	C	T	T	T	T	T	T	T	C	T	T	T	T	T	T	T	T	T	C	T	T	C	H	T	T	T	H	T	C	T	H	H	H	C
JAX00024262	11	9466745	0	T	A	A	T	T	A	T	A	A	A	T	A	A	A	T	T	T	T	T	A	A	A	A	H	T	A	T	T	T	T	A	A	T	A	H	T	H	A	A	T	A	T	H	A	A	A
JAX00024264	11	9474582	1	C	T	T	C	C	T	C	C	C	T	C	C	T	T	C	C	C	C	C	T	C	T	T	H	C	T	C	C	C	C	C	T	C	T	H	C	H	T	H	C	C	C	C	H	T	C
JAX00303798	11	9476966	1	T	C	T	T	T	T	T	C	T	T	T	T	T	T	T	T	T	T	T	T	C	T	T	T	T	T	T	T	T	T	H	T	T	T	T	T	T	T	H	T	T	T	H	T	T	T
JAX00024265	11	9496622	0	A	G	G	A	A	G	A	G	G	A	A	G	A	G	A	A	A	A	A	G	G	G	G	H	A	G	A	A	A	A	G	G	A	A	A	A	H	G	G	A	G	A	A	G	A	G
JAX00303802	11	9496840	0	C	T	C	C	C	C	C	T	C	C	C	C	C	C	C	C	C	C	C	C	T	C	C	C	C	C	C	C	C	C	H	C	C	C	C	C	C	C	H	C	C	C	H	C	C	C
JAX00303803	11	9496989	1	G	A	G	G	G	G	G	G	A	G	G	A	G	G	G	G	G	G	G	G	G	G	G	G	G	G	G	G	G	G	H	G	G	G	G	G	G	G	G	G	A	G	G	H	G	A
JAX00024266	11	9500462	1	A	G	G	A	A	G	A	A	A	G	A	A	G	G	A	A	A	A	A	G	A	G	G	H	A	G	A	A	A	A	A	G	A	G	H	A	H	G	H	A	A	A	A	H	G	A
JAX00024267	11	9500622	1	G	C	C	G	G	C	G	G	G	C	G	G	C	C	G	G	G	G	G	C	G	C	C	H	G	C	G	G	G	G	G	C	G	C	H	G	H	C	H	G	G	G	G	H	C	G
JAX00024268	11	9537983	1	G	A	A	G	G	A	A	A	A	A	A	A	A	A	G	G	G	G	A	A	A	A	A	A	G	A	A	A	G	A	A	A	G	A	H	A	H	A	A	G	A	G	H	A	A	A
JAX00024269	11	9538301	0	G	C	C	G	G	C	C	C	G	C	C	G	H	C	G	G	G	G	C	C	C	C	C	C	G	C	C	C	G	C	H	C	G	C	H	C	H	C	C	G	G	G	H	H	C	G
JAX00024270	11	9538392	1	G	T	T	G	G	T	T	G	T	T	T	T	T	T	G	G	G	G	T	T	G	T	T	T	G	T	T	T	G	T	H	T	G	T	H	T	H	T	H	G	T	G	G	T	T	T
JAX00303805	11	9538466	0	C	A	C	C	C	C	C	C	C	A	C	C	A	C	C	C	C	C	C	C	C	C	C	C	C	C	C	C	C	C	C	C	C	A	H	C	C	C	C	C	C	C	C	C	H	C
JAX00197331	11	9569613	1	C	G	C	C	C	C	C	G	G	C	C	G	C	C	C	C	C	C	C	C	G	C	C	C	C	C	C	C	C	C	G	C	C	C	C	C	C	C	H	C	G	C	H	H	C	G
JAX00024273	11	9582045	0	C	T	T	C	C	T	C	C	C	C	C	C	C	T	C	C	C	C	C	T	C	T	T	H	C	T	C	C	C	C	C	T	C	C	C	C	H	T	H	C	C	C	C	H	H	C
JAX00303807	11	9586759	1	A	G	A	A	A	A	A	A	A	G	A	A	G	A	A	A	A	A	A	A	A	A	A	A	A	A	A	A	A	A	A	A	A	G	H	A	A	A	A	A	A	A	A	A	H	A
JAX00303808	11	9587045	0	A	G	A	A	A	A	A	A	A	G	A	A	G	A	A	A	A	A	A	A	A	A	A	A	A	A	A	A	A	A	A	A	A	G	H	A	A	A	A	A	A	A	A	A	H	A
JAX00303809	11	9591855	0	A	G	A	A	A	A	A	G	G	A	A	G	A	A	A	A	A	A	A	A	G	A	A	A	A	A	A	A	A	A	G	A	A	A	A	A	A	A	H	A	G	A	H	H	A	G
JAX00303812	11	9594662	1	G	T	T	G	G	T	G	T	T	G	G	T	G	T	G	G	G	G	G	T	T	T	T	H	G	T	G	G	G	G	T	T	G	G	G	G	H	T	T	G	T	G	H	T	H	T
JAX00303813	11	9594813	1	T	C	T	T	T	T	T	T	C	T	T	C	T	T	T	T	T	T	T	T	T	T	T	T	T	T	T	T	T	T	H	T	T	T	T	T	T	T	T	T	C	T	T	H	T	C
JAX00303814	11	9600710	0	C	A	A	C	C	A	C	C	C	A	C	C	A	A	C	C	C	C	C	A	C	A	A	H	C	A	C	C	C	C	C	A	C	A	H	C	H	A	H	C	C	C	C	H	A	C
JAX00187445	11	9600850	0	A	G	G	A	G	G	A	G	G	G	A	G	G	G	A	G	A	G	A	G	G	G	G	H	G	G	A	A	G	A	G	G	A	G	H	A	G	G	G	A	G	A	H	G	G	G
JAX00303815	11	9606687	0	G	A	G	G	A	G	G	G	G	G	G	G	G	G	G	A	G	A	G	G	G	G	G	G	A	G	G	G	A	G	G	G	G	G	G	G	H	G	G	G	G	G	G	G	G	G
JAX00303816	11	9606813	1	T	C	T	T	T	T	T	C	T	T	T	T	T	T	T	T	T	T	T	T	C	T	T	T	T	T	T	T	T	T	H	T	T	T	T	T	T	T	H	T	T	T	H	T	T	T
JAX00024274	11	9616173	0	A	G	A	A	G	A	A	G	G	A	A	G	A	A	A	G	A	G	A	A	G	A	A	A	G	A	A	A	G	A	G	A	A	A	A	A	H	A	G	A	G	A	H	H	A	G
JAX00024275	11	9616438	0	C	T	C	C	T	C	C	T	T	C	C	T	C	C	C	T	C	T	C	C	T	C	C	C	T	C	C	C	T	C	T	C	C	C	C	C	H	C	H	C	T	C	H	H	C	T
JAX00303818	11	9617478	1	T	C	T	T	C	T	T	T	C	T	T	C	T	T	T	C	T	C	T	T	T	T	T	T	C	T	T	T	C	T	H	T	T	T	T	T	H	T	T	T	C	T	T	H	T	C
JAX00303819	11	9618132	0	C	G	C	C	G	C	C	C	C	C	C	C	C	C	C	G	C	G	C	C	C	C	C	C	G	C	C	C	G	C	C	C	C	C	C	C	H	C	C	C	C	C	C	C	C	C
JAX00303821	11	9622494	1	A	G	G	A	G	G	A	A	G	A	A	G	A	G	A	G	A	G	A	G	A	G	G	H	G	G	A	A	G	A	H	G	A	A	A	A	G	G	H	A	G	A	A	G	H	G
JAX00303822	11	9622576	0	G	A	G	G	G	G	G	G	A	G	G	A	G	G	G	G	G	G	G	G	G	G	G	G	G	G	G	G	G	G	G	G	G	G	G	G	G	G	G	G	A	G	G	H	G	A
JAX00303824	11	9625038	1	C	T	T	C	C	T	T	T	T	C	T	T	C	T	C	C	C	C	T	T	T	T	T	T	C	T	T	T	C	T	T	T	C	C	C	T	H	T	T	C	T	C	H	T	H	T
JAX00197335	11	9625883	1	T	G	T	T	T	T	G	G	G	T	G	G	T	T	T	T	T	T	G	T	G	T	T	H	T	T	G	G	T	G	G	T	T	T	T	G	T	T	H	T	G	T	H	H	T	G
JAX00024276	11	9626110	0	T	C	C	T	T	C	T	T	T	T	T	T	T	C	T	T	T	T	T	C	T	C	C	H	T	C	T	T	T	T	T	C	T	T	T	T	H	C	H	T	T	T	T	H	H	T
JAX00303825	11	9629155	1	A	G	A	A	A	A	A	A	G	A	A	G	A	A	A	A	A	A	A	A	A	A	A	A	A	A	A	A	A	A	H	A	A	A	A	A	A	A	A	A	G	A	A	H	A	G
JAX00303826	11	9629866	1	A	C	C	A	A	C	C	C	C	A	C	C	A	C	A	A	A	A	C	C	C	C	C	C	A	C	C	C	A	C	C	C	A	A	A	C	H	C	C	A	C	A	H	C	H	C
JAX00303827	11	9643479	1	A	T	T	A	T	T	T	T	T	A	T	T	A	T	A	T	A	T	T	T	T	T	T	T	T	T	T	T	T	T	T	T	A	A	A	T	T	T	T	A	T	A	H	T	H	T
JAX00024278	11	9651098	0	C	T	C	C	T	C	C	C	C	C	C	C	C	C	C	T	C	T	C	C	C	C	C	C	T	C	C	C	T	C	C	C	C	C	C	C	H	C	C	C	C	C	C	C	C	C
JAX00303829	11	9651450	1	G	A	G	G	G	G	A	G	G	G	A	G	G	G	G	G	G	G	A	G	G	G	G	H	G	G	A	A	G	A	G	G	G	G	G	A	G	G	G	G	G	G	G	G	G	G
JAX00303830	11	9653731	0	A	T	T	A	T	T	A	T	T	A	A	T	A	T	A	T	A	T	A	T	T	T	T	H	T	T	A	A	T	A	T	T	A	A	A	A	T	T	T	A	T	A	H	T	H	T
JAX00024282	11	9716913	0	G	A	A	G	G	A	G	A	G	G	G	G	G	A	G	G	G	G	G	A	H	A	A	H	G	A	G	G	G	G	H	A	G	G	G	G	H	A	A	G	G	G	G	H	H	G
JAX00303833	11	9716985	0	G	A	A	G	G	A	G	A	G	G	G	G	G	A	G	G	G	G	G	A	A	A	A	H	G	A	G	G	G	G	H	A	G	G	G	G	H	A	A	G	G	G	H	H	H	G
JAX00303835	11	9718816	0	T	C	T	T	T	T	T	T	C	T	T	C	T	H	T	T	T	T	T	T	T	H	T	T	T	T	T	T	T	T	C	H	T	T	T	T	T	T	H	T	C	T	T	C	T	C
JAX00303838	11	9721028	0	G	A	A	G	G	A	G	A	A	G	G	A	G	A	G	G	G	G	G	A	A	A	A	H	G	A	G	G	G	G	A	A	G	G	G	G	H	A	A	G	A	G	H	A	H	A
JAX00303839	11	9722235	1	T	C	C	T	T	C	T	C	C	T	T	C	T	C	T	T	T	T	T	C	C	C	C	H	T	C	T	T	T	T	C	C	T	T	T	T	H	C	C	T	C	T	H	C	H	C
JAX00303842	11	9728304	0	G	A	G	G	G	G	G	G	A	G	G	H	G	G	G	G	G	G	G	G	G	G	G	G	G	G	G	G	G	G	H	G	G	G	G	G	G	G	G	G	A	G	G	H	G	A
JAX00024283	11	9746991	0	A	G	G	A	A	G	A	G	G	A	A	G	A	G	A	A	A	A	A	G	G	G	G	H	A	G	A	A	A	A	G	G	A	A	A	A	H	G	G	A	G	A	H	G	H	G
JAX00024284	11	9747535	0	C	T	T	C	C	T	C	T	T	C	C	T	C	T	C	C	C	C	C	T	T	T	T	H	C	T	C	C	C	C	T	T	C	C	C	C	H	T	T	C	T	C	H	T	H	T
JAX00024285	11	9748123	0	A	G	G	A	A	G	A	A	G	A	A	G	A	G	A	A	A	A	A	G	A	G	G	H	A	G	A	A	A	A	H	G	A	A	A	A	H	G	H	A	G	A	A	G	H	G
JAX00303852	11	9765875	1	C	T	T	C	C	T	C	C	C	C	C	C	C	T	C	C	C	C	C	T	C	T	T	H	C	T	C	C	C	C	C	T	C	C	C	C	H	T	H	C	C	C	C	H	H	C
JAX00024286	11	9765925	1	C	T	T	C	C	T	C	T	T	C	C	T	C	T	C	C	C	C	C	T	T	T	T	H	C	T	C	C	C	C	T	T	C	C	C	C	H	T	T	C	T	C	H	T	H	T
JAX00024287	11	9766038	0	A	G	G	A	A	G	A	A	A	A	A	A	A	H	A	A	A	A	A	G	A	G	G	H	A	G	A	A	A	A	A	G	A	A	A	A	H	G	H	A	A	A	A	H	H	A
JAX00303854	11	9767838	0	A	T	T	A	A	T	A	A	A	T	A	A	T	T	A	A	A	A	A	T	A	T	T	H	A	T	A	A	A	H	A	T	A	T	H	A	H	T	H	A	A	A	A	H	T	A
JAX00303855	11	9767944	0	G	A	A	G	G	A	G	G	G	A	G	G	A	A	G	G	G	G	G	H	G	A	A	H	G	A	G	G	G	G	G	A	G	A	H	G	H	A	H	G	G	G	G	G	A	G
JAX00303856	11	9767961	1	T	C	C	T	T	C	T	C	C	C	T	C	C	C	T	T	T	T	T	C	C	C	C	H	T	C	T	T	T	T	C	C	T	C	H	T	H	C	C	T	C	T	H	C	C	C
JAX00197338	11	9776956	1	C	A	C	C	C	C	C	C	A	C	C	A	C	C	C	C	C	C	C	C	C	C	C	C	C	C	C	C	C	C	H	C	C	C	C	C	C	C	C	C	A	C	C	H	C	A
JAX00303858	11	9805611	0	T	C	T	T	T	T	T	C	C	T	T	C	T	T	T	T	T	T	T	T	C	T	T	T	T	T	T	T	T	T	C	T	T	T	T	T	T	T	H	T	C	T	H	H	T	C
JAX00197342	11	9806924	1	A	T	A	A	A	A	A	T	T	A	A	T	A	A	A	A	A	A	A	A	T	A	A	A	A	A	A	A	A	A	T	A	A	A	A	A	A	A	H	A	T	A	H	H	A	T
JAX00024289	11	9810074	1	T	C	C	T	T	C	T	C	C	T	T	C	T	C	T	T	T	T	T	C	C	C	C	H	T	C	T	T	T	T	C	C	T	T	T	T	H	C	C	T	C	T	H	C	H	C
JAX00024290	11	9810134	0	A	G	G	A	A	G	A	A	A	A	A	H	A	G	A	A	A	A	A	G	A	G	G	H	A	G	A	A	A	A	A	G	A	A	A	A	H	G	H	A	A	A	A	H	H	A
JAX00303862	11	9810670	0	G	A	G	G	G	G	G	A	A	G	G	A	G	G	G	G	G	G	G	G	A	G	G	G	G	G	G	G	G	G	A	G	G	G	G	G	G	G	H	G	A	G	H	H	G	A
JAX00024292	11	9854246	1	A	G	G	A	A	G	A	G	G	A	A	G	A	G	A	A	A	A	A	G	G	G	G	H	A	G	A	A	A	A	G	G	A	A	A	A	H	G	G	A	G	A	H	G	H	G
JAX00024293	11	9860246	0	A	G	G	A	A	G	A	G	G	A	A	G	A	G	A	A	A	A	A	G	G	G	G	H	A	G	A	A	A	A	G	G	A	A	A	A	H	G	G	A	G	A	H	G	H	G
JAX00303868	11	9891893	1	G	T	G	G	G	G	T	G	G	T	T	G	T	G	G	G	G	G	T	G	G	G	G	H	G	G	T	T	G	T	G	G	G	T	H	T	G	G	G	G	G	G	G	G	H	G
JAX00303869	11	9892570	1	C	T	T	C	T	T	C	T	T	C	C	T	C	T	C	T	C	T	C	T	T	T	T	H	T	T	C	C	T	C	T	T	C	C	C	C	T	T	T	C	T	C	H	T	H	T
JAX00024295	11	9902474	1	G	A	A	G	A	A	G	G	G	G	G	G	G	A	G	A	G	A	G	A	G	A	A	H	A	A	G	G	A	G	G	A	G	G	G	G	A	A	H	G	G	G	G	H	H	G
JAX00303870	11	9902500	1	G	C	G	G	G	G	G	G	C	G	G	C	G	G	G	G	G	G	G	G	G	G	G	G	G	G	G	G	G	G	H	G	G	G	G	G	G	G	G	G	C	G	G	H	G	C
JAX00024296	11	9902551	0	A	G	G	A	G	G	A	G	G	A	A	G	A	G	A	G	A	G	A	G	G	G	G	H	G	G	A	A	G	A	G	G	A	A	A	A	G	G	G	A	G	A	H	G	H	G
JAX00024297	11	9907147	0	C	T	T	C	T	T	C	T	T	C	C	T	C	T	C	T	C	T	C	T	T	T	T	H	T	T	C	C	T	C	T	T	C	C	C	C	T	T	T	C	T	C	H	T	H	T
JAX00303872	11	9909703	0	T	A	A	T	A	A	T	T	T	T	T	T	T	A	T	A	T	A	T	A	T	A	A	H	A	A	T	T	A	T	T	A	T	T	T	T	A	A	H	T	T	T	T	H	H	T
JAX00024300	11	9938701	1	C	T	T	C	T	T	T	C	C	T	T	C	T	T	C	T	C	T	T	T	C	T	T	T	T	T	T	T	T	T	C	T	C	T	H	T	T	T	H	C	C	C	C	H	T	C
JAX00303880	11	9968548	1	T	C	C	T	C	C	T	C	C	T	T	C	T	C	T	C	T	C	T	C	C	C	C	H	C	C	T	T	C	T	C	C	T	T	T	T	C	C	C	T	C	T	H	C	H	C
JAX00197345	11	9971294	0	T	C	T	T	T	T	T	C	C	T	T	C	T	T	T	T	T	T	T	T	C	T	T	T	T	T	T	T	T	T	C	T	T	T	T	T	T	T	H	T	C	T	H	H	T	C
JAX00024301	11	9979832	0	G	T	T	G	T	T	G	T	T	G	G	T	G	T	G	T	G	T	G	T	T	T	T	H	T	T	G	G	T	G	T	T	G	G	G	G	T	T	T	G	T	G	H	T	H	T
JAX00024302	11	9984729	0	G	A	A	G	A	A	G	G	G	G	G	G	G	A	G	A	G	A	G	A	G	A	A	A	A	A	G	G	A	G	G	A	G	G	G	G	A	A	A	G	G	G	G	A	A	G
JAX00303882	11	9987899	0	A	C	A	A	A	A	A	C	C	A	A	C	A	A	A	A	A	A	A	A	C	A	A	A	A	A	A	A	A	A	C	A	A	A	A	A	A	A	H	A	C	A	H	H	A	C
JAX00024303	11	9996073	0	T	A	A	T	A	A	T	T	T	T	T	T	T	A	T	A	T	A	T	A	T	A	A	H	A	A	T	T	A	T	T	A	T	T	T	T	A	A	H	T	T	T	T	H	H	T
JAX00024304	11	10004247	1	A	G	G	A	G	G	A	G	G	A	A	G	A	G	A	G	A	G	A	G	G	G	G	H	G	G	A	A	G	A	G	G	A	A	A	A	G	G	G	A	G	A	H	G	H	G
JAX00303884	11	10017449	1	T	C	T	T	T	T	T	T	C	T	T	C	T	T	T	T	T	T	T	T	T	T	T	T	T	T	T	T	T	T	H	T	T	T	T	T	T	T	T	T	C	T	T	H	T	C
JAX00303885	11	10024947	0	A	G	G	A	G	G	A	A	A	A	A	A	A	G	A	G	A	G	A	G	A	G	G	H	G	G	A	A	G	A	A	G	A	A	A	A	G	G	H	A	A	A	A	H	H	A
JAX00303886	11	10026480	0	C	G	G	C	G	G	C	G	G	C	C	G	C	G	C	G	C	G	C	G	G	G	G	H	G	G	C	C	G	C	G	G	C	C	C	C	G	G	G	C	G	C	H	G	H	G
JAX00303888	11	10027789	0	G	A	A	G	A	A	G	G	G	G	G	G	G	A	G	A	G	A	G	A	G	A	A	H	A	A	G	G	A	G	G	A	G	G	G	G	A	A	H	G	G	G	G	H	H	G
JAX00303889	11	10033971	1	C	T	C	C	C	C	C	T	T	C	C	T	C	C	C	C	C	C	C	C	T	C	C	C	C	C	C	C	C	C	T	C	C	C	C	C	C	C	H	C	T	C	H	H	C	T
JAX00197346	11	10034738	1	A	G	A	A	A	A	A	G	G	A	A	G	A	A	A	A	A	A	A	A	G	A	A	A	A	A	A	A	A	A	G	A	A	A	A	A	A	A	H	A	G	A	H	H	A	G
JAX00303893	11	10042331	0	C	T	C	C	C	C	C	T	T	T	C	T	T	C	C	C	C	C	C	C	T	C	C	C	C	C	C	C	C	C	T	C	C	T	H	C	C	C	H	C	T	C	H	H	T	T
JAX00303894	11	10049278	1	G	A	G	G	G	G	A	A	A	A	A	A	A	G	G	G	G	G	A	G	A	G	G	H	G	G	A	A	G	A	A	G	G	A	H	A	G	G	H	G	A	G	H	H	H	A
JAX00303895	11	10051466	1	T	C	T	T	T	T	T	T	C	T	T	C	T	T	T	T	T	T	T	T	T	T	T	T	T	T	T	T	T	T	H	T	T	T	T	T	T	T	T	T	C	T	T	H	T	C
JAX00303896	11	10051675	1	T	C	T	T	T	T	C	C	C	C	C	C	C	T	T	T	T	T	C	T	C	T	T	H	T	T	C	C	T	C	C	T	T	C	H	C	T	T	H	T	C	T	H	H	H	C
JAX00303897	11	10053767	1	A	G	A	A	A	A	G	A	A	G	G	A	G	A	A	A	A	A	G	A	A	A	A	H	A	A	G	G	A	G	A	A	A	G	H	G	A	A	A	A	A	A	A	A	H	A
JAX00024307	11	10056042	0	A	G	A	A	A	A	A	G	A	A	A	A	A	A	A	A	A	A	A	A	G	A	A	A	A	A	A	A	A	A	H	A	A	A	A	A	A	A	H	A	A	A	H	A	A	A
JAX00303900	11	10091410	1	G	A	G	G	G	G	G	A	G	A	G	G	A	G	G	G	G	G	G	G	A	G	G	G	G	G	G	G	G	G	H	G	G	A	H	G	G	G	H	G	G	G	H	G	H	G
JAX00024310	11	10101955	1	C	A	C	C	C	C	C	C	A	C	C	A	C	C	C	C	C	C	C	C	C	C	C	C	C	C	C	C	C	C	H	C	C	C	C	C	C	C	C	C	A	C	C	H	C	A
JAX00303903	11	10102719	1	T	G	T	T	T	T	G	G	G	T	G	G	T	T	T	T	T	T	G	T	G	T	T	H	T	T	G	G	T	G	G	T	T	T	T	G	T	T	H	T	G	T	H	H	T	G
JAX00303905	11	10128619	0	G	A	G	G	G	G	G	A	G	G	G	G	G	G	G	G	G	G	G	G	A	G	G	G	G	G	G	G	G	G	H	G	G	G	G	G	G	G	H	G	G	G	H	G	G	G
JAX00303907	11	10142227	0	A	T	A	A	A	A	A	A	A	T	A	A	T	A	A	A	A	A	A	A	A	A	A	A	A	A	A	A	A	A	A	A	A	T	H	A	A	A	A	A	A	A	A	A	H	A
JAX00303908	11	10143036	0	C	G	C	C	C	C	C	C	G	C	C	G	C	C	C	C	C	C	C	C	C	C	C	C	C	C	C	C	C	C	H	C	C	C	C	C	C	C	C	C	G	C	C	H	C	G
JAX00303909	11	10171317	1	C	T	C	C	C	C	C	C	C	T	C	C	T	C	C	C	C	C	C	C	C	C	C	C	C	C	C	C	C	C	C	C	C	T	H	C	C	C	C	C	C	C	C	C	H	C
JAX00024316	11	10173305	1	T	G	G	T	G	G	T	T	T	T	T	T	T	G	T	G	T	G	T	G	T	G	G	H	G	G	T	T	G	T	T	G	T	T	T	T	G	G	H	T	T	T	T	H	H	T
JAX00024317	11	10181458	0	T	C	T	T	T	T	C	C	T	T	C	T	T	T	T	T	T	H	C	T	T	T	T	H	T	T	C	C	T	C	H	T	T	T	T	C	T	T	H	T	T	T	H	T	T	T
JAX00024318	11	10181881	0	A	T	A	A	A	A	T	T	T	A	T	T	A	A	A	A	A	A	T	A	A	A	A	H	A	A	T	T	A	T	T	A	A	A	A	T	A	A	H	A	T	A	H	H	A	T
JAX00024320	11	10218052	0	G	T	G	G	G	G	T	G	G	T	T	G	T	G	G	G	G	G	T	G	G	G	G	H	G	G	T	T	G	T	G	G	G	T	H	T	G	G	G	G	G	G	G	G	H	G
JAX00303916	11	10222563	1	A	G	A	A	A	A	G	G	G	G	G	G	G	A	A	A	A	A	G	A	A	A	A	H	A	A	G	G	A	G	G	A	A	G	H	G	A	A	H	A	G	A	H	H	H	G
JAX00303918	11	10226959	0	T	G	T	T	T	T	T	G	G	G	T	G	G	T	T	T	T	T	T	T	T	T	T	T	T	T	T	T	T	T	G	T	T	G	G	T	T	T	H	T	G	T	H	G	G	G
JAX00303919	11	10227285	0	G	A	G	G	G	G	G	A	G	G	G	G	G	G	G	G	G	G	G	G	G	G	G	G	G	G	G	G	G	G	G	G	G	G	G	G	G	G	H	G	G	G	G	G	G	G
JAX00024322	11	10269351	0	A	G	A	A	A	A	A	G	G	A	A	G	A	A	A	A	A	A	A	A	A	A	A	A	A	A	A	A	A	A	G	A	A	A	A	A	A	A	H	A	G	A	H	H	A	G
JAX00024323	11	10269410	0	A	G	A	A	A	A	A	G	G	A	A	G	A	A	A	A	A	A	A	A	A	A	A	A	A	A	A	A	A	A	G	A	A	A	A	A	A	A	H	A	G	A	H	H	A	G
JAX00024324	11	10269453	0	A	G	A	A	A	A	G	G	G	G	G	G	G	A	A	A	A	A	G	A	A	A	A	H	A	A	G	G	A	G	G	A	A	G	H	G	A	A	H	A	G	A	H	H	H	G
JAX00303920	11	10269526	0	G	A	G	G	G	G	G	G	A	G	G	A	G	G	G	G	G	G	G	G	G	G	G	G	G	G	G	G	G	G	H	G	G	G	G	G	G	G	G	G	A	G	G	H	G	A
JAX00303921	11	10269991	0	G	C	G	G	G	G	C	G	G	C	C	G	C	G	G	G	G	G	C	G	G	G	G	H	G	G	C	C	G	C	G	G	G	C	H	C	G	G	G	G	G	G	G	G	H	G
JAX00303922	11	10270892	1	C	T	C	C	C	C	T	C	C	T	T	C	T	C	C	C	C	C	T	C	C	C	C	H	C	C	T	T	C	T	C	C	C	T	H	T	C	C	C	C	C	C	C	C	H	C
JAX00303923	11	10271081	0	A	T	A	A	A	A	A	T	T	A	A	T	A	A	A	A	A	A	A	A	A	A	A	A	A	A	A	A	A	A	T	A	A	A	A	A	A	A	H	A	T	A	H	H	A	T
JAX00303926	11	10307229	0	G	A	G	G	G	G	G	G	A	G	G	A	G	G	G	H	G	G	G	G	G	G	G	G	G	G	G	G	G	G	H	G	G	G	G	G	G	G	G	G	A	G	G	H	G	A
JAX00303927	11	10308080	0	G	C	G	G	G	G	C	G	G	C	C	G	C	G	G	G	G	G	C	G	G	G	G	H	G	G	C	C	G	C	G	G	G	C	H	C	G	G	G	G	G	G	G	G	H	G
JAX00303928	11	10323693	1	A	G	A	A	A	A	A	G	G	A	A	G	A	A	A	H	A	A	A	A	A	A	A	A	A	A	A	A	A	A	G	A	A	A	A	A	A	A	H	A	G	A	H	H	A	G
JAX00303929	11	10325823	0	T	C	T	T	T	T	T	C	T	T	T	T	T	T	T	T	T	T	T	T	T	T	T	T	T	T	T	T	T	T	H	T	T	T	T	T	T	T	H	T	T	T	C	T	T	T
JAX00024330	11	10347407	0	T	C	T	T	T	T	T	T	C	T	T	C	T	T	T	H	T	T	T	T	T	T	T	T	T	T	T	T	T	T	H	T	T	T	T	T	T	T	T	T	C	T	T	H	T	C
JAX00024333	11	10399873	1	C	G	C	C	C	C	C	C	G	C	C	G	C	C	C	H	C	C	C	C	C	C	C	C	C	C	C	C	C	C	H	C	C	C	C	C	C	C	C	C	G	C	C	H	C	G
JAX00024334	11	10402477	1	C	T	C	C	C	C	C	C	T	C	C	T	C	C	C	H	C	C	C	C	C	C	C	C	C	C	C	C	C	C	H	C	C	C	C	C	C	C	C	C	T	C	C	H	C	T
JAX00024336	11	10416596	0	T	C	T	T	T	T	T	C	C	T	T	C	T	T	T	T	T	T	T	T	T	T	T	T	T	T	T	T	T	T	C	T	T	T	T	T	T	T	H	T	C	T	H	T	T	C
JAX00303931	11	10422756	0	G	C	G	G	G	G	G	G	C	G	G	C	G	G	G	H	G	G	G	G	G	G	G	G	G	G	G	G	G	G	H	G	G	G	G	G	G	G	G	G	C	G	G	H	G	C
JAX00303932	11	10428213	0	G	C	G	G	G	G	G	C	G	G	G	G	G	G	G	G	G	G	G	G	G	G	G	G	G	G	G	G	G	G	H	G	G	G	G	G	G	G	H	G	G	G	H	G	G	G
JAX00303934	11	10452723	1	G	T	G	G	T	G	G	G	T	G	G	T	G	G	G	T	G	T	G	G	G	G	G	G	T	G	G	G	T	G	H	G	G	G	G	G	H	G	G	G	T	G	G	H	G	T
JAX00303936	11	10455784	1	C	T	C	C	C	C	C	C	T	C	C	T	C	C	C	H	C	C	C	C	C	C	C	C	C	C	C	C	C	C	H	C	C	C	C	C	C	C	C	C	T	C	C	H	C	T
JAX00024339	11	10456355	0	G	A	G	G	A	G	G	A	G	G	G	G	G	G	G	H	G	A	G	G	G	G	G	G	A	G	G	G	A	G	H	G	G	G	G	G	H	G	G	G	G	G	G	G	G	G
JAX00303937	11	10456816	1	A	T	A	A	T	A	A	T	T	A	A	T	A	A	A	T	A	T	A	A	A	A	A	A	T	A	A	A	T	A	T	A	A	A	A	A	H	A	H	A	T	A	H	H	A	T
JAX00303938	11	10456998	1	A	G	A	A	G	A	A	A	A	A	A	A	A	A	A	H	A	G	A	A	A	A	A	A	G	A	A	A	G	A	A	A	A	A	A	A	H	A	A	A	A	A	A	A	A	A
JAX00303939	11	10457041	1	C	A	C	C	C	C	C	A	A	C	C	A	C	C	C	H	C	C	C	C	C	C	C	C	C	C	C	C	C	C	A	C	C	C	C	C	C	C	H	C	A	C	H	H	C	A
JAX00303942	11	10477581	0	A	G	A	A	A	A	A	G	A	A	A	A	A	A	A	A	A	A	A	A	A	A	A	A	A	A	A	A	A	A	G	A	A	A	A	A	A	A	G	A	A	A	G	A	A	A
JAX00197353	11	10479893	1	C	G	C	C	C	C	C	C	G	C	C	G	C	C	C	H	C	C	C	C	C	C	C	C	C	C	C	C	C	C	H	C	C	C	C	C	C	C	C	C	G	C	C	H	C	G
JAX00024341	11	10508761	0	T	C	T	T	T	T	T	C	C	T	T	C	T	T	T	H	T	T	T	T	T	T	T	T	T	T	T	T	T	T	C	T	T	T	T	T	T	T	H	T	C	T	H	H	T	C
JAX00024343	11	10532053	1	G	T	G	G	G	G	G	T	T	G	G	T	G	G	G	H	G	G	G	G	G	G	G	G	G	G	G	G	G	G	T	G	G	G	G	G	G	G	H	G	T	G	H	H	G	T
JAX00024345	11	10542864	1	G	T	G	G	G	G	G	G	T	G	G	T	G	G	G	H	G	G	G	G	G	G	G	G	G	G	G	G	G	G	H	G	G	G	G	G	G	G	G	G	T	G	G	H	G	T
JAX00303947	11	10553349	1	T	C	T	T	T	T	T	C	C	T	T	C	T	T	T	H	T	T	T	T	T	T	T	T	T	T	T	T	T	T	C	T	T	T	T	T	T	T	H	T	C	T	H	H	T	C
JAX00303950	11	10557095	1	T	C	T	T	T	T	T	C	C	T	T	C	T	T	T	H	T	T	T	T	T	T	T	T	T	T	T	T	T	T	C	T	T	T	T	T	T	T	H	T	C	T	H	H	T	C
JAX00303951	11	10557177	0	C	A	C	C	C	C	C	C	A	C	C	A	C	C	C	H	C	C	C	C	C	C	C	C	C	C	C	C	C	C	H	C	C	C	C	C	C	C	C	C	A	C	C	H	C	A
JAX00303954	11	10616304	1	G	A	G	G	G	G	G	G	A	G	G	A	G	G	G	H	G	G	G	G	G	G	G	G	G	G	G	G	G	G	H	G	G	G	G	G	G	G	G	G	A	G	G	H	G	A
JAX00303955	11	10620254	0	A	G	A	A	A	A	A	A	G	A	A	G	A	A	A	H	A	A	A	A	A	A	A	A	A	A	A	A	A	A	H	A	A	A	A	A	A	A	A	A	G	A	A	H	A	G
JAX00024350	11	10620365	0	G	A	G	G	G	G	G	A	A	G	G	A	G	G	G	H	G	G	G	G	G	G	G	G	G	G	G	G	G	G	A	G	G	G	G	G	G	G	H	G	A	G	H	H	G	A
JAX00197355	11	10695235	1	C	T	C	C	C	C	C	T	C	C	C	C	C	C	C	C	C	C	C	C	C	C	C	C	C	C	C	C	C	C	H	C	C	C	C	C	C	C	H	C	C	C	H	C	C	C
JAX00303957	11	10695947	1	T	A	T	T	T	T	T	A	T	T	T	T	T	T	T	T	T	T	T	T	T	T	T	T	T	T	T	T	T	T	H	T	T	T	T	T	T	T	H	T	T	T	H	T	T	T
JAX00303958	11	10696295	0	A	G	A	A	A	A	A	G	G	A	H	G	A	H	A	H	A	A	H	A	A	A	A	A	A	A	A	A	A	A	G	A	A	A	A	A	A	A	H	A	G	A	H	H	A	G
JAX00024355	11	10698123	0	T	A	T	T	T	T	T	A	A	T	T	A	T	T	T	H	T	T	T	T	T	T	T	T	T	T	T	T	T	T	A	T	T	T	T	T	T	T	H	T	A	T	H	H	T	A
JAX00303960	11	10698197	0	C	T	C	C	C	C	C	T	T	C	C	T	C	C	C	H	C	C	C	C	C	C	C	C	C	C	C	C	C	C	T	C	C	C	C	C	C	C	T	C	T	C	H	H	C	T
JAX00303962	11	10699188	0	G	A	G	G	G	G	G	A	A	G	G	A	G	G	G	A	G	G	G	G	G	G	G	G	G	G	G	G	G	G	A	G	G	G	G	G	G	G	H	G	A	G	H	H	G	A
JAX00303964	11	10700608	0	T	G	T	T	T	T	T	G	T	T	T	T	T	T	T	T	T	T	T	T	T	T	T	T	T	T	T	T	T	T	H	T	T	T	T	T	T	T	H	T	T	T	H	T	T	T
JAX00303965	11	10701259	0	T	G	T	T	T	T	T	G	T	T	T	T	T	T	T	T	T	T	T	T	T	T	T	T	T	T	T	T	T	T	H	T	T	T	T	T	T	T	H	T	T	T	H	T	T	T
JAX00303966	11	10724142	1	T	A	T	T	T	T	T	A	A	T	T	A	T	T	T	H	T	T	T	T	T	T	T	T	T	T	T	T	T	T	A	T	T	T	T	T	T	T	H	T	A	T	H	H	T	A
JAX00303967	11	10724893	1	T	A	T	T	T	T	T	T	A	T	T	A	T	T	T	H	T	T	T	T	T	T	T	T	T	T	T	T	T	T	H	T	T	T	T	T	T	T	T	T	A	T	T	H	T	A
JAX00303968	11	10733005	0	C	T	C	C	C	C	C	T	T	C	C	T	C	C	C	H	C	C	C	C	C	C	C	C	C	C	C	C	C	C	T	C	C	C	C	C	C	C	H	C	T	C	H	H	C	T
JAX00303969	11	10733399	0	C	T	C	C	C	C	C	T	T	C	C	T	C	C	C	H	C	C	C	C	C	C	C	C	C	C	C	C	C	C	T	C	C	C	C	C	C	C	C	C	T	C	C	C	C	T
JAX00024358	11	10738146	0	G	T	G	G	G	G	G	T	G	G	G	G	G	G	G	G	G	G	G	G	G	G	G	G	G	G	G	G	G	G	H	G	G	G	G	G	G	G	H	G	G	G	H	G	G	G
JAX00024359	11	10738315	1	T	C	C	T	C	C	C	C	C	C	C	C	C	C	T	C	T	C	C	C	T	C	C	C	C	C	C	C	C	C	C	C	T	C	H	C	C	C	C	T	C	T	H	C	C	C
JAX00303970	11	10740262	0	G	C	G	G	G	G	G	C	G	G	H	H	G	G	H	H	H	H	G	G	G	G	G	G	G	G	G	G	G	G	H	G	G	G	G	G	G	G	H	G	G	G	H	G	G	G
JAX00303971	11	10751074	1	G	A	G	G	G	G	G	G	A	G	G	A	G	G	G	H	G	G	G	G	G	G	G	G	G	G	G	G	G	G	H	G	G	G	G	G	G	G	G	G	A	G	G	H	G	A
JAX00024362	11	10785620	1	T	C	T	T	T	T	T	T	C	T	T	C	T	T	T	H	T	T	T	T	T	T	T	T	T	T	T	T	T	T	H	T	T	T	T	T	T	T	T	T	C	T	T	H	T	C
JAX00303973	11	10785920	0	G	A	G	G	G	G	G	A	A	G	G	A	G	G	G	H	G	G	G	G	G	G	G	G	G	G	G	G	G	G	A	G	G	G	G	G	G	G	G	G	A	G	G	H	G	A
JAX00024363	11	10796910	1	A	G	A	A	G	A	A	A	A	A	A	A	A	A	A	H	A	G	A	A	A	A	A	A	G	A	A	A	G	A	A	A	A	A	A	A	H	A	A	A	A	A	A	A	A	A
JAX00303977	11	10810721	0	A	T	A	A	A	A	A	A	T	A	A	T	A	A	A	H	A	A	A	A	A	A	A	A	A	A	A	A	A	A	H	A	A	A	A	A	A	A	A	A	T	A	A	H	A	T
JAX00303978	11	10817086	1	A	G	A	A	A	A	A	G	A	A	A	A	A	A	A	A	A	A	A	A	A	A	A	A	A	A	A	A	A	A	H	A	A	A	A	A	A	A	H	A	A	A	H	A	A	A
JAX00197360	11	10817598	0	T	C	T	T	T	T	T	C	C	T	T	C	T	T	T	H	T	T	T	T	T	T	T	T	T	T	T	T	T	T	C	T	T	T	T	T	T	T	H	T	C	T	H	H	T	C
JAX00197361	11	10817653	0	T	C	T	T	T	T	T	C	C	T	T	C	T	T	T	H	T	T	T	T	T	T	T	T	T	T	T	T	T	T	C	T	T	T	T	T	T	T	H	T	C	T	H	H	T	C
JAX00024364	11	10818225	0	A	G	A	A	A	A	A	G	G	A	A	H	A	A	A	A	A	A	A	A	A	A	A	A	A	A	A	A	A	A	G	A	A	A	A	A	A	A	H	A	G	A	H	A	A	G
JAX00303979	11	10820489	0	C	A	C	C	C	C	C	A	A	C	C	A	C	C	C	H	C	C	C	C	C	C	C	C	C	C	C	C	C	C	A	C	C	C	C	C	C	C	H	C	A	C	H	H	C	A
JAX00024365	11	10820613	0	A	G	A	A	A	A	A	G	G	A	A	G	A	A	A	H	A	A	H	A	A	A	A	A	A	A	A	A	A	A	G	A	A	A	A	A	A	A	A	A	G	A	H	H	A	G
JAX00303980	11	10821222	0	G	C	G	G	G	G	G	C	G	G	G	G	G	G	G	G	G	G	G	G	G	G	G	G	G	G	G	G	G	G	H	G	G	G	G	G	G	G	H	G	G	G	H	G	G	G
JAX00024367	11	10848740	1	G	C	G	G	C	G	C	C	G	G	C	G	G	G	G	H	G	C	C	G	G	G	G	H	C	G	C	C	C	C	H	G	G	G	G	C	H	G	H	G	G	G	H	G	G	G
JAX00024368	11	10856065	0	G	A	G	G	A	G	A	G	G	G	A	G	G	G	G	A	G	A	A	G	G	G	G	H	A	G	A	A	A	A	G	G	G	G	G	A	H	G	G	G	G	G	G	G	G	G
JAX00303983	11	10877404	0	T	C	T	T	T	T	T	C	C	T	T	C	T	T	T	T	T	T	T	T	T	T	T	T	T	T	T	T	T	T	C	T	T	T	T	T	T	T	T	T	C	T	T	T	T	C
JAX00303984	11	10879558	0	C	T	C	C	C	C	C	T	T	C	C	T	C	C	C	H	C	C	C	C	C	C	C	C	C	C	C	C	C	C	T	C	C	C	C	C	C	C	H	C	T	C	H	H	C	T
JAX00303985	11	10880033	1	C	A	C	C	C	C	C	A	A	C	C	A	C	C	C	H	C	C	C	C	C	C	C	C	C	C	C	C	C	C	A	C	C	C	C	C	C	C	H	C	A	C	H	H	C	A
JAX00303987	11	10882763	0	T	A	T	T	T	T	T	A	A	T	T	A	T	T	T	H	T	T	T	T	T	T	T	T	T	T	T	T	T	T	A	T	T	T	T	T	T	T	H	T	A	T	H	H	T	A
JAX00303989	11	10886333	0	G	C	G	G	G	G	G	G	C	G	G	C	G	G	G	H	G	G	G	G	G	G	G	G	G	G	G	G	G	H	C	G	G	G	G	G	G	G	G	G	C	G	G	H	G	C
JAX00024370	11	10891129	1	T	C	C	T	T	C	T	T	T	T	T	T	T	C	T	T	T	T	T	C	T	C	C	H	T	C	T	T	T	T	T	C	T	T	T	T	H	C	H	T	T	T	T	H	H	T
JAX00024371	11	10903789	0	A	T	A	A	T	A	T	A	A	A	T	A	A	A	A	H	A	T	T	A	A	A	A	H	T	A	T	T	T	T	A	A	A	A	A	T	H	A	A	A	A	A	A	A	A	A
JAX00024372	11	10913511	1	A	G	A	A	G	A	A	A	A	G	A	A	G	A	A	H	A	G	A	A	A	A	A	A	G	A	A	A	G	A	A	A	A	G	H	A	H	A	A	A	A	A	A	A	H	A
JAX00024373	11	10921652	1	A	G	G	A	A	G	G	A	A	A	G	A	A	G	A	A	A	A	G	G	A	G	G	G	A	G	G	G	A	G	A	G	A	A	A	G	H	G	H	A	A	A	A	H	H	A
JAX00024375	11	10951054	0	T	A	A	T	T	A	A	T	T	T	H	T	T	A	T	T	T	T	A	A	T	A	A	A	T	A	A	A	T	A	T	A	T	T	T	A	H	A	H	T	T	T	T	H	H	T
JAX00303991	11	10951131	1	A	G	G	A	G	G	G	G	G	G	G	G	G	G	A	G	A	G	G	G	A	G	G	G	G	G	G	G	G	G	G	G	A	G	H	G	G	G	G	A	G	A	H	G	G	G
JAX00303993	11	10952401	1	G	T	T	G	T	T	T	T	T	T	T	T	T	T	G	T	G	T	T	T	G	T	T	T	T	T	T	T	T	T	T	T	G	T	H	T	T	T	T	G	T	G	H	T	T	T
JAX00303994	11	10954256	1	A	G	A	A	G	A	A	G	G	G	H	G	G	A	A	G	A	G	A	A	A	A	A	A	G	A	A	A	G	A	G	A	A	G	H	A	H	A	H	A	G	A	H	H	H	G
JAX00303995	11	10954393	1	G	A	G	G	G	G	G	G	G	A	G	G	A	G	G	G	G	G	G	G	G	G	G	G	G	G	G	G	G	G	G	G	G	A	H	G	G	G	G	G	G	G	G	G	H	G
JAX00303997	11	10959832	0	A	G	A	A	G	A	A	A	A	A	A	A	A	A	A	H	A	G	A	A	A	A	A	A	G	A	A	A	G	A	A	A	A	A	A	A	H	A	A	A	A	A	A	A	A	A
JAX00024376	11	10980580	1	C	A	A	C	A	A	A	A	A	A	A	A	A	A	C	A	C	A	A	A	C	A	A	A	A	A	A	A	A	A	A	A	C	A	H	A	A	A	A	C	A	C	H	A	A	A
JAX00024378	11	10989713	0	G	A	A	G	A	A	A	A	G	A	H	G	A	A	G	H	G	A	H	A	G	A	A	A	A	A	A	A	A	A	H	A	G	A	H	A	A	A	A	G	G	G	H	H	A	G
JAX00024379	11	11012925	1	G	A	A	G	G	A	A	G	G	G	H	G	G	A	G	G	G	G	A	A	G	A	A	A	G	A	A	A	G	A	G	A	G	G	G	A	H	A	H	G	G	G	G	H	H	G
JAX00304001	11	11019185	0	G	A	G	G	G	G	G	G	A	G	G	A	G	G	G	H	G	G	G	G	G	G	G	G	G	G	G	G	G	G	H	G	G	G	G	G	G	G	G	G	A	G	G	H	G	A
JAX00304002	11	11023570	0	A	G	A	A	A	A	A	G	A	A	A	A	A	A	A	A	A	A	A	A	A	A	A	A	A	A	A	A	A	A	H	A	A	A	A	A	A	A	H	A	A	A	H	A	A	A
JAX00304003	11	11028188	1	G	C	G	G	G	G	G	C	G	G	G	G	G	G	G	G	G	G	G	G	G	G	G	G	G	G	G	G	G	G	H	G	G	G	G	G	G	G	H	G	G	G	H	G	G	G
JAX00024381	11	11028433	1	C	T	T	C	C	T	T	C	C	C	T	C	C	T	C	C	C	C	T	T	C	T	T	T	C	T	T	T	C	T	C	T	C	C	C	T	H	T	H	C	C	C	C	H	H	C
JAX00304004	11	11028560	1	A	G	G	A	G	G	G	G	G	G	G	G	G	G	A	G	A	G	G	G	A	G	G	G	G	G	G	G	G	G	G	G	A	G	H	G	G	G	G	A	G	A	H	G	G	G
JAX00304005	11	11028654	0	C	T	T	C	T	T	T	C	C	T	T	C	T	T	C	H	C	T	T	T	C	T	T	T	T	T	T	T	T	T	C	T	C	T	H	T	T	T	H	C	C	C	C	H	T	C
JAX00304006	11	11050388	1	G	A	G	G	G	G	G	A	A	A	G	A	A	G	G	H	G	G	G	G	G	G	G	G	G	G	G	G	G	G	A	G	G	A	H	G	G	G	H	G	A	G	H	H	H	A
JAX00304008	11	11052442	1	T	C	C	T	C	C	C	T	C	T	C	C	T	C	T	C	T	C	C	C	T	C	C	C	C	C	C	C	C	C	H	C	T	T	T	C	C	C	H	T	C	T	T	C	H	C
JAX00304009	11	11052606	0	G	A	G	G	G	G	G	A	A	G	G	A	G	G	G	H	G	G	G	G	G	G	G	G	G	G	G	G	G	G	A	G	G	G	G	G	G	G	H	G	A	G	H	H	G	A
JAX00024383	11	11054630	1	A	G	G	A	G	G	G	G	G	G	G	G	G	G	A	G	A	G	G	G	A	G	G	G	G	G	G	G	G	G	G	G	A	G	H	G	G	G	G	A	G	A	H	G	G	G
JAX00304012	11	11071146	1	T	G	G	T	G	G	G	G	G	G	G	G	G	G	T	G	T	G	G	G	T	G	G	G	G	G	G	G	G	G	G	G	T	G	H	G	G	G	G	T	G	T	H	G	G	G
JAX00304013	11	11071521	0	G	A	A	G	A	A	A	A	A	A	A	A	A	A	G	A	G	A	A	A	G	A	A	A	A	A	A	A	A	A	A	A	G	A	G	A	A	A	A	G	A	G	G	A	A	A
JAX00187446	11	11071621	0	G	C	C	G	C	C	C	G	C	G	C	C	G	C	G	C	G	C	C	C	G	C	C	C	C	C	C	C	C	C	H	C	G	G	G	C	C	C	H	G	C	G	G	C	H	C
JAX00304014	11	11075574	0	A	G	A	A	A	A	A	G	A	A	A	A	A	A	A	A	A	A	A	A	A	A	A	A	A	A	A	A	A	A	H	A	A	A	A	A	A	A	H	A	A	A	H	A	A	A
JAX00304015	11	11092132	0	G	C	G	G	G	G	G	C	C	G	G	H	G	G	G	H	G	G	G	G	G	G	G	G	G	G	G	G	G	G	C	G	G	G	G	G	G	G	C	G	C	G	H	C	G	C
JAX00024385	11	11095447	0	T	A	A	T	A	A	A	A	A	A	A	A	A	A	T	A	T	A	A	A	T	A	A	A	A	A	A	A	A	A	A	A	T	A	H	A	A	A	A	T	A	T	H	A	A	A
JAX00304016	11	11099767	0	C	T	C	C	C	C	C	C	T	C	C	T	C	C	C	H	C	C	C	C	C	C	C	C	C	C	C	C	C	C	H	C	C	C	C	C	C	C	C	C	T	C	C	H	C	T
JAX00304017	11	11102881	1	G	A	G	G	G	G	G	A	A	G	G	A	G	G	G	H	G	G	G	G	G	G	G	G	G	G	G	G	G	G	A	G	G	G	G	G	G	G	H	G	A	G	H	H	G	A
JAX00024390	11	11143363	1	C	T	C	C	C	C	C	C	T	C	C	T	C	C	C	H	C	C	C	C	C	C	C	C	C	C	C	C	C	C	H	C	C	C	C	C	C	C	C	C	T	C	C	H	C	T
JAX00197369	11	11157337	0	G	A	G	G	G	G	G	G	A	G	G	H	G	G	G	H	G	G	G	G	G	G	G	G	G	G	G	G	G	G	H	G	G	G	G	G	G	G	G	G	A	G	G	H	G	A
JAX00304018	11	11168657	1	T	A	T	T	T	T	T	T	A	T	T	A	T	T	T	H	T	T	T	T	T	T	T	T	T	T	T	T	T	T	H	T	T	T	T	T	T	T	T	T	A	T	T	H	T	A
JAX00304019	11	11168719	0	T	C	T	T	T	T	T	C	C	T	T	C	T	T	T	H	T	T	T	T	T	T	T	T	T	T	T	T	T	T	C	T	T	T	T	T	T	T	H	T	C	T	H	H	T	C
JAX00304020	11	11168832	1	T	C	C	T	C	C	C	C	C	C	C	C	C	C	T	C	T	C	C	C	T	C	C	C	C	C	C	C	C	C	C	C	T	C	H	C	C	C	C	T	C	T	H	C	C	C
JAX00304021	11	11170332	1	A	G	A	A	A	A	A	A	G	A	A	G	A	A	A	H	A	A	A	A	A	A	A	A	A	A	A	A	A	A	H	A	A	A	A	A	A	A	A	A	G	A	A	H	A	G
JAX00304022	11	11171268	0	G	A	G	G	G	G	G	A	G	G	G	G	G	G	G	G	G	G	G	G	G	G	G	G	G	G	G	G	G	G	H	G	G	G	G	G	G	G	H	G	G	G	H	G	G	G
JAX00304023	11	11171310	0	G	T	G	G	G	G	G	G	G	T	G	G	T	G	G	G	G	G	G	G	G	G	G	G	G	G	G	G	G	G	G	G	G	T	H	G	G	G	G	G	G	G	G	G	H	G
JAX00304024	11	11171453	0	G	T	G	G	G	G	G	T	G	G	G	G	G	G	G	G	G	G	G	G	G	G	G	G	G	G	G	G	G	G	H	G	G	G	G	G	G	G	H	G	G	G	H	G	G	G
JAX00304025	11	11171832	1	T	C	T	T	T	T	T	T	C	T	T	C	T	T	T	H	T	T	T	T	T	T	T	T	T	T	T	T	T	T	H	T	T	T	T	T	T	T	T	T	C	T	T	H	T	C
JAX00197371	11	11171873	1	A	G	A	A	A	A	A	G	G	A	A	G	A	A	A	H	A	A	A	A	A	A	A	A	A	A	A	A	A	A	G	A	A	A	A	A	A	A	H	A	G	A	H	H	A	G
JAX00024392	11	11172501	0	T	G	T	T	T	T	T	G	G	T	T	G	T	T	T	H	T	T	T	T	T	T	T	T	T	T	T	T	T	T	G	T	T	T	T	T	T	T	H	T	G	T	H	H	T	G
JAX00304026	11	11173009	0	T	C	T	T	T	T	T	C	C	T	T	C	T	T	T	H	T	T	T	T	T	T	T	T	T	T	T	T	T	T	C	T	T	T	T	T	T	T	C	T	C	T	H	H	T	C
JAX00024393	11	11182098	1	G	T	T	G	G	T	G	G	G	G	G	G	G	T	G	G	G	G	G	T	G	T	T	H	G	T	G	G	G	G	G	T	G	G	G	G	H	T	H	G	G	G	G	H	H	G
JAX00197372	11	11240458	0	C	T	C	C	C	C	C	C	T	C	C	T	C	C	C	H	C	C	C	C	C	C	C	C	C	C	C	C	C	C	H	C	C	C	C	C	C	C	C	C	T	C	C	H	C	T
JAX00024398	11	11257101	1	A	G	A	A	A	A	A	A	G	A	A	G	A	A	A	H	A	A	A	A	A	A	A	A	A	A	A	A	A	A	H	A	A	A	A	A	A	A	A	A	G	A	A	H	A	G
JAX00024400	11	11303924	1	G	A	G	G	G	G	G	G	A	G	G	A	G	G	G	H	G	G	G	G	G	G	G	G	G	G	G	G	G	G	H	G	G	G	G	G	G	G	G	G	A	G	G	H	G	A
JAX00024401	11	11304136	0	C	T	C	C	C	C	C	T	T	T	C	T	T	C	C	H	C	C	C	C	C	C	C	C	C	C	C	C	C	C	T	C	C	T	H	C	C	C	H	C	T	C	H	H	H	T
JAX00197375	11	11312316	1	T	C	T	T	T	T	T	C	C	T	T	C	T	T	T	H	T	T	T	T	T	T	T	T	T	T	T	T	T	T	C	T	T	T	T	T	T	T	H	T	C	T	H	H	T	C
JAX00304028	11	11318654	0	C	T	C	C	C	C	C	T	T	C	C	T	C	C	C	H	C	C	C	C	C	C	C	C	C	C	C	C	C	C	T	C	C	C	C	C	C	C	H	C	T	C	H	H	C	T
JAX00304032	11	11368791	0	G	T	G	G	G	G	G	T	G	G	G	G	G	G	G	G	G	G	G	G	G	G	G	G	G	G	G	G	G	G	H	G	G	G	G	G	G	G	H	G	G	G	H	G	G	G
JAX00304033	11	11370306	0	T	C	T	T	T	T	T	T	C	T	T	C	T	T	T	H	T	T	H	T	T	T	T	T	T	T	T	T	T	T	H	T	T	T	T	T	T	T	T	T	C	T	T	H	T	C
JAX00304034	11	11370790	0	T	C	T	T	T	T	T	T	C	T	T	C	T	T	T	H	T	H	H	T	T	T	T	T	T	H	T	T	T	H	H	T	H	T	T	H	T	H	T	T	C	T	T	H	T	C
JAX00304035	11	11374938	1	C	T	C	C	C	C	C	T	T	C	C	T	C	C	C	H	C	C	H	C	C	C	C	C	C	C	C	C	C	C	T	C	C	C	C	C	C	C	H	C	T	C	H	H	C	T
JAX00197377	11	11383006	1	T	C	T	T	T	T	T	C	T	T	T	T	T	T	T	T	T	T	T	T	T	T	T	T	T	T	T	T	T	T	H	T	T	T	T	T	T	T	H	T	T	T	H	T	T	T
JAX00024404	11	11387119	1	A	G	A	A	A	A	A	G	G	A	A	G	A	A	A	H	A	A	H	A	A	A	A	A	A	A	A	A	A	A	G	A	A	A	A	A	A	A	H	A	G	A	H	H	A	G
JAX00024405	11	11387232	0	G	A	G	G	G	G	G	A	A	G	H	A	G	G	G	H	G	G	G	G	G	G	G	G	G	G	G	G	G	G	A	G	G	G	G	G	G	G	G	G	A	G	H	H	G	A
JAX00304037	11	11396167	1	A	G	A	A	A	A	A	G	G	A	A	G	A	A	A	H	A	A	A	A	A	A	A	A	A	A	A	A	A	A	G	A	A	A	A	A	A	A	H	A	G	A	H	H	A	G
JAX00024407	11	11404250	1	C	G	G	C	C	G	G	G	G	G	G	G	G	G	C	H	C	C	G	G	C	G	G	G	C	G	G	G	C	G	G	G	C	G	H	G	H	G	G	C	G	C	H	G	G	G
JAX00024408	11	11421134	0	A	G	G	A	A	G	G	G	G	G	G	G	G	G	A	H	A	A	G	G	A	G	G	G	A	G	G	G	A	G	G	G	A	G	H	G	H	G	G	A	G	A	H	G	G	G
JAX00024411	11	11466840	0	A	G	A	A	A	A	A	G	G	A	A	G	A	A	A	A	A	A	A	A	A	A	A	A	A	A	A	A	A	A	G	A	A	A	A	A	A	A	H	A	G	A	H	H	A	G
JAX00304041	11	11486477	1	T	A	T	T	T	T	T	A	A	A	T	A	A	T	T	H	T	T	T	T	T	T	T	T	T	T	T	T	T	T	A	T	T	A	H	T	T	T	H	T	A	T	H	H	H	A
JAX00304042	11	11488215	1	T	C	T	T	T	T	T	T	C	T	T	C	T	T	T	H	T	T	T	T	T	T	T	T	T	T	T	T	T	T	H	T	T	T	T	T	T	T	T	T	C	T	T	H	T	C
JAX00304044	11	11488398	0	T	C	T	T	T	T	T	C	C	T	T	C	T	T	T	H	T	T	T	T	T	T	T	T	T	T	T	T	T	T	C	T	T	T	T	T	T	T	H	T	C	T	H	H	T	C
JAX00024414	11	11498312	1	T	A	T	T	T	T	T	T	A	T	T	A	T	T	T	H	T	T	T	T	T	T	T	T	T	T	T	T	T	T	H	T	T	T	T	T	T	T	T	T	A	T	T	H	T	A
JAX00304047	11	11524175	0	G	A	G	G	G	G	G	G	G	A	G	G	A	G	G	G	G	G	G	G	G	G	G	G	G	G	G	G	G	G	G	G	G	A	H	G	G	G	G	G	G	G	G	G	H	G
JAX00024416	11	11539545	0	A	G	A	A	A	A	A	G	G	G	A	G	G	A	A	A	A	A	A	A	A	A	A	A	A	A	A	A	A	A	G	A	A	G	H	A	A	A	A	A	G	A	A	A	H	G
JAX00024417	11	11539670	0	T	C	T	T	T	T	T	C	C	T	T	C	T	T	T	H	T	T	T	T	T	T	T	T	T	T	T	T	T	T	C	T	T	T	T	T	T	T	H	T	C	T	H	H	T	C
JAX00024418	11	11539696	0	T	A	T	T	T	T	T	T	A	T	T	A	T	T	T	H	T	T	T	T	T	T	T	T	T	T	T	T	T	T	H	T	T	T	T	T	T	T	T	T	A	T	T	H	T	A
JAX00197382	11	11552454	0	A	G	A	A	A	A	A	A	G	A	A	G	A	A	A	H	A	A	H	A	A	A	A	A	A	A	A	A	A	A	H	A	A	A	A	A	A	A	A	A	G	A	A	H	A	G
JAX00024420	11	11581329	1	G	T	G	G	T	G	G	G	G	G	G	G	G	G	G	H	G	T	G	G	G	G	G	G	T	G	G	G	T	G	G	G	G	G	G	G	H	G	G	G	G	G	G	G	G	G
JAX00024421	11	11584193	0	G	A	G	G	A	G	G	A	G	G	G	G	G	G	G	H	G	A	G	G	G	G	G	G	A	G	G	G	A	G	H	G	G	G	G	G	H	G	H	G	G	G	H	G	G	G
JAX00304050	11	11605268	0	C	T	C	C	C	C	C	C	T	C	C	T	C	C	C	H	C	C	C	C	C	C	C	C	C	C	C	C	C	C	H	C	C	C	C	C	C	C	C	C	T	C	C	H	C	T
JAX00304053	11	11606265	0	C	T	C	C	C	C	C	C	T	T	C	T	T	C	C	H	C	C	C	C	C	C	C	C	C	C	C	C	C	C	H	C	C	T	H	C	C	C	C	C	T	C	C	H	H	T
JAX00024422	11	11608857	1	A	G	A	A	A	A	A	G	G	G	A	G	G	A	A	H	A	A	A	A	A	A	A	A	A	A	A	A	A	A	G	A	A	G	H	A	A	A	H	A	G	A	H	H	H	G
JAX00304054	11	11612156	1	A	G	A	A	A	A	A	G	G	G	A	G	G	A	A	H	A	A	A	A	A	A	A	A	A	A	A	A	A	A	G	A	A	G	H	A	A	A	H	A	G	A	H	H	H	G
JAX00304057	11	11615812	1	C	T	C	C	C	C	C	T	C	T	C	C	T	C	C	C	C	C	C	C	C	C	C	C	C	C	C	C	C	C	H	C	C	T	H	C	C	C	H	C	C	C	H	C	H	C
JAX00304058	11	11617912	0	G	A	G	G	G	G	G	G	G	A	G	G	A	G	G	G	G	G	G	G	G	G	G	G	G	G	G	G	G	G	G	G	G	A	H	G	G	G	G	G	G	G	G	G	H	G
JAX00024423	11	11619115	0	T	G	T	T	T	T	T	T	G	T	T	G	T	T	T	H	T	T	H	T	T	T	T	T	T	T	T	T	T	T	H	T	T	T	T	T	T	T	T	T	G	T	T	H	T	G
JAX00304059	11	11624541	1	C	T	C	C	C	C	C	T	C	C	C	C	C	C	C	C	C	C	C	C	C	C	C	C	C	C	C	C	C	C	H	C	C	C	C	C	C	C	H	C	C	C	H	C	C	C
JAX00304060	11	11626518	1	A	G	A	A	A	A	A	A	G	G	A	G	G	A	A	H	A	A	A	A	A	A	A	A	A	A	A	A	A	A	H	A	A	G	H	A	A	A	A	A	G	A	A	H	H	G
JAX00304062	11	11627476	1	A	G	A	A	A	A	A	G	A	A	A	A	A	A	A	A	A	A	A	A	A	A	A	A	A	A	A	A	A	A	H	A	A	A	A	A	A	A	H	A	A	A	H	A	A	A
JAX00304063	11	11627971	1	T	C	T	T	T	T	T	C	C	C	T	C	C	T	T	H	T	T	T	T	T	T	T	T	T	T	T	T	T	T	C	T	T	C	H	T	T	T	H	T	C	T	H	H	H	C
JAX00304064	11	11628287	0	C	T	C	C	C	C	C	C	C	T	C	C	T	C	C	C	C	C	C	C	C	C	C	C	C	C	C	C	C	C	C	C	C	T	H	C	C	C	C	C	C	C	C	C	H	C
JAX00197386	11	11642333	1	T	C	T	T	T	T	T	C	C	T	T	C	T	T	T	H	T	T	T	T	T	T	T	T	T	T	T	T	T	T	C	T	T	T	T	T	T	T	H	T	C	T	H	H	T	C
JAX00304066	11	11649255	0	A	C	A	A	A	A	A	C	C	C	A	C	C	A	A	H	A	A	A	A	A	A	A	A	A	A	A	A	A	A	C	A	A	C	H	A	A	A	H	A	C	A	H	H	A	C
JAX00304069	11	11649963	1	G	A	G	G	G	G	G	A	G	A	G	G	A	G	G	G	G	G	G	G	G	G	G	G	G	G	G	G	G	G	H	G	G	A	H	G	G	G	H	G	G	G	H	G	H	G
JAX00304071	11	11650449	0	A	C	A	A	A	A	A	A	C	A	A	C	A	A	A	H	A	A	A	A	A	A	A	A	A	A	A	A	A	A	H	A	A	A	A	A	A	A	A	A	C	A	A	H	A	C
JAX00024425	11	11653245	1	T	C	T	T	C	T	C	C	T	C	C	T	C	T	T	H	T	C	C	T	T	T	T	H	C	T	C	C	C	C	H	T	T	C	H	C	H	T	H	T	T	T	H	T	H	T
JAX00304075	11	11654176	0	C	T	C	C	C	C	T	C	C	C	T	C	C	C	C	C	C	C	T	C	C	C	C	H	C	C	T	T	C	T	C	C	C	C	C	T	C	C	C	C	C	C	C	C	C	C
JAX00304076	11	11655239	1	A	G	A	A	G	A	G	A	A	G	G	A	G	A	A	H	A	G	G	A	A	A	A	H	G	A	G	G	G	G	A	A	A	G	H	G	H	A	A	A	A	A	A	A	H	A
JAX00304077	11	11655903	1	C	T	C	C	C	C	C	C	C	T	C	C	T	C	C	C	C	C	C	C	C	C	C	C	C	C	C	C	C	C	C	C	C	T	H	C	C	C	C	C	C	C	C	C	H	C
JAX00304078	11	11655916	0	C	T	C	C	C	C	T	C	C	C	H	C	C	C	C	C	C	C	H	C	C	C	C	H	C	C	T	T	C	T	C	C	C	C	C	T	C	C	C	C	C	C	C	C	C	C
JAX00304079	11	11656193	0	G	A	A	G	G	A	G	G	G	G	G	G	G	A	G	G	G	G	G	A	G	A	A	H	G	A	G	G	G	G	G	A	G	G	G	G	H	A	H	G	G	G	G	H	H	G
JAX00304080	11	11656416	0	A	G	A	A	G	A	A	G	A	G	A	A	G	A	A	H	A	G	A	A	A	A	A	A	G	A	A	A	G	A	H	A	A	G	H	A	H	A	H	A	A	A	H	A	H	A
JAX00304081	11	11658423	1	T	C	T	T	T	T	T	C	T	C	T	T	C	T	T	T	T	T	T	T	T	T	T	T	T	T	T	T	T	T	H	T	T	C	H	T	T	T	H	T	T	T	H	T	H	T
JAX00304083	11	11659896	0	G	A	G	G	A	G	G	G	G	G	G	G	G	G	G	H	G	A	G	G	G	G	G	G	A	G	G	G	A	G	G	G	G	G	G	G	H	G	G	G	G	G	G	G	G	G
JAX00024426	11	11663374	0	C	T	C	C	T	C	C	C	C	T	C	C	T	C	C	H	C	T	C	C	C	C	C	C	T	C	C	C	T	C	C	C	C	T	H	C	H	C	C	C	C	C	C	C	H	C
JAX00304085	11	11664671	1	G	A	G	G	A	G	G	G	G	A	G	G	A	G	G	H	G	A	G	G	G	G	G	G	A	G	G	G	A	G	G	G	G	A	H	G	H	G	G	G	G	G	G	G	H	G
JAX00024427	11	11669290	0	A	T	A	A	T	A	A	A	A	A	A	A	A	A	A	H	A	T	A	A	A	A	A	A	T	A	A	A	T	A	A	A	A	A	A	A	H	A	A	A	A	A	A	A	A	A
JAX00304091	11	11678061	1	A	C	A	A	A	A	A	C	C	A	A	C	A	A	A	H	A	A	A	A	A	A	A	A	A	A	A	A	A	A	C	A	A	A	A	A	A	A	H	A	C	A	H	H	A	C
JAX00304092	11	11678654	0	G	C	G	G	C	G	C	G	G	C	C	G	C	G	G	H	G	C	C	G	G	G	G	H	C	G	C	C	C	C	G	G	G	C	H	C	H	G	G	G	G	G	G	G	H	G
JAX00024428	11	11682218	1	G	A	G	G	A	G	A	A	A	A	A	A	A	G	G	A	G	A	A	G	G	G	G	H	A	G	A	A	A	A	A	G	G	A	H	A	H	G	H	G	A	G	H	H	H	A
JAX00304093	11	11684307	0	A	G	A	A	A	A	A	G	A	A	A	A	A	A	A	A	A	A	A	A	A	A	A	A	A	A	A	A	A	A	H	A	A	A	A	A	A	A	H	A	A	A	H	A	A	A
JAX00024429	11	11684624	0	C	T	C	C	T	C	T	T	T	T	T	T	T	C	C	T	C	T	T	C	C	C	C	H	T	C	T	T	T	T	T	C	C	T	H	T	H	C	H	C	T	C	H	H	H	T
JAX00304095	11	11691850	1	C	T	C	C	C	C	T	C	C	C	T	C	C	C	C	C	C	C	T	C	C	C	C	H	C	C	T	T	C	T	C	C	C	C	C	T	C	C	C	C	C	C	C	C	C	C
JAX00304096	11	11692018	0	G	A	G	G	G	G	A	G	A	G	A	A	G	G	G	H	G	G	A	G	G	G	G	H	G	G	A	A	G	A	H	G	G	G	G	A	G	G	G	G	A	G	G	H	G	A
JAX00024430	11	11709636	1	A	G	A	A	G	A	G	G	G	G	G	G	G	A	A	G	A	G	G	A	A	A	A	H	G	A	G	G	G	G	G	A	A	G	H	G	H	A	H	A	G	A	H	H	H	G
JAX00304097	11	11716111	0	C	A	C	C	C	C	C	C	A	C	C	A	C	C	C	C	C	C	C	C	C	C	C	C	C	C	C	C	C	C	H	C	C	C	C	C	C	C	C	C	A	C	C	C	C	A
JAX00304099	11	11720336	1	C	T	C	C	C	C	T	C	C	C	T	C	C	C	C	C	C	C	T	C	C	C	C	H	C	C	T	T	C	T	C	C	C	C	C	T	C	C	C	C	C	C	C	C	C	C
JAX00304101	11	11725308	0	A	G	A	A	A	A	A	G	G	G	A	G	G	A	A	H	A	A	A	A	A	A	A	A	A	A	A	A	A	A	G	A	A	G	H	A	A	A	H	A	G	A	H	H	H	G
JAX00024431	11	11738019	0	A	T	T	A	A	T	T	T	T	T	T	T	T	T	A	H	A	A	T	T	A	T	T	T	A	T	T	T	A	T	T	T	A	T	H	T	H	T	T	A	T	A	H	T	T	T
JAX00024432	11	11738919	1	G	A	A	G	G	A	A	G	G	G	A	G	G	A	G	G	G	G	A	A	G	A	A	A	G	A	A	A	G	A	G	A	G	G	G	A	H	A	H	G	G	G	G	H	H	G
JAX00024433	11	11742435	1	G	A	A	G	G	A	A	A	A	G	A	A	G	A	G	H	G	G	A	A	G	A	A	A	G	A	A	A	G	A	A	A	G	G	G	A	H	A	A	G	A	G	H	A	H	A
JAX00024434	11	11785545	0	C	T	C	C	C	C	C	C	C	T	C	C	T	C	C	C	C	C	C	C	C	C	C	C	C	C	C	C	C	C	C	C	C	T	H	C	C	C	C	C	C	C	C	C	H	C
JAX00304113	11	11799431	0	G	A	G	G	G	G	G	G	A	G	G	A	G	G	G	H	G	G	G	G	G	G	G	G	G	G	G	G	G	G	H	G	G	G	G	G	G	G	G	G	A	G	G	H	G	A
JAX00304115	11	11813708	0	A	G	G	A	G	G	G	G	G	G	G	G	G	G	A	G	A	G	G	G	A	G	G	G	G	G	G	G	G	G	G	G	A	G	H	G	G	G	G	A	G	A	H	G	G	G
JAX00024437	11	11822646	1	A	G	A	A	G	A	A	A	A	A	A	A	A	A	A	H	A	G	A	A	A	A	A	A	G	A	A	A	G	A	A	A	A	A	A	A	H	A	A	A	A	A	A	A	A	A
JAX00304117	11	11822683	1	A	T	A	A	A	A	A	A	T	A	A	T	A	A	A	H	A	A	A	A	A	A	A	A	A	A	A	A	A	A	H	A	A	A	A	A	A	A	A	A	T	A	A	H	A	T
JAX00304118	11	11822784	1	G	A	G	G	G	G	G	A	A	G	G	A	G	G	G	H	G	G	G	G	G	G	G	G	G	G	G	G	G	G	A	G	G	G	G	G	G	G	H	G	A	G	H	H	G	A
JAX00304120	11	11822987	1	A	C	A	A	C	A	A	C	C	C	A	C	C	A	A	C	A	C	A	A	A	A	A	A	C	A	A	A	C	A	C	A	A	C	H	A	H	A	H	A	C	A	H	H	H	C
JAX00024438	11	11823389	0	C	T	C	C	T	C	C	C	C	C	C	C	C	C	C	H	C	T	C	C	C	C	C	C	T	C	C	C	T	C	C	C	C	C	C	C	H	C	C	C	C	C	C	C	C	C
JAX00024439	11	11835869	0	G	A	A	G	G	A	A	G	G	G	A	G	G	A	G	G	G	G	A	A	G	A	A	A	G	A	A	A	G	A	G	A	G	G	G	A	H	A	H	G	G	G	G	H	H	G
JAX00304121	11	11843805	0	G	A	A	G	G	A	A	A	A	A	A	A	A	A	G	H	G	G	A	A	G	A	A	A	G	A	A	A	G	A	A	A	G	A	H	A	H	A	A	G	A	G	H	A	A	A
JAX00304122	11	11854446	1	C	T	C	C	C	C	C	C	T	C	C	T	C	C	C	H	C	C	C	C	C	C	C	C	C	C	C	C	C	C	H	C	C	C	C	C	C	C	C	C	T	C	C	H	C	T
JAX00024440	11	11860798	0	A	G	G	A	A	G	G	G	G	G	G	G	G	G	A	H	A	A	G	G	A	G	G	G	A	G	G	G	A	G	G	G	A	G	H	G	H	G	G	A	G	A	H	G	G	G
JAX00024441	11	11862267	1	A	T	T	A	A	T	T	A	A	A	T	A	A	T	A	A	A	A	T	T	A	T	T	T	A	T	T	T	A	T	A	T	A	A	A	T	H	T	H	A	A	A	A	H	H	A
JAX00304124	11	11893915	0	A	G	G	A	A	G	G	A	A	A	G	A	A	G	A	A	A	A	G	G	A	G	G	G	A	G	G	G	A	G	A	G	A	A	A	G	H	G	H	A	A	A	A	H	H	A
JAX00024443	11	11896467	1	T	C	C	T	T	C	C	T	T	T	C	T	T	C	T	T	T	T	C	C	T	C	C	C	T	C	C	C	T	C	T	C	T	T	T	C	H	C	H	T	T	T	T	H	H	T
JAX00304128	11	11897078	1	C	T	C	C	C	C	C	T	C	C	C	C	C	C	C	C	C	C	C	C	C	C	C	C	C	C	C	C	C	C	H	C	C	C	C	C	C	C	H	C	C	C	H	C	C	C
JAX00304129	11	11898325	0	T	C	C	T	T	C	C	C	C	C	H	C	C	C	T	H	T	T	H	C	T	C	C	H	T	H	C	C	T	C	C	C	T	C	C	C	H	C	C	T	C	T	H	C	C	C
JAX00304130	11	11900286	0	T	C	T	T	T	T	T	T	T	C	T	T	C	T	T	T	T	T	T	T	T	T	T	T	T	T	T	T	T	T	T	T	T	C	H	T	T	T	T	T	T	T	T	T	H	T
JAX00024444	11	11901553	1	A	C	C	A	A	C	C	C	C	C	C	C	C	C	A	H	A	A	C	C	A	C	C	C	A	C	C	C	A	C	C	C	A	C	H	C	H	C	C	A	C	A	H	C	C	C
JAX00304133	11	11916628	0	G	A	G	G	G	G	G	G	A	G	G	A	G	G	G	H	G	G	G	G	G	G	G	G	G	G	G	G	G	G	H	G	G	G	G	G	G	G	G	G	A	G	G	H	G	A
JAX00304134	11	11918567	1	G	A	G	G	G	G	G	G	G	A	G	G	A	G	G	G	G	G	G	G	G	G	G	G	G	G	G	G	G	G	G	G	G	A	H	G	G	G	G	G	G	G	G	G	H	G
JAX00304135	11	11920195	1	G	A	G	G	G	G	G	G	A	G	G	A	G	G	G	H	G	G	G	G	G	G	G	G	G	G	G	G	G	G	H	G	G	G	G	G	G	G	G	G	A	G	G	H	G	A
JAX00197395	11	11945453	1	C	T	C	C	C	C	C	C	T	C	C	T	C	C	C	H	C	C	C	C	C	C	C	C	C	C	C	C	C	C	H	C	C	C	C	C	C	C	C	C	T	C	C	H	C	T
JAX00024446	11	11952530	0	T	C	C	T	C	C	C	C	C	T	C	C	T	C	T	C	T	C	C	C	T	C	C	C	C	C	C	C	C	C	C	C	T	T	T	C	C	C	C	T	C	T	H	C	H	C
JAX00024447	11	11956578	0	C	T	T	C	T	T	T	C	C	C	T	C	C	T	C	H	C	T	T	T	C	T	T	T	T	T	T	T	T	T	C	T	C	C	C	T	T	T	H	C	C	C	C	H	H	C
JAX00024448	11	11959806	1	T	G	G	T	G	G	G	T	G	T	G	G	T	G	T	G	T	G	G	G	T	G	G	G	G	G	G	G	G	G	H	G	T	T	T	G	G	G	H	T	G	T	T	G	H	G
JAX00024450	11	11974837	1	T	C	T	T	C	C	T	T	T	T	T	T	T	C	T	H	T	C	T	C	T	C	T	H	C	C	T	T	C	T	T	C	T	T	T	T	C	C	T	T	T	T	T	H	T	T
JAX00304141	11	11987107	1	A	G	A	A	A	A	A	G	G	A	A	G	A	A	A	H	A	A	A	A	A	A	A	A	A	A	A	A	A	A	G	A	A	A	A	A	A	A	H	A	G	A	H	H	A	G
JAX00304142	11	11988488	0	G	A	G	G	G	G	G	A	G	G	G	G	G	G	G	G	G	G	G	G	G	G	G	G	G	G	G	G	G	G	H	G	G	G	G	G	G	G	G	G	G	G	H	G	G	G
JAX00304143	11	11990194	1	G	A	G	G	G	G	G	A	A	G	G	A	G	G	G	H	G	G	G	G	G	G	G	G	G	G	G	G	G	G	A	G	G	G	G	G	G	G	H	G	A	G	H	H	G	A
JAX00304144	11	11991633	0	G	A	G	G	G	A	G	G	G	G	G	G	G	A	G	G	G	G	G	A	G	A	G	A	G	A	G	G	G	G	G	A	G	G	G	G	H	A	G	G	G	G	G	H	G	G
JAX00304146	11	11992064	0	T	A	A	T	T	T	A	T	T	A	A	T	A	T	T	T	T	T	A	T	T	T	A	H	T	T	A	A	T	A	T	T	T	A	H	A	T	T	H	T	T	T	T	T	A	T
JAX00304147	11	11992661	1	T	A	T	T	T	T	T	T	A	T	T	A	T	T	T	H	T	T	T	T	T	T	T	T	T	T	T	T	T	T	H	T	T	T	T	T	T	T	T	T	A	T	T	H	T	A
JAX00304150	11	12011022	1	A	G	A	A	A	A	A	G	G	A	A	G	A	A	A	H	A	A	A	A	A	A	A	A	A	A	A	A	A	A	G	A	A	A	A	A	A	A	H	A	G	A	H	H	A	G
JAX00304151	11	12011300	0	T	C	C	T	C	C	C	C	C	C	C	H	C	C	T	C	T	C	C	C	T	C	C	C	C	C	C	C	C	C	C	C	T	C	H	C	C	C	C	T	C	T	H	C	C	C
JAX00304154	11	12015677	0	G	A	G	G	A	A	G	G	G	G	G	G	G	A	G	H	G	A	G	A	G	A	G	H	A	A	G	G	A	G	G	A	G	G	G	G	A	A	G	G	G	G	G	H	G	G
JAX00024453	11	12018803	0	A	T	A	A	T	T	A	T	T	A	A	T	A	T	A	T	A	T	A	T	A	T	A	H	T	T	A	A	T	A	T	T	A	A	A	A	T	T	H	A	T	A	H	T	A	T
JAX00304160	11	12071006	0	G	C	C	G	C	C	C	C	C	C	C	C	C	C	G	C	G	C	C	C	G	C	C	C	C	C	C	C	C	C	C	C	G	C	H	C	C	C	C	G	C	G	H	C	C	C
JAX00024455	11	12071541	0	C	A	A	C	C	A	A	C	C	C	A	C	C	A	C	C	C	C	A	A	C	A	A	A	C	A	A	A	C	A	C	A	C	C	C	A	H	A	H	C	C	C	C	H	H	C
JAX00024456	11	12074200	0	G	A	G	G	A	G	G	G	G	G	G	G	G	G	G	G	G	H	G	G	G	G	G	G	H	G	G	G	H	G	G	G	G	G	G	G	H	G	G	G	G	G	G	G	G	G
JAX00024457	11	12074235	0	C	T	T	C	C	C	C	C	C	C	C	C	C	C	C	C	C	C	C	C	C	C	H	C	C	C	C	C	C	C	C	C	C	C	C	C	C	C	H	C	C	C	C	C	C	C
JAX00304163	11	12080049	0	G	A	G	G	A	G	G	G	G	G	H	G	G	G	G	H	G	A	G	G	G	G	G	G	A	G	G	G	A	G	G	G	G	G	G	G	H	G	G	G	G	G	G	G	G	H
JAX00304165	11	12084915	0	A	G	G	A	G	G	G	G	G	G	G	G	G	G	A	G	A	G	G	G	A	G	G	G	G	G	G	G	G	G	G	G	A	G	H	G	G	G	G	A	G	A	H	G	G	G
JAX00304166	11	12087520	1	T	C	C	T	C	C	C	C	C	C	C	C	C	C	T	C	T	C	C	C	T	C	C	C	C	C	C	C	C	C	C	C	T	C	H	C	C	C	C	T	C	T	H	C	C	C
JAX00197396	11	12091595	0	A	G	A	A	A	A	A	G	G	A	A	G	A	A	A	H	A	A	A	A	A	A	A	A	A	A	A	A	A	A	G	A	A	A	A	A	A	A	H	A	G	A	H	H	A	G
JAX00304169	11	12098962	0	C	T	T	C	T	T	T	T	T	T	T	T	T	T	C	T	C	T	T	T	C	T	T	T	T	T	T	T	T	T	T	T	C	T	H	T	T	T	T	C	T	C	H	T	T	T
JAX00024460	11	12099224	1	A	G	G	A	A	G	G	G	G	G	G	G	G	G	A	H	A	A	G	G	A	G	G	G	A	G	G	G	A	G	G	G	A	G	H	G	H	G	G	A	G	A	H	G	G	G
JAX00304170	11	12099434	0	T	G	T	T	T	T	T	T	T	G	T	T	G	T	T	T	T	T	T	T	T	T	T	T	T	T	T	T	T	T	T	T	T	G	H	T	T	T	T	T	T	T	T	T	H	T
JAX00304172	11	12107626	1	A	G	A	A	G	A	A	A	A	A	A	A	A	A	A	H	A	G	A	A	A	A	A	A	G	A	A	A	G	A	A	A	A	A	A	A	H	A	A	A	A	A	A	A	A	A
JAX00304173	11	12114148	0	G	A	G	G	A	G	G	G	G	G	G	G	G	G	G	A	G	A	G	G	G	G	G	G	A	G	G	G	A	G	G	G	G	G	G	G	A	G	G	G	G	G	G	G	G	G
JAX00304176	11	12114853	1	C	T	C	C	T	C	C	T	T	C	C	T	C	C	C	T	C	T	C	C	C	C	C	C	T	C	C	C	T	C	T	C	C	C	C	C	H	C	H	C	T	C	H	H	C	T
JAX00304177	11	12115356	0	T	C	T	T	C	T	T	T	T	C	T	T	C	T	T	H	T	C	T	T	T	T	T	T	C	T	T	T	C	T	T	T	T	C	H	T	H	T	T	T	T	T	T	T	H	T
JAX00304178	11	12115561	1	C	T	C	C	T	C	C	C	T	T	C	T	T	C	C	T	C	T	C	C	C	C	C	C	T	C	C	C	T	C	H	C	C	T	H	C	H	C	C	C	T	C	C	H	H	T
JAX00304179	11	12115914	0	A	G	A	A	G	A	A	G	G	G	A	G	G	A	A	G	A	G	A	A	A	A	A	A	G	A	A	A	G	A	G	A	A	G	H	A	H	A	H	A	G	A	H	H	H	G
JAX00304180	11	12116139	0	A	T	A	A	A	A	A	T	T	A	A	T	A	A	A	H	A	A	A	A	A	A	A	A	A	A	A	A	A	A	T	A	A	A	A	A	A	A	T	A	T	A	H	H	A	T
JAX00304181	11	12117271	1	A	C	A	A	A	A	A	C	A	A	A	A	A	A	A	A	A	A	A	A	A	A	A	A	A	A	A	A	A	A	H	A	A	A	A	A	A	A	H	A	A	A	H	A	A	A
JAX00304182	11	12117643	1	C	T	C	C	T	C	C	C	C	T	C	C	T	C	C	H	C	T	C	C	C	C	C	C	T	C	C	C	T	C	C	C	C	T	H	C	H	C	C	C	C	C	C	C	H	C
JAX00304184	11	12122087	0	G	T	G	G	T	G	G	T	T	T	G	T	T	G	G	T	G	T	G	G	G	G	G	G	T	G	G	G	T	G	T	G	G	T	H	G	H	G	H	G	T	G	H	H	H	T
JAX00024461	11	12127693	1	T	A	T	T	A	T	T	T	T	T	T	T	T	T	T	H	T	A	T	T	T	T	T	T	A	T	T	T	A	T	T	T	T	T	T	T	H	T	T	T	T	T	T	T	T	T
JAX00024462	11	12143963	0	G	A	G	G	A	A	G	A	A	A	G	A	A	A	G	A	G	A	G	A	G	A	G	H	A	A	G	G	A	G	A	A	G	A	H	G	A	A	H	G	A	G	H	A	H	A
JAX00304190	11	12148830	1	G	A	G	G	A	A	G	G	G	A	G	G	A	A	G	H	G	A	G	A	G	A	G	H	A	A	G	G	A	G	G	A	G	A	H	G	A	A	G	G	G	G	G	H	H	G
JAX00304191	11	12148993	0	T	A	A	T	T	T	A	T	T	T	A	T	T	T	T	T	T	T	A	T	T	T	A	H	T	T	A	A	T	A	T	T	T	T	T	A	T	T	H	T	T	T	T	T	H	T
JAX00304192	11	12150287	0	C	T	C	C	C	C	C	C	T	C	C	T	C	C	C	H	C	C	C	C	C	C	C	C	C	C	C	C	C	C	C	C	C	C	C	C	C	C	C	C	T	C	C	H	C	T
JAX00024463	11	12151402	0	G	A	G	G	A	G	G	G	G	A	G	G	A	G	G	H	G	A	G	G	G	G	G	G	A	G	G	G	A	G	G	G	G	A	H	G	H	G	G	G	G	G	G	G	H	G
JAX00304193	11	12152268	0	T	C	C	T	C	C	C	T	T	C	C	T	C	C	T	H	T	C	C	C	T	C	C	C	C	C	C	C	C	C	T	C	T	C	H	C	C	C	H	T	T	T	T	H	C	T
JAX00304198	11	12171019	0	C	T	C	C	C	C	C	C	C	T	C	C	T	C	C	C	C	C	C	C	C	C	C	C	C	C	C	C	C	C	C	C	C	T	H	C	C	C	C	C	C	C	C	C	H	C
JAX00304199	11	12171165	0	C	G	C	C	G	G	C	C	C	C	C	C	C	G	C	G	C	G	C	G	C	G	C	H	G	G	C	C	G	C	C	G	C	C	C	C	G	G	C	C	C	C	C	G	C	C
JAX00304203	11	12172483	0	T	C	T	T	T	T	T	C	C	T	T	C	T	T	T	H	T	T	T	T	T	T	T	T	T	T	T	T	T	T	C	T	T	T	T	T	T	T	H	T	C	T	H	H	T	C
JAX00024464	11	12174486	0	C	T	C	C	T	T	C	T	T	C	C	T	C	T	C	T	C	T	C	T	C	T	C	H	T	T	C	H	T	C	T	T	C	C	C	C	T	T	H	C	T	C	H	T	C	T
JAX00304204	11	12174712	1	T	A	T	T	A	A	T	A	A	T	T	A	T	A	T	A	T	A	T	A	T	A	T	H	A	A	T	T	A	T	A	A	T	T	T	T	A	A	H	T	A	T	H	A	T	A
JAX00024466	11	12193300	0	A	G	G	A	A	G	G	A	G	A	G	G	A	G	A	H	A	A	G	G	A	G	G	G	A	G	G	G	A	G	H	G	A	A	A	G	H	G	H	A	G	A	A	G	H	G
JAX00024467	11	12201342	1	C	A	C	C	A	C	C	C	C	A	C	C	A	C	C	H	C	A	C	C	C	C	C	C	A	C	C	C	A	C	C	C	C	A	H	C	H	C	C	C	C	C	C	C	H	C
JAX00197402	11	12205439	0	A	G	A	A	A	A	A	G	G	A	A	G	A	A	A	H	A	A	A	A	A	A	A	A	A	A	A	A	A	A	G	A	A	A	A	A	A	A	H	A	G	A	A	A	A	G
JAX00197403	11	12205490	0	T	C	T	T	T	T	T	T	C	T	T	C	T	T	T	H	T	T	T	T	T	T	T	T	T	T	T	T	T	T	H	T	T	T	T	T	T	T	T	T	C	T	T	H	T	C
JAX00304208	11	12213278	1	C	T	C	C	C	T	C	C	C	C	C	C	C	T	C	C	C	C	C	T	C	T	C	H	C	T	C	C	C	C	C	T	C	C	C	C	H	T	C	C	C	C	C	H	C	C
JAX00304209	11	12221288	1	G	A	A	G	G	A	A	G	A	G	A	A	G	A	G	H	G	G	A	A	G	A	A	A	G	A	A	A	G	A	H	A	G	G	G	A	H	A	H	G	A	G	G	A	H	A
JAX00304210	11	12221567	1	G	C	C	G	G	C	C	G	C	G	C	C	G	C	G	H	G	G	C	C	G	C	C	C	G	C	C	C	G	C	H	C	G	G	G	C	H	C	H	G	C	G	G	C	H	C
JAX00304212	11	12221770	1	T	C	C	T	C	C	C	C	T	C	C	T	C	C	T	H	T	C	C	C	T	C	C	C	C	C	C	C	C	C	H	C	T	C	H	C	C	C	C	T	T	T	H	H	C	T
JAX00024469	11	12222244	0	T	A	A	T	A	A	A	A	A	A	A	A	A	A	T	A	T	A	A	A	T	A	A	A	A	A	A	A	A	A	A	A	T	A	H	A	A	A	A	T	A	T	H	A	A	A
JAX00304213	11	12243735	0	T	C	T	T	T	T	T	T	C	T	T	C	T	T	T	H	T	T	T	T	T	T	T	T	T	T	T	T	T	T	H	T	T	T	T	T	T	T	T	T	C	T	T	H	T	C
JAX00024470	11	12243770	0	C	T	C	C	C	T	C	C	C	C	C	C	C	T	C	C	C	C	C	T	C	T	C	H	C	T	C	C	C	C	C	T	C	C	C	C	H	T	C	C	C	C	C	H	C	C
JAX00024471	11	12248051	1	T	A	A	T	A	T	A	A	A	A	A	A	A	T	T	A	T	A	A	T	T	T	A	H	A	T	A	A	A	A	A	T	T	A	H	A	H	T	A	T	A	T	H	H	A	A
JAX00197404	11	12257876	1	G	A	G	G	G	G	G	A	A	G	G	A	G	G	G	H	G	G	G	G	G	G	G	G	G	G	G	G	G	G	A	G	G	G	G	G	G	G	H	G	A	G	H	H	G	A
JAX00024472	11	12258079	1	T	C	C	T	C	T	C	T	T	C	C	T	C	T	T	H	T	C	C	T	T	T	C	H	C	T	C	C	C	C	T	T	T	C	H	C	H	T	H	T	T	T	T	T	C	T
JAX00304215	11	12281406	0	G	A	G	G	G	G	G	A	G	G	G	G	G	G	G	G	G	G	G	G	G	G	G	G	G	G	G	G	G	G	A	G	G	G	G	G	G	G	A	G	G	G	A	G	G	G
JAX00304216	11	12283491	1	T	C	T	T	T	T	T	C	C	T	T	C	T	T	T	H	T	T	T	T	T	T	T	T	T	T	T	T	T	T	C	T	T	T	T	T	T	T	H	T	C	T	H	H	T	C
JAX00304217	11	12283670	0	A	G	A	A	A	A	A	G	G	A	A	G	A	A	A	H	A	A	A	A	A	A	A	A	A	A	A	A	A	A	G	A	A	A	A	A	A	A	H	A	G	A	H	H	A	G
JAX00304218	11	12290767	1	C	T	C	C	C	C	C	T	C	C	C	C	C	C	C	C	C	C	C	C	C	C	C	C	C	C	C	C	C	C	H	C	C	C	C	C	C	C	H	C	C	C	H	C	C	C
JAX00024473	11	12294252	0	G	A	A	G	A	G	A	G	G	A	A	G	A	G	G	H	G	A	A	G	G	G	A	H	A	G	A	A	A	A	G	G	G	A	H	A	H	G	H	G	G	G	G	G	A	G
JAX00304219	11	12295153	1	A	C	A	A	A	A	A	C	A	A	A	A	A	A	A	A	A	A	A	A	A	A	A	A	A	A	A	A	A	A	H	A	A	A	A	A	A	A	H	A	A	A	H	A	A	A
JAX00024474	11	12296633	0	T	C	T	T	T	C	T	T	T	T	T	T	T	C	T	T	T	T	T	C	T	C	T	H	T	C	H	T	T	T	T	C	T	T	T	T	H	C	T	T	T	T	T	H	T	T
JAX00304220	11	12299418	1	C	T	C	C	C	C	C	C	T	C	C	T	C	C	C	H	C	C	C	C	C	C	C	C	C	C	C	C	C	C	H	C	C	C	C	C	C	C	C	C	T	C	C	H	C	T
JAX00024476	11	12336277	1	T	C	T	T	T	C	T	C	C	T	T	C	T	C	T	H	T	T	T	C	T	C	T	H	T	C	T	T	T	T	C	C	T	T	T	T	H	C	H	T	C	T	H	C	T	C
JAX00024477	11	12336299	0	T	A	T	T	T	A	T	A	A	T	T	A	T	A	T	H	T	T	T	A	T	A	T	H	T	A	T	T	T	T	A	A	T	T	T	T	H	A	H	T	A	T	H	A	T	A
JAX00024478	11	12336366	0	T	G	T	T	T	G	T	G	G	T	T	G	T	G	T	H	T	T	T	G	T	G	T	H	T	G	T	T	T	T	G	G	T	T	T	T	H	G	H	T	G	T	H	G	T	G
JAX00304223	11	12341554	0	G	A	G	G	G	G	G	G	A	G	G	A	G	G	G	H	G	G	G	G	G	G	G	G	G	G	G	G	G	G	H	G	G	G	G	G	G	G	G	G	A	G	G	H	G	A
JAX00304224	11	12342277	0	T	G	T	T	T	G	T	T	T	T	T	T	T	G	T	T	T	T	T	G	T	G	T	H	T	G	T	T	T	T	T	G	T	T	T	T	H	G	T	T	T	T	T	H	T	T
JAX00024479	11	12375465	0	T	A	T	T	T	A	T	A	A	T	T	A	T	A	T	H	T	T	T	A	T	A	T	H	T	A	T	T	T	T	A	A	T	T	T	T	H	A	A	T	A	T	H	A	T	A
JAX00024480	11	12375920	0	T	G	T	T	T	G	T	T	G	T	T	G	T	G	T	H	T	T	T	G	T	G	T	H	T	G	T	T	T	T	H	G	T	T	T	T	H	G	T	T	G	T	T	G	T	G
JAX00024481	11	12375953	1	C	T	T	C	T	C	T	C	C	T	T	C	T	C	C	H	C	T	T	C	C	C	T	H	T	C	T	T	T	T	C	C	C	T	H	T	H	C	H	C	C	C	C	C	T	C
JAX00304227	11	12376235	0	G	A	G	G	G	G	G	A	A	G	G	A	G	G	G	H	G	G	G	G	G	G	G	G	G	G	G	G	G	G	A	G	G	G	G	G	G	G	H	G	A	G	H	H	G	A
JAX00304228	11	12377119	1	T	C	T	T	T	T	T	C	T	T	T	T	T	T	T	T	T	T	T	T	T	T	T	T	T	T	T	T	T	T	H	T	T	T	T	T	T	T	H	T	T	T	H	T	T	T
JAX00197408	11	12422622	1	G	A	G	G	G	G	G	G	A	G	G	A	G	G	G	H	G	G	G	G	G	G	G	G	G	G	G	G	G	G	H	G	G	G	G	G	G	G	G	G	A	G	G	H	G	A
JAX00304230	11	12424748	1	T	C	T	T	T	T	T	C	C	T	T	C	T	T	T	H	T	T	T	T	T	T	T	T	T	T	T	T	T	T	C	T	T	T	T	T	T	T	H	T	C	T	H	H	T	C
JAX00304231	11	12425077	1	A	G	A	A	A	A	A	G	G	A	A	G	A	A	A	H	A	A	A	A	A	A	A	A	A	A	A	A	A	A	G	A	A	A	A	A	A	A	H	A	G	A	H	H	A	G
JAX00024482	11	12430885	0	T	A	T	T	A	T	T	A	A	T	T	A	T	T	T	A	T	A	T	T	T	T	T	T	A	T	T	T	A	T	A	T	T	T	T	T	H	T	H	T	A	T	H	H	T	A
JAX00304233	11	12437913	1	A	C	A	A	C	C	A	C	C	A	A	C	A	C	A	C	A	C	A	C	A	C	A	H	C	C	A	A	C	A	C	C	A	A	A	A	C	C	H	A	C	A	H	C	A	C
JAX00024485	11	12440591	1	T	C	T	T	T	C	T	T	T	T	T	T	T	C	T	T	T	T	T	C	T	C	T	H	T	C	T	T	T	T	T	C	T	T	T	T	H	C	T	T	T	T	T	H	T	T
JAX00024488	11	12490308	1	C	T	C	C	T	C	C	C	C	C	C	C	C	C	C	H	C	T	C	C	C	C	C	C	T	C	C	C	T	C	C	C	C	C	C	C	H	C	C	C	C	C	C	C	C	C
JAX00024489	11	12494021	0	C	G	C	C	G	C	C	G	G	C	C	G	C	C	C	G	C	G	C	C	C	C	C	C	G	C	C	C	G	C	G	C	C	C	C	C	H	C	H	C	G	C	H	H	C	G
JAX00304236	11	12494658	0	T	G	T	T	T	T	T	T	G	T	T	G	T	T	T	H	T	T	T	T	T	T	T	T	T	T	T	T	T	T	H	T	T	T	T	T	T	T	T	T	G	T	T	H	T	G
JAX00024490	11	12497654	1	C	T	C	C	T	C	C	C	C	C	C	C	C	C	C	H	C	T	C	C	C	C	C	C	T	C	C	C	T	C	C	C	C	C	C	C	H	C	C	C	C	C	C	C	C	C
JAX00304238	11	12499564	1	A	C	A	A	A	A	A	C	A	A	A	A	A	A	A	A	A	A	A	A	A	A	A	A	A	A	A	A	A	A	H	A	A	A	A	A	A	A	H	A	A	A	H	A	A	A
JAX00304239	11	12518228	0	C	T	C	C	C	C	C	T	T	C	H	T	C	C	C	H	C	C	H	C	C	C	C	C	C	C	C	C	C	C	T	C	C	C	C	C	C	C	H	C	T	C	H	H	C	T
JAX00304240	11	12518296	0	A	G	A	A	A	A	A	G	A	A	A	A	A	A	A	A	A	A	A	A	A	A	A	A	A	A	A	A	A	A	H	A	A	A	A	A	A	A	H	A	A	A	H	A	A	A
JAX00024491	11	12521107	0	C	G	C	C	C	C	C	G	G	C	C	G	C	C	C	H	C	C	C	C	C	C	C	C	C	C	C	C	C	C	G	C	C	C	C	C	C	C	H	C	G	C	H	H	C	G
JAX00304247	11	12588677	0	C	T	T	C	C	C	T	C	C	T	T	C	T	C	C	C	C	C	T	C	C	C	T	H	C	C	T	T	C	T	C	C	C	T	H	T	C	C	H	C	C	C	C	C	T	C
JAX00024494	11	12588698	0	T	G	G	T	T	T	G	G	G	G	G	G	G	T	T	H	T	T	G	T	T	T	G	H	T	T	G	G	T	G	G	T	T	G	H	G	T	T	G	T	G	T	H	H	G	G
JAX00024495	11	12589528	0	T	G	T	T	T	T	T	G	T	T	T	T	T	T	T	T	T	T	T	T	T	T	T	T	T	T	T	T	T	T	H	T	T	T	T	T	T	T	H	T	T	T	H	T	T	T
JAX00024496	11	12591985	0	A	G	G	A	A	A	G	G	G	G	G	G	G	A	A	H	A	A	G	A	A	A	G	H	A	A	G	G	A	G	G	A	A	G	H	G	A	A	G	A	G	A	H	H	G	G
JAX00304248	11	12592502	0	C	T	C	C	C	C	C	C	T	C	C	T	C	C	C	C	C	C	C	C	C	C	C	C	C	C	C	C	C	C	C	C	C	C	C	C	C	C	C	C	T	C	C	C	C	T
JAX00304249	11	12616020	1	C	T	T	C	C	T	T	C	C	T	T	C	T	T	C	C	C	C	T	T	C	T	T	T	C	T	T	T	C	T	C	T	C	T	H	T	H	T	H	C	C	C	C	H	T	C
JAX00304250	11	12616146	1	A	G	G	A	A	G	G	A	A	G	G	A	G	G	A	A	A	A	G	G	A	G	G	G	A	G	G	G	A	G	A	G	A	G	H	G	H	G	H	A	A	A	A	H	G	A
JAX00304251	11	12616219	1	A	T	A	A	A	A	A	A	T	A	A	T	A	A	A	H	A	A	A	A	A	A	A	A	A	A	A	A	A	A	H	A	A	A	A	A	A	A	A	A	T	A	A	H	A	T
JAX00197412	11	12622961	0	C	T	C	C	C	C	C	C	T	C	C	T	C	C	C	H	C	C	C	C	C	C	C	C	C	C	C	C	C	C	H	C	C	C	C	C	C	C	C	C	T	C	C	H	C	T
JAX00024499	11	12630641	0	T	A	T	T	A	T	T	T	T	T	T	T	T	T	T	A	T	A	T	T	T	T	T	T	A	T	T	T	A	T	H	T	T	T	T	T	H	T	T	T	T	T	T	T	T	T
JAX00187447	11	12632232	1	A	G	G	A	G	G	G	G	G	G	G	G	G	G	A	G	A	G	G	G	A	G	G	G	G	G	G	G	G	G	G	G	A	G	H	G	G	G	G	A	G	A	H	G	G	G
JAX00187448	11	12637914	0	T	A	A	T	A	A	A	A	A	A	A	A	A	A	T	A	T	A	A	A	T	A	A	A	A	A	A	A	A	A	A	A	T	A	H	A	A	A	A	T	A	T	H	A	A	A
JAX00197414	11	12637956	0	G	A	G	G	G	G	G	G	A	G	G	A	G	G	G	H	G	G	G	G	G	G	G	G	G	G	G	G	G	G	H	G	G	G	G	G	G	G	G	G	A	G	G	H	G	A
JAX00304252	11	12657018	0	A	G	A	A	A	A	A	A	G	A	A	G	A	A	A	H	A	A	A	A	A	A	A	A	A	A	A	A	A	A	G	A	A	A	A	A	A	A	A	A	G	A	A	H	A	G
JAX00304254	11	12657748	1	T	C	T	T	T	T	T	T	C	T	T	C	T	T	T	H	T	T	T	T	T	T	T	T	T	T	T	T	T	T	H	T	T	T	T	T	T	T	T	T	C	T	T	H	T	C
JAX00024500	11	12658783	1	T	C	T	T	T	T	T	T	C	T	T	C	T	T	T	H	T	T	T	T	T	T	T	T	T	T	T	T	T	T	H	T	T	T	T	T	T	T	T	T	C	T	T	H	T	C
JAX00304255	11	12664327	1	G	A	A	G	A	A	A	G	G	A	A	G	A	A	G	H	G	A	A	A	G	A	A	A	A	A	A	A	A	A	G	A	G	A	H	A	A	A	H	G	G	G	G	H	A	G
JAX00304257	11	12667619	0	C	T	C	C	C	C	C	C	C	T	C	C	T	C	C	C	C	C	C	C	C	C	C	C	C	C	C	C	C	C	C	C	C	T	T	C	C	C	C	C	C	C	C	C	T	C
JAX00304258	11	12688108	0	A	G	A	A	G	G	A	G	G	G	A	G	G	G	A	G	A	G	A	G	A	G	A	H	G	G	A	A	G	A	G	G	A	G	H	A	G	G	H	A	G	A	H	G	H	G
JAX00024503	11	12694173	1	T	C	T	T	T	C	T	T	C	C	T	C	C	C	T	H	T	T	T	C	T	C	T	H	T	C	T	T	T	T	H	C	T	C	H	T	H	C	T	T	C	T	T	C	H	C
JAX00024505	11	12706971	1	A	C	A	A	C	A	A	A	C	A	A	C	A	A	A	C	A	C	A	A	A	A	A	A	C	A	A	A	C	A	H	A	A	A	A	A	H	A	A	A	C	A	A	H	A	C
JAX00304259	11	12707021	0	A	G	A	A	G	A	A	A	G	A	A	G	A	A	A	G	A	G	A	A	A	A	A	A	G	A	A	A	G	A	H	A	A	A	A	A	H	A	A	A	G	A	A	H	A	G
JAX00304260	11	12710665	0	C	T	C	C	C	T	C	C	C	T	C	C	T	T	C	C	C	C	C	T	C	T	C	H	C	T	C	C	C	C	C	T	C	T	H	C	H	T	C	C	C	C	C	H	H	C
JAX00304261	11	12710721	1	G	T	G	G	G	G	G	G	T	G	G	T	G	G	G	H	G	G	G	G	G	G	G	G	G	G	G	G	G	G	H	G	G	G	G	G	G	G	G	G	T	G	G	H	G	T
JAX00024506	11	12723670	0	C	T	T	C	T	C	T	T	C	C	T	C	C	C	C	H	C	T	T	C	C	C	T	H	T	C	T	T	T	T	H	C	C	C	C	T	H	C	T	C	C	C	H	C	H	C
JAX00024507	11	12726113	1	G	A	G	G	A	G	G	G	G	G	G	G	G	G	G	H	G	A	G	G	G	G	G	G	A	G	G	G	A	G	G	G	G	G	G	G	H	G	G	G	G	G	G	G	G	G
JAX00197415	11	12732654	0	A	T	A	A	A	A	A	A	T	A	A	T	A	A	A	H	A	A	A	A	A	A	A	A	A	A	A	A	A	A	H	A	A	A	A	A	A	A	A	A	T	A	A	H	A	T
JAX00024508	11	12738197	1	C	T	C	C	T	C	C	C	C	C	C	C	C	C	C	H	C	T	C	C	C	C	C	C	T	C	C	C	T	C	C	C	C	C	C	C	H	C	C	C	C	C	C	C	C	C
JAX00304264	11	12738562	0	A	G	G	A	G	G	G	G	A	G	G	A	G	G	A	H	A	G	G	G	A	G	G	G	G	G	G	G	G	G	H	G	A	G	H	G	G	G	G	A	A	A	H	H	G	A
JAX00304266	11	12739334	1	G	A	G	G	G	G	G	G	A	G	G	A	G	G	G	H	G	G	G	G	G	G	G	G	G	G	G	G	G	G	H	G	G	G	G	G	G	G	G	G	A	G	G	H	G	A
JAX00304268	11	12742557	0	G	A	G	G	G	A	G	G	G	G	G	G	G	A	G	G	G	G	G	A	G	A	G	H	G	A	G	G	G	G	G	A	G	G	G	G	H	A	G	G	G	G	G	H	G	G
JAX00304270	11	12749015	1	G	A	G	G	G	G	G	G	A	G	G	A	G	G	G	H	G	G	G	G	G	G	G	G	G	G	G	G	G	G	H	G	G	G	G	G	G	G	G	G	A	G	G	H	G	A
JAX00304272	11	12767110	0	A	T	A	A	T	A	A	A	T	A	A	T	A	A	A	T	A	T	A	A	A	A	A	A	T	A	A	A	T	A	H	A	A	A	A	A	H	A	A	A	T	A	A	H	A	T
JAX00304273	11	12773256	1	G	A	A	G	G	G	A	G	G	A	A	G	A	G	G	G	G	G	A	G	G	G	A	H	G	G	A	A	G	A	G	G	G	A	H	A	G	G	H	G	G	G	G	G	A	G
JAX00187449	11	12773559	1	T	A	A	T	A	A	A	A	A	A	A	A	A	A	T	A	T	A	A	A	T	A	A	A	A	A	A	A	A	A	A	A	T	A	H	A	A	A	A	T	A	T	H	A	A	A
JAX00024509	11	12773965	1	T	C	T	T	C	T	T	T	T	T	T	T	T	T	T	H	T	C	T	T	T	T	T	T	C	T	T	T	C	T	T	T	T	T	T	T	H	T	T	T	T	T	T	T	T	T
JAX00024511	11	12794971	1	A	C	A	A	C	A	A	A	A	A	A	A	A	A	A	H	A	C	A	A	A	A	A	A	C	A	A	A	C	A	A	A	A	A	A	A	H	A	A	A	A	A	A	A	A	A
JAX00304276	11	12810152	0	A	T	A	A	A	A	A	A	T	A	A	T	A	A	A	H	A	A	A	A	A	A	A	A	A	A	A	A	A	A	T	A	A	A	A	A	A	A	A	A	T	A	A	H	A	T
JAX00304278	11	12815668	1	G	A	G	G	G	A	G	G	G	G	G	G	G	A	G	G	G	G	G	A	G	A	G	H	G	A	G	G	G	G	G	A	G	G	G	G	H	A	G	G	G	G	G	H	G	G
JAX00304279	11	12816199	1	C	T	T	C	C	C	T	T	C	C	T	C	C	C	C	C	C	C	T	C	C	C	T	H	C	C	T	T	C	T	H	C	C	C	C	T	C	C	T	C	C	C	H	C	H	C
JAX00304280	11	12816849	0	T	A	T	T	A	T	T	T	T	T	T	T	T	T	T	H	T	A	T	T	T	T	T	T	A	T	T	T	A	T	T	T	T	T	T	T	H	T	T	T	T	T	T	T	T	T
JAX00024512	11	12819098	1	G	C	C	G	G	G	C	C	G	G	C	G	G	G	G	G	G	G	C	G	G	G	C	H	G	G	C	C	G	C	H	G	G	G	G	C	G	G	C	G	G	G	H	G	H	G
JAX00304281	11	12819620	0	G	T	T	G	T	G	T	T	T	T	T	T	T	G	G	T	G	T	T	G	G	G	T	H	T	G	T	T	T	T	T	G	G	T	H	T	H	G	T	G	T	G	H	H	T	T
JAX00024513	11	12819743	0	C	T	C	C	T	C	C	C	C	C	C	C	C	C	C	H	C	T	C	C	C	C	C	C	T	C	C	C	T	C	C	C	C	C	C	C	H	C	C	C	C	C	C	C	C	C
JAX00024514	11	12826148	0	T	C	T	T	C	T	T	T	C	T	T	C	T	T	T	C	T	H	T	T	T	T	T	T	C	T	T	T	C	T	H	T	T	T	T	T	H	T	T	T	C	T	T	H	T	C
JAX00304282	11	12846224	1	C	T	C	C	T	T	C	T	T	C	C	T	C	T	C	T	C	T	C	T	C	T	C	H	T	T	C	C	T	C	T	T	C	C	C	C	T	T	H	C	T	C	H	T	C	T
JAX00024515	11	12846909	1	C	T	C	C	T	C	C	C	C	C	C	C	C	C	C	H	C	T	C	C	C	C	C	C	T	C	C	C	T	C	C	C	C	C	C	C	H	C	C	C	C	C	C	C	C	C
JAX00304284	11	12847757	1	G	A	G	G	G	G	G	G	A	G	G	A	G	G	G	H	G	G	G	G	G	G	G	G	G	G	G	G	G	G	H	G	G	G	G	G	G	G	G	G	A	G	G	H	G	A
JAX00024516	11	12848813	1	T	C	T	T	C	T	T	T	T	T	T	T	T	T	T	H	T	C	T	T	T	T	T	T	C	T	T	T	C	T	T	T	T	T	T	T	H	T	T	T	T	T	T	T	T	T
JAX00304285	11	12849672	1	C	T	T	C	T	C	T	C	C	C	T	C	C	C	C	H	C	T	T	C	C	C	T	H	T	C	T	T	T	T	C	C	C	C	C	T	H	C	H	C	C	C	C	C	H	C
JAX00304286	11	12850262	0	C	T	C	C	C	T	C	C	C	C	C	C	C	T	C	C	C	C	C	T	C	T	C	H	C	T	C	C	C	C	C	T	C	C	C	C	H	T	C	C	C	C	C	H	C	C
JAX00304287	11	12853479	0	C	A	C	C	C	A	C	C	C	C	C	C	C	A	C	C	C	C	C	A	C	A	C	H	C	A	C	C	C	C	C	A	C	C	C	C	H	A	C	C	C	C	C	H	C	C
JAX00304288	11	12853737	1	C	A	C	C	C	C	C	C	A	C	C	A	C	C	C	H	C	C	C	C	C	C	C	C	C	C	C	C	C	C	H	C	C	C	C	C	C	C	C	C	A	C	C	H	C	A
JAX00304289	11	12853875	1	T	G	T	T	T	G	T	G	G	T	T	G	T	G	T	H	T	T	T	G	T	G	T	H	T	G	T	T	T	T	G	G	T	T	T	T	H	G	H	T	G	T	H	G	T	G
JAX00304293	11	12886919	0	A	G	G	A	G	G	G	G	G	A	G	G	A	G	A	G	A	G	G	G	A	G	G	G	G	G	G	G	G	G	G	G	A	A	A	G	G	G	G	A	G	A	H	G	A	G
JAX00304294	11	12911040	1	A	T	A	A	A	A	A	T	T	A	A	T	A	A	A	H	A	A	A	A	A	A	A	A	A	A	A	A	A	A	T	A	A	A	A	A	A	A	H	A	T	A	H	H	A	T
JAX00197419	11	12911293	1	T	C	T	T	T	T	T	C	T	T	T	T	T	T	T	T	T	T	T	T	T	T	T	T	T	T	T	T	T	T	H	T	T	T	T	T	T	T	H	T	T	T	H	T	T	T
JAX00024520	11	12917955	0	C	T	T	C	T	C	T	C	C	C	T	C	C	C	C	H	C	T	T	C	C	C	T	H	T	C	T	T	T	T	C	C	C	C	C	T	H	C	H	C	C	C	C	C	H	C
JAX00304295	11	12932597	0	T	G	G	T	G	T	G	T	T	T	G	T	T	T	T	H	T	G	G	T	T	T	G	H	G	T	G	G	G	G	T	T	T	T	T	G	H	T	H	T	T	T	T	T	H	T
JAX00024523	11	12943187	0	A	G	G	A	G	A	G	G	G	A	G	G	A	A	H	G	H	G	G	A	A	A	G	G	G	H	G	G	G	G	G	A	A	A	A	G	G	A	G	A	G	A	G	H	G	G
JAX00304300	11	12943862	0	G	A	A	G	A	A	A	G	G	G	A	G	G	A	G	H	G	A	A	A	G	A	A	A	A	A	A	A	A	A	G	A	G	G	G	A	A	A	H	G	G	G	G	H	H	G
JAX00304303	11	12956516	1	C	A	A	C	A	C	A	A	A	C	A	A	C	C	C	A	C	A	A	C	C	C	A	H	A	C	A	A	A	A	A	C	C	C	C	A	H	C	A	C	A	C	H	H	H	A
JAX00024525	11	12981872	1	G	A	A	G	A	G	A	G	G	G	A	G	G	G	G	H	G	A	A	G	G	G	A	H	A	G	A	A	A	A	G	G	G	G	G	A	H	G	H	G	G	G	G	G	H	G
JAX00024526	11	12982009	1	T	A	A	T	A	T	A	T	T	T	A	T	T	T	T	H	T	A	A	T	T	T	A	H	A	T	A	A	A	A	T	T	T	T	T	A	H	T	H	T	T	T	T	T	H	T
JAX00304309	11	12992728	0	T	A	A	T	A	A	A	T	T	T	A	T	T	A	T	H	T	A	A	A	T	A	A	A	A	A	A	A	A	A	T	A	T	T	T	A	A	A	H	T	T	T	T	H	H	T
JAX00304310	11	12993092	1	A	G	G	A	G	G	G	G	G	A	G	G	A	G	A	G	A	G	G	G	A	G	G	G	G	G	G	G	G	G	G	G	A	A	A	G	G	G	G	A	G	A	H	G	H	G
JAX00304311	11	13000201	1	T	C	C	T	C	C	C	C	C	T	C	C	T	C	T	C	T	C	C	C	T	C	C	C	C	C	C	C	C	C	C	C	T	T	T	C	C	C	C	T	C	T	H	C	H	C
JAX00197421	11	13042101	0	T	C	T	T	T	T	T	T	C	T	T	C	T	T	T	H	T	T	T	T	T	T	T	T	T	T	T	T	T	T	H	T	T	T	T	T	T	T	T	T	C	T	T	H	T	C
JAX00304324	11	13065776	1	G	T	G	G	G	G	G	T	T	G	G	T	G	G	G	H	G	G	G	G	G	G	G	G	G	G	G	G	G	G	T	G	G	G	G	G	G	G	H	G	T	G	H	H	G	T
JAX00304326	11	13066677	0	G	A	G	G	G	G	G	G	A	G	G	A	G	G	G	H	G	G	G	G	G	G	G	G	G	G	G	G	G	G	H	G	G	G	G	G	G	G	G	G	A	G	G	H	G	A
JAX00304328	11	13067629	1	G	A	G	G	G	G	G	A	A	G	G	A	G	G	G	H	G	G	G	G	G	G	G	G	G	G	G	G	G	G	A	G	G	G	G	G	G	G	H	G	A	G	H	H	G	A
JAX00304329	11	13067975	1	G	C	G	G	G	G	G	C	C	G	G	C	G	G	G	H	G	G	G	G	G	G	G	G	G	G	G	G	G	G	C	G	G	G	G	G	G	G	H	G	C	G	H	H	G	C
JAX00197422	11	13068461	0	A	G	A	A	A	A	A	G	A	A	A	A	H	A	A	A	A	A	A	A	A	A	A	A	A	A	A	A	A	A	H	A	A	A	A	A	A	A	H	A	A	A	H	A	A	A
JAX00304331	11	13072486	0	T	C	T	T	T	T	T	T	C	T	T	C	T	T	T	H	T	T	T	T	T	T	T	T	T	T	T	T	T	T	H	T	T	T	T	T	T	T	T	T	C	T	T	H	T	C
JAX00024535	11	13101129	1	G	A	A	G	G	G	A	G	G	G	A	G	G	G	G	G	G	G	A	G	G	G	A	H	G	G	A	A	G	A	G	G	G	G	G	A	G	G	H	G	G	G	G	G	H	G
JAX00304333	11	13120100	0	A	T	A	A	A	A	A	T	T	A	A	T	A	A	A	H	A	A	A	A	A	A	A	A	A	A	A	A	A	A	T	A	A	A	A	A	A	A	H	A	T	A	H	H	A	T
JAX00304334	11	13120166	0	A	G	A	A	A	A	A	G	G	A	A	G	A	A	A	H	A	A	A	A	A	A	A	A	A	A	A	A	A	A	G	A	A	A	A	A	A	A	H	A	G	A	H	H	A	G
JAX00304335	11	13120251	0	T	A	A	T	T	T	A	T	T	T	A	T	T	T	T	T	T	T	A	T	T	T	A	H	T	T	A	A	T	A	T	T	T	T	T	A	T	T	H	T	T	T	T	T	H	T
JAX00304337	11	13125096	0	A	G	G	A	A	A	G	G	G	A	G	G	A	A	A	G	A	A	G	A	A	A	G	H	A	A	G	G	A	G	G	A	A	A	A	G	A	A	G	A	G	A	H	H	H	G
JAX00304339	11	13126244	0	G	A	A	G	G	G	A	A	A	G	A	H	G	G	G	G	G	G	A	G	G	G	A	H	G	G	A	A	G	A	A	G	G	G	G	A	G	G	A	G	A	G	H	H	H	A
JAX00304340	11	13126267	1	C	T	T	C	C	C	T	T	C	C	T	C	C	C	C	C	C	C	T	C	C	C	T	H	C	C	T	T	C	T	H	C	C	C	C	T	C	C	T	C	C	C	H	C	H	C
JAX00024537	11	13158161	0	G	A	A	G	G	G	A	A	A	G	A	A	G	G	G	H	G	G	A	G	G	G	A	H	G	G	A	A	G	A	A	G	G	G	G	A	G	G	A	G	A	G	H	H	H	A
JAX00024540	11	13168636	1	T	C	C	T	T	T	C	C	C	T	C	C	T	T	T	H	T	T	C	T	T	T	C	H	T	T	C	C	T	C	C	T	T	T	T	C	T	T	C	T	C	T	H	H	H	C
JAX00024541	11	13169057	0	A	G	G	A	A	A	G	A	A	A	G	A	A	A	A	A	A	A	G	A	A	A	G	H	A	A	G	G	A	G	A	A	A	A	A	G	A	A	H	A	A	A	A	A	H	A
JAX00024542	11	13217570	0	C	A	C	C	C	C	C	A	A	C	C	A	C	C	C	H	C	C	C	C	C	C	C	C	C	C	C	C	C	C	A	C	C	C	C	C	C	C	C	C	A	C	H	H	C	A
JAX00024543	11	13223205	1	A	T	A	A	A	A	A	T	T	A	A	T	A	A	A	H	A	A	A	A	A	A	A	A	A	A	A	A	A	A	T	A	A	A	A	A	A	A	H	A	T	A	H	H	A	T
JAX00024544	11	13223244	0	T	C	T	T	T	T	T	C	C	T	T	C	T	T	T	H	T	T	T	T	T	T	T	T	T	T	T	T	T	T	C	T	T	T	T	T	T	T	H	T	C	T	H	H	T	C
JAX00304345	11	13237004	1	G	A	G	G	G	G	G	G	A	G	G	A	G	G	G	H	G	G	G	G	G	G	G	G	G	G	G	G	G	G	H	G	G	G	G	G	G	G	G	G	A	G	G	H	G	A
JAX00304348	11	13237506	1	A	G	A	A	A	A	A	G	G	A	A	G	A	A	A	H	A	A	A	A	A	A	A	A	A	A	A	A	A	A	G	A	A	A	A	A	A	A	H	A	G	A	H	H	A	G
JAX00304349	11	13237710	0	A	G	A	A	A	A	A	G	G	A	A	G	A	A	A	H	A	A	A	A	A	A	A	A	A	A	A	A	A	A	G	A	A	A	A	A	A	A	H	A	G	A	H	H	A	G
JAX00197425	11	13258328	1	A	G	A	A	A	A	A	G	G	A	A	G	A	A	A	H	A	A	A	A	A	A	A	A	A	A	A	A	A	A	G	A	A	A	A	A	A	A	H	A	G	A	H	H	A	G
JAX00304350	11	13272067	1	A	T	A	A	A	A	A	A	T	A	A	T	A	A	A	H	A	A	A	A	A	A	A	A	A	A	A	A	A	A	H	A	A	A	A	A	A	A	A	A	T	A	A	H	A	T
JAX00024549	11	13305727	0	T	C	T	T	T	T	T	C	C	T	T	C	T	T	T	H	T	T	T	T	T	T	T	T	T	T	T	T	T	T	C	T	T	T	T	T	T	T	H	T	C	T	H	H	T	C
JAX00024550	11	13305754	1	C	T	C	C	C	C	C	T	T	C	C	T	C	C	C	H	C	C	C	C	C	C	C	C	C	C	C	C	C	C	T	C	C	C	C	C	C	C	H	C	T	C	H	H	C	T
JAX00304351	11	13306747	0	A	G	A	A	A	A	A	A	G	A	A	G	A	A	A	H	A	A	A	A	A	A	A	A	A	A	A	A	A	A	H	A	A	A	A	A	A	A	A	A	G	A	A	H	A	G
JAX00024551	11	13327770	0	A	G	G	A	A	A	G	G	G	G	G	G	G	A	A	G	A	A	G	A	A	A	G	G	A	A	G	G	A	G	G	A	A	G	A	G	A	A	G	A	G	A	H	G	G	G
JAX00304354	11	13331029	1	A	G	G	A	A	A	G	G	G	G	G	G	G	A	A	H	A	A	G	A	A	A	G	H	A	A	G	G	A	G	G	A	A	G	A	G	A	A	G	A	G	A	H	H	G	G
JAX00304355	11	13334404	1	A	G	G	A	A	G	G	G	G	G	G	G	G	G	A	H	A	A	G	G	A	G	G	G	A	G	G	G	A	G	G	G	A	G	A	G	H	G	G	A	G	A	H	G	G	G
JAX00304356	11	13334678	1	C	G	G	C	C	C	G	C	G	G	G	G	G	C	C	H	C	C	G	C	C	C	G	H	C	C	G	G	C	G	H	C	C	G	C	G	C	C	H	C	G	C	C	H	G	G
JAX00304358	11	13335177	1	C	G	C	C	C	G	C	C	C	C	C	C	C	G	C	C	C	C	C	G	C	G	C	H	C	G	C	C	C	C	C	G	C	C	C	C	H	G	C	C	C	C	C	H	C	C
JAX00024552	11	13337526	1	C	T	T	C	C	C	T	C	C	T	T	C	T	C	C	C	C	C	T	C	C	C	T	H	C	C	T	T	C	T	C	C	C	T	C	T	C	C	H	C	C	C	C	C	T	C
JAX00304364	11	13342306	1	G	C	G	G	G	G	G	C	G	G	G	G	G	G	G	G	G	G	G	G	G	G	G	G	G	G	G	G	G	G	H	G	G	G	G	G	G	G	H	G	G	G	H	G	G	G
JAX00304365	11	13344360	0	G	A	G	G	G	G	G	A	A	G	G	A	G	G	G	H	G	G	G	G	G	G	G	G	G	G	G	G	G	G	A	G	G	G	G	G	G	G	A	G	A	G	G	H	G	A
JAX00024553	11	13349950	0	C	T	T	C	C	C	T	C	C	T	T	C	T	C	C	C	C	C	T	C	C	C	T	H	C	C	T	T	C	T	C	C	C	T	C	T	C	C	H	C	C	C	C	C	T	C
JAX00304368	11	13352021	0	C	T	C	C	C	C	C	C	T	C	C	T	C	C	C	H	C	C	C	C	C	C	C	C	C	C	C	C	C	C	H	C	C	C	C	C	C	C	C	C	T	C	C	H	C	T
JAX00304371	11	13354448	0	C	T	T	C	C	C	T	T	T	T	T	T	T	C	C	H	C	C	T	C	C	C	T	H	C	C	T	T	C	T	T	C	C	T	C	T	C	C	T	C	T	C	C	H	T	T
JAX00024554	11	13365940	1	G	A	A	G	G	G	A	A	A	A	A	A	A	G	G	H	G	G	A	G	G	G	A	H	G	G	A	A	G	A	A	G	G	A	G	A	G	G	A	G	A	G	G	H	A	A
JAX00304375	11	13378376	0	G	T	G	G	G	G	G	T	T	G	G	T	G	G	G	H	G	G	G	G	G	G	G	G	G	G	G	G	G	G	T	G	G	G	G	G	G	G	H	G	T	G	G	H	G	T
JAX00304376	11	13378455	0	C	T	C	C	C	C	C	T	T	C	C	T	C	C	C	H	C	C	C	C	C	C	C	C	C	C	C	C	C	C	T	C	C	C	C	C	C	C	H	C	T	C	C	H	C	T
JAX00304377	11	13392626	0	A	G	A	A	A	A	A	G	A	A	A	A	A	A	A	A	A	A	A	A	A	A	A	A	A	A	A	A	A	A	A	A	A	A	A	A	A	A	A	A	A	A	A	A	A	A
JAX00304378	11	13415927	1	G	A	G	G	G	A	G	G	G	G	G	G	G	A	G	G	G	G	G	A	G	A	G	H	G	A	G	G	G	G	G	A	G	G	G	G	H	A	G	G	G	G	G	H	G	G
JAX00024557	11	13416170	0	T	A	A	T	T	T	A	T	T	A	A	T	A	T	T	T	T	H	H	T	T	T	A	H	T	T	A	A	T	A	T	T	T	A	T	A	T	T	H	T	T	T	T	T	A	T
JAX00024558	11	13424103	1	G	A	A	G	G	A	A	A	A	A	A	A	A	A	G	H	G	G	A	A	G	A	A	A	G	A	A	A	G	A	A	A	G	A	G	A	H	A	A	G	A	G	H	A	A	A
JAX00304382	11	13424137	1	A	T	A	A	A	A	A	T	A	A	A	A	A	A	A	A	A	A	A	A	A	A	A	A	A	A	A	A	A	A	H	A	A	A	A	A	A	A	H	A	A	A	H	A	A	A
JAX00304383	11	13424154	1	G	A	G	G	G	G	G	G	A	G	G	A	G	G	G	H	G	G	G	G	G	G	G	G	G	G	G	G	G	G	H	G	G	G	G	G	G	G	G	G	A	G	G	H	G	A
JAX00304388	11	13444041	0	C	T	C	C	C	T	C	T	T	C	C	T	C	T	C	H	C	C	C	T	C	T	C	H	C	T	C	C	C	C	T	T	C	C	C	C	H	T	H	C	T	C	H	T	C	T
JAX00304392	11	13453720	1	T	C	T	T	T	C	T	C	C	T	T	C	T	C	T	H	T	T	T	C	T	C	T	H	T	C	T	T	T	T	C	C	T	T	T	T	H	C	H	T	C	T	H	C	T	C
JAX00024564	11	13509670	0	C	T	T	C	C	C	T	C	C	T	T	C	T	C	C	C	C	C	T	C	C	C	T	H	C	C	T	T	C	T	C	C	C	T	C	T	C	C	H	C	C	C	C	C	T	C
JAX00304396	11	13509987	1	C	T	T	C	C	T	T	C	C	T	T	C	T	T	C	C	C	C	T	T	C	T	T	T	C	T	T	T	C	T	C	T	C	T	C	T	H	T	H	C	C	C	C	H	T	C
JAX00304397	11	13510007	1	C	T	C	C	C	C	C	T	C	C	C	C	C	C	C	C	C	C	C	C	C	C	C	C	C	C	C	C	C	C	H	C	C	C	C	C	C	C	H	C	C	C	H	C	C	C
JAX00304399	11	13510264	1	C	T	C	C	C	C	C	C	T	C	C	T	C	C	C	H	C	C	C	C	C	C	C	C	C	C	C	C	C	C	H	C	C	C	C	C	C	C	C	C	T	C	C	H	C	T
JAX00304400	11	13510480	0	G	T	T	G	G	T	T	T	G	T	T	G	T	T	G	G	G	G	T	T	G	T	T	T	G	T	T	T	G	T	H	T	G	T	G	T	H	T	T	G	G	G	H	H	T	G
JAX00304401	11	13511317	1	T	G	G	T	T	G	G	G	T	G	G	T	G	G	T	T	T	T	G	G	T	G	G	G	T	G	G	G	T	G	H	G	T	G	T	G	H	G	G	T	T	T	H	H	G	T
JAX00024565	11	13513212	0	T	C	C	T	T	C	C	T	T	C	C	T	C	C	T	T	T	T	C	C	T	C	C	C	T	C	C	C	T	C	T	C	T	C	T	C	H	C	C	T	T	T	T	H	C	T
JAX00304405	11	13514270	0	T	C	T	T	T	T	T	C	T	T	T	T	T	T	T	T	T	T	T	T	T	T	T	T	T	T	T	T	T	T	H	T	T	T	T	T	T	T	H	T	T	T	H	T	T	T
JAX00304406	11	13523802	0	G	A	A	G	G	G	A	G	G	A	A	G	A	G	G	G	G	G	A	G	G	G	A	H	G	G	A	A	G	A	G	G	G	A	G	A	G	G	H	G	G	G	G	G	A	G
JAX00024566	11	13523904	0	G	A	A	G	G	A	A	A	G	A	A	H	A	A	G	A	G	G	A	A	G	A	A	A	G	A	A	A	H	A	H	A	H	A	G	A	A	A	A	G	G	G	H	H	A	G
JAX00304407	11	13524428	0	A	G	A	A	A	A	A	G	A	A	A	A	A	A	A	A	A	A	A	A	A	A	A	A	A	A	A	A	A	A	H	A	A	A	A	A	A	A	H	A	A	A	H	A	A	A
JAX00304408	11	13524727	0	T	G	T	T	T	G	T	T	T	T	T	T	T	G	T	T	T	T	T	G	T	G	T	H	T	G	T	T	T	T	T	G	T	T	T	T	H	G	T	T	T	T	T	H	T	T
JAX00024568	11	13526250	0	G	T	T	G	G	G	T	G	G	G	T	G	G	G	G	G	G	G	T	H	G	H	T	H	G	G	T	H	G	T	G	G	G	G	G	T	G	G	T	G	G	G	G	G	H	G
JAX00024570	11	13572873	0	A	G	G	A	A	G	G	A	A	G	G	A	G	G	A	A	A	A	G	G	A	G	G	G	A	G	G	G	A	G	A	G	A	G	A	G	H	G	H	A	A	A	A	H	G	A
JAX00304409	11	13590578	1	G	A	G	G	G	G	G	G	G	A	G	G	A	G	G	G	G	G	G	G	G	G	G	G	G	G	G	G	G	G	G	G	G	A	G	G	G	G	G	G	G	G	G	G	H	G
JAX00304410	11	13591390	0	C	T	C	C	C	C	C	T	T	C	C	T	C	C	C	H	C	C	C	C	C	C	C	C	C	C	C	C	C	C	T	C	C	C	C	C	C	C	H	C	T	C	H	H	C	H
JAX00304411	11	13591441	1	G	A	G	G	G	G	G	A	A	G	G	A	G	G	G	H	G	G	G	G	G	G	G	G	G	G	G	G	G	G	A	G	G	G	G	G	G	G	H	G	A	G	H	H	G	A
JAX00304412	11	13591613	1	T	G	T	T	T	T	T	G	G	T	T	G	T	T	T	H	T	T	T	T	T	T	T	T	T	T	T	T	T	T	G	T	T	T	T	T	T	T	H	T	G	T	H	H	T	G
JAX00304413	11	13594458	0	C	A	C	C	C	C	C	A	A	C	C	A	C	C	C	H	C	C	C	C	C	C	C	C	C	C	C	C	C	C	A	C	C	C	C	C	C	C	C	C	A	C	H	H	C	A
JAX00304415	11	13607772	0	C	G	C	C	C	C	C	G	G	C	C	G	C	C	C	H	C	C	C	C	C	C	C	C	C	C	C	C	C	C	G	C	C	C	C	C	C	C	H	C	G	C	H	H	C	G
JAX00024572	11	13609487	0	C	T	T	C	C	T	T	C	C	T	T	C	T	T	C	C	C	C	T	T	C	T	T	T	C	T	T	T	C	T	C	T	C	T	C	T	H	T	H	C	C	C	C	H	T	C
JAX00304416	11	13611255	1	G	A	G	G	G	G	G	A	A	G	G	A	G	G	G	H	G	G	G	G	G	G	G	G	G	G	G	G	G	G	A	G	G	G	G	G	G	G	H	G	A	G	H	H	G	A
JAX00304417	11	13643720	1	G	C	G	G	G	G	G	C	C	G	G	C	G	G	G	H	G	G	G	G	G	G	G	G	G	G	G	G	G	G	C	G	G	G	G	G	G	G	H	G	C	G	H	H	G	C
JAX00304418	11	13643742	0	T	G	T	T	T	T	T	G	G	T	T	G	T	T	T	H	T	T	T	T	T	T	T	T	T	T	T	T	T	T	G	T	T	T	T	T	T	T	H	T	G	T	H	H	T	G
JAX00304419	11	13647697	0	T	C	T	T	T	T	T	T	C	T	T	C	T	T	T	H	T	T	T	T	T	T	T	T	T	T	T	T	T	T	H	T	T	T	T	T	T	T	T	T	C	T	T	H	T	H
JAX00024577	11	13665482	1	G	A	A	G	G	A	A	A	A	A	A	A	A	A	G	H	G	G	A	A	G	A	A	A	G	A	A	A	G	A	A	A	G	A	G	A	H	A	A	G	A	G	H	A	A	A
JAX00024580	11	13706827	0	T	C	C	T	T	C	C	C	C	C	C	C	C	C	T	H	T	T	C	C	T	C	C	C	T	C	C	C	T	C	C	C	T	C	T	C	H	C	C	T	C	T	H	C	C	C
JAX00304421	11	13725162	0	A	C	A	A	A	A	A	A	A	C	A	A	C	A	A	A	A	A	A	A	A	A	A	A	A	A	A	A	A	A	A	A	A	C	A	A	A	A	A	A	A	A	A	A	H	A
JAX00304422	11	13725233	1	C	T	C	C	C	C	C	T	T	C	C	T	C	C	C	H	C	C	C	C	C	C	C	C	C	C	C	C	C	C	T	C	C	C	C	C	C	C	H	C	T	C	H	H	C	T
JAX00304423	11	13725248	0	C	T	C	C	C	C	C	C	C	T	C	C	T	C	C	C	C	C	C	C	C	C	C	C	C	C	C	C	C	C	C	C	C	T	C	C	C	C	C	C	C	C	C	C	H	C
JAX00304425	11	13725470	0	C	G	C	C	C	C	C	C	C	G	C	C	G	C	C	C	C	C	C	C	C	C	C	C	C	C	C	C	C	C	C	C	C	G	C	C	C	C	C	C	C	C	C	C	H	C
JAX00024582	11	13741679	0	T	G	T	T	G	T	T	T	T	T	T	T	T	T	T	H	T	G	T	T	T	T	T	T	G	T	T	T	G	T	T	T	T	T	T	T	H	T	T	T	T	T	T	T	T	T
JAX00304428	11	13742128	1	T	C	T	T	T	T	T	C	C	T	T	C	T	T	T	H	T	T	T	T	T	T	T	T	T	T	T	T	T	T	C	T	T	T	T	T	T	T	H	T	C	T	H	H	T	C
JAX00304429	11	13750252	0	T	C	T	T	T	T	T	C	C	T	T	C	T	T	T	H	T	T	T	T	T	T	T	T	T	T	T	T	T	T	C	T	T	T	T	T	T	T	H	T	C	T	H	H	T	C
JAX00304430	11	13750560	1	A	C	A	A	A	A	A	A	C	A	A	C	A	A	A	H	A	A	A	A	A	A	A	A	A	A	A	A	A	A	H	A	A	A	A	A	A	A	A	A	C	A	A	H	A	C
JAX00304432	11	13752341	1	T	C	T	T	T	T	T	C	C	T	T	C	T	T	T	H	T	T	T	T	T	T	T	T	T	T	T	T	T	T	C	T	T	T	T	T	T	T	H	T	C	T	H	H	T	C
JAX00197435	11	13756609	0	A	T	A	A	A	A	A	T	T	A	A	T	A	A	A	H	A	A	A	A	A	A	A	A	A	A	A	A	A	A	T	A	A	A	A	A	A	A	A	A	T	A	H	H	A	T
JAX00304434	11	13776011	0	G	T	G	G	G	G	G	G	G	T	G	G	T	G	G	G	G	G	G	G	G	G	G	G	G	G	G	G	G	G	G	G	G	T	G	G	G	G	G	G	G	G	G	G	H	G
JAX00024584	11	13779507	0	G	A	A	G	G	A	A	A	A	G	A	A	G	A	G	H	G	G	A	A	G	A	A	A	G	A	A	A	G	A	A	A	G	G	G	A	H	A	A	G	A	G	H	A	H	A
JAX00024585	11	13781540	1	T	C	C	T	T	C	C	C	C	C	C	C	C	C	T	H	T	T	C	C	T	C	C	C	T	C	C	C	T	C	C	C	T	C	T	C	H	C	C	T	C	T	H	C	C	C
JAX00024587	11	13862423	0	T	C	T	T	T	T	T	C	C	C	T	C	C	T	T	H	T	T	T	T	T	T	T	T	T	T	T	T	T	T	C	T	T	C	T	T	T	T	H	T	C	T	H	H	H	C
JAX00024588	11	13865714	0	C	A	A	C	C	A	A	C	C	C	A	C	C	A	C	C	C	C	A	A	C	A	A	A	C	A	A	A	C	A	C	A	C	C	C	A	H	A	H	C	C	C	C	H	H	C
JAX00024589	11	13875124	0	G	A	A	G	G	A	A	A	A	A	A	A	A	A	G	H	G	G	A	A	G	A	A	A	G	A	A	A	G	A	A	A	G	A	G	A	H	A	A	G	A	G	H	A	A	A
JAX00304437	11	13875360	1	T	C	T	T	T	T	T	T	T	C	T	T	C	T	T	T	T	T	T	T	T	T	T	T	T	T	T	T	T	T	T	T	T	C	T	T	T	T	T	T	T	T	T	T	H	T
JAX00304439	11	13896935	1	C	G	G	C	C	G	G	G	G	G	G	G	G	G	C	H	C	C	G	G	C	G	G	G	C	G	G	G	C	G	G	G	C	G	C	G	H	G	G	C	G	C	H	G	G	G
JAX00197436	11	13899048	0	C	G	C	C	C	C	C	G	G	C	C	G	C	C	C	H	C	C	C	C	C	C	C	C	C	C	C	C	C	C	G	C	C	C	C	C	C	C	H	C	G	C	H	H	C	G
JAX00197437	11	13899079	0	G	A	G	G	G	G	G	A	A	G	G	A	G	G	G	H	G	G	G	G	G	G	G	G	G	G	G	G	G	G	A	G	G	G	G	G	G	G	H	G	A	G	H	H	G	A
JAX00304443	11	13900385	0	A	T	A	A	A	A	A	A	A	T	A	A	T	A	A	A	A	A	A	A	A	A	A	A	A	A	A	A	A	A	A	A	A	T	A	A	A	A	A	A	A	A	A	A	H	A
JAX00024591	11	13909779	0	C	T	T	C	C	T	T	C	C	C	T	C	C	T	C	C	C	C	T	T	C	T	T	T	C	T	T	T	C	T	C	T	C	C	C	T	H	T	T	C	C	C	C	T	H	C
JAX00024592	11	13911037	0	A	G	G	A	A	G	G	A	A	A	G	A	A	G	A	A	A	A	G	G	A	G	G	G	A	G	G	G	A	G	A	G	A	A	A	G	H	G	H	A	A	A	A	H	H	A
JAX00304444	11	13922367	1	C	T	T	C	C	T	T	T	T	C	T	T	C	T	C	H	C	C	T	T	C	T	T	T	C	T	T	T	C	T	T	T	C	C	C	T	H	T	T	C	T	C	H	T	H	T
JAX00304445	11	13922599	1	C	T	T	C	C	T	T	T	T	C	T	T	C	T	C	H	C	C	T	T	C	T	T	T	C	T	T	T	C	T	T	T	C	C	C	T	H	T	T	C	T	C	H	T	H	T
JAX00024593	11	13924060	1	T	C	C	T	T	C	C	C	C	C	C	C	C	C	T	H	T	T	C	C	T	C	C	C	T	C	C	C	T	C	C	C	T	C	T	C	H	C	C	T	C	T	H	C	C	C
JAX00024594	11	13924099	1	A	G	G	A	A	G	G	G	G	G	G	G	G	G	A	H	A	A	G	G	A	G	G	G	A	G	G	G	A	G	G	G	A	G	A	G	H	G	G	A	G	A	H	G	G	G
JAX00304446	11	13924119	1	G	A	G	G	G	G	G	G	G	A	G	G	A	G	G	G	G	G	G	G	G	G	G	G	G	G	G	G	G	G	G	G	G	A	G	G	G	G	G	G	G	G	G	G	H	G
JAX00304447	11	13925057	1	C	G	G	C	C	G	G	C	C	G	G	C	G	G	C	C	C	C	G	G	C	G	G	G	C	G	G	G	C	G	C	G	C	G	C	G	H	G	H	C	C	C	C	H	G	C
JAX00024595	11	13928601	1	A	C	C	A	A	C	C	A	A	C	C	A	C	C	A	A	A	A	C	C	A	C	C	C	A	C	C	C	A	C	A	C	A	C	A	C	H	C	H	A	A	A	A	H	C	A
JAX00304450	11	13956865	0	A	T	A	A	T	T	A	A	A	A	A	A	A	T	A	H	A	T	A	T	A	T	A	H	T	T	A	A	T	A	A	T	A	A	A	A	T	T	A	A	A	A	A	H	A	A
JAX00304451	11	13958401	0	C	T	C	C	C	T	C	C	C	C	C	C	C	T	C	C	C	C	C	T	C	T	C	H	C	T	C	C	C	C	C	T	C	C	C	C	H	H	C	C	C	C	C	H	C	C
JAX00024597	11	13970412	0	T	C	T	T	C	T	T	C	C	T	T	C	T	T	T	C	T	C	T	T	T	T	T	T	C	T	T	T	C	T	C	T	T	T	T	T	H	T	H	T	C	T	H	H	T	C
JAX00024598	11	13970524	1	A	G	A	A	A	A	A	G	G	A	A	G	A	A	A	H	A	A	A	A	A	A	A	A	A	A	A	A	A	A	G	A	A	A	A	A	A	A	H	A	G	A	H	H	A	G
JAX00197441	11	13970563	1	A	G	A	A	A	A	A	G	G	A	A	G	A	A	A	H	A	A	A	A	A	A	A	A	A	A	A	A	A	A	G	A	A	A	A	A	A	A	H	A	G	A	H	H	A	G
JAX00304453	11	13990845	0	C	G	C	C	G	G	C	G	G	C	C	G	C	G	C	G	C	G	C	G	C	G	C	H	G	G	C	C	G	C	G	G	C	C	C	C	G	G	H	C	G	C	H	G	C	G
JAX00304458	11	14006486	1	C	T	C	C	T	C	C	C	C	C	C	C	C	C	C	H	C	T	C	C	C	C	C	C	T	C	C	C	T	C	C	C	C	C	C	C	H	C	C	C	C	C	C	C	C	C
JAX00024600	11	14012371	1	C	T	C	C	C	T	C	T	T	C	C	T	C	T	C	H	C	C	C	T	C	T	C	H	C	T	C	C	C	C	T	T	C	C	C	C	H	T	H	C	T	C	H	T	C	T
JAX00304460	11	14013253	0	T	C	T	T	T	T	T	T	C	T	T	C	T	T	T	H	T	T	T	T	T	T	T	T	T	T	T	T	T	T	H	T	T	T	T	T	T	T	T	T	C	T	T	H	T	C
JAX00304461	11	14013941	0	T	A	T	T	T	T	T	T	A	T	T	A	T	T	T	H	T	T	T	T	T	T	T	T	T	T	T	T	T	T	H	T	T	T	T	T	T	T	T	T	A	T	T	H	T	A
JAX00304462	11	14036021	1	T	C	T	T	T	T	T	C	C	T	T	C	T	T	T	H	T	T	T	T	T	T	T	T	T	T	T	T	T	T	C	T	T	T	T	T	T	T	H	T	C	T	H	H	T	C
JAX00024602	11	14051745	0	G	T	T	G	G	G	T	G	G	G	T	G	G	G	G	G	G	G	H	G	G	G	T	H	G	G	T	T	G	T	G	G	G	G	G	T	G	G	H	G	G	G	G	G	H	G
JAX00024603	11	14069787	1	G	A	A	G	G	G	A	G	G	A	A	G	A	G	G	G	G	G	A	G	G	G	A	H	G	G	A	A	G	A	G	G	G	A	G	A	G	G	H	G	G	G	G	G	A	G
JAX00024604	11	14069946	0	A	G	G	A	A	A	G	G	G	G	G	G	G	A	A	H	A	A	G	A	A	A	G	H	A	A	G	G	A	G	G	A	A	G	A	G	A	A	G	A	G	A	H	H	G	G
JAX00304463	11	14071101	1	T	C	C	T	T	T	C	C	C	C	C	C	C	T	T	H	T	T	C	T	T	T	C	H	T	T	C	C	T	C	C	T	T	C	T	C	T	T	C	T	C	T	H	H	C	C
JAX00304464	11	14074564	1	C	G	C	C	C	C	C	G	G	C	C	G	C	C	C	H	C	C	C	C	C	C	C	C	C	C	C	C	C	C	G	C	C	C	C	C	C	C	H	C	G	C	H	H	C	G
JAX00304465	11	14077286	0	C	T	T	C	C	C	T	T	T	T	T	T	T	C	C	H	C	C	T	C	C	C	T	H	C	C	T	T	C	T	T	C	C	T	C	T	C	C	T	C	T	C	H	H	T	T
JAX00024605	11	14081621	1	T	A	A	T	T	T	A	T	T	A	A	T	A	T	T	T	T	T	A	T	T	T	A	H	T	T	A	A	T	A	T	T	T	A	T	A	T	T	H	T	T	T	T	T	A	T
JAX00304466	11	14083478	0	G	A	A	G	G	G	A	G	G	A	A	G	A	G	G	G	G	G	A	G	G	G	A	H	G	G	A	A	G	A	G	G	G	A	G	A	G	G	H	G	G	G	G	G	A	G
JAX00197444	11	14085901	1	A	C	A	A	A	A	A	C	C	A	A	C	A	A	A	H	A	A	A	A	A	A	A	A	A	A	A	A	A	A	C	A	A	A	A	A	A	A	H	A	C	A	H	H	A	C
JAX00024607	11	14087765	1	C	T	T	C	C	C	T	C	C	T	T	C	T	C	C	C	C	C	T	C	C	C	T	H	C	C	T	T	C	T	C	C	C	T	C	T	C	C	H	C	C	C	C	C	T	C
JAX00197445	11	14145282	0	C	T	C	C	C	C	C	T	T	C	C	T	C	C	C	H	C	C	C	C	C	C	C	C	C	C	C	C	C	C	T	C	C	C	C	C	C	C	H	C	T	C	H	H	C	T
JAX00024608	11	14145807	0	A	T	T	A	A	T	T	T	T	T	T	T	T	T	A	H	A	A	T	T	A	T	T	T	A	T	T	T	A	T	T	T	A	T	A	T	H	T	T	A	T	A	H	T	T	T
JAX00197446	11	14163696	0	C	T	C	C	C	C	C	T	T	C	C	T	C	C	C	C	C	C	H	C	C	C	C	C	C	C	C	C	C	C	T	C	C	C	C	C	C	C	H	C	T	C	H	C	C	T
JAX00304472	11	14171071	0	T	A	A	T	T	A	A	A	A	A	A	A	A	A	T	H	T	T	A	A	T	A	A	A	T	A	A	A	T	A	A	A	T	A	T	A	H	A	A	T	A	T	H	A	A	A
JAX00304473	11	14171201	1	T	C	T	T	T	C	T	C	C	T	T	C	T	C	T	H	T	T	T	C	T	C	T	H	T	C	T	T	T	T	C	C	T	T	T	T	H	C	H	T	C	T	H	C	T	C
JAX00304474	11	14171237	1	T	G	G	T	T	T	G	G	G	G	G	G	G	T	T	H	T	T	G	T	T	T	G	H	T	T	G	G	T	G	G	T	T	G	T	G	T	T	G	T	G	T	H	H	G	G
JAX00024612	11	14179223	0	T	C	C	T	T	T	C	C	C	C	C	C	C	T	T	H	T	T	C	T	T	T	C	H	T	T	C	C	T	C	C	T	T	C	T	C	T	T	C	T	C	T	H	H	C	C
JAX00024614	11	14219401	1	C	G	C	C	G	G	C	C	C	G	C	C	G	G	C	H	C	G	C	G	C	G	C	H	G	G	C	C	G	C	C	G	C	G	C	C	G	G	C	C	C	C	C	H	H	C
JAX00024616	11	14221981	1	C	T	C	C	T	T	C	T	T	T	C	T	T	T	C	T	C	T	C	T	C	T	C	H	T	T	C	C	T	C	T	T	C	T	C	C	T	T	H	C	T	C	H	T	H	T
JAX00304476	11	14234217	0	C	G	C	C	C	C	C	G	C	C	C	C	C	C	C	C	C	C	C	C	C	C	C	C	C	C	C	C	C	C	H	C	C	C	C	C	C	C	H	C	C	C	H	C	C	C
JAX00304480	11	14236606	0	G	A	G	G	G	G	G	A	G	G	G	G	G	G	G	G	G	G	G	G	G	G	G	G	G	G	G	G	G	G	H	G	G	G	G	G	G	G	H	G	G	G	G	G	G	G
JAX00304483	11	14250549	0	G	C	G	G	G	G	G	C	C	G	G	C	G	G	G	H	G	G	G	G	G	G	G	G	G	G	G	G	G	G	C	G	G	G	G	G	G	G	H	G	C	G	H	H	G	C
JAX00024618	11	14259410	0	T	C	T	T	C	C	T	T	T	C	T	T	C	C	T	H	T	C	T	C	T	C	T	H	C	C	T	T	C	T	T	C	T	C	T	T	C	C	T	T	T	T	T	H	H	T
JAX00304484	11	14287736	1	A	T	A	A	A	A	A	A	T	A	A	T	A	A	A	H	A	A	A	A	A	A	A	A	A	A	A	A	A	A	H	A	A	A	A	A	A	A	A	A	T	A	A	H	A	T
JAX00304485	11	14287796	1	G	A	G	G	G	G	G	A	G	G	G	G	G	G	G	G	G	G	G	G	G	G	G	G	G	G	G	G	G	G	H	G	G	G	G	G	G	G	H	G	G	G	H	G	G	G
JAX00304487	11	14289423	0	C	T	T	C	C	C	T	C	C	C	T	C	C	C	C	C	C	C	T	C	C	C	T	H	C	C	T	T	C	T	C	C	C	C	C	T	C	C	C	C	C	C	C	C	H	C
JAX00304488	11	14289646	1	G	C	G	G	G	G	G	C	C	G	G	C	G	G	G	H	G	G	G	G	G	G	G	G	G	G	G	G	G	G	C	G	G	G	G	G	G	G	H	G	C	G	H	H	G	C
JAX00024620	11	14301967	0	T	C	C	T	T	T	C	T	T	T	C	T	T	T	T	T	T	T	H	T	T	T	C	H	T	T	C	C	T	C	T	T	T	T	T	H	T	T	T	T	T	T	T	T	H	T
JAX00024621	11	14303738	0	A	C	C	A	A	A	C	C	C	A	C	C	A	A	A	H	A	A	C	A	A	A	C	H	A	A	C	C	A	C	C	A	A	A	A	C	A	A	A	A	C	A	A	H	H	C
JAX00024623	11	14330925	1	C	T	T	C	C	C	T	C	C	C	T	C	C	C	C	C	C	C	T	C	C	C	T	H	C	C	T	T	C	T	C	C	C	C	C	T	C	C	C	C	C	C	C	C	H	C
JAX00024625	11	14334425	0	C	T	T	C	C	C	T	C	C	C	T	C	C	H	C	C	H	C	T	C	C	H	T	H	C	T	T	T	C	T	C	C	C	C	C	T	C	C	C	C	C	C	C	C	T	C
JAX00024626	11	14384854	1	G	A	A	G	G	G	A	G	G	G	A	G	G	G	G	G	G	G	A	G	G	G	A	H	G	G	A	A	G	A	G	G	G	G	G	A	G	G	G	G	G	G	G	G	H	G
JAX00024627	11	14385251	0	T	C	T	T	T	T	T	C	C	T	T	C	T	T	T	H	T	T	T	T	T	T	T	T	T	T	T	T	T	T	C	T	T	T	T	T	T	T	H	T	C	T	C	H	T	C
JAX00024628	11	14385960	0	T	A	A	T	T	T	A	T	T	T	A	T	T	T	T	T	T	T	A	T	T	T	A	H	T	T	A	A	T	A	T	T	T	T	T	A	T	T	T	T	T	T	T	T	H	T
JAX00304500	11	14386987	0	C	T	C	C	C	C	C	C	T	C	H	T	C	C	C	T	C	C	C	C	C	C	C	C	C	C	C	C	C	C	C	C	C	C	C	C	C	C	C	C	H	C	C	C	C	T
JAX00304501	11	14393060	0	T	C	T	T	T	T	T	C	C	T	H	C	T	T	T	H	T	T	T	T	T	T	T	T	T	H	T	T	T	T	C	T	T	T	T	T	T	T	H	T	C	T	H	H	T	C
JAX00024629	11	14420276	0	T	G	G	T	T	T	G	T	G	T	G	G	T	T	T	H	T	T	G	T	T	T	G	H	T	T	G	G	T	G	H	T	T	T	T	G	T	T	T	T	G	T	T	H	H	G
JAX00024630	11	14420301	1	A	G	G	A	A	A	G	A	G	A	G	G	A	A	A	H	A	A	G	A	A	A	G	H	A	A	G	G	A	G	H	A	A	A	A	G	A	A	A	A	G	A	A	H	H	G
JAX00304504	11	14431778	0	G	A	A	G	G	G	A	G	G	G	A	G	G	G	G	G	G	G	A	G	G	G	A	H	G	G	A	A	G	A	G	G	G	G	G	A	G	G	G	G	G	G	G	G	H	G
JAX00024632	11	14451823	1	G	A	A	G	G	G	A	A	A	G	A	A	G	G	G	H	G	G	A	G	G	G	A	H	G	G	A	A	G	A	A	G	G	G	G	A	G	G	H	G	A	G	H	H	H	A
JAX00304505	11	14453005	1	C	T	C	C	C	C	C	T	T	C	C	T	C	C	C	H	C	C	C	C	C	C	C	C	C	C	C	C	C	C	T	C	C	C	C	C	C	C	H	C	T	C	H	H	C	T
JAX00304506	11	14457719	1	T	G	T	T	T	T	T	T	G	T	T	G	T	T	T	H	T	T	T	T	T	T	T	T	T	T	T	T	T	T	H	T	T	T	T	T	T	T	T	T	G	T	T	H	T	G
JAX00304507	11	14462434	0	G	A	G	G	G	G	G	A	G	G	G	G	G	G	G	G	G	G	G	G	G	G	G	G	G	G	G	G	G	G	H	G	G	G	G	G	G	G	H	G	G	G	H	G	G	G
JAX00024634	11	14462651	0	C	G	G	C	C	C	G	C	C	C	G	C	C	C	C	C	C	C	G	C	C	C	G	H	C	C	G	G	C	G	C	C	C	C	C	G	C	C	C	C	C	C	C	C	H	C
JAX00304510	11	14498982	1	C	T	T	C	C	C	T	C	C	C	T	C	C	C	C	C	C	C	T	C	C	C	T	H	C	C	T	T	C	T	C	C	C	C	C	T	C	C	C	C	C	C	C	C	H	C
JAX00304512	11	14499632	1	G	T	G	G	G	G	G	T	G	G	G	G	G	G	G	G	G	G	G	G	G	G	G	G	G	G	G	G	G	G	H	G	G	G	G	G	G	G	H	G	G	G	H	G	G	G
JAX00024635	11	14499652	0	A	T	T	A	A	A	T	T	T	A	T	T	A	A	A	H	A	A	T	A	A	A	T	H	A	A	T	T	A	T	T	A	A	A	A	T	A	A	H	A	T	A	H	H	H	T
JAX00024636	11	14499733	1	T	C	C	T	T	T	C	C	C	T	C	C	T	T	T	H	T	T	C	T	T	T	C	H	T	T	C	C	T	C	C	T	T	T	T	C	T	T	H	T	C	T	H	H	H	C
JAX00304514	11	14517011	0	G	T	G	G	G	G	G	T	G	G	G	G	G	G	G	G	G	G	G	G	G	G	G	G	G	G	G	G	G	G	H	G	G	G	G	G	G	G	G	G	G	G	H	G	G	G
JAX00024640	11	14558151	1	A	G	G	A	G	G	G	G	G	A	G	G	A	G	A	G	A	G	G	G	A	G	G	G	G	G	G	G	G	G	G	G	A	A	A	G	G	G	H	A	G	A	H	G	H	G
JAX00187454	11	14563579	1	T	C	C	T	C	C	C	C	C	T	C	C	T	C	T	C	T	C	C	C	T	C	C	C	C	C	C	C	C	C	C	C	T	T	T	C	C	C	H	T	C	T	H	C	H	C
JAX00024641	11	14567067	1	A	T	T	A	T	T	T	A	A	A	T	A	A	T	A	H	A	T	T	T	A	T	T	T	T	T	T	T	T	T	A	T	A	A	A	T	T	T	A	A	A	A	A	H	H	A
JAX00197457	11	14588565	1	C	T	C	C	C	C	C	T	T	C	C	T	C	C	C	H	C	C	C	C	C	C	C	C	C	C	C	C	C	C	T	C	C	C	C	C	C	C	H	C	T	C	H	H	C	T
JAX00024642	11	14592523	0	C	A	A	C	A	A	A	A	A	C	A	A	C	A	C	A	C	A	A	A	C	A	A	A	A	A	A	A	A	A	A	A	C	C	C	A	A	A	C	C	A	C	H	A	H	A
JAX00024643	11	14596527	1	C	T	T	C	T	T	T	C	C	C	T	C	C	T	C	H	C	T	T	T	C	T	T	T	T	T	T	T	T	T	C	T	C	C	C	T	T	T	C	C	C	C	C	H	H	C
JAX00304515	11	14596568	0	C	T	C	C	C	C	C	C	T	C	C	H	C	C	C	H	C	C	C	C	C	C	C	C	C	C	H	C	C	C	H	C	C	C	C	C	C	C	C	C	H	C	C	C	C	T
JAX00304516	11	14598490	0	C	T	C	C	C	C	C	C	T	C	C	T	C	C	C	H	C	C	C	C	C	C	C	C	C	C	C	C	C	C	H	C	C	C	C	C	C	C	C	C	T	C	C	H	C	T
JAX00304517	11	14598619	0	G	T	G	G	G	G	G	G	T	G	G	T	G	G	G	H	G	G	G	G	G	G	G	G	G	G	G	G	G	G	H	G	G	G	G	G	G	G	G	G	T	G	G	H	G	T
JAX00304520	11	14600265	0	T	G	T	T	T	T	T	T	G	T	T	G	T	T	T	H	T	T	T	T	T	T	T	T	T	T	T	T	T	T	H	T	T	T	T	T	T	T	T	T	G	T	T	H	T	G
JAX00024644	11	14600562	0	T	G	G	T	G	G	G	G	G	T	G	G	T	G	T	G	T	G	G	G	T	G	G	G	G	G	G	G	G	G	G	G	T	T	T	G	G	G	H	T	G	T	H	G	H	G
JAX00024646	11	14624823	1	C	T	T	C	T	T	T	C	C	C	T	C	C	T	C	H	C	T	T	T	C	T	T	T	T	T	T	T	T	T	C	T	C	C	C	T	T	T	C	C	C	C	C	H	H	C
JAX00024648	11	14665677	1	A	G	G	A	G	G	G	G	G	A	G	G	A	G	A	G	A	G	G	G	A	G	G	G	G	G	G	G	G	G	G	G	A	A	A	G	G	G	H	A	G	A	H	G	H	G
JAX00197459	11	14666413	0	T	C	T	T	T	T	T	C	C	T	T	C	T	T	T	H	T	T	T	T	T	T	T	T	T	T	T	T	T	T	C	T	T	T	T	T	T	T	H	T	C	T	H	H	T	C
JAX00304521	11	14669222	1	A	G	A	A	A	A	A	G	G	A	A	G	A	A	A	H	A	A	A	A	A	A	A	A	A	A	A	A	A	A	G	A	A	A	A	A	A	A	H	A	G	A	H	H	A	G
JAX00304522	11	14671746	1	C	T	C	C	C	C	C	C	T	C	C	T	C	C	C	H	C	C	C	C	C	C	C	C	C	C	C	C	C	C	H	C	C	C	C	C	C	C	C	C	T	C	C	H	C	T
JAX00304523	11	14672359	1	C	A	C	C	C	C	C	C	A	C	C	A	C	C	C	H	C	C	C	C	C	C	C	C	C	C	C	C	C	C	H	C	C	C	C	C	C	C	C	C	A	C	C	H	C	A
JAX00024649	11	14679568	0	A	G	G	A	G	G	G	G	G	A	G	G	A	G	A	G	A	G	G	G	A	G	G	G	G	G	G	G	G	G	G	G	A	A	A	G	G	G	H	A	G	A	H	G	H	G
JAX00304527	11	14680551	1	C	T	C	C	C	C	C	T	C	C	C	C	C	C	C	C	C	C	C	C	C	C	C	C	C	C	C	C	C	C	H	C	C	C	C	C	C	C	H	C	C	C	H	C	C	C
JAX00024652	11	14680920	1	T	C	C	T	C	C	C	C	C	T	C	C	T	C	T	C	T	C	C	C	T	C	C	C	C	C	C	C	C	C	C	C	T	T	T	C	C	C	H	T	C	T	H	C	H	C
JAX00304531	11	14681403	1	T	C	T	T	T	T	T	C	T	T	T	T	T	T	T	T	T	T	T	T	T	T	T	T	T	T	T	T	T	T	H	T	T	T	T	T	T	T	H	T	T	T	H	T	T	T
JAX00304535	11	14701689	1	G	A	A	G	A	A	A	A	A	G	A	A	G	A	G	A	G	A	A	A	G	A	A	A	A	A	A	A	A	A	A	A	G	G	G	A	A	A	H	G	A	G	H	A	H	A
JAX00304538	11	14720005	1	G	A	G	G	G	G	G	A	G	A	G	G	A	G	G	G	G	G	G	G	G	G	G	G	G	G	G	G	G	G	H	G	G	A	G	G	G	G	A	G	G	G	H	G	H	G
JAX00024653	11	14726156	0	A	T	T	A	T	T	T	A	A	A	T	A	A	T	A	H	A	T	T	T	A	T	T	T	T	T	T	T	T	T	A	T	A	A	A	T	T	T	A	A	A	A	A	H	H	A
JAX00024654	11	14729386	0	G	A	A	G	A	A	A	G	G	G	A	G	G	A	G	H	G	A	A	A	G	A	A	A	A	A	A	A	A	A	G	A	G	G	G	A	A	A	G	G	G	G	G	H	H	G
JAX00304541	11	14739591	0	G	A	G	G	G	G	G	G	A	G	G	A	G	G	G	H	G	G	G	G	G	G	G	G	G	G	G	G	G	G	H	G	G	G	G	G	G	G	G	G	A	G	G	G	G	A
JAX00024655	11	14739717	0	T	A	A	T	A	A	A	A	A	A	A	A	A	A	T	A	T	A	A	A	T	A	A	A	A	A	A	A	A	A	A	A	T	A	T	A	A	A	A	T	A	T	H	A	A	A
JAX00197462	11	14779724	1	C	T	C	C	C	C	C	T	T	C	C	T	C	C	C	H	C	C	C	C	C	C	C	C	C	C	C	C	C	C	T	C	C	C	C	C	C	C	H	C	T	C	H	H	C	T
JAX00197463	11	14779761	1	T	C	T	T	T	T	T	C	C	T	T	C	T	T	T	H	T	T	T	T	T	T	T	T	T	T	T	T	T	T	C	T	T	T	T	T	T	T	H	T	C	T	H	H	T	C
JAX00024657	11	14790677	0	A	G	G	A	G	G	G	A	A	A	G	A	A	G	A	H	A	G	G	G	A	G	G	G	G	G	G	G	G	G	A	G	A	A	A	G	G	G	A	A	A	A	A	H	H	A
JAX00024658	11	14796254	0	T	C	C	T	C	C	C	C	C	C	C	C	C	C	T	C	T	C	C	C	T	C	C	C	C	C	C	C	C	C	C	C	T	C	T	C	C	C	C	T	C	T	H	C	C	C
JAX00304546	11	14806549	1	A	T	A	A	A	A	A	A	A	T	A	A	T	A	A	A	A	A	A	A	A	A	A	A	A	A	A	A	A	A	A	A	A	T	A	A	A	A	H	A	A	A	A	A	H	A
JAX00304549	11	14837261	0	C	T	T	C	T	T	T	C	C	C	T	C	C	T	C	H	C	T	T	T	C	T	T	T	T	T	T	T	T	T	C	T	C	C	C	T	T	T	C	C	C	C	C	H	H	C
JAX00024662	11	14842944	1	G	A	G	G	A	A	G	G	G	G	G	G	G	A	G	H	G	A	G	A	G	A	G	H	A	A	G	G	A	G	G	A	G	G	G	G	A	A	G	G	G	G	G	H	G	G
JAX00024663	11	14852411	1	G	A	A	G	A	A	A	G	G	G	A	G	G	A	G	H	G	A	A	A	G	A	A	A	A	A	A	A	A	A	G	A	G	G	G	A	A	A	G	G	G	G	G	H	H	G
JAX00304551	11	14861980	0	A	C	A	A	A	A	A	A	C	A	A	C	A	A	A	H	A	A	A	A	A	A	A	A	A	A	A	A	A	A	C	A	A	A	A	A	A	A	A	A	C	A	A	H	A	C
JAX00304553	11	14863529	1	T	C	C	T	C	C	C	C	C	C	C	C	C	C	T	C	T	C	C	C	T	C	C	C	C	C	C	C	C	C	C	C	T	C	T	C	C	C	C	T	C	T	H	C	C	C
JAX00197464	11	14863574	0	C	G	C	C	C	C	C	C	G	C	C	G	C	C	C	H	C	C	C	C	C	C	C	C	C	C	C	C	C	C	H	C	C	C	C	C	C	C	C	C	G	C	C	H	C	G
JAX00304554	11	14863609	1	T	C	C	T	C	C	C	C	C	C	C	C	C	C	T	C	T	C	C	C	T	C	C	C	C	C	C	C	C	C	C	C	T	C	T	C	C	C	C	T	C	T	H	C	C	C
JAX00304556	11	14866775	0	T	A	T	T	T	T	T	A	T	A	T	T	A	T	T	T	T	T	T	T	T	T	T	T	T	T	T	H	T	T	H	T	T	A	T	T	T	T	A	T	T	T	H	T	H	T
JAX00304557	11	14867010	1	C	T	T	C	T	T	T	T	T	T	T	T	T	T	C	T	C	T	T	T	C	T	T	T	T	T	T	T	T	T	T	T	C	T	C	T	T	T	T	C	T	C	H	T	T	T
JAX00304558	11	14868194	1	A	T	A	A	A	A	A	T	A	T	A	A	T	A	A	A	A	A	A	A	A	A	A	A	A	A	A	A	A	A	H	A	A	T	A	A	A	A	T	A	A	A	H	A	H	A
JAX00304561	11	14869252	1	G	A	G	G	G	G	G	G	A	G	G	A	G	G	G	H	G	G	G	G	G	G	G	G	G	G	G	G	G	G	H	G	G	G	G	G	G	G	G	G	A	G	G	H	G	A
JAX00304562	11	14869572	0	T	C	C	T	C	C	C	C	C	C	H	C	C	C	T	C	T	C	H	C	T	C	C	C	C	C	C	C	C	C	C	C	T	C	T	C	C	C	C	T	C	T	H	C	C	C
JAX00024664	11	14872190	0	A	C	C	A	C	C	C	A	A	A	C	A	A	C	A	H	A	C	C	C	A	C	C	C	C	C	C	C	C	C	A	C	A	A	A	C	C	C	A	A	A	A	A	H	C	A
JAX00304564	11	14872486	0	T	G	G	T	G	G	G	T	T	T	G	T	T	G	T	G	T	G	G	G	T	G	G	G	G	G	G	G	G	G	T	G	T	T	T	G	G	G	T	T	T	T	T	G	G	T
JAX00024665	11	14913102	1	A	G	G	A	G	G	G	G	G	A	G	G	A	G	A	G	A	G	G	G	A	G	G	G	G	G	G	G	G	G	G	G	A	A	A	G	G	G	H	A	G	A	H	G	H	G
JAX00304565	11	14923309	0	C	T	T	C	T	T	T	C	C	C	T	C	C	T	C	H	C	T	T	T	C	T	T	T	T	T	T	T	T	T	C	T	C	C	C	T	T	T	C	C	C	C	C	H	H	C
JAX00304566	11	14923332	1	A	G	A	A	A	A	A	A	G	A	A	G	A	A	A	H	A	A	A	A	A	A	A	A	A	A	A	A	A	A	H	A	A	A	A	A	A	A	A	A	G	A	A	H	A	G
JAX00304567	11	14923773	0	T	G	T	T	T	T	T	G	G	T	T	G	T	T	T	H	T	T	T	T	T	T	T	T	T	T	T	T	T	T	G	T	T	T	T	T	T	T	H	T	G	T	H	H	T	G
JAX00024666	11	14924150	1	A	G	G	A	G	G	G	G	G	A	G	G	A	G	A	G	A	G	G	G	A	G	G	G	G	G	G	G	G	G	G	G	A	A	A	G	G	G	H	A	G	A	H	G	H	G
JAX00024668	11	14950014	0	G	A	A	G	A	A	A	G	G	G	A	G	G	A	G	H	G	A	A	A	G	A	A	A	A	A	A	A	A	A	G	A	G	G	G	A	A	A	G	G	G	G	G	H	H	G
JAX00304571	11	14972273	0	G	A	G	G	G	G	G	G	A	G	G	A	G	G	G	H	G	G	G	G	G	G	G	G	G	G	G	G	G	G	H	G	G	G	G	G	G	G	G	G	A	G	G	H	G	A
JAX00304573	11	14983353	0	T	C	T	T	T	T	T	T	T	C	T	T	C	T	T	T	T	T	T	T	T	T	T	T	T	T	T	T	T	T	T	T	T	C	T	T	T	T	C	T	T	T	T	T	H	T
JAX00024671	11	14983544	0	C	T	T	C	C	C	T	T	T	T	T	T	T	C	C	H	C	C	T	C	C	C	T	H	C	C	T	T	C	T	T	C	C	T	C	T	C	C	T	C	T	C	H	H	T	T
JAX00304574	11	14985930	0	C	G	C	C	C	C	C	G	G	C	C	G	C	C	C	H	C	C	C	C	C	C	C	C	C	C	C	C	C	C	G	C	C	C	C	C	C	C	H	C	G	C	H	H	C	G
JAX00304575	11	14987956	0	T	G	T	T	T	T	T	G	G	T	T	G	T	T	T	T	T	T	T	T	T	T	T	T	T	T	T	T	T	T	G	T	T	T	T	T	T	T	T	T	H	T	T	T	T	G
JAX00197467	11	14988713	0	T	A	T	T	T	T	T	A	A	T	T	A	T	T	T	H	T	T	T	T	T	T	T	T	T	T	T	T	T	T	A	T	T	T	T	T	T	T	T	T	A	T	H	H	T	A
JAX00304579	11	15018524	0	G	C	G	G	G	G	G	C	C	G	G	C	G	G	G	G	G	G	G	G	G	G	G	G	G	G	G	G	G	G	C	G	G	G	G	G	G	G	G	G	C	G	G	G	G	C
JAX00024672	11	15019138	0	A	G	A	A	A	A	A	G	G	G	A	G	H	A	A	H	A	A	A	A	A	A	A	A	A	A	A	A	A	A	G	A	A	G	A	A	A	A	G	A	G	A	H	H	H	G
JAX00024673	11	15027624	0	G	C	C	G	G	G	C	C	C	C	C	C	C	G	G	H	G	G	C	G	G	G	C	H	G	G	C	C	G	C	C	G	G	C	G	C	G	G	C	G	C	G	H	H	C	C
JAX00304580	11	15044601	0	G	A	G	G	G	G	G	A	A	G	G	A	G	G	G	H	G	G	G	G	G	G	G	G	G	G	G	G	G	G	A	G	G	G	G	G	G	G	H	G	A	G	H	H	G	A
JAX00304581	11	15045700	1	T	C	T	T	T	T	T	C	T	T	T	T	T	T	T	T	T	T	T	T	T	T	T	T	T	T	T	T	T	T	H	T	T	T	T	T	T	T	H	T	T	T	H	T	T	T
JAX00304583	11	15049412	1	C	G	C	C	C	C	C	G	C	C	C	C	C	C	C	C	C	C	C	C	C	C	C	C	C	C	C	C	C	C	H	C	C	C	C	C	C	C	H	C	C	C	H	C	C	C
JAX00304585	11	15050509	1	C	T	C	C	C	C	C	C	T	C	C	T	C	C	C	H	C	C	C	C	C	C	C	C	C	C	C	C	C	C	H	C	C	C	C	C	C	C	C	C	T	C	C	H	C	T
JAX00304587	11	15056297	0	G	T	G	G	G	G	G	T	G	G	G	G	G	G	G	G	G	G	G	G	G	G	G	G	G	G	G	G	G	G	H	G	G	G	G	G	G	G	H	G	G	G	H	G	G	G
JAX00024676	11	15056485	1	C	A	C	C	C	C	C	A	A	C	C	A	C	C	C	H	C	C	C	C	C	C	C	C	C	C	C	C	C	C	A	C	C	C	C	C	C	C	H	C	A	C	H	H	C	A
JAX00304588	11	15064890	1	T	C	T	T	T	T	T	C	C	T	T	C	T	T	T	H	T	T	T	T	T	T	T	T	T	T	T	T	T	T	C	T	T	T	T	T	T	T	H	T	C	T	H	H	T	C
JAX00304589	11	15065928	0	A	G	A	A	A	A	A	A	G	A	A	G	A	A	A	H	A	A	A	A	A	A	A	A	A	A	A	A	A	A	H	A	A	A	A	A	A	A	A	A	G	A	A	H	A	G
JAX00304591	11	15096443	0	G	A	G	G	G	G	G	G	G	A	G	G	A	G	G	G	G	G	G	G	G	G	G	G	G	G	G	G	G	G	G	G	G	A	G	G	G	G	H	G	G	G	G	G	H	G
JAX00024679	11	15101295	1	T	G	T	T	T	T	T	T	G	T	T	G	T	T	T	H	T	T	T	T	T	T	T	T	T	T	T	T	T	T	H	T	T	T	T	T	T	T	T	T	G	T	T	H	T	G
JAX00304592	11	15102098	0	T	G	T	T	T	T	T	T	G	T	T	G	T	T	T	H	T	T	T	T	T	T	T	T	T	T	T	T	T	T	H	T	T	T	T	T	T	T	T	T	G	T	T	H	T	G
JAX00304594	11	15106265	0	T	C	T	T	T	T	T	C	C	T	T	C	T	T	T	H	T	T	T	T	T	T	T	T	T	T	T	T	T	T	C	T	T	T	T	T	T	T	H	T	C	T	H	H	T	C
JAX00024681	11	15140944	0	T	A	T	T	T	T	T	T	A	T	T	A	T	T	T	H	T	T	T	T	T	T	T	T	T	T	T	T	T	T	H	T	T	T	T	T	T	T	T	T	A	T	T	H	T	A
JAX00024683	11	15150974	0	A	C	A	A	A	A	A	C	C	A	A	C	A	A	A	H	A	A	A	A	A	A	A	A	A	A	A	A	A	A	C	A	A	A	A	A	A	A	H	A	C	A	H	H	A	C
JAX00197471	11	15158168	0	A	T	A	A	A	A	A	T	T	A	A	T	A	A	A	H	A	A	A	A	A	A	A	A	A	A	A	A	A	A	T	A	A	A	A	A	A	A	H	A	T	A	H	H	A	T
JAX00304599	11	15209855	1	C	T	C	C	C	C	C	C	T	C	C	T	C	C	C	H	C	C	C	C	C	C	C	C	C	C	C	C	C	C	H	C	C	C	C	C	C	C	C	C	T	C	C	H	C	T
JAX00304600	11	15210321	0	A	T	A	A	A	A	A	A	T	A	A	T	A	A	A	H	A	A	A	A	A	A	A	A	A	A	A	A	A	A	H	A	A	A	A	A	A	A	A	A	T	A	A	H	A	T
JAX00024687	11	15220364	1	C	T	T	C	C	C	T	T	T	T	T	T	T	C	C	H	C	C	T	C	C	C	T	H	C	C	T	T	C	T	T	C	C	T	C	T	C	C	T	C	T	C	H	H	T	T
JAX00024689	11	15224446	1	T	A	A	T	T	T	A	T	T	T	A	T	T	T	T	T	T	T	A	T	T	T	A	H	T	T	A	A	T	A	T	T	T	T	T	A	T	T	T	T	T	T	T	T	H	T
JAX00024690	11	15256705	1	C	T	T	C	C	C	T	T	T	T	T	T	T	C	C	H	C	C	T	C	C	C	T	H	C	C	T	T	C	T	T	C	C	T	C	T	C	C	T	C	T	C	H	H	T	T
JAX00024691	11	15257303	1	A	G	G	A	A	A	G	A	G	A	G	G	A	A	A	H	A	A	G	A	A	A	G	H	A	A	G	G	A	G	H	A	A	A	A	G	A	A	A	A	G	A	A	H	H	G
JAX00304603	11	15269406	1	A	G	A	A	A	A	A	A	G	A	A	G	A	A	A	H	A	A	A	A	A	A	A	A	A	A	A	A	A	A	H	A	A	A	A	A	A	A	A	A	G	A	A	H	A	G
JAX00304607	11	15287150	1	C	T	T	C	C	C	T	T	C	T	T	C	T	C	C	C	C	C	T	C	C	C	T	H	C	C	T	T	C	T	H	C	C	T	C	T	C	C	T	C	C	C	H	C	T	C
JAX00024695	11	15316056	0	G	A	A	G	G	G	A	A	A	A	A	A	A	G	G	H	G	G	A	G	G	G	A	H	G	G	A	A	G	A	A	G	G	A	G	A	G	G	A	G	A	G	H	H	A	A
JAX00304611	11	15332313	1	G	A	G	G	G	G	G	G	G	A	G	G	A	G	G	G	G	G	G	G	G	G	G	G	G	G	G	G	G	G	G	G	G	A	G	G	G	G	H	G	G	G	G	G	H	G
JAX00024698	11	15341471	1	A	G	A	A	A	A	A	A	G	A	A	G	A	A	A	H	A	A	A	A	A	A	A	A	A	A	A	A	A	A	H	A	A	A	A	A	A	A	A	A	G	A	A	H	A	G
JAX00304613	11	15341708	1	A	G	G	A	A	A	G	G	G	G	G	G	G	A	A	H	A	A	G	A	A	A	G	H	A	A	G	G	A	G	G	A	A	G	A	G	A	A	G	A	G	A	H	H	G	G
JAX00304614	11	15352933	0	T	C	T	T	T	T	T	C	C	T	T	C	T	T	T	H	T	T	T	T	T	T	T	T	T	T	T	T	T	T	C	T	T	T	T	T	T	T	H	T	C	T	H	H	T	C
JAX00304615	11	15352997	1	A	T	A	A	A	A	A	T	A	A	A	A	A	A	A	A	A	A	A	A	A	A	A	A	A	A	A	A	A	A	H	A	A	A	A	A	A	A	H	A	A	A	H	A	A	A
JAX00304617	11	15359610	0	T	C	T	T	T	T	T	T	C	T	T	C	T	T	T	H	T	T	T	T	T	T	T	T	T	H	T	T	T	T	H	T	T	T	T	T	T	T	T	T	C	T	T	H	T	C
JAX00304618	11	15359724	0	A	G	G	A	A	A	G	G	G	G	G	G	G	A	A	G	A	A	G	A	A	A	G	H	A	A	G	G	A	G	G	A	A	G	A	G	A	A	G	A	G	A	H	H	G	G
JAX00024699	11	15368048	1	A	G	G	A	A	A	G	G	G	A	G	G	A	A	A	H	A	A	G	A	A	A	G	H	A	A	G	G	A	G	G	A	A	A	A	G	A	A	H	A	G	A	H	H	H	G
JAX00304619	11	15370551	0	G	A	G	G	G	G	G	G	A	G	G	A	G	G	G	H	G	G	G	G	G	G	G	G	G	G	G	G	G	G	H	G	G	G	G	G	G	G	G	G	A	G	G	H	G	A
JAX00304620	11	15370957	1	T	C	C	T	T	T	C	C	C	C	C	C	C	T	T	H	T	T	C	T	T	T	C	H	T	T	C	C	T	C	C	T	T	C	T	C	T	T	C	T	C	T	H	H	C	C
JAX00304621	11	15371001	0	C	A	C	C	C	C	C	A	A	C	C	A	C	C	C	H	C	C	C	C	C	C	C	C	C	C	C	C	C	C	A	C	C	C	C	C	C	C	H	C	A	C	H	H	C	A
JAX00304622	11	15390766	1	T	C	C	T	T	T	C	T	T	T	C	T	T	T	T	T	T	T	C	T	T	T	C	H	T	T	C	C	T	C	T	T	T	T	T	C	T	T	T	T	T	T	T	T	H	T
JAX00304623	11	15391638	0	G	A	G	G	G	G	G	A	G	G	G	G	G	G	G	G	G	G	G	G	G	G	G	G	G	G	G	G	G	G	H	G	G	G	G	G	G	G	H	G	G	G	H	G	G	G
JAX00304624	11	15391868	0	G	C	G	G	G	G	G	C	C	C	H	C	C	G	G	H	G	G	G	G	G	G	G	G	G	G	G	G	G	G	C	G	G	C	G	G	G	G	C	G	C	G	H	H	H	C
JAX00304625	11	15396585	1	G	A	G	G	G	G	G	A	G	G	G	G	G	G	G	G	G	G	G	G	G	G	G	G	G	G	G	G	G	G	H	G	G	G	G	G	G	G	H	G	G	G	H	G	G	G
JAX00304626	11	15396612	1	A	C	A	A	A	A	A	A	C	A	A	C	A	A	A	H	A	A	A	A	A	A	A	A	A	A	A	A	A	A	H	A	A	A	A	A	A	A	A	A	C	A	A	H	A	C
JAX00024702	11	15414578	0	A	T	A	A	A	A	A	T	T	A	A	T	A	A	A	H	A	A	A	A	A	A	A	A	A	A	A	A	A	A	T	A	A	A	A	A	A	A	H	A	T	A	H	H	A	T
JAX00024703	11	15414638	0	A	T	A	A	A	A	A	T	T	A	A	T	A	A	A	H	A	A	H	A	A	A	A	A	A	A	A	A	A	A	T	A	A	A	A	A	A	A	H	A	T	A	H	H	A	T
JAX00304627	11	15414698	1	C	T	C	C	C	C	C	T	T	C	C	T	C	C	C	H	C	C	C	C	C	C	C	C	C	C	C	C	C	C	T	C	C	C	C	C	C	C	H	C	T	C	H	H	C	T
JAX00024704	11	15421512	0	G	A	G	G	G	G	G	A	A	G	G	A	G	G	G	H	G	G	G	G	G	G	G	G	G	G	G	G	G	G	A	G	G	G	G	G	G	G	H	G	A	G	H	H	G	A
JAX00197477	11	15451977	1	A	G	A	A	A	A	A	A	G	A	A	G	A	A	A	H	A	A	A	A	A	A	A	A	A	A	A	A	A	A	H	A	A	A	A	A	A	A	A	A	G	A	A	H	A	G
JAX00024706	11	15460281	0	T	A	T	T	T	T	T	T	A	A	T	A	A	T	T	H	T	T	T	T	T	T	T	T	T	T	T	T	T	T	H	T	T	H	T	T	T	T	T	T	A	T	T	H	T	A
JAX00024707	11	15460846	0	A	T	A	A	A	A	A	A	A	T	A	A	T	A	A	A	A	A	A	A	A	A	A	A	A	A	A	A	A	A	A	A	A	T	A	A	A	A	H	A	A	A	A	A	H	A
JAX00024709	11	15494541	1	T	A	T	T	T	T	T	T	A	T	T	A	T	T	T	H	T	T	T	T	T	T	T	T	T	T	T	T	T	T	H	T	T	T	T	T	T	T	T	T	A	T	T	H	T	A
JAX00304633	11	15518184	1	G	A	G	G	G	G	G	A	G	G	G	G	G	G	G	G	G	G	G	G	G	G	G	G	G	G	G	G	G	G	H	G	G	G	G	G	G	G	H	G	G	G	H	G	G	G
JAX00024711	11	15538436	0	C	T	C	C	C	C	C	C	T	T	C	T	T	C	C	C	C	C	C	C	C	C	C	C	C	C	C	C	C	C	C	C	C	T	C	C	C	C	C	C	T	C	C	C	C	C
JAX00304634	11	15549311	0	T	A	T	T	T	T	T	T	T	A	T	T	A	T	T	T	T	T	T	T	T	T	T	T	T	T	T	T	T	T	T	T	T	A	T	T	T	T	H	T	T	T	T	T	H	T
JAX00304636	11	15550456	0	G	A	G	G	G	G	G	G	G	A	G	G	A	G	G	G	G	G	G	G	G	G	G	G	G	G	G	G	G	G	G	G	G	A	G	G	G	G	H	G	G	G	G	G	H	G
JAX00304637	11	15550587	1	A	T	A	A	A	A	A	A	T	A	A	T	A	A	A	H	A	A	A	A	A	A	A	A	A	A	A	A	A	A	H	A	A	A	A	A	A	A	A	A	T	A	A	H	A	T
JAX00304638	11	15556886	0	C	A	C	C	C	C	C	C	C	A	C	C	A	C	C	C	C	C	C	C	C	C	C	C	C	C	C	C	C	C	C	C	C	A	C	C	C	C	H	C	C	C	C	C	H	C
JAX00304639	11	15557307	1	A	G	A	A	A	A	A	A	G	A	A	G	A	A	A	H	A	A	A	A	A	A	A	A	A	A	A	A	A	A	H	A	A	A	A	A	A	A	A	A	G	A	A	H	A	G
JAX00304640	11	15557993	1	A	G	A	A	A	A	A	G	A	G	A	A	G	A	A	A	A	A	A	A	A	A	A	A	A	A	A	A	A	A	H	A	A	G	A	A	A	A	G	A	A	A	H	A	H	A
JAX00304641	11	15560401	1	T	C	T	T	T	T	T	C	T	T	T	T	T	T	T	T	T	T	T	T	T	T	T	T	T	T	T	T	T	T	H	T	T	T	T	T	T	T	H	T	T	T	H	T	T	T
JAX00304642	11	15560574	0	A	G	A	A	A	A	A	G	A	A	A	A	A	A	A	A	A	A	A	A	A	A	A	A	A	A	A	A	A	A	H	A	A	A	A	A	A	A	H	A	A	A	H	A	A	A
JAX00304643	11	15565430	0	T	C	T	T	T	T	T	T	T	C	T	T	H	T	T	T	T	H	T	T	T	T	T	T	T	T	T	T	T	T	T	T	T	H	T	T	T	T	T	T	T	T	T	T	H	T
JAX00304644	11	15565871	0	C	T	C	C	C	C	C	T	C	T	C	C	T	C	C	C	C	C	C	C	C	C	C	C	C	C	C	C	C	C	H	C	C	T	C	C	C	C	T	C	C	C	H	C	H	C
JAX00024716	11	15589558	0	G	A	G	G	G	G	G	A	A	A	G	A	A	G	G	H	G	G	G	G	G	G	G	G	G	G	G	G	G	G	A	G	G	A	G	G	G	G	A	G	A	G	H	H	H	A
JAX00024718	11	15626929	0	G	C	C	G	G	G	C	C	C	C	C	C	C	G	G	H	G	G	C	G	G	G	C	H	G	G	C	C	G	C	C	G	G	C	G	C	G	G	C	G	C	G	H	H	C	C
JAX00024719	11	15636524	0	A	T	A	A	A	A	A	T	T	A	A	T	A	A	A	H	A	A	A	A	A	A	A	A	A	A	A	A	A	A	T	A	A	A	A	A	A	A	H	A	T	A	H	H	A	T
JAX00304646	11	15639559	1	G	A	G	G	G	G	G	A	A	A	G	A	A	G	G	H	G	G	G	G	G	G	G	G	G	G	G	G	G	G	A	G	G	A	G	G	G	G	A	G	A	G	H	H	H	A
JAX00024721	11	15656669	1	A	G	G	A	A	A	G	G	G	G	G	G	G	A	A	H	A	A	G	A	A	A	G	H	A	A	G	G	A	G	G	A	A	G	A	G	A	A	G	A	G	A	H	H	G	G
JAX00197480	11	15658467	0	C	A	C	C	C	C	C	C	A	C	C	A	C	C	C	H	C	C	C	C	C	C	C	C	C	C	C	C	C	C	H	C	C	C	C	C	C	C	C	C	A	C	C	H	C	A
JAX00304647	11	15659422	0	G	A	G	G	G	G	G	G	A	G	G	A	G	G	G	H	G	G	G	G	G	G	G	G	G	G	G	G	G	G	H	G	G	G	G	G	G	G	G	G	A	G	G	H	G	A
JAX00024722	11	15661534	0	G	A	A	G	G	G	A	G	G	A	A	G	A	G	G	G	G	G	A	G	G	G	A	H	G	G	A	A	G	A	G	G	G	A	G	A	G	G	H	G	G	G	G	G	A	G
JAX00197481	11	15661990	1	G	A	G	G	G	G	G	G	A	G	G	A	G	G	G	H	G	G	G	G	G	G	G	G	G	G	G	G	G	G	H	G	G	G	G	G	G	G	G	G	A	G	G	H	G	A
JAX00304648	11	15664800	0	C	T	T	C	C	C	T	C	C	T	T	C	T	C	C	C	C	C	T	C	C	C	T	H	C	C	T	T	C	T	C	C	C	T	C	T	C	C	H	C	C	C	C	C	T	C
JAX00304649	11	15664939	0	T	C	T	T	T	T	T	T	C	T	T	C	T	T	T	H	T	T	T	T	T	T	T	T	T	T	T	T	T	T	H	T	T	T	T	T	T	T	T	T	C	T	T	H	T	C
JAX00304650	11	15664968	1	T	G	T	T	T	T	T	G	G	T	T	G	T	T	T	H	T	T	T	T	T	T	T	T	T	T	T	T	T	T	G	T	T	T	T	T	T	T	H	T	G	T	H	H	T	G
JAX00304651	11	15665059	1	G	C	G	G	G	G	G	C	C	G	G	C	G	G	G	H	G	G	G	G	G	G	G	G	G	G	G	G	G	G	C	G	G	G	G	G	G	G	H	G	C	G	H	H	G	C
JAX00304652	11	15665554	0	C	G	C	C	C	C	C	G	G	C	C	G	C	C	C	H	C	C	C	C	C	C	C	C	C	C	C	C	C	C	G	C	C	C	C	C	C	C	H	C	G	C	H	H	C	G
JAX00197482	11	15673213	0	G	A	G	G	G	G	G	G	A	G	G	A	G	G	G	H	G	G	G	G	G	G	G	G	G	G	G	G	G	G	H	G	G	G	G	G	G	G	G	G	A	G	G	H	G	A
JAX00024723	11	15689330	1	A	G	A	A	A	A	A	G	A	G	A	A	G	A	A	A	A	A	A	A	A	A	A	A	A	A	A	A	A	A	H	A	A	G	A	A	A	A	G	A	A	A	H	A	H	A
JAX00304654	11	15712101	1	A	T	A	A	A	A	A	A	A	T	A	A	T	A	A	A	A	A	A	A	A	A	A	A	A	A	A	A	A	A	A	A	A	T	A	A	A	A	H	A	A	A	A	A	H	A
JAX00304655	11	15713359	0	G	C	G	G	G	G	G	C	C	C	G	C	C	G	G	H	G	G	G	G	G	G	G	G	G	G	G	G	G	G	C	G	G	C	G	G	G	G	C	G	C	G	H	H	H	C
JAX00024724	11	15713671	0	C	T	C	C	C	C	C	C	C	T	C	C	T	C	C	C	C	C	C	C	C	C	C	C	C	C	C	H	C	C	C	C	C	T	C	C	C	C	H	C	C	C	C	C	H	C
JAX00024725	11	15713948	1	C	T	C	C	C	C	C	C	C	T	C	C	T	C	C	C	C	C	C	C	C	C	C	C	C	C	C	C	C	C	C	C	C	T	C	C	C	C	H	C	C	C	C	C	H	C
JAX00304657	11	15718609	0	A	C	A	A	A	A	A	A	C	A	A	C	A	A	A	H	A	A	A	A	A	A	A	A	A	A	A	A	A	A	H	A	A	A	A	A	A	A	A	A	C	A	A	H	A	C
JAX00197485	11	15746131	1	T	A	T	T	T	T	T	A	A	T	T	A	T	T	T	H	T	T	T	T	T	T	T	T	T	T	T	T	T	T	A	T	T	T	T	T	T	T	H	T	A	T	H	H	T	A
JAX00024727	11	15748958	1	G	A	A	G	G	G	A	G	G	A	A	G	A	G	G	G	G	G	A	G	G	G	A	H	G	G	A	A	G	A	G	G	G	A	G	A	G	G	H	G	G	G	G	G	A	G
JAX00024728	11	15749036	0	A	C	C	A	A	A	C	C	C	C	C	C	C	A	A	H	A	A	C	A	A	A	C	H	A	A	C	C	A	C	C	A	A	C	A	C	A	A	C	A	C	A	H	H	C	C
JAX00024730	11	15764627	0	T	C	C	T	T	T	C	C	C	C	C	C	C	T	T	H	T	T	C	T	T	T	C	H	T	T	C	C	T	C	C	T	T	C	T	C	T	T	C	T	C	T	T	H	C	C
JAX00304662	11	15817408	0	C	T	C	C	C	C	C	C	T	C	C	T	C	C	C	H	C	C	C	C	C	C	C	C	C	C	C	C	C	C	H	C	C	C	C	C	C	C	C	C	T	C	C	H	C	T
JAX00304663	11	15818619	0	G	A	G	G	G	G	G	G	A	G	G	H	G	G	G	G	G	G	G	G	G	G	G	G	G	G	G	G	G	G	H	G	G	G	G	G	G	G	G	G	A	G	G	H	G	A
JAX00024733	11	15818678	0	C	T	T	C	C	C	T	T	T	T	T	T	T	C	C	H	C	C	T	C	C	C	T	H	C	C	T	T	C	T	T	C	C	T	C	T	C	C	T	C	T	C	H	H	T	T
JAX00024734	11	15836529	0	G	A	A	G	G	G	A	G	G	A	A	G	A	G	G	G	G	G	A	G	G	G	A	H	G	G	A	A	G	A	G	G	G	A	G	A	G	G	H	G	G	G	G	G	A	G
JAX00304668	11	15847452	1	A	C	A	A	A	A	A	A	C	A	A	C	A	A	A	H	A	A	A	A	A	A	A	A	A	A	A	A	A	A	H	A	A	A	A	A	A	A	A	A	C	A	A	H	A	C
JAX00024736	11	15864684	0	A	C	C	A	A	A	C	C	C	C	C	C	C	A	A	H	A	A	C	A	A	A	C	H	A	A	C	C	A	C	C	A	A	C	A	C	A	A	C	A	C	A	H	H	C	C
JAX00024737	11	15874269	1	T	C	C	T	T	T	C	T	T	C	C	T	C	T	T	T	T	T	C	T	T	T	C	H	T	T	C	C	T	C	T	T	T	C	T	C	T	T	H	T	T	T	T	T	C	T
JAX00024738	11	15889143	0	C	T	T	C	C	C	T	C	C	T	T	C	T	C	C	C	C	C	H	C	C	C	T	H	C	C	T	T	C	T	C	C	C	T	C	T	C	C	H	C	C	C	C	C	T	C
JAX00304676	11	15889990	0	T	G	T	T	T	T	T	T	G	T	T	G	T	T	T	H	T	T	T	T	T	T	T	T	T	T	T	T	T	T	H	T	T	T	T	T	T	T	T	T	G	T	T	H	T	G
JAX00304679	11	15894050	0	T	C	T	T	T	T	T	T	C	T	T	C	T	T	T	H	T	T	T	T	T	T	T	T	T	T	T	T	T	T	H	T	T	T	T	T	T	T	T	T	C	T	T	H	T	C
JAX00304680	11	15894292	1	C	T	C	C	C	C	C	T	T	C	C	T	C	C	C	H	C	C	C	C	C	C	C	C	C	C	C	C	C	C	T	C	C	C	C	C	C	C	H	C	T	C	H	H	C	T
JAX00024740	11	15913972	1	C	T	T	C	C	C	T	T	T	C	T	T	C	C	C	H	C	C	T	C	C	C	T	H	C	C	T	T	C	T	T	C	C	C	C	T	C	C	H	C	T	C	H	H	H	T
JAX00304681	11	15914000	0	G	A	G	G	G	G	G	A	G	G	G	G	G	G	G	G	G	G	G	G	G	G	G	G	G	G	G	G	G	G	H	G	G	G	G	G	G	G	H	G	G	G	H	G	G	G
JAX00304684	11	15937356	0	T	C	C	T	T	T	C	C	C	T	C	C	T	T	T	H	T	T	C	T	T	T	C	H	T	T	C	C	T	C	C	T	T	T	T	C	T	T	H	T	C	T	H	H	H	C
JAX00024741	11	15938319	1	C	T	C	C	C	C	C	C	T	C	C	T	C	C	C	H	C	C	C	C	C	C	C	C	C	C	C	C	C	C	H	C	C	C	C	C	C	C	C	C	T	C	C	H	C	T
JAX00024744	11	15961275	1	C	G	G	C	C	C	G	C	C	C	G	C	C	C	C	C	C	C	G	C	C	C	G	H	C	C	G	G	C	G	C	C	C	C	C	G	C	C	C	C	C	C	C	C	H	C
JAX00024745	11	15966660	0	T	G	G	T	T	T	G	G	G	T	G	G	T	T	T	H	T	T	G	T	T	T	G	H	T	T	G	G	T	G	G	T	T	T	T	G	T	T	T	T	G	T	T	T	H	G
JAX00304685	11	15990993	0	C	T	C	C	C	C	C	C	T	C	C	T	C	C	C	H	C	C	C	C	C	C	C	C	C	C	C	C	C	C	H	C	C	C	C	C	C	C	C	C	T	C	C	C	C	T
JAX00304686	11	15991227	0	G	A	G	G	G	G	G	G	A	G	G	A	G	G	G	G	G	G	G	G	G	G	G	G	G	G	G	G	G	G	G	G	G	G	G	G	G	G	G	G	A	G	G	G	G	A
JAX00304687	11	15991872	0	A	T	A	A	A	A	A	A	T	A	A	T	A	A	A	T	A	H	A	A	A	A	A	A	A	A	A	A	A	A	H	A	A	A	A	A	A	A	A	A	T	A	A	H	A	T
JAX00304690	11	16019607	1	C	T	C	C	C	C	C	C	T	C	C	T	C	C	C	H	C	C	C	C	C	C	C	C	C	C	C	C	C	C	H	C	C	C	C	C	C	C	C	C	T	C	C	C	C	T
JAX00304691	11	16019626	1	T	C	T	T	T	T	T	T	C	T	T	C	T	T	T	H	T	T	T	T	T	T	T	T	T	T	T	T	T	T	H	T	T	T	T	T	T	T	T	T	C	T	T	T	T	C
JAX00304692	11	16019862	1	G	A	G	G	G	G	G	G	A	G	G	A	G	G	G	H	G	G	G	G	G	G	G	G	G	G	G	G	G	G	H	G	G	G	G	G	G	G	G	G	A	G	G	G	G	A
JAX00024749	11	16027566	0	C	T	T	C	C	C	T	C	T	C	T	T	C	C	C	C	C	C	T	C	C	C	T	C	C	C	T	T	C	T	C	C	C	C	C	T	C	C	C	C	T	C	C	C	H	T
JAX00304693	11	16040546	0	T	C	T	T	T	T	T	C	C	T	T	C	T	T	T	H	T	T	T	T	T	T	T	T	T	T	T	T	T	T	C	T	T	T	T	T	T	T	H	T	C	T	H	H	T	C
JAX00304694	11	16041794	0	G	A	A	G	G	G	A	G	G	G	A	G	G	G	G	G	G	G	A	G	G	G	A	H	G	G	A	A	G	A	G	G	G	G	G	A	G	G	G	G	G	G	G	G	H	G
JAX00304697	11	16050817	1	C	T	C	C	C	C	C	T	C	C	C	C	C	C	C	C	C	C	C	C	C	C	C	C	C	C	C	C	C	C	H	C	C	C	C	C	C	C	H	C	C	C	H	C	C	C
JAX00304698	11	16051268	0	A	G	A	A	A	A	A	A	G	A	H	G	A	A	A	G	A	H	H	A	A	A	A	A	A	A	A	A	A	A	H	A	A	A	A	A	A	A	A	A	G	A	A	H	A	G
JAX00304700	11	16056688	1	T	A	T	T	T	T	T	T	A	T	T	A	T	T	T	H	T	T	T	T	T	T	T	T	T	T	T	T	T	T	H	T	T	T	T	T	T	T	T	T	A	T	T	H	T	A
JAX00024752	11	16069260	1	T	G	G	T	T	T	G	G	G	T	G	G	T	T	T	H	T	T	G	T	T	T	G	H	T	T	G	G	T	G	G	T	T	T	T	G	T	T	H	T	G	T	H	H	H	G
JAX00024758	11	16149583	0	C	G	C	C	C	C	C	C	G	C	C	G	C	C	C	G	C	C	C	C	C	C	C	C	C	C	C	C	C	C	H	C	C	C	C	C	C	C	C	C	G	C	C	G	C	G
JAX00304702	11	16159847	0	T	C	T	T	T	T	T	T	C	T	T	C	T	T	T	H	T	T	T	T	T	T	T	T	T	T	T	T	T	T	H	T	T	T	T	T	T	T	T	T	C	T	T	H	T	C
JAX00304704	11	16161301	1	C	G	G	C	C	C	G	C	C	G	G	C	G	C	C	C	C	C	G	C	C	C	G	H	C	C	G	G	C	G	C	C	C	G	C	G	C	C	H	C	C	C	C	C	G	C
JAX00304705	11	16161755	1	A	G	A	A	A	A	A	A	G	A	A	G	A	A	A	H	A	A	A	A	A	A	A	A	A	A	A	A	A	A	H	A	A	A	A	A	A	A	A	A	G	A	A	H	A	G
JAX00304708	11	16165375	0	A	G	A	A	A	A	A	G	A	A	A	A	A	A	A	A	A	A	A	A	A	A	A	A	A	A	A	A	A	A	H	A	A	A	A	A	A	A	H	A	A	A	H	A	A	A
JAX00304709	11	16165402	0	C	G	G	C	C	C	G	G	G	C	G	G	C	C	C	H	C	C	G	C	C	C	G	H	C	C	G	G	C	G	G	C	C	C	C	G	C	C	H	C	G	C	H	H	H	G
JAX00304710	11	16168061	0	G	T	T	G	G	G	T	G	G	G	T	G	G	G	G	G	G	G	T	G	G	G	T	H	G	G	T	T	G	T	G	G	G	G	G	T	G	G	G	G	G	G	G	G	H	G
JAX00304713	11	16170433	0	A	G	A	A	A	A	A	G	A	A	A	A	A	A	A	A	A	A	A	A	A	A	A	A	A	A	A	A	A	A	H	A	A	A	A	A	A	A	H	A	A	A	H	A	A	A
JAX00304714	11	16183166	1	C	T	C	C	C	C	C	T	T	C	C	T	C	C	C	H	C	C	C	C	C	C	C	C	C	C	C	C	C	C	T	C	C	C	C	C	C	C	H	C	T	C	H	H	C	T
JAX00304715	11	16183532	1	T	C	T	T	T	T	T	C	C	T	T	C	T	T	T	H	T	T	T	T	T	T	T	T	T	T	T	T	T	T	C	T	T	T	T	T	T	T	H	T	C	T	H	H	T	C
JAX00024761	11	16185622	0	T	C	C	T	T	T	C	C	C	T	C	C	T	T	T	H	T	T	C	T	T	T	C	H	T	T	C	C	T	C	C	T	T	T	T	C	T	T	H	T	C	T	H	H	H	C
JAX00197495	11	16215641	1	A	G	A	A	A	A	A	G	G	A	A	G	A	A	A	H	A	A	A	A	A	A	A	A	A	A	A	A	A	A	G	A	A	A	A	A	A	A	H	A	G	A	H	H	A	G
JAX00024763	11	16218043	1	T	C	T	T	T	T	T	T	C	T	T	C	T	T	T	H	T	T	T	T	T	T	T	T	T	T	T	T	T	T	H	T	T	T	T	T	T	T	T	T	C	T	T	H	T	C
JAX00024764	11	16218412	1	A	G	A	A	A	A	A	A	G	A	A	G	A	A	A	H	A	A	A	A	A	A	A	A	A	A	A	A	A	A	H	A	A	A	A	A	A	A	A	A	G	A	A	H	A	G
JAX00304722	11	16251952	1	C	T	C	C	C	C	C	C	T	C	C	T	C	C	C	H	C	C	C	C	C	C	C	C	C	C	C	C	C	C	H	C	C	C	C	C	C	C	C	C	T	C	C	H	C	T
JAX00304724	11	16255004	1	A	G	A	A	A	A	A	A	G	A	A	G	A	A	A	H	A	A	A	A	A	A	A	A	A	A	A	A	A	A	H	A	A	A	A	A	A	A	A	A	G	A	A	H	A	G
JAX00304725	11	16255108	1	G	A	G	G	G	G	G	A	A	A	G	A	A	G	G	H	G	G	G	G	G	G	G	G	G	G	G	G	G	G	A	G	G	A	G	G	G	G	A	G	A	G	H	H	H	A
JAX00304728	11	16260783	0	A	G	A	A	A	A	A	G	G	A	A	G	A	A	A	H	A	A	A	A	A	A	A	A	A	A	A	A	A	A	G	A	A	A	A	A	A	A	H	A	G	A	H	H	A	G
JAX00304730	11	16265147	1	G	A	G	G	G	G	G	A	A	G	G	A	G	G	G	H	G	G	G	G	G	G	G	G	G	G	G	G	G	G	A	G	G	G	G	G	G	G	H	G	A	G	H	H	G	A
JAX00024766	11	16275172	0	C	T	T	C	C	C	T	T	C	C	T	C	C	C	C	C	C	C	T	C	C	C	T	H	C	C	T	T	C	T	H	C	C	C	C	T	C	C	H	C	C	C	H	C	H	C
JAX00304732	11	16275739	0	C	T	T	C	C	C	T	C	C	C	T	C	C	C	C	C	C	C	T	C	C	C	T	H	C	C	T	T	C	T	C	C	C	C	C	T	C	C	C	C	C	C	C	C	H	C
JAX00024767	11	16275786	1	T	C	C	T	T	T	C	C	C	C	C	C	C	T	T	H	T	T	C	T	T	T	C	H	T	T	C	C	T	C	C	T	T	C	T	C	T	T	C	T	C	T	H	H	C	C
JAX00304733	11	16275858	0	A	G	G	A	A	A	G	G	G	G	G	G	G	A	A	H	A	A	G	A	A	A	G	H	A	A	G	G	A	G	G	A	A	G	A	G	A	A	G	A	G	A	A	A	G	G
JAX00304734	11	16279367	0	A	C	A	A	A	A	A	A	C	A	A	C	A	A	A	H	A	A	A	A	A	A	A	A	A	A	A	A	A	A	H	A	A	A	A	A	A	A	A	A	C	A	A	H	A	C
JAX00304735	11	16279529	0	A	C	A	A	A	A	A	A	A	C	H	A	C	A	A	A	A	A	A	A	A	A	A	A	A	A	A	A	A	A	A	A	A	C	A	A	A	A	H	A	A	A	A	A	H	A
JAX00024768	11	16303153	0	A	G	G	A	A	A	G	G	G	G	G	G	G	A	A	H	A	A	G	A	A	A	H	H	A	A	G	G	A	G	G	A	A	G	A	G	A	A	G	A	G	A	H	H	G	G
JAX00304739	11	16307283	1	A	T	A	A	A	A	A	T	A	A	A	A	A	A	A	A	A	A	A	A	A	A	A	A	A	A	A	A	A	A	H	A	A	A	A	A	A	A	H	A	A	A	H	A	A	A
JAX00304741	11	16309883	1	C	T	C	C	C	C	C	C	T	C	C	T	C	C	C	H	C	C	C	C	C	C	C	C	C	C	C	C	C	C	H	C	C	C	C	C	C	C	C	C	T	C	C	H	C	T
JAX00304743	11	16311411	0	T	G	T	T	T	T	T	G	G	T	T	G	T	T	T	G	T	T	T	T	T	T	T	T	T	T	T	T	T	T	G	T	T	T	T	T	T	T	H	T	G	T	H	H	T	G
JAX00304744	11	16311919	1	T	C	C	T	T	T	C	C	C	C	C	C	C	T	T	H	T	T	C	T	T	T	C	H	T	T	C	C	T	C	C	T	T	C	T	C	T	T	C	T	C	T	H	H	C	C
JAX00304745	11	16312790	1	G	T	G	G	G	G	G	G	T	G	G	T	G	G	G	H	G	G	G	G	G	G	G	G	G	G	G	G	G	G	H	G	G	G	G	G	G	G	G	G	T	G	G	H	G	T
JAX00304748	11	16317030	1	A	C	A	A	A	A	A	A	C	A	A	C	A	A	A	H	A	A	A	A	A	A	A	A	A	A	A	A	A	A	H	A	A	A	A	A	A	A	A	A	C	A	A	H	A	C
JAX00024772	11	16338399	0	C	T	T	C	C	C	T	C	C	C	T	C	C	C	C	C	C	C	T	C	C	C	T	C	C	C	T	T	C	T	C	C	C	C	C	T	C	C	C	C	C	C	C	C	H	C
JAX00024774	11	16389596	1	T	C	T	T	T	T	T	C	T	T	T	T	T	T	T	T	T	T	T	T	T	T	T	T	T	T	T	T	T	T	H	T	T	T	T	T	T	T	H	T	T	T	H	T	T	T
JAX00024775	11	16392211	0	T	A	A	T	T	T	A	T	T	T	A	T	T	T	T	T	T	T	A	T	T	T	A	H	T	T	A	A	T	A	T	T	T	T	T	A	T	T	T	T	T	T	T	T	H	T
JAX00024776	11	16394725	0	C	T	T	C	C	C	T	C	C	C	H	C	C	C	C	C	C	C	H	C	C	C	T	H	C	C	T	T	C	T	C	C	C	C	C	T	C	C	C	C	C	C	C	C	H	C
JAX00304750	11	16426616	1	T	C	T	T	T	T	T	C	C	T	T	C	T	T	T	H	T	T	T	T	T	T	T	T	T	T	T	T	T	T	C	T	T	T	T	T	T	T	H	T	C	T	H	H	T	C
JAX00024779	11	16431365	1	G	A	A	G	G	G	A	A	A	G	A	A	G	G	G	H	G	G	A	G	G	G	A	H	G	G	A	A	G	A	A	G	G	G	G	A	G	G	H	G	A	G	H	H	H	A
JAX00304755	11	16436025	1	C	T	C	C	C	C	C	C	T	C	C	T	C	C	C	H	C	C	C	C	C	C	C	C	C	C	C	C	C	C	H	C	C	C	C	C	C	C	C	C	T	C	C	H	C	T
JAX00304756	11	16436179	1	G	A	G	G	G	G	G	G	A	G	G	A	G	G	G	H	G	G	G	G	G	G	G	G	G	G	G	G	G	G	H	G	G	G	G	G	G	G	G	G	A	G	G	H	G	A
JAX00304757	11	16438074	0	A	G	A	A	A	A	A	G	A	A	A	A	A	A	A	A	A	A	A	A	A	A	A	A	A	A	A	A	A	A	H	A	A	A	A	A	A	A	A	A	A	A	H	A	A	A
JAX00024780	11	16446065	0	C	A	A	C	C	C	A	A	A	C	A	A	C	C	C	H	C	C	A	C	C	C	A	H	C	C	A	A	C	A	A	C	C	C	C	A	C	C	H	C	A	C	H	H	H	A
JAX00024782	11	16451048	0	G	T	T	G	G	G	T	T	T	G	T	T	G	G	G	H	G	G	T	G	G	G	T	H	G	G	T	T	G	T	T	G	G	G	G	T	G	G	H	G	T	G	H	H	H	T
JAX00304759	11	16451193	0	G	A	G	G	G	G	G	A	A	G	G	A	G	G	G	H	G	G	G	G	G	G	G	G	G	G	G	G	G	G	A	G	G	G	G	G	G	G	G	G	A	G	H	H	G	A
JAX00304762	11	16457439	0	A	C	A	A	A	A	A	A	C	A	A	C	A	A	A	H	A	A	A	A	A	A	A	A	A	A	A	A	A	A	H	A	A	A	A	A	A	A	A	A	C	A	A	H	A	C
JAX00304764	11	16458110	1	T	G	T	T	T	T	T	G	G	T	T	G	T	T	T	H	T	T	T	T	T	T	T	T	T	T	T	T	T	T	G	T	T	T	T	T	T	T	T	T	G	T	H	H	T	G
JAX00304768	11	16492111	0	G	C	C	G	G	G	C	C	C	C	C	C	C	G	G	H	G	G	C	G	G	G	C	H	G	G	C	C	G	C	C	G	G	C	G	C	G	G	C	G	C	G	H	H	C	C
JAX00304769	11	16496636	0	G	C	G	G	G	G	G	C	C	G	G	C	G	G	G	G	G	G	G	G	G	G	G	G	G	G	G	G	G	G	C	G	G	G	G	G	G	G	G	G	C	G	G	G	G	C
JAX00304770	11	16505360	0	T	C	T	T	T	T	T	C	T	T	T	T	T	T	T	T	T	T	T	T	T	T	T	T	T	T	T	T	T	T	H	T	T	T	T	T	T	T	H	T	T	T	H	T	T	T
JAX00197504	11	16509510	0	T	C	C	T	T	T	C	T	C	C	C	C	C	T	T	H	T	T	C	T	T	T	C	H	T	T	C	C	T	C	H	T	T	C	T	C	T	T	C	T	C	T	T	H	C	C
JAX00304772	11	16511999	1	T	G	G	T	T	T	G	G	T	G	G	T	G	T	T	T	T	T	G	T	T	T	G	H	T	T	G	G	T	G	H	T	T	G	T	G	T	T	G	T	T	T	H	T	G	T
JAX00304778	11	16518554	1	A	C	C	A	A	A	C	C	A	A	C	A	A	A	A	A	A	A	C	A	A	A	C	H	A	A	C	C	A	C	H	A	A	A	A	C	A	A	H	A	A	A	H	A	H	A
JAX00304779	11	16518611	0	C	G	C	C	C	C	C	G	C	C	C	C	C	C	C	C	C	C	C	C	C	C	C	C	C	C	C	C	C	C	H	C	C	C	C	C	C	C	C	C	C	C	H	C	C	C
JAX00304784	11	16519105	0	A	G	G	A	A	A	G	G	A	G	G	A	G	A	A	A	A	A	G	A	A	A	G	H	A	A	G	G	A	G	H	A	A	G	A	G	A	A	G	A	A	A	H	A	G	A
JAX00024786	11	16533060	0	G	A	A	G	G	G	A	A	A	A	A	A	A	G	G	H	G	G	A	G	G	G	A	H	G	G	A	A	G	A	A	G	G	A	G	A	G	G	A	G	A	G	H	H	A	A
JAX00024787	11	16533341	0	A	G	G	A	A	A	G	A	A	G	G	A	G	A	A	A	A	A	G	A	A	A	G	H	A	A	G	G	A	G	A	A	A	G	A	G	A	A	G	A	A	A	A	A	G	A
JAX00197505	11	16545598	1	A	G	A	A	A	A	A	G	G	A	A	G	A	A	A	H	A	A	A	A	A	A	A	A	A	A	A	A	A	A	G	A	A	A	A	A	A	A	A	A	G	A	H	H	A	G
JAX00197506	11	16555136	1	G	T	G	G	G	G	G	T	T	G	G	T	G	G	G	H	G	G	G	G	G	G	G	G	G	G	G	G	G	G	T	G	G	G	G	G	G	G	G	G	T	G	H	H	G	T
JAX00304786	11	16570542	1	T	C	T	T	T	T	T	T	C	T	T	C	T	T	T	H	T	T	T	T	T	T	T	T	T	T	T	T	T	T	H	T	T	T	T	T	T	T	T	T	C	T	T	H	T	C
JAX00304791	11	16580524	1	A	G	G	A	A	A	G	G	G	G	G	G	G	A	A	H	A	A	G	A	A	A	G	H	A	A	G	G	A	G	G	A	A	G	A	G	A	A	G	A	G	A	H	H	G	G
JAX00304792	11	16580979	1	T	C	C	T	T	T	C	C	C	C	C	C	C	T	T	H	T	T	C	T	T	T	C	H	T	T	C	C	T	C	C	T	T	C	T	C	T	T	C	T	C	T	H	H	C	C
JAX00024791	11	16586556	0	A	G	G	A	A	A	G	G	G	G	G	G	G	A	A	H	A	A	G	A	A	A	G	H	A	A	G	G	A	G	G	A	A	G	A	G	A	A	G	A	G	A	H	H	G	G
JAX00304794	11	16596699	1	G	A	A	G	G	G	A	G	G	A	A	G	A	G	G	G	G	G	A	G	G	G	A	H	G	G	A	A	G	A	G	G	G	A	G	A	G	G	H	G	G	G	G	G	A	G
JAX00304795	11	16596730	0	G	C	C	G	G	G	C	C	G	C	C	G	C	G	G	G	G	G	C	G	G	G	C	H	G	G	C	C	G	C	H	G	G	C	G	C	G	G	C	G	G	G	H	G	C	G
JAX00304796	11	16596775	1	T	C	C	T	T	T	C	C	T	C	C	T	C	T	T	T	T	T	C	T	T	T	C	H	T	T	C	C	T	C	H	T	T	C	T	C	T	T	C	T	T	T	H	T	C	T
JAX00304798	11	16597353	0	T	A	T	T	T	T	T	A	T	T	T	T	T	T	T	T	T	T	T	T	T	T	T	T	T	T	T	T	T	T	H	T	T	T	T	T	T	T	H	T	T	T	H	T	T	T
JAX00024793	11	16618194	1	T	C	T	T	T	T	T	T	C	T	T	C	T	T	T	H	T	T	T	T	T	T	T	T	T	T	T	T	T	T	H	T	T	T	T	T	T	T	T	T	C	T	T	H	T	C
JAX00304803	11	16641547	0	C	T	C	C	C	C	C	T	C	C	C	C	C	C	C	C	C	C	C	C	C	C	C	C	C	C	C	C	C	C	H	C	C	C	C	C	C	C	H	C	C	C	H	C	C	C
JAX00304804	11	16641615	0	A	T	A	A	A	A	A	A	T	A	A	T	A	A	A	H	A	A	A	A	A	A	A	A	A	A	A	A	A	A	H	A	A	A	A	A	A	A	A	A	T	A	A	H	A	T
JAX00304805	11	16642041	1	C	T	C	C	C	C	C	T	T	C	C	T	C	C	C	H	C	C	C	C	C	C	C	C	C	C	C	C	C	C	T	C	C	C	C	C	C	C	H	C	T	C	H	H	C	T
JAX00304806	11	16642081	1	C	T	C	C	C	C	C	T	T	C	C	T	C	C	C	H	C	C	C	C	C	C	C	C	C	C	C	C	C	C	T	C	C	C	C	C	C	C	H	C	T	C	H	H	C	T
JAX00024795	11	16657423	1	G	A	A	G	G	G	A	G	G	A	A	G	A	G	G	G	G	G	A	G	G	G	A	H	G	G	A	A	G	A	G	G	G	A	G	A	G	G	H	G	G	G	G	G	A	G
JAX00024796	11	16657681	0	T	A	A	T	T	T	A	T	T	A	A	T	A	T	T	T	T	T	A	T	T	T	A	H	T	T	A	A	T	A	T	T	T	A	T	A	T	T	H	T	T	T	T	T	A	T
JAX00024797	11	16663963	1	T	G	G	T	T	T	G	G	G	G	G	G	G	T	T	H	T	T	G	T	T	T	G	H	T	T	G	G	T	G	G	T	T	G	T	G	T	T	G	T	G	T	H	H	G	G
JAX00304807	11	16664268	1	G	A	A	G	G	G	A	G	G	A	A	G	A	G	G	G	G	G	A	G	G	G	A	H	G	G	A	A	G	A	G	G	G	A	G	A	G	G	H	G	G	G	G	G	A	G
JAX00304809	11	16670487	0	C	G	G	C	C	C	G	C	C	G	G	C	G	C	C	C	C	C	G	C	C	C	G	H	C	C	G	G	C	G	C	C	C	G	C	G	C	C	H	C	C	C	C	C	G	C
JAX00304810	11	16676669	0	C	T	C	C	C	C	C	T	T	C	C	T	C	C	C	C	C	C	C	C	C	C	C	C	C	C	C	C	C	C	T	C	C	C	C	C	C	C	H	C	T	C	H	C	C	T
JAX00304811	11	16681112	1	A	C	A	A	A	A	A	C	A	A	A	A	A	A	A	A	A	A	A	A	A	A	A	A	A	A	A	A	A	A	H	A	A	A	A	A	A	A	H	A	A	A	H	A	A	A
JAX00304812	11	16681280	0	A	G	A	A	A	A	A	A	G	A	A	G	A	A	A	H	A	A	A	A	A	A	A	A	A	A	A	A	A	A	H	A	A	A	A	A	A	A	A	A	G	A	A	H	A	G
JAX00024798	11	16681658	1	C	G	G	C	C	C	G	C	C	G	G	C	G	C	C	C	C	C	G	C	C	C	G	H	C	C	G	G	C	G	C	C	C	G	C	G	C	C	H	C	C	C	C	C	G	C
JAX00304815	11	16687034	0	A	G	A	A	A	A	A	G	G	A	A	G	A	A	A	H	A	A	A	A	A	A	A	A	A	A	A	A	A	A	G	A	A	A	A	A	A	A	G	A	G	A	H	H	A	G
JAX00304816	11	16689147	1	G	T	T	G	G	G	T	G	G	T	T	G	T	G	G	G	G	G	T	G	G	G	T	H	G	G	T	T	G	T	G	G	G	T	G	T	G	G	H	G	G	G	G	G	T	G
JAX00304818	11	16689824	1	T	G	G	T	T	T	G	G	G	G	G	G	G	T	T	H	T	T	G	T	T	T	G	H	T	T	G	G	T	G	G	T	T	G	T	G	T	T	G	T	G	T	H	H	G	G
JAX00304819	11	16690515	0	A	G	G	A	A	A	G	A	A	G	G	A	G	A	A	A	A	A	G	A	A	A	G	H	A	A	G	G	A	G	A	A	A	G	A	G	A	A	H	A	A	A	A	A	G	A
JAX00304821	11	16692222	1	G	A	A	G	G	G	A	G	A	A	A	A	A	G	G	H	G	G	A	G	G	G	A	H	G	G	A	A	G	A	H	G	G	A	G	A	G	G	H	G	A	G	G	H	A	A
JAX00024799	11	16700846	0	A	G	G	A	A	A	G	G	G	G	G	G	G	A	A	H	A	A	G	A	A	A	G	H	A	A	G	G	A	G	G	A	A	G	A	G	A	A	G	A	G	A	H	H	G	G
JAX00024800	11	16703051	0	A	G	G	A	A	A	G	G	G	G	G	G	G	A	A	H	A	A	G	A	A	A	G	H	A	A	G	G	A	G	G	A	A	G	A	G	A	A	G	A	G	A	H	H	G	G
JAX00304825	11	16704107	1	A	G	A	A	A	A	A	G	A	A	A	A	A	A	A	A	A	A	A	A	A	A	A	A	A	A	A	A	A	A	H	A	A	A	A	A	A	A	H	A	A	A	H	A	A	A
JAX00304829	11	16721750	1	A	G	G	A	A	A	G	G	G	A	G	G	A	A	A	H	A	A	G	A	A	A	G	H	A	A	G	G	A	G	G	A	A	A	A	G	A	A	H	A	G	A	H	H	H	G
JAX00304831	11	16738940	1	T	C	T	T	T	T	T	C	C	T	T	C	T	T	T	H	T	T	T	T	T	T	T	T	T	T	T	T	T	T	C	T	T	T	T	T	T	T	H	T	C	T	H	H	T	C
JAX00024802	11	16745026	0	G	T	T	G	G	G	T	G	G	T	T	G	T	G	G	G	G	G	T	H	G	G	T	H	G	H	T	T	G	T	G	G	G	T	G	T	G	G	H	G	G	G	G	G	T	G
JAX00304834	11	16748589	1	A	C	A	A	A	A	A	A	C	A	A	C	A	A	A	H	A	A	A	A	A	A	A	A	A	A	A	A	A	A	H	A	A	A	A	A	A	A	A	A	C	A	A	H	A	C
JAX00304835	11	16750757	0	T	C	C	T	T	T	C	C	C	C	C	C	C	T	T	H	T	T	C	T	T	T	C	H	T	T	C	C	T	C	C	T	T	C	T	C	T	T	C	T	C	T	T	H	C	C
JAX00024803	11	16753113	1	C	T	T	C	C	C	T	C	C	C	T	C	C	C	C	C	C	C	T	C	C	C	T	H	C	C	T	T	C	T	C	C	C	C	C	T	C	C	C	C	C	C	C	C	H	C
JAX00304837	11	16753569	1	C	G	C	C	C	C	C	G	C	C	C	C	C	C	C	C	C	C	C	C	C	C	C	C	C	C	C	C	C	C	H	C	C	C	C	C	C	C	H	C	C	C	H	C	C	C
JAX00304838	11	16753989	0	C	T	C	C	C	C	C	T	C	C	C	C	C	C	C	C	C	C	C	C	C	C	C	C	C	C	C	C	C	C	H	C	C	C	C	C	C	C	H	C	C	C	H	C	C	C
JAX00304841	11	16757397	0	C	T	C	C	C	C	C	C	T	T	C	T	T	C	C	H	C	C	C	C	C	C	C	C	C	C	C	C	C	C	H	C	C	T	C	C	C	C	H	C	T	C	C	H	H	T
JAX00197508	11	16777375	1	A	G	A	A	A	A	A	G	G	A	A	G	A	A	A	H	A	A	A	A	A	A	A	A	A	A	A	A	A	A	G	A	A	A	A	A	A	A	H	A	G	A	H	H	A	G
JAX00197510	11	16777492	1	G	A	G	G	G	G	G	A	A	G	G	A	G	G	G	H	G	G	G	G	G	G	G	G	G	G	G	G	G	G	A	G	G	G	G	G	G	G	H	G	A	G	H	H	G	A
JAX00024805	11	16781025	1	G	A	A	G	G	G	A	G	G	G	A	G	G	G	G	G	G	G	A	G	G	G	A	H	G	G	A	A	G	A	G	G	G	G	G	A	G	G	G	G	G	G	G	G	H	G
JAX00304842	11	16781807	1	A	C	A	A	A	A	A	C	C	A	A	C	A	A	A	H	A	A	A	A	A	A	A	A	A	A	A	A	A	A	C	A	A	A	A	A	A	A	H	A	C	A	H	H	A	C
JAX00304843	11	16785631	1	C	T	C	C	C	C	C	C	T	C	C	T	C	C	C	H	C	C	C	C	C	C	C	C	C	C	C	C	C	C	H	C	C	C	C	C	C	C	C	C	T	C	C	H	C	T
JAX00304844	11	16785890	1	C	G	C	C	C	C	C	C	G	C	C	G	C	C	C	H	C	C	C	C	C	C	C	C	C	C	C	C	C	C	H	C	C	C	C	C	C	C	C	C	G	C	C	H	C	G
JAX00304845	11	16785990	0	T	C	T	T	T	T	T	C	T	T	T	T	T	T	T	T	T	T	T	T	T	T	T	T	T	T	T	T	T	T	H	T	T	T	T	T	T	T	H	T	T	T	H	T	T	T
JAX00304848	11	16794025	0	A	G	A	A	A	A	A	G	G	A	A	G	A	A	A	H	A	A	A	A	A	A	A	A	A	A	A	A	A	A	G	A	A	A	A	A	A	A	H	A	G	A	H	H	A	G
JAX00024806	11	16797379	0	T	C	C	T	T	T	C	C	T	C	C	T	C	T	T	T	T	T	C	T	T	T	C	H	T	T	C	C	T	C	H	T	T	C	T	C	T	T	C	T	T	T	H	T	C	T
JAX00304850	11	16798037	0	G	A	A	G	G	G	A	G	G	A	A	G	A	G	G	G	G	G	A	G	G	G	A	H	G	G	A	A	G	A	G	G	G	A	G	A	G	G	H	G	G	G	G	G	A	G
JAX00024807	11	16803015	1	A	T	T	A	A	A	T	A	A	T	T	A	T	A	A	A	A	A	T	A	A	A	T	H	A	A	T	T	A	T	A	A	A	T	A	T	A	A	H	A	A	A	A	A	T	A
JAX00024808	11	16803571	0	C	G	G	C	C	C	G	G	G	G	G	G	G	C	C	H	C	C	G	C	C	C	G	H	C	C	G	G	C	G	G	C	C	G	C	G	C	C	G	C	G	C	H	H	G	G
JAX00304851	11	16803839	0	C	T	C	C	C	C	C	T	C	C	C	C	C	C	C	C	C	C	C	C	C	C	C	C	C	C	C	C	C	C	H	C	C	C	C	C	C	C	H	C	C	C	H	C	C	C
JAX00304852	11	16804013	1	T	A	A	T	T	T	A	T	T	A	A	T	A	T	T	T	T	T	A	T	T	T	A	H	T	T	A	A	T	A	T	T	T	A	T	A	T	T	H	T	T	T	T	T	A	T
JAX00304854	11	16806161	0	G	C	C	G	G	G	C	C	C	C	C	C	C	G	G	H	G	G	C	G	G	G	C	H	G	G	C	C	G	C	C	G	G	C	G	C	G	G	C	G	C	G	H	H	C	C
JAX00304856	11	16806830	1	G	A	A	G	G	G	A	G	G	G	A	G	G	G	G	G	G	G	A	G	G	G	A	H	G	G	A	A	G	A	G	G	G	G	G	A	G	G	G	G	G	G	G	G	H	G
JAX00024809	11	16807703	1	A	G	G	A	A	A	G	G	G	A	G	G	A	A	A	H	A	A	G	A	A	A	G	H	A	A	G	G	A	G	G	A	A	A	A	G	A	A	H	A	G	A	H	H	H	G
JAX00304857	11	16808018	0	G	A	G	G	G	G	G	A	A	G	G	A	G	G	G	H	G	G	G	G	G	G	G	G	G	G	G	G	G	G	A	G	G	G	G	G	G	G	H	G	A	G	H	H	G	A
JAX00197511	11	16820079	0	A	C	A	A	A	A	A	C	C	A	A	C	A	A	A	H	A	A	A	A	A	A	A	A	A	A	A	A	A	A	C	A	A	A	A	A	A	A	H	A	C	A	H	H	A	C
JAX00197512	11	16820349	1	C	T	C	C	C	C	C	T	T	C	C	T	C	C	C	H	C	C	C	C	C	C	C	C	C	C	C	C	C	C	T	C	C	C	C	C	C	C	H	C	T	C	H	H	C	T
JAX00304861	11	16839427	0	T	G	G	T	T	T	G	G	G	T	G	G	T	T	T	H	T	T	G	T	T	T	G	H	T	T	G	G	T	G	G	T	T	T	T	G	T	T	H	T	G	T	H	H	H	G
JAX00304863	11	16840108	0	T	C	T	T	T	T	T	C	C	T	T	C	T	T	T	C	T	T	T	T	T	T	T	T	T	T	T	T	T	T	C	T	T	T	T	T	T	T	C	T	C	T	C	C	T	C
JAX00304864	11	16850791	0	C	A	C	C	C	C	C	C	A	C	C	A	C	C	C	H	C	C	C	C	C	C	C	C	C	C	C	C	C	C	A	C	C	C	C	H	C	C	C	C	A	C	C	H	C	A
JAX00024810	11	16853390	1	C	T	T	C	C	C	T	T	T	C	T	T	C	C	C	H	C	C	T	C	C	C	T	H	C	C	T	T	C	T	T	C	C	C	C	T	C	C	H	C	T	C	H	H	H	T
JAX00304867	11	16864880	0	G	T	G	G	G	G	G	T	T	G	G	T	G	G	G	H	G	G	G	G	G	G	G	G	G	G	G	G	G	G	T	G	G	G	G	G	G	G	H	G	T	G	H	H	G	T
JAX00304868	11	16864954	1	C	T	C	C	C	C	C	C	T	C	C	T	C	C	C	H	C	C	C	C	C	C	C	C	C	C	C	C	C	C	T	C	C	C	C	C	C	C	C	C	T	C	C	H	C	T
JAX00024811	11	16865473	1	T	C	T	T	T	T	T	C	C	T	T	C	T	T	T	H	T	T	T	T	T	T	T	T	T	T	T	T	T	T	C	T	T	T	T	T	T	T	H	T	C	T	H	H	T	C
JAX00024812	11	16867090	1	T	C	C	T	T	T	C	C	T	T	C	T	T	T	T	T	T	T	C	T	T	T	C	H	T	T	C	C	T	C	T	T	T	T	T	C	T	T	H	T	T	T	H	T	H	T
JAX00304869	11	16881191	0	C	A	C	C	C	C	C	A	C	C	C	C	C	C	C	C	C	C	C	C	C	C	C	C	C	C	C	C	C	C	C	C	C	C	C	C	C	C	H	C	C	C	H	C	C	C
JAX00304870	11	16901445	1	T	C	T	T	T	T	T	C	C	T	T	C	T	T	T	H	T	T	T	T	T	T	T	T	T	T	T	T	T	T	C	T	T	T	T	T	T	T	H	T	C	T	H	H	T	C
JAX00024815	11	16902771	0	C	G	G	C	C	C	G	G	G	G	G	G	G	C	C	H	C	C	G	C	C	C	G	H	C	C	G	G	C	G	G	C	C	G	C	G	C	C	G	C	G	C	H	H	G	G
JAX00304873	11	16903542	0	G	T	G	G	G	G	G	G	T	G	G	T	G	G	G	H	G	G	G	G	G	G	G	G	G	G	G	G	G	G	T	G	G	G	G	G	G	G	G	G	T	G	G	H	G	T
JAX00304875	11	16907460	1	G	A	G	G	G	G	G	A	A	G	G	A	G	G	G	H	G	G	G	G	G	G	G	G	G	G	G	G	G	G	A	G	G	G	G	G	G	G	H	G	A	G	H	H	G	A
JAX00304876	11	16918032	0	C	T	C	C	C	C	C	T	C	C	C	C	C	C	C	C	C	C	C	C	C	C	C	C	C	C	C	C	C	C	C	C	C	C	C	C	C	C	H	C	C	C	H	C	C	C
JAX00304877	11	16918068	1	A	G	A	A	A	A	A	G	G	A	A	G	A	A	A	H	A	A	A	A	A	A	A	A	A	A	A	A	A	A	G	A	A	A	A	A	A	A	H	A	G	A	H	H	A	G
JAX00304880	11	16955361	1	G	A	G	G	G	G	G	A	G	G	G	G	G	G	G	G	G	G	G	G	G	G	G	G	G	G	G	G	G	G	G	G	G	G	G	G	G	G	H	G	G	G	H	G	G	G
JAX00024817	11	16955397	1	C	T	T	C	C	C	T	C	C	C	T	C	C	C	C	C	C	C	T	C	C	C	T	H	C	C	T	T	C	T	C	C	C	C	C	T	C	C	C	C	C	C	C	C	H	C
JAX00304881	11	16955960	0	G	A	A	G	G	G	A	G	G	G	A	G	G	G	G	G	G	G	A	G	G	G	A	H	G	G	A	A	G	A	G	G	G	G	G	A	G	G	G	G	G	G	G	G	H	G
JAX00304882	11	16956504	0	T	C	C	T	T	T	C	C	C	T	C	C	T	T	T	H	T	T	C	T	T	T	C	H	T	T	C	C	T	C	C	T	T	T	T	C	T	T	H	T	C	T	H	H	H	C
JAX00024819	11	16968503	1	G	A	A	G	G	G	A	G	G	G	A	G	G	G	G	G	G	G	A	G	G	G	A	H	G	G	A	A	G	A	G	G	G	G	G	A	G	G	G	G	G	G	G	G	H	G
JAX00304883	11	16970910	1	A	T	A	A	A	A	A	T	T	A	A	T	A	A	A	H	A	A	A	A	A	A	A	A	A	A	A	A	A	A	T	A	A	A	A	A	A	A	H	A	T	A	H	H	A	T
JAX00304884	11	16978843	0	G	A	G	G	G	G	G	G	A	G	G	A	G	G	G	H	G	G	G	G	G	G	G	G	G	G	G	G	G	G	A	G	G	G	G	G	G	G	G	G	A	G	G	H	G	A
JAX00304888	11	17009663	1	A	C	C	A	A	A	C	A	C	A	C	C	A	A	A	H	A	A	C	A	A	A	C	H	A	A	C	C	A	C	C	A	A	A	A	C	A	A	A	A	C	A	A	H	H	C
JAX00304889	11	17010263	0	C	A	A	C	C	C	A	C	A	C	A	A	C	C	C	H	C	C	A	C	C	C	A	H	C	C	A	A	C	A	A	C	C	C	C	A	C	C	C	C	A	C	C	H	H	A
JAX00024822	11	17026476	1	C	T	T	C	C	C	T	T	T	C	T	T	C	C	C	H	C	C	T	C	C	C	T	H	C	C	T	T	C	T	T	C	C	C	C	T	C	C	H	C	T	C	H	H	H	T
JAX00024823	11	17027516	1	T	C	C	T	T	T	C	T	T	T	C	T	T	T	T	T	T	T	C	T	T	T	C	H	T	T	C	C	T	C	T	T	T	T	T	C	T	T	T	T	T	T	T	T	H	T
JAX00304891	11	17038510	1	A	G	A	A	A	A	A	G	A	A	A	A	A	A	A	A	A	A	A	A	A	A	A	A	A	A	A	A	A	A	A	A	A	A	A	A	A	A	H	A	A	A	H	A	A	A
JAX00024826	11	17065066	1	A	G	A	A	A	A	A	A	G	A	A	G	A	A	A	H	A	A	A	A	A	A	A	A	A	A	A	A	A	A	G	A	A	A	A	A	A	A	A	A	G	A	A	H	A	G
JAX00024827	11	17065223	0	C	A	C	C	C	C	C	A	A	C	C	A	C	C	C	H	C	C	C	C	C	C	C	C	C	C	C	C	C	C	A	C	C	C	C	C	C	C	H	C	A	C	H	C	C	A
JAX00197516	11	17066769	0	C	T	C	C	C	C	C	C	T	C	C	T	C	C	C	H	C	C	C	C	C	C	C	C	C	C	C	C	C	C	T	C	C	C	C	C	C	C	C	C	T	C	C	C	C	T
JAX00304893	11	17074301	1	T	G	G	T	T	T	G	T	T	T	G	T	T	T	T	T	T	T	G	T	T	T	G	H	T	T	G	G	T	G	T	T	T	T	T	G	T	T	T	T	T	T	T	T	H	T
JAX00304894	11	17077867	1	T	G	G	T	T	T	G	G	T	T	G	T	T	T	T	T	T	T	G	T	T	T	G	H	T	T	G	G	T	G	T	T	T	T	T	G	T	T	H	T	T	T	H	T	H	T
JAX00304899	11	17084819	1	G	A	A	G	G	G	A	G	A	G	A	A	G	G	G	H	G	G	A	G	G	G	A	H	G	G	A	A	G	A	A	G	G	G	G	A	G	G	G	G	A	G	G	G	H	A
JAX00304902	11	17086586	1	G	A	A	G	G	G	A	G	G	G	A	G	G	G	G	G	G	G	A	G	G	G	A	H	G	G	A	A	G	A	G	G	G	G	G	A	G	G	G	G	G	G	G	G	H	G
JAX00304903	11	17086609	1	G	T	G	G	G	G	G	T	G	G	G	G	G	G	G	G	G	G	G	G	G	G	G	G	G	G	G	G	G	G	G	G	G	G	G	G	G	G	H	G	G	G	H	G	G	G
JAX00304906	11	17100403	1	G	A	G	G	G	G	G	G	A	G	G	A	G	G	G	H	G	G	G	G	G	G	G	G	G	G	G	G	G	G	A	G	G	G	G	G	G	G	G	G	A	G	G	G	G	A
JAX00024828	11	17101793	1	T	C	C	T	T	T	C	T	T	C	C	T	C	T	T	T	T	T	C	T	T	T	C	H	T	T	C	C	T	C	T	T	T	C	T	C	T	T	H	T	T	T	T	T	C	T
JAX00024830	11	17102399	0	G	T	G	G	G	G	G	T	T	G	G	T	G	G	G	G	G	G	G	G	G	G	G	G	G	G	G	G	G	G	T	G	G	G	G	G	G	G	G	G	T	G	G	G	G	T
JAX00304908	11	17109356	1	C	G	G	C	C	C	G	C	C	C	G	C	C	C	C	C	C	C	G	C	C	C	G	H	C	C	G	G	C	G	C	C	C	C	C	G	C	C	C	C	C	C	C	C	H	C
JAX00304910	11	17133644	0	A	G	A	A	A	A	A	G	G	A	A	G	A	A	A	H	A	A	A	A	A	A	A	A	A	A	A	A	A	A	G	A	A	A	A	A	A	A	H	A	G	A	H	H	A	G
JAX00024833	11	17150262	1	G	A	A	G	G	G	A	G	G	G	A	G	G	G	G	G	G	G	A	G	G	G	A	H	G	G	A	A	G	A	G	G	G	G	G	A	G	G	G	G	G	G	G	G	H	G
JAX00304914	11	17172333	0	T	C	T	T	T	T	T	C	T	T	T	T	T	T	T	T	T	T	T	T	T	T	T	T	T	T	T	T	T	T	T	T	T	T	T	T	T	T	H	T	T	T	H	T	T	T
JAX00024835	11	17173036	1	G	T	G	G	G	G	G	T	T	T	G	T	T	G	G	H	G	G	G	G	G	G	G	G	G	G	G	G	G	G	T	G	G	T	G	G	G	G	T	G	T	G	H	H	H	T
JAX00024836	11	17173510	1	C	G	C	C	C	C	C	C	C	G	C	C	G	C	C	C	C	C	C	C	C	C	C	C	C	C	C	C	C	C	C	C	C	G	C	C	C	C	H	C	C	C	C	C	H	C
JAX00304917	11	17173551	1	C	G	C	C	C	C	C	G	G	C	C	G	C	C	C	H	C	C	C	C	C	C	C	C	C	C	C	C	C	C	G	C	C	C	C	C	C	C	H	C	G	C	H	H	C	G
JAX00197519	11	17184908	1	A	C	A	A	A	A	A	C	C	A	A	C	A	A	A	H	A	A	A	A	A	A	A	A	A	A	A	A	A	A	C	A	A	A	A	A	A	A	H	A	C	A	H	H	A	C
JAX00197521	11	17202679	1	C	T	C	C	C	C	C	C	T	C	C	T	C	C	C	H	C	C	C	C	C	C	C	C	C	C	C	C	C	C	T	C	C	C	C	C	C	C	C	C	T	C	C	H	C	T
JAX00304920	11	17253276	1	C	T	C	C	C	C	C	C	T	C	C	T	C	C	C	H	C	C	C	C	C	C	C	C	C	C	C	C	C	C	T	C	C	C	C	C	C	C	C	C	T	C	C	H	C	T
JAX00024841	11	17258218	0	A	G	A	A	A	A	A	G	A	A	A	A	A	A	A	A	A	A	A	A	A	A	A	A	A	A	A	A	A	A	A	A	A	A	A	A	A	A	H	A	A	A	H	A	A	A
JAX00304925	11	17277259	0	G	A	G	G	G	G	G	A	G	G	G	G	G	G	G	G	G	G	G	G	G	G	G	G	G	G	G	G	G	G	G	G	G	G	G	G	G	G	H	G	G	G	H	G	G	G
JAX00024844	11	17287379	1	A	G	A	A	A	A	A	G	G	A	A	G	A	A	A	H	A	A	A	A	A	A	A	A	A	A	A	A	A	A	G	A	A	A	A	A	A	A	H	A	G	A	H	H	A	G
JAX00304928	11	17320309	0	T	C	T	T	T	T	T	T	C	T	T	C	T	T	T	H	T	T	T	T	T	T	T	T	T	T	T	T	T	T	C	T	T	T	T	T	T	T	T	T	C	T	T	H	T	C
JAX00304929	11	17330272	0	G	A	G	G	G	G	G	A	G	G	G	G	G	G	G	G	G	G	G	G	G	G	G	G	G	G	G	G	G	G	G	G	G	G	G	G	G	G	H	G	G	G	H	G	G	G
JAX00197523	11	17344173	1	A	G	A	A	A	A	A	G	A	A	A	A	A	A	A	A	A	A	A	A	A	A	A	A	A	A	A	A	A	A	A	A	A	A	A	A	A	A	H	A	A	A	H	A	A	A
JAX00024849	11	17362388	0	T	C	C	T	T	T	C	C	C	C	C	C	C	T	T	H	T	H	C	T	T	T	C	H	T	T	C	C	T	C	C	T	T	C	T	C	T	T	C	T	C	T	H	H	C	C
JAX00304933	11	17390584	1	C	T	C	C	C	C	C	T	T	T	C	T	T	C	C	H	C	C	C	C	C	C	C	C	C	C	C	C	C	C	T	C	C	H	C	C	C	C	T	C	T	C	H	H	H	T
JAX00304935	11	17399086	1	T	C	C	T	C	C	C	T	T	C	C	T	C	C	T	H	T	C	C	C	T	C	C	C	C	C	C	C	C	C	T	C	T	C	T	C	C	C	H	T	T	T	T	H	C	T
JAX00024850	11	17399153	1	C	T	C	C	T	T	C	C	C	T	C	C	T	T	C	H	C	T	C	T	C	T	C	H	T	T	C	C	T	C	C	T	C	H	C	C	T	T	H	C	C	C	C	H	H	C
JAX00024851	11	17399290	0	A	C	A	A	C	C	A	A	A	A	A	A	A	C	A	H	A	C	A	C	A	C	A	H	C	C	A	A	C	A	A	C	A	A	A	A	C	C	A	A	A	A	A	H	A	A
JAX00024852	11	17423634	1	C	A	C	C	C	C	C	C	A	C	C	A	C	C	C	H	C	C	C	C	C	C	C	C	C	C	C	C	C	C	A	C	C	C	C	C	C	C	C	C	A	C	C	H	C	A
JAX00024853	11	17423696	0	C	G	C	C	C	C	C	C	G	C	C	G	C	C	C	H	C	C	C	C	C	C	C	C	C	C	C	C	C	C	G	C	C	C	C	C	C	C	C	C	G	C	C	H	C	G
JAX00304938	11	17429034	0	T	C	T	T	T	T	T	C	C	T	T	C	T	T	T	H	T	T	T	T	T	T	T	T	T	T	T	T	T	T	C	T	T	T	T	T	T	T	H	T	C	T	H	H	T	C
JAX00304941	11	17437908	0	C	T	C	C	C	C	C	T	C	C	C	C	C	C	C	C	C	C	C	C	C	C	C	C	C	C	C	C	C	C	C	C	C	C	C	C	C	C	H	C	C	C	H	C	C	C
JAX00304942	11	17444691	1	G	T	G	G	G	G	G	T	T	G	G	T	G	G	G	H	G	G	G	G	G	G	G	G	G	G	G	G	G	G	T	G	G	G	G	G	G	G	H	G	T	G	H	H	G	T
JAX00304943	11	17444896	0	T	C	T	T	T	T	T	T	C	T	T	C	T	T	T	H	T	T	T	T	T	T	T	T	T	T	T	T	T	T	C	T	T	T	T	T	T	T	T	T	C	T	T	H	T	C
JAX00304944	11	17445829	0	T	C	T	T	T	T	T	C	T	T	T	T	T	T	T	T	T	T	T	T	T	T	T	T	T	T	T	T	T	T	T	T	T	T	T	T	T	T	H	T	T	T	H	T	T	T
JAX00304945	11	17446035	1	G	A	G	G	G	G	G	A	G	G	G	G	G	G	G	G	G	G	G	G	G	G	G	G	G	G	G	G	G	G	G	G	G	G	G	G	G	G	H	G	G	G	H	G	G	G
JAX00024855	11	17454606	0	C	T	C	C	C	C	C	T	T	C	C	T	C	C	C	H	C	C	C	C	C	C	C	C	C	C	C	C	C	C	T	C	C	C	C	C	C	C	H	C	T	C	H	H	C	T
JAX00024857	11	17457541	0	C	G	C	C	C	C	C	G	G	C	C	G	C	C	C	H	C	C	C	C	C	C	C	C	C	C	C	C	C	C	H	C	C	C	C	C	C	C	H	C	G	C	H	H	C	G
JAX00304947	11	17468150	0	C	T	C	C	C	C	C	T	T	C	C	T	C	C	C	H	C	C	C	C	C	C	C	C	C	C	C	C	C	C	T	C	C	C	C	C	C	C	H	C	T	C	H	H	C	T
JAX00304951	11	17475943	0	C	T	C	C	C	C	C	C	T	C	C	T	C	C	C	H	C	C	C	C	C	C	C	C	C	C	C	C	C	C	T	C	C	C	C	C	C	C	C	C	T	C	C	H	C	T
JAX00197527	11	17497323	0	A	C	A	A	A	A	A	C	C	A	A	C	A	A	A	H	A	A	A	A	A	A	A	A	A	A	A	A	A	A	C	A	A	A	A	A	A	A	H	A	C	A	H	H	A	C
JAX00024859	11	17499495	1	A	G	G	A	G	G	G	G	G	G	G	G	G	G	A	G	A	G	G	G	A	G	G	G	G	G	G	G	G	G	G	G	A	G	A	G	G	G	G	A	G	A	H	G	G	G
JAX00187458	11	17514547	1	G	T	T	G	T	T	T	T	T	T	T	T	T	T	G	T	G	T	T	T	G	T	T	T	T	T	T	T	T	T	T	T	G	T	G	T	T	T	T	G	T	G	H	T	T	T
JAX00304953	11	17530610	1	C	A	A	C	C	C	A	C	C	C	A	C	C	C	C	C	C	C	A	C	C	C	A	H	C	C	A	A	C	A	C	C	C	H	C	A	C	C	C	C	C	C	C	C	H	C
JAX00024862	11	17532440	0	A	G	A	A	G	G	A	A	A	G	A	A	G	G	A	H	A	G	A	G	A	G	A	H	G	G	A	A	G	A	A	G	A	H	A	A	G	G	H	A	A	A	A	H	H	A
JAX00024863	11	17532666	1	C	T	C	C	T	T	C	C	C	T	C	C	T	T	C	H	C	T	C	T	C	T	C	H	T	T	C	C	T	C	C	T	C	H	C	C	T	T	H	C	C	C	C	H	H	C
JAX00304954	11	17533863	0	A	G	G	A	G	G	G	G	G	G	G	G	G	G	A	G	G	G	G	G	A	G	G	G	G	G	G	G	G	G	G	G	A	G	A	G	G	G	G	A	G	A	H	G	G	G
JAX00304955	11	17533885	0	G	A	G	G	G	G	G	G	A	G	G	A	G	G	G	H	A	G	G	G	G	G	G	G	G	G	G	G	G	G	A	G	G	G	G	G	G	G	G	G	A	G	G	H	G	A
JAX00304957	11	17538595	0	A	G	G	A	G	G	G	G	A	G	G	A	G	G	H	H	A	G	G	G	A	G	G	G	G	G	G	G	G	G	A	G	A	G	A	G	G	G	G	A	A	A	H	H	G	A
JAX00304958	11	17540749	0	C	T	T	C	T	T	T	C	C	T	T	C	T	T	C	H	C	T	T	T	C	T	T	T	T	T	T	T	T	T	C	T	C	T	C	T	T	T	H	C	C	C	C	H	T	C
JAX00304959	11	17541040	0	C	T	T	C	C	C	T	C	C	C	T	C	C	C	C	C	C	C	T	C	C	C	T	H	C	C	T	T	C	T	C	C	C	H	C	T	C	C	C	C	C	C	C	C	H	C
JAX00304962	11	17564250	1	A	G	A	A	A	A	A	G	G	A	A	G	A	A	A	H	G	A	A	A	A	A	A	A	A	A	A	A	A	A	G	A	A	A	A	A	A	A	H	A	G	A	H	H	A	G
JAX00304963	11	17564303	0	A	G	G	A	G	G	G	G	G	G	G	G	G	G	A	G	G	G	G	G	A	G	G	G	G	G	G	G	G	G	G	G	A	G	A	G	G	G	G	A	G	A	H	G	G	G
JAX00304964	11	17564354	0	C	T	T	C	T	T	T	C	C	T	T	C	T	T	C	H	C	T	T	T	C	T	T	T	T	T	T	T	T	T	C	T	C	T	C	T	T	T	H	C	C	C	C	H	T	C
JAX00304965	11	17565010	1	T	C	C	T	C	C	C	C	C	C	C	C	C	C	T	C	C	C	C	C	T	C	C	C	C	C	C	C	C	C	C	C	T	C	T	C	C	C	C	T	C	T	H	C	C	C
JAX00024864	11	17575482	0	G	T	T	G	T	T	T	G	G	T	T	G	T	T	G	H	G	T	T	T	G	T	T	T	T	T	T	T	T	T	G	T	G	T	G	T	T	T	H	G	G	G	G	H	T	G
JAX00024865	11	17581260	1	T	C	C	T	C	C	C	C	T	C	C	T	C	C	T	H	T	C	C	C	T	C	C	C	C	C	C	C	C	C	T	C	T	C	T	C	C	C	C	T	T	T	H	H	C	T
JAX00304969	11	17609678	1	T	A	A	T	T	T	A	T	T	T	A	T	T	T	T	T	T	T	A	T	T	T	A	H	T	T	A	A	T	A	T	T	T	H	T	A	T	T	T	T	T	T	T	T	H	T
JAX00304970	11	17610340	1	C	T	C	C	C	C	C	T	C	C	C	C	C	C	C	C	C	C	C	C	C	C	C	C	C	C	C	C	C	C	C	C	C	C	C	C	C	C	H	C	C	C	H	C	C	C
JAX00304971	11	17610697	0	T	C	C	T	C	C	C	C	T	C	C	T	C	C	T	H	T	C	C	C	T	C	C	C	C	C	C	C	C	C	T	C	T	C	T	C	C	C	C	T	T	T	H	H	C	T
JAX00024867	11	17610887	1	A	G	A	A	G	G	A	G	A	G	A	A	G	G	A	H	A	G	A	G	A	G	A	H	G	G	A	A	G	A	A	G	A	G	A	A	G	G	G	A	A	A	H	H	H	A
JAX00024868	11	17613809	1	G	A	G	G	A	A	G	G	G	A	G	G	A	A	G	H	G	A	G	A	G	A	G	H	A	A	G	G	A	G	G	A	G	H	G	G	A	A	H	G	G	G	G	H	H	G
JAX00024869	11	17622421	1	T	C	T	T	C	C	T	T	T	C	T	T	C	C	T	H	T	C	T	C	T	C	T	H	C	C	T	T	C	T	T	C	T	H	T	T	C	C	H	T	T	T	T	H	H	T
JAX00304972	11	17638785	1	C	T	C	C	C	C	C	C	C	T	C	C	T	C	C	C	C	C	C	C	C	C	C	C	C	C	C	C	C	C	C	C	C	H	C	C	C	C	H	C	C	C	C	C	H	C
JAX00304973	11	17639183	0	G	C	C	G	C	C	C	G	G	G	C	G	G	C	G	H	G	C	C	C	G	C	C	C	C	C	C	C	C	C	G	C	G	G	G	C	C	C	G	G	G	G	G	H	H	G
JAX00304974	11	17639280	0	A	T	T	A	T	T	T	A	A	T	T	A	T	T	A	H	A	T	T	T	A	T	T	T	T	T	T	H	T	H	A	T	A	H	A	T	T	T	H	A	A	A	A	H	T	A
JAX00304975	11	17640528	1	G	A	G	G	G	G	G	G	A	G	G	A	G	G	G	H	A	G	G	G	G	G	G	G	G	G	G	G	G	G	A	G	G	G	G	G	G	G	G	G	A	G	G	H	G	A
JAX00304976	11	17640730	0	C	A	C	C	C	C	C	C	C	A	C	C	A	C	C	C	C	C	C	C	C	C	C	C	C	C	C	C	C	H	C	C	C	H	C	C	C	C	A	C	C	C	C	C	A	C
JAX00304977	11	17643033	0	A	G	G	A	G	G	G	G	G	G	G	G	G	G	A	G	G	G	G	G	A	G	G	G	G	G	G	G	G	G	G	G	A	G	A	G	G	G	G	A	G	A	H	G	G	G
JAX00304978	11	17645456	1	G	A	A	G	A	A	A	G	G	G	A	G	G	A	G	H	G	A	A	A	G	A	A	A	A	A	A	A	A	A	G	A	G	G	G	A	A	A	G	G	G	G	G	H	H	G
JAX00024870	11	17647910	1	A	G	A	A	G	G	A	G	A	G	A	A	G	G	A	H	A	G	A	G	A	G	A	H	G	G	A	A	G	A	A	G	A	G	A	A	G	G	G	A	A	A	H	H	H	A
JAX00304980	11	17650203	0	A	G	A	A	A	A	A	G	A	A	A	A	A	A	A	A	A	A	A	A	A	A	A	A	A	A	A	A	A	A	A	A	A	H	A	A	A	A	H	A	A	A	H	A	A	A
JAX00304981	11	17650749	0	A	G	G	A	A	A	G	G	A	A	G	A	A	A	A	A	A	A	G	A	A	A	G	H	A	A	G	G	A	G	A	A	A	H	A	G	A	A	H	A	A	A	H	A	H	A
JAX00304982	11	17651114	0	A	G	G	A	A	A	G	G	A	A	G	A	A	A	A	A	A	A	G	A	A	A	G	H	A	A	G	G	A	G	A	A	A	H	A	G	A	A	H	A	A	A	H	A	H	A
JAX00024872	11	17651545	1	G	A	G	G	A	A	G	G	G	A	G	G	A	A	G	H	G	A	G	A	G	A	G	H	A	A	G	G	A	G	G	A	G	H	G	G	A	A	H	G	G	G	G	H	H	G
JAX00024874	11	17684545	0	A	G	G	A	A	A	G	A	A	A	G	A	A	A	A	A	A	A	G	A	A	A	G	H	A	A	G	G	A	G	A	A	A	A	A	G	A	A	A	A	A	A	A	A	H	A
JAX00304985	11	17689168	1	C	T	C	C	C	C	C	T	C	C	C	C	C	C	C	C	C	C	C	C	C	C	C	C	C	C	C	C	C	C	C	C	C	H	C	C	C	C	H	C	C	C	H	C	C	C
JAX00304990	11	17760375	1	A	T	A	A	A	A	A	A	T	A	A	T	A	A	A	H	T	A	A	A	A	A	A	A	A	A	A	A	A	A	T	A	A	A	A	A	A	A	A	A	T	A	A	H	A	T
JAX00024879	11	17760802	0	G	T	G	G	T	T	G	G	T	T	G	T	T	T	G	T	T	T	G	T	G	T	G	H	T	T	G	G	T	G	T	T	G	H	G	G	T	T	H	G	T	G	G	T	H	T
JAX00024880	11	17761001	1	A	G	G	A	G	G	G	G	G	G	G	G	G	G	A	G	G	G	G	G	A	G	G	G	G	G	G	G	G	G	G	G	A	G	A	G	G	G	G	A	G	A	H	G	G	G
JAX00304992	11	17802319	0	T	C	C	T	C	C	C	C	C	C	C	C	C	C	T	C	C	C	C	C	T	C	C	C	C	C	C	C	C	C	C	C	T	C	T	C	C	C	C	T	C	T	H	C	C	C
JAX00304993	11	17802363	0	G	T	G	G	G	G	G	G	G	T	G	G	T	G	G	G	G	G	G	G	G	G	G	G	G	G	G	G	G	G	G	G	G	H	G	G	G	G	H	G	G	G	G	G	H	G
JAX00304994	11	17805253	0	G	A	G	G	G	G	G	A	A	G	G	A	G	G	G	H	A	G	G	G	G	G	G	G	G	G	G	G	G	G	A	G	G	G	G	G	G	G	G	G	A	G	H	H	G	A
JAX00304996	11	17806000	1	G	A	G	G	G	G	G	G	A	G	G	A	G	G	G	H	A	G	G	G	G	G	G	G	G	G	G	G	G	G	A	G	G	G	G	G	G	G	G	G	A	G	G	H	G	A
JAX00305000	11	17807398	1	A	G	A	A	A	A	A	A	G	A	A	G	A	A	A	H	G	A	A	A	A	A	A	A	A	A	A	A	A	A	G	A	A	A	A	A	A	A	A	A	G	A	A	H	A	G
JAX00305002	11	17813623	0	A	C	A	A	A	A	A	C	A	A	A	A	A	A	A	A	A	A	A	A	A	A	A	A	A	A	A	A	A	A	A	A	A	H	A	A	A	A	H	A	A	A	H	A	A	A
JAX00305003	11	17814447	1	A	G	A	A	A	A	A	G	A	A	A	A	A	A	A	A	A	A	A	A	A	A	A	A	A	A	A	A	A	A	A	A	A	H	A	A	A	A	H	A	A	A	H	A	A	A
JAX00024881	11	17817331	0	A	G	G	A	G	G	G	G	A	A	G	A	A	G	A	H	A	G	G	G	A	G	G	G	G	G	G	G	G	G	A	G	A	H	A	G	G	G	H	A	A	A	H	H	H	A
JAX00024882	11	17821183	1	A	T	A	A	A	A	A	T	A	T	A	A	T	A	A	A	A	A	A	A	A	A	A	A	A	A	A	A	A	A	A	A	A	T	A	A	A	A	T	A	A	A	H	A	H	A
JAX00024884	11	17848881	1	A	T	T	A	T	T	T	T	T	T	T	T	T	T	A	T	T	T	T	T	A	T	T	T	T	T	T	T	T	T	T	T	A	T	A	T	T	T	T	A	T	A	H	T	T	T
JAX00305005	11	17850371	0	C	T	C	C	C	C	C	C	C	T	C	C	T	C	C	C	C	C	C	C	C	C	C	C	C	C	C	C	C	C	C	C	C	H	C	C	C	C	H	C	C	C	C	C	H	C
JAX00024885	11	17851115	1	G	A	A	G	A	A	A	G	G	A	A	G	A	A	G	H	G	A	A	A	G	A	A	A	A	A	A	A	A	A	G	A	G	H	G	A	A	A	H	G	G	G	G	H	A	G
JAX00305008	11	17875185	0	A	G	G	A	G	G	G	A	A	A	G	A	A	G	A	H	A	G	G	G	A	G	G	G	G	G	G	G	G	G	A	G	A	A	A	G	G	G	A	A	A	A	A	H	H	A
JAX00305009	11	17881957	1	A	T	A	A	A	A	A	A	A	T	A	A	T	A	A	A	A	A	A	A	A	A	A	A	A	A	A	A	A	A	A	A	A	H	A	A	A	A	H	A	A	A	A	A	H	A
JAX00305010	11	17888605	1	A	G	G	A	G	G	G	G	G	G	G	G	G	G	A	G	G	G	G	G	A	G	G	G	G	G	G	G	G	G	G	G	A	G	A	G	G	G	G	A	G	A	H	G	G	G
JAX00024887	11	17888807	1	G	A	G	G	A	A	G	G	G	G	G	G	G	A	G	H	G	A	G	A	G	A	G	H	A	A	G	G	A	G	G	A	G	G	G	G	A	A	G	G	G	G	G	H	G	G
JAX00305013	11	17898507	1	T	C	T	T	C	C	T	T	T	T	T	T	T	C	T	H	T	C	T	C	T	C	T	H	C	C	T	T	C	T	T	C	T	T	T	T	C	C	T	T	T	T	T	H	T	T
JAX00305014	11	17899361	1	C	A	A	C	A	A	A	A	C	A	A	C	A	A	C	H	C	A	A	A	C	A	A	A	A	A	A	A	A	A	C	A	C	A	C	A	A	A	A	C	C	C	H	H	A	C
JAX00305015	11	17899712	0	C	T	C	C	C	C	C	T	C	C	C	C	C	C	C	C	C	C	C	C	C	C	C	C	C	C	C	C	C	C	C	C	C	H	C	C	C	C	H	C	C	C	H	C	C	C
JAX00024888	11	17902570	0	T	C	C	T	C	C	C	C	T	C	C	T	C	C	T	H	T	C	C	C	T	C	C	C	C	C	C	C	C	C	T	C	T	C	T	C	C	C	C	T	T	T	H	H	C	T
JAX00305017	11	17903487	0	C	T	T	C	C	C	T	C	C	T	T	C	T	C	C	C	C	C	T	C	C	C	T	H	C	C	T	T	C	T	C	C	C	H	C	T	C	C	H	C	C	C	C	C	T	C
JAX00305018	11	17904220	1	T	A	T	T	A	A	T	T	A	T	T	A	T	A	T	A	A	A	T	A	T	A	T	H	A	A	T	T	A	T	A	A	T	T	T	T	A	A	T	T	A	T	T	A	T	A
JAX00024889	11	17916818	0	T	A	A	T	T	T	A	T	T	T	A	T	T	T	T	T	T	T	A	T	T	T	A	H	T	T	A	A	T	A	T	T	T	T	T	A	T	T	T	T	T	T	T	T	H	T
JAX00305021	11	17917758	0	A	G	G	A	G	G	G	G	A	G	G	A	G	G	A	H	A	G	G	G	A	G	G	G	G	G	G	G	G	G	A	G	A	G	A	G	G	G	G	A	A	A	H	H	G	A
JAX00305022	11	17917805	1	C	T	T	C	T	T	T	C	C	T	T	C	T	T	C	H	C	T	T	T	C	T	T	T	T	T	T	T	T	T	C	T	C	H	C	T	T	T	H	C	C	C	C	H	T	C
JAX00305024	11	17924107	1	G	A	G	G	G	G	G	G	A	G	G	A	G	G	G	H	A	G	G	G	G	G	G	G	G	G	G	G	G	G	A	G	G	G	G	G	G	G	G	G	A	G	G	H	G	A
JAX00024890	11	17932909	1	T	A	T	T	A	A	T	T	T	A	T	T	A	A	T	H	T	A	T	A	T	A	T	H	A	A	T	T	A	T	T	A	T	H	T	T	A	A	H	T	T	T	T	H	H	T
JAX00024891	11	17933031	0	G	A	G	G	A	A	G	A	G	A	G	G	A	A	G	H	G	A	G	A	G	A	G	H	A	A	G	G	A	G	G	A	G	A	G	G	A	A	A	G	G	G	H	H	H	G
JAX00305026	11	17934954	0	T	G	G	T	G	G	G	G	T	G	G	T	G	G	T	H	T	G	G	G	T	G	G	G	G	G	G	G	G	G	T	G	T	G	T	G	G	G	G	T	T	T	H	H	G	T
JAX00305027	11	17938233	1	C	T	C	C	C	C	C	C	T	C	C	T	C	C	C	H	T	C	C	C	C	C	C	C	C	C	C	C	C	C	T	C	C	C	C	C	C	C	C	C	T	C	C	H	C	T
JAX00305028	11	17938464	1	A	G	A	A	A	A	A	A	A	G	A	A	G	A	A	A	A	A	A	A	A	A	A	A	A	A	A	A	A	A	A	A	A	H	A	A	A	A	H	A	A	A	A	A	H	A
JAX00305030	11	17942000	0	G	A	A	G	G	G	A	G	G	G	A	G	G	G	G	G	G	G	A	G	G	G	A	H	G	G	A	A	G	A	G	G	G	G	G	A	G	G	G	G	G	G	G	G	H	G
JAX00024892	11	17942535	1	G	A	G	G	A	A	G	G	G	G	G	G	G	A	G	H	G	A	G	A	G	A	G	H	A	A	G	G	A	G	G	A	G	G	G	G	A	A	G	G	G	G	G	H	G	G
JAX00305031	11	17976641	1	A	C	C	A	C	C	C	C	A	C	C	A	C	C	A	H	A	C	C	C	A	C	C	C	C	C	C	C	C	C	A	C	A	C	A	C	C	C	C	A	A	A	H	H	C	A
JAX00024893	11	17977052	1	T	C	C	T	T	T	C	C	T	T	C	T	T	T	T	T	T	T	C	T	T	T	C	H	T	T	C	C	T	C	T	T	T	H	T	C	T	T	H	T	T	T	H	T	H	T
JAX00024894	11	17977082	0	A	G	G	A	A	A	G	G	A	A	G	A	A	A	A	A	A	A	G	A	A	A	H	A	A	A	G	G	A	H	A	A	A	A	A	G	A	A	A	A	A	A	A	A	A	A
JAX00305032	11	17985604	0	C	G	G	C	G	G	G	G	C	G	G	C	G	G	C	H	C	G	G	G	C	G	G	G	G	G	G	G	G	G	C	G	C	G	C	G	G	G	G	C	C	C	C	C	G	C
JAX00024896	11	18004837	1	T	C	C	T	C	C	C	T	C	C	C	C	C	C	T	C	C	C	C	C	T	C	C	C	C	C	C	C	C	C	C	C	T	H	T	C	C	C	H	T	C	T	T	C	C	C
JAX00024898	11	18022497	0	G	A	A	G	A	A	A	A	G	G	A	G	G	A	G	H	G	A	A	A	G	A	A	A	A	A	A	A	A	A	G	A	G	H	G	A	A	A	H	G	G	G	G	H	H	G
JAX00305043	11	18022522	0	C	T	C	C	C	C	C	C	C	T	C	C	T	C	C	C	C	C	C	C	C	C	C	C	C	C	C	C	C	C	C	C	C	H	C	C	C	C	H	C	C	C	C	C	H	C
JAX00305044	11	18024031	0	G	A	G	G	G	G	G	G	G	A	G	G	A	G	G	G	G	G	G	G	G	G	G	G	G	G	G	G	G	G	G	G	G	H	G	G	G	G	H	G	G	G	G	G	H	G
JAX00305045	11	18026223	1	C	T	C	C	C	C	C	C	T	C	C	T	C	C	C	H	T	C	C	C	C	C	C	C	C	C	C	C	C	C	T	C	C	C	C	C	C	C	C	C	T	C	C	H	C	T
JAX00305046	11	18028287	1	G	A	G	G	G	G	G	G	A	G	G	A	G	G	G	H	A	G	G	G	G	G	G	G	G	G	G	G	G	G	A	G	G	G	G	G	G	G	G	G	A	G	G	H	G	A
JAX00024899	11	18046382	1	T	C	T	T	C	C	T	T	T	T	T	T	T	C	T	H	T	C	T	C	T	C	T	H	C	C	T	T	C	T	T	C	T	T	T	T	C	C	T	T	T	T	T	H	T	T
JAX00305047	11	18064083	1	A	G	A	A	A	A	A	G	A	A	A	A	A	A	A	A	A	A	A	A	A	A	A	A	A	A	A	A	A	A	A	A	A	H	A	A	A	A	H	A	A	A	A	A	A	A
JAX00024900	11	18064449	1	C	A	C	C	A	A	C	C	C	C	C	C	C	A	C	H	C	A	C	A	C	A	C	H	A	A	C	C	A	C	C	A	C	C	C	C	A	A	C	C	C	C	C	H	C	C
JAX00305048	11	18064749	0	G	A	G	G	G	G	G	G	A	G	G	A	G	G	G	H	A	G	G	G	G	G	G	G	G	G	G	G	G	G	A	G	G	G	G	G	G	G	G	G	A	G	G	H	G	A
JAX00024901	11	18065085	1	G	A	G	G	A	A	G	G	G	G	G	G	G	A	G	H	G	A	G	A	G	A	G	H	A	A	G	G	A	G	G	A	G	G	G	G	A	A	G	G	G	G	G	H	G	G
JAX00024903	11	18107637	0	C	A	A	C	A	A	A	A	A	A	A	A	A	A	C	A	A	A	A	A	C	A	A	A	A	A	A	A	A	A	A	A	C	A	C	A	A	A	A	C	A	C	C	A	A	A
JAX00024905	11	18145221	0	T	A	A	T	A	A	A	A	T	A	A	T	A	A	T	H	T	A	A	A	T	A	A	A	A	A	A	A	A	A	T	A	T	A	T	A	A	A	A	T	T	T	H	H	A	T
JAX00024906	11	18145331	0	G	C	C	G	C	C	C	C	G	C	C	G	C	C	G	H	G	C	C	C	G	C	C	C	C	C	C	C	C	C	G	C	G	C	G	C	C	C	C	G	G	G	H	H	C	G
JAX00024907	11	18149384	1	G	A	A	G	G	G	A	G	G	G	A	G	G	G	G	G	G	G	A	G	G	G	A	H	G	G	A	A	G	A	G	G	G	G	G	A	G	G	G	G	G	G	G	G	H	G
JAX00305059	11	18170829	1	A	C	C	A	A	A	C	A	A	C	C	A	C	A	A	A	A	A	C	A	A	A	C	H	A	A	C	C	A	C	A	A	A	H	A	C	A	A	H	A	A	A	A	A	C	A
JAX00305060	11	18173135	1	C	T	T	C	T	T	T	T	C	C	T	C	C	T	C	H	C	T	T	T	C	T	T	T	T	T	T	T	T	T	C	T	C	H	C	T	T	T	H	C	C	C	H	H	H	C
JAX00305061	11	18177759	1	C	T	C	C	C	C	C	C	T	C	C	T	C	C	C	H	T	C	C	C	C	C	C	C	C	C	C	C	C	C	T	C	C	C	C	C	C	C	C	C	T	C	C	H	C	T
JAX00305064	11	18183707	0	T	C	C	T	C	C	C	C	T	T	C	T	T	C	T	H	T	C	C	C	T	C	C	C	C	C	C	C	C	C	T	C	T	H	T	C	C	C	H	T	T	T	H	H	H	T
JAX00024911	11	18232886	0	G	A	G	G	A	A	G	G	G	G	G	G	G	A	G	H	G	A	G	A	G	A	G	H	A	A	G	G	A	G	G	A	G	G	G	G	A	A	G	G	G	G	G	H	G	G
JAX00024912	11	18235789	1	A	C	A	A	C	C	A	A	A	A	A	A	A	C	A	H	A	C	A	C	A	C	A	H	C	C	A	A	C	A	A	C	A	A	A	A	C	C	A	A	A	A	A	H	A	A
JAX00024913	11	18236645	0	C	G	C	C	G	G	C	G	C	C	C	C	C	G	C	H	C	G	C	G	C	G	C	H	G	G	C	C	G	C	C	G	C	H	C	C	G	G	H	C	C	C	H	H	C	C
JAX00305070	11	18244396	0	C	T	C	C	T	T	C	C	C	C	C	C	C	T	C	H	C	T	C	T	C	T	C	H	T	T	C	C	T	C	C	T	C	C	C	C	T	T	C	C	C	C	C	H	C	C
JAX00024914	11	18255346	0	T	G	G	T	T	T	G	G	T	T	G	T	T	T	T	T	T	T	G	T	T	T	G	H	T	T	G	G	T	G	T	T	T	H	T	G	T	T	H	T	T	T	H	T	H	T
JAX00305071	11	18255434	1	C	T	T	C	T	T	T	T	C	T	T	C	T	T	C	H	C	T	T	T	C	T	T	T	T	T	T	T	T	T	C	T	C	T	C	T	T	T	T	C	C	C	H	H	T	C
JAX00305072	11	18257733	1	C	T	C	C	C	C	C	C	C	T	C	C	T	C	C	C	C	C	C	C	C	C	C	C	C	C	C	C	C	C	C	C	C	H	C	C	C	C	H	C	C	C	C	C	H	C
JAX00305073	11	18258062	1	C	T	C	C	C	C	C	C	T	C	C	T	C	C	C	H	T	C	C	C	C	C	C	C	C	C	C	C	C	C	T	C	C	C	C	C	C	C	C	C	T	C	C	H	C	T
JAX00305074	11	18258417	0	C	A	A	C	C	C	A	C	C	C	A	C	C	C	C	C	C	C	A	C	C	C	A	H	C	C	A	A	C	A	C	C	C	C	C	A	C	C	C	C	C	C	C	C	H	C
JAX00305076	11	18262075	0	G	A	G	G	G	G	G	A	G	A	G	G	A	G	G	G	G	G	G	G	G	G	G	G	G	G	G	G	G	G	G	G	G	A	G	G	G	G	A	G	G	G	H	G	H	G
JAX00305077	11	18262262	0	A	T	A	A	A	A	A	T	T	T	A	T	T	A	A	H	T	A	A	A	A	A	A	A	A	A	A	A	A	A	T	A	A	T	A	A	A	A	T	A	T	A	H	H	H	T
JAX00024915	11	18264093	0	G	T	T	G	G	G	T	T	G	T	T	G	T	G	G	G	G	G	T	G	G	G	T	H	G	G	T	T	G	T	G	G	G	T	G	T	G	G	T	G	G	G	H	G	T	G
JAX00305078	11	18264162	0	C	T	C	C	C	C	C	T	C	C	C	C	C	C	C	C	C	C	C	C	C	C	C	C	C	C	C	C	C	C	C	C	C	H	C	C	C	C	H	C	C	C	H	C	C	C
JAX00305079	11	18265266	0	A	G	A	A	G	G	A	A	A	A	A	A	A	G	A	H	A	G	A	G	A	G	A	G	G	G	A	A	G	A	A	G	A	A	A	A	G	G	A	A	A	A	A	H	A	A
JAX00305080	11	18265573	0	G	A	G	G	G	G	G	G	A	G	G	A	G	G	G	H	A	G	G	G	G	G	G	G	G	G	G	G	G	G	A	G	G	G	G	G	G	G	G	G	A	G	G	H	G	A
JAX00305081	11	18266042	0	C	T	T	C	C	C	T	T	C	T	T	C	T	C	C	C	C	C	T	C	C	C	T	H	C	C	T	T	C	T	C	C	C	T	C	T	C	C	T	C	C	C	H	C	T	C
JAX00305082	11	18270246	0	A	G	G	A	G	G	G	G	A	G	G	A	G	G	A	H	A	G	G	G	A	G	G	G	G	G	G	G	G	G	A	G	A	G	A	G	G	G	G	A	A	A	H	H	G	A
JAX00305083	11	18271033	0	C	T	T	C	T	T	T	T	C	T	T	C	T	T	C	H	C	T	T	T	C	T	T	T	T	T	T	T	T	T	C	T	C	T	C	T	T	T	T	C	C	C	H	H	T	C
JAX00024917	11	18299669	0	T	C	C	T	T	T	C	T	T	C	C	T	C	T	T	T	T	T	C	T	T	T	C	H	T	T	C	C	T	C	T	T	T	H	T	C	T	T	H	T	T	T	T	T	C	T
JAX00024918	11	18307937	0	A	T	T	A	A	A	T	A	A	T	T	A	T	A	A	A	A	A	T	A	A	A	T	H	A	A	T	T	A	T	A	A	A	H	A	T	A	A	H	A	A	A	A	A	T	A
JAX00024919	11	18311947	0	T	G	G	T	T	T	G	T	T	T	G	T	H	T	H	T	T	T	G	T	T	T	G	G	T	T	G	G	T	G	T	T	T	T	T	G	T	T	T	T	T	T	T	T	H	T
JAX00305087	11	18314082	1	C	T	T	C	C	C	T	C	C	T	T	C	T	C	C	C	C	C	T	C	C	C	T	H	C	C	T	T	C	T	C	C	C	H	C	T	C	C	H	C	C	C	C	C	T	C
JAX00305088	11	18314560	1	T	C	C	T	C	C	C	C	T	C	C	T	C	C	T	H	T	C	C	C	T	C	C	C	C	C	C	C	C	C	T	C	T	C	T	C	C	C	C	T	T	T	H	H	C	T
JAX00305090	11	18319285	1	C	T	T	C	T	T	T	T	C	T	T	C	T	T	C	H	C	T	T	T	C	T	T	T	T	T	T	T	T	T	C	T	C	T	C	T	T	T	T	C	C	C	H	H	T	C
JAX00305092	11	18321681	0	C	T	C	C	C	C	C	C	T	C	C	T	C	C	C	H	T	C	C	C	C	C	C	C	C	C	C	C	C	C	T	C	C	C	C	C	C	C	C	C	T	C	C	T	C	T
JAX00305093	11	18321693	1	A	C	C	A	C	C	C	C	A	C	C	A	C	C	A	H	A	C	C	C	A	C	C	C	C	C	C	C	C	C	A	C	A	C	A	C	C	C	C	A	A	A	H	H	C	A
JAX00024920	11	18347899	0	G	A	A	G	G	G	A	G	G	G	A	G	G	G	G	G	G	G	H	G	G	G	A	A	G	G	A	A	G	A	G	G	G	G	G	A	G	G	G	G	G	G	G	G	H	G
JAX00024922	11	18349921	0	T	C	T	T	C	C	T	C	T	C	T	T	C	C	T	H	T	C	T	C	T	C	T	H	C	C	T	T	C	T	T	C	T	C	T	T	C	C	C	T	T	T	H	H	H	T
JAX00024923	11	18375730	0	G	T	G	G	T	T	G	T	G	T	G	G	T	T	G	H	G	T	G	T	G	T	G	H	T	T	G	G	T	G	G	T	G	T	G	G	T	T	T	G	G	G	H	H	H	G
JAX00305095	11	18375831	0	A	G	G	A	A	A	G	A	A	A	G	A	A	A	A	A	A	A	G	A	A	A	G	H	A	A	G	G	A	G	A	A	A	A	A	G	A	A	A	A	A	A	A	A	H	A
JAX00024924	11	18376413	1	A	G	A	A	G	G	A	G	A	G	A	A	G	G	A	H	A	G	A	G	A	G	A	H	G	G	A	A	G	A	A	G	A	G	A	A	G	G	G	A	A	A	H	H	H	A
JAX00024925	11	18377500	0	C	T	C	C	T	T	C	T	C	T	C	C	T	T	C	H	C	T	C	T	C	T	C	H	T	T	C	C	T	C	C	T	C	T	C	C	T	T	T	C	C	C	H	H	H	C
JAX00305098	11	18392624	1	A	G	A	A	A	A	A	G	A	G	A	A	G	A	A	A	A	A	A	A	A	A	A	A	A	A	A	A	A	A	A	A	A	G	A	A	A	A	G	A	A	A	H	A	H	A
JAX00305101	11	18408890	0	T	C	C	T	C	C	C	C	T	C	C	T	C	C	T	H	T	C	C	C	T	C	C	C	C	C	C	C	C	C	T	C	T	C	T	C	C	C	C	T	T	T	H	H	C	T
JAX00024927	11	18408932	1	A	G	A	A	G	G	A	A	A	A	A	A	A	G	A	H	A	G	A	G	A	G	A	H	G	G	A	A	G	A	A	G	A	A	A	A	G	G	A	A	A	A	A	H	A	A
JAX00305103	11	18409190	0	A	G	G	A	G	G	G	G	A	G	G	A	G	G	A	H	A	G	G	G	A	G	G	G	G	G	G	G	G	G	A	G	A	G	A	G	G	G	G	A	A	A	G	H	G	A
JAX00024928	11	18429442	1	C	A	C	C	A	A	C	C	C	C	C	C	C	A	C	H	C	A	C	A	C	A	C	H	A	A	C	C	A	C	C	A	C	C	C	C	A	A	C	C	C	C	C	H	C	C
JAX00305104	11	18431322	1	G	A	A	G	A	A	A	A	G	A	A	G	A	A	G	H	G	A	A	A	G	A	A	A	A	A	A	A	A	A	G	A	G	A	G	A	A	A	A	G	G	G	H	H	A	G
JAX00187460	11	18438130	1	A	G	G	A	G	G	G	G	G	G	G	G	G	G	A	G	G	G	G	G	A	G	G	G	G	G	G	G	G	G	G	G	A	G	A	G	G	G	G	A	G	A	H	G	G	G
JAX00305105	11	18438433	1	A	G	G	A	G	G	G	G	A	G	G	A	G	G	A	H	A	G	G	G	A	G	G	G	G	G	G	G	G	G	A	G	A	G	A	G	G	G	G	A	A	A	H	H	G	A
JAX00024931	11	18459191	0	T	C	C	T	C	C	C	C	T	C	C	T	C	C	T	H	T	C	C	C	T	C	C	C	C	C	C	C	C	C	T	C	T	C	T	C	C	C	C	T	T	T	T	H	C	T
JAX00305108	11	18481738	0	T	C	T	T	T	T	T	T	C	T	T	C	T	T	T	H	C	T	T	T	T	T	T	T	T	T	T	T	T	T	C	T	T	T	T	T	T	T	T	T	C	T	T	H	T	C
JAX00305109	11	18483899	1	T	C	C	T	C	C	C	T	T	T	C	T	T	C	T	H	T	C	C	C	T	C	C	C	C	C	C	C	C	C	T	C	T	T	T	C	C	C	T	T	T	T	T	H	H	T
JAX00305110	11	18484535	0	G	A	A	G	A	A	A	A	G	A	A	G	A	A	G	H	G	A	A	A	G	A	A	A	A	A	A	A	A	A	G	A	G	A	G	A	A	A	A	G	G	G	H	H	A	G
JAX00187461	11	18485287	0	T	A	A	T	A	A	A	A	A	A	A	A	A	A	T	A	A	A	A	A	T	A	A	A	A	A	A	A	A	A	A	A	T	A	T	A	A	A	A	T	A	T	H	A	A	A
JAX00305111	11	18485330	1	G	A	G	G	G	G	G	A	G	G	G	G	G	G	G	G	G	G	G	G	G	G	G	G	G	G	G	G	G	G	G	G	G	H	G	G	G	G	H	G	G	G	H	G	G	G
JAX00187462	11	18486062	1	T	C	C	T	C	C	C	C	C	C	C	C	C	C	T	C	C	C	C	C	T	C	C	C	C	C	C	C	C	C	C	C	T	C	T	C	C	C	C	T	C	T	H	C	C	C
JAX00305113	11	18487922	0	T	C	T	T	T	T	T	C	T	T	T	T	T	T	T	T	T	T	T	T	T	T	T	T	T	T	T	T	T	T	T	T	T	H	T	T	T	T	H	T	T	T	H	T	T	T
JAX00024932	11	18490817	1	A	G	G	A	G	G	G	G	G	G	G	G	G	G	A	G	G	G	G	G	A	G	G	G	G	G	G	G	G	G	G	G	A	G	A	G	G	G	G	A	G	A	H	G	G	G
[truncated: 15,019 more rows]
[truncated: 127 more columns]
