# Supplementary material for: Genetic Analysis of Hematological Parameters in Incipient Lines of the Collaborative Cross
Source: G3 (Bethesda). 2012 Feb 1;2(2):157–65. doi: 10.1534/g3.111.001776 (PMC3284323; doi:10.1534/g3.111.001776)
Supplement: Supporting Information [file supp_2.2.157_TableS2.zip › chr12.csv]

id	chr	position	array	call0	call2	B/J	C57BL/6J	129/SvlmJ	NOD/LtJ	NZO/LtJ	CAST/EiJ	PWK/PhJ.2	WSB/EiJ	OR13m69	OR205m51	OR549m62	OR857m67	OR941m72	OR1390m66	OR1519m154	OR1536m143	OR2020m60	OR829m74	OR1122m139	OR125m64	OR190m55	OR220m52	OR291m157	OR380m69	OR489m79	OR555m52	OR559m152	OR699m69	OR779m146	OR822m147	OR896m61	OR940m160	OR1246m70	OR1401m157	OR1427m53	OR2075m59	OR2168m52	OR773m68	OR3594m47	OR3066m50	OR5066m143	OR3289m52	OR5049m130	OR5154m140
JAX00323920	12	3109153	0	A	G	A	A	A	A	A	G	G	A	A	G	A	G	A	A	A	H	A	G	A	H	G	A	G	A	A	A	A	G	A	G	G	A	G	A	A	A	A	A	H	A	H	A	G	G
JAX00032620	12	3136333	0	T	C	C	T	C	T	C	C	C	C	T	C	H	C	H	C	T	C	C	C	H	C	C	C	C	C	H	T	H	C	C	C	C	C	C	C	T	C	T	C	C	C	C	H	C	C
JAX00323924	12	3154165	0	A	G	A	A	A	A	A	A	G	A	A	G	A	A	A	A	A	H	A	G	A	H	H	A	G	A	A	A	A	G	A	A	A	A	G	A	A	A	A	A	A	A	A	A	G	G
JAX00323925	12	3154208	1	A	C	A	A	A	A	A	C	A	A	A	A	A	C	A	A	A	A	A	A	A	A	H	A	A	A	A	A	A	A	A	C	C	A	A	A	A	A	A	A	H	A	H	A	A	A
JAX00323927	12	3158987	0	G	T	G	G	G	G	G	T	T	G	H	T	H	T	G	G	G	T	G	T	G	H	T	G	T	G	G	G	G	T	G	T	T	G	T	G	G	G	G	G	H	G	H	G	T	T
JAX00323928	12	3164928	1	A	T	A	A	A	A	A	T	T	A	A	T	A	T	A	A	A	H	A	T	A	H	T	A	T	A	A	A	A	T	A	T	T	A	T	A	A	A	A	A	H	A	H	A	T	T
JAX00323933	12	3210996	0	G	A	G	G	G	G	G	A	A	G	G	A	G	A	G	G	G	H	G	A	G	H	A	G	A	G	G	G	G	A	G	A	A	G	A	G	G	G	G	G	H	G	H	G	A	A
JAX00032630	12	3260382	0	A	G	A	A	A	A	A	G	G	A	A	G	A	G	A	A	A	H	A	G	A	H	G	A	G	A	A	A	A	G	A	G	G	A	G	A	A	A	A	A	H	A	H	A	G	G
JAX00323938	12	3261007	0	G	A	G	G	G	G	G	A	G	G	G	G	G	A	G	G	G	G	G	G	G	G	G	G	G	G	G	G	G	G	G	A	A	G	G	G	G	G	G	G	H	G	H	G	G	G
JAX00323941	12	3283772	1	G	A	G	G	G	G	G	G	A	G	G	A	G	G	G	G	G	H	G	A	G	H	H	G	A	G	G	G	G	A	G	G	G	G	A	G	G	G	G	G	G	G	G	G	A	A
JAX00032632	12	3298127	1	A	G	A	A	A	A	A	G	G	A	A	G	A	G	A	A	A	H	A	G	A	H	G	A	G	A	A	A	A	G	A	G	G	A	G	A	A	A	A	A	H	A	H	A	G	G
JAX00032633	12	3300082	1	G	A	G	G	G	G	G	A	G	G	G	G	G	A	G	G	G	G	G	G	G	G	H	G	G	G	G	G	G	G	G	A	A	G	G	G	G	G	G	G	H	G	H	G	G	G
JAX00032637	12	3338645	1	T	G	T	T	T	T	T	G	G	T	T	G	T	G	T	T	T	H	T	G	T	H	G	T	G	T	T	T	T	G	T	G	G	T	G	T	T	T	T	T	H	T	H	T	G	G
JAX00032638	12	3377857	1	T	C	T	T	T	T	T	C	C	T	T	C	T	C	T	T	T	H	T	C	T	H	C	T	C	T	T	T	T	C	T	C	C	T	C	T	T	T	T	T	H	T	H	T	C	C
JAX00032639	12	3382183	1	A	G	A	A	A	A	A	G	A	A	A	A	A	G	A	A	A	A	A	A	A	A	H	A	A	A	A	A	A	A	A	G	G	A	A	A	A	A	A	A	H	A	H	A	A	A
JAX00323946	12	3388141	1	C	T	C	C	C	C	C	C	T	C	C	T	C	C	C	C	C	H	C	T	C	H	H	C	T	C	C	C	C	T	C	C	C	C	T	C	C	C	C	C	C	C	C	C	T	T
JAX00032640	12	3390891	1	G	A	G	G	G	G	G	G	A	G	G	A	G	G	G	G	G	H	G	A	G	H	H	G	A	G	G	G	G	A	G	G	G	G	A	G	G	G	G	G	G	G	G	G	A	A
JAX00032641	12	3420372	0	T	C	T	T	T	T	T	C	C	T	C	C	T	C	H	H	T	C	C	C	T	H	C	T	C	T	T	T	T	C	T	H	C	T	C	T	T	T	T	T	H	T	T	T	C	C
JAX00323951	12	3423249	0	T	G	T	T	T	T	T	G	G	T	T	G	T	G	T	T	T	H	T	G	T	H	G	T	G	T	T	T	T	G	T	G	G	T	G	T	T	T	T	T	H	T	H	T	G	G
JAX00032646	12	3458305	0	C	T	C	C	C	C	C	T	C	C	C	C	C	T	C	C	C	C	C	C	C	C	H	C	C	C	C	C	C	C	C	T	T	C	C	C	C	C	C	C	H	C	H	C	C	C
JAX00323952	12	3459825	0	C	G	C	C	C	C	C	G	G	C	C	G	C	G	C	C	C	H	C	G	C	C	G	C	G	C	C	C	C	G	C	G	G	C	G	C	C	C	C	C	C	C	C	C	G	G
JAX00323953	12	3475684	0	C	T	C	C	C	C	C	T	T	C	C	T	C	T	C	C	C	H	C	T	C	C	T	C	T	C	C	C	C	T	C	T	T	C	T	C	C	C	C	C	H	C	H	C	T	T
JAX00323954	12	3476800	1	G	A	G	G	G	G	G	A	A	G	G	A	G	A	G	G	G	H	G	A	G	G	A	G	A	G	G	G	G	A	G	A	A	G	A	G	G	G	G	G	H	G	H	G	A	A
JAX00323958	12	3500759	1	C	T	C	C	C	C	C	T	C	C	C	C	C	T	C	C	C	C	C	C	C	C	H	C	C	C	C	C	C	C	C	T	T	C	C	C	C	C	C	C	H	C	H	C	C	C
JAX00032648	12	3501831	0	C	T	C	C	T	C	T	T	T	T	C	T	H	T	H	T	C	T	T	T	C	T	T	T	T	T	C	C	C	T	T	T	T	T	T	T	C	T	C	T	T	T	T	C	T	T
JAX00323959	12	3507599	0	A	G	A	A	A	A	A	G	G	A	A	G	A	G	A	A	A	G	A	G	A	G	G	A	G	A	A	A	A	G	A	G	G	A	G	A	A	A	A	A	H	A	H	A	G	G
JAX00032649	12	3513600	1	G	C	G	G	C	G	G	G	G	C	G	G	H	G	H	C	G	H	C	G	G	G	G	C	G	G	G	G	G	G	H	G	G	C	G	C	G	G	G	C	H	C	H	G	G	G
JAX00323960	12	3525627	0	G	A	G	G	G	G	G	G	A	G	G	A	G	G	G	G	G	H	G	A	G	H	H	G	A	G	G	G	G	A	G	G	G	G	A	G	G	G	G	G	G	G	G	G	A	A
JAX00032651	12	3537389	0	C	T	C	C	C	C	C	C	T	C	C	T	C	C	C	C	C	H	C	T	C	H	H	C	T	C	C	C	C	T	C	C	C	C	T	C	C	C	C	C	C	C	C	C	T	T
JAX00199653	12	3544063	1	G	A	G	G	G	G	G	A	A	G	G	A	G	A	G	G	G	H	G	A	G	H	A	G	A	G	G	G	G	A	G	A	A	G	A	G	G	G	G	G	H	G	H	G	A	A
JAX00032654	12	3576889	0	T	C	T	T	C	T	C	C	C	C	T	C	H	C	H	C	T	C	C	C	T	C	C	C	C	C	T	T	T	C	C	C	C	C	C	C	T	C	T	C	C	C	C	T	C	C
JAX00032655	12	3586440	0	C	T	T	C	C	C	C	C	C	C	C	H	C	H	C	C	T	C	C	H	T	C	H	C	H	C	C	C	T	H	C	H	H	C	H	C	T	C	T	C	C	C	C	C	H	H
JAX00032656	12	3601347	0	T	C	T	T	C	T	C	C	C	C	T	C	H	C	H	C	T	C	C	C	T	C	C	C	C	C	T	T	T	C	C	C	C	C	C	C	T	C	T	C	C	C	C	T	C	C
JAX00199655	12	3601849	1	T	C	T	T	T	T	T	C	C	T	T	C	T	C	T	T	T	H	T	C	T	H	C	T	C	T	T	T	T	C	T	C	C	T	C	T	T	T	T	T	H	T	H	T	C	C
JAX00199656	12	3601982	0	T	G	T	T	T	T	T	G	G	T	T	G	T	G	T	T	T	H	T	G	T	H	G	T	G	T	T	T	T	G	T	G	G	T	G	T	T	T	T	T	H	T	H	T	G	G
JAX00199657	12	3602029	0	T	C	T	T	T	T	T	T	C	T	T	C	T	T	T	T	T	H	T	C	T	H	H	T	C	T	T	T	T	C	T	T	T	T	C	T	T	T	T	T	T	T	T	T	C	C
JAX00323964	12	3615328	1	A	G	A	A	A	A	A	G	A	A	A	A	A	G	A	A	A	A	A	A	A	A	H	A	A	A	A	A	A	A	A	G	G	A	A	A	A	A	A	A	H	A	H	A	A	A
JAX00323965	12	3615480	1	A	G	A	A	A	A	A	G	G	A	A	G	A	G	A	A	A	H	A	G	A	H	G	A	G	A	A	A	A	G	A	G	G	A	G	A	A	A	A	A	H	A	H	A	G	G
JAX00032658	12	3615657	0	C	T	C	C	T	C	T	T	T	T	C	T	H	T	H	T	C	T	T	T	C	T	T	T	T	T	C	C	C	T	T	T	T	T	T	T	C	T	C	T	T	T	T	C	T	T
JAX00032660	12	3644273	1	G	A	G	G	G	G	G	G	A	G	G	A	G	G	G	G	G	H	G	A	G	H	H	G	A	G	G	G	G	A	G	G	G	G	A	G	G	G	G	G	G	G	G	G	A	A
JAX00032661	12	3658233	1	G	C	G	G	C	G	G	G	G	G	G	G	G	G	H	C	G	H	C	G	G	G	G	G	G	G	G	G	G	G	G	G	G	G	G	C	G	G	G	C	G	G	H	G	G	G
JAX00323969	12	3664950	1	A	C	A	A	A	A	A	C	C	A	A	C	A	C	A	A	A	H	A	C	A	H	C	A	C	A	A	A	A	C	A	C	C	A	C	A	A	A	A	A	H	A	H	A	C	C
JAX00323971	12	3672189	1	T	C	T	T	T	T	T	T	C	T	T	C	T	T	T	T	T	H	T	C	T	H	H	T	C	T	T	T	T	C	T	T	T	T	C	T	T	T	T	T	T	T	T	T	C	C
JAX00323973	12	3685856	1	C	A	C	C	C	C	C	C	A	C	C	A	C	C	C	C	C	H	C	A	C	H	H	C	A	C	C	C	C	A	C	C	C	C	A	C	C	C	C	C	C	C	C	C	A	A
JAX00032663	12	3701820	1	G	T	G	G	T	G	T	T	G	G	G	G	G	T	H	T	G	H	T	G	G	H	H	G	G	T	G	G	G	G	H	T	T	G	G	T	G	T	G	T	H	G	T	G	G	G
JAX00323976	12	3720300	0	A	G	A	A	A	A	A	G	G	A	A	G	A	G	A	A	A	H	A	G	A	H	G	A	G	A	A	A	A	G	A	G	G	A	G	A	A	A	A	A	H	A	H	A	G	G
JAX00032665	12	3725697	1	T	C	T	T	C	T	C	C	C	T	T	C	T	C	H	C	T	C	C	C	T	C	C	T	C	C	T	T	T	C	H	C	C	T	C	C	T	C	T	C	H	T	C	T	C	C
JAX00323977	12	3727141	0	A	G	A	A	G	A	A	A	A	A	A	A	A	A	H	G	A	H	H	A	A	A	A	A	A	A	A	A	A	A	A	A	A	A	A	G	A	A	A	G	A	A	H	A	A	A
JAX00323979	12	3733021	0	G	A	G	G	G	G	A	A	A	G	G	A	G	A	G	G	G	H	G	A	G	A	A	G	A	A	G	G	G	A	H	A	A	G	A	G	G	A	G	G	H	G	H	G	A	A
JAX00323980	12	3733488	1	C	T	C	C	C	C	T	C	C	C	C	C	C	C	C	C	C	C	C	C	C	H	C	C	C	T	C	C	C	C	H	C	C	C	C	C	C	T	C	C	C	C	C	C	C	C
JAX00032666	12	3739126	0	A	G	A	A	A	A	A	G	G	A	A	G	A	G	A	A	A	H	A	G	A	H	G	A	G	A	A	A	A	G	A	G	G	A	G	A	A	A	A	A	H	A	H	A	G	G
JAX00199658	12	3750647	1	A	T	A	A	A	A	A	A	T	A	A	T	A	A	A	A	A	H	A	T	A	H	H	A	T	A	A	A	A	T	A	A	A	A	T	A	A	A	A	A	A	A	A	A	T	T
JAX00323981	12	3751219	1	A	G	A	A	A	A	A	G	A	A	A	A	A	G	A	A	A	A	A	A	A	A	H	A	A	A	A	A	A	A	A	G	G	A	A	A	A	A	A	A	H	A	H	A	A	A
JAX00323991	12	3783040	0	G	A	G	G	G	G	G	A	G	G	G	G	G	A	G	G	G	G	G	G	G	G	H	G	G	G	G	G	G	G	G	A	A	G	G	G	G	G	G	G	H	G	H	G	G	G
JAX00323992	12	3785956	1	G	A	G	G	G	G	G	G	A	G	G	A	G	G	G	G	G	H	G	A	G	H	H	G	A	G	G	G	G	A	G	G	G	G	A	G	G	G	G	G	G	G	G	G	A	A
JAX00323994	12	3793406	1	G	T	G	G	G	G	G	T	G	G	G	G	G	T	G	G	G	G	G	G	G	G	H	G	G	G	G	G	G	G	G	T	T	G	G	G	G	G	G	G	H	G	H	G	G	G
JAX00323996	12	3798336	1	T	C	T	T	C	T	T	C	C	T	T	C	T	C	H	C	T	C	C	C	T	H	C	T	C	T	T	T	T	C	T	C	C	T	C	C	T	T	T	C	H	T	C	T	C	C
JAX00032671	12	3817704	1	A	G	A	A	G	A	A	G	G	A	A	G	A	G	H	G	A	G	G	G	A	H	G	A	G	A	A	A	A	G	A	G	G	A	G	G	A	A	A	G	H	A	G	A	G	G
JAX00323999	12	3820989	0	G	A	G	G	G	G	G	G	A	G	G	A	G	G	G	G	G	H	G	A	G	H	H	G	A	G	G	G	G	A	G	G	G	G	A	G	G	G	G	G	G	G	G	G	A	A
JAX00324001	12	3823756	1	A	G	A	A	A	A	A	G	G	A	A	G	A	G	A	A	A	H	A	G	A	H	G	A	G	A	A	A	A	G	A	G	G	A	G	A	A	A	A	A	H	A	H	A	G	G
JAX00324005	12	3835862	0	C	T	C	C	T	C	C	C	T	C	C	T	C	C	H	T	C	T	T	T	C	H	H	C	T	C	C	C	C	T	C	C	C	C	T	T	C	C	C	T	C	C	H	C	T	T
JAX00324006	12	3837970	1	T	C	T	T	C	T	T	T	C	T	T	C	T	T	H	C	T	C	C	C	T	H	H	T	C	T	T	T	T	C	T	T	T	T	C	C	T	T	T	C	T	T	H	T	C	C
JAX00324008	12	3839621	0	G	A	G	G	G	G	G	G	A	G	G	A	G	G	G	G	G	H	G	A	G	H	H	G	A	G	G	G	G	A	G	G	G	G	A	G	G	G	G	G	G	G	G	G	A	A
JAX00324009	12	3841245	0	A	G	A	A	G	A	A	G	G	A	A	G	A	G	H	G	A	G	G	G	A	H	G	A	G	A	A	A	A	G	A	G	G	A	G	G	A	A	A	G	H	A	G	A	G	G
JAX00324010	12	3846640	0	T	C	T	T	T	T	T	C	C	T	T	H	T	C	T	T	T	H	T	C	T	H	C	T	C	T	T	T	T	C	T	C	C	T	C	T	T	T	T	T	H	T	H	T	C	C
JAX00324012	12	3867119	1	T	C	T	T	C	T	T	C	C	T	T	C	T	C	H	C	T	C	C	C	T	H	C	T	C	T	T	T	T	C	T	C	C	T	C	C	T	T	T	C	H	T	C	T	C	C
JAX00032676	12	3871941	1	A	G	A	A	G	A	A	G	G	A	A	G	A	G	H	G	A	G	G	G	A	H	G	A	G	A	A	A	A	G	A	G	G	A	G	G	A	A	A	G	H	A	G	A	G	G
JAX00324019	12	3878287	0	T	C	T	T	C	T	T	T	C	T	T	C	T	T	H	C	T	C	C	C	T	H	H	T	C	T	T	T	T	C	T	T	T	T	C	C	T	T	T	C	T	T	H	T	C	C
JAX00324020	12	3888634	1	C	T	C	C	T	C	C	C	C	C	C	C	C	C	H	T	C	H	T	C	C	C	C	C	C	C	C	C	C	C	C	C	C	C	C	T	C	C	C	T	C	C	H	C	C	C
JAX00324024	12	3902983	1	T	A	T	T	T	T	T	A	T	T	T	T	T	A	T	T	T	T	T	T	T	T	H	T	T	T	T	T	T	T	T	A	A	T	T	T	T	T	T	T	H	T	H	T	T	T
JAX00032678	12	3904328	0	G	A	G	G	A	G	G	G	G	G	G	G	G	G	H	A	G	H	A	G	G	G	G	G	G	G	G	G	G	G	G	G	G	G	G	A	G	G	G	A	G	G	H	G	G	G
JAX00324025	12	3919000	0	T	C	T	T	T	T	T	C	C	T	T	C	T	H	T	T	T	H	T	C	T	H	C	T	C	T	T	T	T	C	T	C	H	T	C	T	T	T	T	T	T	T	T	T	C	C
JAX00032679	12	3919384	1	A	G	A	A	G	A	A	G	G	A	A	G	A	G	H	G	A	G	G	G	A	H	G	A	G	A	A	A	A	G	A	G	G	A	G	G	A	A	A	G	H	A	G	A	G	G
JAX00324026	12	3920204	1	C	T	C	C	C	C	C	T	T	C	C	T	C	T	C	C	C	H	C	T	C	H	T	C	T	C	C	C	C	T	C	T	T	C	T	C	C	C	C	C	H	C	H	C	T	T
JAX00032680	12	3921304	1	A	G	A	A	G	A	A	G	G	A	A	G	A	G	H	G	A	G	G	G	A	H	G	A	G	A	A	A	A	G	A	G	G	A	G	G	A	A	A	G	H	A	G	A	G	G
JAX00324028	12	3922335	0	A	G	A	A	G	A	A	G	G	A	A	G	A	G	H	G	A	G	G	G	A	H	G	A	G	A	A	A	A	G	A	G	G	A	G	G	A	A	A	G	H	A	G	A	G	G
JAX00324030	12	3948902	1	C	T	C	C	C	C	C	T	C	C	C	C	C	T	C	C	C	C	C	C	C	C	H	C	C	C	C	C	C	C	C	T	T	C	C	C	C	C	C	C	H	C	H	C	C	C
JAX00324031	12	3948967	0	C	A	C	C	C	C	C	A	A	C	C	A	C	A	C	C	C	H	C	A	C	H	A	C	A	C	C	C	C	A	C	A	A	C	A	C	C	C	C	C	H	C	H	C	A	A
JAX00324033	12	3957624	0	T	C	T	T	T	T	T	C	C	T	T	C	T	C	T	T	T	H	T	C	T	C	C	T	C	T	T	T	T	C	T	C	C	T	C	T	T	T	T	T	H	T	C	T	C	C
JAX00324034	12	3968438	0	C	G	C	C	C	C	C	C	G	C	C	G	C	C	C	C	C	H	C	G	C	H	H	C	G	C	C	C	C	G	C	C	C	C	G	C	C	C	C	C	C	C	C	C	G	G
JAX00032683	12	3974455	1	T	C	T	T	T	T	T	C	C	T	T	C	T	C	T	T	T	H	T	C	T	H	C	T	C	T	T	T	T	C	T	C	C	T	C	T	T	T	T	T	H	T	H	T	C	C
JAX00324042	12	3997114	1	C	T	C	C	C	C	C	T	C	C	C	C	C	T	C	C	C	C	C	C	C	C	H	C	C	C	C	C	C	C	C	T	T	C	C	C	C	C	C	C	H	C	H	C	C	C
JAX00032686	12	4018838	1	G	A	G	G	G	G	G	A	A	G	G	A	G	A	G	G	G	H	G	A	G	H	A	G	A	G	G	G	G	A	G	A	A	G	A	G	G	G	G	G	H	G	H	G	A	A
JAX00324048	12	4037881	1	A	T	A	A	A	A	A	T	A	A	A	A	A	T	A	A	A	A	A	A	A	A	H	A	A	A	A	A	A	A	A	T	T	A	A	A	A	A	A	A	H	A	H	A	A	A
JAX00032691	12	4062045	1	T	C	T	T	T	T	T	C	C	T	T	C	T	C	T	T	T	H	T	C	T	H	C	T	C	T	T	T	T	C	T	C	C	T	C	T	T	T	T	T	H	T	H	T	C	C
JAX00324050	12	4068093	0	G	A	G	G	G	G	G	G	A	G	G	A	G	G	G	G	G	H	G	A	G	H	H	G	A	G	G	G	G	A	G	G	G	G	A	G	G	G	G	G	G	G	G	G	A	A
JAX00324051	12	4068601	1	A	G	A	A	A	A	A	A	G	A	A	G	A	A	A	A	A	H	A	G	A	H	H	A	G	A	A	A	A	G	A	A	A	A	G	A	A	A	A	A	A	A	A	A	G	G
JAX00324053	12	4099063	1	A	G	A	A	A	A	A	G	A	A	A	A	A	G	A	A	A	A	A	A	A	A	H	A	A	A	A	A	A	A	A	G	G	A	A	A	A	A	A	A	H	A	H	A	A	A
JAX00324054	12	4106539	1	T	C	T	T	T	T	T	T	T	C	T	T	H	T	T	T	T	T	T	T	T	T	T	C	T	T	T	T	T	T	H	T	T	C	T	T	T	T	T	T	H	C	T	T	T	T
JAX00324055	12	4112712	1	G	A	G	G	G	G	G	G	A	G	G	A	G	G	G	G	G	H	G	A	G	H	H	G	A	G	G	G	G	A	G	G	G	G	A	G	G	G	G	G	G	G	G	G	A	A
JAX00199662	12	4120304	0	C	T	C	C	C	C	C	T	T	C	C	T	C	T	C	C	C	H	C	T	C	H	T	C	T	C	C	C	C	T	C	T	T	C	T	C	C	C	C	C	H	C	H	C	T	T
JAX00324058	12	4139410	1	A	G	A	A	A	A	A	A	G	A	A	G	A	A	A	A	A	H	A	G	A	H	H	A	G	A	A	A	A	G	A	A	A	A	G	A	A	A	A	A	A	A	A	A	G	G
JAX00324060	12	4142753	0	A	C	A	A	A	A	A	C	C	C	A	C	H	C	A	A	A	H	A	C	A	H	C	C	C	A	A	A	A	C	H	C	C	C	C	A	A	A	A	A	C	C	H	A	C	C
JAX00324061	12	4143498	0	T	C	T	T	T	T	T	C	C	T	T	C	T	C	T	T	T	H	T	C	T	H	C	T	C	T	T	T	T	C	T	C	C	T	C	T	T	T	T	T	H	T	H	T	C	C
JAX00324062	12	4143891	1	C	T	C	C	C	C	C	C	T	C	C	T	C	C	C	C	C	H	C	T	C	H	H	C	T	C	C	C	C	T	C	C	C	C	T	C	C	C	C	C	C	C	C	C	T	T
JAX00199663	12	4144017	1	C	G	C	C	C	C	C	G	G	C	C	G	C	G	C	C	C	H	C	G	C	H	G	C	G	C	C	C	C	G	C	G	G	C	G	C	C	C	C	C	H	C	H	C	G	G
JAX00324063	12	4144219	0	C	T	C	C	C	C	C	T	C	C	C	C	C	T	C	C	C	C	C	C	C	C	H	C	C	C	C	C	C	C	C	T	T	C	C	C	C	C	C	C	H	C	H	C	C	C
JAX00324064	12	4144263	0	A	G	A	A	A	A	A	G	G	A	A	G	A	G	A	A	A	H	A	G	A	H	G	A	G	A	A	A	A	G	A	G	G	A	G	A	A	A	A	A	H	A	H	A	G	G
JAX00324065	12	4165328	0	G	A	G	G	G	G	G	G	G	A	G	G	H	G	G	G	G	G	G	G	G	G	G	A	G	G	G	G	G	G	H	G	G	A	G	G	G	G	G	G	H	A	G	G	G	G
JAX00032699	12	4173700	0	T	G	T	T	T	T	T	G	G	T	T	G	T	G	T	T	T	H	T	G	T	H	G	T	G	T	T	T	T	G	T	G	G	T	G	T	T	T	T	T	H	T	H	T	G	G
JAX00032700	12	4173838	1	G	A	G	G	G	G	G	G	A	G	G	A	G	G	G	G	G	H	G	A	G	H	H	G	A	G	G	G	G	A	G	G	G	G	A	G	G	G	G	G	G	G	G	G	A	A
JAX00324069	12	4180791	1	T	C	T	T	T	T	T	C	C	C	T	C	H	C	T	T	T	H	T	C	T	H	C	C	C	T	T	T	T	C	H	C	C	C	C	T	T	T	T	T	C	C	H	T	C	C
JAX00324074	12	4208178	0	G	A	G	G	G	G	G	A	G	G	G	G	G	A	G	G	G	G	G	G	G	G	H	G	G	G	G	G	G	G	G	A	A	G	G	G	G	G	G	G	H	G	H	G	G	G
JAX00324075	12	4208263	0	C	T	C	C	C	C	C	T	C	C	C	C	C	T	C	C	C	C	C	C	C	C	H	C	C	C	C	C	C	C	C	T	T	C	C	C	C	C	C	C	H	C	H	C	C	C
JAX00032701	12	4214080	0	A	G	A	A	A	A	A	G	G	A	A	G	A	G	A	A	A	H	A	G	A	G	G	A	G	A	A	A	A	G	A	G	G	A	G	A	A	A	A	A	H	A	H	A	G	G
JAX00032702	12	4214117	1	C	T	C	C	C	C	C	T	T	C	C	T	C	T	C	C	C	H	C	T	C	H	T	C	T	C	C	C	C	T	C	T	T	C	T	C	C	C	C	C	H	C	H	C	T	T
JAX00324076	12	4214424	0	G	A	G	G	G	G	G	G	A	G	G	A	G	G	G	G	G	H	G	A	G	A	A	G	A	H	G	G	G	A	G	G	G	G	A	G	G	G	G	G	G	G	G	G	A	A
JAX00032703	12	4216158	0	T	C	T	T	T	T	T	C	C	C	T	C	H	C	T	T	T	H	T	C	T	H	C	C	C	T	T	T	T	C	H	C	C	C	C	T	T	T	T	T	C	C	H	T	C	C
JAX00324078	12	4238118	0	T	C	T	T	T	T	T	T	C	T	T	C	T	T	T	T	T	H	T	C	T	H	C	T	C	T	T	T	T	C	T	T	T	T	C	T	T	T	T	T	T	T	T	T	C	C
JAX00324081	12	4246180	0	G	A	G	G	G	G	G	A	A	A	G	A	H	A	G	G	G	H	G	A	G	H	A	A	A	G	G	G	G	A	H	A	A	A	A	G	G	G	G	G	A	A	H	G	A	A
JAX00324082	12	4249502	1	T	G	T	T	T	T	T	G	T	T	T	T	T	G	T	T	T	T	T	T	T	T	T	T	T	T	T	T	T	T	T	G	G	T	T	T	T	T	T	T	H	T	H	T	T	T
JAX00032706	12	4261686	0	C	T	C	C	C	C	C	T	C	C	C	C	C	T	C	C	C	C	C	C	C	C	C	C	C	C	C	C	C	C	C	T	T	C	C	C	C	C	C	C	H	C	H	C	C	C
JAX00324087	12	4280836	1	T	G	T	T	T	T	T	G	T	T	T	T	T	G	T	T	T	T	T	T	T	T	T	T	T	T	T	T	T	T	T	G	G	T	T	T	T	T	T	T	H	T	H	T	T	T
JAX00324088	12	4281095	0	A	C	A	A	A	A	A	C	C	A	A	C	A	C	A	A	A	H	A	C	A	H	C	A	C	A	A	A	A	C	A	C	C	A	C	A	A	A	A	A	H	A	H	A	C	C
JAX00032707	12	4299569	1	T	C	T	T	T	T	T	T	C	T	T	C	T	T	T	T	T	H	T	C	T	H	H	T	C	T	T	T	T	C	T	T	T	T	C	T	T	T	T	T	T	T	T	T	C	C
JAX00032709	12	4301309	1	A	C	A	A	A	A	A	A	C	A	A	C	A	A	A	A	A	H	A	C	A	H	H	A	C	A	A	A	A	C	A	A	A	A	C	A	A	A	A	A	A	A	A	A	C	C
JAX00324089	12	4305053	0	C	T	C	C	C	C	C	T	C	C	C	C	C	T	C	C	C	C	C	C	C	C	H	C	C	C	C	C	C	C	C	T	T	C	C	C	C	C	C	C	H	C	H	C	C	C
JAX00324093	12	4328841	0	C	T	C	C	C	C	C	T	T	C	C	T	C	T	C	C	C	H	C	T	C	H	T	C	T	C	C	C	C	T	C	T	T	C	T	C	C	C	C	C	H	C	H	C	T	T
JAX00199665	12	4331062	0	T	C	T	T	T	T	T	C	C	T	T	C	T	C	T	T	T	H	T	C	T	H	C	T	C	T	T	T	T	C	T	C	C	T	C	T	T	T	T	T	H	T	H	T	C	C
JAX00199666	12	4331074	1	T	C	T	T	T	T	T	C	C	T	T	C	T	C	T	T	T	H	T	C	T	H	C	T	C	T	T	T	T	C	T	C	C	T	C	T	T	T	T	T	H	T	H	T	C	C
JAX00032710	12	4340886	1	A	G	A	A	A	A	A	G	G	A	A	G	A	G	A	A	A	H	A	G	A	H	G	A	G	A	A	A	A	G	A	G	G	A	G	A	A	A	A	A	H	A	H	A	G	G
JAX00324095	12	4349123	1	T	A	T	T	T	T	T	A	T	T	T	T	T	A	T	T	T	T	T	T	T	T	H	T	T	T	T	T	T	T	T	A	A	T	T	T	T	T	T	T	H	T	H	T	T	T
JAX00032712	12	4352723	1	T	C	T	T	T	T	C	C	C	C	T	C	H	C	T	T	T	H	T	C	T	C	C	C	C	C	T	T	T	C	C	C	C	C	C	T	T	C	T	T	C	C	H	T	C	C
JAX00324098	12	4379301	1	A	C	A	A	A	A	A	A	C	A	A	C	A	A	A	A	A	H	A	C	A	H	H	A	C	A	A	A	A	C	A	A	A	A	C	A	A	A	A	A	A	A	A	A	C	C
JAX00032714	12	4381666	0	G	T	G	G	G	G	T	T	T	G	G	T	G	T	G	G	G	H	G	T	G	T	T	G	T	T	G	G	G	T	H	T	T	G	T	G	G	T	G	G	H	G	H	G	T	T
JAX00032715	12	4385803	1	C	T	C	C	C	C	T	T	T	T	C	T	H	T	C	C	C	H	C	T	C	T	T	T	T	T	C	C	C	T	T	T	T	T	T	C	C	T	C	C	T	T	H	C	T	T
JAX00324104	12	4395444	0	C	T	C	C	C	C	C	C	T	C	C	T	C	C	C	C	C	H	C	T	C	H	H	C	T	C	C	C	C	T	C	C	C	C	T	C	C	C	C	C	C	C	C	C	T	T
JAX00324105	12	4400307	0	T	A	T	T	T	T	T	A	T	T	T	T	T	A	T	T	T	T	T	T	T	T	H	T	T	T	T	T	T	T	T	A	A	T	T	T	T	T	T	T	H	T	H	T	T	T
JAX00324106	12	4401072	0	A	T	A	A	A	A	A	T	T	A	A	T	A	T	A	A	A	A	A	T	A	H	T	A	T	A	A	A	A	T	A	T	T	A	T	A	A	A	A	A	H	A	H	A	T	T
JAX00324109	12	4437026	0	C	T	C	C	C	C	C	C	T	C	C	T	C	C	C	C	C	H	C	T	C	H	H	C	T	C	C	C	C	T	C	C	C	C	T	C	C	C	C	C	C	C	C	C	T	T
JAX00199668	12	4453297	1	G	T	G	G	G	G	G	T	T	G	G	T	G	T	G	G	G	H	G	T	G	H	T	G	T	G	G	G	G	T	G	T	T	G	T	G	G	G	G	G	H	G	H	G	T	T
JAX00032719	12	4459091	0	T	A	T	T	T	T	T	A	T	T	T	T	T	A	T	T	T	T	T	T	T	T	A	T	T	T	T	T	T	T	T	A	A	T	T	T	T	T	T	T	H	T	H	T	T	T
JAX00032721	12	4460791	1	A	G	A	A	A	A	A	G	G	A	A	G	A	G	A	A	A	H	A	G	A	H	G	A	G	A	A	A	A	G	A	G	G	A	G	A	A	A	A	A	H	A	H	A	G	G
JAX00324111	12	4463707	0	G	A	G	G	G	G	G	A	A	G	G	A	G	A	G	G	G	H	G	A	G	H	A	G	A	G	G	G	G	A	G	A	A	G	A	G	G	G	G	G	H	G	H	G	A	A
JAX00032722	12	4501311	1	G	A	G	G	G	G	G	A	G	G	G	G	G	A	G	G	G	G	G	G	G	G	H	G	G	G	G	G	G	G	G	A	A	G	G	G	G	G	G	G	H	G	H	G	G	G
JAX00324113	12	4501770	0	C	G	C	C	C	C	C	G	C	C	C	C	C	G	C	C	C	C	C	C	C	C	H	C	C	C	C	C	C	C	C	G	G	C	C	C	C	C	C	C	H	C	H	C	C	C
JAX00324115	12	4510855	1	A	G	A	A	A	A	A	G	G	A	A	G	A	G	A	A	A	H	A	G	A	H	G	A	G	A	A	A	A	G	A	G	G	A	G	A	A	A	A	A	H	A	H	A	G	G
JAX00324118	12	4530011	1	G	A	G	G	G	G	G	A	A	A	G	A	H	A	G	G	G	H	G	A	G	H	A	A	A	G	G	G	G	A	H	A	A	A	A	G	G	G	G	G	A	A	H	G	A	A
JAX00032726	12	4539573	1	T	C	T	T	T	T	C	C	C	C	T	C	H	C	T	T	T	H	T	C	T	C	C	C	C	C	T	T	T	C	C	C	C	C	C	T	T	C	T	T	C	C	H	T	C	C
JAX00032727	12	4539644	0	A	C	A	A	A	A	A	C	C	A	A	C	A	C	A	A	A	H	A	C	A	H	C	A	C	A	A	A	A	C	A	C	C	A	C	A	A	A	A	A	H	A	H	A	C	C
JAX00324121	12	4547302	0	C	T	C	C	C	C	C	C	T	C	C	T	C	C	C	C	C	H	C	T	C	H	H	C	T	C	C	C	C	T	C	C	C	C	T	C	C	C	C	C	C	C	C	C	T	T
JAX00324122	12	4547435	0	G	T	G	G	G	G	G	T	G	G	G	G	G	T	G	G	G	G	G	G	G	G	H	G	G	G	G	G	G	G	G	T	T	G	G	G	G	G	G	G	H	G	H	G	G	G
JAX00199670	12	4549062	1	T	C	T	T	T	T	T	C	C	T	T	C	T	C	T	T	T	H	T	C	T	H	C	T	C	T	T	T	T	C	T	C	C	T	C	T	T	T	T	T	H	T	H	T	C	C
JAX00324124	12	4549364	0	G	A	G	G	G	G	G	A	A	G	G	A	G	A	G	G	G	H	G	A	G	H	A	G	A	G	G	G	G	A	G	A	A	G	A	G	G	G	G	G	H	G	H	G	A	A
JAX00032728	12	4575387	1	T	A	T	T	T	T	T	A	T	T	T	T	T	A	T	T	T	T	T	T	T	T	H	T	T	T	T	T	T	T	T	A	A	T	T	T	T	T	T	T	H	T	H	T	T	T
JAX00032730	12	4595355	0	A	T	A	A	A	A	A	T	T	T	A	T	H	T	A	A	A	H	A	T	A	H	T	T	T	A	A	A	A	T	H	T	T	T	T	A	A	A	A	A	T	T	H	A	T	T
JAX00032731	12	4616305	1	T	C	T	T	T	T	T	C	C	C	T	C	H	C	T	T	T	H	T	C	T	H	C	C	C	T	T	T	T	C	H	C	C	C	C	T	T	T	T	T	C	C	H	T	C	C
JAX00032732	12	4621101	1	T	C	T	T	T	T	T	T	C	T	T	C	T	T	T	T	T	H	T	C	T	H	H	T	C	T	T	T	T	C	T	T	T	T	C	T	T	T	T	T	T	T	T	T	C	C
JAX00324125	12	4622529	1	A	G	A	A	A	A	A	G	A	A	A	A	A	G	A	A	A	A	A	A	A	A	H	A	A	A	A	A	A	A	A	G	G	A	A	A	A	A	A	A	H	A	H	A	A	A
JAX00324126	12	4622681	0	G	T	G	G	G	G	G	T	T	G	G	T	G	T	G	G	G	H	G	T	G	H	T	G	T	G	G	G	G	T	G	T	T	G	T	G	G	G	G	G	H	G	H	G	T	T
JAX00324127	12	4623087	0	C	A	C	C	C	C	C	A	A	A	C	A	H	A	C	C	C	H	C	A	C	H	A	A	A	C	C	C	C	A	H	A	A	A	A	C	C	C	C	C	A	A	C	C	A	A
JAX00324130	12	4624901	1	A	G	A	A	A	A	A	G	G	A	A	G	A	G	A	A	A	H	A	G	A	H	G	A	G	A	A	A	A	G	A	G	G	A	G	A	A	A	A	A	H	A	H	A	G	G
JAX00324131	12	4626660	0	C	T	C	C	C	C	C	C	T	C	C	T	C	C	C	C	C	C	C	T	C	C	C	C	T	C	C	C	C	T	C	C	C	C	T	C	C	C	C	C	C	C	C	C	T	T
JAX00324134	12	4627947	0	C	A	C	C	C	C	C	C	A	C	C	A	C	C	C	C	C	H	C	A	C	H	H	C	A	C	C	C	C	A	C	C	C	C	A	C	C	C	C	C	C	C	C	C	A	A
JAX00032734	12	4658131	1	T	G	T	T	T	T	T	G	T	G	T	T	H	G	T	T	T	T	T	T	T	T	H	G	T	T	T	T	T	T	H	G	G	G	T	T	T	T	T	T	G	G	H	T	T	T
JAX00032735	12	4658426	1	G	C	G	G	G	G	G	C	G	C	G	G	H	C	G	G	G	G	G	G	G	G	H	C	G	G	G	G	G	G	H	C	C	C	G	G	G	G	G	G	C	C	H	G	G	G
JAX00032736	12	4659993	0	T	A	T	T	T	T	T	A	A	T	T	A	T	A	T	T	T	H	T	A	T	H	A	T	A	T	T	T	T	A	T	A	A	T	A	T	T	T	T	T	H	T	H	T	A	A
JAX00324136	12	4672745	1	G	A	G	G	G	G	G	G	G	A	G	G	H	G	G	G	G	G	G	G	G	G	G	A	G	G	G	G	G	G	H	G	G	A	G	G	G	G	G	G	H	A	G	G	G	G
JAX00324137	12	4697849	0	A	G	A	A	A	A	A	A	G	A	A	G	A	A	A	A	A	H	A	G	A	G	H	A	G	A	A	A	A	G	A	A	A	A	G	A	A	A	A	A	A	A	A	A	G	G
JAX00032737	12	4698126	0	T	C	T	T	T	T	T	C	C	T	H	C	T	C	T	T	T	H	H	C	T	H	C	T	C	T	T	T	T	C	T	C	C	T	C	T	T	T	T	T	H	T	H	T	C	C
JAX00032738	12	4698142	1	C	T	C	C	C	C	C	T	C	C	C	C	C	T	C	C	C	C	C	C	C	C	H	C	C	C	C	C	C	C	C	T	T	C	C	C	C	C	C	C	H	C	H	C	C	C
JAX00032739	12	4698287	0	A	T	A	A	A	A	A	T	T	A	A	T	A	T	A	A	A	A	A	T	A	A	T	A	T	A	A	A	A	T	A	T	T	A	T	A	A	A	A	A	A	A	A	A	T	T
JAX00324139	12	4705345	0	C	T	C	C	C	C	C	T	C	C	C	C	C	H	C	C	C	C	C	C	C	C	H	C	C	C	C	C	C	C	C	T	T	C	C	C	C	C	C	C	H	C	H	C	C	C
JAX00324140	12	4705904	0	G	A	G	G	G	G	G	A	A	A	G	A	G	A	G	G	G	H	G	A	G	H	A	A	A	G	G	G	G	A	H	A	A	A	A	G	G	G	G	G	A	A	H	G	A	A
JAX00032740	12	4727407	0	A	G	A	A	A	A	A	G	G	A	A	G	A	G	A	A	A	H	A	G	A	H	G	A	G	A	A	A	A	G	A	G	G	A	G	A	A	A	A	A	H	A	H	A	G	G
JAX00032741	12	4731661	1	T	C	T	T	T	T	T	T	T	C	T	T	T	T	T	T	T	T	T	T	T	T	T	C	T	T	T	T	T	T	H	T	T	C	T	T	T	T	T	T	H	C	T	T	T	T
JAX00324148	12	4753737	1	A	G	A	A	A	A	A	G	A	A	A	A	A	G	A	A	A	A	A	A	A	A	H	A	A	A	A	A	A	A	A	G	G	A	A	A	A	A	A	A	H	A	H	A	A	A
JAX00324152	12	4756849	0	C	T	C	C	C	C	C	T	T	C	C	T	C	T	C	C	C	H	C	T	C	H	T	C	T	C	C	C	C	T	C	T	T	C	T	C	C	C	C	C	H	C	H	C	T	T
JAX00324153	12	4759140	0	C	T	C	C	C	C	C	T	T	C	C	T	C	T	C	C	C	H	C	T	C	T	T	C	T	H	C	C	C	T	C	T	T	C	T	C	C	C	C	C	H	C	H	C	T	T
JAX00324154	12	4760589	0	C	T	C	C	C	C	C	C	T	C	C	H	C	C	C	C	C	H	C	T	C	H	C	C	T	C	C	C	C	T	C	C	C	C	T	C	C	C	C	C	C	C	C	C	T	T
JAX00032744	12	4783470	0	T	C	T	T	T	T	T	T	C	T	T	C	T	T	T	T	T	H	T	C	T	H	T	T	C	T	T	T	T	C	T	T	T	T	C	T	T	T	T	T	T	T	T	T	C	C
JAX00324157	12	4792688	0	T	G	T	T	T	T	T	G	G	T	T	G	T	G	T	T	T	H	T	G	T	H	G	T	G	T	T	T	T	G	T	G	G	T	G	T	T	T	T	T	H	T	H	T	G	G
JAX00324158	12	4793681	0	G	A	G	G	G	G	G	A	A	G	G	A	G	H	G	G	G	G	G	A	G	G	A	G	A	G	G	G	G	A	G	A	A	G	A	G	G	G	G	G	G	G	G	G	H	A
JAX00324159	12	4794892	1	T	A	T	T	T	T	T	T	T	A	T	T	T	T	T	T	T	T	T	T	T	T	T	A	T	T	T	T	T	T	H	T	T	A	T	T	T	T	T	T	H	A	T	T	T	T
JAX00324161	12	4795354	1	A	C	A	A	A	A	A	C	C	A	A	C	A	C	A	A	A	H	A	C	A	H	C	A	C	A	A	A	A	C	A	C	C	A	C	A	A	A	A	A	H	A	H	A	C	C
JAX00324162	12	4800774	0	G	A	G	G	G	G	G	A	G	G	G	G	G	A	G	G	G	G	G	G	G	G	G	G	G	G	G	G	G	G	G	A	A	G	G	G	G	G	G	G	H	G	H	G	G	G
JAX00324164	12	4801964	1	G	T	G	G	G	G	G	T	G	G	G	G	G	T	G	G	G	G	G	G	G	G	T	G	G	G	G	G	G	G	G	T	T	G	G	G	G	G	G	G	H	G	H	G	G	G
JAX00032747	12	4822135	1	T	C	T	T	T	T	T	T	T	C	T	T	T	T	T	T	T	T	T	T	T	T	T	C	T	T	T	T	T	T	H	T	T	C	T	T	T	T	T	T	H	C	T	T	T	T
JAX00032748	12	4822922	0	T	C	T	T	T	T	T	T	C	C	T	C	T	T	T	T	T	T	T	C	T	T	T	C	C	T	T	T	T	C	T	T	T	C	C	T	T	T	T	T	T	C	T	T	C	C
JAX00199674	12	4854857	0	G	A	G	G	G	G	G	G	A	G	G	A	G	G	G	G	G	H	G	A	G	H	H	G	A	G	G	G	G	A	G	G	G	G	A	G	G	G	G	G	G	G	G	G	A	A
JAX00032749	12	4857508	0	C	T	C	C	C	C	C	C	C	T	C	C	H	C	C	C	C	C	C	C	C	C	C	T	C	C	C	C	C	C	H	C	C	T	C	C	C	C	C	C	H	T	C	C	C	C
JAX00324166	12	4859699	1	G	A	G	G	G	G	G	G	A	G	G	A	G	G	G	G	G	H	G	A	G	H	H	G	A	G	G	G	G	A	G	G	G	G	A	G	G	G	G	G	G	G	G	G	A	A
JAX00324167	12	4862781	0	T	C	T	T	T	T	T	T	T	C	T	T	H	T	T	T	T	T	T	T	T	T	T	C	T	T	T	T	T	T	H	T	T	C	T	T	T	T	T	T	H	C	T	T	T	T
JAX00324172	12	4872212	0	G	A	G	G	G	G	G	G	G	A	G	G	G	G	G	G	G	G	G	G	G	G	G	A	G	G	G	G	G	G	H	G	G	A	G	G	G	G	G	G	H	A	G	G	G	G
JAX00324174	12	4872664	0	A	G	A	A	A	A	A	G	A	A	A	A	A	G	A	A	A	A	A	A	A	A	H	A	A	A	A	A	A	A	A	G	G	A	A	A	A	A	A	A	H	A	H	A	A	A
JAX00324175	12	4889166	0	C	T	C	C	C	C	C	T	C	C	C	C	C	T	C	C	C	C	C	C	C	C	H	C	C	C	C	C	C	C	C	T	T	C	C	C	C	C	C	C	H	C	H	C	C	C
JAX00324176	12	4889839	0	C	T	C	C	C	C	C	C	C	T	C	C	H	C	C	C	C	C	C	C	C	C	C	T	C	C	C	C	C	C	H	C	C	T	C	C	C	C	C	C	H	T	C	C	C	C
JAX00324177	12	4893049	0	A	T	A	A	A	A	A	T	T	A	A	T	A	T	A	A	A	H	A	T	A	H	T	A	T	A	A	A	A	T	A	T	T	A	T	A	A	A	A	A	H	A	H	A	T	T
JAX00032752	12	4899378	0	C	G	C	C	C	C	C	G	G	C	C	G	C	G	C	C	C	H	C	G	C	H	G	C	G	C	C	C	C	G	C	G	G	C	G	C	C	C	C	C	H	C	H	C	G	G
JAX00324179	12	4900213	0	T	C	T	T	T	T	T	T	C	T	T	C	T	T	T	T	T	H	T	C	T	H	H	T	C	T	T	T	T	C	T	T	T	T	C	T	T	T	T	T	T	T	T	T	C	C
JAX00324180	12	4908554	0	C	T	C	C	C	C	C	C	C	T	C	C	C	C	C	C	C	C	C	C	C	C	C	T	C	C	C	C	C	C	H	C	C	T	C	C	C	C	C	C	H	T	C	C	C	C
JAX00324181	12	4908815	0	T	G	T	T	T	T	T	T	G	T	T	G	T	T	T	T	T	H	T	G	T	H	H	T	G	T	T	T	T	G	T	T	T	T	G	T	T	T	T	T	T	T	T	T	G	G
JAX00324182	12	4908996	0	C	T	C	C	C	C	C	T	T	C	C	T	C	T	C	C	C	H	C	T	C	H	T	C	T	C	C	C	C	T	C	T	T	C	T	C	C	C	C	C	H	C	H	C	T	T
JAX00324183	12	4918453	1	T	C	T	T	T	T	T	C	C	T	T	C	T	C	T	T	T	H	T	C	T	H	C	T	C	T	T	T	T	C	T	C	C	T	C	T	T	T	T	T	H	T	H	T	C	C
JAX00324184	12	4918705	1	G	A	G	G	G	G	G	A	A	G	G	A	G	A	G	G	G	H	G	A	G	H	A	G	A	G	G	G	G	A	G	A	A	G	A	G	G	G	G	G	H	G	H	G	A	A
JAX00324185	12	4972242	1	G	A	G	G	G	G	G	A	G	G	G	G	G	A	G	G	G	G	G	G	G	G	H	G	G	G	G	G	G	G	G	A	A	G	G	G	G	G	G	G	H	G	H	G	G	G
JAX00324186	12	4972277	0	G	A	G	G	G	G	G	A	G	G	G	G	G	A	G	G	G	G	G	G	G	G	H	G	G	G	G	G	G	G	G	A	A	G	G	G	G	G	G	G	H	G	H	G	G	G
JAX00032759	12	4976878	1	C	T	C	C	C	C	C	C	T	C	C	T	C	C	C	C	C	H	C	T	C	H	H	C	T	C	C	C	C	T	C	C	C	C	T	C	C	C	C	C	C	C	C	C	T	T
JAX00324187	12	4984097	1	T	G	T	T	T	T	T	G	T	T	T	T	T	G	T	T	T	T	T	T	T	T	H	T	T	T	T	T	T	T	T	G	G	T	T	T	T	T	T	T	H	T	H	T	T	T
JAX00324189	12	4990080	0	T	C	T	T	T	T	T	C	T	T	T	T	T	C	T	T	T	T	T	T	T	T	C	T	T	T	T	T	T	T	T	C	C	T	T	T	T	T	T	T	H	T	C	T	T	T
JAX00324190	12	5010800	1	T	C	T	T	T	T	T	T	C	T	T	C	T	T	T	T	T	H	T	C	T	H	H	T	C	T	T	T	T	C	T	T	T	T	C	T	T	T	T	T	T	T	T	T	C	C
JAX00324191	12	5011519	0	T	C	T	T	T	T	T	C	C	T	T	C	T	C	T	T	T	H	T	C	T	H	C	T	C	T	T	T	T	C	T	C	C	T	C	T	T	T	T	T	H	T	H	T	C	C
JAX00032762	12	5018039	0	C	T	C	C	C	C	C	C	C	T	C	C	H	C	C	C	C	C	C	C	C	C	C	T	C	C	C	C	C	C	H	C	C	T	C	C	C	C	C	C	H	T	C	C	C	C
JAX00032763	12	5018132	1	A	T	A	A	A	A	A	T	T	A	A	T	A	T	A	A	A	H	A	T	A	H	T	A	T	A	A	A	A	T	A	T	T	A	T	A	A	A	A	A	H	A	H	A	T	T
JAX00324194	12	5025906	1	G	A	G	G	G	G	G	G	A	G	G	A	G	G	G	G	G	H	G	A	G	H	H	G	A	G	G	G	G	A	G	G	G	G	A	G	G	G	G	G	G	G	G	G	A	A
JAX00324195	12	5032425	1	G	A	G	G	G	G	G	G	G	A	G	G	H	G	G	G	G	G	G	G	G	G	G	A	G	G	G	G	G	G	H	G	G	A	G	G	G	G	G	G	H	A	G	G	G	G
JAX00324196	12	5032464	0	T	C	T	T	T	T	T	C	T	C	T	T	H	C	T	T	T	T	T	T	T	T	H	C	T	T	T	T	T	T	H	C	C	C	T	T	T	T	T	T	C	C	H	T	T	T
JAX00324198	12	5035308	1	C	A	C	C	C	C	C	A	C	C	C	C	C	A	C	C	C	C	C	C	C	C	H	C	C	C	C	C	C	C	C	A	A	C	C	C	C	C	C	C	H	C	H	C	C	C
JAX00324199	12	5035416	0	G	A	G	G	G	G	G	A	A	G	G	A	G	A	G	G	G	H	G	A	G	H	A	G	A	G	G	G	G	A	G	A	A	G	A	G	G	G	G	G	H	G	H	G	A	A
JAX00324201	12	5045071	1	G	T	G	G	G	G	G	G	T	G	G	T	G	G	G	G	G	H	G	T	G	H	H	G	T	G	G	G	G	T	G	G	G	G	T	G	G	G	G	G	G	G	G	G	T	T
JAX00324202	12	5047650	1	C	T	C	C	C	C	C	C	T	C	C	T	C	C	C	C	C	H	C	T	C	H	H	C	T	C	C	C	C	T	C	C	C	C	T	C	C	C	C	C	C	C	C	C	T	T
JAX00032764	12	5058079	0	C	T	C	C	C	C	C	C	C	T	C	C	H	C	C	C	C	C	C	C	C	C	C	T	C	C	C	C	C	C	H	C	C	T	C	C	C	C	C	C	H	T	C	C	C	C
JAX00324207	12	5097849	0	T	C	T	T	T	T	T	C	C	C	T	C	H	C	T	T	T	H	T	C	T	H	C	C	C	T	T	T	T	C	H	C	C	C	C	T	T	T	T	T	C	C	H	T	C	C
JAX00324208	12	5100918	0	C	T	C	C	C	C	C	C	T	C	C	T	C	C	C	C	C	H	C	T	C	H	H	C	T	C	C	C	C	T	C	C	C	C	T	C	C	C	C	C	C	C	C	C	T	T
JAX00032769	12	5101910	1	T	G	T	T	T	T	T	T	G	T	T	G	T	T	T	T	T	H	T	G	T	H	H	T	G	T	T	T	T	G	T	T	T	T	G	T	T	T	T	T	T	T	T	T	G	G
JAX00324209	12	5104567	1	T	G	T	T	T	T	T	G	T	T	T	T	T	G	T	T	T	T	T	T	T	T	H	T	T	T	T	T	T	T	T	G	G	T	T	T	T	T	T	T	H	T	H	T	T	T
JAX00324211	12	5113129	1	C	T	C	C	C	C	C	C	T	C	C	T	C	C	C	C	C	H	C	T	C	H	H	C	T	C	C	C	C	T	C	C	C	C	T	C	C	C	C	C	C	C	C	C	T	T
JAX00324214	12	5124649	0	T	C	T	T	T	T	T	C	T	C	T	T	T	C	T	T	T	T	T	T	T	T	H	C	T	T	T	T	T	T	H	C	C	C	T	T	T	T	T	T	C	C	H	T	T	T
JAX00324215	12	5126083	1	A	G	A	A	A	A	A	G	A	G	A	A	H	G	A	A	A	A	A	A	A	A	H	G	A	A	A	A	A	A	H	G	G	G	A	A	A	A	A	A	G	G	H	A	A	A
JAX00324216	12	5129731	0	T	C	T	T	T	T	T	T	C	T	T	C	T	T	T	T	T	H	T	C	T	H	H	T	C	T	T	T	T	C	T	T	T	T	C	T	T	T	T	T	T	T	T	T	C	C
JAX00199677	12	5134908	0	A	C	A	A	A	A	A	A	A	C	A	A	H	A	A	A	A	A	A	A	A	A	A	C	A	A	A	A	A	A	H	A	A	C	A	A	A	A	A	A	H	C	A	A	A	A
JAX00324220	12	5140971	1	T	C	T	T	T	T	T	T	C	C	T	C	H	T	T	T	T	H	T	C	T	H	H	C	C	T	T	T	T	C	H	T	T	C	C	T	T	T	T	T	H	C	T	T	C	C
JAX00199678	12	5153871	0	C	T	C	C	C	C	C	C	T	C	C	T	C	C	C	C	C	H	C	T	C	H	H	C	T	C	C	C	C	T	C	C	C	C	T	C	C	C	C	C	C	C	C	C	T	T
JAX00324223	12	5156490	0	T	C	T	T	T	T	T	C	C	T	H	C	T	C	T	T	T	H	T	C	T	H	C	T	C	T	T	T	T	C	T	C	C	T	C	T	T	T	T	T	H	T	H	T	C	C
JAX00324224	12	5158498	0	G	A	G	G	G	G	G	A	G	G	G	G	G	A	G	G	G	G	G	G	G	G	H	G	G	G	G	G	G	G	G	A	A	G	G	G	G	G	G	G	H	G	H	G	G	G
JAX00324225	12	5158976	1	G	A	G	G	G	G	G	G	A	A	G	A	H	G	G	G	G	H	G	A	G	H	H	A	A	G	G	G	G	A	H	G	G	A	A	G	G	G	G	G	H	A	G	G	A	A
JAX00032770	12	5159187	1	A	G	A	A	A	A	A	G	G	G	A	G	H	G	A	A	A	H	A	G	A	H	G	G	G	A	A	A	A	G	H	G	G	G	G	A	A	A	A	A	G	G	H	A	G	G
JAX00032771	12	5159214	0	T	G	T	T	T	T	T	G	G	G	T	G	H	G	T	T	T	H	T	G	T	H	G	G	G	T	T	T	T	G	H	G	G	G	G	T	T	T	T	T	G	G	H	T	G	G
JAX00032772	12	5159236	0	T	C	T	T	T	T	T	C	C	C	T	C	H	C	T	T	T	C	T	C	T	C	C	C	C	T	T	T	T	C	C	C	C	C	C	T	T	T	T	T	C	C	C	T	C	C
JAX00324226	12	5162397	0	A	G	A	A	A	A	A	G	A	A	A	A	A	G	A	A	A	A	A	A	A	A	H	A	A	A	A	A	A	A	A	G	G	A	A	A	A	A	A	A	A	A	A	A	A	A
JAX00032774	12	5181083	0	T	C	T	T	T	T	T	T	C	T	T	C	T	T	T	T	T	H	T	C	T	H	H	T	C	T	T	T	T	C	T	T	T	T	C	T	T	T	T	T	T	T	T	T	C	C
JAX00032775	12	5181222	1	C	T	C	C	C	C	C	C	T	C	C	T	C	C	C	C	C	H	C	T	C	H	H	C	T	C	C	C	C	T	C	C	C	C	T	C	C	C	C	C	C	C	C	C	T	T
JAX00324230	12	5181485	0	C	T	C	C	C	C	C	C	C	T	C	C	H	C	C	C	C	C	C	C	C	C	C	T	C	C	C	C	C	C	H	C	C	T	C	C	C	C	C	C	H	T	C	C	C	C
JAX00324232	12	5182348	0	A	G	A	A	A	A	A	A	G	G	A	G	H	A	A	A	A	H	A	G	A	H	H	G	G	A	A	A	A	G	H	A	A	G	G	A	A	A	A	A	H	G	A	A	G	G
JAX00324233	12	5186448	0	C	T	C	C	C	C	C	T	C	T	C	C	H	T	C	C	C	C	C	C	C	C	H	T	C	C	C	C	C	C	H	T	T	T	C	C	C	C	C	C	T	T	H	C	C	C
JAX00324237	12	5197579	1	G	A	G	G	G	G	G	A	G	A	G	G	H	A	G	G	G	G	G	G	G	G	H	A	G	G	G	G	G	G	H	A	A	A	G	G	G	G	G	G	A	A	H	G	G	G
JAX00324246	12	5214494	1	C	T	C	C	C	C	C	T	T	C	C	T	C	T	C	C	C	H	C	T	C	H	T	C	T	C	C	C	C	T	C	T	T	C	T	C	C	C	C	C	H	C	H	C	T	T
JAX00032776	12	5219327	0	A	T	A	A	A	A	A	A	A	T	A	A	A	A	A	A	A	A	A	A	A	A	A	T	A	A	A	A	A	A	A	A	A	T	A	A	A	A	A	A	H	T	A	A	A	A
JAX00032777	12	5219415	1	C	T	C	C	C	C	C	T	C	T	C	C	H	T	C	C	C	C	C	C	C	C	H	T	C	C	C	C	C	C	H	T	T	T	C	C	C	C	C	C	T	T	H	C	C	C
JAX00324247	12	5228326	0	C	G	C	C	C	C	C	G	C	G	C	C	H	G	C	C	C	C	C	C	C	C	H	G	C	C	C	C	C	C	H	G	G	G	C	C	C	C	C	C	G	G	H	C	C	C
JAX00324248	12	5230363	1	C	T	C	C	C	C	C	T	T	T	C	T	H	T	C	C	C	H	C	T	C	H	T	T	T	C	C	C	C	T	H	T	T	T	T	C	C	C	C	C	T	T	H	C	T	T
JAX00324249	12	5231143	0	C	T	C	C	C	C	C	C	T	T	C	T	H	C	C	C	C	H	C	T	C	H	H	T	T	C	C	C	C	T	H	C	C	T	T	C	C	C	C	C	H	T	C	C	T	T
JAX00324253	12	5234969	1	C	G	C	C	C	C	C	C	C	G	C	C	H	C	C	C	C	C	C	C	C	C	C	G	C	C	C	C	C	C	H	C	C	G	C	C	C	C	C	C	H	G	C	C	C	C
JAX00324257	12	5244583	1	A	T	A	A	A	A	A	T	A	T	A	A	H	T	A	A	A	A	A	A	A	A	H	T	A	A	A	A	A	A	H	T	T	T	A	A	A	A	A	A	T	T	H	A	A	A
JAX00324258	12	5249768	0	T	C	T	T	T	T	T	T	C	T	T	C	T	T	T	T	T	H	T	C	T	H	H	T	C	T	T	T	T	C	T	T	T	T	C	T	T	T	T	T	T	T	T	T	C	C
JAX00324259	12	5256278	0	A	G	A	A	A	A	A	A	G	A	A	G	A	A	A	A	A	H	A	G	A	G	G	A	G	A	A	H	A	G	A	A	A	A	G	A	A	A	A	A	A	A	A	A	G	G
JAX00324260	12	5259348	1	A	T	A	A	A	A	A	T	T	A	A	T	A	T	A	A	A	H	A	T	A	H	T	A	T	A	A	A	A	T	A	T	T	A	T	A	A	A	A	A	H	A	H	A	T	T
JAX00324266	12	5267824	0	G	A	G	G	G	G	G	G	G	A	G	G	H	G	G	G	G	G	G	G	G	G	G	A	G	G	G	G	G	G	H	G	G	A	G	G	G	G	G	G	H	A	G	G	G	G
JAX00032780	12	5270823	1	G	A	G	G	G	G	G	A	G	A	G	G	H	A	G	G	G	G	G	G	G	G	H	A	G	G	G	G	G	G	H	A	A	A	G	G	G	G	G	G	A	A	H	G	G	G
JAX00324267	12	5272194	1	T	A	T	T	T	T	T	A	A	T	T	A	T	A	T	T	T	H	T	A	T	H	A	T	A	T	T	T	T	A	T	A	A	T	A	T	T	T	T	T	H	T	H	T	A	A
JAX00324271	12	5279215	0	G	T	G	G	G	G	G	T	T	T	G	T	H	T	G	G	G	H	G	T	G	H	T	T	T	G	G	G	G	T	H	T	T	T	T	G	G	G	G	G	T	T	H	G	T	T
JAX00032781	12	5279921	0	G	A	A	G	G	G	G	G	G	G	G	G	G	G	G	G	A	G	G	G	A	G	G	G	G	G	G	G	A	G	G	G	G	G	G	G	A	G	A	G	G	G	G	G	G	G
JAX00324272	12	5280100	0	C	T	T	C	C	C	C	C	C	C	C	C	C	C	C	C	T	C	C	C	T	C	C	C	C	C	C	C	T	C	C	C	C	C	C	C	T	C	T	C	C	C	C	C	C	C
JAX00324273	12	5280156	0	G	C	G	G	G	G	G	G	G	C	G	G	H	G	G	G	G	G	G	G	G	G	G	C	G	G	G	G	G	G	H	G	G	C	G	G	G	G	G	G	H	C	G	G	G	G
JAX00199682	12	5280586	0	T	C	T	T	T	T	T	T	C	T	T	C	T	T	T	T	T	H	T	C	T	H	H	T	C	T	T	T	T	C	T	T	T	T	C	T	T	T	T	T	T	T	T	T	C	C
JAX00324275	12	5285109	1	G	A	G	G	G	G	G	G	A	G	G	A	G	G	G	G	G	H	G	A	G	H	H	G	A	G	G	G	G	A	G	G	G	G	A	G	G	G	G	G	G	G	G	G	A	A
JAX00324276	12	5285172	0	C	T	C	C	C	C	C	T	T	C	C	T	C	T	C	C	C	H	C	T	C	H	T	C	T	C	C	C	C	T	C	T	T	C	T	C	C	C	C	C	H	C	H	C	T	T
JAX00032784	12	5311476	1	T	A	A	T	T	T	T	T	T	T	T	T	T	T	T	T	A	T	T	T	A	T	T	T	T	T	T	T	A	T	T	T	T	T	T	T	A	T	A	T	T	T	T	T	T	T
JAX00324277	12	5319411	1	G	A	A	G	G	G	G	G	G	A	G	G	H	G	G	G	A	G	G	G	A	G	G	A	G	G	G	G	A	G	H	G	G	A	G	G	A	G	A	G	H	A	G	G	G	G
JAX00324280	12	5322359	1	T	C	C	T	T	T	T	T	T	T	T	T	T	T	T	T	C	T	T	T	C	T	T	T	T	T	T	T	C	T	T	T	T	T	T	T	C	T	C	T	T	T	T	T	T	T
JAX00324282	12	5323317	1	C	T	C	C	C	C	C	T	T	C	C	T	C	T	C	C	C	H	C	T	C	H	T	C	T	C	C	C	C	T	C	T	T	C	T	C	C	C	C	C	H	C	H	C	T	T
JAX00032785	12	5329589	1	G	A	A	G	G	G	G	G	G	G	G	G	G	G	G	G	A	G	G	G	A	G	G	G	G	G	G	G	A	G	G	G	G	G	G	G	A	G	A	G	G	G	G	G	G	G
JAX00324284	12	5331173	0	C	T	C	C	C	C	C	C	C	T	C	C	H	C	C	C	C	C	C	C	C	C	C	T	C	C	C	C	C	C	H	C	C	T	C	C	C	C	C	C	H	T	C	C	C	C
JAX00324286	12	5333020	0	A	C	C	A	A	A	A	C	C	A	A	C	A	C	A	A	C	H	A	C	C	H	C	A	C	A	A	A	C	C	A	C	C	A	C	A	C	A	C	A	H	A	H	A	C	C
JAX00324287	12	5333056	0	C	G	C	C	C	C	C	C	G	C	C	G	C	C	C	C	C	H	C	G	C	H	H	C	G	C	C	C	C	G	C	C	C	C	G	C	C	C	C	C	C	C	C	C	G	G
JAX00324288	12	5336521	1	T	C	C	T	T	T	T	C	C	C	T	C	H	C	T	T	C	H	T	C	C	H	C	C	C	T	T	T	C	C	H	C	C	C	C	T	C	T	C	T	C	C	H	T	C	C
JAX00324289	12	5336596	0	T	C	C	T	T	T	T	C	C	T	T	C	T	C	T	T	C	H	T	C	C	H	C	T	C	T	T	T	C	C	T	C	C	T	C	T	C	T	C	T	H	T	H	T	C	C
JAX00032786	12	5339086	0	A	C	C	A	A	A	A	C	C	A	A	C	A	C	A	A	C	H	A	C	C	H	C	A	C	A	A	A	C	C	A	C	C	A	C	A	C	A	C	A	C	A	H	A	C	C
JAX00324290	12	5341083	0	C	T	C	C	C	C	C	C	C	T	C	C	H	C	C	C	C	C	C	C	C	C	C	T	C	C	C	C	C	C	H	C	C	T	C	C	C	C	C	C	H	T	C	C	C	C
JAX00324292	12	5348619	1	C	G	C	C	C	C	C	G	C	C	C	C	C	G	C	C	C	C	C	C	C	C	H	C	C	C	C	C	C	C	C	G	G	C	C	C	C	C	C	C	H	C	H	C	C	C
JAX00324294	12	5352010	1	G	T	G	G	G	G	G	T	T	G	G	T	G	T	G	G	G	H	G	T	G	H	T	G	T	G	G	G	G	T	G	T	T	G	T	G	G	G	G	G	H	G	H	G	T	T
JAX00324295	12	5365605	1	T	C	C	T	T	T	T	C	C	C	T	C	H	C	T	T	C	H	T	C	C	H	C	C	C	T	T	T	C	C	H	C	C	C	C	T	C	T	C	T	C	C	H	T	C	C
JAX00324296	12	5365921	0	G	C	G	G	G	G	G	G	G	C	G	G	H	G	G	G	G	G	G	G	G	G	G	C	G	G	G	G	G	G	H	G	G	C	G	G	G	G	G	G	H	C	G	G	G	G
JAX00324297	12	5365959	1	A	G	A	A	A	A	A	A	G	G	A	G	H	A	A	A	A	H	A	G	A	H	H	G	G	A	A	A	A	G	H	A	A	G	G	A	A	A	A	A	H	G	A	A	G	G
JAX00324299	12	5367008	0	A	G	A	A	A	A	A	A	G	G	A	G	H	A	A	A	A	H	A	G	A	H	H	G	G	A	A	A	A	G	H	A	A	G	G	A	A	A	A	A	H	G	A	A	G	G
JAX00032788	12	5367484	1	C	T	T	C	C	C	C	C	T	C	C	T	C	C	C	C	T	H	C	T	T	H	H	C	T	C	C	C	T	T	C	C	C	C	T	C	T	C	T	C	C	C	C	C	T	T
JAX00032789	12	5367766	0	G	T	T	G	G	G	G	G	G	T	G	G	H	G	G	G	T	G	G	G	T	G	G	T	G	G	G	G	T	G	H	G	G	T	G	G	T	G	T	G	H	T	G	G	G	G
JAX00324301	12	5368820	0	G	A	A	G	G	G	G	G	G	G	G	G	G	G	G	G	A	G	G	G	A	G	G	G	G	G	G	G	A	G	G	G	G	G	G	G	A	G	A	G	G	G	G	G	G	G
JAX00324302	12	5372178	1	G	A	G	G	G	G	G	A	A	G	G	A	G	A	G	G	G	H	G	A	G	H	A	G	A	G	G	G	G	A	G	A	A	G	A	G	G	G	G	G	H	G	H	G	A	A
JAX00324303	12	5372978	0	A	G	A	A	A	A	A	A	G	A	A	G	A	A	A	A	A	H	A	G	A	H	H	A	G	A	A	A	A	G	A	A	A	A	G	A	A	A	A	A	A	A	A	A	G	G
JAX00324305	12	5373475	0	C	T	C	C	C	C	C	T	T	C	C	T	C	T	C	C	C	H	C	T	C	C	T	C	T	C	C	C	C	C	C	T	T	C	T	C	C	C	C	C	H	C	H	C	T	T
JAX00324306	12	5375676	0	A	G	A	A	A	A	A	G	G	G	A	G	H	G	A	A	A	H	A	G	A	H	G	G	G	A	A	A	A	G	H	G	G	G	G	A	A	A	A	A	G	G	H	A	G	G
JAX00324312	12	5378619	1	C	T	T	C	C	C	C	C	T	T	C	T	H	C	C	C	T	H	C	T	T	H	H	T	T	C	C	C	T	T	H	C	C	T	T	C	T	C	T	C	H	T	C	C	T	T
JAX00324313	12	5378897	1	G	C	G	G	G	G	G	C	C	G	G	C	G	C	G	G	G	H	G	C	G	H	C	G	C	G	G	G	G	C	G	C	C	G	C	G	G	G	G	G	H	G	H	G	C	C
JAX00324315	12	5386110	0	T	C	T	T	T	T	T	C	T	T	T	T	T	C	T	T	T	T	T	T	T	T	H	T	T	T	T	T	T	T	T	C	C	T	T	T	T	T	T	T	H	T	H	T	T	T
JAX00324316	12	5386586	1	G	A	A	G	G	G	G	A	A	A	G	A	H	A	G	G	A	H	G	A	A	H	A	A	A	G	G	G	A	A	H	A	A	A	A	G	A	G	A	G	A	A	H	G	A	A
JAX00324317	12	5387494	1	A	T	A	A	A	A	A	T	A	A	A	A	A	T	A	A	A	A	A	A	A	A	H	A	A	A	A	A	A	A	A	T	T	A	A	A	A	A	A	A	H	A	H	A	A	A
JAX00324318	12	5392325	0	A	G	G	A	A	A	A	G	G	G	A	G	H	G	A	A	G	H	A	G	G	H	G	G	G	A	A	A	G	G	H	G	G	G	G	A	G	A	G	A	G	G	H	A	G	G
JAX00324320	12	5393774	0	C	T	C	C	C	C	C	C	T	C	C	T	C	C	C	C	C	H	C	T	C	H	H	C	T	C	C	C	C	T	C	C	C	C	T	C	C	C	C	C	C	C	C	C	T	T
JAX00032791	12	5409822	0	A	G	G	A	A	A	A	G	G	G	A	G	H	G	A	A	G	H	A	G	G	H	G	G	G	A	A	A	G	G	H	G	G	G	G	A	G	A	G	A	G	G	H	A	G	G
JAX00032793	12	5431534	1	A	T	T	A	A	A	A	T	T	T	A	T	H	T	A	A	T	H	A	T	T	H	T	T	T	A	A	A	T	T	H	T	T	T	T	A	T	A	T	A	T	T	H	A	T	T
JAX00324322	12	5431731	0	T	G	T	T	T	T	T	T	G	T	T	G	T	T	T	T	T	H	T	G	T	H	H	T	G	T	T	T	T	G	T	T	T	T	G	T	T	T	T	T	T	T	T	T	G	G
JAX00324323	12	5431810	1	T	C	T	T	T	T	T	C	C	T	T	C	T	C	T	T	T	H	T	C	T	H	C	T	C	T	T	T	T	C	T	C	C	T	C	T	T	T	T	T	H	T	H	T	C	C
JAX00324324	12	5431836	1	G	A	G	G	G	G	G	G	A	G	G	A	G	G	G	G	G	H	G	A	G	H	H	G	A	G	G	G	G	A	G	G	G	G	A	G	G	G	G	G	G	G	G	G	A	A
JAX00324329	12	5438282	1	A	G	G	A	A	A	A	G	A	G	A	A	H	G	A	A	G	A	A	A	G	A	H	G	A	A	A	A	G	A	H	G	G	G	A	A	G	A	G	A	G	G	H	A	A	A
JAX00324330	12	5438388	0	G	A	A	G	G	G	G	G	G	A	G	G	H	G	G	G	A	G	G	G	A	G	G	A	G	G	G	G	A	G	H	G	G	A	G	G	A	G	A	G	A	A	G	G	G	G
JAX00324331	12	5438642	1	G	A	A	G	G	G	G	G	G	A	G	G	H	G	G	G	A	G	G	G	A	G	G	A	G	G	G	G	A	G	H	G	G	A	G	G	A	G	A	G	H	A	G	G	G	G
JAX00032794	12	5460684	1	T	C	T	T	T	T	T	C	T	T	T	T	T	C	T	T	T	T	T	T	T	T	H	T	T	T	T	T	T	T	T	C	C	T	T	T	T	T	T	T	H	T	H	T	T	T
JAX00324335	12	5465238	0	G	A	G	G	G	G	G	G	A	G	G	A	G	G	G	G	G	H	G	A	G	H	H	G	A	G	G	G	G	A	G	G	G	G	A	G	G	G	G	G	G	G	G	G	A	A
JAX00324337	12	5466375	1	C	T	C	C	C	C	C	C	C	T	C	C	H	C	C	C	C	C	C	C	C	C	C	T	C	C	C	C	C	C	H	C	C	T	C	C	C	C	C	C	H	T	C	C	C	C
JAX00324339	12	5473069	1	T	C	T	T	T	T	T	T	T	C	T	T	H	T	T	T	T	T	T	T	T	T	T	C	T	T	T	T	T	T	H	T	T	C	T	T	T	T	T	T	H	C	T	T	T	T
JAX00324340	12	5475861	1	C	T	C	C	C	C	C	T	T	C	C	T	C	T	C	C	C	H	C	T	C	H	T	C	T	C	C	C	C	T	C	T	T	C	T	C	C	C	C	C	H	C	H	C	T	T
JAX00032797	12	5487408	1	T	G	G	T	T	T	T	T	G	T	T	G	T	T	T	T	G	H	T	G	G	H	H	T	G	T	T	T	G	G	T	T	T	T	G	T	G	T	G	T	T	T	T	T	G	G
JAX00324343	12	5501080	0	G	A	G	G	G	G	G	A	G	G	G	G	G	A	G	G	G	G	G	G	G	G	H	G	G	G	G	G	G	G	G	A	A	G	G	G	G	G	G	G	H	G	H	G	G	G
JAX00032799	12	5515775	1	C	G	G	C	C	C	C	C	C	G	C	C	H	C	C	C	G	C	C	C	G	C	C	G	C	C	C	C	G	C	H	C	C	G	C	C	G	C	G	C	H	G	C	C	C	C
JAX00032800	12	5536242	0	A	G	A	A	A	A	A	G	G	A	A	G	A	G	A	A	A	H	A	G	A	H	G	A	G	A	A	A	A	G	A	G	G	A	G	A	A	A	A	A	H	A	H	A	G	G
JAX00324350	12	5554965	1	T	G	T	T	T	T	T	G	T	T	T	T	T	G	T	T	T	T	T	T	T	T	H	T	T	T	T	T	T	T	T	G	G	T	T	T	T	T	T	T	H	T	H	T	T	T
JAX00199686	12	5572049	0	C	T	C	C	C	C	C	C	T	C	C	T	C	C	C	C	C	H	C	T	C	H	H	C	T	C	C	C	C	T	C	C	C	C	T	C	C	C	C	C	C	C	C	C	T	T
JAX00324354	12	5574714	1	C	T	C	C	C	C	C	C	C	T	C	C	H	C	C	C	C	C	C	C	C	C	C	T	C	C	C	C	C	C	H	C	C	T	C	C	C	C	C	C	H	T	C	C	C	C
JAX00324356	12	5576208	0	A	G	A	A	A	A	A	A	G	A	A	G	A	A	A	A	A	H	A	G	A	H	H	A	G	A	A	A	A	G	A	A	A	A	G	A	A	A	A	A	A	A	A	A	G	G
JAX00324357	12	5581574	0	A	G	A	A	A	A	A	A	G	G	A	G	H	A	A	A	A	H	H	G	A	H	H	G	G	A	A	A	A	G	H	A	A	G	G	A	A	A	A	A	H	G	A	A	G	G
JAX00324358	12	5582252	1	T	C	T	T	T	T	T	T	C	C	T	C	H	T	T	T	T	H	T	C	T	H	H	C	C	T	T	T	T	C	H	T	T	C	C	T	T	T	T	T	H	C	T	T	C	C
JAX00324361	12	5584296	1	C	T	C	C	C	C	C	C	T	T	C	T	H	C	C	C	C	H	C	T	C	H	H	T	T	C	C	C	C	T	H	C	C	T	T	C	C	C	C	C	H	T	C	C	T	T
JAX00324365	12	5603593	1	G	A	G	G	G	G	G	A	G	G	G	G	G	A	G	G	G	G	G	G	G	G	H	G	G	G	G	G	G	G	G	A	A	G	G	G	G	G	G	G	H	G	H	G	G	G
JAX00324368	12	5624017	1	T	C	T	T	C	C	C	T	C	C	C	C	C	T	C	C	T	C	C	C	T	C	H	C	C	C	T	C	T	C	C	T	T	C	C	C	T	C	T	C	H	C	H	C	C	C
JAX00324369	12	5624117	1	C	T	C	C	C	C	C	C	C	T	C	C	H	C	C	C	C	C	C	C	C	C	C	T	C	C	C	C	C	C	H	C	C	T	C	C	C	C	C	C	H	T	C	C	C	C
JAX00032808	12	5631280	1	G	A	G	G	A	A	A	A	A	G	A	A	H	A	A	A	G	A	A	A	G	A	A	G	A	A	G	A	G	A	H	A	A	G	A	A	G	A	G	A	H	G	A	A	A	A
JAX00324374	12	5635407	1	A	C	A	A	A	A	A	A	C	A	A	C	A	A	A	A	A	H	A	C	A	H	H	A	C	A	A	A	A	C	A	A	A	A	C	A	A	A	A	A	A	A	A	A	C	C
JAX00324375	12	5635581	0	C	T	C	C	C	C	C	T	T	C	C	T	C	T	C	C	C	H	C	T	C	H	T	C	T	C	C	C	C	T	C	T	T	C	T	C	C	C	C	C	H	C	H	C	T	T
JAX00032809	12	5655136	0	A	G	A	A	A	A	A	G	G	A	A	G	A	H	A	A	A	H	A	G	A	A	G	A	G	A	A	A	A	G	A	G	H	A	G	A	A	A	A	A	A	A	A	A	G	G
JAX00032811	12	5659819	1	A	C	A	A	A	A	A	C	C	A	A	C	A	C	A	A	A	H	A	C	A	A	C	A	C	A	A	A	A	C	A	C	C	A	C	A	A	A	A	A	H	A	H	A	C	C
JAX00324378	12	5670198	1	C	T	C	C	C	C	C	C	T	C	C	T	C	C	C	C	C	H	C	T	C	C	H	C	T	C	C	C	C	T	C	C	C	C	T	C	C	C	C	C	C	C	C	C	T	T
JAX00324379	12	5674001	1	A	G	A	A	A	A	A	A	G	A	A	G	A	A	A	A	A	H	A	G	A	A	H	A	G	A	A	A	A	G	A	A	A	A	G	A	A	A	A	A	A	A	A	A	G	G
JAX00324380	12	5689103	1	G	A	G	G	G	G	G	G	A	G	G	A	G	G	G	G	G	H	G	A	G	G	H	G	A	G	G	G	G	A	G	G	G	G	A	G	G	G	G	G	G	G	G	G	A	A
JAX00032812	12	5695913	0	C	T	T	C	C	C	C	C	C	C	C	C	C	C	C	C	T	C	C	C	T	C	C	C	C	C	C	C	T	C	C	C	C	C	C	C	T	C	T	C	C	C	C	C	C	C
JAX00324381	12	5696298	1	A	G	A	A	A	A	A	A	A	G	A	A	H	A	A	A	A	A	A	A	A	A	A	G	A	A	A	A	A	A	H	A	A	G	A	A	A	A	A	A	H	G	A	A	A	A
JAX00032813	12	5698663	0	C	G	C	C	C	C	C	G	C	C	C	C	C	G	C	C	C	C	C	C	C	C	C	C	C	C	C	C	C	C	C	G	G	C	C	C	C	C	C	C	G	C	G	C	C	C
JAX00324382	12	5699604	0	G	A	G	G	G	G	G	A	G	G	G	G	G	A	G	G	G	G	G	G	G	G	H	G	G	G	G	G	G	G	G	A	A	G	G	G	G	G	G	G	H	G	H	G	G	G
JAX00324385	12	5709030	0	G	A	G	G	G	G	G	G	A	G	G	A	G	G	G	G	G	H	G	A	G	G	H	G	A	G	G	G	G	A	G	G	G	G	A	G	G	G	G	G	G	G	G	G	A	A
JAX00324386	12	5709955	0	T	C	T	T	T	T	T	C	T	T	T	T	T	C	T	T	T	T	T	T	T	T	H	T	T	T	T	T	T	T	T	C	C	T	T	T	T	T	T	T	H	T	H	T	T	T
JAX00324387	12	5715467	0	A	G	G	A	A	A	A	A	A	A	A	A	A	A	A	A	G	A	A	A	G	A	A	A	A	A	A	A	G	A	A	A	A	A	A	A	G	A	G	A	A	A	A	A	A	A
JAX00324390	12	5722493	0	A	G	A	A	A	A	A	G	G	A	A	G	A	G	A	A	A	H	A	G	A	H	G	A	G	A	A	A	A	G	A	G	G	A	G	A	A	A	A	A	H	A	H	A	G	G
JAX00324391	12	5735897	0	C	A	C	C	C	C	C	A	C	C	C	C	C	A	C	C	C	C	C	C	C	C	C	C	C	C	C	C	C	C	C	A	A	C	C	C	C	C	C	C	H	C	H	C	C	C
JAX00032817	12	5742735	1	G	T	T	G	G	G	G	G	G	G	G	G	G	G	G	G	T	G	G	G	T	G	G	G	G	G	G	G	T	G	G	G	G	G	G	G	T	G	T	G	G	G	G	G	G	G
JAX00324393	12	5742923	0	A	C	A	A	A	A	A	C	C	A	A	C	A	C	A	A	A	H	A	C	A	H	C	A	C	A	A	A	A	C	A	C	C	A	C	A	A	A	A	A	H	A	H	A	C	C
JAX00324394	12	5746126	1	T	C	T	T	T	T	T	T	C	T	T	C	T	T	T	T	T	H	T	C	T	H	H	T	C	T	T	T	T	C	T	T	T	T	C	T	T	T	T	T	T	T	T	T	C	C
JAX00324396	12	5778824	1	A	G	A	A	A	A	A	G	G	A	A	G	A	G	A	A	A	H	A	G	A	H	G	A	G	A	A	A	A	G	A	G	G	A	G	A	A	A	A	A	H	A	H	A	G	G
JAX00324399	12	5783032	1	A	G	A	A	A	A	A	G	G	A	A	G	A	G	A	A	A	H	A	G	A	H	G	A	G	A	A	A	A	G	A	G	G	A	G	A	A	A	A	A	H	A	H	A	G	G
JAX00324400	12	5783937	0	C	T	C	C	C	C	C	T	C	C	C	C	C	T	C	C	C	C	C	C	C	C	H	C	C	C	C	C	C	C	C	T	T	C	C	C	C	C	C	C	H	C	H	C	C	C
JAX00199692	12	5786386	0	A	G	A	A	A	A	A	G	G	A	A	G	A	H	A	A	A	H	A	G	A	H	G	A	G	A	A	A	A	G	A	G	H	A	G	A	A	A	A	A	H	A	H	A	H	G
JAX00199693	12	5786430	1	G	A	G	G	G	G	G	A	A	G	G	A	G	A	G	G	G	H	G	A	G	H	A	G	A	G	G	G	G	A	G	A	A	G	A	G	G	G	G	G	H	G	H	G	A	A
JAX00032818	12	5788263	1	T	C	T	T	T	T	T	C	C	T	T	C	T	C	T	T	T	H	T	C	T	H	C	T	C	T	T	T	T	C	T	C	C	T	C	T	T	T	T	T	H	T	H	T	C	C
JAX00032819	12	5788298	0	T	A	T	T	T	T	T	A	A	T	T	A	T	A	T	T	T	H	T	A	T	A	A	T	A	T	T	T	T	A	T	A	A	T	A	T	T	T	T	T	A	T	A	T	A	A
JAX00032820	12	5796285	0	C	T	T	C	C	C	C	C	C	C	C	C	C	C	C	C	T	C	C	C	T	C	C	C	C	C	C	C	T	C	C	C	C	C	C	C	T	C	T	C	C	C	C	C	C	C
JAX00324404	12	5801420	1	C	G	C	C	C	C	C	G	C	C	C	C	C	G	C	C	C	C	C	C	C	C	H	C	C	C	C	C	C	C	C	G	G	C	C	C	C	C	C	C	H	C	H	C	C	C
JAX00324405	12	5802717	0	A	G	G	A	A	A	A	G	G	A	A	G	A	G	A	A	G	H	A	G	G	H	G	A	G	A	A	A	G	G	A	G	G	A	G	A	G	A	G	A	H	A	H	A	G	G
JAX00324406	12	5803589	0	C	T	C	C	C	C	C	C	T	C	C	T	C	C	C	C	C	H	C	T	C	H	H	C	T	C	C	C	C	T	C	C	C	C	T	C	C	C	C	C	C	C	C	C	T	T
JAX00324408	12	5805109	0	C	T	C	C	C	C	C	T	C	C	C	C	C	T	C	C	C	C	C	C	C	C	H	C	C	C	C	C	C	C	C	T	T	C	C	C	C	C	C	C	H	C	H	C	C	C
JAX00324409	12	5805191	0	T	C	C	T	T	T	T	C	C	T	T	C	T	C	T	T	C	H	T	C	C	H	C	T	C	T	T	T	C	C	T	C	C	T	C	T	C	T	C	T	H	T	H	T	C	C
JAX00324412	12	5809848	0	G	T	T	G	G	G	G	G	G	G	G	G	G	G	G	G	T	G	G	G	T	G	G	G	G	G	G	G	T	G	G	G	G	G	G	G	T	G	T	G	G	G	G	G	G	G
JAX00324413	12	5810117	0	G	A	G	G	G	G	G	A	G	G	G	G	G	A	G	G	G	G	G	G	G	G	H	G	G	G	G	G	G	G	G	A	A	G	G	G	G	G	G	G	H	G	H	G	G	G
JAX00032821	12	5818926	1	G	C	C	G	G	G	G	C	C	C	G	C	H	C	G	G	C	H	G	C	C	H	C	C	C	G	G	G	C	C	H	C	C	C	C	G	C	G	C	G	C	C	H	G	C	C
JAX00032823	12	5819766	0	T	C	C	T	T	T	T	C	C	C	T	C	H	C	T	T	C	H	T	C	C	H	C	C	C	T	T	T	C	C	H	C	C	C	C	T	C	T	C	T	C	C	H	T	C	C
JAX00324414	12	5821401	1	G	A	G	G	G	G	G	G	G	A	G	G	H	G	G	G	G	G	G	G	G	G	G	A	G	G	G	G	G	G	H	G	G	A	G	G	G	G	G	G	H	A	G	G	G	G
JAX00324416	12	5828898	1	T	C	T	T	T	T	T	C	C	C	T	C	H	C	T	T	T	H	T	C	T	H	C	C	C	T	T	T	T	C	H	C	C	C	C	T	T	T	T	T	C	C	H	T	C	C
JAX00324417	12	5828976	0	C	T	C	C	C	C	C	T	T	T	C	T	T	T	C	C	C	H	C	T	C	H	T	T	T	C	C	C	C	T	T	T	T	T	T	C	C	C	C	C	T	T	H	C	T	T
JAX00324418	12	5831105	1	G	C	G	G	G	G	G	G	C	G	G	C	G	G	G	G	G	H	G	C	G	H	H	G	C	G	G	G	G	C	G	G	G	G	C	G	G	G	G	G	G	G	G	G	C	C
JAX00324419	12	5844741	1	C	T	C	C	C	C	C	T	T	C	C	T	C	T	C	C	C	H	C	T	C	H	T	C	T	C	C	C	C	T	C	T	T	C	T	C	C	C	C	C	H	C	H	C	T	T
JAX00032824	12	5870917	0	C	T	C	C	C	C	C	T	T	C	C	T	C	T	C	C	C	H	C	T	C	H	T	C	T	C	C	C	C	T	C	T	T	C	T	C	C	C	C	C	H	C	H	C	T	T
JAX00032825	12	5870983	1	C	T	C	C	C	C	C	T	T	C	C	T	C	T	C	C	C	H	C	T	C	H	T	C	T	C	C	C	C	T	C	T	T	C	T	C	C	C	C	C	H	C	H	C	T	T
JAX00032826	12	5871160	0	G	A	G	G	G	G	G	A	A	G	G	A	G	A	G	G	G	H	G	A	G	H	A	G	A	G	G	G	G	A	G	A	A	G	A	G	G	G	G	G	H	G	H	G	A	A
JAX00032827	12	5882666	0	G	C	C	G	G	G	G	G	G	G	G	G	G	G	G	G	C	G	G	G	C	G	G	G	G	G	G	G	C	G	G	G	G	G	G	G	C	G	C	G	G	G	G	G	G	G
JAX00324420	12	5888884	0	A	T	A	A	A	A	A	T	T	A	A	T	A	T	A	A	A	H	A	T	A	T	T	A	T	A	A	A	A	T	A	T	T	A	T	A	A	A	A	A	H	A	H	A	T	T
JAX00032828	12	5889288	1	T	C	C	T	T	T	T	C	C	C	T	C	H	C	T	T	C	H	T	C	C	H	C	C	C	T	T	T	C	C	H	C	C	C	C	T	C	T	C	T	C	C	H	T	C	C
JAX00324423	12	5902165	0	T	C	T	T	T	T	T	T	C	T	H	C	T	T	T	T	T	H	T	C	T	H	H	T	C	T	T	T	T	C	T	T	T	T	C	T	T	T	T	T	T	T	T	T	C	C
JAX00324427	12	5912920	0	T	C	T	T	T	T	T	C	C	T	T	C	T	C	T	T	T	H	T	C	T	H	C	T	C	T	T	T	T	C	T	C	C	T	C	T	T	T	T	T	H	T	H	T	C	C
JAX00032830	12	5932252	1	C	T	C	C	C	C	C	C	T	C	C	T	C	C	C	C	C	H	C	T	C	H	H	C	T	C	C	C	C	T	C	C	C	C	T	C	C	C	C	C	C	C	C	C	T	T
JAX00032831	12	5932655	1	T	C	T	T	T	T	T	T	C	T	T	C	T	T	T	T	T	H	T	C	T	H	H	T	C	T	T	T	T	C	T	T	T	T	C	T	T	T	T	T	T	T	T	T	C	C
JAX00324430	12	5933272	0	G	C	G	G	G	G	G	G	C	G	G	C	G	G	G	G	G	H	G	C	G	C	H	G	C	G	G	G	G	C	G	G	G	G	C	G	G	G	G	G	G	G	G	G	C	C
JAX00324431	12	5933348	1	C	T	C	C	C	C	C	T	C	C	C	C	C	T	C	C	C	C	C	C	C	C	H	C	C	C	C	C	C	C	C	T	T	C	C	C	C	C	C	C	H	C	H	C	C	C
JAX00324432	12	5951645	1	G	C	G	G	G	G	G	C	C	G	G	C	G	C	G	G	G	H	G	C	G	H	C	G	C	G	G	G	G	C	G	C	C	G	C	G	G	G	G	G	H	G	H	G	C	C
JAX00032833	12	5969634	0	A	G	G	A	A	A	A	G	G	G	A	G	H	G	A	A	G	H	A	G	G	H	G	G	G	A	A	A	G	G	H	G	G	G	G	A	G	A	G	A	G	G	H	A	G	G
JAX00324433	12	5981418	1	G	A	G	G	G	G	G	G	A	G	G	A	G	G	G	G	G	H	G	A	G	H	H	G	A	G	G	G	G	A	G	G	G	G	A	G	G	G	G	G	G	G	G	G	A	A
JAX00324434	12	5983947	1	G	T	G	G	G	G	G	G	T	G	G	T	G	G	G	G	G	H	G	T	G	H	H	G	T	G	G	G	G	T	G	G	G	G	T	G	G	G	G	G	G	G	G	G	T	T
JAX00187604	12	5987136	0	A	G	G	A	G	G	G	G	G	G	G	G	G	G	G	G	G	G	G	G	G	G	G	G	G	G	A	G	G	G	G	G	G	G	G	G	G	G	G	G	G	G	G	G	G	G
JAX00032835	12	5987483	1	T	C	C	T	T	T	T	C	C	C	T	C	H	C	T	T	C	H	T	C	C	H	C	C	C	T	T	T	C	C	H	C	C	C	C	T	C	T	C	T	C	C	H	T	C	C
JAX00199699	12	5993346	0	G	A	G	G	G	G	G	A	A	G	G	A	G	A	G	G	G	H	G	A	G	H	A	G	A	G	G	G	G	A	G	A	A	G	A	G	G	G	G	G	H	G	H	G	A	A
JAX00324435	12	5999320	1	T	G	T	T	T	T	T	G	G	T	T	G	T	G	T	T	T	H	T	G	T	H	G	T	G	T	T	T	T	G	T	G	G	T	G	T	T	T	T	T	H	T	H	T	G	G
JAX00324436	12	6000778	0	C	A	C	C	C	C	C	A	A	C	C	A	C	A	C	C	C	H	C	A	C	H	A	C	A	C	C	C	C	A	C	A	A	C	A	C	C	C	C	C	H	C	H	C	A	A
JAX00324437	12	6003453	1	G	A	G	G	G	G	G	G	A	G	G	A	G	G	G	G	G	H	G	A	G	H	H	G	A	G	G	G	G	A	G	G	G	G	A	G	G	G	G	G	G	G	G	G	A	A
JAX00324439	12	6011027	1	A	T	A	A	A	A	A	A	T	A	A	T	A	A	A	A	A	H	A	T	A	H	H	A	T	A	A	A	A	T	A	A	A	A	T	A	A	A	A	A	A	A	A	A	T	T
JAX00324441	12	6021584	1	T	C	T	T	T	T	T	C	T	T	T	T	T	C	T	T	T	T	T	T	T	T	H	T	T	T	T	T	T	T	T	C	C	T	T	T	T	T	T	T	H	T	H	T	T	T
JAX00324444	12	6026114	0	G	A	G	G	G	G	G	A	G	G	G	G	G	A	G	G	G	G	G	G	G	G	H	G	G	G	G	G	G	G	G	A	A	G	G	G	G	G	G	G	H	G	H	G	G	G
JAX00324445	12	6029971	1	T	C	T	T	T	T	T	C	C	T	T	C	T	C	T	T	T	H	T	C	T	H	C	T	C	T	T	T	T	C	T	C	C	T	C	T	T	T	T	T	H	T	H	T	C	C
JAX00032839	12	6059707	0	G	A	G	G	G	G	G	G	A	G	G	A	G	G	G	G	G	H	G	A	G	H	H	G	A	G	G	G	G	A	G	G	G	G	A	G	G	G	G	G	G	G	G	G	A	A
JAX00324447	12	6059779	1	G	A	G	G	G	G	G	A	G	G	G	G	G	A	G	G	G	G	G	G	G	G	H	G	G	G	G	G	G	G	G	A	A	G	G	G	G	G	G	G	H	G	H	G	G	G
JAX00032840	12	6060921	0	A	G	A	A	A	A	A	G	G	A	A	G	A	G	A	A	A	H	A	G	A	H	G	A	G	A	A	A	A	G	A	G	G	A	G	A	A	A	A	A	H	A	H	A	G	G
JAX00032842	12	6081013	0	T	C	C	T	T	T	T	T	T	T	T	T	T	T	T	T	C	T	T	T	C	T	T	T	T	T	T	T	C	T	T	T	T	T	T	T	C	T	C	T	T	T	T	T	T	T
JAX00324455	12	6102704	0	G	A	G	G	G	G	G	A	G	G	G	G	G	A	G	G	G	G	G	G	G	G	H	G	G	G	G	G	G	G	G	A	A	G	G	G	G	G	G	G	H	G	H	G	G	G
JAX00324457	12	6116233	1	G	A	G	G	G	G	G	A	G	G	G	G	G	A	G	G	G	G	G	G	G	G	H	G	G	G	G	G	G	G	G	A	A	G	G	G	G	G	G	G	H	G	H	G	G	G
JAX00324458	12	6116276	1	A	G	A	A	A	A	A	A	G	A	A	G	A	A	A	A	A	H	A	G	A	H	H	A	G	A	A	A	A	G	A	A	A	A	G	A	A	A	A	A	A	A	A	A	G	G
JAX00199702	12	6138480	0	T	C	T	T	T	T	T	T	C	T	T	C	T	T	T	T	T	H	T	C	T	H	H	T	C	T	T	T	T	C	T	T	T	T	C	T	T	T	T	T	T	T	T	T	C	C
JAX00032846	12	6138589	1	A	G	A	A	A	A	A	A	G	A	A	G	A	A	A	A	A	H	A	G	A	H	H	A	G	A	A	A	A	G	A	A	A	A	G	A	A	A	A	A	A	A	A	A	G	G
JAX00032847	12	6138613	1	G	A	G	G	G	G	G	G	A	G	G	A	G	G	G	G	G	H	G	A	G	H	H	G	A	G	G	G	G	A	G	G	G	G	A	G	G	G	G	G	G	G	G	G	A	A
JAX00324465	12	6153749	1	G	C	G	G	G	G	G	G	G	C	G	G	H	G	G	G	G	G	G	G	G	G	G	C	G	G	G	G	G	G	H	G	G	C	G	G	G	G	G	G	H	C	G	G	G	G
JAX00324467	12	6156072	0	T	G	T	T	T	T	T	G	T	T	T	T	T	G	T	T	T	T	T	T	T	T	H	T	T	T	T	T	T	T	T	G	G	T	T	T	T	T	T	T	H	T	H	T	T	T
JAX00324468	12	6161653	1	G	A	G	G	G	G	G	A	A	G	G	A	G	A	G	G	G	H	G	A	G	H	A	G	A	G	G	G	G	A	G	A	A	G	A	G	G	G	G	G	H	G	H	G	A	A
JAX00324469	12	6166351	1	C	T	C	C	C	C	C	T	T	C	C	T	C	T	C	C	C	H	C	T	C	H	T	C	T	C	C	C	C	T	C	T	T	C	T	C	C	C	C	C	H	C	H	C	T	T
JAX00324470	12	6180598	1	A	G	A	A	A	A	A	G	G	A	A	G	A	G	A	A	A	H	A	G	A	H	G	A	G	A	A	A	A	G	A	G	G	A	G	A	A	A	A	A	H	A	H	A	G	G
JAX00324472	12	6187428	0	G	A	G	G	G	G	G	A	G	G	G	G	G	A	G	G	G	G	G	G	G	G	H	G	G	G	G	G	G	G	G	A	A	G	G	G	G	G	G	G	H	G	H	G	G	G
JAX00324473	12	6187461	1	A	G	A	A	A	A	A	A	A	G	A	A	H	A	A	A	A	A	A	A	A	A	A	G	A	A	A	A	A	A	H	A	A	G	A	A	A	A	A	A	H	G	A	A	A	A
JAX00032851	12	6225702	1	A	G	A	A	A	A	A	A	G	A	A	G	A	A	A	A	A	H	A	G	A	H	H	A	G	A	A	A	A	G	A	A	A	A	G	A	A	A	A	A	A	A	A	A	G	G
JAX00032852	12	6232842	0	G	A	G	G	G	G	G	A	G	G	G	G	G	A	G	G	G	G	G	G	G	G	H	G	G	G	G	G	G	G	G	A	A	G	G	G	G	G	G	G	H	G	H	G	G	G
JAX00324474	12	6237121	1	A	G	A	A	A	A	A	G	G	A	A	G	A	G	A	A	A	H	A	G	A	H	G	A	G	A	A	A	A	G	A	G	G	A	G	A	A	A	A	A	H	A	H	A	G	G
JAX00324476	12	6240315	1	C	A	C	C	C	C	C	C	A	C	C	A	C	C	C	C	C	H	C	A	C	H	H	C	A	C	C	C	C	A	C	C	C	C	A	C	C	C	C	C	C	C	C	C	A	A
JAX00324477	12	6242278	0	A	G	A	A	A	A	A	A	G	A	A	G	A	A	A	A	A	A	A	G	A	A	A	A	G	A	A	A	A	G	A	A	A	A	G	A	A	A	A	A	A	A	A	A	G	G
JAX00324478	12	6242443	1	G	C	G	G	G	G	G	G	C	G	G	C	G	G	G	G	G	H	G	C	G	H	H	G	C	G	G	G	G	C	G	G	G	G	C	G	G	G	G	G	G	G	G	G	C	C
JAX00324480	12	6242606	1	T	A	T	T	T	T	T	A	A	T	T	A	T	A	T	T	T	H	T	A	T	H	A	T	A	T	T	T	T	A	T	A	A	T	A	T	T	T	T	T	H	T	H	T	A	A
JAX00324481	12	6243297	1	C	T	C	C	C	C	C	C	T	C	C	T	C	C	C	C	C	H	C	T	C	H	H	C	T	C	C	C	C	T	C	C	C	C	T	C	C	C	C	C	C	C	C	C	T	T
JAX00324482	12	6243451	0	T	C	T	T	T	T	T	C	C	T	T	C	T	C	T	T	T	H	T	C	T	H	C	T	C	T	T	T	T	C	T	C	C	T	C	T	T	T	T	T	H	T	H	T	C	C
JAX00324484	12	6243652	0	C	G	C	C	C	C	C	C	C	G	C	C	H	C	C	C	C	C	C	C	C	C	C	G	C	C	C	C	C	C	H	C	C	G	C	C	C	C	C	C	H	G	C	C	C	C
JAX00324485	12	6244268	0	T	C	T	T	T	T	T	T	C	T	T	C	T	T	T	T	T	H	T	C	T	H	H	T	C	T	T	T	T	C	T	T	T	T	C	T	T	T	T	T	T	T	T	T	C	C
JAX00324486	12	6255663	0	T	C	T	T	T	T	T	T	C	T	T	C	T	T	T	T	T	H	T	C	T	H	H	T	C	T	T	T	T	C	T	T	T	T	C	T	T	T	T	T	T	T	T	T	C	C
JAX00324487	12	6256006	0	T	A	T	T	T	T	T	T	A	T	T	A	T	T	T	T	T	H	H	A	T	H	H	T	A	T	T	T	T	A	T	T	T	T	A	T	T	T	T	T	T	T	T	T	A	A
JAX00032856	12	6260907	0	A	G	A	A	A	A	A	G	G	A	A	G	A	G	A	A	A	H	A	G	A	H	G	A	G	A	A	A	A	G	A	G	G	A	G	A	A	A	A	A	H	A	H	A	G	G
JAX00199704	12	6270383	0	T	C	T	T	T	T	T	C	C	T	T	C	T	C	T	T	T	H	T	C	T	H	C	T	C	T	T	T	T	C	T	C	C	T	C	T	T	T	T	T	H	T	H	T	C	C
JAX00199705	12	6270499	1	A	G	A	A	A	A	A	G	G	A	A	G	A	G	A	A	A	H	A	G	A	H	G	A	G	A	A	A	A	G	A	G	G	A	G	A	A	A	A	A	H	A	H	A	G	G
JAX00324488	12	6284820	1	T	G	T	T	T	T	T	G	G	T	T	G	T	G	T	T	T	H	T	G	T	H	G	T	G	T	T	T	T	G	T	G	G	T	G	T	T	T	T	T	H	T	H	T	G	G
JAX00324491	12	6292289	1	A	G	A	A	A	A	A	A	G	A	A	G	A	A	A	A	A	H	A	G	A	H	H	A	G	A	A	A	A	G	A	A	A	A	G	A	A	A	A	A	A	A	A	A	G	G
JAX00032857	12	6298528	0	G	A	A	G	G	G	G	G	G	G	G	G	G	G	G	G	A	G	G	G	A	G	G	G	G	G	G	G	A	G	G	G	G	G	G	G	A	G	A	G	G	G	G	G	G	G
JAX00324496	12	6317103	1	C	T	C	C	C	C	C	T	C	C	C	C	C	T	C	C	C	C	C	C	C	C	H	C	C	C	C	C	C	C	C	T	T	C	C	C	C	C	C	C	H	C	H	C	C	C
JAX00032860	12	6338838	0	A	G	A	A	A	A	A	G	G	G	H	G	H	G	A	A	A	H	A	G	A	H	G	G	G	A	A	A	A	G	H	G	G	G	G	A	A	A	A	A	G	G	H	A	G	G
JAX00032861	12	6339461	1	A	G	A	A	A	A	A	G	G	A	A	G	A	G	A	A	A	H	A	G	A	H	G	A	G	A	A	A	A	G	A	G	G	A	G	A	A	A	A	A	H	A	H	A	G	G
JAX00032862	12	6340065	0	C	T	C	C	C	C	C	T	T	C	C	T	C	T	C	C	C	H	C	T	C	H	T	C	T	C	C	C	C	T	C	T	T	C	T	C	C	C	C	C	H	C	H	C	T	T
JAX00324501	12	6341576	1	G	A	G	G	G	G	G	G	A	G	G	A	G	G	G	G	G	H	G	A	G	H	H	G	A	G	G	G	G	A	G	G	G	G	A	G	G	G	G	G	G	G	G	G	A	A
JAX00324503	12	6345556	0	C	T	C	C	C	C	C	C	T	C	C	T	C	C	C	C	C	H	C	T	C	H	H	C	T	C	C	C	C	T	C	C	C	C	T	C	C	C	C	C	C	C	C	C	T	T
JAX00324504	12	6353464	1	T	G	T	T	T	T	T	G	T	T	T	T	T	G	T	T	T	T	T	T	T	T	H	T	T	T	T	T	T	T	T	G	G	T	T	T	T	T	T	T	H	T	H	T	T	T
JAX00324505	12	6354096	1	T	G	T	T	T	T	T	G	G	G	T	G	H	G	T	T	T	H	T	G	T	H	G	G	G	T	T	T	T	G	H	G	G	G	G	T	T	T	T	T	G	G	H	T	G	G
JAX00324508	12	6357410	1	T	A	T	T	T	T	T	A	T	T	T	T	T	A	T	T	T	T	T	T	T	T	H	T	T	T	T	T	T	T	T	A	A	T	T	T	T	T	T	T	H	T	H	T	T	T
JAX00324510	12	6357649	1	G	A	G	G	G	G	G	A	G	G	G	G	G	A	G	G	G	G	G	G	G	G	H	G	G	G	G	G	G	G	G	A	A	G	G	G	G	G	G	G	H	G	H	G	G	G
JAX00324511	12	6357689	1	G	A	G	G	G	G	G	A	G	G	G	G	G	A	G	G	G	G	G	G	G	G	H	G	G	G	G	G	G	G	G	A	A	G	G	G	G	G	G	G	H	G	H	G	G	G
JAX00199707	12	6371953	0	C	T	C	C	C	C	C	T	T	T	C	T	H	T	C	C	C	H	C	T	C	H	T	T	T	C	C	C	C	T	H	T	T	T	T	C	C	C	C	C	T	T	H	C	T	T
JAX00032863	12	6386028	1	T	C	T	T	T	T	T	C	C	T	T	C	T	C	T	T	T	H	T	C	T	H	C	T	C	T	T	T	T	C	T	C	C	T	C	T	T	T	T	T	H	T	H	T	C	C
JAX00324512	12	6390450	0	G	C	G	G	G	G	G	C	C	G	G	C	G	C	G	G	G	H	G	C	G	H	C	G	C	G	G	G	G	C	G	C	C	G	C	G	G	G	G	G	H	G	H	G	C	C
JAX00324513	12	6390645	1	T	C	T	T	T	T	T	T	T	C	T	T	H	T	T	T	T	T	T	T	T	T	T	C	T	T	T	T	T	T	H	T	T	C	T	T	T	T	T	T	H	C	T	T	T	T
JAX00324514	12	6390805	0	A	G	A	A	A	A	A	A	G	A	A	G	A	A	A	A	A	H	A	G	A	H	H	A	G	A	A	A	A	G	A	A	A	A	G	A	A	A	A	A	A	A	A	A	G	G
JAX00324516	12	6391701	1	T	C	T	T	T	T	T	C	C	T	T	C	T	C	T	T	T	H	T	C	T	H	C	T	C	T	T	T	T	C	T	C	C	T	C	T	T	T	T	T	H	T	H	T	C	C
JAX00032865	12	6391807	1	T	C	T	T	T	T	T	C	C	T	T	C	T	C	T	T	T	H	T	C	T	H	C	T	C	T	T	T	T	C	T	C	C	T	C	T	T	T	T	T	H	T	H	T	C	C
JAX00324517	12	6394916	0	C	T	C	C	C	C	C	T	C	C	C	C	C	T	C	C	C	C	C	C	C	C	H	C	C	C	C	C	C	C	C	T	T	C	C	C	C	C	C	C	H	C	H	C	C	C
JAX00324518	12	6397794	1	T	C	T	T	T	T	T	T	C	T	T	C	T	T	T	T	T	H	T	C	T	H	H	T	C	T	T	T	T	C	T	T	T	T	C	T	T	T	T	T	T	T	T	T	C	C
JAX00324519	12	6411012	1	A	T	A	A	A	A	A	T	T	A	A	T	A	T	A	A	A	H	A	T	A	H	T	A	T	A	A	A	A	T	A	T	T	A	T	A	A	A	A	A	H	A	H	A	T	T
JAX00324520	12	6411215	0	G	A	G	G	G	G	G	A	A	G	G	A	G	A	G	G	G	H	G	A	G	H	A	G	A	G	G	G	G	A	G	A	A	G	A	G	G	G	G	G	H	G	H	G	A	A
JAX00324521	12	6411404	0	T	C	T	T	T	T	T	C	C	T	T	C	T	C	T	T	T	H	T	C	T	H	C	T	C	T	T	T	T	C	T	C	C	T	C	T	T	T	T	T	H	T	H	T	C	C
JAX00324522	12	6411739	0	A	G	A	A	A	A	A	A	A	G	A	A	H	A	A	A	A	A	A	A	A	A	A	G	A	A	A	A	A	A	H	A	A	G	A	A	A	A	A	A	H	G	A	A	A	A
JAX00032866	12	6414997	0	C	T	C	C	C	C	C	C	T	C	C	T	C	C	C	C	C	H	C	T	C	C	C	C	T	C	C	C	C	T	C	C	C	C	T	C	C	C	C	C	C	C	C	C	T	T
JAX00032868	12	6421822	0	T	C	T	T	T	T	T	C	C	T	T	C	T	C	T	T	T	H	T	C	T	H	C	T	C	T	T	T	T	C	T	C	C	T	C	T	T	T	T	T	H	T	H	T	C	C
JAX00324527	12	6426304	1	G	T	G	G	G	G	G	T	G	G	G	G	G	T	G	G	G	G	G	G	G	G	T	G	G	G	G	G	G	G	G	T	T	G	G	G	G	G	G	G	H	G	H	G	G	G
JAX00324528	12	6426331	0	C	T	C	C	C	C	C	T	C	C	C	C	C	T	C	C	C	C	C	C	C	C	C	C	C	C	C	C	C	C	C	T	T	C	C	C	C	C	C	C	H	C	H	C	C	C
JAX00324530	12	6444308	0	A	G	A	A	A	A	A	G	G	A	A	G	A	G	A	A	A	H	A	G	A	H	G	A	G	A	A	A	A	G	A	G	G	A	G	A	A	A	A	A	H	A	H	A	G	G
JAX00324533	12	6448226	1	T	C	C	T	T	T	T	C	C	C	T	C	H	C	T	T	C	H	T	C	C	H	C	C	C	T	T	T	C	C	H	C	C	C	C	T	C	T	C	T	C	C	H	T	C	C
JAX00324534	12	6448328	0	T	C	C	T	T	T	T	T	T	C	T	T	H	T	T	T	C	T	T	T	C	T	T	C	T	T	T	T	C	T	C	T	T	C	T	T	C	T	C	T	C	C	H	T	T	T
JAX00032869	12	6448458	1	A	T	T	A	A	A	A	A	A	T	A	A	H	A	A	A	T	A	A	A	T	A	A	T	A	A	A	A	T	A	H	A	A	T	A	A	T	A	T	A	H	T	A	A	A	A
JAX00324540	12	6465588	0	G	A	A	G	G	G	G	G	G	A	G	G	G	G	G	G	A	G	G	G	A	G	G	A	G	G	G	G	A	G	H	G	G	A	G	G	A	G	A	G	H	A	G	G	G	G
JAX00032871	12	6465612	0	A	C	C	A	A	A	A	C	C	C	A	C	H	C	A	A	C	H	A	C	C	H	C	C	C	A	A	A	C	C	H	C	C	C	C	A	C	A	C	A	C	C	H	A	C	C
JAX00324545	12	6466866	0	G	A	G	G	G	G	G	A	G	G	G	G	G	A	G	G	G	G	G	G	G	G	A	G	G	G	G	G	G	G	G	A	A	G	G	G	G	G	G	G	H	G	H	G	G	G
JAX00324548	12	6472804	0	C	T	C	C	C	C	C	T	T	C	C	T	C	T	C	C	C	C	C	T	C	H	T	C	T	C	C	C	C	T	C	T	T	C	T	C	C	C	C	C	H	C	H	C	T	T
JAX00032872	12	6498168	1	A	G	A	A	A	A	A	A	G	A	A	G	A	A	A	A	A	H	A	G	A	H	A	A	G	A	A	A	A	G	A	A	A	A	G	A	A	A	A	A	A	A	A	A	G	G
JAX00324552	12	6506362	1	C	A	C	C	C	C	C	C	A	C	C	A	C	C	C	C	C	H	C	A	C	H	C	C	A	C	C	C	C	A	C	C	C	C	A	C	C	C	C	C	C	C	C	C	A	A
JAX00324553	12	6506392	1	A	G	G	A	A	A	A	G	G	G	A	G	H	G	A	A	G	H	A	G	G	H	G	G	G	A	A	A	G	G	H	G	G	G	G	A	G	A	G	A	G	G	H	A	G	G
JAX00032873	12	6506463	1	T	C	C	T	T	T	T	C	T	C	T	T	H	C	T	T	C	T	T	T	C	T	C	C	T	T	T	T	C	T	H	C	C	C	T	T	C	T	C	T	C	C	H	T	T	T
JAX00324558	12	6512500	0	T	C	T	T	T	T	T	C	T	T	T	T	T	C	T	T	T	T	T	T	T	T	C	T	T	T	T	T	T	T	T	C	C	T	T	T	T	T	T	T	H	T	H	T	T	T
JAX00032876	12	6529560	1	G	A	A	G	G	G	G	G	G	G	G	G	G	G	G	G	A	G	G	G	A	G	G	G	G	G	G	G	A	G	G	G	G	G	G	G	A	G	A	G	G	G	G	G	G	G
JAX00032877	12	6531091	1	T	C	C	T	T	T	T	C	C	C	T	C	H	C	T	T	C	H	T	C	C	C	C	C	C	T	T	T	C	C	H	C	C	C	C	T	C	T	C	T	C	C	H	T	C	C
JAX00199710	12	6537224	0	G	A	G	G	G	G	G	G	A	G	G	A	G	G	G	G	G	H	G	A	G	A	A	G	A	G	G	G	G	A	G	G	G	G	A	G	G	G	G	G	G	G	G	G	A	A
JAX00199711	12	6537484	1	C	T	C	C	C	C	C	T	T	C	C	T	C	T	C	C	C	H	C	T	C	T	T	C	T	C	C	C	C	T	C	T	T	C	T	C	C	C	C	C	H	C	H	C	T	T
JAX00324560	12	6538642	1	C	G	C	C	C	C	C	C	G	C	C	G	C	C	C	C	C	H	C	G	C	G	G	C	G	C	C	C	C	G	C	C	C	C	G	C	C	C	C	C	C	C	C	C	G	G
JAX00324561	12	6538868	0	T	C	T	T	T	T	T	T	C	T	T	C	T	T	T	T	T	H	T	C	T	C	C	T	C	T	T	T	T	C	T	T	T	T	C	T	T	T	T	T	T	T	T	T	C	C
JAX00324567	12	6586586	1	A	T	T	A	A	A	A	A	T	T	A	T	H	A	A	A	T	H	A	T	T	T	T	T	T	A	A	A	T	T	H	A	A	T	T	A	T	A	T	A	H	T	A	A	T	T
JAX00324569	12	6589441	1	A	G	A	A	A	A	A	G	A	A	A	A	A	G	A	A	A	A	A	A	A	A	A	A	A	A	A	A	A	A	A	G	G	A	A	A	A	A	A	A	H	A	H	A	A	A
JAX00324570	12	6589626	1	G	A	A	G	G	G	G	G	G	A	G	G	H	G	G	G	A	G	G	G	A	G	G	A	G	G	G	G	A	G	H	G	G	A	G	G	A	G	A	G	H	A	G	G	G	G
JAX00324574	12	6599380	1	G	A	G	G	G	G	G	G	A	A	G	A	H	G	G	G	G	H	G	A	G	A	A	A	A	G	G	G	G	A	H	G	G	A	A	G	G	G	G	G	H	A	G	G	A	A
JAX00324575	12	6599939	0	T	A	T	T	T	T	T	T	A	T	T	A	T	T	T	T	T	H	T	A	T	H	H	T	A	T	T	T	T	A	T	T	T	T	A	T	T	T	T	T	T	T	T	T	A	A
JAX00324577	12	6609476	1	A	G	G	A	A	A	A	A	A	G	A	A	H	A	A	A	G	A	A	A	G	A	A	G	A	A	A	A	G	A	H	A	A	G	A	A	G	A	G	A	H	G	A	A	A	A
JAX00324578	12	6613835	0	C	T	C	C	C	C	C	T	C	C	C	C	C	T	C	C	C	C	C	C	C	C	H	C	C	C	C	C	C	C	C	T	T	C	C	C	C	C	C	C	H	C	H	C	C	C
JAX00324579	12	6613939	1	C	T	C	C	C	C	C	T	C	C	C	C	C	T	C	C	C	C	C	C	C	C	H	C	C	C	C	C	C	C	C	T	T	C	C	C	C	C	C	C	H	C	H	C	C	C
JAX00032882	12	6619235	0	G	A	A	G	G	G	G	A	A	A	G	A	H	A	G	G	A	H	G	A	A	H	A	A	A	G	H	G	A	H	H	A	A	A	A	G	A	G	A	G	A	A	H	G	A	A
JAX00032883	12	6639700	1	C	T	T	C	C	C	C	C	C	C	C	C	C	C	C	C	T	C	C	C	T	C	C	C	C	C	C	C	T	C	C	C	C	C	C	C	T	C	T	C	C	C	C	C	C	C
JAX00324583	12	6649577	1	C	A	C	C	C	C	C	A	A	C	C	A	C	A	C	C	C	H	C	A	C	H	A	C	A	C	C	C	C	A	C	A	A	C	A	C	C	C	C	C	H	C	H	C	A	A
JAX00324584	12	6652821	1	C	T	T	C	C	C	C	C	C	T	C	C	H	C	C	C	T	C	C	C	T	C	C	T	C	C	C	C	T	C	H	C	C	T	C	C	T	C	T	C	H	T	C	C	C	C
JAX00324586	12	6664049	0	G	A	G	G	G	G	G	G	A	G	G	A	G	G	G	G	G	H	G	A	G	H	H	G	A	G	G	G	G	A	G	G	G	G	A	G	G	G	G	G	G	G	G	G	A	A
JAX00324587	12	6666192	0	T	C	T	T	T	T	T	T	C	T	T	C	T	T	T	T	T	H	T	C	T	H	H	T	C	T	T	T	T	C	T	T	T	T	C	T	T	T	T	T	T	T	T	T	C	C
JAX00032886	12	6678934	1	A	C	C	A	A	A	A	C	C	C	A	C	H	C	A	A	C	H	A	C	C	H	C	C	C	A	A	A	C	C	H	C	C	C	C	A	C	A	C	A	C	C	H	A	C	C
JAX00324590	12	6681577	0	C	A	C	C	C	C	C	A	A	C	C	H	C	H	C	C	C	C	C	A	C	C	A	C	A	C	C	C	C	A	C	A	A	C	A	C	C	C	C	C	H	C	H	C	A	A
JAX00324591	12	6682009	0	C	T	T	C	C	C	C	C	C	C	C	C	C	C	C	C	T	C	C	C	T	C	C	C	C	C	C	C	T	C	C	C	C	C	C	C	T	C	T	C	C	C	C	C	C	C
JAX00324593	12	6682195	0	G	A	G	G	G	G	G	G	A	G	G	A	G	G	G	G	G	H	G	A	G	H	H	G	A	G	G	G	G	A	G	G	G	G	A	G	G	G	G	G	G	G	G	G	A	A
JAX00324595	12	6711494	0	T	G	T	T	T	T	T	T	G	T	T	G	T	T	T	T	T	G	T	G	T	H	H	T	G	T	T	T	T	G	T	T	T	T	G	H	T	T	T	T	T	T	T	T	G	G
JAX00032889	12	6717735	1	A	G	G	A	A	A	A	G	G	G	A	G	H	G	A	A	G	H	A	G	G	H	G	G	G	A	A	A	G	G	H	G	G	G	G	A	G	A	G	A	G	G	H	A	G	G
JAX00324598	12	6723374	0	G	A	G	G	G	G	G	A	A	G	G	A	G	A	G	G	G	H	G	A	G	H	A	G	A	G	G	G	G	A	G	A	A	G	A	G	G	G	G	G	H	G	H	G	A	A
JAX00324601	12	6733759	1	C	T	C	C	C	C	C	C	C	T	C	C	H	C	C	C	C	C	C	C	C	C	C	T	C	C	C	C	C	C	H	C	C	T	C	C	C	C	C	C	H	T	C	C	C	C
JAX00324604	12	6740840	0	C	T	T	C	C	C	C	C	C	C	C	C	C	C	C	C	T	C	C	C	T	C	C	C	C	C	C	C	T	C	C	C	C	C	C	C	T	C	T	C	C	C	C	C	C	C
JAX00032891	12	6745776	0	A	C	C	A	A	A	A	A	A	A	A	A	A	A	A	A	C	A	A	A	C	A	A	A	A	A	A	A	C	A	A	A	A	A	A	A	C	A	C	A	A	A	A	A	A	A
JAX00324605	12	6746648	0	G	A	A	G	G	G	G	A	A	A	G	A	H	A	G	G	A	H	H	A	A	H	A	A	A	G	G	G	A	A	H	A	A	A	A	G	A	G	A	G	A	A	H	G	A	A
JAX00324606	12	6746995	0	G	C	G	G	G	G	G	C	C	G	G	C	G	C	G	G	G	G	G	C	G	H	C	G	C	G	G	G	G	C	G	C	C	G	C	G	G	G	G	G	H	G	H	G	C	C
JAX00324608	12	6761754	0	G	A	G	G	G	G	G	G	G	A	G	G	H	G	G	G	G	G	G	G	G	G	G	A	G	G	G	G	G	G	H	G	G	A	G	G	G	G	G	G	H	A	G	G	G	G
JAX00324609	12	6762011	1	A	C	A	A	A	A	A	C	C	C	A	C	H	C	A	A	A	H	A	C	A	H	C	C	C	A	A	A	A	C	H	C	C	C	C	A	A	A	A	A	C	C	H	A	C	C
JAX00324610	12	6762758	1	A	T	A	A	A	A	A	T	T	A	A	T	A	T	A	A	A	H	A	T	A	H	T	A	T	A	A	A	A	T	A	T	T	A	T	A	A	A	A	A	H	A	H	A	T	T
JAX00032893	12	6771975	0	T	C	C	T	T	T	T	C	C	C	T	C	H	C	T	T	C	H	T	C	C	H	C	C	C	T	T	T	C	C	H	C	C	C	C	T	C	T	C	T	C	C	H	T	C	C
JAX00324612	12	6772281	0	T	A	A	T	T	T	T	A	A	A	H	A	H	A	T	T	A	H	T	A	A	H	A	A	A	T	T	T	A	A	H	A	H	A	A	T	A	T	A	T	A	A	H	T	A	A
JAX00324614	12	6773161	0	A	T	T	A	A	A	A	T	T	A	A	T	A	T	A	A	T	H	A	T	T	H	T	A	T	A	A	A	T	T	A	T	T	A	T	A	T	A	T	A	H	A	H	A	T	T
JAX00324616	12	6777690	1	G	A	G	G	G	G	G	A	G	G	G	G	G	A	G	G	G	G	G	G	G	G	H	G	G	G	G	G	G	G	G	A	A	G	G	G	G	G	G	G	H	G	H	G	G	G
JAX00324617	12	6777923	1	T	C	C	T	T	T	T	T	T	C	T	T	H	T	T	T	C	T	T	T	C	T	T	C	T	T	T	T	C	T	H	T	T	C	T	T	C	T	C	T	H	C	T	T	T	T
JAX00324619	12	6778817	0	C	T	T	C	C	C	C	C	C	C	C	C	C	C	C	C	T	C	C	C	T	C	C	C	C	C	C	C	T	C	C	C	C	C	C	C	T	C	T	C	C	C	C	C	C	C
JAX00324620	12	6780027	0	G	A	G	G	G	G	G	A	G	G	G	G	G	A	G	G	G	G	G	G	G	G	G	G	G	G	G	G	G	G	G	A	H	G	G	G	G	G	G	G	H	G	H	G	G	G
JAX00199715	12	6783554	1	A	C	A	A	A	A	A	A	C	A	A	C	A	A	A	A	A	H	A	C	A	H	H	A	C	A	A	A	A	C	A	A	A	A	C	A	A	A	A	A	A	A	A	A	C	C
JAX00032895	12	6790056	1	A	G	G	A	A	A	A	G	G	G	A	G	H	G	A	A	G	H	A	G	G	H	G	G	G	A	A	A	G	G	H	G	G	G	G	A	G	A	G	A	G	G	H	A	G	G
JAX00324622	12	6792410	1	G	A	A	G	G	G	G	G	G	A	G	G	H	G	G	G	A	G	G	G	A	G	G	A	G	G	G	G	A	G	H	G	G	A	G	G	A	G	A	G	H	A	G	G	G	G
JAX00324624	12	6794101	1	G	T	G	G	G	G	G	G	G	T	G	G	H	G	G	G	G	G	G	G	G	G	G	T	G	G	G	G	G	G	H	G	G	T	G	G	G	G	G	G	H	T	G	G	G	G
JAX00324625	12	6794312	0	T	C	T	T	T	T	T	T	T	C	T	T	T	T	T	T	T	T	T	T	T	T	T	C	T	T	T	T	T	T	T	T	T	C	T	T	T	T	T	T	T	C	T	T	T	T
JAX00324626	12	6795001	0	T	C	T	T	T	T	T	C	C	C	T	C	C	C	T	H	T	C	T	C	T	C	C	C	C	T	T	T	T	C	C	C	C	C	C	T	T	T	T	T	C	C	C	T	C	C
JAX00324628	12	6805704	1	C	G	C	C	C	C	C	C	G	C	C	G	C	C	C	C	C	H	C	G	C	H	H	C	G	C	C	C	C	G	C	C	C	C	G	C	C	C	C	C	C	C	C	C	G	G
JAX00199716	12	6809081	1	C	T	C	C	C	C	C	T	T	C	C	T	C	T	C	C	C	H	C	T	C	H	T	C	T	C	C	C	C	T	C	T	T	C	T	C	C	C	C	C	H	C	H	C	T	T
JAX00324629	12	6809359	0	A	G	A	A	A	A	A	G	G	A	A	G	A	G	A	A	A	H	A	G	A	H	G	A	G	A	A	A	A	G	A	G	G	A	G	A	A	A	A	A	H	A	H	A	G	G
JAX00324630	12	6813011	1	A	T	T	A	A	A	A	A	A	A	A	A	A	A	A	A	T	A	A	A	T	A	A	A	A	A	A	A	T	A	A	A	A	A	A	A	T	A	T	A	A	A	A	A	A	A
JAX00324631	12	6815261	0	C	T	C	C	C	C	C	T	T	T	C	T	H	T	C	C	C	H	C	T	C	H	T	T	T	C	C	C	C	T	H	T	T	T	T	C	C	C	C	C	T	T	H	C	T	T
JAX00032897	12	6819114	0	A	G	A	A	A	A	A	G	G	A	A	G	A	G	A	A	A	H	A	G	A	H	G	A	G	A	A	A	A	G	A	G	G	A	G	A	A	A	A	A	H	A	H	A	G	G
JAX00324633	12	6836555	0	A	G	A	A	A	A	A	G	G	A	A	G	A	G	A	A	A	H	A	G	A	H	G	A	G	A	A	A	A	G	A	G	G	A	G	A	A	A	A	A	H	A	H	A	G	G
JAX00324635	12	6840718	1	A	G	A	A	A	A	A	A	A	G	A	A	H	A	A	A	A	A	A	A	A	A	A	G	A	A	A	A	A	A	H	A	A	G	A	A	A	A	A	A	H	G	A	A	A	A
JAX00324636	12	6840806	1	A	G	A	A	A	A	A	G	G	G	A	G	H	G	A	A	A	H	A	G	A	H	G	G	G	A	A	A	A	G	H	G	G	G	G	A	A	A	A	A	G	G	H	A	G	G
JAX00324638	12	6848506	0	A	G	A	A	A	A	A	G	A	A	A	A	A	G	A	A	A	A	A	A	A	A	H	A	A	A	A	A	A	A	A	G	G	A	A	A	A	A	A	A	H	A	H	A	A	A
JAX00199717	12	6850071	0	T	C	T	T	T	T	T	T	C	T	T	C	T	T	T	T	T	H	T	C	T	H	H	T	C	T	T	T	T	C	T	T	T	T	C	T	T	T	T	T	T	T	T	T	C	C
JAX00199718	12	6850098	0	T	C	T	T	T	T	T	C	C	T	T	C	T	C	T	T	T	H	T	C	T	H	C	T	C	T	T	T	T	C	T	C	C	T	C	T	T	T	T	T	H	T	H	T	C	C
JAX00032899	12	6860578	1	C	T	C	C	C	C	C	T	C	C	C	C	C	T	C	C	C	C	C	C	C	C	H	C	C	C	C	C	C	C	C	T	T	C	C	C	C	C	C	C	H	C	H	C	C	C
JAX00324639	12	6867022	0	C	T	C	C	C	C	C	C	T	C	C	T	C	C	C	C	C	H	C	T	C	H	H	C	T	C	C	C	C	T	C	C	C	C	T	C	C	C	C	C	C	C	C	C	T	T
JAX00324641	12	6875562	0	G	T	G	G	G	G	G	T	T	T	G	T	H	T	G	G	G	H	G	T	G	H	T	T	T	G	G	G	G	T	H	T	T	T	T	G	G	G	G	G	T	T	H	G	T	T
JAX00324643	12	6876528	1	G	A	G	G	G	G	G	G	G	A	G	G	H	G	G	G	G	G	G	G	G	G	G	A	G	G	G	G	G	G	H	G	G	A	G	G	G	G	G	G	H	A	G	G	G	G
JAX00324644	12	6877037	0	C	G	C	C	C	C	C	C	C	G	C	C	H	C	C	C	C	C	C	C	C	C	C	G	C	C	C	C	C	C	H	C	C	G	C	C	C	C	C	C	H	G	C	C	C	C
JAX00324645	12	6877059	0	A	G	A	A	A	A	A	G	G	A	A	G	A	G	A	A	A	A	A	G	A	G	G	A	G	A	A	A	A	G	A	G	G	A	G	A	A	A	A	A	H	A	H	A	G	G
JAX00324647	12	6881115	0	C	T	C	C	C	C	C	T	C	C	C	C	C	T	C	C	C	C	C	C	C	C	T	C	C	C	C	C	C	C	C	T	T	C	C	C	C	C	C	C	H	C	H	C	C	C
JAX00032903	12	6907158	0	G	A	A	G	G	G	G	A	A	A	G	A	H	A	G	G	A	H	G	A	A	H	A	A	A	G	G	G	A	A	H	A	A	A	A	G	A	G	A	G	A	A	H	G	A	A
JAX00324650	12	6913610	0	T	C	T	T	T	T	T	C	C	T	T	C	T	C	T	T	T	H	T	C	T	H	C	T	C	T	T	T	T	C	T	C	C	T	C	T	T	T	T	T	H	T	H	T	C	C
JAX00324651	12	6917017	0	A	G	A	A	A	A	A	G	G	G	A	G	A	G	A	A	A	H	A	G	A	A	G	G	G	A	A	A	A	G	H	G	G	G	G	A	A	A	A	A	G	G	H	A	G	G
JAX00324652	12	6917277	1	T	C	T	T	T	T	T	C	C	T	T	C	T	C	T	T	T	H	T	C	T	H	C	T	C	T	T	T	T	C	T	C	C	T	C	T	T	T	T	T	H	T	H	T	C	C
JAX00324653	12	6919369	0	A	G	A	A	A	A	A	G	A	A	A	A	A	G	A	A	A	A	A	A	A	A	H	A	A	A	A	A	A	A	A	G	G	A	A	A	A	A	A	A	H	A	H	A	A	A
JAX00324654	12	6920552	1	G	T	G	G	G	G	G	G	G	T	G	G	H	G	G	G	G	G	G	G	G	G	G	T	G	G	G	G	G	G	H	G	G	T	G	G	G	G	G	G	H	T	G	G	G	G
JAX00324655	12	6920805	1	A	G	A	A	A	A	A	A	A	G	A	A	H	A	A	A	A	A	A	A	A	A	A	G	A	A	A	A	A	A	H	A	A	G	A	A	A	A	A	A	H	G	A	A	A	A
JAX00324656	12	6923296	0	G	A	G	G	G	G	G	A	A	G	G	A	G	A	G	G	G	H	G	A	G	H	A	G	A	G	G	G	G	A	G	A	A	G	A	G	G	G	G	G	H	G	H	G	A	A
JAX00199719	12	6929099	0	T	G	T	T	T	T	T	G	G	T	H	G	T	G	T	T	T	G	T	G	T	H	G	T	G	T	T	T	T	G	T	G	G	T	G	T	T	T	T	T	H	T	H	T	G	G
JAX00324657	12	6929307	1	C	A	C	C	C	C	C	C	C	A	C	C	H	C	C	C	C	C	C	C	C	C	C	A	C	C	C	C	C	C	H	C	C	A	C	C	C	C	C	C	H	A	C	C	C	C
JAX00324660	12	6930541	0	A	G	A	A	A	A	A	A	A	G	A	A	H	A	A	A	A	A	A	A	A	A	A	G	A	A	A	A	A	A	H	A	A	G	A	A	A	A	A	A	H	G	A	A	A	A
JAX00032905	12	6932544	0	C	T	C	C	C	C	C	C	T	C	C	T	C	C	C	C	C	H	C	T	C	H	H	C	T	C	C	C	C	T	C	C	C	C	T	C	C	C	C	C	C	C	C	C	T	T
JAX00032907	12	6946343	1	A	C	A	A	A	A	A	C	C	C	A	C	H	C	A	A	A	H	A	C	A	H	C	C	C	A	A	A	A	C	H	C	C	C	C	A	A	A	A	A	C	C	H	A	C	C
JAX00324662	12	6951349	1	C	T	C	C	C	C	C	T	C	C	C	C	C	T	C	C	C	C	C	C	C	C	H	C	C	C	C	C	C	C	C	T	T	C	C	C	C	C	C	C	H	C	H	C	C	C
JAX00324663	12	6957174	0	G	A	A	G	G	G	G	G	G	G	G	G	G	G	G	G	A	G	G	G	A	G	G	G	G	G	G	G	A	G	G	G	G	G	G	G	A	G	A	G	G	G	G	G	G	G
JAX00324665	12	6958039	0	C	T	C	C	C	C	C	T	T	T	C	T	H	T	C	C	C	H	C	T	C	H	T	T	T	C	C	C	C	T	H	T	T	T	T	C	C	C	C	C	T	T	H	C	T	T
JAX00324667	12	6968342	0	A	G	A	A	A	A	A	G	G	A	A	G	A	G	A	A	A	G	A	G	A	H	G	A	G	A	A	A	A	G	A	G	G	A	G	A	A	A	A	A	H	A	H	A	G	G
JAX00324668	12	6968394	1	C	T	C	C	C	C	C	C	C	T	C	C	H	C	C	C	C	C	C	C	C	C	C	T	C	C	C	C	C	C	H	C	C	T	C	C	C	C	C	C	H	T	C	C	C	C
JAX00324670	12	6971161	0	A	G	A	A	A	A	A	G	G	G	H	G	H	G	A	A	A	H	A	G	A	H	G	G	G	A	A	A	A	G	H	G	G	G	G	A	A	A	A	A	G	G	H	A	G	G
JAX00032910	12	6980597	1	C	A	C	C	C	C	C	A	A	A	C	A	H	A	C	C	C	H	C	A	C	H	A	A	A	C	C	C	C	A	H	A	A	A	A	C	C	C	C	C	A	A	H	C	A	A
JAX00324671	12	6983674	0	T	A	T	T	T	T	T	T	T	A	T	T	H	T	T	T	T	T	T	T	T	T	T	A	T	T	T	T	T	T	H	T	H	A	T	T	T	T	T	T	A	A	T	T	T	T
JAX00324672	12	6983971	1	G	T	G	G	G	G	G	T	G	G	G	G	G	T	G	G	G	G	G	G	G	G	H	G	G	G	G	G	G	G	G	T	T	G	G	G	G	G	G	G	H	G	H	G	G	G
JAX00324674	12	6992268	0	A	G	A	A	A	A	A	G	G	G	A	G	H	H	A	A	A	H	A	G	A	H	G	G	G	A	A	A	A	G	H	G	G	G	G	A	A	A	A	A	G	G	H	A	G	G
JAX00324675	12	6994613	0	G	A	G	G	G	G	G	A	A	A	G	A	H	A	G	G	G	H	G	A	G	H	A	A	A	G	G	G	G	A	H	A	A	A	A	G	G	G	G	G	A	A	H	G	A	A
JAX00324676	12	6998231	0	A	G	A	A	A	A	A	A	G	A	A	G	A	A	A	A	A	H	A	G	A	H	H	A	G	A	A	A	A	G	A	A	A	A	G	A	A	A	A	A	A	A	A	A	G	G
JAX00324677	12	6998779	0	G	C	G	G	G	G	G	G	C	G	G	C	G	G	G	G	G	H	G	C	G	H	H	G	C	G	G	G	G	C	G	G	G	G	C	G	G	G	G	G	G	G	G	G	C	C
JAX00324678	12	6998919	1	G	A	G	G	G	G	G	A	G	G	G	G	G	A	G	G	G	G	G	G	G	G	H	G	G	G	G	G	G	G	G	A	A	G	G	G	G	G	G	G	H	G	H	G	G	G
JAX00032911	12	7001043	1	T	C	T	T	T	T	T	C	C	C	T	C	H	C	T	T	T	H	T	C	T	H	C	C	C	T	T	T	T	C	H	C	C	C	C	T	T	T	T	T	C	C	H	T	C	C
JAX00032912	12	7004319	0	A	T	A	A	A	A	A	T	T	T	A	T	H	T	A	A	A	H	A	T	A	H	T	T	T	A	A	A	A	T	H	T	T	T	T	A	A	A	A	A	T	T	H	A	T	T
JAX00324679	12	7013629	0	G	A	G	G	G	G	G	G	A	G	G	A	G	G	G	G	G	H	G	A	G	H	H	G	A	G	G	G	G	A	G	G	G	G	A	G	G	G	G	G	G	G	G	G	A	A
JAX00324681	12	7013820	0	T	G	T	T	T	T	T	G	G	T	T	G	T	G	T	T	T	H	T	G	T	H	G	T	G	T	T	T	T	G	T	G	G	T	G	T	T	T	T	T	H	T	H	T	G	G
JAX00324682	12	7017737	0	G	A	G	G	G	G	G	A	A	G	G	A	G	A	G	G	G	H	G	A	G	H	A	G	A	G	G	G	G	A	G	A	A	G	A	G	G	G	G	G	H	G	H	G	A	A
JAX00324684	12	7018030	1	A	T	A	A	A	A	A	A	A	T	A	A	H	A	A	A	A	A	A	A	A	A	A	T	A	A	A	A	A	A	H	A	A	T	A	A	A	A	A	A	H	T	A	A	A	A
JAX00324690	12	7024655	1	G	A	G	G	G	G	G	A	G	G	G	G	G	A	G	G	G	G	G	G	G	G	H	G	G	G	G	G	G	G	G	A	A	G	G	G	G	G	G	G	H	G	H	G	G	G
JAX00032913	12	7038151	0	G	C	G	G	G	G	G	C	C	C	G	C	H	C	G	G	G	H	G	C	G	H	C	C	C	G	G	G	G	C	H	C	C	C	C	G	G	G	G	G	C	C	H	G	C	C
JAX00324693	12	7038781	1	T	C	T	T	T	T	T	C	C	T	T	C	T	C	T	T	T	H	T	C	T	H	C	T	C	T	T	T	T	C	T	C	C	T	C	T	T	T	T	T	H	T	H	T	C	C
JAX00324695	12	7041791	1	A	T	A	A	A	A	A	T	T	T	A	T	H	T	A	A	A	H	A	T	A	H	T	T	T	A	A	A	A	T	H	T	T	T	T	A	A	A	A	A	T	T	H	A	T	T
JAX00324696	12	7042757	0	T	C	T	T	T	T	T	C	C	T	T	C	T	C	T	T	T	H	T	C	T	H	C	T	C	T	T	T	T	C	T	C	C	T	C	T	T	T	T	T	H	T	H	T	C	C
JAX00324697	12	7045686	1	T	G	T	T	T	T	T	G	G	G	T	G	H	G	T	T	T	H	T	G	T	H	G	G	G	T	T	T	T	G	H	G	G	G	G	T	T	T	T	T	G	G	H	T	G	G
JAX00324698	12	7052800	0	C	T	C	C	C	C	C	T	C	T	C	C	H	T	C	C	C	C	C	C	C	C	H	T	C	C	C	C	C	C	H	T	T	T	C	C	C	C	C	C	T	T	H	C	C	C
JAX00324699	12	7053534	1	G	C	G	G	G	G	G	C	C	C	G	C	H	C	G	G	G	H	G	C	G	H	C	C	C	G	G	G	G	C	H	C	C	C	C	G	G	G	G	G	C	C	H	G	C	C
JAX00324700	12	7053547	0	G	A	G	G	G	G	G	G	G	A	G	G	H	G	G	G	G	G	G	G	G	G	G	A	G	G	G	G	G	G	G	G	G	A	G	G	G	G	G	G	G	A	G	G	G	G
JAX00324701	12	7053882	1	C	A	C	C	C	C	C	C	A	C	C	A	C	C	C	C	C	H	C	A	C	H	H	C	A	C	C	C	C	A	C	C	C	C	A	C	C	C	C	C	C	C	C	C	A	A
JAX00324704	12	7060564	0	T	G	T	T	T	T	T	G	T	T	T	T	T	G	T	T	T	T	T	T	T	T	G	T	T	T	T	T	T	T	T	G	G	T	T	T	T	T	T	T	H	T	H	T	T	T
JAX00032914	12	7060753	0	G	A	G	G	G	G	G	A	A	G	G	A	G	A	G	G	G	H	G	A	G	H	A	G	A	G	G	G	G	H	G	A	A	G	A	G	G	G	G	G	H	G	H	G	A	A
JAX00032916	12	7061086	0	C	A	C	C	C	C	C	A	A	C	C	A	C	A	C	C	C	H	C	A	C	H	A	C	A	C	C	C	C	A	C	A	A	C	A	C	C	C	C	C	H	C	H	C	A	A
JAX00324705	12	7061167	0	T	C	T	T	T	T	T	C	C	T	T	C	T	C	T	T	T	H	T	C	T	H	C	T	C	T	T	T	T	C	T	C	C	T	C	T	T	T	T	T	H	T	H	T	C	C
JAX00324706	12	7061389	1	T	A	T	T	T	T	T	A	T	T	T	T	T	A	T	T	T	T	T	T	T	T	H	T	T	T	T	T	T	T	T	A	A	T	T	T	T	T	T	T	H	T	H	T	T	T
JAX00324708	12	7066897	0	G	C	G	G	G	G	G	C	G	G	G	H	G	C	G	G	G	G	G	G	G	G	H	G	G	G	G	G	G	G	G	C	C	G	G	G	G	G	G	G	H	G	H	G	G	G
JAX00324709	12	7068125	1	A	G	A	A	A	A	A	G	A	A	A	A	A	G	A	A	A	A	A	A	A	A	H	A	A	A	A	A	A	A	A	G	G	A	A	A	A	A	A	A	H	A	H	A	A	A
JAX00324710	12	7068137	0	T	C	T	T	T	T	T	C	T	T	T	T	H	C	T	T	T	T	T	T	T	T	T	T	T	T	T	T	T	T	T	C	C	T	T	T	T	T	T	T	H	T	H	T	T	T
JAX00324711	12	7071071	0	A	G	A	A	A	A	A	G	A	A	A	A	A	G	A	A	A	A	A	A	A	A	H	A	A	A	A	A	A	A	A	G	G	A	A	A	A	A	A	A	H	A	H	A	A	A
JAX00324713	12	7071710	1	T	A	T	T	T	T	T	A	T	T	T	T	T	A	T	T	T	T	T	T	T	T	H	T	T	T	T	T	T	T	T	A	A	T	T	T	T	T	T	T	H	T	H	T	T	T
JAX00324714	12	7071948	0	A	G	A	A	A	A	A	A	G	A	G	G	A	A	H	A	H	H	A	G	A	H	H	A	G	A	A	A	A	G	A	A	A	A	G	A	A	A	A	A	A	A	A	A	G	G
JAX00324715	12	7073256	1	T	G	T	T	T	T	T	G	G	T	T	G	T	G	T	T	T	H	T	G	T	H	G	T	G	T	T	T	T	G	T	G	G	T	G	T	T	T	T	T	H	T	H	T	G	G
JAX00324720	12	7080167	0	A	C	A	A	A	A	A	C	C	A	A	C	A	C	A	A	A	H	A	C	A	H	C	A	C	A	A	A	A	C	A	C	C	A	C	A	A	A	A	A	H	A	H	A	C	C
JAX00324721	12	7082140	1	T	C	T	T	T	T	T	C	T	T	T	T	T	C	T	T	T	T	T	T	T	T	H	T	T	T	T	T	T	T	T	C	C	T	T	T	T	T	T	T	H	T	H	T	T	T
JAX00032917	12	7083320	1	A	C	A	A	A	A	A	C	C	A	A	C	A	C	A	A	A	H	A	C	A	H	C	A	C	A	A	A	A	C	A	C	C	A	C	A	A	A	A	A	H	A	H	A	C	C
JAX00324722	12	7084294	0	G	C	G	G	G	G	G	C	G	G	G	G	G	C	G	G	G	G	G	G	G	G	G	G	G	G	G	G	G	G	G	C	C	G	G	G	G	G	G	G	H	G	H	G	G	G
JAX00324723	12	7092801	0	T	C	T	T	T	T	T	T	C	T	T	C	T	T	T	T	T	H	T	C	T	H	H	T	C	T	T	T	T	C	T	T	T	T	C	T	T	T	T	T	T	T	T	T	C	C
JAX00199725	12	7102937	0	A	G	A	A	A	A	A	G	A	A	A	A	A	G	A	A	A	A	A	A	A	A	H	A	A	A	A	A	A	A	A	G	G	A	A	A	A	A	A	A	H	A	H	A	A	A
JAX00324725	12	7117870	1	A	G	A	A	A	A	A	G	G	A	A	G	A	G	A	A	A	H	A	G	A	H	G	A	G	A	A	A	A	G	A	G	G	A	G	A	A	A	A	A	H	A	H	A	G	G
JAX00324726	12	7118281	0	G	T	G	G	G	G	G	T	T	T	G	T	H	T	G	H	G	H	G	T	G	H	T	T	T	G	G	G	G	T	H	T	T	T	T	G	G	G	G	G	T	T	H	G	T	T
JAX00324727	12	7118343	0	T	A	T	T	T	T	T	A	A	A	T	A	A	A	T	T	T	A	T	A	T	H	A	A	A	T	T	T	T	A	H	A	A	A	A	T	T	T	T	T	A	A	T	T	A	A
JAX00324728	12	7118667	1	G	A	G	G	G	G	G	A	G	G	G	G	G	A	G	G	G	G	G	G	G	G	H	G	G	G	G	G	G	G	G	A	A	G	G	G	G	G	G	G	H	G	H	G	G	G
JAX00324731	12	7119391	1	G	A	G	G	G	G	G	A	A	G	G	A	G	A	G	G	G	H	G	A	G	H	A	G	A	G	G	G	G	A	G	A	A	G	A	G	G	G	G	G	H	G	H	G	A	A
JAX00324732	12	7119558	1	A	G	A	A	A	A	A	A	A	G	A	A	H	A	A	A	A	A	A	A	A	A	A	G	A	A	A	A	A	A	H	A	A	G	A	A	A	A	A	A	H	G	A	A	A	A
JAX00324737	12	7131016	1	A	G	A	A	A	A	A	G	G	A	A	G	A	G	A	A	A	H	A	G	A	H	G	A	G	A	A	A	A	G	A	G	G	A	G	A	A	A	A	A	H	A	H	A	G	G
JAX00032921	12	7145174	1	C	T	C	C	C	C	C	C	T	C	C	T	C	C	C	C	C	H	C	T	C	H	H	C	T	C	C	C	C	T	C	C	C	C	T	C	C	C	C	C	C	C	C	C	T	T
JAX00324739	12	7146449	1	A	G	A	A	A	A	A	A	G	A	A	G	A	A	A	A	A	H	A	G	A	H	H	A	G	A	A	A	A	G	A	A	A	A	G	A	A	A	A	A	A	A	A	A	G	G
JAX00324740	12	7151285	0	T	A	T	T	T	T	T	A	A	T	T	A	T	A	T	T	T	H	T	A	T	H	A	T	A	T	T	T	T	A	T	A	A	T	A	T	T	T	T	T	H	T	H	T	A	A
JAX00324741	12	7154723	0	C	A	C	C	C	C	C	A	C	C	C	C	C	A	C	C	C	C	C	C	C	C	H	C	C	C	C	C	C	C	C	A	A	C	C	C	C	C	C	C	H	C	H	C	C	C
JAX00032923	12	7184232	1	G	A	G	G	G	G	G	A	A	A	G	A	H	A	G	G	G	H	G	A	G	H	A	A	A	G	G	G	G	A	H	A	A	A	A	G	G	G	G	G	A	A	H	G	A	A
JAX00324742	12	7194364	0	A	G	A	A	A	A	A	G	G	A	A	G	A	G	A	A	A	H	A	G	A	G	G	A	G	A	A	A	A	G	A	G	G	A	G	A	A	A	A	A	H	A	H	A	G	G
JAX00324747	12	7216615	0	C	A	C	C	C	C	C	A	C	C	C	C	C	A	C	C	C	C	C	C	C	C	H	C	C	C	C	C	C	C	C	A	A	C	C	C	C	C	C	C	H	C	H	C	C	C
JAX00032926	12	7218086	1	A	G	A	A	A	A	A	A	A	G	A	A	H	A	A	A	A	A	A	A	A	A	A	G	A	A	A	A	A	A	H	A	A	G	A	A	A	A	A	A	H	G	A	A	A	A
JAX00324749	12	7219329	1	T	G	T	T	T	T	T	G	T	G	T	T	H	G	T	T	T	T	T	T	T	T	H	G	T	T	T	T	T	T	H	G	G	G	T	T	T	T	T	T	G	G	H	T	T	T
JAX00324751	12	7222980	1	C	T	C	C	C	C	C	C	T	T	C	T	H	C	C	C	C	H	C	T	C	H	H	T	T	C	C	C	C	T	H	C	C	T	T	C	C	C	C	C	H	T	C	C	T	T
JAX00324752	12	7223247	0	T	C	T	T	T	T	T	C	C	T	T	C	T	C	T	T	T	H	T	C	T	H	C	T	C	T	T	T	T	C	T	C	C	T	C	T	T	T	T	T	H	T	H	T	C	C
JAX00199728	12	7248697	0	A	T	A	A	A	A	A	A	T	A	A	T	A	A	A	A	A	H	A	T	A	H	H	A	T	A	A	A	A	T	A	A	A	A	T	A	A	A	A	A	A	A	A	A	T	T
JAX00324761	12	7262764	1	A	G	A	A	A	A	A	G	A	G	A	A	H	G	A	A	A	A	A	A	A	A	H	G	A	A	A	A	A	A	H	G	G	G	A	A	A	A	A	A	G	G	H	A	A	A
JAX00324763	12	7263648	0	A	G	A	A	A	A	A	G	A	A	A	A	A	G	A	A	A	A	A	A	A	A	H	A	A	A	A	A	A	A	A	G	G	A	A	A	A	A	A	A	H	A	H	A	A	A
JAX00032931	12	7269513	0	T	C	C	T	T	T	T	C	C	C	T	C	H	C	T	T	C	H	T	C	C	H	C	C	C	T	T	T	C	C	H	C	C	C	C	T	C	T	C	T	C	C	H	T	C	C
JAX00324765	12	7274181	1	T	C	T	T	T	T	T	C	T	T	T	T	T	C	T	T	T	T	T	T	T	T	H	T	T	T	T	T	T	T	T	C	C	T	T	T	T	T	T	T	H	T	H	T	T	T
JAX00324769	12	7293245	1	C	T	C	C	C	C	C	C	T	C	C	T	C	C	C	C	C	H	C	T	C	H	H	C	T	C	C	C	C	T	C	C	C	C	T	C	C	C	C	C	C	C	C	C	T	T
JAX00324773	12	7321092	1	G	A	G	G	G	G	G	A	A	G	G	A	G	A	G	G	G	H	G	A	G	H	A	G	A	G	G	G	G	A	G	A	A	G	A	G	G	G	G	G	H	G	H	G	A	A
JAX00324776	12	7331231	0	T	C	T	T	T	T	T	T	T	C	T	T	T	T	T	T	T	T	T	T	T	T	T	C	T	T	T	T	T	T	H	T	T	C	T	T	T	T	T	T	H	C	T	T	T	T
JAX00324777	12	7333628	0	A	G	A	A	A	A	A	G	G	G	A	G	H	G	A	A	A	H	A	G	A	H	G	G	G	A	A	A	A	G	H	G	G	G	G	A	A	A	A	A	G	G	H	A	G	G
JAX00324778	12	7333805	0	T	G	T	T	T	T	T	G	G	G	T	G	H	G	T	T	T	H	T	G	T	H	G	G	G	T	T	T	T	G	H	G	G	G	G	T	T	T	T	T	G	G	H	T	G	G
JAX00324779	12	7346167	0	A	T	A	A	A	A	A	T	T	T	A	T	H	T	A	A	A	H	A	T	A	A	T	T	T	A	A	A	A	T	H	T	T	T	T	A	A	A	A	A	T	T	H	A	T	T
JAX00324782	12	7351451	0	C	T	C	C	C	C	C	C	T	C	C	T	C	C	C	C	C	H	C	T	C	H	H	C	T	C	C	C	C	T	C	C	C	C	T	C	C	C	C	C	C	C	C	C	T	T
JAX00324783	12	7362791	1	C	T	C	C	C	C	C	C	C	T	C	C	H	C	C	C	C	C	C	C	C	C	C	T	C	C	C	C	C	C	H	C	C	T	C	C	C	C	C	C	H	T	C	C	C	C
JAX00324784	12	7367670	1	T	G	T	T	T	T	T	T	T	G	T	T	H	T	T	T	T	T	T	T	T	T	T	G	T	T	T	T	T	T	H	T	T	G	T	T	T	T	T	T	H	G	T	T	T	T
JAX00032938	12	7367823	1	G	A	A	G	G	G	G	G	A	G	G	A	G	G	G	G	A	H	G	A	A	H	H	G	A	G	G	G	A	A	G	G	G	G	A	G	A	G	A	G	G	G	G	G	A	A
JAX00324785	12	7367847	1	G	A	G	G	G	G	G	A	G	A	G	G	H	A	G	G	G	G	G	G	G	G	H	A	G	G	G	G	G	G	H	A	A	A	G	G	G	G	G	G	A	A	H	G	G	G
JAX00032939	12	7381109	1	C	A	C	C	C	C	C	A	A	C	C	A	C	A	C	C	C	H	C	A	C	H	A	C	A	C	C	C	C	A	C	A	A	C	A	C	C	C	C	C	H	C	H	C	A	A
JAX00032940	12	7381355	1	C	T	C	C	C	C	C	T	T	C	C	T	C	T	C	C	C	H	C	T	C	H	T	C	T	C	C	C	C	T	C	T	T	C	T	C	C	C	C	C	H	C	H	C	T	T
JAX00324789	12	7391386	1	C	A	C	C	C	C	C	A	C	C	C	C	C	A	C	C	C	C	C	C	C	C	H	C	C	C	C	C	C	C	C	A	A	C	C	C	C	C	C	C	H	C	H	C	C	C
JAX00324791	12	7398143	0	G	C	G	G	G	G	G	C	G	G	G	G	G	C	G	G	G	G	G	G	G	G	H	G	G	G	G	G	G	G	G	C	C	G	G	G	G	G	G	G	H	G	H	G	G	G
JAX00324792	12	7405487	0	G	T	G	G	G	G	G	T	T	T	G	T	H	T	G	G	G	H	G	T	G	H	T	T	T	G	G	G	G	T	H	T	T	T	T	G	G	G	G	G	T	T	H	G	T	T
JAX00324793	12	7405523	1	C	T	C	C	C	C	C	C	T	C	C	T	C	C	C	C	C	H	C	T	C	H	H	C	T	C	C	C	C	T	C	C	C	C	T	C	C	C	C	C	C	C	C	C	T	T
JAX00324794	12	7406138	0	A	G	A	A	A	A	A	A	G	A	A	G	A	A	A	A	A	A	A	G	A	H	H	A	G	A	A	A	A	G	A	A	A	A	G	A	A	A	A	A	A	A	A	A	G	G
JAX00324795	12	7408205	1	G	T	T	G	G	G	G	G	G	G	G	G	G	G	G	G	T	G	G	G	T	G	G	G	G	G	G	G	T	G	G	G	G	G	G	G	T	G	T	G	G	G	G	G	G	G
JAX00324798	12	7415315	1	A	G	A	A	A	A	A	G	G	G	A	G	H	G	A	A	A	H	A	G	A	H	G	G	G	A	A	A	A	G	H	G	G	G	G	A	A	A	A	A	G	G	H	A	G	G
JAX00032942	12	7417333	1	A	G	A	A	A	A	A	G	G	A	A	G	A	G	A	A	A	H	A	G	A	H	G	A	G	A	A	A	A	G	A	G	G	A	G	A	A	A	A	A	H	A	H	A	G	G
JAX00032943	12	7429428	0	C	A	A	C	C	C	C	C	C	C	C	C	C	C	C	C	A	C	C	C	A	C	C	C	C	C	C	C	A	C	C	C	C	C	C	C	A	C	A	C	C	C	C	C	C	C
JAX00032944	12	7452910	0	G	A	G	G	G	G	G	G	A	G	G	A	G	G	G	G	G	H	G	A	G	H	H	G	A	G	G	G	G	A	G	G	G	G	A	G	G	G	G	G	G	G	G	G	A	A
JAX00324807	12	7476932	1	T	C	T	T	T	T	T	C	T	T	T	T	T	C	T	T	T	T	T	T	T	T	H	T	T	T	T	T	T	T	T	C	C	T	T	T	T	T	T	T	H	T	H	T	T	T
JAX00187607	12	7479726	1	A	G	G	A	G	G	G	G	G	G	G	G	G	G	G	G	G	G	G	G	G	G	G	G	G	G	A	G	G	G	G	G	G	G	G	G	G	G	G	G	G	G	G	G	G	G
JAX00324810	12	7486819	0	T	C	T	T	T	T	T	T	C	T	T	C	T	T	T	T	T	H	T	C	T	H	H	T	C	T	T	T	T	C	T	T	T	T	C	T	T	T	T	T	T	T	T	T	C	C
JAX00324812	12	7500232	1	C	T	C	C	C	C	C	C	T	C	C	T	C	C	C	C	C	H	C	T	C	H	H	C	T	C	C	C	C	T	C	C	C	C	T	C	C	C	C	C	C	C	C	C	T	T
JAX00324813	12	7500977	0	G	A	G	G	G	G	G	G	G	A	G	G	H	G	G	G	G	G	G	G	G	G	G	A	G	G	G	G	G	G	H	G	G	A	G	G	G	G	G	G	H	A	G	G	G	G
JAX00032948	12	7502240	1	G	T	T	G	G	G	G	T	G	T	G	G	H	T	G	G	T	G	G	G	T	G	H	T	G	G	G	G	T	G	H	T	T	T	G	G	T	G	T	G	T	T	H	G	G	G
JAX00324814	12	7503388	0	C	T	T	C	C	C	C	C	C	T	C	C	H	C	C	C	T	C	C	C	T	C	C	T	C	C	C	C	T	C	H	C	C	T	C	C	T	C	T	C	H	T	C	C	C	C
JAX00324816	12	7503483	0	A	C	C	A	A	A	A	A	C	C	A	C	H	A	A	A	C	H	A	C	C	H	H	C	C	A	A	A	C	C	H	A	A	C	C	A	C	A	C	A	H	C	A	A	C	C
JAX00324822	12	7536470	1	A	T	A	A	A	A	A	T	T	A	A	T	A	T	A	A	A	H	A	T	A	H	T	A	T	A	A	A	A	T	A	T	T	A	T	A	A	A	A	A	H	A	H	A	T	T
JAX00324825	12	7539331	0	G	T	G	G	G	G	G	G	T	G	G	T	G	G	G	G	G	H	G	T	G	H	H	G	T	G	G	G	G	T	G	G	G	G	T	G	G	G	G	G	G	G	G	G	T	T
JAX00324826	12	7541446	0	T	C	T	T	T	T	T	T	C	T	T	C	T	T	T	T	T	H	T	C	T	H	H	T	C	T	T	T	T	C	T	T	T	T	C	T	T	T	T	T	T	T	T	T	C	C
JAX00324827	12	7541492	0	T	C	T	T	T	T	T	T	C	T	T	C	T	T	T	T	T	H	T	C	T	H	H	T	C	T	T	T	T	C	T	T	T	T	C	T	T	T	T	T	T	T	T	T	C	C
JAX00324828	12	7543410	0	C	T	C	C	C	C	C	C	C	T	C	C	H	C	C	C	C	C	C	C	C	C	C	T	C	C	C	C	C	C	H	C	C	T	C	C	C	C	C	C	H	T	C	C	C	C
JAX00324830	12	7571323	0	T	A	T	T	T	T	T	A	A	T	T	A	T	A	T	T	T	H	T	A	T	H	A	T	A	T	T	T	T	A	T	A	A	T	A	T	T	T	T	T	H	T	H	T	A	A
JAX00324832	12	7571997	0	A	G	A	A	A	A	A	G	A	A	A	A	A	G	A	A	A	A	A	A	A	A	H	A	A	A	A	A	A	A	A	G	G	A	A	A	A	A	A	A	H	A	H	A	A	A
JAX00324833	12	7575373	1	T	C	T	T	T	T	T	C	T	C	T	T	H	C	T	T	T	T	T	T	T	T	H	C	T	T	T	T	T	T	H	C	C	C	T	T	T	T	T	T	C	C	H	T	T	T
JAX00324834	12	7577945	1	G	T	G	G	G	G	G	T	G	G	G	G	G	T	G	G	G	G	G	G	G	G	H	G	G	G	G	G	G	G	G	T	T	G	G	G	G	G	G	G	H	G	H	G	G	G
JAX00032953	12	7579051	0	T	A	T	T	T	T	T	A	T	T	T	T	T	A	T	T	T	T	T	T	T	T	H	T	T	T	T	T	T	T	T	A	A	T	T	T	T	T	T	T	H	T	H	T	T	T
JAX00032955	12	7581307	1	T	C	T	T	T	T	T	C	C	C	T	C	H	C	T	T	T	H	T	C	T	H	C	C	C	T	T	T	T	C	H	C	C	C	C	T	T	T	T	T	C	C	H	T	C	C
JAX00324835	12	7586280	0	C	A	C	C	C	C	C	C	C	A	C	C	H	C	C	C	C	C	C	C	C	C	C	A	C	C	C	C	C	C	H	C	C	A	C	C	C	C	C	C	H	A	C	C	C	C
JAX00324838	12	7595404	0	C	T	C	C	C	C	C	C	C	T	C	C	H	C	C	H	C	C	C	C	C	C	C	T	C	H	C	C	C	C	C	C	C	T	C	C	C	C	C	C	C	T	C	C	C	C
JAX00032956	12	7621231	0	G	C	G	G	G	G	G	G	C	G	G	C	G	G	G	G	G	H	G	C	G	H	H	G	C	G	G	G	G	C	G	G	G	G	C	G	G	G	G	G	G	G	G	G	C	C
JAX00032957	12	7621981	0	T	C	T	T	T	T	T	C	T	C	T	T	H	C	T	T	T	T	T	T	T	T	H	C	T	T	T	T	T	T	H	C	C	C	T	T	T	T	T	T	C	C	H	T	T	T
JAX00324841	12	7626162	1	G	C	G	G	G	G	G	G	C	G	G	C	G	G	G	G	G	H	G	C	G	H	H	G	C	G	G	G	G	C	G	G	G	G	C	G	G	G	G	G	G	G	G	G	C	C
JAX00324842	12	7627137	1	T	G	T	T	T	T	T	G	T	T	T	T	T	G	T	T	T	T	T	T	T	T	H	T	T	T	T	T	T	T	T	G	G	T	T	T	T	T	T	T	H	T	H	T	T	T
JAX00324847	12	7642219	0	G	A	G	G	G	G	G	A	G	G	G	G	G	A	G	G	G	G	G	G	G	G	H	G	G	G	G	G	G	G	G	A	H	G	G	G	G	G	G	G	H	G	H	G	G	G
JAX00324848	12	7645481	1	G	A	G	G	G	G	G	A	G	A	G	G	H	A	G	G	G	G	G	G	G	G	H	A	G	G	G	G	G	G	H	A	A	A	G	G	G	G	G	G	A	A	H	G	G	G
JAX00324849	12	7646459	0	A	G	A	A	A	A	A	G	G	A	A	G	A	G	A	A	A	H	A	G	A	G	G	A	G	A	A	A	A	G	A	G	G	A	G	A	A	A	A	A	H	A	H	A	G	G
JAX00324850	12	7646504	0	A	G	A	A	A	A	A	G	G	A	A	G	A	G	A	A	A	H	A	G	A	H	G	A	G	A	A	A	A	G	A	G	G	A	G	A	A	A	A	A	H	A	H	A	G	G
JAX00199735	12	7651899	1	A	G	A	A	A	A	A	A	G	A	A	G	A	A	A	A	A	H	A	G	A	H	H	A	G	A	A	A	A	G	A	A	A	A	G	A	A	A	A	A	A	A	A	A	G	G
JAX00032959	12	7661244	1	G	A	G	G	G	G	G	A	A	G	G	A	G	A	G	G	G	H	G	A	G	H	A	G	A	G	G	G	G	A	G	A	A	G	A	G	G	G	G	G	H	G	H	G	A	A
JAX00032960	12	7661281	0	A	C	A	A	A	A	A	C	C	A	A	C	A	C	A	A	A	H	A	C	A	H	C	A	C	A	A	A	A	C	A	C	C	A	C	A	A	A	A	A	A	A	A	A	C	C
JAX00324852	12	7661294	1	C	T	C	C	C	C	C	T	C	C	C	C	C	T	C	C	C	C	C	C	C	C	H	C	C	C	C	C	C	C	C	T	T	C	C	C	C	C	C	C	H	C	H	C	C	C
JAX00324856	12	7672608	1	C	T	C	C	C	C	C	C	C	T	C	C	H	C	C	C	C	C	C	C	C	C	C	T	C	C	C	C	C	C	H	C	C	T	C	C	C	C	C	C	H	T	C	C	C	C
JAX00324857	12	7672912	1	C	G	C	C	C	C	C	G	C	C	C	C	C	G	C	C	C	C	C	C	C	C	H	C	C	C	C	C	C	C	C	G	G	C	C	C	C	C	C	C	H	C	H	C	C	C
JAX00324858	12	7673119	0	A	G	A	A	A	A	A	A	A	G	A	A	H	A	A	A	A	A	A	A	A	A	A	G	A	A	A	A	A	A	H	A	A	G	A	A	A	A	A	A	H	G	A	A	A	A
JAX00324859	12	7673695	0	T	C	T	T	T	T	T	T	T	C	H	T	H	T	T	T	T	T	H	T	T	T	T	C	T	T	T	T	T	T	H	T	T	C	T	T	T	T	T	T	H	C	T	T	T	T
JAX00324861	12	7677438	1	C	T	C	C	C	C	C	C	T	T	C	T	H	C	C	C	C	H	C	T	C	H	H	T	T	C	C	C	C	T	H	C	C	T	T	C	C	C	C	C	H	T	C	C	T	T
JAX00324864	12	7691812	1	T	C	T	T	T	T	T	C	C	T	T	C	T	C	T	T	T	H	T	C	T	H	C	T	C	T	T	T	T	C	T	C	C	T	C	T	T	T	T	T	H	T	H	T	C	C
JAX00324865	12	7693551	0	A	G	A	A	A	A	A	A	G	A	A	G	A	A	A	A	A	H	A	G	A	H	H	A	G	A	A	A	A	G	A	A	A	A	G	A	A	A	A	A	A	A	A	A	G	G
JAX00324866	12	7693656	0	A	G	A	A	A	A	A	G	G	A	A	G	A	G	A	A	A	H	A	G	A	H	G	A	G	A	A	A	A	G	A	G	G	A	G	A	A	A	A	A	H	A	H	A	G	G
JAX00324867	12	7693689	1	T	A	T	T	T	T	T	T	A	T	T	A	T	T	T	T	T	H	T	A	T	H	H	T	A	T	T	T	T	A	T	T	T	T	A	T	T	T	T	T	T	T	T	T	A	A
JAX00324868	12	7696219	1	C	T	C	C	C	C	C	C	T	C	C	T	C	C	C	C	C	H	C	T	C	H	H	C	T	C	C	C	C	T	C	C	C	C	T	C	C	C	C	C	C	C	C	C	T	T
JAX00324869	12	7702691	0	A	G	A	A	A	A	A	A	G	A	A	G	A	A	A	A	A	H	A	G	A	H	H	A	G	A	A	A	A	G	A	A	A	A	G	A	A	A	A	A	A	A	A	A	G	G
JAX00324870	12	7703352	0	C	G	C	C	C	G	C	C	C	C	G	C	H	C	H	C	C	C	C	C	C	C	C	C	C	C	C	G	C	C	C	C	C	C	C	C	C	C	C	C	C	C	C	G	C	C
JAX00032962	12	7703519	0	T	C	C	T	T	T	T	T	T	T	T	T	T	T	T	T	C	T	T	H	C	T	T	T	T	T	T	T	C	T	T	T	T	T	T	T	C	T	C	T	T	T	T	T	T	T
JAX00324871	12	7703698	0	A	G	G	A	A	A	A	A	A	G	A	A	H	A	A	A	G	A	A	A	G	A	A	G	A	A	A	A	G	A	H	A	A	G	A	A	G	A	G	A	H	G	A	A	A	A
JAX00032963	12	7705683	1	A	G	G	A	A	A	A	G	G	G	A	G	H	G	A	A	G	H	A	G	G	H	G	G	G	A	A	A	G	G	H	G	G	G	G	A	G	A	G	A	G	G	H	A	G	G
JAX00032964	12	7708412	0	G	A	A	G	G	G	G	G	G	A	G	G	H	G	G	G	A	G	G	G	A	G	G	A	G	G	G	G	A	G	H	G	G	A	G	G	A	G	A	G	H	A	G	G	G	G
JAX00324872	12	7708682	1	G	A	A	G	G	G	G	G	G	G	G	G	G	G	G	G	A	G	G	G	A	G	G	G	G	G	G	G	A	G	G	G	G	G	G	G	A	G	A	G	G	G	G	G	G	G
JAX00324873	12	7709613	0	T	C	T	T	T	T	T	C	T	T	H	T	T	C	T	T	T	T	T	T	T	T	H	T	T	T	T	T	T	T	T	C	C	T	T	T	T	T	T	T	H	T	H	T	T	T
JAX00324876	12	7723449	1	G	T	G	G	G	G	G	T	T	G	G	T	G	T	G	G	G	H	G	T	G	H	T	G	T	G	G	G	G	T	G	T	T	G	T	G	G	G	G	G	H	G	H	G	T	T
JAX00324878	12	7724965	0	A	T	A	A	A	A	A	A	A	T	A	A	H	A	A	A	A	A	A	A	A	A	A	T	A	A	A	A	A	A	H	A	A	T	A	A	A	A	A	A	H	T	A	A	A	A
JAX00032965	12	7725378	1	C	A	A	C	C	C	C	A	A	A	C	A	H	A	C	C	A	H	C	A	A	H	A	A	A	C	C	C	A	A	H	A	A	A	A	C	A	C	A	C	A	A	H	C	A	A
JAX00032966	12	7729982	0	C	G	G	C	C	C	C	G	G	C	C	G	C	G	C	C	G	H	C	G	G	H	G	C	G	C	C	C	G	G	C	G	G	C	G	C	G	C	G	C	H	C	H	C	G	G
JAX00032967	12	7735209	1	C	T	T	C	C	C	C	C	C	C	C	C	C	C	C	C	T	C	C	C	T	C	C	C	C	C	C	C	T	C	C	C	C	C	C	C	T	C	T	C	C	C	C	C	C	C
JAX00324880	12	7749491	1	T	C	T	T	T	T	T	C	C	T	T	C	T	C	T	T	T	H	T	C	T	H	C	T	C	T	T	T	T	C	T	C	C	T	C	T	T	T	T	T	H	T	H	T	C	C
JAX00324881	12	7750865	0	A	G	A	A	A	A	A	G	G	A	A	G	A	G	A	A	A	H	A	G	A	H	G	A	G	A	A	A	A	G	A	G	G	A	G	A	A	A	A	A	H	A	H	A	G	G
JAX00324882	12	7752524	0	G	A	G	G	G	G	G	G	A	G	G	A	G	G	G	G	G	H	G	A	G	A	A	G	A	G	G	G	G	A	G	G	G	G	A	G	G	G	G	G	G	G	G	G	A	A
JAX00199739	12	7774150	0	T	C	T	T	T	T	T	T	C	T	T	C	T	T	T	T	T	H	T	C	T	H	H	T	C	T	T	T	T	C	T	T	T	T	C	T	T	T	T	T	T	T	T	T	C	C
JAX00324884	12	7774326	1	G	A	A	G	G	G	G	G	G	G	G	G	G	G	G	G	A	G	G	G	A	G	G	G	G	G	G	G	A	G	G	G	G	G	G	G	A	G	A	G	G	G	G	G	G	G
JAX00324885	12	7775239	1	A	G	A	A	A	A	A	G	A	A	A	A	A	G	A	A	A	A	A	A	A	A	H	A	A	A	A	A	A	A	A	G	G	A	A	A	A	A	A	A	H	A	H	A	A	A
JAX00324886	12	7776471	1	A	T	A	A	A	A	A	A	T	A	A	T	A	A	A	A	A	H	A	T	A	H	H	A	T	A	A	A	A	T	A	A	A	A	T	A	A	A	A	A	A	A	A	A	T	T
JAX00324887	12	7778189	1	T	C	T	T	T	T	T	T	T	C	T	T	H	T	T	T	T	T	T	T	T	T	T	C	T	T	T	T	T	T	H	T	T	C	T	T	T	T	T	T	H	C	T	T	T	T
JAX00324889	12	7780682	1	C	A	C	C	C	C	C	A	A	C	C	A	C	A	C	C	C	H	C	A	C	H	A	C	A	C	C	C	C	A	C	A	A	C	A	C	C	C	C	C	H	C	H	C	A	A
JAX00324894	12	7793260	1	G	T	G	G	G	G	G	T	T	G	G	T	G	T	G	G	G	H	G	T	G	H	T	G	T	G	G	G	G	T	G	T	T	G	T	G	G	G	G	G	H	G	H	G	T	T
JAX00324896	12	7794205	1	T	C	T	T	T	T	T	C	T	T	T	T	T	C	T	T	T	T	T	T	T	T	H	T	T	T	T	T	T	T	T	C	C	T	T	T	T	T	T	T	H	T	H	T	T	T
JAX00032968	12	7795179	1	A	C	C	A	A	A	A	C	C	A	A	C	A	C	A	A	C	H	A	C	C	H	C	A	C	A	A	A	C	C	A	C	C	A	C	A	C	A	C	A	H	A	H	A	C	C
JAX00324897	12	7797923	0	A	C	C	A	A	A	A	C	C	A	A	C	A	C	A	A	C	H	A	C	C	H	C	A	C	A	A	A	C	C	A	C	C	A	H	A	C	A	C	A	H	A	H	A	C	C
JAX00324898	12	7800567	0	G	A	G	G	G	G	G	G	G	A	G	G	G	G	G	G	G	G	G	G	G	G	G	A	G	G	G	G	G	G	H	G	G	A	G	G	G	G	G	G	H	A	G	G	G	G
JAX00032971	12	7800713	1	T	A	A	T	T	T	T	A	A	T	T	A	T	A	T	T	A	H	T	A	A	H	A	T	A	T	T	T	A	A	T	A	A	T	H	T	A	T	A	T	H	T	H	T	A	A
JAX00032972	12	7800815	0	G	A	A	G	G	G	G	G	G	G	G	G	G	G	G	G	A	G	G	G	A	G	G	G	G	G	G	G	A	G	G	G	G	G	G	G	A	G	A	G	G	G	G	G	G	G
JAX00324900	12	7801905	1	T	C	T	T	T	T	T	T	C	T	T	C	T	T	T	T	T	H	T	C	T	H	H	T	C	T	T	T	T	C	T	T	T	T	H	T	T	T	T	T	T	T	T	T	C	C
JAX00324903	12	7811064	1	A	G	A	A	A	A	A	A	G	A	A	G	A	A	A	A	A	H	A	G	A	H	H	A	G	A	A	A	A	G	A	A	A	A	H	A	A	A	A	A	A	A	A	A	G	G
JAX00324904	12	7811586	1	T	C	T	T	T	T	T	T	T	C	T	T	H	T	T	T	T	T	T	T	T	T	T	C	T	T	T	T	T	T	H	T	T	C	T	T	T	T	T	T	H	C	T	T	T	T
JAX00032974	12	7861215	1	C	G	G	C	C	C	C	G	G	C	C	G	C	G	C	C	G	H	C	G	G	H	G	C	G	C	C	C	G	G	C	G	G	C	H	C	G	C	G	C	H	C	H	C	G	G
JAX00324907	12	7866351	1	G	A	G	G	G	G	G	A	A	G	G	A	G	A	G	G	G	H	G	A	G	H	A	G	A	G	G	G	G	A	G	A	A	G	H	G	G	G	G	G	H	G	H	G	A	A
JAX00032975	12	7869018	0	A	G	G	A	A	A	A	A	A	A	A	A	A	A	A	A	G	A	A	A	G	A	A	A	A	A	A	A	H	A	A	A	A	A	A	A	G	A	G	A	A	A	A	A	A	A
JAX00032976	12	7869097	1	A	G	G	A	A	A	A	G	G	A	A	G	A	G	A	A	G	H	A	G	G	H	G	A	G	A	A	A	G	G	A	G	G	A	H	A	G	A	G	A	H	A	H	A	G	G
JAX00324909	12	7870273	1	T	G	G	T	T	T	T	T	T	T	T	T	T	T	T	T	G	T	T	T	G	T	T	T	T	T	T	T	G	T	T	T	T	T	T	T	G	T	G	T	T	T	T	T	T	T
JAX00324910	12	7871207	0	G	T	T	G	G	G	G	T	T	G	G	T	G	T	G	G	T	H	G	T	T	H	T	G	T	G	G	G	T	T	G	T	T	G	H	G	T	G	T	G	H	G	H	G	T	T
JAX00324913	12	7872564	1	G	A	G	G	G	G	G	A	G	G	G	G	G	A	G	G	G	G	G	G	G	G	H	G	G	G	G	G	G	G	G	A	A	G	G	G	G	G	G	G	H	G	H	G	G	G
JAX00324914	12	7877527	1	A	C	C	A	A	A	A	C	C	A	A	C	A	C	A	A	C	H	A	C	C	H	C	A	C	A	A	A	C	C	A	C	C	A	H	A	C	A	C	A	H	A	H	A	C	C
JAX00324915	12	7877749	0	T	C	T	T	T	T	T	T	T	C	T	T	H	T	T	T	T	T	T	T	T	T	T	C	T	T	T	T	T	T	H	T	T	C	T	T	T	T	T	T	T	C	T	T	T	T
JAX00324916	12	7878555	0	G	A	A	G	G	G	G	A	A	G	G	A	G	A	G	G	A	H	G	A	A	H	A	G	A	G	G	G	A	A	G	A	A	G	H	G	A	G	A	G	H	G	H	G	A	A
JAX00324917	12	7878631	1	G	A	A	G	G	G	G	G	A	G	G	A	G	G	G	G	A	H	G	A	A	H	H	G	A	G	G	G	A	A	G	G	G	G	H	G	A	G	A	G	G	G	G	G	A	A
JAX00324919	12	7878730	1	A	C	C	A	A	A	A	C	C	A	A	C	A	C	A	A	C	H	A	C	C	H	C	A	C	A	A	A	C	C	A	C	C	A	H	A	C	A	C	A	H	A	H	A	C	C
JAX00324920	12	7878829	0	A	C	A	A	A	A	A	C	A	A	A	A	A	C	A	A	A	A	A	A	H	A	H	A	A	A	A	A	A	A	A	C	C	A	A	A	A	A	A	A	H	A	H	A	A	A
JAX00032978	12	7894533	1	A	C	C	A	A	A	A	C	C	A	A	C	A	C	A	A	C	H	A	C	C	H	C	A	C	A	A	A	C	C	A	C	C	A	H	A	C	A	C	A	H	A	H	A	C	C
JAX00324923	12	7897708	0	C	T	C	C	C	C	C	T	C	C	C	C	C	H	C	C	C	C	C	C	C	C	H	C	C	C	C	C	C	C	C	T	T	C	C	C	C	C	C	C	H	C	H	C	C	C
JAX00324926	12	7908805	0	A	G	G	A	A	A	A	G	G	A	H	G	A	G	H	A	G	G	H	G	G	G	G	A	G	A	A	A	G	G	A	G	G	A	G	A	G	A	G	A	G	A	G	A	G	G
JAX00324927	12	7908882	0	C	T	C	C	C	C	C	T	C	C	C	C	C	T	C	C	C	C	C	C	C	C	H	C	C	C	C	C	C	C	C	T	T	C	C	C	C	C	C	C	H	C	H	C	C	C
JAX00324928	12	7908940	0	T	C	C	T	T	T	T	T	T	T	T	T	T	T	T	T	C	T	T	T	C	T	T	T	T	T	T	T	C	T	T	T	T	T	T	T	C	T	C	T	T	T	T	T	T	T
JAX00324929	12	7910939	0	A	G	A	A	A	A	A	G	G	A	A	G	A	G	A	A	A	H	A	G	A	A	G	A	G	A	A	A	A	G	A	G	G	A	A	A	A	A	A	A	H	A	H	A	G	H
JAX00324930	12	7911029	1	A	G	A	A	A	A	A	A	G	A	A	G	A	A	A	A	A	H	A	G	A	H	H	A	G	A	A	A	A	G	A	A	A	A	H	A	A	A	A	A	A	A	A	A	G	G
JAX00324932	12	7911850	0	G	T	G	G	G	G	G	G	T	G	G	T	G	G	G	G	G	H	G	T	G	H	H	G	T	G	G	G	G	T	G	G	G	G	H	G	G	G	G	G	G	G	G	G	T	T
JAX00032980	12	7930453	0	T	G	G	T	T	T	T	G	G	T	T	G	T	G	T	T	G	H	T	G	G	H	G	T	G	T	T	T	G	G	T	G	G	T	H	T	G	T	G	T	H	T	H	T	G	G
JAX00032981	12	7930499	1	T	A	A	T	T	T	T	T	A	T	T	A	T	T	T	T	A	H	T	A	A	H	H	T	A	T	T	T	A	A	T	T	T	T	H	T	A	T	A	T	T	T	T	T	A	A
JAX00324934	12	7945159	1	T	C	T	T	T	T	T	C	C	T	T	C	T	C	T	T	T	H	T	C	T	H	C	T	C	T	T	T	T	C	T	C	C	T	H	T	T	T	T	T	H	T	H	T	C	C
JAX00032982	12	7947583	1	C	A	A	C	C	C	C	A	A	C	C	A	C	A	C	C	A	H	C	A	A	H	A	C	A	C	C	C	A	A	C	A	A	C	H	C	A	C	A	C	H	C	H	C	A	A
JAX00324935	12	7947893	1	A	G	A	A	A	A	A	A	G	A	A	G	A	A	A	A	A	H	A	G	A	H	H	A	G	A	A	A	A	G	A	A	A	A	H	A	A	A	A	A	A	A	A	A	G	G
JAX00324937	12	7953044	0	G	A	G	G	G	G	G	A	A	G	G	A	G	A	G	G	G	H	G	A	G	H	A	G	A	G	G	G	G	A	G	A	A	G	H	G	G	G	G	G	H	G	H	G	A	A
JAX00324938	12	7953558	1	G	A	G	G	G	G	G	G	A	G	G	A	G	G	G	G	G	H	G	A	G	H	H	G	A	G	G	G	G	A	G	G	G	G	H	G	G	G	G	G	G	G	G	G	A	A
JAX00324939	12	7953659	1	A	G	G	A	A	A	A	G	G	A	A	G	A	G	A	A	G	H	A	G	G	H	G	A	G	A	A	A	G	G	A	G	G	A	H	A	G	A	G	A	H	A	H	A	G	G
JAX00324941	12	7979062	1	A	C	A	A	A	A	A	A	C	A	A	C	A	A	A	A	A	H	A	C	A	H	H	A	C	A	A	A	A	C	A	A	A	A	H	A	A	A	A	A	A	A	A	A	C	C
JAX00032983	12	7986591	0	T	C	C	T	T	T	T	C	T	T	T	T	T	C	T	T	C	T	T	T	C	T	H	T	T	T	T	T	C	T	T	C	C	T	T	T	C	T	C	T	H	T	H	T	T	T
JAX00324943	12	7991521	1	A	G	G	A	A	A	A	G	G	A	A	G	A	G	A	A	G	H	A	G	G	H	G	A	G	A	A	A	G	G	A	G	G	A	H	A	G	A	G	A	H	A	H	A	G	G
JAX00324944	12	7993708	1	C	G	C	C	C	C	C	G	G	C	C	G	C	G	C	C	C	H	C	G	C	H	G	C	G	C	C	C	C	G	C	G	G	C	H	C	C	C	C	C	H	C	H	C	G	G
JAX00324947	12	7994967	0	C	T	T	C	C	C	C	C	C	C	C	C	C	C	C	C	T	C	C	C	T	C	C	C	C	C	C	C	T	C	C	C	C	C	C	C	T	C	T	C	C	C	C	C	C	C
JAX00324952	12	7997251	1	G	A	G	G	G	G	G	G	G	A	G	G	H	G	G	G	G	G	G	G	G	G	G	A	G	G	G	G	G	G	H	G	G	A	G	G	G	G	G	G	H	A	G	G	G	G
JAX00324953	12	7997545	1	A	G	A	A	A	A	A	A	A	G	A	A	H	A	A	A	A	A	A	A	A	A	A	G	A	A	A	A	A	A	H	A	A	G	A	A	A	A	A	A	H	G	A	A	A	A
JAX00324954	12	7997576	0	T	C	C	T	T	T	C	C	C	C	T	C	T	C	T	T	C	H	T	C	C	C	C	C	C	C	T	T	C	C	C	C	C	C	H	T	C	C	C	T	C	C	H	T	C	C
JAX00324956	12	7998181	0	T	C	T	T	T	T	T	C	C	C	T	C	H	C	T	T	T	H	T	C	T	T	C	C	C	T	T	T	T	C	H	C	C	C	H	T	T	T	T	T	C	C	H	T	C	C
JAX00032985	12	7998294	0	A	C	C	A	A	A	C	C	C	C	A	C	H	C	A	A	C	H	A	C	C	C	C	C	C	C	A	A	C	C	C	C	C	C	H	A	C	C	C	A	C	C	H	A	C	C
JAX00324957	12	7998337	0	G	A	G	G	G	G	G	G	A	A	G	A	H	G	G	G	G	H	G	A	G	H	H	A	A	G	G	G	G	A	H	G	A	A	H	G	G	G	G	G	H	A	G	G	A	A
JAX00324958	12	7998365	0	C	T	C	C	C	C	C	C	T	T	C	T	H	C	C	C	C	H	C	T	C	C	H	T	T	C	C	C	C	T	H	C	T	T	H	C	C	C	C	C	H	T	C	C	T	T
JAX00324959	12	7998410	1	C	T	C	C	C	C	C	T	T	T	C	T	H	T	C	C	C	H	C	T	C	H	T	T	T	C	C	C	C	T	H	T	T	T	H	C	C	C	C	C	T	T	H	C	T	T
JAX00324960	12	7999137	0	C	T	T	C	C	C	T	C	C	C	C	C	C	C	C	C	T	C	C	C	T	H	C	C	C	T	C	C	T	C	H	C	C	C	C	C	T	T	T	C	C	C	C	C	C	C
JAX00324963	12	8000148	1	G	A	A	G	G	G	A	G	G	G	G	G	G	G	G	G	A	G	G	G	A	H	G	G	G	A	G	G	A	G	H	G	G	G	G	G	A	A	A	G	G	G	G	G	G	G
JAX00324964	12	8000357	1	G	A	G	G	G	G	G	A	G	G	G	G	G	A	G	G	G	G	G	G	G	G	H	G	G	G	G	G	G	G	G	A	G	G	G	G	G	G	G	G	H	G	H	G	G	G
JAX00324965	12	8000812	0	G	A	A	G	G	G	A	A	A	G	G	A	G	A	G	G	A	H	G	A	A	A	A	G	A	A	G	G	A	A	H	A	A	G	H	G	A	A	A	G	H	G	H	G	A	A
JAX00324966	12	8000992	0	C	T	T	C	C	C	T	T	T	C	C	T	C	T	C	C	T	H	C	T	T	T	T	C	T	T	C	C	T	T	H	T	T	C	H	C	T	T	T	C	H	C	H	C	T	T
JAX00324967	12	8001204	1	A	G	G	A	A	A	G	A	A	G	A	A	H	A	A	A	G	A	A	A	G	H	A	G	A	G	A	A	G	A	G	A	A	G	A	A	G	G	G	A	H	G	A	A	A	A
JAX00324968	12	8001266	0	G	C	G	G	G	G	G	G	C	C	G	C	H	G	H	G	G	C	G	C	G	H	G	C	C	G	G	G	G	C	H	G	C	C	H	G	G	G	G	G	H	C	G	G	C	C
JAX00324969	12	8001366	0	T	C	C	T	T	T	C	T	T	C	T	T	H	T	T	T	C	T	T	T	C	H	T	C	T	C	T	T	C	T	C	T	T	C	T	T	C	C	C	T	H	C	T	T	T	T
JAX00324972	12	8003820	1	T	C	C	T	T	T	C	C	C	C	T	C	H	C	T	T	C	H	T	C	C	C	C	C	C	C	T	T	C	C	C	C	C	C	H	T	C	C	C	T	C	C	H	T	C	C
JAX00324976	12	8004556	0	A	T	T	A	A	A	T	T	A	A	A	A	A	T	A	A	T	A	A	A	T	H	H	A	A	T	A	A	T	A	H	T	A	A	A	A	T	T	T	A	H	A	A	A	A	A
JAX00324977	12	8013673	1	T	C	T	T	T	T	T	C	C	T	T	C	T	C	T	T	T	H	T	C	T	H	C	T	C	T	T	T	T	C	T	C	C	T	H	T	T	T	T	T	H	T	H	T	C	C
JAX00199741	12	8021444	1	C	G	C	C	C	C	C	G	G	C	C	G	C	G	C	C	C	H	C	G	C	H	G	C	G	C	C	C	C	G	C	G	G	C	H	C	C	C	C	C	H	C	H	C	G	G
JAX00324978	12	8022015	0	C	T	C	C	C	C	C	C	C	T	C	C	H	C	C	C	C	C	C	C	C	C	C	T	C	C	C	C	C	C	H	C	C	T	C	C	C	C	C	C	H	T	C	C	C	C
JAX00324979	12	8022326	0	G	T	T	G	G	G	G	G	G	G	G	G	G	G	G	G	T	G	G	G	T	G	H	G	G	H	G	G	T	H	G	G	G	G	G	G	T	G	T	G	G	G	G	G	G	G
JAX00324980	12	8023098	1	A	T	A	A	A	A	A	T	T	A	A	T	A	T	A	A	A	H	A	T	A	H	T	A	T	A	A	A	A	T	A	T	T	A	T	A	A	A	A	A	H	A	H	A	T	T
JAX00324986	12	8030853	1	T	C	C	T	T	T	C	T	T	C	T	T	H	T	T	T	C	T	T	T	C	H	T	C	T	C	T	T	C	T	C	T	T	C	T	T	C	C	C	T	H	C	T	T	T	T
JAX00032986	12	8031105	0	T	C	C	T	T	T	C	C	C	C	T	C	H	C	T	T	C	C	T	C	C	C	C	C	C	C	T	T	C	C	C	C	C	C	C	T	C	C	C	T	C	C	H	T	C	C
JAX00032987	12	8031300	0	A	T	T	A	A	A	T	T	T	T	A	T	H	T	A	A	T	H	A	T	T	T	T	T	T	T	A	A	T	T	T	T	T	T	T	A	T	T	T	A	T	T	H	A	T	T
JAX00032988	12	8037933	1	C	A	A	C	C	C	A	A	A	A	C	A	H	A	C	C	A	H	C	A	A	A	A	A	A	A	C	C	A	A	A	A	A	A	A	C	A	A	A	C	A	A	H	C	A	A
JAX00324988	12	8039996	1	T	C	C	T	T	T	C	C	C	C	T	C	H	C	T	T	C	H	T	C	C	C	C	C	C	C	T	T	C	C	C	C	C	C	C	T	C	C	C	T	C	C	H	T	C	C
JAX00032989	12	8042033	0	G	A	A	G	G	G	A	G	G	A	G	G	H	G	G	G	A	G	G	G	A	H	G	A	G	A	G	G	A	G	A	G	G	A	G	G	A	A	A	G	H	A	G	G	G	G
JAX00324990	12	8050839	1	C	T	C	C	C	C	C	T	C	C	C	C	C	T	C	C	C	C	C	C	C	C	H	C	C	C	C	C	C	C	C	T	C	C	C	C	C	C	C	C	H	C	H	C	C	C
JAX00324991	12	8064629	1	A	G	A	A	A	A	A	A	A	G	A	A	H	A	A	A	A	A	A	A	A	A	A	G	A	A	A	A	A	A	H	A	A	G	A	A	A	A	A	A	H	G	A	A	A	A
JAX00324993	12	8071146	0	A	G	A	A	A	A	A	G	G	A	A	G	A	G	A	A	A	H	A	G	A	H	G	A	G	A	A	A	A	G	A	G	G	A	G	A	A	A	A	A	H	A	H	A	G	G
JAX00324994	12	8071481	1	G	A	A	G	G	G	A	G	G	A	G	G	H	G	G	G	A	G	G	G	A	H	G	A	G	A	G	G	A	G	A	G	G	A	G	G	A	A	A	G	H	A	G	G	G	G
JAX00324995	12	8072770	0	G	A	G	G	G	G	G	A	G	G	G	G	G	A	G	G	G	G	G	G	G	G	H	G	G	G	G	G	G	G	G	A	G	G	G	G	G	G	G	G	H	G	H	G	G	G
JAX00324996	12	8073308	1	A	G	G	A	A	A	G	G	G	G	A	G	H	G	A	A	G	H	A	G	G	G	G	G	G	G	A	A	G	G	G	G	G	G	G	A	G	G	G	A	G	G	H	A	G	G
JAX00324997	12	8074382	0	T	C	T	T	T	T	T	C	C	T	T	C	T	C	T	T	T	H	T	C	T	H	C	T	C	T	T	T	T	C	T	C	C	T	H	T	T	T	T	T	H	T	H	T	C	C
JAX00324998	12	8080070	0	G	A	A	G	G	G	A	A	A	A	G	A	H	A	G	G	A	H	G	A	A	A	A	A	A	A	G	G	A	H	A	A	A	A	H	G	A	A	A	G	A	A	H	G	A	A
JAX00324999	12	8080965	0	G	A	G	G	G	G	G	G	A	G	G	A	G	G	G	G	G	H	G	A	G	H	H	G	A	G	G	G	G	A	G	G	A	G	H	G	G	G	G	G	G	G	G	G	A	A
JAX00325000	12	8081034	1	T	G	T	T	T	T	T	G	G	T	T	G	T	G	T	T	T	H	T	G	T	H	G	T	G	T	T	T	T	G	T	G	G	T	H	T	T	T	T	T	H	T	H	T	G	G
JAX00199743	12	8081196	0	A	G	G	A	A	A	G	G	G	G	A	G	H	G	A	A	G	H	A	G	G	G	G	G	G	G	A	A	G	G	G	G	G	G	H	A	G	G	G	A	G	G	H	A	G	G
JAX00032992	12	8082939	0	G	C	C	G	G	G	C	C	C	C	G	C	H	C	G	G	C	H	G	C	C	C	C	C	C	C	G	G	C	C	C	C	H	C	H	G	C	C	C	G	C	C	G	G	C	C
JAX00325001	12	8084882	1	T	C	C	T	T	T	T	C	C	C	T	C	H	C	T	T	C	H	T	C	C	H	C	C	C	T	T	T	C	C	H	C	C	C	H	T	C	T	C	T	C	C	H	T	C	C
JAX00325003	12	8094850	1	C	T	C	C	C	C	C	T	C	C	C	C	C	T	C	C	C	C	C	C	C	C	H	C	C	C	C	C	C	C	C	T	C	C	C	C	C	C	C	C	H	C	H	C	C	C
JAX00199745	12	8115763	1	C	T	C	C	C	C	C	C	T	C	C	T	C	C	C	C	C	H	C	T	C	H	H	C	T	C	C	C	C	T	C	C	T	C	H	C	C	C	C	C	C	C	C	C	T	T
JAX00325004	12	8117814	0	C	T	C	C	C	C	C	C	T	C	C	T	C	C	C	C	C	H	C	T	C	H	H	C	T	C	C	C	C	T	C	C	T	C	H	C	C	C	C	C	C	C	C	C	T	T
JAX00325005	12	8118485	0	T	C	T	T	T	T	T	C	C	C	T	C	H	C	T	T	T	H	T	C	T	H	C	C	C	T	T	T	T	C	H	C	C	C	H	T	T	T	T	T	C	C	H	T	C	C
JAX00325008	12	8126881	0	T	A	T	T	T	T	T	A	T	A	T	T	H	A	T	T	T	T	T	T	T	T	H	A	T	T	T	T	T	T	H	A	T	A	T	T	T	T	T	T	A	A	H	T	T	T
JAX00325011	12	8130641	0	T	C	T	T	T	T	T	T	C	C	T	C	H	T	T	T	T	H	T	C	T	H	H	C	C	T	T	T	T	C	H	T	C	C	H	T	T	T	T	T	H	C	T	T	C	C
JAX00325012	12	8133961	0	T	C	T	T	T	T	T	C	C	C	T	C	H	C	T	T	T	T	T	C	T	T	C	C	C	T	T	T	T	C	H	C	C	C	T	T	T	T	T	T	C	C	H	T	C	C
JAX00032995	12	8138005	0	T	C	T	T	T	T	T	C	C	T	T	C	T	C	T	T	T	H	T	C	T	H	C	T	C	T	T	T	T	C	T	C	C	T	H	T	T	T	T	T	H	T	H	T	C	C
JAX00325013	12	8138577	0	G	A	G	G	G	G	G	A	A	G	G	A	G	A	G	G	G	H	G	A	G	H	A	G	A	G	G	G	G	A	G	A	A	G	H	G	G	G	G	G	H	G	H	G	A	A
JAX00032997	12	8141692	1	G	A	G	G	G	G	G	G	G	A	G	G	H	G	G	G	G	G	G	G	G	G	G	A	G	G	G	G	G	G	H	G	G	A	G	G	G	G	G	G	H	A	G	G	G	G
JAX00032998	12	8178024	0	A	G	A	A	A	A	A	G	A	A	A	A	A	G	A	A	A	A	A	A	A	A	A	A	A	A	A	A	A	A	A	G	A	A	A	A	A	A	A	A	H	A	H	A	A	A
JAX00033000	12	8181755	0	G	A	G	G	G	G	G	G	A	G	G	A	G	G	G	G	G	H	G	A	G	H	H	G	A	G	G	G	G	A	G	G	A	G	H	G	G	G	G	G	G	G	G	G	A	A
JAX00325015	12	8181822	1	T	A	T	T	T	T	T	T	T	A	T	T	H	T	T	T	T	T	T	T	T	T	T	A	T	T	T	T	T	T	H	T	T	A	T	T	T	T	T	T	H	A	T	T	T	T
JAX00325017	12	8183929	0	A	C	A	A	A	A	A	A	C	A	A	C	A	A	A	A	A	H	A	C	A	H	H	A	C	A	A	A	A	C	A	A	C	A	H	A	A	A	A	A	A	A	A	A	C	C
JAX00325018	12	8184186	0	A	G	A	A	A	A	A	G	G	A	A	G	A	G	A	A	A	H	A	G	A	H	G	A	G	A	A	A	A	G	A	G	G	A	H	A	A	A	A	A	H	A	H	A	G	G
JAX00325021	12	8207684	0	C	T	C	C	C	C	C	T	T	C	C	T	C	T	C	C	C	H	C	T	C	H	T	C	T	C	C	C	C	T	C	T	T	C	H	C	C	C	C	C	H	C	H	C	T	T
JAX00033002	12	8209109	1	G	A	G	G	G	G	G	A	A	G	G	A	G	A	G	G	G	H	G	A	G	H	A	G	A	G	G	G	G	A	G	A	A	G	H	G	G	G	G	G	H	G	H	G	A	A
JAX00033003	12	8209127	0	C	G	C	C	C	C	C	G	G	G	C	G	H	H	C	C	C	H	C	G	C	H	G	G	G	C	C	C	C	G	H	G	G	G	H	C	C	C	C	C	G	G	H	C	G	G
JAX00325022	12	8209193	1	C	T	C	C	C	C	C	T	T	C	C	T	C	T	C	C	C	H	C	T	C	H	T	C	T	C	C	C	C	T	C	T	T	C	H	C	C	C	C	C	H	C	H	C	T	T
JAX00325023	12	8209230	0	T	G	T	T	T	T	T	G	G	T	T	G	T	G	T	T	T	H	T	G	T	H	G	T	G	T	T	H	T	G	T	G	G	T	H	T	T	T	T	T	H	T	H	T	G	G
JAX00199749	12	8216316	1	A	G	A	A	A	A	A	A	G	A	A	G	A	A	A	A	A	H	A	G	A	H	H	A	G	A	A	A	A	G	A	A	G	A	H	A	A	A	A	A	A	A	A	A	G	G
JAX00325025	12	8245965	0	T	C	T	T	T	T	T	T	C	T	T	C	T	T	T	T	T	H	T	C	T	H	H	T	C	T	T	T	T	C	T	T	C	T	H	T	T	T	T	T	T	T	T	T	C	C
JAX00325027	12	8247636	1	T	C	T	T	T	T	T	T	T	C	T	T	H	T	T	T	T	T	T	T	T	T	T	C	T	T	T	T	T	T	H	T	T	C	T	T	T	T	T	T	H	C	T	T	T	T
JAX00325028	12	8248181	1	A	C	A	A	A	A	A	A	C	A	A	C	A	A	A	A	A	H	A	C	A	H	H	A	C	A	A	A	A	C	A	A	C	A	H	A	A	A	A	A	A	A	A	A	C	C
JAX00325030	12	8251360	1	T	C	T	T	T	T	T	C	C	C	T	C	H	C	T	T	T	H	T	C	T	H	C	C	C	T	T	T	T	C	H	C	C	C	H	T	T	T	T	T	C	C	H	T	C	C
JAX00325031	12	8251820	1	C	T	C	C	C	C	C	C	T	C	C	T	C	C	C	C	C	H	C	T	C	H	H	C	T	C	C	C	C	T	C	C	T	C	H	C	C	C	C	C	C	C	C	C	T	T
JAX00325032	12	8252320	0	C	T	C	C	C	C	C	T	C	C	C	C	C	T	C	C	C	C	C	C	C	C	H	C	C	C	C	C	C	C	C	T	C	C	C	C	C	C	C	C	H	C	H	C	C	C
JAX00325033	12	8253247	1	A	C	A	A	A	A	A	C	C	C	A	C	H	C	A	A	A	H	A	C	A	H	C	C	C	A	A	A	A	C	H	C	C	C	H	A	A	A	A	A	C	C	H	A	C	C
JAX00033004	12	8258721	1	T	C	C	T	T	T	C	C	C	C	T	C	H	C	T	T	C	H	T	C	C	C	C	C	C	C	T	T	C	C	C	C	C	C	H	T	C	C	C	T	C	C	H	T	C	C
JAX00325034	12	8302042	0	G	T	G	G	G	G	G	T	G	G	G	G	G	T	G	G	G	G	G	G	G	G	H	G	G	G	G	G	G	G	G	T	G	G	G	G	G	G	G	G	H	G	H	G	G	G
JAX00325035	12	8306805	0	G	A	G	G	G	G	G	G	A	G	G	A	G	G	G	G	G	H	G	A	G	H	H	G	A	G	G	G	G	A	G	G	A	G	H	G	G	G	G	G	G	G	G	G	A	A
JAX00325036	12	8316925	1	A	G	A	A	A	A	A	G	G	A	A	G	A	G	A	A	A	H	A	G	A	H	G	A	G	A	A	A	A	G	A	G	G	A	H	A	A	A	A	A	H	A	H	A	G	G
JAX00325037	12	8318203	1	G	C	G	G	G	G	G	C	C	G	G	C	G	C	G	G	G	H	G	C	G	H	C	G	C	G	G	G	G	C	G	C	C	G	H	G	G	G	G	G	H	G	H	G	C	C
JAX00033010	12	8348236	0	A	G	A	A	A	A	A	G	G	A	G	G	A	G	A	A	A	G	A	G	A	H	G	A	G	A	A	A	A	G	A	G	G	A	G	A	A	A	A	A	H	A	H	A	G	G
JAX00033011	12	8348473	1	T	C	T	T	T	T	T	C	C	T	C	C	T	C	T	T	T	H	T	C	T	H	C	T	C	T	T	T	T	C	T	C	C	T	H	T	T	T	T	T	H	T	H	T	C	C
JAX00033012	12	8349756	0	T	C	T	T	T	T	T	T	C	T	T	C	T	T	T	T	T	H	T	C	T	H	H	T	C	T	T	T	T	C	T	T	C	T	H	T	T	T	T	T	T	T	T	T	C	C
JAX00325038	12	8359213	1	G	A	G	G	G	G	G	A	G	G	A	G	G	A	G	G	G	G	G	G	G	G	H	G	G	G	G	G	G	G	G	A	G	G	G	G	G	G	G	G	H	G	H	G	G	G
JAX00325039	12	8363164	1	C	T	T	C	C	C	T	C	T	C	C	T	C	C	C	C	T	H	C	T	T	T	H	C	T	T	C	C	T	T	H	C	T	C	H	C	T	T	T	C	C	C	C	C	T	T
JAX00033013	12	8364104	1	G	C	C	G	G	G	C	G	C	G	G	C	G	G	G	G	C	H	G	C	C	C	H	G	C	C	G	G	C	C	H	G	C	G	H	G	C	C	C	G	G	G	G	G	C	C
JAX00325040	12	8364522	1	G	A	A	G	G	G	A	A	A	G	A	A	G	A	G	G	A	H	G	A	A	A	A	G	A	A	G	G	A	A	H	A	A	G	H	G	A	A	A	G	H	G	H	G	A	A
JAX00325043	12	8374553	1	T	G	T	T	T	T	T	T	G	T	T	G	T	T	T	T	T	H	T	G	T	H	H	T	G	T	T	T	T	G	T	T	G	T	H	T	T	T	T	T	T	T	T	T	G	G
JAX00033014	12	8378157	1	T	C	C	T	T	T	C	C	C	T	C	C	T	C	T	T	C	H	T	C	C	C	C	T	C	C	T	T	C	C	H	C	C	T	H	T	C	C	C	T	H	T	H	T	C	C
JAX00325044	12	8379092	1	G	A	G	G	G	G	G	G	A	G	G	A	G	G	G	G	G	H	G	A	G	H	H	G	A	G	G	G	G	A	G	G	A	G	H	G	G	G	G	G	G	G	G	G	A	A
JAX00199751	12	8382818	1	A	G	A	A	A	A	A	A	G	A	A	G	A	A	A	A	A	H	A	G	A	H	H	A	G	A	A	A	A	G	A	A	G	A	H	A	A	A	A	A	A	A	A	A	G	G
JAX00199752	12	8382900	0	T	C	T	T	T	T	T	T	C	T	T	C	T	T	T	T	T	H	T	C	T	H	H	T	C	T	T	T	T	C	T	T	C	T	H	T	T	T	T	T	T	T	T	T	C	C
JAX00033015	12	8382972	0	G	A	G	G	G	G	G	G	A	G	G	A	G	G	G	G	G	H	G	A	G	H	H	G	A	G	G	G	G	A	G	G	A	G	H	G	G	G	G	G	G	G	G	G	A	A
JAX00325045	12	8390340	0	T	G	G	T	T	T	G	G	G	T	G	G	T	G	T	T	G	H	T	G	G	G	G	T	G	G	T	T	G	G	H	G	G	T	H	T	G	G	G	T	H	T	H	T	G	G
JAX00325046	12	8395112	1	G	T	G	G	G	G	G	G	T	G	G	T	G	G	G	G	G	H	G	T	G	H	H	G	T	G	G	G	G	T	G	G	T	G	H	G	G	G	G	G	G	G	G	G	T	T
JAX00325047	12	8397764	1	C	T	T	C	C	C	T	C	C	C	C	C	C	C	C	C	T	C	C	C	T	H	C	C	C	T	C	C	T	C	H	C	C	C	C	C	T	T	T	C	C	C	C	C	C	C
JAX00325052	12	8410398	0	G	A	G	G	G	G	G	A	G	G	A	G	G	A	G	G	G	G	G	G	G	G	H	G	G	G	G	G	G	G	G	A	G	G	G	G	G	G	G	G	H	G	H	G	G	G
JAX00325053	12	8413089	0	T	C	C	T	T	T	C	C	T	T	C	T	T	C	T	T	C	T	T	T	C	H	H	T	T	C	T	T	C	T	H	C	T	T	T	T	C	C	C	T	H	T	H	T	T	T
JAX00325054	12	8413917	0	C	T	T	C	C	C	T	C	T	C	C	T	C	C	C	C	T	H	C	T	T	T	C	C	T	T	C	C	T	T	H	C	T	C	H	C	T	T	T	C	C	C	C	C	T	T
JAX00325055	12	8415739	0	T	C	C	T	T	T	C	C	T	T	C	T	T	C	T	T	C	T	T	T	C	H	H	T	T	C	T	H	C	T	C	C	T	T	T	T	C	C	C	T	H	T	H	T	T	T
JAX00325057	12	8416332	1	A	G	A	A	A	A	A	G	G	A	G	G	A	G	A	A	A	H	A	G	A	H	G	A	G	A	A	A	A	G	A	G	G	A	H	A	A	A	A	A	H	A	H	A	G	G
JAX00033016	12	8418174	0	C	A	A	C	C	C	A	C	C	C	C	C	C	C	C	C	A	C	C	C	A	H	C	C	C	A	C	C	A	C	H	C	C	C	C	C	A	A	A	C	C	C	C	C	C	C
JAX00033017	12	8419759	1	C	A	A	C	C	C	A	C	C	C	C	C	C	C	C	C	A	C	C	C	A	H	C	C	C	A	C	C	A	C	H	C	C	C	C	C	A	A	A	C	C	C	C	C	C	C
JAX00325058	12	8420801	1	G	A	G	G	G	G	G	A	A	G	A	A	G	A	G	G	G	H	G	A	G	H	A	G	A	G	G	G	G	A	G	A	A	G	H	G	G	G	G	G	H	G	H	G	A	A
JAX00033018	12	8427672	0	A	G	G	A	A	A	G	A	A	A	A	A	A	A	A	A	G	A	A	A	G	H	A	A	A	G	A	A	G	A	H	A	A	A	A	A	G	G	G	A	A	A	A	A	A	A
JAX00325066	12	8451396	0	C	A	C	C	C	C	C	A	C	C	H	C	C	A	C	C	C	C	C	C	C	C	H	C	C	C	C	C	C	C	C	A	C	C	C	C	C	C	C	C	H	C	H	C	C	C
JAX00325067	12	8454244	1	C	T	T	C	C	C	C	C	C	T	C	C	H	C	C	C	T	C	C	C	T	C	C	T	C	C	C	C	T	C	H	C	C	T	C	C	T	C	T	C	H	T	C	C	C	C
JAX00033019	12	8460990	1	G	A	A	G	G	G	A	A	A	A	A	A	H	A	G	G	A	H	G	A	A	A	A	A	A	A	G	G	A	A	A	A	A	A	H	G	A	A	A	G	A	A	H	G	A	A
JAX00033021	12	8461597	0	G	A	A	G	G	G	A	G	G	A	G	G	H	G	G	G	A	G	G	G	A	H	G	A	G	A	G	G	A	G	A	G	G	A	G	G	A	A	A	G	H	A	G	G	G	G
JAX00325070	12	8468038	0	G	T	T	G	G	G	T	G	G	T	G	G	H	G	G	G	T	G	G	G	T	H	G	T	G	T	G	G	T	G	T	G	G	T	G	G	T	T	T	G	H	T	G	G	G	G
JAX00325071	12	8471866	1	A	T	A	A	A	A	A	T	A	A	T	A	A	T	A	A	A	A	A	A	A	A	H	A	A	A	A	A	A	A	A	T	A	A	A	A	A	A	A	A	H	A	H	A	A	A
JAX00325072	12	8474154	0	A	C	C	A	A	A	C	A	C	C	A	C	H	A	A	A	C	H	A	C	C	C	A	C	C	C	A	A	C	C	C	A	C	C	A	A	C	C	C	A	H	C	A	A	C	C
JAX00325073	12	8474306	0	G	C	G	G	G	G	G	G	C	G	G	C	G	G	G	G	G	H	G	C	G	H	H	G	C	G	G	G	G	C	G	G	C	G	H	G	G	G	G	G	G	G	G	G	C	C
JAX00325079	12	8490974	0	G	A	G	G	G	G	G	G	G	A	G	G	H	G	G	G	G	G	G	G	G	G	G	A	G	G	G	G	G	G	H	G	G	A	G	G	G	G	G	G	H	A	G	G	G	G
JAX00033022	12	8497370	0	T	C	C	T	T	T	C	T	C	C	T	C	H	T	T	T	C	H	T	C	C	C	H	C	C	C	T	T	C	C	C	T	C	C	H	T	C	C	C	T	H	C	T	T	C	C
JAX00199755	12	8499318	0	G	A	G	G	G	G	G	G	A	G	G	A	G	G	G	G	G	H	G	A	G	H	H	G	A	G	G	G	G	A	G	G	A	G	H	G	G	G	G	G	G	G	G	G	A	A
JAX00325083	12	8499738	0	G	A	G	G	G	G	G	G	A	G	G	A	G	G	G	G	G	H	G	A	G	H	H	G	A	G	G	G	G	A	G	G	A	G	H	G	G	G	G	G	G	G	G	G	A	A
JAX00033024	12	8505113	1	G	A	A	G	G	G	A	G	G	A	G	G	H	G	G	G	A	G	G	G	A	H	G	A	G	A	G	G	A	G	A	G	G	A	G	G	A	A	A	G	H	A	G	G	G	G
JAX00325085	12	8513084	1	T	C	C	T	T	T	C	C	C	C	C	C	H	C	T	T	C	H	T	C	C	C	C	C	C	C	T	T	C	C	C	C	C	C	H	T	C	C	C	T	C	C	H	T	C	C
JAX00325086	12	8513225	1	A	G	G	A	A	A	G	G	G	G	G	G	H	G	A	A	G	H	A	G	G	G	G	G	G	G	A	A	G	G	G	G	G	G	H	A	G	G	G	A	G	G	H	A	G	G
JAX00325087	12	8514109	0	T	G	T	T	T	T	T	G	T	T	G	T	T	G	T	T	T	T	T	T	T	T	H	T	T	T	T	T	T	T	T	G	T	T	T	T	T	T	T	T	H	T	H	T	T	T
JAX00325088	12	8518671	0	C	G	C	C	C	C	C	G	G	C	G	G	C	G	C	C	C	H	C	G	C	H	G	C	G	C	C	C	C	G	C	G	G	C	H	C	C	C	C	C	H	C	H	C	G	G
JAX00325089	12	8518700	0	A	G	A	A	A	A	A	G	G	A	G	G	A	G	A	A	A	H	A	G	A	H	G	A	G	A	A	A	A	G	A	G	G	A	H	A	A	A	A	A	H	A	H	A	G	G
JAX00033025	12	8536405	1	G	A	A	G	G	G	A	G	G	A	G	G	H	G	G	G	A	G	G	G	A	H	G	A	G	A	G	G	A	G	A	G	G	A	G	G	A	A	A	G	H	A	G	G	G	G
JAX00325090	12	8538253	0	G	A	G	G	G	G	G	A	G	G	A	G	G	A	G	G	G	G	G	G	G	G	H	G	G	G	G	G	G	G	G	A	G	G	G	G	G	G	G	G	H	G	H	G	G	G
JAX00033027	12	8549848	1	C	T	T	C	C	C	C	C	C	T	C	C	H	C	C	C	T	C	C	C	T	C	C	T	C	C	C	C	T	C	H	C	C	T	C	C	T	C	T	C	H	T	C	C	C	C
JAX00325096	12	8576796	0	T	C	T	T	T	T	T	C	T	T	C	T	T	C	T	T	T	T	T	T	T	T	T	T	T	T	T	T	T	T	T	H	T	T	T	T	T	T	T	T	T	T	T	T	T	T
JAX00033028	12	8578021	1	G	A	G	G	G	G	G	G	A	G	G	A	G	G	G	G	G	H	G	A	G	H	H	G	A	G	G	G	G	A	G	G	A	G	H	G	G	G	G	G	G	G	G	G	A	A
JAX00033030	12	8580010	1	T	C	T	T	T	T	T	C	T	T	C	T	T	C	T	T	T	T	T	T	T	T	H	T	T	T	T	T	T	T	T	C	T	T	T	T	T	T	T	T	H	T	H	T	T	T
JAX00199756	12	8687602	1	T	C	T	T	T	T	T	T	C	T	T	C	T	T	T	T	T	H	T	C	T	H	H	T	C	T	T	T	T	C	T	T	C	T	H	T	T	T	T	T	T	T	T	T	C	C
JAX00199757	12	8687616	1	G	C	G	G	G	G	G	G	C	G	G	C	G	G	G	G	G	H	G	C	G	H	H	G	C	G	G	G	G	C	G	G	C	G	H	G	G	G	G	G	G	G	G	G	C	C
JAX00033034	12	8704079	1	G	T	G	G	G	G	G	G	T	G	G	T	G	G	G	G	G	H	G	T	G	H	H	G	T	G	G	G	G	T	G	G	T	G	H	G	G	G	G	G	G	G	G	G	T	T
JAX00033035	12	8704417	1	T	C	T	T	T	T	T	T	C	T	T	C	T	T	T	T	T	H	T	C	T	H	H	T	C	T	T	T	T	C	T	T	C	T	H	T	T	T	T	T	T	T	T	T	C	C
JAX00033036	12	8704582	1	T	G	G	T	T	T	T	G	G	G	G	G	H	G	T	T	G	H	T	G	G	H	G	G	G	T	T	T	G	G	H	G	G	G	H	T	G	T	G	T	G	G	H	T	G	G
JAX00325105	12	8735956	1	G	A	G	G	G	G	G	A	G	G	A	G	G	A	G	G	G	G	G	G	G	G	H	G	G	G	G	G	G	G	G	A	G	G	G	G	G	G	G	G	H	G	H	G	G	G
JAX00033037	12	8737711	1	C	T	C	C	C	C	C	C	T	C	C	T	C	C	C	C	C	H	C	T	C	H	H	C	T	C	C	C	C	T	C	C	T	C	H	C	C	C	C	C	C	C	C	C	T	T
JAX00033039	12	8740454	0	T	C	T	T	T	T	T	T	C	T	T	C	T	T	T	T	T	H	T	C	T	H	H	T	C	T	T	T	T	C	T	T	C	T	H	T	T	T	T	T	T	T	T	T	C	C
JAX00033040	12	8779488	0	T	C	T	T	T	T	T	T	C	T	T	C	T	T	T	T	T	H	T	C	T	H	H	T	C	T	T	T	T	C	T	T	C	T	H	T	T	T	T	T	T	T	T	T	C	C
JAX00325109	12	8780861	0	C	T	C	C	C	C	C	C	T	C	C	T	C	C	C	C	C	H	C	T	C	H	H	C	T	C	C	C	C	T	C	C	T	C	H	C	C	C	C	C	C	C	C	C	T	T
JAX00325110	12	8807599	1	A	G	A	A	A	A	A	A	A	G	A	A	H	A	A	A	A	A	A	A	A	A	A	G	A	A	A	A	A	A	H	A	A	G	A	A	A	A	A	A	H	G	A	A	A	A
JAX00033043	12	8811483	1	A	C	A	A	A	A	A	A	C	A	A	C	A	A	A	A	A	H	A	C	A	H	H	A	C	A	A	A	A	C	A	A	C	A	H	A	A	A	A	A	A	A	A	A	C	C
JAX00033045	12	8838030	0	T	C	C	T	T	T	T	C	C	C	C	C	H	C	T	T	C	C	T	C	C	C	C	C	C	T	T	T	C	C	H	C	C	C	H	T	C	T	C	T	C	C	H	T	C	C
JAX00325112	12	8840190	0	C	G	C	C	C	C	C	G	C	G	G	C	H	G	C	C	C	C	C	C	C	C	G	G	C	C	C	C	C	C	H	G	C	G	C	C	C	C	C	C	G	G	H	C	C	C
JAX00325114	12	8845116	0	A	G	A	A	A	A	A	A	G	G	A	G	H	A	A	A	A	H	A	G	A	H	H	G	G	A	A	A	A	G	H	A	G	G	H	A	A	A	A	A	H	G	A	A	G	G
JAX00033046	12	8849622	0	G	A	G	G	G	G	G	G	A	G	G	A	G	G	G	G	G	H	H	A	G	H	H	G	A	G	G	G	G	A	G	G	A	G	H	G	G	G	G	G	G	G	G	G	A	A
JAX00033048	12	8849977	1	A	G	A	A	A	A	A	A	G	A	A	G	A	A	A	A	A	H	A	G	A	H	H	A	G	A	A	A	A	G	A	A	G	A	H	A	A	A	A	A	A	A	A	A	G	G
JAX00325116	12	8877500	0	G	C	G	G	G	G	G	G	C	C	G	C	H	G	G	G	G	H	G	C	G	H	H	C	C	G	G	G	G	C	H	G	C	C	H	G	G	G	G	G	H	C	G	G	C	C
JAX00199761	12	8877736	1	A	G	A	A	A	A	A	A	G	G	A	G	H	A	A	A	A	H	A	G	A	H	H	G	G	A	A	A	A	G	H	A	G	G	H	A	A	A	A	A	H	G	A	A	G	G
JAX00325117	12	8893772	0	A	C	A	A	A	A	A	A	C	A	H	C	A	A	A	A	A	C	A	C	A	H	H	A	C	A	A	A	A	C	A	A	C	A	H	A	A	A	A	A	A	A	A	A	C	C
JAX00033050	12	8899074	1	T	C	T	T	T	T	T	T	C	T	T	C	T	T	T	T	T	H	T	C	T	H	H	T	C	T	T	T	T	C	T	T	C	T	H	T	T	T	T	T	T	T	T	T	C	C
JAX00325122	12	8900109	1	G	A	G	G	G	G	G	G	G	A	G	G	H	G	G	G	G	G	G	G	G	G	G	A	G	G	G	G	G	G	H	G	G	A	G	G	G	G	G	G	H	A	G	G	G	G
JAX00325124	12	8903411	0	A	G	A	A	A	A	A	G	A	G	G	A	H	G	A	A	A	A	A	A	A	A	H	G	A	A	A	A	A	A	H	G	A	G	A	A	A	A	A	A	G	G	H	A	A	A
JAX00325125	12	8905069	1	C	A	C	C	C	C	C	A	A	A	A	A	H	A	C	C	C	H	C	A	C	H	A	A	A	C	C	C	C	A	H	A	A	A	H	C	C	C	C	C	A	A	H	C	A	A
JAX00033052	12	8937286	1	C	T	C	C	C	C	C	C	T	C	C	T	C	C	C	C	C	H	C	T	C	H	H	C	T	C	C	C	C	T	C	C	T	C	H	C	C	C	C	C	C	C	C	C	T	T
JAX00033054	12	8942852	0	T	G	T	T	T	T	T	G	G	G	G	G	H	G	T	T	T	H	T	G	T	H	G	G	G	T	T	T	T	G	H	G	G	G	H	T	T	T	T	T	G	G	H	T	G	G
JAX00325127	12	8956439	0	G	C	G	G	G	G	G	G	C	G	G	C	G	G	G	G	G	H	G	C	G	H	H	G	C	G	G	G	G	C	G	G	C	G	H	G	G	G	G	G	G	G	G	G	C	C
JAX00033055	12	8979887	0	T	C	T	T	T	T	T	C	C	C	C	C	C	C	T	T	T	H	T	C	T	C	C	C	C	T	T	T	H	C	C	C	C	C	C	T	T	T	T	T	C	C	C	T	C	C
JAX00033056	12	8981389	1	A	G	A	A	A	A	A	A	G	A	A	G	A	A	A	A	A	H	A	G	A	H	H	A	G	A	A	A	A	G	A	A	G	A	H	A	A	A	A	A	A	A	A	A	G	G
JAX00033057	12	8995881	1	C	T	C	C	C	C	C	T	C	T	T	C	H	T	C	C	C	C	C	C	C	C	H	T	C	C	C	C	C	C	H	T	C	T	C	C	C	C	C	C	T	T	H	C	C	C
JAX00325130	12	8996459	0	G	A	G	G	G	G	G	A	G	A	A	G	H	A	G	G	G	G	G	G	G	G	H	A	G	G	G	G	G	G	H	A	G	A	G	G	G	G	G	G	A	A	H	G	G	G
JAX00325131	12	8996559	0	A	T	A	A	A	A	A	A	T	A	A	T	A	A	A	A	A	H	A	T	A	H	H	A	T	A	A	A	A	T	A	A	T	A	H	A	A	A	A	A	A	A	A	A	T	T
JAX00325132	12	8997393	0	G	A	G	G	G	G	G	G	A	G	G	A	G	G	G	G	G	H	G	A	G	H	H	G	A	G	G	G	G	A	G	G	A	G	H	G	G	G	G	G	G	G	G	G	A	A
JAX00325135	12	9000466	1	G	A	G	G	G	G	G	G	A	G	G	A	G	G	G	G	G	H	G	A	G	H	H	G	A	G	G	G	G	A	G	G	A	G	H	G	G	G	G	G	G	G	G	G	A	A
JAX00033058	12	9025662	0	T	C	T	T	T	T	T	T	C	T	T	C	T	T	T	T	T	H	T	C	T	C	H	T	C	T	T	T	T	C	T	T	C	T	H	T	T	T	T	T	T	T	T	T	C	C
JAX00033059	12	9027419	0	A	G	A	A	A	A	A	A	G	A	A	G	A	A	A	A	A	H	A	G	A	H	H	A	G	A	A	A	A	G	A	A	G	A	H	A	A	A	A	A	A	A	A	A	G	G
JAX00033061	12	9054469	0	T	C	T	T	T	T	T	C	C	T	C	C	T	C	T	T	T	H	T	C	T	H	C	T	C	T	T	T	T	C	T	C	C	T	H	T	T	T	T	T	H	T	H	T	C	C
JAX00199766	12	9057426	1	T	C	T	T	T	T	T	T	C	T	T	C	T	T	T	T	T	H	T	C	T	H	H	T	C	T	T	T	T	C	T	T	C	T	H	T	T	T	T	T	T	T	T	T	C	C
JAX00199767	12	9057444	0	A	G	A	A	A	A	A	G	G	A	G	G	A	G	A	A	A	G	A	G	A	G	G	A	G	A	A	A	A	G	A	G	G	A	G	A	A	A	A	A	G	A	G	A	G	G
JAX00033063	12	9060504	0	T	G	T	T	T	T	T	G	G	T	G	G	T	G	T	T	T	H	T	G	T	H	G	T	G	T	T	T	T	G	T	G	G	T	H	T	T	T	T	T	H	T	H	T	G	G
JAX00325139	12	9082478	1	T	A	T	T	T	T	T	A	A	T	A	A	T	A	T	T	T	H	T	A	T	H	A	T	A	T	T	T	T	A	T	A	A	T	H	T	T	T	T	T	H	T	H	T	A	A
JAX00325143	12	9087533	0	C	T	C	C	C	C	C	T	C	T	T	C	H	T	C	C	C	C	C	C	C	C	H	T	C	C	C	C	C	C	H	T	C	T	C	C	C	C	C	C	T	T	H	C	C	C
JAX00325144	12	9088135	0	T	C	T	T	T	T	T	C	C	C	C	C	H	C	T	T	T	H	T	C	T	H	C	C	C	T	T	T	T	C	H	C	C	C	H	T	T	T	T	T	C	C	H	T	C	C
JAX00325145	12	9088380	1	T	A	T	T	T	T	T	T	A	T	T	A	T	T	T	T	T	H	T	A	T	H	H	T	A	T	T	T	T	A	T	T	A	T	H	T	T	T	T	T	T	T	T	T	A	A
JAX00325147	12	9089406	1	T	G	T	T	T	T	T	T	T	G	T	T	H	T	T	T	T	T	T	T	T	T	T	G	T	T	T	T	T	T	H	T	T	G	T	T	T	T	T	T	H	G	T	T	T	T
JAX00033064	12	9096630	0	G	A	G	G	G	G	G	G	A	G	G	A	G	G	G	G	G	H	G	A	G	H	H	G	A	G	G	G	G	A	G	G	A	G	A	G	G	G	G	G	G	G	G	G	A	A
JAX00033065	12	9096657	0	G	C	G	G	G	G	G	C	C	C	C	C	H	C	G	G	G	H	G	C	G	H	C	C	C	G	G	G	G	C	H	C	C	C	H	G	G	G	G	G	C	C	H	G	C	C
JAX00325148	12	9103800	0	T	C	T	T	T	T	T	T	C	T	T	C	T	T	T	T	T	H	T	C	T	H	H	T	C	T	T	T	T	C	T	T	C	T	H	T	T	T	T	T	T	T	T	T	C	C
JAX00325150	12	9117795	0	A	T	A	A	A	A	A	T	T	T	T	T	H	T	A	A	A	H	A	T	A	H	T	T	T	A	A	A	A	T	H	T	T	T	H	A	A	A	A	A	T	T	H	A	T	T
JAX00325151	12	9118105	0	G	A	G	G	G	G	G	A	A	G	A	A	G	A	G	G	G	H	G	A	G	H	A	G	A	G	G	G	G	A	G	A	A	G	H	G	G	G	G	G	H	G	H	G	A	A
JAX00325152	12	9118136	1	C	T	C	C	C	C	C	T	C	C	T	C	C	T	C	C	C	C	C	C	C	C	H	C	C	C	C	C	C	C	C	T	C	C	C	C	C	C	C	C	H	C	H	C	C	C
JAX00325154	12	9132492	0	C	A	C	C	C	C	C	A	A	C	A	A	C	A	C	C	C	H	C	A	C	H	A	C	A	C	C	C	C	A	C	A	A	C	H	C	C	C	C	C	H	C	H	C	A	A
JAX00325155	12	9132775	0	G	A	G	G	G	G	G	G	A	G	G	A	G	G	G	G	G	H	G	A	G	H	H	G	A	G	G	G	G	A	G	G	A	G	H	G	G	G	G	G	G	G	G	G	A	A
JAX00325156	12	9132852	1	C	G	C	C	C	C	C	C	C	G	C	C	H	C	C	C	C	C	C	C	C	C	C	G	C	C	C	C	C	C	H	C	C	G	C	C	C	C	C	C	H	G	C	C	C	C
JAX00325157	12	9136321	0	T	C	T	T	T	T	T	C	C	C	C	C	H	C	T	T	T	H	T	C	T	H	C	C	C	T	T	T	T	C	H	C	C	C	H	T	T	T	T	T	C	C	H	T	C	C
JAX00325158	12	9137567	1	G	T	G	G	G	G	G	T	G	G	T	G	G	T	G	G	G	G	G	G	G	G	H	G	G	G	G	G	G	G	G	T	G	G	G	G	G	G	G	G	H	G	H	G	G	G
JAX00325159	12	9137606	0	C	T	C	C	C	C	C	T	C	T	T	C	H	T	C	C	C	C	C	C	C	C	H	T	C	C	C	C	C	C	H	T	C	T	C	C	C	C	C	C	T	T	H	C	C	C
JAX00033069	12	9141766	0	A	G	A	A	A	A	A	A	G	A	H	H	A	A	A	A	A	H	A	G	A	A	H	A	H	A	A	A	A	H	A	A	H	A	A	A	A	A	A	A	A	A	A	A	G	H
JAX00199769	12	9173786	1	C	T	C	C	C	C	C	C	T	T	C	T	H	C	C	C	C	H	C	T	C	H	H	T	T	C	C	C	C	T	H	C	T	T	H	C	C	C	C	C	H	T	C	C	T	T
JAX00199770	12	9173949	0	C	T	C	C	C	C	C	C	T	T	C	T	H	C	C	C	C	H	C	T	C	H	H	T	T	C	C	C	C	T	H	C	T	T	H	C	C	C	C	C	H	T	C	C	T	T
JAX00033071	12	9178863	1	C	T	C	C	C	C	C	T	T	T	T	T	H	T	C	C	C	H	C	T	C	H	T	T	T	C	C	C	C	T	H	T	T	T	H	C	C	C	C	C	T	T	H	C	T	T
JAX00325161	12	9186710	1	T	C	T	T	T	T	T	T	C	C	T	C	H	T	T	T	T	H	T	C	T	H	H	C	C	T	T	T	T	C	H	T	C	C	H	T	T	T	T	T	H	C	T	T	C	C
JAX00325162	12	9202882	0	G	T	G	G	G	G	G	G	T	G	G	T	G	G	G	G	G	H	G	T	G	H	H	G	T	G	G	G	G	T	G	G	T	G	H	G	G	G	G	G	G	G	G	G	T	T
JAX00033073	12	9217539	1	C	T	T	C	C	C	C	C	C	C	C	C	C	C	C	C	T	C	C	C	T	C	C	C	C	C	C	C	T	C	C	C	C	C	C	C	T	C	T	C	C	C	C	C	C	C
JAX00325165	12	9228903	1	A	G	A	A	A	A	A	A	G	A	A	G	A	A	A	A	A	H	A	G	A	H	H	A	G	A	A	A	A	G	A	A	G	A	H	A	A	A	A	A	A	A	A	A	G	G
JAX00325166	12	9235992	1	C	T	C	C	C	C	C	T	C	C	T	C	C	T	C	C	C	C	C	C	C	C	H	C	C	C	C	C	C	C	C	T	C	C	C	C	C	C	C	C	H	C	H	C	C	C
JAX00325168	12	9245982	0	G	A	A	G	G	G	G	G	G	G	G	G	G	G	G	G	A	G	G	G	A	G	G	G	G	G	G	G	A	G	G	G	G	G	G	G	A	G	A	G	G	G	G	G	G	G
JAX00325169	12	9247441	0	C	T	T	C	C	C	C	T	T	T	T	T	C	T	C	C	T	C	C	T	T	C	T	T	T	C	C	C	T	T	C	T	T	T	C	C	T	C	T	C	T	T	C	C	T	T
JAX00325170	12	9247872	0	C	T	C	C	C	C	C	C	T	C	C	T	C	C	C	C	C	H	C	T	C	H	H	C	T	C	C	C	C	T	C	C	T	C	H	C	C	C	C	C	C	C	C	C	T	T
JAX00325171	12	9248788	1	G	T	G	G	G	G	G	T	G	T	T	G	H	T	G	G	G	G	G	G	G	G	H	T	G	G	G	G	G	G	H	T	G	T	G	G	G	G	G	G	T	T	H	G	G	G
JAX00325172	12	9250012	0	T	C	C	T	T	T	T	C	C	C	C	C	H	C	T	T	C	H	T	C	C	H	C	C	C	T	T	T	C	C	H	C	C	C	H	T	C	T	C	T	C	C	H	T	C	C
JAX00325173	12	9250456	0	T	C	C	T	T	T	T	T	T	T	T	T	T	T	T	T	C	T	T	T	C	T	T	T	T	T	T	T	C	T	T	T	T	T	T	T	C	T	C	T	T	T	T	T	T	T
JAX00325174	12	9250545	1	C	T	C	C	C	C	C	T	C	T	T	C	H	T	C	C	C	C	C	C	C	C	H	T	C	C	C	C	C	C	H	T	C	T	C	C	C	C	C	C	T	T	H	C	C	C
JAX00325175	12	9250831	0	A	G	A	A	A	A	A	G	G	G	G	G	H	G	A	A	A	H	A	G	A	H	G	G	G	A	A	A	A	G	H	G	G	G	H	A	A	A	A	A	G	G	H	A	G	G
JAX00325178	12	9256244	0	C	T	T	C	C	C	C	T	C	T	T	C	C	T	C	C	T	C	C	C	T	C	C	T	C	C	C	C	T	C	C	T	C	T	C	C	T	C	T	C	T	T	H	C	C	C
JAX00199771	12	9256695	0	C	T	C	C	C	C	C	C	T	C	C	T	C	C	C	C	C	H	C	T	C	C	H	C	T	C	C	C	C	T	C	C	T	C	C	C	C	C	C	C	C	C	C	C	T	T
JAX00325179	12	9256786	1	C	T	T	C	C	C	C	C	C	T	C	C	H	C	C	C	T	C	C	C	T	C	C	T	C	C	C	C	T	C	H	C	C	T	C	C	T	C	T	C	H	T	C	C	C	C
JAX00325180	12	9257846	1	C	T	C	C	C	C	C	C	C	T	C	C	H	C	C	C	C	C	C	C	C	C	C	T	C	C	C	C	C	C	H	C	C	T	C	C	C	C	C	C	H	T	C	C	C	C
JAX00325182	12	9262291	0	T	A	T	T	T	T	T	T	A	T	T	A	T	T	T	T	T	H	T	A	T	H	H	T	A	T	T	T	T	A	T	T	A	T	H	T	T	T	T	T	T	T	T	T	A	A
JAX00033076	12	9263546	1	T	C	C	T	T	T	T	C	C	C	C	C	H	C	T	T	C	H	T	C	C	H	C	C	C	T	T	T	C	C	H	C	C	C	H	T	C	T	C	T	C	C	H	T	C	C
JAX00033077	12	9265397	0	C	T	T	C	C	C	C	C	C	T	C	C	H	C	C	C	T	C	C	C	T	C	C	T	C	C	C	C	T	C	H	C	C	T	C	C	T	C	T	C	H	T	C	C	C	C
JAX00325183	12	9266221	1	G	A	G	G	G	G	G	A	G	G	A	G	G	A	G	G	G	G	G	G	G	G	H	G	G	G	G	G	G	G	G	A	G	G	G	G	G	G	G	G	H	G	H	G	G	G
JAX00199772	12	9273602	1	T	G	T	T	T	T	T	T	G	T	T	G	T	T	T	T	T	H	T	G	T	H	H	T	G	T	T	T	T	G	T	T	G	T	H	T	T	T	T	T	T	T	T	T	G	G
JAX00325185	12	9282095	1	C	T	C	C	C	C	C	C	T	C	C	T	C	C	C	C	C	H	C	T	C	H	H	C	T	C	C	C	C	T	C	C	T	C	H	C	C	C	C	C	C	C	C	C	T	T
JAX00325186	12	9302513	0	T	C	T	T	T	T	T	T	C	T	T	C	T	T	T	T	T	H	T	C	T	H	H	T	C	T	T	T	T	C	T	T	C	T	H	T	T	T	T	T	T	T	T	T	C	C
JAX00325187	12	9303999	0	A	G	A	A	A	A	A	G	G	G	G	G	G	G	A	A	A	G	A	G	A	G	G	G	G	A	A	A	A	G	G	G	G	G	G	A	A	A	A	A	G	G	G	A	G	G
JAX00033080	12	9306726	0	C	T	T	C	C	C	C	T	T	C	T	T	C	H	C	C	T	H	C	T	T	C	T	C	T	C	C	C	T	T	C	T	T	C	H	C	T	C	T	C	C	C	H	C	T	T
JAX00033081	12	9308603	0	A	G	G	A	A	A	A	G	G	A	G	G	A	G	A	A	G	H	A	G	G	H	G	A	G	A	A	A	G	G	A	G	G	A	H	A	G	A	G	A	H	A	H	A	G	G
JAX00325189	12	9308637	1	G	A	G	G	G	G	G	A	A	G	A	A	G	A	G	G	G	H	G	A	G	H	A	G	A	G	G	G	G	A	G	A	A	G	H	G	G	G	G	G	H	G	H	G	A	A
JAX00033082	12	9329412	1	A	G	A	A	A	A	A	A	G	A	A	G	A	A	A	A	A	H	A	G	A	H	H	A	G	A	A	A	A	G	A	A	G	A	H	A	A	A	A	A	A	A	A	A	G	G
JAX00033083	12	9329437	0	T	C	T	T	T	T	T	T	C	T	T	C	T	T	T	T	T	H	T	C	T	H	C	T	C	T	T	T	T	C	T	T	C	T	C	T	T	T	T	T	T	T	T	T	C	C
JAX00325190	12	9333307	0	C	T	C	C	C	C	C	C	C	T	C	C	H	C	C	C	C	C	C	C	C	C	C	T	C	C	C	C	C	C	H	C	C	T	C	C	C	C	C	C	H	T	C	C	C	C
JAX00325191	12	9333436	1	T	G	T	T	T	T	T	G	T	T	G	T	T	G	T	T	T	T	T	T	T	T	H	T	T	T	T	T	T	T	T	G	T	T	T	T	T	T	T	T	H	T	H	T	T	T
JAX00325192	12	9335175	1	C	T	C	C	C	C	C	T	C	C	T	C	C	T	C	C	C	C	C	C	C	C	H	C	C	C	C	C	C	C	C	T	C	C	C	C	C	C	C	C	H	C	H	C	C	C
JAX00325193	12	9339563	1	G	A	G	G	G	G	G	A	G	G	A	G	G	A	G	G	G	G	G	G	G	G	H	G	G	G	G	G	G	G	G	A	G	G	G	G	G	G	G	G	H	G	H	G	G	G
JAX00325196	12	9371606	0	C	T	C	C	C	C	C	C	T	C	C	T	C	C	C	C	C	H	C	T	C	H	H	C	T	C	C	C	C	T	C	C	T	C	H	C	C	C	C	C	C	C	C	C	T	T
JAX00325197	12	9376955	1	C	G	G	C	C	C	C	G	G	G	G	G	H	G	C	C	G	H	C	G	G	H	G	G	G	C	C	C	G	G	H	G	G	G	H	C	G	C	G	C	G	G	H	C	G	G
JAX00325198	12	9377164	1	G	A	A	G	G	G	G	A	G	A	A	G	H	A	G	G	A	G	G	G	A	G	H	A	G	G	G	G	A	G	H	A	G	A	G	G	A	G	A	G	A	A	H	G	G	G
JAX00325199	12	9377296	0	T	G	G	T	T	T	T	G	G	G	G	G	H	G	T	T	G	H	T	G	G	H	G	G	G	T	T	T	G	G	H	G	G	G	H	T	G	T	G	T	G	G	H	T	G	G
JAX00325200	12	9377361	0	C	T	C	C	C	C	C	C	C	T	C	C	H	C	C	C	C	C	C	C	C	C	C	T	C	C	C	C	C	C	H	C	C	T	C	C	C	C	C	C	H	T	C	C	C	C
JAX00325201	12	9377670	0	T	C	C	T	T	T	T	T	T	C	T	T	C	T	T	T	C	T	T	T	C	T	T	C	T	T	T	T	C	T	C	T	T	C	T	T	C	T	C	T	C	C	T	T	T	T
JAX00033085	12	9378488	0	A	C	C	A	A	A	A	A	A	A	A	A	A	A	A	A	C	A	A	A	C	A	A	A	A	A	A	A	C	A	A	A	A	A	A	A	C	A	C	A	A	A	A	A	A	A
JAX00033086	12	9378656	1	C	T	T	C	C	C	C	C	C	C	C	C	C	C	C	C	T	C	C	C	T	C	C	C	C	C	C	C	T	C	C	C	C	C	C	C	T	C	T	C	C	C	C	C	C	C
JAX00325202	12	9380520	0	C	T	C	C	C	C	C	C	T	T	C	T	H	C	C	C	C	H	C	T	C	H	H	T	T	C	C	C	C	T	H	C	T	T	H	C	C	C	C	C	H	T	C	C	T	T
JAX00325203	12	9384176	1	T	C	T	T	T	T	T	C	C	C	C	C	H	C	T	T	T	H	T	C	T	H	C	C	C	T	T	T	T	C	H	C	C	C	H	T	T	T	T	T	C	C	H	T	C	C
JAX00325204	12	9384198	0	G	A	G	G	G	G	G	A	A	A	A	A	H	A	G	G	G	H	G	A	G	H	A	A	A	G	G	G	G	A	H	A	A	A	H	G	G	G	G	G	A	A	H	G	A	A
JAX00325205	12	9384521	1	C	A	C	C	C	C	C	C	A	A	C	A	H	C	C	C	C	H	C	A	C	H	H	A	A	C	C	C	C	A	H	C	A	A	H	C	C	C	C	C	H	A	C	C	A	A
JAX00325206	12	9386634	0	C	T	T	C	C	C	C	C	T	C	C	T	C	C	C	C	T	H	C	T	T	H	H	C	T	C	C	C	T	T	C	C	T	C	H	C	T	C	T	C	C	C	C	C	T	T
JAX00325207	12	9386709	1	G	T	G	G	G	G	G	T	G	G	T	G	G	T	G	G	G	G	G	G	G	G	H	G	G	G	G	G	G	G	G	T	G	G	G	G	G	G	G	G	H	G	H	G	G	G
JAX00325208	12	9386721	1	C	T	C	C	C	C	C	T	C	C	T	C	C	T	C	C	C	C	C	C	C	C	H	C	C	C	C	C	C	C	C	T	C	C	C	C	C	C	C	C	H	C	H	C	C	C
JAX00325210	12	9417845	0	T	G	T	T	T	T	T	G	G	T	G	G	T	G	T	T	T	H	T	G	T	G	G	T	G	T	T	T	T	G	T	G	G	T	H	T	T	T	T	T	H	T	H	T	G	G
JAX00033088	12	9418023	0	A	G	A	A	A	A	A	G	G	G	G	G	H	G	A	A	A	H	A	G	A	H	G	G	G	A	A	A	A	G	H	G	G	G	H	A	A	A	A	A	G	G	H	A	G	G
JAX00325212	12	9420744	0	T	C	T	T	T	T	T	C	C	T	C	C	T	C	T	T	T	H	T	C	T	T	C	T	C	T	T	T	T	C	T	C	C	T	H	T	T	T	T	T	T	T	H	T	C	C
JAX00033089	12	9429647	0	T	C	C	T	T	T	T	C	C	C	C	C	H	C	T	T	C	H	T	C	C	H	C	C	C	T	T	T	C	C	H	C	C	C	H	T	C	T	C	T	C	C	H	T	C	C
JAX00199778	12	9444116	0	G	A	G	G	G	G	G	G	A	G	G	A	G	G	G	G	G	H	G	A	G	G	H	G	A	G	G	G	G	A	G	G	A	G	H	G	G	G	G	G	G	G	G	G	A	A
JAX00033091	12	9449864	0	A	G	G	A	A	A	A	A	A	G	A	A	H	A	A	A	G	A	A	A	G	A	A	G	A	A	A	A	G	A	H	A	A	G	A	A	G	A	G	A	H	G	A	A	A	A
JAX00033092	12	9449916	1	T	G	G	T	T	T	T	G	G	G	G	G	H	G	T	T	G	H	T	G	G	H	G	G	G	T	T	T	G	G	H	G	G	G	H	T	G	T	G	T	G	G	H	T	G	G
JAX00325216	12	9462507	0	T	G	G	T	T	T	T	G	T	G	G	T	H	G	T	T	G	T	T	T	G	T	H	G	T	T	T	T	G	T	H	G	T	G	T	T	G	T	G	T	G	G	H	T	T	T
JAX00325217	12	9462720	0	C	T	C	C	C	C	C	C	T	C	C	T	C	C	C	C	C	H	C	T	C	H	H	C	T	C	C	C	C	T	C	C	T	C	H	C	C	C	C	C	C	C	C	C	T	T
JAX00325218	12	9462935	1	T	C	C	T	T	T	T	C	T	C	C	T	H	C	T	T	C	T	T	T	C	T	H	C	T	T	T	T	C	T	H	C	T	C	T	T	C	T	C	T	C	C	H	T	T	T
JAX00325219	12	9464983	0	G	C	C	G	G	G	G	G	C	C	G	C	H	G	G	G	C	H	G	C	C	H	H	C	C	G	G	G	C	C	H	G	C	C	H	G	C	G	C	G	H	C	G	G	C	C
JAX00325220	12	9465177	0	T	C	C	T	T	T	T	C	C	C	C	C	H	C	T	T	C	H	T	C	C	H	C	C	C	T	T	T	C	C	H	C	C	C	H	T	C	T	C	T	C	C	H	T	C	C
JAX00325223	12	9468748	0	G	A	G	G	G	G	G	A	G	G	A	G	G	A	G	G	G	G	G	G	G	G	H	G	G	G	G	G	G	G	G	A	G	G	G	G	G	G	G	G	H	G	H	G	G	G
JAX00325224	12	9471611	1	T	C	T	T	T	T	T	C	T	T	C	T	T	C	T	T	T	T	T	T	T	T	H	T	T	T	T	T	T	T	T	C	T	T	T	T	T	T	T	T	H	T	H	T	T	T
JAX00033094	12	9480438	0	A	G	G	A	A	A	A	G	G	G	G	G	H	G	A	A	G	H	A	G	G	H	G	G	G	A	A	A	G	G	H	G	G	G	H	A	G	A	G	A	G	G	H	A	G	G
JAX00325225	12	9487329	0	C	T	C	C	C	C	C	C	T	C	C	T	C	C	C	C	C	H	C	T	C	H	H	C	T	C	C	C	C	T	C	C	T	C	H	C	C	C	C	C	C	C	C	C	T	T
JAX00325226	12	9488766	1	T	G	G	T	T	T	T	T	T	G	T	T	H	T	T	T	G	T	T	T	G	T	T	G	T	T	T	T	G	T	H	T	T	G	T	T	G	T	G	T	H	G	T	T	T	T
JAX00325227	12	9488818	1	G	A	A	G	G	G	G	G	G	A	G	G	H	G	G	G	A	G	G	G	A	G	G	A	G	G	G	G	A	G	H	G	G	A	G	G	A	G	A	G	H	A	G	G	G	G
JAX00033096	12	9489293	1	G	A	A	G	G	G	G	G	G	A	G	G	H	G	G	G	A	G	G	G	A	G	G	A	G	G	G	G	A	G	H	G	G	A	G	G	A	G	A	G	H	A	G	G	G	G
JAX00325228	12	9491120	0	G	T	G	G	G	G	G	T	T	G	T	T	G	T	G	G	G	H	G	T	G	H	T	G	T	G	G	G	G	T	G	T	T	G	H	G	G	G	G	G	H	G	H	G	T	T
JAX00325230	12	9508652	0	A	G	G	A	A	A	A	G	G	A	G	G	A	G	A	A	G	H	A	G	G	H	G	A	G	A	A	A	G	G	A	G	G	A	H	A	G	A	G	A	H	A	H	A	G	G
JAX00325231	12	9509506	0	T	C	T	T	T	T	T	T	T	C	T	T	H	T	T	T	T	T	T	T	T	T	T	C	T	T	T	T	T	T	H	T	T	C	T	T	T	T	T	T	H	C	T	T	T	T
JAX00325232	12	9509634	0	T	C	T	T	T	T	T	C	T	C	C	T	H	C	T	T	T	T	T	T	T	T	H	C	T	T	T	T	T	T	H	C	T	C	T	T	T	T	T	T	C	C	H	T	T	T
JAX00325233	12	9517196	0	T	C	C	T	T	T	T	C	C	C	C	C	H	C	T	T	C	H	T	C	C	H	C	C	C	T	T	T	C	C	H	C	C	C	H	T	C	T	C	T	C	C	H	T	C	C
JAX00325234	12	9517439	0	A	G	A	A	A	A	A	G	G	A	G	G	A	G	A	A	A	H	A	G	A	H	G	A	G	A	A	A	A	G	A	G	G	A	H	A	A	A	A	A	H	A	H	A	G	G
JAX00325236	12	9528244	0	C	A	A	C	C	C	C	C	A	A	C	A	H	C	C	C	A	H	C	A	A	H	H	A	A	C	C	C	A	A	H	C	A	A	H	C	A	C	A	C	H	A	C	C	A	A
JAX00325237	12	9537328	0	C	T	C	C	C	C	C	C	C	T	C	C	T	C	C	C	C	C	C	C	C	C	C	T	C	C	C	C	C	C	H	C	C	T	C	C	C	C	C	C	H	T	C	C	C	C
JAX00325238	12	9538101	0	G	T	T	G	G	G	G	G	G	G	G	G	G	G	G	G	T	G	G	G	H	G	G	G	G	G	G	G	T	G	G	G	G	G	G	G	H	G	H	G	G	G	G	G	G	G
JAX00325239	12	9538276	1	C	T	T	C	C	C	C	C	C	C	C	C	C	C	C	C	T	C	C	C	T	C	C	C	C	C	C	C	T	C	C	C	C	C	C	C	T	C	T	C	C	C	C	C	C	C
JAX00325240	12	9538503	0	T	C	T	T	T	T	T	C	C	T	C	C	T	C	T	T	T	H	T	C	T	H	C	T	C	T	T	T	T	C	T	C	C	T	H	T	T	T	T	T	H	T	H	T	C	C
JAX00325241	12	9538553	1	A	G	A	A	A	A	A	G	A	A	G	A	A	G	A	A	A	A	A	A	A	A	H	A	A	A	A	A	A	A	A	G	A	A	A	A	A	A	A	A	H	A	H	A	A	A
JAX00325242	12	9539139	1	C	G	C	C	C	C	C	G	C	C	G	C	C	G	C	C	C	C	C	C	C	C	H	C	C	C	C	C	C	C	C	G	C	C	C	C	C	C	C	C	H	C	H	C	C	C
JAX00033097	12	9539231	0	A	C	C	A	A	A	A	C	C	A	C	C	A	C	A	A	C	H	A	C	C	H	C	A	C	A	A	A	C	C	A	C	C	A	H	A	C	A	C	A	H	A	H	A	C	C
JAX00325246	12	9543895	0	T	C	C	T	T	T	T	C	T	C	C	T	C	C	T	T	C	T	T	T	C	T	H	C	T	T	T	T	C	T	C	C	T	C	T	T	C	T	C	T	C	C	C	T	T	T
JAX00325247	12	9557646	1	C	T	C	C	C	C	C	C	T	C	C	T	C	C	C	C	C	H	C	T	C	H	H	C	T	C	C	C	C	T	C	C	T	C	H	C	C	C	C	C	C	C	C	C	T	T
JAX00325248	12	9558032	1	G	A	G	G	G	G	G	A	G	G	A	G	G	A	G	G	G	G	G	G	G	G	H	G	G	G	G	G	G	G	G	A	G	G	G	G	G	G	G	G	H	G	H	G	G	G
JAX00325249	12	9571720	1	G	A	G	G	G	G	G	A	G	G	A	G	G	A	G	G	G	G	G	G	G	G	H	G	G	G	G	G	G	G	G	A	G	G	G	G	G	G	G	G	H	G	H	G	G	G
JAX00033100	12	9574255	0	G	A	A	G	A	A	G	G	A	A	G	A	A	G	A	A	A	A	A	A	A	H	H	A	A	G	G	A	A	A	H	G	A	A	H	A	A	G	A	A	H	A	H	A	A	A
JAX00033101	12	9574278	1	G	C	C	G	C	C	G	C	C	C	C	C	C	C	C	C	C	C	C	C	C	H	C	C	C	G	G	C	C	C	H	C	C	C	H	C	C	G	C	C	C	C	C	C	C	C
JAX00199780	12	9590258	1	C	T	C	C	C	C	C	T	T	C	T	T	C	T	C	C	C	H	C	T	C	H	T	C	T	C	C	C	C	T	C	T	T	C	H	C	C	C	C	C	H	C	H	C	T	T
JAX00199781	12	9590514	0	G	C	G	G	G	G	G	G	C	G	G	C	G	G	G	G	G	H	G	C	G	H	H	G	C	G	G	G	G	C	G	G	C	G	H	G	G	G	G	G	G	G	G	G	C	C
JAX00033102	12	9592385	0	A	G	G	A	G	G	A	G	G	G	G	G	G	G	G	G	G	G	G	G	G	H	G	G	G	A	A	G	G	G	H	G	G	G	H	G	G	A	G	G	G	G	G	G	G	G
JAX00325252	12	9613779	0	A	C	C	A	A	A	A	A	A	A	A	A	A	A	A	A	C	A	A	A	C	A	A	A	A	A	A	A	C	A	A	A	A	A	A	A	C	A	C	A	A	A	A	A	A	A
JAX00325253	12	9614319	1	T	G	G	T	T	T	T	T	T	T	T	T	T	T	T	T	G	T	T	T	G	T	T	T	T	T	T	T	G	T	T	T	T	T	T	T	G	T	G	T	T	T	T	T	T	T
JAX00325255	12	9616832	0	A	G	A	A	A	A	A	A	A	G	A	A	G	A	A	H	A	A	H	A	A	A	A	G	A	A	A	A	A	A	A	A	A	G	A	A	A	A	A	A	H	G	A	A	A	A
JAX00325256	12	9618090	1	A	G	A	A	A	A	A	A	A	G	A	A	G	A	A	A	A	A	A	A	A	A	A	G	A	A	A	A	A	A	H	A	A	G	A	A	A	A	A	A	H	G	A	A	A	A
JAX00033103	12	9618918	0	G	T	T	G	G	G	G	G	G	G	G	G	G	G	G	G	T	G	G	G	T	G	G	G	G	G	G	G	T	G	G	G	G	G	G	G	T	G	T	G	G	G	G	G	G	G
JAX00033104	12	9619641	1	G	A	A	G	G	G	G	G	G	G	G	G	G	G	G	G	A	G	G	G	A	G	G	G	G	G	G	G	A	G	G	G	G	G	G	G	A	G	A	G	G	G	G	G	G	G
JAX00033105	12	9630910	0	A	G	A	A	A	A	A	G	G	A	G	G	A	G	A	A	A	H	A	G	A	H	G	A	G	A	A	A	A	G	A	G	G	A	H	A	A	A	A	A	H	A	H	A	G	G
JAX00325259	12	9673653	0	T	C	C	T	T	T	T	C	C	T	C	C	T	C	T	T	C	H	T	C	C	H	C	T	C	T	T	T	C	C	T	C	C	T	H	T	C	T	C	T	H	T	H	T	C	C
JAX00325260	12	9679676	0	A	G	A	A	A	A	A	G	G	A	G	G	A	G	A	A	A	H	A	G	A	H	G	A	G	A	A	A	A	G	A	G	G	A	H	A	A	A	A	A	H	A	H	A	G	G
JAX00325261	12	9683081	0	G	A	G	G	A	A	G	A	A	G	A	A	H	A	A	A	G	A	A	A	G	H	A	G	A	G	G	A	G	A	G	A	A	G	H	A	G	G	G	A	H	G	A	A	A	A
JAX00325262	12	9683659	1	T	A	T	T	T	T	T	A	T	T	A	T	T	A	T	T	T	T	T	T	T	T	H	T	T	T	T	T	T	T	T	A	T	T	T	T	T	T	T	T	H	T	H	T	T	T
JAX00033109	12	9684788	1	T	G	T	T	G	G	T	G	G	T	G	G	H	G	G	G	T	G	G	G	T	H	G	T	G	T	T	G	T	G	T	G	G	T	H	G	T	T	T	G	H	T	G	G	G	G
JAX00325263	12	9688201	0	A	T	A	A	A	A	A	A	T	A	A	T	A	A	A	A	A	H	A	T	A	H	H	A	T	A	A	A	A	T	A	A	T	A	H	A	A	A	A	A	A	A	A	A	T	T
JAX00033110	12	9689321	1	C	T	C	C	T	T	C	C	C	C	C	C	H	C	T	T	C	H	T	C	C	C	C	C	C	C	C	T	C	C	C	C	C	C	C	T	C	C	C	T	C	C	H	T	C	C
JAX00325264	12	9702822	1	A	G	A	A	A	A	A	A	G	A	A	G	A	A	A	A	A	H	A	G	A	H	H	A	G	A	A	A	A	G	A	A	G	A	H	A	A	A	A	A	A	A	A	A	G	G
JAX00033112	12	9733247	1	A	G	G	A	G	G	A	G	G	G	G	G	G	G	G	G	G	G	G	G	G	H	G	G	G	A	A	G	G	G	H	G	G	G	H	G	G	A	G	G	G	G	G	G	G	G
JAX00325266	12	9734558	1	A	G	A	A	A	A	A	G	A	A	G	A	A	G	A	A	A	A	A	A	A	A	H	A	A	A	A	A	A	A	A	G	A	A	A	A	A	A	A	A	H	A	H	A	A	A
JAX00325267	12	9735973	0	C	T	C	C	C	C	C	T	C	C	T	C	C	T	C	C	C	C	C	C	C	C	H	C	C	C	C	C	C	C	C	T	C	C	C	C	C	C	C	C	H	C	H	C	C	C
JAX00325268	12	9736345	0	C	T	C	C	C	C	C	C	C	T	C	C	H	C	C	C	C	C	C	C	C	C	C	T	C	C	C	C	C	C	H	C	C	T	C	C	C	C	C	C	H	T	C	C	C	C
JAX00033113	12	9737663	1	G	T	G	G	T	T	G	G	G	G	G	G	H	G	T	T	G	H	T	G	G	G	G	G	G	G	G	T	G	G	G	G	G	G	G	T	G	G	G	T	G	G	H	T	G	G
JAX00325271	12	9752208	1	G	A	G	G	G	G	G	G	A	G	G	A	G	G	G	G	G	H	G	A	G	H	H	G	A	G	G	G	G	A	G	G	A	G	H	G	G	G	G	G	G	G	G	G	A	A
JAX00325273	12	9757518	1	A	G	A	A	A	A	A	G	G	A	G	G	A	G	A	A	A	H	A	G	A	H	G	A	G	A	A	A	A	G	A	G	G	A	H	A	A	A	A	A	H	A	H	A	G	G
JAX00325274	12	9758047	1	G	A	G	G	G	G	G	A	G	G	A	G	G	A	G	G	G	G	G	G	G	G	H	G	G	G	G	G	G	G	G	A	G	G	G	G	G	G	G	G	H	G	H	G	G	G
JAX00325276	12	9758539	0	G	A	A	G	G	G	G	G	G	G	H	G	G	H	G	H	A	H	G	G	A	G	H	G	G	A	G	H	A	G	G	G	G	G	H	G	A	G	A	G	G	G	G	G	G	G
JAX00325277	12	9758555	1	C	G	C	C	G	G	C	C	C	C	C	C	H	C	G	G	C	H	G	C	C	C	C	C	C	C	C	G	C	C	C	C	C	C	C	G	C	C	C	G	C	C	H	G	C	C
JAX00033115	12	9765835	1	T	C	C	T	C	C	T	C	C	C	C	C	C	C	C	C	C	C	C	C	C	H	C	C	C	T	T	C	C	C	H	C	C	C	H	C	C	T	C	C	C	C	C	C	C	C
JAX00033116	12	9774453	0	A	C	C	A	A	C	C	C	C	C	C	C	C	C	A	A	C	H	A	C	C	C	C	C	C	C	A	C	C	C	C	C	C	C	H	A	C	C	C	A	C	C	H	C	C	C
JAX00033117	12	9774662	1	G	C	C	G	G	C	C	C	C	C	C	C	C	C	G	G	C	H	G	C	C	C	C	C	C	C	G	C	C	C	C	C	C	C	H	G	C	C	C	G	C	C	H	C	C	C
JAX00325278	12	9786963	0	C	A	C	C	C	C	C	C	A	C	C	A	C	C	C	C	C	H	C	A	C	H	H	C	A	C	C	C	C	A	C	C	A	C	H	C	C	C	C	C	C	C	C	C	A	A
JAX00325280	12	9793069	0	T	C	T	T	T	T	T	C	C	T	C	C	T	C	T	T	T	H	T	C	T	H	C	T	C	T	T	T	T	C	T	C	C	T	H	T	T	T	T	T	H	T	H	T	C	C
JAX00325282	12	9795990	1	T	G	T	T	T	T	T	G	G	T	G	G	T	G	T	T	T	H	T	G	T	H	G	T	G	T	T	T	T	G	T	G	G	T	H	T	T	T	T	T	H	T	H	T	G	G
JAX00325283	12	9796182	1	T	C	T	T	T	T	T	C	C	T	C	C	T	C	T	T	T	H	T	C	T	H	C	T	C	T	T	T	T	C	T	C	C	T	H	T	T	T	T	T	H	T	H	T	C	C
JAX00325284	12	9796385	1	T	C	T	T	T	C	C	T	T	T	T	T	H	T	T	T	T	T	T	T	T	H	T	T	T	C	T	C	T	T	H	T	T	T	T	T	T	C	T	T	T	T	T	C	T	T
JAX00325285	12	9796443	1	G	T	G	G	G	G	G	G	T	G	G	T	G	G	G	G	G	H	G	T	G	H	H	G	T	G	G	G	G	T	G	G	T	G	H	G	G	G	G	G	G	G	G	G	T	T
JAX00325287	12	9796668	0	C	T	C	C	C	T	T	C	T	C	C	T	H	C	C	C	C	H	C	T	C	T	H	C	T	T	C	T	C	T	H	C	T	C	H	C	C	T	C	C	C	C	C	T	T	T
JAX00033118	12	9832854	1	A	G	A	A	A	G	G	A	A	A	A	A	H	A	A	A	A	A	A	A	A	H	A	A	A	G	A	G	A	A	H	A	A	A	A	A	A	G	A	A	A	A	A	G	A	A
JAX00325293	12	9837080	0	G	A	G	G	G	G	G	A	G	G	A	G	G	A	G	G	G	G	G	G	G	G	H	G	G	G	G	G	G	G	G	A	G	G	G	G	G	G	G	G	H	G	H	G	G	G
JAX00325294	12	9837138	0	T	G	T	T	T	T	T	G	G	T	G	G	T	G	T	H	T	G	T	G	T	G	G	T	G	T	T	H	T	G	T	G	G	T	G	T	T	T	T	T	H	T	H	T	G	G
JAX00325295	12	9838597	1	C	T	C	C	C	C	C	T	C	C	T	C	C	T	C	C	C	C	C	C	C	C	H	C	C	C	C	C	C	C	C	T	C	C	C	C	C	C	C	C	H	C	H	C	C	C
JAX00033121	12	9840634	0	G	A	G	G	G	A	A	G	G	G	G	G	H	G	G	G	G	G	G	G	G	H	G	G	G	A	G	A	G	G	H	G	G	G	G	G	G	A	G	G	G	G	G	A	G	G
JAX00033122	12	9864542	0	G	C	C	G	G	C	C	C	C	G	C	C	H	C	G	G	C	G	G	C	C	C	C	G	C	C	G	C	C	C	H	C	H	G	G	G	C	C	C	G	H	G	H	C	C	C
JAX00033123	12	9866419	0	G	A	A	G	G	A	A	A	G	G	A	G	H	A	G	G	A	G	G	G	A	H	H	G	G	A	G	A	A	G	H	A	G	G	G	G	A	A	A	G	H	G	H	A	G	G
JAX00325297	12	9884051	1	T	C	T	T	T	T	T	C	T	T	C	T	T	C	T	T	T	T	T	T	T	T	H	T	T	T	T	T	T	T	T	C	T	T	T	T	T	T	T	T	H	T	H	T	T	T
JAX00325299	12	9884587	0	C	T	T	C	C	C	C	C	C	C	C	C	C	C	C	C	T	C	C	C	T	C	C	C	C	C	C	C	T	C	C	C	C	C	C	C	T	C	T	C	C	C	C	C	C	C
JAX00325300	12	9884603	0	G	C	C	G	G	G	G	C	C	G	C	C	G	C	G	G	C	H	G	C	C	H	C	G	C	G	G	G	C	C	G	C	C	G	H	G	C	G	C	G	H	G	H	G	C	C
JAX00325301	12	9884803	0	A	G	G	A	A	A	A	A	A	A	A	A	A	A	A	A	G	A	A	A	G	A	A	A	A	A	A	A	G	A	A	A	A	A	A	A	G	A	G	A	A	A	A	A	A	A
JAX00325302	12	9885003	1	C	A	C	C	C	C	C	C	A	C	C	A	C	C	C	C	C	H	C	A	C	H	H	C	A	C	C	C	C	A	C	C	A	C	H	C	C	C	C	C	C	C	C	C	A	A
JAX00033125	12	9890132	0	C	A	C	C	C	A	A	C	C	A	C	C	A	C	C	C	C	C	C	C	C	H	C	A	C	A	C	A	C	C	A	C	C	A	C	C	C	A	C	C	C	A	C	A	C	C
JAX00033126	12	9890221	1	T	G	T	T	T	G	G	T	T	G	T	T	G	T	T	T	T	T	T	T	T	H	T	G	T	G	T	G	T	T	G	T	T	G	T	T	T	G	T	T	T	G	T	G	T	T
JAX00325305	12	9925283	0	G	A	G	G	G	G	G	A	A	G	A	A	G	A	H	G	G	H	H	A	G	H	A	G	A	G	G	G	G	A	G	A	A	G	H	G	G	G	G	G	A	G	H	G	A	A
JAX00325306	12	9925620	1	A	G	A	A	A	A	A	G	A	A	G	A	A	G	A	A	A	A	A	A	A	A	H	A	A	A	A	A	A	A	A	G	A	A	A	A	A	A	A	A	G	A	H	A	A	A
JAX00325307	12	9927602	1	C	T	C	C	C	C	C	T	C	C	T	C	C	T	C	C	C	C	C	C	C	C	H	C	C	C	C	C	C	C	C	T	C	C	C	C	C	C	C	C	T	C	H	C	C	C
JAX00325310	12	9934402	1	C	A	C	C	C	C	C	A	C	C	A	C	C	A	C	C	C	C	C	C	C	C	H	C	C	C	C	C	C	C	C	A	C	C	C	C	C	C	C	C	A	C	H	C	C	C
JAX00033127	12	9936067	1	T	C	T	T	C	C	T	C	C	C	C	C	C	C	C	C	T	C	C	C	T	H	C	C	C	T	T	C	T	C	H	C	C	C	H	C	T	T	T	C	C	C	C	C	C	C
JAX00033128	12	9936108	1	T	C	T	T	T	T	T	C	T	T	C	T	T	C	T	T	T	T	T	T	T	T	H	T	T	T	T	T	T	T	T	C	T	T	T	T	T	T	T	T	C	T	H	T	T	T
JAX00199784	12	9961089	0	T	C	T	T	T	T	T	T	C	T	H	C	T	T	T	T	T	H	T	C	T	H	C	T	C	T	T	T	T	C	T	T	C	T	H	T	T	T	T	T	H	T	T	T	C	C
JAX00033130	12	9974303	1	A	C	A	A	A	A	A	A	C	A	A	C	A	A	A	A	A	H	A	C	A	H	H	A	C	A	A	A	A	C	A	A	C	A	H	A	A	A	A	A	A	A	A	A	C	C
JAX00033131	12	9974438	0	G	A	G	G	G	G	G	G	A	G	G	A	G	G	G	G	G	H	G	A	G	H	H	G	A	G	G	G	G	A	G	G	A	G	H	G	G	G	G	G	G	G	G	G	A	A
JAX00033132	12	9974510	1	G	T	G	G	G	G	G	G	T	G	G	T	G	G	G	G	G	H	G	T	G	H	H	G	T	G	G	G	G	T	G	G	T	G	H	G	G	G	G	G	G	G	G	G	T	T
JAX00325311	12	9984413	1	A	G	A	A	A	A	A	G	A	A	G	A	A	G	A	A	A	A	A	A	A	A	H	A	A	A	A	A	A	A	A	G	A	A	A	A	A	A	A	A	G	A	H	A	A	A
JAX00325312	12	9984455	0	T	C	T	T	T	T	T	T	T	C	T	T	H	T	T	T	T	T	T	T	T	T	T	C	T	T	T	T	T	T	H	T	T	C	T	T	T	T	T	T	T	C	T	T	T	T
JAX00325313	12	9984600	1	C	T	C	C	C	C	C	T	C	C	T	C	C	T	C	C	C	C	C	C	C	C	H	C	C	C	C	C	C	C	C	T	C	C	C	C	C	C	C	C	T	C	H	C	C	C
JAX00325314	12	9984698	1	C	T	C	C	C	C	C	C	T	C	C	T	C	C	C	C	C	H	C	T	C	H	H	C	T	C	C	C	C	T	C	C	T	C	H	C	C	C	C	C	C	C	C	C	T	T
JAX00325315	12	10003025	0	T	C	T	T	T	T	T	T	C	T	H	C	T	T	T	T	T	H	T	C	T	H	H	T	C	T	T	T	T	C	T	T	C	T	H	T	T	T	T	T	T	T	T	T	C	C
JAX00325319	12	10006608	0	T	C	T	T	T	T	T	T	C	T	T	C	T	T	T	T	T	H	T	C	T	H	H	T	C	T	T	T	T	C	T	T	C	T	H	T	T	T	T	T	T	T	T	T	C	C
JAX00199785	12	10012006	1	C	T	C	C	C	C	C	C	T	C	C	T	C	C	C	C	C	H	C	T	C	H	H	C	T	C	C	C	C	T	C	C	T	C	H	C	C	C	C	C	C	C	C	C	T	T
JAX00325321	12	10013266	1	A	G	A	A	A	A	A	A	A	G	A	A	H	A	A	A	A	A	A	A	A	A	A	G	A	A	A	A	A	A	H	A	A	G	A	A	A	A	A	A	A	G	A	A	A	A
JAX00325322	12	10026010	1	C	T	C	C	C	C	C	T	C	T	T	C	H	T	C	C	C	C	C	C	C	C	H	T	C	C	C	C	C	C	H	T	C	T	C	C	C	C	C	C	T	T	H	C	C	C
JAX00325323	12	10026618	1	T	C	T	T	T	T	T	C	C	C	C	C	H	C	T	T	T	H	T	C	T	H	C	C	C	T	T	T	T	C	H	C	C	C	H	T	T	T	T	T	C	C	H	T	C	C
JAX00325324	12	10028986	0	G	A	G	G	G	G	G	A	A	G	A	A	G	A	G	G	G	H	G	A	G	H	A	G	A	G	G	G	G	A	G	A	A	G	H	G	G	G	G	G	A	G	H	G	A	A
JAX00033135	12	10029845	1	G	A	G	G	A	A	G	G	G	G	G	G	H	G	A	A	G	H	A	G	G	G	G	G	G	G	G	A	G	G	G	G	G	G	G	A	G	G	G	A	G	G	H	A	G	G
JAX00325326	12	10054426	1	A	C	A	A	A	A	A	A	C	A	A	C	A	A	A	A	A	H	A	C	A	H	H	A	C	A	A	A	A	C	A	A	C	A	H	A	A	A	A	A	A	A	A	A	C	C
JAX00325328	12	10063199	0	T	A	T	T	T	T	T	A	T	T	A	T	T	A	T	T	T	T	T	T	T	T	H	T	T	T	T	T	T	T	T	A	T	T	T	T	T	T	T	T	A	T	H	T	T	T
JAX00325329	12	10063381	1	A	G	A	A	A	A	A	G	A	A	G	A	A	G	A	A	A	A	A	A	A	A	H	A	A	A	A	A	A	A	A	G	A	A	A	A	A	A	A	A	G	A	H	A	A	A
JAX00033136	12	10063398	0	C	A	A	C	A	A	A	C	C	C	C	C	H	C	A	A	A	H	A	C	A	H	C	C	C	A	C	A	A	C	H	C	C	C	C	A	A	A	A	A	C	C	H	A	C	C
JAX00033137	12	10065408	1	G	T	T	G	T	T	T	G	G	T	G	G	T	G	T	T	T	H	T	G	T	H	G	T	G	T	G	T	T	G	T	G	G	T	G	T	T	T	T	T	G	T	H	T	G	G
JAX00325330	12	10091768	0	T	A	A	T	A	A	A	A	T	A	A	T	A	A	A	A	A	H	A	T	A	A	H	A	T	A	T	A	A	T	A	A	T	A	T	A	A	A	A	A	A	A	A	A	T	T
JAX00325331	12	10092564	1	T	C	C	T	C	C	C	C	T	C	C	T	C	C	C	C	C	H	C	T	C	H	H	C	T	C	T	C	C	T	C	C	T	C	T	C	C	C	C	C	C	C	C	C	T	T
JAX00325332	12	10093222	1	G	C	C	G	C	C	C	C	G	C	C	G	C	C	C	C	C	H	C	G	C	H	H	C	G	C	G	C	C	G	C	C	G	C	G	C	C	C	C	C	C	C	C	C	G	G
JAX00325334	12	10098261	1	T	G	T	T	T	T	T	T	T	G	T	T	H	T	T	T	T	T	T	T	T	T	T	G	T	T	T	T	T	T	H	T	T	G	T	T	T	T	T	T	T	G	T	T	T	T
JAX00033139	12	10098481	0	A	T	T	A	T	T	T	A	A	A	A	A	H	A	T	T	T	H	T	A	T	H	A	A	A	T	A	T	T	A	H	A	A	A	A	T	T	T	T	T	A	A	H	T	A	A
JAX00033140	12	10098687	1	G	A	A	G	A	A	A	G	G	G	G	G	H	G	A	A	A	H	A	G	A	H	G	G	G	A	G	A	A	G	H	G	G	G	G	A	A	A	A	A	G	G	H	A	G	G
JAX00325336	12	10098802	0	G	T	T	G	T	T	T	G	G	G	G	G	H	G	T	T	T	H	T	G	T	H	G	G	G	T	G	T	T	G	H	G	G	G	G	T	T	T	T	T	G	G	H	T	G	G
JAX00325337	12	10105556	1	G	T	G	G	G	G	G	T	G	G	T	G	G	T	G	G	G	G	G	G	G	G	H	G	G	G	G	G	G	G	G	T	G	G	G	G	G	G	G	G	T	G	H	G	G	G
JAX00325339	12	10105992	0	A	G	A	A	A	A	A	G	A	A	G	A	A	G	A	A	A	A	A	A	A	A	H	A	A	A	A	A	A	A	A	G	A	A	A	A	A	A	A	A	G	A	H	A	A	A
JAX00325341	12	10107719	1	C	T	T	C	T	T	T	T	C	T	T	C	T	T	T	T	T	H	T	C	T	H	H	T	C	T	C	T	T	C	T	T	C	T	C	T	T	T	T	T	T	T	T	T	C	C
JAX00325342	12	10109432	1	A	G	G	A	G	G	G	G	A	G	G	A	G	G	G	G	G	H	G	A	G	H	H	G	A	G	A	G	G	A	G	G	A	G	A	G	G	G	G	G	G	G	G	G	A	A
JAX00325344	12	10110149	0	C	A	A	C	A	A	A	C	C	A	C	C	A	C	A	A	A	H	A	C	A	H	C	A	C	A	C	A	A	C	A	C	C	A	C	A	A	A	A	A	C	A	H	A	C	C
JAX00325345	12	10110624	1	T	G	G	T	G	G	G	T	T	G	T	T	G	T	G	G	G	H	G	T	G	H	T	G	T	G	T	G	G	T	G	T	T	G	T	G	G	G	G	G	T	G	H	G	T	T
JAX00033141	12	10116464	1	G	A	A	G	A	A	A	G	G	G	G	G	H	G	A	A	A	H	A	G	A	H	G	G	G	A	G	A	A	G	H	G	G	G	G	A	A	A	A	A	G	G	H	A	G	G
JAX00033142	12	10121152	1	A	G	G	A	G	G	G	A	A	A	A	A	H	A	G	G	G	H	G	A	G	H	A	A	A	G	A	G	G	A	H	A	A	A	A	G	G	G	G	G	A	A	H	G	A	A
JAX00325348	12	10153471	0	G	A	A	G	A	A	A	G	G	A	G	G	A	G	A	A	A	H	A	G	A	G	G	A	G	A	G	A	A	G	A	G	G	A	G	A	A	A	A	A	G	A	H	A	G	G
JAX00325350	12	10155644	1	C	A	C	C	C	C	C	C	C	A	C	C	H	C	C	C	C	C	C	C	C	C	C	A	C	C	C	C	C	C	H	C	C	A	C	C	C	C	C	C	C	A	C	C	C	C
JAX00325352	12	10156797	0	C	T	T	C	T	T	T	C	C	T	C	C	T	C	T	T	T	H	T	C	T	H	C	T	C	T	C	T	T	C	T	C	C	T	C	T	T	T	T	T	C	T	H	T	C	C
JAX00325353	12	10157022	1	C	T	T	C	T	T	T	C	C	T	C	C	T	C	T	T	T	H	T	C	T	H	C	T	C	T	C	T	T	C	T	C	C	T	C	T	T	T	T	T	C	T	H	T	C	C
JAX00325354	12	10157156	0	C	T	C	C	C	C	C	T	C	C	T	C	C	T	C	C	C	C	C	C	C	C	H	C	C	C	C	C	C	C	C	T	C	C	C	C	C	C	C	C	T	C	H	C	C	C
JAX00033145	12	10164673	1	C	T	T	C	T	T	T	C	C	T	C	C	T	C	T	T	T	H	T	C	T	H	C	T	C	T	C	T	T	C	T	C	C	T	C	T	T	T	T	T	C	T	H	T	C	C
JAX00033146	12	10164978	0	T	G	G	T	G	G	G	G	G	G	G	G	G	G	G	G	G	G	G	G	G	G	G	G	G	G	T	G	G	G	G	G	G	G	H	G	G	G	G	G	G	G	G	G	G	G
JAX00033147	12	10166605	0	A	G	G	A	A	A	G	G	A	G	G	A	H	G	A	A	G	A	H	A	G	H	G	G	A	G	A	A	G	A	G	G	A	G	A	A	G	G	G	A	G	G	H	A	A	A
JAX00033148	12	10212311	1	G	C	C	G	C	C	C	G	G	C	G	G	C	G	C	C	C	H	C	G	C	H	G	C	G	C	G	C	C	G	C	G	G	C	G	C	C	C	C	C	G	C	H	C	G	G
JAX00033149	12	10213687	1	T	A	T	T	A	A	T	T	T	T	T	T	H	T	A	A	T	H	A	T	T	T	T	T	T	T	T	A	T	T	T	T	T	T	T	A	T	T	T	A	T	T	H	A	T	T
JAX00033150	12	10215949	0	G	A	A	G	A	A	A	A	A	A	A	A	A	A	A	A	A	A	A	A	A	A	A	A	A	A	G	A	A	A	A	A	A	A	H	A	A	A	A	A	A	A	A	A	A	A
JAX00325356	12	10231025	0	T	C	C	T	C	C	C	C	T	C	C	T	C	C	C	C	C	H	C	T	C	H	H	C	T	C	T	C	C	T	C	C	T	C	T	C	C	C	C	C	C	C	C	C	T	T
JAX00325357	12	10231170	1	G	A	G	G	G	G	G	A	G	G	A	G	G	A	G	G	G	G	G	G	G	G	H	G	G	G	G	G	G	G	G	A	G	G	G	G	G	G	G	G	A	G	H	G	G	G
JAX00325358	12	10251918	1	A	G	G	A	G	G	G	A	A	G	A	A	G	A	G	G	G	H	G	A	G	H	A	G	A	G	A	G	G	A	G	A	A	G	A	G	G	G	G	G	A	G	H	G	A	A
JAX00325361	12	10257160	0	T	C	T	T	C	C	T	T	T	C	T	T	C	T	C	C	T	H	H	T	T	T	T	C	T	T	T	C	T	T	H	T	T	C	T	C	T	T	T	C	T	C	H	C	T	T
JAX00033151	12	10257418	0	G	A	A	G	G	G	A	G	G	G	G	G	G	G	G	G	A	G	G	G	A	H	G	G	G	A	G	G	A	G	H	G	G	G	G	G	A	A	A	G	G	G	G	G	G	G
JAX00033152	12	10257523	1	C	T	T	C	C	C	T	C	C	C	C	C	C	C	C	C	T	C	C	C	T	H	C	C	C	T	C	C	T	C	H	C	C	C	C	C	T	T	T	C	C	C	C	C	C	C
JAX00325364	12	10293351	0	A	C	C	A	C	C	C	C	C	C	C	C	C	C	C	C	C	C	C	C	C	C	C	C	C	C	A	C	C	C	C	C	C	C	H	C	C	C	C	C	C	C	C	C	C	C
JAX00325365	12	10293582	1	G	C	C	G	C	C	C	C	G	C	C	G	C	C	C	C	C	H	C	G	C	H	H	C	G	C	G	C	C	G	C	C	G	C	G	C	C	C	C	C	C	C	C	C	G	G
JAX00325366	12	10293946	0	C	T	C	C	C	C	C	T	C	C	H	C	C	T	C	C	C	C	C	C	C	C	H	C	C	C	C	C	C	C	C	T	C	C	C	C	C	C	C	C	T	C	H	C	C	C
JAX00033154	12	10295799	1	T	C	C	T	C	C	C	C	C	C	C	C	C	C	C	C	C	C	C	C	C	C	C	C	C	C	T	C	C	C	C	C	C	C	H	C	C	C	C	C	C	C	C	C	C	C
JAX00325367	12	10296022	0	A	G	G	A	G	G	G	A	A	A	A	A	H	A	G	G	G	H	G	A	G	H	A	A	A	G	A	A	G	A	H	A	A	A	A	G	G	G	G	G	A	A	H	G	A	A
JAX00033155	12	10297071	0	T	C	C	T	C	C	C	C	T	C	C	T	C	C	C	C	C	H	C	T	C	H	H	C	T	C	T	C	C	T	C	C	T	C	T	C	C	C	C	C	C	C	C	C	T	T
JAX00325369	12	10302606	0	G	A	G	G	G	G	G	G	G	A	G	G	H	G	G	G	G	G	G	G	G	G	G	A	G	G	G	A	G	G	H	G	G	A	G	G	G	G	G	G	G	A	G	G	G	G
JAX00033156	12	10305287	0	T	C	C	T	C	C	C	C	C	C	C	C	C	C	C	C	C	C	C	C	C	C	C	C	C	C	T	C	C	C	C	C	C	C	H	C	C	C	C	C	C	C	C	C	C	C
JAX00033157	12	10327360	1	T	C	C	T	C	C	C	C	T	C	C	T	C	C	C	C	C	H	C	T	C	H	H	C	T	C	T	C	C	T	C	C	T	C	T	C	C	C	C	C	C	C	C	C	T	T
JAX00033158	12	10328411	1	G	A	A	G	A	A	A	A	G	A	A	G	A	A	A	A	A	H	A	G	A	H	H	A	G	A	G	A	A	G	A	A	G	A	G	A	A	A	A	A	A	A	A	A	G	G
JAX00325371	12	10329319	1	T	C	T	T	T	T	T	C	T	T	C	T	T	C	T	T	T	T	T	T	T	T	H	T	T	T	T	T	T	T	T	C	T	T	T	T	T	T	T	T	C	T	H	T	T	T
JAX00325373	12	10333753	0	G	A	A	G	A	A	A	G	G	A	H	G	A	G	A	A	A	H	A	G	A	H	G	A	G	A	G	A	A	G	A	G	G	A	G	A	A	A	A	A	G	A	A	A	G	G
JAX00325375	12	10337639	0	T	C	T	T	T	T	T	C	T	T	C	T	T	C	T	T	T	T	T	T	T	T	H	T	T	T	T	T	T	T	T	C	T	T	T	T	T	T	T	T	C	T	H	T	T	T
JAX00033159	12	10337749	0	C	G	G	C	G	G	G	G	C	G	G	C	G	G	G	G	G	H	G	C	G	H	H	G	C	G	C	G	G	C	G	G	C	G	C	G	G	G	G	G	G	G	G	G	C	C
JAX00325376	12	10338294	0	C	A	C	C	C	C	C	C	C	A	C	C	H	H	C	C	C	C	C	C	C	C	C	A	C	C	C	A	C	C	H	H	C	A	C	C	C	C	C	C	C	A	C	C	C	C
JAX00325377	12	10365367	1	C	T	C	C	C	C	C	C	T	C	C	T	C	C	C	C	C	H	C	T	C	H	H	C	T	C	C	C	C	T	C	C	T	C	H	C	C	C	C	C	C	C	C	C	T	T
JAX00033160	12	10378380	1	A	G	G	A	G	G	G	G	G	G	G	G	G	G	G	G	G	G	G	G	G	G	G	G	G	G	A	G	G	G	G	G	G	G	H	G	G	G	G	G	G	G	G	G	G	G
JAX00033161	12	10378476	0	T	C	C	T	C	C	C	C	C	C	C	C	C	C	C	C	C	C	C	C	C	C	C	C	C	C	T	C	C	C	C	C	C	C	H	C	C	C	C	C	C	C	C	C	C	C
JAX00033162	12	10384577	0	C	T	T	C	T	T	T	C	T	T	C	T	T	C	T	H	H	T	T	T	T	H	H	T	T	T	C	C	T	T	H	C	T	T	H	H	T	T	T	T	C	T	H	T	T	T
JAX00325380	12	10386874	0	T	C	C	T	C	C	C	T	T	T	T	T	H	T	C	C	C	H	C	T	C	H	T	T	T	C	T	T	C	T	H	T	T	T	T	C	C	C	C	C	T	T	H	C	T	T
JAX00325381	12	10387345	1	A	G	A	A	A	A	A	G	G	A	G	G	A	G	A	A	A	H	A	G	A	H	G	A	G	A	A	A	A	G	A	G	G	A	H	A	A	A	A	A	G	A	H	A	G	G
JAX00325386	12	10397961	0	G	A	G	G	G	G	G	G	G	A	G	G	H	G	G	G	G	G	G	G	G	G	G	A	G	G	G	A	G	G	H	G	G	A	G	G	G	G	G	G	G	A	G	G	G	G
JAX00325387	12	10398455	0	T	C	C	T	C	C	C	C	T	C	C	T	C	C	C	C	C	H	C	T	C	H	H	C	T	C	T	C	C	T	C	C	T	C	T	C	C	C	C	C	C	C	C	C	T	T
JAX00325388	12	10400055	0	T	C	T	T	T	T	T	T	T	C	T	T	C	T	T	H	T	T	T	T	T	T	T	C	T	T	T	C	T	T	H	T	T	C	T	T	T	T	T	T	T	C	T	T	T	T
JAX00325389	12	10400395	1	T	C	T	T	T	T	T	C	T	T	C	T	T	C	T	T	T	T	T	T	T	T	H	T	T	T	T	T	T	T	T	C	T	T	T	T	T	T	T	T	C	T	H	T	T	T
JAX00325390	12	10401949	1	G	A	A	G	A	A	A	G	G	G	G	G	H	G	A	A	A	H	A	G	A	H	G	G	G	A	G	G	A	G	H	G	G	G	G	A	A	A	A	A	G	G	H	A	G	G
JAX00325392	12	10407141	0	C	T	T	C	T	T	T	C	C	T	C	C	T	C	T	T	T	H	T	C	T	C	C	H	C	T	C	H	T	C	T	C	C	T	C	T	T	T	T	T	C	T	H	T	C	C
JAX00325393	12	10407301	1	T	C	C	T	C	C	C	C	T	C	C	T	C	C	C	C	C	H	C	T	C	H	H	C	T	C	T	C	C	T	C	C	T	C	T	C	C	C	C	C	C	C	C	C	T	T
JAX00325394	12	10418693	0	C	T	T	C	T	T	T	C	C	T	C	C	T	C	T	T	T	H	T	C	T	H	C	T	C	T	C	T	T	C	T	C	C	T	C	T	T	T	T	T	C	T	H	T	C	C
JAX00033163	12	10420309	0	A	T	T	A	T	T	T	A	A	T	A	A	T	A	T	T	T	H	T	A	T	H	A	T	A	T	A	T	T	A	T	A	A	T	A	T	T	T	T	T	A	T	H	T	A	A
JAX00033164	12	10427072	1	G	A	G	G	A	A	G	G	G	G	G	G	H	G	A	A	G	H	A	G	G	G	G	G	G	G	G	G	G	G	G	G	G	G	G	A	G	G	G	A	G	G	H	A	G	G
JAX00033165	12	10427861	0	A	G	A	A	G	G	A	G	G	A	G	G	H	G	G	G	A	G	G	G	A	H	G	A	G	A	A	A	A	G	A	G	G	A	H	G	A	A	A	G	G	A	G	G	G	G
JAX00325395	12	10431273	0	G	A	G	G	G	G	G	G	A	G	G	A	G	G	G	G	G	H	G	A	G	H	H	G	A	G	G	G	G	A	G	G	A	G	H	G	G	G	G	G	G	G	G	G	A	A
JAX00199787	12	10431813	0	T	A	T	T	T	T	T	T	A	T	T	A	T	H	T	T	T	H	T	A	T	H	H	T	A	T	T	T	T	A	T	T	A	T	H	T	T	T	T	T	T	T	T	T	H	A
JAX00325396	12	10431874	1	G	A	G	G	G	G	G	G	A	G	G	A	G	G	G	G	G	H	G	A	G	H	H	G	A	G	G	G	G	A	G	G	A	G	H	G	G	G	G	G	G	G	G	G	A	A
JAX00325397	12	10450955	1	C	A	C	C	C	C	C	A	C	C	A	C	C	A	C	C	C	C	C	C	C	C	H	C	C	C	C	C	C	C	C	A	C	C	C	C	C	C	C	C	A	C	H	C	C	C
JAX00325401	12	10469274	0	G	T	G	G	G	G	G	T	T	G	T	T	G	T	G	G	G	H	G	T	G	H	T	G	T	G	G	G	G	T	G	T	T	G	H	G	G	G	G	G	T	G	H	G	T	T
JAX00325402	12	10469325	1	T	G	T	T	T	T	T	G	G	T	G	G	T	G	T	T	T	H	T	G	T	H	G	T	G	T	T	T	T	G	T	G	G	T	H	T	T	T	T	T	G	T	H	T	G	G
JAX00325403	12	10469450	1	G	A	G	G	G	G	G	A	G	G	A	G	G	A	G	G	G	G	G	G	G	G	H	G	G	G	G	G	G	G	G	A	G	G	G	G	G	G	G	G	A	G	H	G	G	G
JAX00033169	12	10488937	0	A	G	G	A	A	A	A	A	A	A	A	A	A	A	A	A	G	A	A	A	G	A	A	A	A	A	A	A	G	A	A	A	A	A	A	A	G	A	G	A	A	A	A	A	A	A
JAX00325404	12	10498201	1	C	T	C	C	C	C	C	T	C	C	T	C	C	T	C	C	C	C	C	C	C	C	H	C	C	C	C	C	C	C	C	T	C	C	C	C	C	C	C	C	T	C	H	C	C	C
JAX00325405	12	10509574	1	C	T	C	C	C	C	C	C	T	C	C	T	C	C	C	C	C	H	C	T	C	H	H	C	T	C	C	C	C	T	C	C	T	C	H	C	C	C	C	C	C	C	C	C	T	T
JAX00325406	12	10513729	1	G	A	G	G	G	G	G	A	A	G	A	A	G	A	G	G	G	H	G	A	G	H	A	G	A	G	G	G	G	A	G	A	A	G	H	G	G	G	G	G	A	G	H	G	A	A
JAX00325407	12	10513804	1	T	C	C	T	C	C	T	T	T	C	T	T	C	T	C	C	C	H	C	T	C	T	T	C	T	T	T	C	C	T	H	T	T	C	T	C	C	T	C	C	T	C	H	C	T	T
JAX00325408	12	10517073	0	C	T	C	C	C	C	C	C	C	T	C	C	C	C	C	C	C	C	C	C	C	C	C	T	C	C	C	T	C	C	H	C	C	T	C	C	C	C	C	C	C	T	C	C	C	C
JAX00325409	12	10520050	0	T	C	T	T	T	T	T	T	C	T	T	C	T	T	T	T	T	C	T	C	T	C	C	T	C	T	T	T	T	C	T	T	C	T	C	T	T	T	T	T	T	T	T	T	C	C
JAX00033172	12	10540946	0	T	C	T	T	T	T	T	C	T	T	C	T	T	C	T	T	T	T	T	T	T	T	H	T	T	T	T	T	T	T	T	C	T	T	T	T	T	T	T	T	C	T	H	T	T	T
JAX00033173	12	10541800	1	C	T	T	C	T	T	C	C	C	T	C	C	T	C	T	T	T	H	T	C	T	C	C	T	C	C	C	T	T	C	H	C	C	T	C	T	T	C	T	T	C	T	H	T	C	C
JAX00325411	12	10550064	1	C	T	C	C	C	C	C	T	T	C	T	T	C	T	C	C	C	H	C	T	C	T	T	C	T	C	C	C	C	T	C	T	T	C	H	C	C	C	C	C	T	C	H	C	T	T
JAX00187613	12	10561300	1	A	G	G	A	G	G	G	G	G	G	G	G	G	G	G	G	G	G	G	G	G	G	G	G	G	G	A	G	G	G	G	G	G	G	H	G	G	G	G	G	G	G	G	G	G	G
JAX00187614	12	10563720	0	A	G	G	A	G	G	G	G	G	G	G	G	G	G	G	G	G	G	G	G	G	G	G	G	G	G	A	G	G	G	G	G	G	G	H	G	G	G	G	G	G	G	G	G	G	G
JAX00325412	12	10566033	1	G	A	G	G	G	G	G	G	A	G	G	A	G	G	G	G	G	H	G	A	G	A	H	G	A	G	G	G	G	A	G	G	A	G	H	G	G	G	G	G	G	G	G	G	A	A
JAX00325413	12	10574873	0	T	G	T	T	T	T	T	G	G	T	H	G	T	G	T	T	T	H	T	G	T	G	G	T	G	T	T	T	T	G	T	G	G	T	H	T	T	T	H	T	G	T	H	T	G	G
JAX00325415	12	10576301	1	T	A	T	T	T	T	T	T	A	T	T	A	T	T	T	T	T	H	T	A	T	A	H	T	A	T	T	T	T	A	T	T	A	T	H	T	T	T	T	T	T	T	T	T	A	A
JAX00325416	12	10579181	1	G	A	A	G	A	A	A	G	G	A	G	G	A	G	A	A	A	H	A	G	A	G	G	A	G	A	G	A	A	G	A	G	G	A	G	A	A	A	A	A	G	A	H	A	G	G
JAX00033175	12	10580210	0	C	T	T	C	T	C	T	T	T	T	T	T	H	T	T	T	T	T	T	T	T	T	T	T	T	T	C	T	T	T	T	T	T	T	H	T	T	T	T	T	T	T	T	C	T	T
JAX00033176	12	10580253	1	G	A	A	G	A	G	A	G	G	A	G	G	H	G	A	A	A	H	A	G	A	G	G	A	G	A	G	A	A	G	A	G	G	A	G	A	A	A	A	A	G	A	H	G	G	G
JAX00033177	12	10580388	1	G	A	A	G	A	G	A	G	G	A	G	G	H	G	A	A	A	H	A	G	A	G	G	A	G	A	G	A	A	G	A	G	G	A	G	A	A	A	A	A	G	A	H	G	G	G
JAX00325417	12	10583468	1	A	G	A	A	A	A	A	A	G	A	A	G	A	A	A	A	A	H	A	G	A	G	H	A	G	A	A	A	A	G	A	A	G	A	H	A	A	A	A	A	A	A	A	A	G	G
JAX00325419	12	10588413	0	C	T	C	C	T	C	C	C	C	C	C	C	C	C	T	T	C	H	T	C	C	C	C	C	C	C	C	C	C	C	C	C	C	C	C	T	C	C	C	T	C	C	H	C	C	C
JAX00325420	12	10588705	0	G	A	G	G	G	G	G	A	G	G	A	G	G	A	G	G	G	G	G	G	G	G	H	G	G	G	G	G	G	G	G	H	G	G	G	G	G	G	G	G	H	G	H	G	G	G
JAX00325422	12	10620396	0	C	T	C	C	C	T	C	T	C	T	T	C	T	T	C	C	C	C	C	C	C	C	H	T	C	C	C	T	C	C	C	T	C	T	C	C	C	C	C	C	T	T	H	T	C	C
JAX00199794	12	10639310	0	C	T	C	C	C	C	C	T	T	C	T	T	C	T	C	C	C	H	C	T	C	H	T	C	T	C	C	C	C	T	C	T	T	C	H	C	C	C	C	C	T	C	H	C	T	T
JAX00325423	12	10644276	1	T	C	C	T	T	C	T	C	T	C	C	T	C	C	T	T	C	T	T	T	C	T	H	C	T	T	T	C	C	T	H	C	T	C	T	T	C	T	C	T	C	C	C	C	T	T
JAX00325424	12	10646911	0	C	T	C	C	C	C	C	T	C	C	T	C	C	T	C	C	C	C	C	C	C	C	H	C	C	C	C	C	C	C	C	T	C	C	C	C	C	C	C	C	T	C	H	C	C	C
JAX00033181	12	10650584	0	T	C	C	T	T	C	T	C	C	C	C	C	C	C	T	T	C	H	T	C	C	H	C	C	C	T	T	C	C	C	H	C	C	C	H	T	C	T	C	T	C	C	C	C	C	C
JAX00033182	12	10650641	0	G	T	T	G	G	T	G	T	T	T	T	T	T	T	G	G	T	H	G	T	T	H	T	T	T	G	G	T	T	T	H	T	T	T	H	G	T	G	T	G	T	T	T	T	T	T
JAX00033183	12	10671541	1	G	A	A	G	G	A	G	A	A	A	A	A	A	A	G	G	A	H	G	A	A	H	A	A	A	G	G	A	A	A	H	A	A	A	H	G	A	G	A	G	A	A	A	A	A	A
JAX00325425	12	10682897	0	C	T	C	C	C	C	C	C	T	C	C	T	C	C	C	C	C	C	C	T	C	H	H	C	T	C	C	C	C	T	C	C	H	C	H	C	C	C	C	C	C	C	C	C	T	T
JAX00199795	12	10683427	1	A	G	A	A	A	A	A	A	G	A	A	G	A	A	A	A	A	H	A	G	A	H	H	A	G	A	A	A	A	G	A	A	G	A	H	A	A	A	A	A	A	A	A	A	G	G
JAX00325426	12	10684965	1	A	C	A	A	A	A	A	C	C	A	C	C	A	C	A	A	A	H	A	C	A	H	C	A	C	A	A	A	A	C	A	C	C	A	H	A	A	A	A	A	C	A	H	A	C	C
JAX00033184	12	10694014	0	C	T	T	C	C	T	C	C	C	T	C	C	H	C	C	C	T	C	C	C	T	C	C	T	C	C	C	T	T	C	H	C	C	T	C	C	T	C	T	C	C	T	H	T	C	C
JAX00033185	12	10694668	1	T	A	A	T	T	A	T	T	T	A	T	T	A	T	T	T	A	T	T	T	A	T	T	A	T	T	T	A	A	T	H	T	T	A	T	T	A	T	A	T	T	A	H	A	T	T
JAX00033186	12	10694796	1	G	T	T	G	G	T	G	G	G	T	G	G	T	G	G	G	T	G	G	G	T	G	G	T	G	G	G	T	T	G	H	G	G	T	G	G	T	G	T	G	G	T	H	T	G	G
JAX00325431	12	10699973	1	T	C	C	T	T	C	T	C	C	C	C	C	C	C	T	T	C	H	T	C	C	H	C	C	C	T	T	C	C	C	H	C	C	C	H	T	C	T	C	T	C	C	C	C	C	C
JAX00325432	12	10706763	1	G	A	A	G	G	A	G	G	A	A	G	A	A	G	G	G	A	H	G	A	A	H	H	A	A	G	G	A	A	A	H	G	A	A	H	G	A	G	A	G	G	A	H	A	A	A
JAX00325434	12	10708643	1	A	G	G	A	A	G	A	G	A	G	G	A	G	G	A	A	G	A	A	A	G	A	H	G	A	A	A	G	G	A	H	G	A	G	A	A	G	A	G	A	G	G	G	G	A	A
JAX00325437	12	10723700	1	C	A	C	C	C	C	C	C	A	C	C	A	C	C	C	C	C	H	C	A	C	H	H	C	A	C	C	C	C	A	C	C	A	C	H	C	C	C	C	C	C	C	C	C	A	A
JAX00325439	12	10732390	1	A	C	A	A	A	A	A	C	A	A	C	A	A	C	A	A	A	A	A	A	A	A	H	A	A	A	A	A	A	A	A	C	A	A	A	A	A	A	A	A	C	A	H	A	A	A
JAX00325440	12	10732545	0	G	A	G	G	G	G	G	G	G	A	G	G	H	G	G	G	G	G	G	G	G	G	G	A	G	G	G	A	G	G	H	G	G	A	G	G	G	G	G	G	G	A	G	G	G	G
JAX00325443	12	10738753	1	G	A	G	G	G	G	G	A	A	G	A	A	G	A	G	G	G	H	G	A	G	H	A	G	A	G	G	G	G	A	G	A	A	G	H	G	G	G	G	G	A	G	H	G	A	A
JAX00033187	12	10739056	0	T	C	C	T	T	C	T	C	C	C	C	C	C	C	T	T	C	H	T	C	C	H	C	C	C	T	T	C	C	C	H	C	C	C	H	T	C	T	C	T	C	C	C	C	C	C
JAX00325444	12	10745957	0	A	C	A	A	A	A	A	C	A	A	C	A	A	C	A	A	A	A	A	A	A	A	H	A	A	A	A	A	A	A	A	C	A	A	A	A	A	A	A	A	C	A	H	A	A	A
JAX00033188	12	10748525	1	T	C	C	T	T	C	T	T	T	C	T	T	C	T	T	T	C	T	T	T	C	T	T	C	T	T	T	C	C	T	H	T	T	C	T	T	C	T	C	T	T	C	H	C	T	T
JAX00325445	12	10753419	0	A	T	A	A	A	A	A	T	A	A	H	A	A	H	A	A	A	A	A	A	A	A	H	A	A	A	A	A	A	A	A	T	A	A	A	A	A	A	A	A	H	A	H	A	A	A
JAX00033190	12	10774020	0	A	G	G	A	A	G	A	A	A	G	A	A	G	H	A	A	G	A	A	A	G	A	A	G	A	A	A	G	G	A	H	A	A	G	A	A	G	A	G	A	A	G	H	G	A	A
JAX00033192	12	10795923	0	A	G	G	A	A	G	A	G	G	G	G	G	G	G	A	A	G	H	A	G	G	H	G	G	G	A	A	G	G	G	H	G	G	G	H	A	G	A	G	A	G	G	G	G	G	G
JAX00033193	12	10803080	0	T	G	G	T	T	G	T	G	G	G	G	G	G	G	T	T	G	H	T	G	G	H	G	G	G	T	T	G	G	G	H	G	G	G	T	T	G	T	G	T	G	G	G	G	G	G
JAX00325451	12	10820472	1	T	C	T	T	T	T	T	C	C	T	C	C	T	C	T	T	T	H	T	C	T	H	C	T	C	T	T	T	T	C	T	C	C	T	H	T	T	T	T	T	C	T	H	T	C	C
JAX00325453	12	10827803	1	T	C	T	T	T	T	T	C	T	T	C	T	T	C	T	T	T	T	T	T	T	T	H	T	T	T	T	T	T	T	T	C	T	T	T	T	T	T	T	T	C	T	H	T	T	T
JAX00325454	12	10831895	0	A	G	A	A	A	A	A	G	G	A	G	G	A	G	A	A	A	H	A	G	A	G	G	A	G	A	A	A	A	G	A	G	G	A	H	A	A	A	A	A	G	A	H	A	G	G
JAX00199798	12	10849358	0	G	T	G	G	G	G	G	T	T	G	T	T	G	T	G	G	G	H	G	T	G	G	T	G	T	G	G	G	G	T	G	T	T	G	H	G	G	G	G	G	T	G	H	G	T	T
JAX00199799	12	10849535	0	C	A	C	C	C	C	C	A	A	C	A	A	C	A	C	C	C	H	C	A	C	C	A	C	A	C	C	C	C	A	C	A	A	C	H	C	C	C	C	C	A	C	H	C	A	A
JAX00033196	12	10849771	0	C	T	C	C	C	T	T	C	C	T	C	C	T	C	C	C	C	C	C	C	C	H	C	T	C	T	C	T	C	C	T	C	C	T	C	C	C	T	C	C	C	T	C	T	C	C
JAX00033198	12	10853724	0	C	A	C	C	C	A	A	C	C	A	C	C	A	C	C	C	C	C	C	C	C	A	C	A	C	A	C	A	C	C	A	C	C	A	C	C	C	A	C	C	C	A	C	A	C	C
JAX00325456	12	10854134	1	T	C	T	T	T	T	T	T	C	T	T	C	T	T	T	T	T	H	T	C	T	T	H	T	C	T	T	T	T	C	T	T	C	T	H	T	T	T	T	T	T	T	T	T	C	C
JAX00325458	12	10892053	1	C	G	C	C	C	C	G	G	C	G	G	C	H	G	C	C	C	C	C	C	C	H	H	G	C	G	C	G	C	C	G	G	C	G	C	C	C	G	C	C	G	G	H	C	C	C
JAX00325459	12	10892185	1	G	T	G	G	G	G	G	T	G	G	T	G	G	T	G	G	G	G	G	G	G	G	H	G	G	G	G	G	G	G	G	T	G	G	G	G	G	G	G	G	T	G	H	G	G	G
JAX00033200	12	10919582	1	A	G	A	A	A	A	A	G	G	A	G	G	A	G	A	A	A	H	A	G	A	A	G	A	G	A	A	A	A	G	A	G	G	A	H	A	A	A	A	A	G	A	H	A	G	G
JAX00033202	12	10921868	0	C	T	C	C	C	C	C	T	T	C	T	T	C	T	C	C	C	T	C	T	C	C	T	C	T	C	C	C	C	T	C	T	T	C	C	C	C	C	C	C	T	C	H	C	T	T
JAX00325464	12	10923366	1	G	A	G	G	G	G	G	G	A	G	G	A	G	G	G	G	G	H	G	A	G	G	H	G	A	G	G	G	G	A	G	G	A	G	H	G	G	G	G	G	G	G	G	G	A	A
JAX00325465	12	10927014	1	C	T	C	C	C	C	C	C	T	C	C	T	C	C	C	C	C	H	C	T	C	C	H	C	T	C	C	C	C	T	C	C	T	C	H	C	C	C	C	C	C	C	C	C	T	T
JAX00325466	12	10930010	0	G	A	G	G	G	G	G	A	G	G	A	G	G	A	G	G	G	G	G	G	G	G	H	G	G	G	G	G	G	G	G	A	G	G	G	G	G	G	G	G	A	G	H	G	G	G
JAX00325467	12	10954147	0	G	A	G	G	G	G	G	A	G	G	A	G	G	A	G	G	G	G	G	G	G	G	H	G	G	G	G	G	G	G	G	A	G	G	G	G	G	G	G	G	A	G	H	G	G	G
JAX00325469	12	10959333	1	C	T	C	C	C	C	C	C	T	C	C	T	C	C	C	C	C	H	C	T	C	C	H	C	T	C	C	C	C	T	C	C	T	C	H	C	C	C	C	C	C	C	C	C	T	T
JAX00325472	12	10962675	0	T	A	T	T	T	A	T	T	T	T	T	T	H	T	T	T	T	T	T	T	T	T	T	T	T	T	T	T	T	T	T	T	T	T	T	T	T	T	T	T	T	T	T	A	T	T
JAX00033206	12	10979792	1	T	G	T	T	G	T	T	T	T	T	T	T	T	T	G	G	T	H	G	T	T	H	T	T	T	T	T	T	T	T	T	T	T	T	T	G	T	T	T	G	T	T	T	T	T	T
JAX00033207	12	10980091	0	C	T	T	C	C	T	T	C	C	T	C	C	T	C	C	C	T	C	C	C	T	H	C	T	C	T	C	T	T	C	T	C	C	T	C	C	T	T	T	C	C	T	H	T	C	C
JAX00325475	12	10994641	1	G	A	G	G	G	G	G	A	A	G	A	A	G	A	G	G	G	H	G	A	G	G	A	G	A	G	G	G	G	A	G	A	A	G	H	G	G	G	G	G	A	G	H	G	A	A
JAX00325476	12	10994995	1	G	A	A	G	G	A	A	G	G	A	G	G	A	G	G	G	A	G	G	G	A	H	G	A	G	A	G	A	A	G	A	G	G	A	G	G	A	A	A	G	G	A	H	A	G	G
JAX00325478	12	11010205	1	T	C	T	T	T	T	T	C	C	T	C	C	T	C	T	T	T	H	T	C	T	T	C	T	C	T	T	T	T	C	T	C	C	T	H	T	T	T	T	T	C	T	H	T	C	C
JAX00033208	12	11014086	0	G	T	T	G	G	T	T	G	G	T	G	G	T	G	G	G	T	G	G	G	T	H	G	T	G	T	G	T	T	G	T	G	G	T	G	G	T	T	T	G	G	T	H	T	G	G
JAX00325481	12	11014121	0	A	G	A	A	A	A	A	A	G	A	A	G	A	A	A	A	A	H	A	G	A	A	H	A	G	A	A	A	A	G	A	A	G	A	H	A	A	A	A	A	A	A	A	A	G	G
JAX00325482	12	11014148	1	G	A	G	G	G	G	G	A	G	G	A	G	G	A	G	G	G	G	G	G	G	G	H	G	G	G	G	G	G	G	G	A	G	G	G	G	G	G	G	G	A	G	H	G	G	G
JAX00325484	12	11047786	1	G	A	A	G	G	A	A	G	A	A	G	A	A	G	G	G	A	H	G	A	A	H	H	A	A	A	G	A	A	A	A	G	A	A	H	G	A	A	A	G	G	A	H	A	A	A
JAX00325485	12	11049333	0	T	G	T	T	T	T	T	T	G	T	T	G	T	T	T	T	T	H	T	G	T	T	H	T	G	T	T	T	T	G	T	T	G	T	H	T	T	T	T	T	T	T	T	T	G	G
JAX00325486	12	11049410	1	C	T	C	C	C	C	C	T	C	C	T	C	C	T	C	C	C	C	C	C	C	C	H	C	C	C	C	C	C	C	C	T	C	C	C	C	C	C	C	C	T	C	H	C	C	C
JAX00033211	12	11052253	0	C	G	G	C	C	G	G	C	C	G	C	C	G	C	C	C	G	C	C	C	G	H	C	G	C	G	C	G	G	C	G	C	C	G	C	C	G	G	G	C	C	G	H	G	C	C
JAX00033213	12	11068262	1	A	T	T	A	A	T	T	T	A	T	T	A	T	T	A	A	T	A	A	A	T	H	H	T	A	T	A	T	T	A	T	T	A	T	A	A	T	T	T	A	T	T	T	T	A	A
JAX00325489	12	11072219	0	C	T	C	C	C	C	C	T	T	C	T	T	C	T	C	C	C	H	C	T	C	H	T	C	T	C	C	C	C	T	C	T	T	C	H	C	C	C	C	C	T	C	H	C	T	T
JAX00325490	12	11079724	0	A	G	A	A	A	A	A	G	A	A	G	A	A	G	A	A	A	A	A	A	A	A	H	A	A	A	A	A	A	A	A	G	A	A	A	A	A	A	A	A	G	A	H	A	A	A
JAX00199801	12	11089705	0	G	A	G	G	G	G	G	A	A	G	A	A	G	A	G	G	G	H	G	A	G	H	A	G	A	G	G	G	G	A	G	A	A	G	H	G	G	G	G	G	A	G	H	G	A	A
JAX00325494	12	11109726	0	A	G	A	A	A	G	A	A	A	A	A	A	H	A	A	A	A	A	A	A	A	A	A	A	A	A	A	A	A	A	A	A	A	A	A	A	A	A	A	A	A	A	A	G	A	A
JAX00325495	12	11110721	0	C	T	C	C	C	T	C	T	T	C	T	T	H	T	C	C	C	C	C	T	C	H	T	C	T	C	C	C	C	T	C	T	T	C	H	C	C	C	C	C	T	C	H	T	T	T
JAX00033214	12	11112391	1	A	G	A	A	A	G	A	A	G	A	A	G	H	A	A	A	A	H	A	G	A	H	H	A	G	A	A	A	A	G	A	A	G	A	H	A	A	A	A	A	A	A	A	G	G	G
JAX00325496	12	11114364	1	G	C	G	G	G	G	G	C	G	G	C	G	G	C	G	G	G	G	G	G	G	G	H	G	G	G	G	G	G	G	G	C	G	G	G	G	G	G	G	G	C	G	H	G	G	G
JAX00325497	12	11114873	0	G	A	A	G	A	G	A	G	A	A	G	A	H	G	A	A	A	A	A	A	A	A	H	A	A	A	G	A	A	A	A	G	A	A	H	A	A	A	A	A	G	A	H	G	A	A
JAX00325499	12	11115903	1	A	G	G	A	G	G	G	A	A	G	A	A	G	A	G	G	G	H	G	A	G	H	A	G	A	G	A	G	G	A	G	A	A	G	A	G	G	G	G	G	A	G	H	G	A	A
JAX00033216	12	11116552	0	G	T	T	G	T	T	T	T	T	T	T	T	T	T	T	T	T	T	T	T	T	T	T	T	T	T	G	T	T	T	T	T	T	T	H	T	T	T	T	T	T	T	T	T	T	T
JAX00325500	12	11117279	1	G	A	G	G	A	G	A	G	G	A	G	G	H	G	A	A	G	H	A	G	G	H	G	A	G	A	G	A	G	G	A	G	G	A	G	A	G	A	G	A	G	A	G	G	G	G
JAX00325501	12	11117477	0	T	C	C	T	T	T	T	T	T	T	T	T	T	T	T	T	C	T	T	T	C	T	T	T	T	T	T	T	C	T	T	T	T	T	T	T	C	T	C	T	T	T	H	T	T	T
JAX00325503	12	11120223	0	A	G	G	A	G	G	G	A	G	G	A	G	G	A	G	G	G	G	G	G	G	G	H	G	G	G	A	G	G	G	G	A	G	G	H	G	G	G	G	G	A	G	H	G	G	G
JAX00325505	12	11120844	0	C	A	A	C	A	A	A	A	C	A	A	C	A	A	A	A	A	H	A	C	A	A	A	A	C	A	C	A	A	C	A	A	C	A	C	A	A	A	A	A	A	A	A	A	C	C
JAX00325508	12	11122434	0	C	A	C	C	C	C	C	C	A	C	C	A	C	C	C	C	C	H	C	A	C	H	H	C	A	C	C	C	C	A	C	C	A	C	H	C	C	C	C	C	C	C	C	C	A	A
JAX00325509	12	11122545	1	T	C	T	T	C	T	C	T	T	C	T	T	H	T	C	C	T	H	C	T	T	H	T	C	T	C	T	C	T	T	C	T	T	C	T	C	T	C	T	C	T	C	T	T	T	T
JAX00033217	12	11125352	1	G	A	A	G	A	A	A	G	G	A	G	G	A	G	A	A	A	H	A	G	A	H	G	A	G	A	G	A	A	G	A	G	G	A	G	A	A	A	A	A	G	A	H	A	G	G
JAX00325514	12	11149394	0	G	A	G	G	G	G	G	G	A	G	G	A	G	G	G	G	G	H	G	A	G	H	H	G	A	G	G	G	G	A	G	G	A	G	H	G	G	G	G	G	G	G	G	G	A	A
JAX00325515	12	11150876	1	G	A	G	G	G	G	G	A	G	G	A	G	G	A	G	G	G	G	G	G	G	G	H	G	G	G	G	G	G	G	G	A	G	G	G	G	G	G	G	G	A	G	H	G	G	G
JAX00033218	12	11151603	1	C	T	T	C	T	T	C	C	T	T	C	T	T	C	T	T	T	T	T	T	T	H	H	T	T	C	C	T	T	T	H	C	T	T	H	T	T	C	T	T	C	T	H	T	T	T
JAX00033219	12	11158137	1	T	G	G	T	G	G	G	G	G	G	G	G	G	G	G	G	G	G	G	G	G	G	G	G	G	G	T	G	G	G	G	G	G	G	H	G	G	G	G	G	G	G	G	G	G	G
JAX00325517	12	11158626	0	G	A	A	G	A	A	A	A	A	A	A	A	A	A	A	A	A	A	A	A	A	A	A	A	A	A	G	A	A	A	A	A	A	A	H	A	A	A	A	A	A	A	A	A	A	A
JAX00325518	12	11158872	0	C	T	C	C	T	T	C	C	C	C	C	C	H	C	T	T	C	H	T	C	C	C	C	C	C	C	C	C	C	C	C	C	C	C	C	T	C	C	C	T	C	C	C	T	C	C
JAX00325519	12	11160770	0	C	T	C	C	C	C	C	T	T	C	T	T	C	T	C	C	C	H	C	T	C	H	T	C	T	C	C	C	C	T	C	T	T	C	H	C	C	C	C	C	T	C	H	C	T	T
JAX00325522	12	11171692	0	A	G	A	A	A	A	A	G	G	A	G	G	A	G	A	A	A	G	A	G	A	H	G	A	G	A	A	A	A	G	A	G	G	A	G	A	A	A	A	A	G	A	H	A	G	G
JAX00325524	12	11171910	1	T	A	T	T	T	T	T	A	A	T	A	A	T	A	T	T	T	H	T	A	T	H	A	T	A	T	T	T	T	A	T	A	A	T	H	T	T	T	T	T	A	T	H	T	A	A
JAX00325525	12	11172331	1	G	A	G	G	G	G	G	G	A	G	G	A	G	G	G	G	G	H	G	A	G	H	H	G	A	G	G	G	G	A	G	G	A	G	H	G	G	G	G	G	G	G	G	G	A	A
JAX00033220	12	11178235	0	T	A	T	T	A	A	T	T	T	T	T	T	H	T	A	A	T	H	A	T	T	T	T	T	T	T	T	T	T	T	T	T	T	T	T	A	T	T	T	A	T	T	T	A	T	T
JAX00033221	12	11181009	1	G	A	G	G	A	A	G	G	G	G	G	G	H	G	A	A	G	H	A	G	G	G	G	G	G	G	G	G	G	G	G	G	G	G	G	A	G	G	G	A	G	G	G	A	G	G
JAX00033222	12	11183859	1	C	T	C	C	T	T	T	C	C	C	C	C	H	C	T	T	C	H	T	C	C	H	C	C	C	T	C	C	C	C	H	C	C	C	C	T	C	T	C	T	C	C	C	T	C	C
JAX00199804	12	11186837	1	A	T	A	A	A	A	T	T	T	A	T	T	A	T	A	A	A	H	A	T	A	T	T	A	T	T	A	A	A	T	H	T	T	A	H	A	A	T	A	A	T	A	H	A	T	T
JAX00033223	12	11204628	0	G	C	C	G	G	G	G	C	C	C	C	C	H	C	G	G	C	H	G	C	C	H	C	C	C	G	G	C	C	C	H	C	C	C	H	G	C	G	C	G	C	C	C	G	C	C
JAX00325526	12	11233693	1	G	A	G	G	G	G	G	A	A	G	A	A	G	A	G	G	G	H	G	A	G	H	A	G	A	G	G	G	G	A	G	A	A	G	H	G	G	G	G	G	A	G	H	G	A	A
JAX00325529	12	11235801	1	C	T	C	C	C	C	C	C	T	C	C	T	C	C	C	C	C	H	C	T	C	H	H	C	T	C	C	C	C	T	C	C	T	C	H	C	C	C	C	C	C	C	C	C	T	T
JAX00325530	12	11237848	0	A	T	A	A	A	A	A	T	A	A	T	A	A	T	A	A	A	A	A	A	A	A	H	A	A	A	A	A	A	A	A	T	A	A	A	A	A	A	A	A	T	A	H	A	A	A
JAX00325531	12	11238336	1	T	C	T	T	T	T	T	C	T	T	C	T	T	C	T	T	T	T	T	T	T	T	H	T	T	T	T	T	T	T	T	C	T	T	T	T	T	T	T	T	C	T	H	T	T	T
JAX00325532	12	11238450	0	G	A	G	G	G	G	A	G	G	G	G	G	G	G	G	G	G	G	G	G	G	G	G	G	G	A	G	G	G	G	G	G	G	G	G	G	G	A	G	G	G	G	G	G	G	G
JAX00033225	12	11239625	1	A	G	G	A	A	A	A	A	A	G	A	A	H	A	A	A	G	A	A	A	G	A	A	G	A	A	A	G	G	A	H	A	A	G	A	A	G	A	G	A	A	G	H	A	A	A
JAX00325533	12	11240559	0	C	T	C	C	C	C	C	C	T	C	C	T	C	C	C	C	C	H	C	T	C	H	H	C	T	C	C	C	C	T	C	C	T	C	H	C	C	C	C	C	C	C	C	C	T	T
JAX00325534	12	11241261	0	G	A	G	G	G	G	G	G	A	G	G	A	G	G	G	G	G	H	G	A	G	H	H	G	A	G	G	G	G	A	G	G	A	G	H	G	G	G	G	G	G	G	G	G	A	A
JAX00033226	12	11259392	0	T	C	T	T	T	T	T	T	C	T	T	C	T	T	T	T	T	H	T	C	T	H	H	T	C	T	T	T	T	C	T	T	C	T	H	T	T	T	T	T	T	T	T	T	C	C
JAX00325537	12	11274196	0	C	A	C	C	C	C	C	A	C	C	A	C	C	A	C	C	C	C	C	C	C	C	A	C	C	C	C	C	C	C	C	A	C	C	C	C	C	C	C	C	A	C	H	C	C	C
JAX00325540	12	11278414	0	G	T	G	G	G	G	G	T	T	G	T	T	G	T	G	G	G	H	G	T	G	H	T	G	T	G	G	G	G	T	G	T	T	G	H	G	G	G	G	G	T	G	H	G	T	T
JAX00325541	12	11280812	1	C	T	C	C	C	C	C	T	T	T	T	T	H	T	C	C	C	H	C	T	C	H	T	T	T	C	C	T	C	T	H	T	T	T	H	C	C	C	C	C	T	T	H	C	T	T
JAX00325542	12	11281368	1	C	G	C	C	C	C	C	C	C	G	C	C	H	C	C	C	C	C	C	C	C	C	C	G	C	C	C	G	C	C	H	C	C	G	C	C	C	C	C	C	C	G	C	C	C	C
JAX00033229	12	11286575	1	C	T	T	C	C	T	C	T	T	C	T	T	H	T	C	C	T	H	C	T	T	H	T	C	T	C	C	C	T	T	C	T	T	C	H	C	T	C	T	C	T	C	T	T	T	T
JAX00325543	12	11291146	1	G	A	G	G	G	G	G	G	A	G	G	A	G	G	G	G	G	H	G	A	G	H	H	G	A	G	G	G	G	A	G	G	A	G	H	G	G	G	G	G	G	G	G	G	A	A
JAX00033230	12	11299778	1	G	T	G	G	G	G	G	T	T	G	T	T	G	T	G	G	G	H	G	T	G	H	T	G	T	G	G	G	G	T	G	T	T	G	H	G	G	G	G	G	T	G	H	G	T	T
JAX00033231	12	11300064	0	C	T	T	C	C	C	C	T	T	T	T	T	H	T	C	C	T	H	C	T	T	H	T	T	T	C	C	T	T	T	H	T	T	T	H	C	T	C	T	C	T	T	T	C	T	T
JAX00325545	12	11303946	1	C	T	C	C	C	C	C	T	C	C	T	C	C	T	C	C	C	C	C	C	C	C	H	C	C	C	C	C	C	C	C	T	C	C	C	C	C	C	C	C	T	C	H	C	C	C
JAX00325547	12	11321424	0	A	C	A	A	A	A	A	A	C	A	A	C	A	A	A	A	A	H	A	C	A	H	H	A	C	A	A	A	A	C	A	A	C	A	H	A	A	A	A	A	A	A	A	A	C	C
JAX00325548	12	11323103	0	G	A	G	G	G	G	G	G	A	G	G	A	G	G	G	G	G	H	G	A	G	H	H	G	A	G	G	G	G	A	G	G	A	G	H	G	G	G	G	G	G	G	G	G	A	A
JAX00325549	12	11323240	0	C	T	T	C	C	C	C	C	C	T	C	C	H	C	C	C	T	C	C	C	T	C	C	T	C	C	C	T	T	C	H	C	C	T	C	C	T	C	T	C	C	T	H	C	C	C
JAX00325550	12	11324916	1	A	G	G	A	A	A	A	G	G	G	G	G	H	G	A	A	G	H	A	G	G	H	G	G	G	A	A	G	G	G	H	G	G	G	H	A	G	A	G	A	G	G	G	A	G	G
JAX00033232	12	11336962	0	A	G	G	A	A	A	A	G	G	G	G	G	H	G	A	A	G	H	A	G	G	H	G	G	G	A	A	G	G	G	H	G	G	G	H	A	G	A	G	A	G	G	G	A	G	G
JAX00033233	12	11337000	0	T	C	C	T	T	T	T	T	C	C	T	C	H	T	T	T	C	C	T	C	C	H	H	C	C	T	T	C	C	C	H	T	C	C	H	T	C	T	C	T	T	C	H	T	C	C
JAX00033234	12	11342339	1	C	T	T	C	C	C	C	T	T	T	T	T	H	T	C	C	T	H	C	T	T	H	T	T	T	C	C	T	T	T	H	T	T	T	H	C	T	C	T	C	T	T	T	C	T	T
JAX00325552	12	11346950	0	G	T	G	G	G	G	G	G	G	T	G	G	H	G	G	G	G	G	G	G	G	G	G	T	G	G	G	T	G	G	H	G	G	T	G	G	G	G	G	G	G	T	G	G	G	G
JAX00325553	12	11346967	1	C	T	T	C	C	C	C	C	C	C	C	C	C	C	C	C	T	C	C	C	T	C	C	C	C	C	C	C	T	C	C	C	C	C	C	C	T	C	T	C	C	C	H	C	C	C
JAX00325556	12	11354158	0	A	G	A	A	A	A	A	G	G	A	G	G	A	G	A	A	A	H	A	G	A	H	G	A	G	A	A	A	A	G	A	G	G	A	H	A	A	A	A	A	G	A	H	A	G	G
JAX00325558	12	11371432	0	G	A	G	G	G	G	G	A	A	G	A	A	G	A	G	G	G	H	G	A	G	H	A	G	A	G	G	G	G	A	G	A	A	G	H	G	G	G	G	G	A	G	H	G	A	A
JAX00325559	12	11377478	0	C	A	A	C	C	C	C	A	A	C	A	A	C	A	C	C	A	H	C	A	A	H	A	C	A	C	C	C	A	A	C	A	A	C	H	C	A	C	A	C	A	C	A	C	A	A
JAX00325561	12	11383986	1	A	C	A	A	A	A	A	A	C	A	A	C	A	A	A	A	A	H	A	C	A	H	H	A	C	A	A	A	A	C	A	A	C	A	H	A	A	A	A	A	A	A	A	A	C	C
JAX00325564	12	11404659	1	T	C	T	T	T	T	T	C	T	T	C	T	T	C	T	T	T	T	T	T	T	T	H	T	T	T	T	T	T	T	T	C	T	T	T	T	T	T	T	T	C	T	H	T	T	T
JAX00033238	12	11418539	1	A	G	A	A	A	A	A	G	G	A	G	G	A	G	A	A	A	H	A	G	A	H	G	A	G	A	A	A	A	G	A	G	G	A	H	A	A	A	A	A	G	A	H	A	G	G
JAX00033239	12	11418693	0	A	G	A	A	A	A	A	G	G	A	G	G	A	G	H	H	A	H	A	G	A	H	G	A	G	A	A	A	A	G	A	G	G	A	H	A	A	A	A	A	G	A	H	A	G	G
JAX00033240	12	11418731	1	A	C	A	A	A	A	A	C	C	A	C	C	A	C	A	A	A	H	A	C	A	H	C	A	C	A	A	A	A	C	A	C	C	A	H	A	A	A	A	A	C	A	H	A	C	C
JAX00325568	12	11428531	0	C	A	C	C	C	C	C	A	A	A	A	A	H	A	C	C	C	H	C	A	C	H	A	A	A	C	C	H	C	A	H	A	A	A	A	C	C	C	C	C	A	A	H	C	A	A
JAX00325570	12	11431551	1	C	T	C	C	C	C	C	C	T	C	C	T	C	C	C	C	C	H	C	T	C	H	H	C	T	C	C	C	C	T	C	C	T	C	H	C	C	C	C	C	C	C	C	C	T	T
JAX00325572	12	11434278	1	C	T	C	C	C	C	C	T	C	T	T	C	H	T	C	C	C	C	C	C	C	C	H	T	C	C	C	T	C	C	H	T	C	T	C	C	C	C	C	C	T	T	H	C	C	C
JAX00325574	12	11438293	0	T	A	T	T	T	T	T	A	T	A	A	T	H	A	T	T	T	T	T	T	T	T	H	A	T	T	T	A	T	T	H	A	T	A	T	T	T	T	T	T	A	A	H	T	T	T
JAX00325576	12	11446208	1	A	G	A	A	A	G	G	G	G	G	G	G	G	G	A	A	A	H	A	G	A	G	G	G	G	G	A	G	A	G	G	G	G	G	H	A	A	G	A	A	G	G	H	G	G	G
JAX00325577	12	11446270	1	G	A	G	G	G	A	A	G	A	G	G	A	H	G	G	G	G	H	G	A	G	A	H	G	A	A	G	G	G	A	H	G	A	G	H	G	G	A	G	G	G	G	G	A	A	A
JAX00325578	12	11449550	0	G	A	A	G	A	G	G	G	G	G	G	G	G	G	A	A	A	H	A	G	A	G	G	G	G	G	G	G	A	G	G	G	G	G	G	A	A	G	A	A	G	G	H	G	G	G
JAX00033242	12	11463931	1	A	G	G	A	G	A	A	G	G	A	G	G	A	G	G	G	G	G	G	G	G	H	G	A	G	A	A	A	G	G	A	G	G	A	H	G	G	A	G	G	G	A	G	A	G	G
JAX00033243	12	11477747	1	T	G	G	T	G	T	T	T	T	T	T	T	T	T	G	G	G	H	G	T	G	T	T	T	T	T	T	T	G	T	T	T	T	T	T	G	G	T	G	G	T	T	H	T	T	T
JAX00033244	12	11494324	0	C	G	G	C	G	C	C	C	C	C	C	C	C	C	G	G	G	H	G	C	G	C	C	C	C	C	C	C	G	C	C	C	C	C	C	G	G	C	G	G	C	C	H	C	C	C
JAX00325579	12	11496428	1	C	T	C	C	C	C	C	T	C	C	T	C	C	T	C	C	C	C	C	C	C	C	H	C	C	C	C	C	C	C	C	T	C	C	C	C	C	C	C	C	T	C	H	C	C	C
JAX00325582	12	11501867	0	G	A	G	G	G	G	G	A	G	G	A	G	G	A	G	G	G	G	G	G	G	G	G	G	G	G	G	G	G	G	G	A	G	G	G	G	G	G	G	G	A	G	G	G	G	G
JAX00325583	12	11502129	0	T	G	G	T	G	T	T	T	T	T	T	T	T	T	G	G	G	H	G	T	G	T	T	T	T	T	T	T	G	T	T	T	T	T	T	G	G	T	G	G	T	T	H	T	T	T
JAX00033246	12	11503379	1	G	A	A	G	A	G	G	A	A	A	A	A	H	A	A	A	A	A	A	A	A	H	A	A	A	G	G	A	A	A	H	A	A	A	H	A	A	G	A	A	A	A	A	G	A	A
JAX00033248	12	11546497	1	T	A	A	T	A	T	T	A	A	A	A	A	H	A	A	A	A	A	A	A	A	H	A	A	A	T	T	A	A	A	H	A	A	A	H	A	A	T	A	A	A	A	A	T	A	A
JAX00325593	12	11577190	0	A	G	A	A	A	G	A	G	G	A	G	G	A	G	A	A	A	H	A	G	A	H	G	A	G	A	A	A	A	H	A	G	G	A	H	A	A	A	A	A	G	A	H	H	G	G
JAX00187616	12	11628940	0	T	A	A	T	A	A	A	A	A	A	A	A	A	A	A	A	A	A	A	A	A	A	A	A	A	A	T	A	A	A	A	A	A	A	H	A	A	A	A	A	A	A	A	A	A	A
JAX00033256	12	11652871	1	G	C	C	G	G	C	G	C	C	G	C	C	H	C	G	G	C	H	G	C	C	H	C	G	C	G	G	G	C	C	G	C	C	G	H	G	C	G	C	G	C	G	C	C	C	C
JAX00033257	12	11653849	0	A	G	G	A	A	G	A	G	G	A	G	G	H	G	A	A	G	H	A	G	G	H	G	A	G	A	A	A	G	G	A	G	G	A	H	A	G	A	G	A	G	A	G	G	G	G
JAX00325613	12	11676678	0	A	T	T	A	A	T	A	A	T	A	H	T	H	A	A	A	T	H	A	T	T	H	H	A	T	A	A	A	T	T	A	A	T	A	H	A	T	A	T	A	A	A	H	T	T	T
JAX00325615	12	11676916	1	T	G	T	T	T	T	T	T	G	T	T	G	T	T	T	T	T	H	T	G	T	H	H	T	G	T	T	T	T	G	T	T	G	T	H	T	T	T	T	T	T	T	T	T	G	G
JAX00325618	12	11677328	1	C	T	C	C	C	C	C	C	T	C	C	T	C	C	C	C	C	H	C	T	C	H	H	C	T	C	C	C	C	T	C	C	T	C	H	C	C	C	C	C	C	C	C	C	T	T
JAX00325619	12	11677919	0	T	A	T	T	T	T	T	A	T	T	A	T	T	A	T	T	T	T	T	T	T	T	H	T	T	T	T	T	T	T	T	A	T	T	T	T	T	T	T	T	A	T	H	T	T	T
JAX00033259	12	11699599	0	A	G	G	A	A	G	A	G	G	A	G	G	H	G	A	A	G	H	A	G	G	H	G	A	G	A	A	A	G	G	A	G	G	A	H	A	G	A	G	A	G	A	G	G	G	G
JAX00033261	12	11705916	0	A	G	G	A	A	G	A	G	G	A	G	G	H	G	A	A	G	H	A	G	G	H	G	A	G	A	A	A	G	G	A	G	G	A	H	A	G	A	G	A	G	A	G	G	G	G
JAX00033262	12	11731314	0	A	C	C	A	A	C	A	C	C	A	C	C	H	C	A	A	C	H	A	C	C	H	C	A	C	A	A	A	C	C	A	C	C	A	A	A	C	A	C	A	C	A	C	C	C	C
JAX00325622	12	11731737	1	T	C	T	T	T	T	T	T	C	T	T	C	T	T	T	T	T	H	T	C	T	H	H	T	C	T	T	T	T	C	T	T	C	T	H	T	T	T	T	T	T	T	T	T	C	C
JAX00325623	12	11732252	0	T	A	T	T	T	T	T	T	A	T	T	A	T	T	T	T	T	H	T	A	T	H	H	T	A	T	T	T	T	A	T	T	A	T	H	T	T	T	T	T	T	T	T	T	A	A
JAX00325626	12	11764359	0	C	A	C	C	C	C	C	C	C	A	C	C	H	C	C	C	C	C	C	C	C	C	C	A	C	C	C	A	C	C	H	C	C	A	C	C	C	C	C	C	C	A	C	C	C	C
JAX00325627	12	11765545	0	A	T	A	A	A	A	T	A	A	A	A	A	A	A	A	A	A	A	A	A	A	H	A	A	A	T	A	A	A	A	H	A	A	A	A	A	A	T	A	A	A	A	A	A	A	A
JAX00325631	12	11773656	0	G	T	G	G	G	G	G	G	T	G	G	T	G	G	G	G	G	H	G	T	G	H	H	G	T	G	G	G	G	T	G	G	T	G	H	G	G	G	G	G	G	G	G	G	T	T
JAX00033265	12	11783940	1	G	A	A	G	G	A	G	A	A	G	A	A	H	A	G	G	A	H	G	A	A	H	A	G	A	G	G	G	A	A	G	A	A	G	H	G	A	G	A	G	A	G	A	A	A	A
JAX00325633	12	11790022	1	G	A	G	G	G	G	G	A	A	G	A	A	G	A	G	G	G	H	G	A	G	H	A	G	A	G	G	G	G	A	G	A	A	G	H	G	G	G	G	G	A	G	H	G	A	A
JAX00033267	12	11790056	0	T	C	C	T	T	C	T	C	C	T	C	C	C	C	T	T	C	H	T	C	C	H	C	T	C	T	T	T	C	C	T	C	C	T	H	T	C	T	C	T	C	T	C	C	C	C
JAX00325634	12	11791413	0	G	A	G	G	G	G	G	A	G	G	A	G	G	A	G	G	G	G	G	G	G	G	H	G	G	G	G	G	G	G	G	A	G	G	G	G	G	G	G	G	A	G	G	G	G	G
JAX00033268	12	11801503	1	A	G	G	A	A	G	A	A	A	A	A	A	H	A	A	A	G	A	A	A	G	A	A	A	A	A	A	A	G	A	A	A	A	A	A	A	G	A	G	A	A	A	H	G	A	A
JAX00033269	12	11801534	0	G	A	A	G	G	A	G	G	G	G	G	G	H	G	G	G	A	G	G	G	A	G	G	G	G	G	G	G	A	G	G	G	G	G	G	G	A	G	A	G	G	G	H	A	G	G
JAX00325639	12	11818580	0	T	C	C	T	T	C	T	C	C	T	C	C	H	C	T	T	C	H	T	C	C	H	C	T	C	T	T	T	C	C	T	C	C	T	H	T	C	T	C	T	C	T	C	C	C	C
JAX00325640	12	11818759	1	T	C	C	T	T	C	T	T	C	T	T	C	H	T	T	T	C	H	T	C	C	H	H	T	C	T	T	T	C	C	T	T	C	T	H	T	C	T	C	T	T	T	H	C	C	C
JAX00325642	12	11830182	1	A	G	A	A	A	A	A	G	G	A	G	G	A	G	A	A	A	H	A	G	A	H	G	A	G	A	A	A	A	G	A	G	G	A	H	A	A	A	A	A	G	A	H	A	G	G
JAX00325643	12	11830522	1	G	A	G	G	G	A	G	A	A	G	A	A	H	A	G	G	G	H	G	A	G	H	A	G	A	G	G	G	G	A	G	A	A	G	H	G	G	G	G	G	A	G	H	A	A	A
JAX00325644	12	11830974	0	A	G	A	A	A	G	A	G	G	A	G	G	H	G	A	A	A	H	H	G	A	H	G	A	G	A	A	A	A	G	A	G	G	A	H	A	A	A	A	A	G	A	H	G	G	G
JAX00325645	12	11831237	0	T	C	T	T	T	C	T	T	T	T	T	T	H	T	T	T	T	T	T	T	T	T	T	T	T	T	T	T	T	T	T	T	T	T	T	T	T	T	T	T	T	T	T	C	T	T
JAX00325648	12	11832150	1	A	G	A	A	A	A	A	G	G	A	G	G	A	G	A	A	A	H	A	G	A	H	G	A	G	A	A	A	A	G	A	G	G	A	H	A	A	A	A	A	G	A	H	A	G	G
JAX00033270	12	11835105	0	A	G	A	A	A	G	A	G	G	A	G	G	H	G	A	A	A	H	A	G	A	H	G	A	G	A	A	A	A	G	A	G	G	A	H	A	A	A	A	A	G	A	H	G	G	G
JAX00325650	12	11840753	1	G	A	G	G	G	G	G	G	A	G	G	A	G	G	G	G	G	H	G	A	G	H	H	G	A	G	G	G	G	A	G	G	A	G	H	G	G	G	G	G	G	G	G	G	A	A
JAX00325651	12	11841778	1	G	A	G	G	G	G	G	G	A	G	G	A	G	G	G	G	G	H	G	A	G	H	H	G	A	G	G	G	G	A	G	G	A	G	H	G	G	G	G	G	G	G	G	G	A	A
JAX00325652	12	11842062	1	G	A	G	G	G	A	G	G	G	A	G	G	A	G	G	G	G	G	G	G	G	G	G	A	G	G	G	A	G	G	H	G	G	A	G	G	G	G	G	G	G	A	G	A	G	G
JAX00033272	12	11842549	1	G	A	G	G	G	A	G	A	G	A	A	G	A	A	G	G	G	G	G	G	G	G	H	A	G	G	G	A	G	G	H	A	G	A	G	G	G	G	G	G	A	A	H	A	G	G
JAX00325654	12	11868106	1	G	A	G	G	G	G	G	A	G	G	A	G	G	A	G	G	G	G	G	G	G	G	H	G	G	G	G	G	G	G	G	A	G	G	G	G	G	G	G	G	A	G	H	G	G	G
JAX00325658	12	11876559	0	G	A	G	G	G	G	G	A	G	G	A	G	G	A	G	G	G	G	G	G	G	G	H	G	G	G	G	G	G	G	G	A	G	G	G	G	G	G	G	G	A	G	H	G	G	G
JAX00325659	12	11877747	0	T	C	T	T	T	T	T	C	T	T	C	T	T	C	T	T	T	T	T	T	T	T	H	T	T	T	T	T	T	T	T	C	T	T	T	T	T	T	T	T	C	T	H	T	T	T
JAX00199817	12	11878145	0	G	A	G	G	G	G	G	A	A	G	A	A	G	A	G	G	G	H	G	A	G	H	A	G	A	G	G	G	G	A	G	A	A	G	H	G	G	G	G	G	A	G	H	G	A	A
JAX00325662	12	11886756	1	A	T	A	A	T	A	T	A	A	A	A	A	A	A	T	T	A	H	T	A	A	H	A	A	A	T	A	A	A	A	H	A	A	A	A	T	A	T	A	T	A	A	A	A	A	A
JAX00033275	12	11888656	0	A	T	T	A	T	A	T	A	A	T	A	A	H	A	T	T	T	H	T	A	T	H	A	T	A	T	A	T	T	A	T	A	A	T	A	T	T	T	T	T	A	T	H	A	A	A
JAX00033276	12	11892848	0	T	C	C	T	C	T	C	C	C	C	C	C	H	C	C	C	C	C	C	C	C	C	C	C	C	C	T	C	C	C	C	C	C	C	T	C	C	C	C	C	C	C	C	T	C	C
JAX00325665	12	11920622	1	C	T	C	C	T	T	C	C	C	C	C	C	H	C	T	T	C	H	T	C	C	C	C	C	C	C	C	C	C	C	C	C	C	C	C	T	C	C	C	T	C	C	C	T	C	C
JAX00325666	12	11920636	1	A	G	A	A	A	A	A	G	A	A	G	A	A	G	A	A	A	A	A	A	A	A	H	A	A	A	A	A	A	A	A	G	A	A	A	A	A	A	A	A	G	A	H	A	A	A
JAX00325668	12	11925520	0	C	T	C	C	C	C	C	C	T	C	C	T	C	C	C	C	C	H	C	T	C	T	H	C	T	C	C	C	C	T	C	C	T	C	H	H	C	C	C	C	C	C	C	C	T	T
JAX00033277	12	11938117	1	C	A	C	C	A	A	C	C	C	C	C	C	H	C	A	A	C	H	A	C	C	C	C	C	C	C	C	C	C	C	C	C	C	C	C	A	C	C	C	A	C	C	C	A	C	C
JAX00033279	12	11953541	0	G	C	G	G	C	C	G	G	G	G	G	G	H	G	C	C	G	H	C	G	G	G	G	G	G	G	G	G	G	G	G	G	G	G	G	C	G	G	G	C	G	G	G	C	G	G
JAX00325670	12	11965232	0	C	T	C	C	C	C	C	T	T	C	T	T	C	T	C	C	C	H	C	T	C	H	T	C	T	C	C	C	C	T	C	T	T	C	H	C	C	C	C	C	T	C	H	C	T	T
JAX00325671	12	11966310	0	A	G	G	A	A	A	A	A	A	G	A	A	H	A	A	A	G	A	A	A	G	A	A	G	A	A	A	G	G	A	H	A	A	G	A	A	G	A	G	A	A	G	H	A	A	A
JAX00325672	12	11966348	0	A	T	A	A	A	A	A	T	T	A	T	T	A	T	A	A	A	H	A	T	A	H	T	A	T	A	A	A	A	T	A	T	T	A	H	A	A	A	A	A	T	A	H	A	T	T
JAX00033280	12	11969385	0	C	T	C	C	T	T	C	T	T	C	T	T	H	T	T	T	C	T	T	T	C	H	T	C	T	C	C	C	C	T	C	T	T	C	H	T	C	C	C	T	T	C	H	T	T	T
JAX00033281	12	11969463	1	T	A	T	T	A	A	T	A	A	T	A	A	H	A	A	A	T	A	A	A	T	H	A	T	A	T	T	T	T	A	T	A	A	T	H	A	T	T	T	A	A	T	H	A	A	A
JAX00325673	12	11969494	1	G	A	G	G	G	G	G	A	A	G	A	A	G	A	G	G	G	H	G	A	G	H	A	G	A	G	G	G	G	A	G	A	A	G	H	G	G	G	G	G	A	G	H	G	A	A
JAX00033282	12	11975916	0	C	T	C	C	T	T	C	T	T	C	T	T	H	T	T	T	C	H	T	T	C	H	T	C	T	C	C	C	C	T	C	T	H	C	H	T	C	C	C	T	T	C	H	T	T	T
JAX00325677	12	11986701	0	A	G	A	A	A	A	A	A	G	A	A	G	A	A	A	A	A	H	A	G	A	H	G	A	G	A	A	A	A	G	A	A	G	A	H	A	A	A	A	A	A	A	A	A	G	G
JAX00325678	12	11987000	1	A	G	G	A	G	G	A	G	G	G	G	G	G	G	G	G	G	G	G	G	G	H	G	G	G	A	A	G	G	G	H	G	G	G	H	G	G	A	G	G	G	G	G	G	G	G
JAX00325680	12	11987601	0	G	A	A	G	G	G	G	G	G	A	G	G	H	G	G	G	A	G	G	G	A	G	G	A	G	G	G	A	A	G	H	G	G	A	G	G	A	G	A	G	G	A	H	G	G	G
JAX00033283	12	12006080	0	T	C	T	T	C	C	T	T	T	T	T	T	H	T	C	C	T	H	C	T	T	T	T	T	T	T	T	T	T	T	T	T	T	T	T	C	T	T	T	C	T	T	T	C	T	T
JAX00325684	12	12008029	0	A	G	G	A	G	G	A	G	G	G	H	G	G	G	G	G	G	G	G	G	G	G	G	G	G	A	A	G	G	G	H	G	G	G	H	G	G	A	G	G	G	G	G	G	G	G
JAX00325689	12	12018788	0	C	T	T	C	T	T	C	C	C	T	C	C	T	C	T	T	T	H	T	C	T	C	C	T	C	C	C	T	T	C	H	C	C	T	C	T	T	C	T	T	C	T	H	T	C	C
JAX00033284	12	12019081	0	T	C	C	T	C	C	T	C	C	C	C	C	C	C	C	C	C	C	C	C	C	H	C	C	C	T	T	C	C	C	H	C	C	C	H	C	C	T	C	C	C	C	C	C	C	C
JAX00325690	12	12019201	1	T	C	C	T	C	C	T	C	C	C	C	C	C	C	C	C	C	C	C	C	C	H	C	C	C	T	T	C	C	C	H	C	C	C	H	C	C	T	C	C	C	C	C	C	C	C
JAX00325691	12	12020550	0	G	A	G	G	G	G	G	A	A	G	A	A	G	A	G	G	G	H	G	A	G	H	A	G	A	G	G	G	G	A	G	A	A	G	H	G	G	G	G	G	A	G	H	G	A	A
JAX00325692	12	12020693	0	G	A	G	G	G	G	G	G	A	G	G	A	G	G	G	G	G	H	G	A	G	H	H	G	A	G	G	G	G	A	G	G	A	G	H	G	G	G	G	G	G	G	G	G	A	A
JAX00325694	12	12027623	0	G	C	G	G	G	G	G	C	G	G	C	G	G	C	G	G	G	G	G	G	G	G	C	G	G	G	G	G	G	G	G	C	G	G	G	G	G	G	G	G	C	G	H	G	G	G
JAX00033285	12	12031524	0	A	G	G	A	G	G	A	A	G	G	A	G	G	A	G	G	G	G	G	G	G	G	H	G	G	A	A	G	G	G	H	A	G	G	H	G	G	A	G	G	A	G	H	G	G	G
JAX00325698	12	12036234	0	C	T	C	C	C	C	C	C	T	C	C	T	C	C	C	C	C	H	C	T	C	H	H	C	T	C	C	C	C	T	C	C	T	C	H	C	C	C	C	C	C	C	C	C	T	T
JAX00325699	12	12036264	0	C	T	C	C	T	T	C	C	T	C	C	T	H	C	T	T	C	T	T	T	C	H	H	C	T	C	C	C	C	T	C	C	T	C	H	T	C	C	C	T	C	C	C	T	T	T
JAX00325704	12	12042088	0	T	C	T	T	T	T	T	T	T	C	T	T	H	T	T	T	T	T	T	T	T	T	T	C	T	T	T	C	T	T	H	T	T	C	T	T	T	T	T	T	T	C	T	T	T	T
JAX00033286	12	12042488	1	C	T	T	C	T	T	C	T	T	T	T	T	T	T	T	T	T	T	T	T	T	H	T	T	T	C	C	T	T	T	H	T	T	T	H	T	T	C	T	T	T	T	T	T	T	T
JAX00325706	12	12044874	0	C	A	A	C	C	C	C	C	C	C	C	C	C	C	C	C	A	C	C	C	A	C	C	C	C	C	C	C	A	C	C	C	C	C	C	C	A	C	A	C	C	C	C	C	C	C
JAX00325712	12	12051761	0	T	G	G	T	G	G	T	T	T	T	T	T	H	T	G	G	G	H	H	T	G	T	T	T	T	T	T	T	G	T	T	T	T	T	T	G	G	T	G	G	T	T	G	G	T	T
JAX00325713	12	12052224	1	C	A	C	C	C	C	C	C	A	C	C	A	C	C	C	C	C	H	C	A	C	H	H	C	A	C	C	C	C	A	C	C	A	C	H	C	C	C	C	C	C	C	C	C	A	A
JAX00325714	12	12052436	0	T	A	T	T	T	T	T	T	T	A	T	T	H	T	T	T	T	T	T	T	T	T	T	H	T	T	T	H	T	T	T	T	T	H	T	T	T	T	T	T	T	H	T	T	T	T
JAX00325715	12	12052497	0	A	C	A	A	C	C	A	A	C	A	A	C	H	A	C	C	A	C	C	C	A	H	H	A	C	A	A	A	A	C	A	A	C	A	H	C	A	A	A	C	A	A	A	C	C	C
JAX00325716	12	12052571	1	G	A	G	G	A	A	G	G	G	G	G	G	H	G	A	A	G	H	A	G	G	G	G	G	G	G	G	G	G	G	G	G	G	G	G	A	G	G	G	A	G	G	G	A	G	G
JAX00325717	12	12052731	1	C	T	T	C	T	T	C	T	T	C	T	T	H	T	T	T	T	T	T	T	T	H	T	C	T	C	C	C	T	T	C	T	T	C	H	T	T	C	T	T	T	C	T	T	T	T
JAX00325718	12	12053127	0	C	T	T	C	C	C	C	C	C	C	C	C	C	C	C	C	T	C	C	C	T	C	C	C	C	C	C	C	T	C	C	C	C	C	C	C	T	C	T	C	C	C	H	C	C	C
JAX00325719	12	12054271	0	C	T	T	C	C	C	C	C	C	C	C	C	C	C	C	C	T	C	C	C	H	C	C	C	C	C	C	C	T	C	C	C	C	C	C	C	T	C	T	C	C	C	C	C	C	C
JAX00325720	12	12055102	0	A	G	A	A	A	A	A	G	G	A	G	G	A	G	A	A	A	H	A	G	A	H	G	A	G	A	A	A	A	G	A	G	G	A	H	A	A	A	A	A	G	A	H	A	G	G
JAX00325721	12	12055612	1	G	A	G	G	A	A	G	G	G	G	G	G	H	G	A	A	G	H	A	G	G	G	G	G	G	G	G	G	G	G	G	G	G	G	G	A	G	G	G	A	G	G	G	A	G	G
JAX00033287	12	12059201	1	T	C	C	T	C	C	T	C	C	T	C	C	H	C	C	C	C	C	C	C	C	H	C	T	C	T	T	T	C	C	T	C	C	T	H	C	C	T	C	C	C	T	C	C	C	C
JAX00325726	12	12105379	0	T	C	T	T	C	C	T	C	C	T	C	C	H	C	C	C	T	C	C	C	T	H	C	T	C	T	T	T	T	C	T	C	C	T	H	C	T	T	T	C	C	T	H	C	C	C
JAX00325728	12	12108348	1	C	T	C	C	C	C	C	T	T	C	T	T	C	T	C	C	C	H	C	T	C	H	T	C	T	C	C	C	C	T	C	T	T	C	H	C	C	C	C	C	T	C	H	C	T	T
JAX00033289	12	12109135	1	G	A	G	G	A	A	G	G	G	G	G	G	H	G	A	A	G	H	A	G	G	G	G	G	G	G	G	G	G	G	G	G	G	G	G	A	G	G	G	A	G	G	G	A	G	G
JAX00325729	12	12109309	1	C	A	C	C	C	C	C	A	A	C	A	A	C	A	C	C	C	H	C	A	C	H	A	C	A	C	C	C	C	A	C	A	A	C	H	C	C	C	C	C	A	C	H	C	A	A
JAX00033290	12	12109408	0	G	T	G	G	T	T	G	G	G	G	H	G	H	G	T	T	H	H	H	G	G	G	G	G	G	G	G	G	G	G	G	G	G	G	G	H	G	G	G	T	G	G	G	T	G	H
JAX00325731	12	12109684	0	G	A	A	G	G	G	G	G	G	G	G	G	G	G	G	G	A	G	G	G	A	G	G	G	G	G	G	G	A	G	G	G	G	G	G	G	A	G	A	G	G	G	H	G	G	G
JAX00325732	12	12114997	0	A	T	A	A	T	T	A	T	A	A	T	A	A	T	T	T	A	A	T	A	A	A	A	A	A	A	A	A	A	A	A	T	A	A	A	T	A	A	A	T	T	A	A	T	A	A
JAX00325733	12	12117630	1	A	C	A	A	C	C	A	C	C	A	C	C	H	C	C	C	A	C	C	C	A	H	C	A	C	A	A	A	A	C	A	C	C	A	H	C	A	A	A	C	C	A	H	C	C	C
JAX00033291	12	12117792	1	T	C	T	T	C	C	T	C	C	T	C	C	H	C	C	C	T	C	C	C	T	H	C	T	C	T	T	T	T	C	T	C	C	T	H	C	T	T	T	C	C	T	H	C	C	C
JAX00033293	12	12153117	1	G	T	G	G	T	T	G	G	T	G	G	T	H	G	T	T	G	T	T	T	G	H	H	G	T	G	G	G	G	T	G	G	T	G	H	T	G	G	G	T	G	G	G	T	T	T
JAX00033294	12	12153708	1	T	A	T	T	A	A	T	T	T	T	T	T	H	T	A	A	T	H	A	T	T	T	T	T	T	T	T	T	T	T	T	T	T	T	T	A	T	T	T	A	T	T	T	A	T	T
JAX00325736	12	12169290	0	C	T	T	C	C	C	C	C	C	C	C	C	C	C	C	C	T	C	C	C	T	C	C	C	C	C	C	C	T	C	C	C	C	C	C	C	T	C	T	C	C	C	H	C	C	C
JAX00033296	12	12169610	0	C	T	C	C	T	T	C	C	C	C	C	C	H	C	T	T	C	H	T	C	C	C	C	C	C	C	C	C	C	C	C	C	C	C	C	T	C	C	C	T	C	C	C	T	C	C
JAX00325740	12	12171177	1	C	T	C	C	C	C	C	C	T	C	C	T	C	C	C	C	C	H	C	T	C	H	H	C	T	C	C	C	C	T	C	C	T	C	H	C	C	C	C	C	C	C	C	C	T	T
JAX00325743	12	12173929	0	T	G	T	T	T	T	T	T	T	G	T	T	H	T	T	T	T	T	T	T	T	T	T	G	T	T	T	G	T	T	H	T	T	G	T	T	T	T	T	T	T	G	T	T	T	T
JAX00325744	12	12173945	0	G	A	G	G	G	G	G	A	A	G	A	A	G	A	G	G	G	H	G	A	G	H	A	G	A	G	G	G	G	A	G	A	A	G	H	G	G	G	G	G	A	G	H	G	A	A
JAX00325745	12	12173997	0	A	G	A	A	A	A	A	G	G	A	G	G	A	G	A	A	A	H	A	G	A	H	G	A	G	A	A	A	A	G	A	G	G	A	H	A	A	A	A	A	G	A	H	A	G	G
JAX00325746	12	12194641	0	T	C	T	T	C	C	T	C	C	C	C	C	C	C	C	C	T	C	C	C	T	H	C	C	C	T	T	C	T	C	H	C	C	C	H	C	T	T	T	C	C	C	H	C	C	C
JAX00325748	12	12200951	1	C	T	C	C	C	C	C	T	C	C	T	C	C	T	C	C	C	C	C	C	C	C	H	C	C	C	C	C	C	C	C	T	C	C	C	C	C	C	C	C	T	C	H	C	C	C
JAX00325750	12	12203972	1	C	A	C	C	A	A	A	C	C	C	C	C	H	C	A	A	C	H	A	C	C	H	C	C	C	A	C	C	C	C	H	C	C	C	C	A	C	A	C	A	C	C	C	A	C	C
JAX00325751	12	12220489	1	C	T	C	C	C	C	C	C	T	C	C	T	C	C	C	C	C	H	C	T	C	H	H	C	T	C	C	C	C	T	C	C	T	C	H	C	C	C	C	C	C	C	C	C	T	T
JAX00325752	12	12220710	1	A	C	A	A	A	A	A	A	C	A	A	C	A	A	A	A	A	H	A	C	A	H	H	A	C	A	A	A	A	C	A	A	C	A	H	A	A	A	A	A	A	A	A	A	C	C
JAX00033298	12	12223057	1	G	T	T	G	T	T	T	T	T	G	T	T	H	T	T	T	T	T	T	T	T	T	T	G	T	T	G	G	T	T	H	T	T	G	H	T	T	T	T	T	T	G	T	T	T	T
JAX00325753	12	12226775	1	T	C	T	T	C	C	C	T	T	T	T	T	H	T	C	C	T	H	C	T	T	H	T	T	T	C	T	T	T	T	H	T	T	T	T	C	T	C	T	C	T	T	T	C	T	T
JAX00033300	12	12227831	1	T	C	T	T	C	C	C	C	C	C	C	C	C	C	C	C	T	C	C	C	T	C	C	C	C	C	T	C	T	C	C	C	C	C	H	C	T	C	T	C	C	C	H	C	C	C
JAX00325754	12	12228117	0	T	C	C	T	C	C	C	C	C	C	C	C	C	C	C	C	C	C	C	C	C	C	C	C	C	C	T	C	C	C	C	C	C	C	H	C	C	C	C	C	C	C	C	C	C	C
JAX00325755	12	12233370	0	G	A	A	G	G	G	G	A	A	G	A	A	G	A	G	G	A	H	G	A	A	H	A	G	A	G	G	G	A	A	G	A	A	G	H	G	A	G	A	G	A	G	A	G	A	A
JAX00325756	12	12235343	1	C	T	T	C	C	C	C	C	T	C	C	T	C	C	C	C	T	H	C	T	T	H	H	C	T	C	C	C	T	T	C	C	T	C	H	C	T	C	T	C	C	C	H	C	T	T
JAX00325757	12	12235471	1	C	T	C	C	C	C	C	C	C	T	C	C	H	C	C	C	C	C	C	C	C	C	C	T	C	C	C	T	C	C	H	C	C	T	C	C	C	C	C	C	C	T	C	C	C	C
JAX00325758	12	12238521	0	A	G	G	A	A	A	A	A	G	A	A	G	A	A	A	A	G	H	A	G	G	H	H	A	G	A	A	A	G	G	A	A	G	A	H	A	G	A	G	A	A	A	H	A	G	G
JAX00325759	12	12238914	1	T	C	C	T	T	T	T	T	T	T	T	T	T	T	T	T	C	T	T	T	C	T	T	T	T	T	T	T	C	T	T	T	T	T	T	T	C	T	C	T	T	T	H	T	T	T
JAX00325760	12	12239225	0	A	G	A	A	G	A	G	A	A	G	A	A	H	A	G	G	A	H	G	A	A	H	A	G	A	G	A	G	A	A	G	A	A	G	A	G	A	G	A	G	A	G	A	A	A	A
JAX00325761	12	12239708	0	T	C	C	T	C	T	C	C	C	C	C	C	H	C	C	C	C	C	C	C	C	C	C	C	C	C	T	C	C	C	C	C	C	C	H	C	C	C	C	C	C	C	C	T	C	C
JAX00325762	12	12239784	1	A	G	G	A	A	A	A	A	A	A	A	A	A	A	A	A	G	A	A	A	G	A	A	A	A	A	A	A	G	A	A	A	A	A	A	A	G	A	G	A	A	A	H	A	A	A
JAX00325763	12	12240303	1	G	C	C	G	G	G	G	C	G	G	C	G	G	C	G	G	C	G	G	G	C	G	H	G	G	G	G	G	C	G	G	C	G	G	G	G	C	G	C	G	C	G	C	G	G	G
JAX00325765	12	12247674	1	T	C	C	T	T	T	T	C	C	T	C	C	T	C	T	T	C	H	T	C	C	H	C	T	C	T	T	T	C	C	T	C	C	T	H	T	C	T	C	T	C	T	C	T	C	C
JAX00325766	12	12248198	1	A	G	A	A	A	A	A	G	G	G	G	G	H	G	A	A	A	H	A	G	A	H	G	G	G	A	A	G	A	G	H	G	G	G	H	A	A	A	A	A	G	G	H	A	G	G
JAX00325767	12	12248843	0	T	C	C	T	C	T	C	C	C	C	C	C	H	C	C	C	C	C	C	C	C	C	C	C	C	C	T	C	C	C	C	C	C	C	H	C	C	C	C	C	C	C	C	T	C	C
JAX00325769	12	12249295	1	C	T	T	C	C	C	C	C	C	T	C	C	H	C	C	C	T	C	C	C	T	C	C	T	C	C	C	T	T	C	H	C	C	T	C	C	T	C	T	C	C	T	H	C	C	C
JAX00325770	12	12249778	0	C	A	C	C	C	C	C	A	C	C	A	C	C	A	C	C	C	C	C	C	C	C	H	C	C	C	C	C	C	C	C	A	C	C	C	C	C	C	C	C	A	C	H	C	C	C
JAX00033301	12	12255887	1	A	T	T	A	T	A	T	T	T	A	T	T	A	T	T	T	T	T	T	T	T	T	T	A	T	T	A	A	T	T	H	T	T	A	H	T	T	T	T	T	T	A	T	A	T	T
JAX00325774	12	12257723	0	G	C	G	G	G	G	G	C	C	G	C	C	G	C	G	G	G	H	G	C	G	H	C	G	C	G	G	G	G	C	G	C	C	G	H	G	G	G	G	G	C	G	H	G	C	C
JAX00325776	12	12263669	1	C	T	C	C	C	C	C	C	T	T	C	T	H	C	C	C	C	H	C	T	C	H	H	T	T	C	C	T	C	T	H	C	T	T	H	C	C	C	C	C	C	T	C	C	T	T
JAX00033303	12	12263858	0	G	A	G	G	A	G	A	G	G	G	G	G	G	G	A	A	G	A	A	G	G	H	G	G	G	A	G	G	G	G	H	G	G	G	G	A	G	A	G	A	G	G	G	G	G	G
JAX00325780	12	12268259	1	C	A	C	C	A	C	A	A	A	C	A	A	C	A	A	A	C	A	A	A	C	A	A	C	A	A	C	C	C	A	H	A	A	C	H	A	C	A	C	A	A	C	H	C	A	A
JAX00325781	12	12268319	1	G	A	G	G	A	G	A	G	G	G	G	G	G	G	A	A	G	H	A	G	G	H	G	G	G	A	G	G	G	G	H	G	G	G	G	A	G	A	G	A	G	G	G	G	G	G
JAX00325782	12	12268352	1	G	A	G	G	G	G	G	G	A	G	G	A	G	G	G	G	G	H	G	A	G	H	H	G	A	G	G	G	G	A	G	G	A	G	H	G	G	G	G	G	G	G	G	G	A	A
JAX00325786	12	12292090	1	G	A	G	G	G	A	G	G	G	G	G	G	H	G	G	G	G	G	G	G	G	G	G	G	G	G	G	G	G	G	G	G	G	G	G	G	G	G	G	G	G	G	G	A	G	G
JAX00325787	12	12292975	0	C	T	C	C	C	C	C	C	T	C	C	T	C	C	C	C	C	H	C	T	C	H	H	C	T	C	C	C	C	T	C	C	T	C	H	C	C	C	C	C	C	C	C	C	T	T
JAX00325788	12	12293065	1	C	T	C	C	C	T	T	T	T	T	T	T	T	T	C	C	C	H	C	T	C	T	T	T	T	T	C	T	C	T	T	T	T	T	H	C	C	T	C	C	T	T	H	T	T	T
JAX00325789	12	12293118	0	T	C	T	T	T	T	T	C	C	T	C	C	T	C	T	T	T	H	T	C	T	H	C	T	C	T	T	T	T	C	T	C	C	T	H	T	T	T	T	T	C	T	H	T	C	C
JAX00325791	12	12293805	1	A	G	A	A	A	A	G	A	A	G	A	A	H	A	A	A	A	A	A	A	A	H	A	G	A	G	A	G	A	A	G	A	A	G	A	A	A	G	A	A	A	G	A	A	A	A
JAX00325793	12	12295585	1	T	G	T	T	T	T	G	G	G	G	G	G	H	G	T	T	T	H	T	G	T	G	G	G	G	G	T	G	T	G	G	G	G	G	H	T	T	G	T	T	G	G	H	T	G	G
JAX00325794	12	12295598	1	A	C	A	A	A	A	A	C	C	A	C	C	A	C	A	A	A	H	A	C	A	H	C	A	C	A	A	A	A	C	A	C	C	A	H	A	A	A	A	A	C	A	H	A	C	C
JAX00325795	12	12295632	0	T	C	T	T	T	T	C	T	T	C	T	T	H	T	T	T	T	T	T	T	T	H	T	C	T	C	T	C	T	T	C	T	T	C	T	T	T	C	T	T	T	C	T	T	T	T
JAX00325796	12	12295644	0	A	T	A	A	A	A	A	T	A	A	T	A	A	T	A	A	A	A	A	A	A	A	H	A	A	A	A	A	A	A	A	T	A	A	A	A	A	A	A	A	T	A	H	A	A	A
JAX00033305	12	12300442	1	C	A	C	C	C	A	A	C	C	A	C	C	A	C	C	C	C	C	C	C	C	H	C	A	C	A	C	A	C	C	A	C	C	A	C	C	C	A	C	C	C	A	C	A	C	C
JAX00325798	12	12300684	1	T	A	T	T	T	A	A	T	A	A	T	A	A	T	T	T	T	H	T	A	T	A	H	A	A	A	T	A	T	A	A	T	A	A	H	T	T	A	T	T	T	A	T	A	A	A
JAX00325799	12	12305150	1	A	G	A	A	A	G	G	G	G	G	G	G	G	G	A	A	A	H	A	G	A	G	G	G	G	G	A	G	A	G	G	G	G	G	H	A	A	G	A	A	G	G	H	G	G	G
JAX00325800	12	12305195	0	C	T	C	C	C	T	T	C	C	T	C	C	T	C	C	C	C	C	C	C	C	H	C	T	C	T	C	T	C	C	T	C	C	T	C	C	C	T	C	C	C	T	C	T	C	C
JAX00325802	12	12305471	1	G	A	G	G	G	G	G	A	G	G	A	G	G	A	G	G	G	G	G	G	G	G	H	G	G	G	G	G	G	G	G	A	G	G	G	G	G	G	G	G	A	G	H	G	G	G
JAX00325803	12	12305727	1	A	C	A	A	A	A	A	C	C	A	C	C	A	C	A	A	A	H	A	C	A	H	C	A	C	A	A	A	A	C	A	C	C	A	H	A	A	A	A	A	C	A	H	A	C	C
JAX00325805	12	12308116	1	A	T	A	A	A	A	A	A	T	A	A	T	A	A	A	A	A	H	A	T	A	H	H	A	T	A	A	A	A	T	A	A	T	A	H	A	A	A	A	A	A	A	A	A	T	T
JAX00325809	12	12313337	1	T	G	T	T	T	T	T	G	T	T	G	T	T	G	T	T	T	T	T	T	T	T	H	T	T	T	T	T	T	T	T	G	T	T	T	T	T	T	T	T	G	T	H	T	T	T
JAX00325810	12	12314432	1	A	G	A	A	G	A	A	A	A	A	A	A	A	A	G	G	A	H	G	A	A	A	A	A	A	A	A	A	A	A	A	A	A	A	A	G	A	A	A	G	A	A	A	A	A	A
JAX00033306	12	12319512	1	A	G	A	A	A	A	A	G	A	A	G	A	A	G	A	A	A	A	A	A	A	A	H	A	A	A	A	A	A	A	A	G	A	A	A	A	A	A	A	A	G	A	H	A	A	A
JAX00325813	12	12319703	1	A	C	A	A	A	A	A	C	A	A	C	A	A	C	A	A	A	A	A	A	A	A	H	A	A	A	A	A	A	A	A	C	A	A	A	A	A	A	A	A	C	A	H	A	A	A
JAX00325814	12	12320324	0	T	C	T	T	T	T	T	C	C	T	C	C	T	C	T	T	T	T	T	C	T	T	C	T	C	T	T	T	T	C	T	C	H	T	T	T	T	T	T	T	C	T	C	T	C	H
JAX00033307	12	12325144	0	T	C	C	T	T	T	T	C	C	T	H	C	T	C	T	T	C	C	T	C	C	T	C	T	C	T	T	T	C	C	T	C	C	T	H	T	C	T	C	T	C	T	C	T	C	C
JAX00325817	12	12331936	1	A	G	A	A	A	A	A	G	G	A	H	G	A	G	A	A	A	H	A	G	A	H	G	A	G	A	A	A	A	G	A	G	G	A	H	A	A	A	A	A	G	A	H	A	G	G
JAX00325818	12	12332656	0	A	G	A	A	A	A	A	A	G	A	A	G	A	A	A	A	A	H	A	G	A	H	H	A	G	A	A	A	A	G	A	A	G	A	H	A	A	A	A	A	A	A	A	A	G	G
JAX00199824	12	12332742	1	A	G	A	A	A	A	A	G	G	A	H	G	A	G	A	A	A	H	A	G	A	H	G	A	G	A	A	A	A	G	A	G	G	A	H	A	A	A	A	A	G	A	H	A	G	G
JAX00325819	12	12338266	1	T	C	T	T	T	C	T	T	T	T	H	T	H	T	T	T	T	T	T	T	T	T	T	T	T	T	T	T	T	T	T	T	T	T	T	T	T	T	T	T	T	T	T	C	T	T
JAX00199826	12	12342543	0	A	G	A	A	A	A	A	G	G	A	H	G	A	G	A	A	A	H	A	G	A	H	G	A	G	A	A	A	A	G	A	G	G	A	H	A	A	A	A	A	G	A	H	A	G	G
JAX00325822	12	12343184	1	T	C	C	T	T	C	T	C	C	T	C	C	H	C	T	T	C	H	T	C	C	H	C	T	C	T	T	T	C	C	T	C	C	T	H	T	C	T	C	T	C	T	C	C	C	C
JAX00033308	12	12349381	0	A	G	A	A	A	G	A	G	A	A	G	A	G	G	A	A	A	A	A	A	A	A	H	A	A	A	A	A	A	A	A	G	A	A	A	A	A	A	A	A	G	A	H	G	A	A
JAX00033309	12	12349530	1	A	G	A	A	A	G	A	G	A	A	G	A	H	G	A	A	A	A	A	A	A	A	H	A	A	A	A	A	A	A	A	G	A	A	A	A	A	A	A	A	G	A	H	G	A	A
JAX00325826	12	12349656	1	A	C	A	A	A	C	A	A	A	A	H	A	H	A	A	A	A	A	A	A	A	A	A	A	A	A	A	A	A	A	A	A	A	A	A	A	A	A	A	A	A	A	A	C	A	A
JAX00325829	12	12356519	1	C	T	C	C	C	T	C	C	T	C	H	T	H	C	C	C	C	H	C	T	C	H	H	C	T	C	C	C	C	T	C	C	T	C	H	C	C	C	C	C	C	C	C	T	T	T
JAX00325830	12	12359789	0	G	A	G	G	G	A	G	A	A	G	A	A	H	A	G	G	G	H	G	A	G	H	A	G	A	G	G	G	G	A	G	A	A	G	H	G	G	G	G	G	A	G	H	A	A	A
JAX00325833	12	12363287	1	T	C	T	T	T	C	T	T	T	T	H	T	H	T	T	T	T	T	T	T	T	T	T	T	T	T	T	T	T	T	T	T	T	T	T	T	T	T	T	T	T	T	T	C	T	T
JAX00325834	12	12365298	1	A	C	C	A	A	C	A	C	C	A	C	C	H	C	A	A	C	H	A	C	C	H	C	A	C	A	A	A	C	C	A	C	C	A	H	A	C	A	C	A	C	A	C	C	C	C
JAX00325835	12	12365817	0	T	C	T	T	T	C	T	T	C	T	H	C	H	T	T	T	T	H	T	C	T	H	H	T	C	T	T	T	T	C	T	T	C	T	H	T	T	T	T	T	T	T	T	C	C	C
JAX00325836	12	12366461	0	A	T	T	A	A	A	A	A	A	A	A	A	A	A	A	A	T	A	A	A	T	A	A	A	A	A	A	A	T	A	A	A	A	A	A	A	T	A	T	A	A	A	T	A	A	A
JAX00325838	12	12366751	1	T	C	C	T	T	T	T	C	C	T	H	C	T	C	T	T	C	H	T	C	C	H	C	T	C	T	T	T	C	C	T	C	C	T	H	T	C	T	C	T	C	T	C	T	C	C
JAX00325839	12	12368396	1	G	C	G	G	G	C	G	C	G	G	C	G	H	C	G	G	G	G	G	G	G	G	H	G	G	G	G	G	G	G	G	C	G	G	G	G	G	G	G	G	C	G	H	C	G	G
JAX00325840	12	12370101	1	G	T	T	G	G	G	G	G	G	G	G	G	G	G	G	G	T	G	G	G	T	G	G	G	G	G	G	G	T	G	G	G	G	G	G	G	T	G	T	G	G	G	H	G	G	G
JAX00325841	12	12370152	0	T	C	T	T	T	C	T	T	C	T	T	C	H	T	T	T	T	H	T	C	T	H	H	T	C	T	T	T	T	C	T	T	C	T	C	T	T	T	T	T	T	T	T	C	C	C
JAX00325842	12	12373811	1	G	C	C	G	G	C	G	C	C	G	C	C	H	C	G	G	C	H	G	C	C	H	C	G	C	G	G	G	C	C	G	C	C	G	H	G	C	G	C	G	C	G	C	C	C	C
JAX00325843	12	12373869	1	A	G	G	A	A	G	A	G	A	A	G	A	H	G	A	A	G	A	A	A	G	A	H	A	A	A	A	A	G	A	A	G	A	A	A	A	G	A	G	A	G	A	G	G	A	A
JAX00325844	12	12376173	1	A	G	G	A	A	G	A	G	G	A	G	G	H	G	A	A	G	H	A	G	G	H	G	A	G	A	A	A	G	G	A	G	G	A	H	A	G	A	G	A	G	A	G	G	G	G
JAX00325847	12	12378126	1	T	C	T	T	T	T	T	T	C	T	T	C	T	T	T	T	T	H	T	C	T	H	H	T	C	T	T	T	T	C	T	T	C	T	H	T	T	T	T	T	T	T	T	T	C	C
JAX00033310	12	12382653	1	A	G	G	A	A	G	A	G	G	A	G	G	H	G	A	A	G	H	A	G	G	H	G	A	G	A	A	A	G	G	A	G	G	A	H	A	G	A	G	A	G	A	G	G	G	G
JAX00325849	12	12383967	0	T	G	T	T	T	G	T	T	T	T	H	T	G	T	T	T	T	T	H	T	T	T	T	T	T	T	T	T	T	T	T	T	T	T	T	T	T	T	T	T	T	T	T	G	T	T
JAX00325850	12	12384178	1	A	G	A	A	A	G	A	A	A	A	H	A	H	A	A	A	A	A	A	A	A	A	A	A	A	A	A	A	A	A	A	A	A	A	A	A	A	A	A	A	A	A	A	G	A	A
JAX00325851	12	12387237	1	A	G	A	A	A	G	A	A	A	A	H	A	H	A	A	A	A	A	A	A	A	A	A	A	A	A	A	A	A	A	A	A	A	A	A	A	A	A	A	A	A	A	A	G	A	A
JAX00033311	12	12387814	1	C	T	T	C	C	T	C	C	C	C	H	C	H	C	C	C	T	C	C	C	T	C	C	C	C	C	C	C	T	C	C	C	C	C	C	C	T	C	T	C	C	C	H	T	C	C
JAX00033312	12	12399387	1	C	G	G	C	C	G	G	C	C	C	H	C	H	C	C	C	G	C	C	C	G	H	C	C	C	G	C	C	G	C	H	C	C	C	C	C	G	G	G	C	C	C	H	G	C	C
JAX00325855	12	12399761	1	G	A	G	G	G	G	G	G	A	G	G	A	G	G	G	G	G	H	G	A	G	H	H	G	A	G	G	G	G	A	G	G	A	G	H	G	G	G	G	G	G	G	G	G	A	A
JAX00033313	12	12413251	0	G	A	A	G	G	A	A	G	A	G	G	A	H	G	G	G	A	H	G	A	A	A	H	G	A	A	G	G	A	A	H	G	A	G	H	G	A	A	A	G	G	G	H	A	A	A
JAX00325856	12	12414059	0	G	A	A	G	G	A	A	A	A	G	A	A	H	A	G	G	A	H	G	A	A	A	A	G	A	A	G	G	A	A	H	A	A	G	H	G	A	A	A	G	A	G	A	A	A	A
JAX00325857	12	12414332	0	C	A	A	C	C	A	A	A	A	C	A	A	H	A	C	C	A	H	C	A	A	A	A	C	A	A	C	C	A	A	H	A	A	C	H	C	A	A	A	C	A	C	A	A	A	A
JAX00325859	12	12414550	1	T	C	T	T	T	T	T	C	C	T	C	C	T	C	T	T	T	H	T	C	T	H	C	T	C	T	T	T	T	C	T	C	C	T	H	T	T	T	T	T	C	T	H	T	C	C
JAX00033314	12	12414652	1	T	G	G	T	T	G	G	G	G	G	G	G	G	G	T	T	G	H	T	G	G	G	G	G	G	G	T	G	G	G	G	G	G	G	H	T	G	G	G	T	G	G	G	G	G	G
JAX00033315	12	12415134	0	C	T	T	C	C	T	T	C	C	C	C	C	H	C	C	C	T	C	C	C	T	H	C	C	C	T	C	C	T	C	H	C	C	C	C	C	T	T	T	C	C	C	H	T	C	C
JAX00325862	12	12417266	0	C	T	C	C	C	C	C	T	T	T	H	H	C	H	C	C	C	C	C	T	C	H	T	T	T	C	C	T	C	T	C	T	T	T	H	C	C	C	C	C	T	T	C	C	T	T
JAX00325863	12	12421073	0	A	G	G	A	A	G	G	A	A	A	A	A	H	A	A	A	G	A	A	A	G	A	A	A	A	G	A	A	G	A	H	A	A	A	A	A	G	G	G	A	A	A	H	G	A	A
JAX00325864	12	12421439	0	T	A	T	T	T	T	T	T	A	T	T	A	T	T	T	T	T	H	T	A	T	H	H	T	A	T	T	T	T	A	T	T	A	T	H	T	T	T	T	T	T	T	T	T	A	A
JAX00325866	12	12422311	0	G	A	G	G	G	G	G	A	A	G	A	A	G	A	G	G	G	H	G	A	G	H	A	G	A	G	G	G	G	A	G	A	A	G	H	G	G	G	G	G	A	G	H	G	A	A
JAX00325868	12	12423079	0	C	G	C	C	C	C	C	G	C	C	G	C	C	G	C	C	C	C	C	C	C	C	H	C	C	C	C	C	C	C	C	G	C	C	C	C	C	C	C	C	G	C	H	C	C	C
JAX00325869	12	12430406	1	C	T	T	C	C	T	T	T	T	T	T	T	T	T	C	C	T	H	C	T	T	T	T	T	T	T	C	T	T	T	T	T	T	T	H	C	T	T	T	C	T	T	T	T	T	T
JAX00325872	12	12435369	0	T	C	T	T	T	C	C	T	T	C	T	T	C	T	T	T	T	T	T	T	T	H	T	C	T	C	T	C	T	T	C	T	T	C	T	T	T	C	T	T	T	C	T	C	T	T
JAX00325873	12	12436221	1	G	T	G	G	G	G	G	T	G	G	T	G	G	T	G	G	G	G	G	G	G	G	H	G	G	G	G	G	G	G	G	T	G	G	G	G	G	G	G	G	T	G	H	G	G	G
JAX00325874	12	12436289	1	G	T	G	G	G	T	T	G	T	T	G	T	T	G	G	G	G	H	G	T	G	T	H	T	T	T	G	T	G	T	T	G	T	T	H	G	G	T	G	G	G	T	G	T	T	T
JAX00325876	12	12439980	1	A	G	G	A	A	G	G	G	A	G	G	A	G	G	A	A	G	A	A	A	G	H	H	G	A	G	A	G	G	A	G	G	A	G	A	A	G	G	G	A	G	G	G	G	A	A
JAX00325878	12	12440869	0	C	A	A	C	C	A	A	C	C	A	C	C	A	C	C	C	A	C	C	C	A	H	C	A	C	A	C	A	A	C	A	C	C	A	C	C	A	A	A	C	C	A	H	A	C	C
JAX00033316	12	12442038	0	A	T	A	A	A	T	T	A	A	T	A	A	T	A	A	A	A	A	A	A	A	H	A	T	A	T	A	T	A	A	T	A	A	T	A	A	A	T	A	A	A	T	A	T	A	A
JAX00325880	12	12442838	1	G	A	A	G	G	A	A	G	G	A	G	G	A	G	G	G	A	G	G	G	A	H	G	A	G	A	G	A	A	G	A	G	G	A	G	G	A	A	A	G	G	A	H	A	G	G
JAX00325882	12	12447568	1	G	A	A	G	G	G	G	A	G	G	A	G	G	A	G	G	A	G	G	G	A	G	H	G	G	G	G	G	A	G	G	A	G	G	G	G	A	G	A	G	A	G	A	G	G	G
JAX00325883	12	12448493	1	C	T	T	C	C	C	C	T	T	C	T	T	C	T	C	C	T	H	C	T	T	H	T	C	T	C	C	C	T	T	C	T	T	C	H	C	T	C	T	C	T	C	T	C	T	T
JAX00325885	12	12453763	0	T	A	A	T	T	T	T	A	T	T	A	T	T	A	H	T	A	T	T	T	A	T	H	T	T	T	T	T	A	T	T	A	T	T	T	T	A	T	A	T	A	T	A	T	T	T
JAX00033317	12	12456466	0	T	C	T	T	T	C	C	T	T	C	T	T	C	T	T	T	T	T	T	T	T	H	T	C	T	C	T	C	T	T	C	T	T	C	T	T	T	C	T	T	T	C	T	C	T	T
JAX00325887	12	12456659	1	G	A	A	G	G	G	G	G	G	G	G	G	G	G	G	G	A	G	G	G	A	G	G	G	G	G	G	G	A	G	G	G	G	G	G	G	A	G	A	G	G	G	H	G	G	G
JAX00325888	12	12456849	1	G	T	T	G	G	T	T	T	T	T	T	T	T	T	G	G	T	H	G	T	T	T	T	T	T	T	G	T	T	T	T	T	T	T	H	G	T	T	T	G	T	T	T	T	T	T
JAX00325891	12	12465441	0	T	G	T	T	T	G	G	G	T	G	G	T	G	G	T	T	T	T	T	T	T	H	H	G	T	G	T	G	T	T	G	G	T	G	T	T	T	G	T	T	G	G	H	G	T	T
JAX00325892	12	12465487	0	T	A	T	T	T	A	A	A	T	A	A	T	A	A	T	T	H	H	T	T	T	H	H	A	T	A	T	A	T	T	A	A	T	A	T	T	T	A	H	T	A	A	H	A	T	T
JAX00325893	12	12466295	1	G	A	G	G	G	A	A	A	A	A	A	A	A	A	G	G	G	H	G	A	G	A	A	A	A	A	G	A	G	A	A	A	A	A	H	G	G	A	G	G	A	A	H	A	A	A
JAX00325894	12	12468909	1	T	C	T	T	T	C	C	C	C	C	C	C	C	C	T	T	T	H	T	C	T	C	C	C	C	C	T	C	T	C	C	C	C	C	H	T	T	C	T	T	C	C	H	C	C	C
JAX00325896	12	12471743	1	G	A	G	G	G	A	A	G	G	G	G	G	H	G	G	G	G	G	G	G	G	H	G	G	G	A	G	G	G	G	H	G	G	G	G	G	G	A	G	G	G	G	G	A	G	G
JAX00325897	12	12477460	1	T	C	T	T	T	T	T	T	C	T	T	C	T	T	T	T	T	H	T	C	T	H	H	T	C	T	T	T	T	C	T	T	C	T	H	T	T	T	T	T	T	T	T	T	C	C
JAX00325898	12	12477541	0	G	A	G	G	G	G	G	G	A	G	G	A	G	G	G	G	G	H	G	A	G	H	H	G	A	G	G	G	G	A	G	G	A	G	H	G	G	G	G	G	G	G	G	G	A	A
JAX00325899	12	12477737	0	G	A	G	G	G	A	A	G	G	G	G	G	A	G	G	G	G	G	G	G	G	A	G	G	G	A	G	G	G	G	A	G	G	G	G	G	G	A	G	G	G	G	G	A	G	G
JAX00325900	12	12491413	0	C	T	C	C	C	C	C	T	C	C	T	C	C	T	C	C	C	C	C	C	C	C	H	C	C	C	C	C	C	C	C	T	C	C	C	C	C	C	C	C	T	C	H	C	C	C
JAX00325901	12	12491475	0	G	A	A	G	G	G	G	A	A	G	A	A	G	A	G	G	A	H	G	A	A	H	A	G	A	G	G	G	A	A	G	A	A	G	H	G	A	G	A	G	A	G	A	G	A	A
JAX00033319	12	12492066	1	A	G	A	A	A	A	A	G	G	A	G	G	A	G	A	A	A	H	A	G	A	H	G	A	G	A	A	A	A	G	A	G	G	A	H	A	A	A	A	A	G	A	H	A	G	G
JAX00199827	12	12506111	1	A	G	A	A	A	A	A	G	G	A	G	G	A	G	A	A	A	H	A	G	A	H	G	A	G	A	A	A	A	G	A	G	G	A	H	A	A	A	A	A	G	A	H	A	G	G
JAX00199828	12	12506203	0	A	C	A	A	A	A	A	C	C	A	C	C	A	C	A	A	A	H	A	C	A	H	C	A	C	A	A	A	A	C	A	C	C	A	H	A	A	A	A	A	C	A	H	A	C	C
JAX00033320	12	12508043	0	G	A	A	G	G	G	G	G	G	G	G	G	G	G	G	G	A	G	G	G	A	G	G	G	G	G	G	G	A	G	G	G	G	G	G	G	A	G	A	G	G	G	H	G	G	G
JAX00325902	12	12514537	1	G	A	A	G	G	G	G	G	G	G	G	G	G	G	G	G	A	G	G	G	A	G	G	G	G	G	G	G	A	G	G	G	G	G	G	G	A	G	A	G	G	G	H	G	G	G
JAX00325905	12	12531640	0	C	A	C	C	C	C	C	C	A	C	C	A	C	C	C	C	C	H	C	A	C	A	H	C	A	C	C	C	C	A	C	C	A	C	H	C	C	C	C	C	C	C	C	C	A	A
JAX00033323	12	12533779	1	G	A	G	G	G	A	A	G	G	G	G	G	H	G	G	G	G	G	G	G	G	H	G	G	G	A	G	G	G	G	H	G	G	G	G	G	G	A	G	G	G	G	G	A	G	G
JAX00325906	12	12548711	1	G	T	G	G	G	G	G	T	G	G	T	G	G	T	G	G	G	G	G	G	G	G	H	G	G	G	G	G	G	G	G	T	G	G	G	G	G	G	G	G	T	G	H	G	G	G
JAX00325907	12	12551497	0	A	G	G	A	A	G	G	G	G	A	G	G	H	G	A	A	G	H	A	G	G	G	G	A	G	G	A	A	G	G	H	G	G	A	H	A	G	G	G	A	G	A	G	G	G	G
JAX00325908	12	12552324	1	G	T	T	G	G	T	T	T	T	G	T	T	H	T	G	G	T	H	G	T	T	T	T	G	T	T	G	G	T	T	H	T	T	G	H	G	T	T	T	G	T	G	T	T	T	T
JAX00033325	12	12566796	1	C	T	T	C	C	T	T	T	T	C	T	T	H	T	C	C	T	H	C	T	T	T	T	C	T	T	C	C	T	T	H	T	T	C	H	C	T	T	T	C	T	C	T	T	T	T
JAX00033326	12	12568780	1	A	T	T	A	A	T	T	T	T	A	T	T	H	T	A	A	T	H	A	T	T	T	T	A	T	T	A	A	T	T	H	T	T	A	H	A	T	T	T	A	T	A	T	T	T	T
JAX00325911	12	12574364	1	C	T	C	C	C	T	T	C	T	C	C	T	H	C	C	C	C	H	C	T	C	T	H	C	T	T	C	C	C	T	H	C	T	C	H	C	C	T	C	C	C	C	C	T	T	T
JAX00325912	12	12578871	1	T	A	T	T	T	A	A	T	T	T	T	T	H	T	T	T	T	T	T	T	T	H	T	T	T	A	T	T	T	T	H	T	T	T	T	T	T	A	T	T	T	T	T	A	T	T
JAX00325913	12	12580814	1	T	C	T	T	T	C	C	T	C	T	T	C	H	T	T	T	T	H	T	C	T	C	H	T	C	C	T	T	T	C	H	T	C	T	H	T	T	C	T	T	T	T	T	C	C	C
JAX00325915	12	12585441	1	C	T	T	C	T	C	C	C	C	C	C	C	C	C	T	T	T	H	T	C	T	C	C	C	C	C	C	C	T	C	C	C	C	C	C	T	T	C	T	T	C	C	H	C	C	C
JAX00325916	12	12585604	1	T	C	C	T	C	T	T	C	C	T	C	C	T	C	C	C	C	C	C	C	C	H	C	T	C	T	T	T	C	C	T	C	C	T	H	C	C	T	C	C	C	T	C	T	C	C
JAX00325918	12	12588566	1	T	C	T	T	C	T	T	T	T	T	T	T	T	T	C	C	T	H	C	T	T	T	T	T	T	T	T	T	T	T	T	T	T	T	T	C	T	T	T	C	T	T	T	T	T	T
JAX00325919	12	12592531	0	T	C	C	T	T	T	T	C	C	T	C	C	T	C	T	T	C	H	T	C	C	H	C	T	C	T	T	T	C	C	T	C	C	T	H	T	C	T	C	T	C	T	C	T	C	C
JAX00325920	12	12593278	0	A	G	G	A	G	A	A	G	G	A	G	G	A	G	G	G	G	G	G	G	G	H	G	A	G	A	A	A	G	G	A	G	G	A	H	G	G	A	G	G	G	A	G	A	G	G
JAX00325922	12	12596972	1	A	C	C	A	A	A	A	A	C	A	A	C	A	A	A	A	C	H	A	C	C	H	H	A	C	A	A	A	C	C	A	A	C	A	H	A	C	A	C	A	A	A	H	A	C	C
JAX00325923	12	12597766	0	G	A	A	G	G	G	G	G	G	G	G	G	G	G	G	G	A	G	G	G	A	G	G	G	G	G	G	G	A	G	G	G	G	G	G	G	A	G	A	G	G	G	H	G	G	G
JAX00325924	12	12598051	1	G	A	G	G	G	G	G	G	A	G	G	A	G	G	G	G	G	H	G	A	G	H	H	G	A	G	G	G	G	A	G	G	A	G	H	G	G	G	G	G	G	G	G	G	A	A
JAX00033328	12	12612207	1	A	T	A	A	T	A	A	A	T	A	A	T	A	A	T	T	A	T	T	T	A	H	H	A	T	A	A	A	A	T	A	A	T	A	H	T	A	A	A	T	A	A	A	A	T	T
JAX00033329	12	12615480	1	C	G	G	C	C	C	C	C	C	C	C	C	C	C	C	C	G	C	C	C	G	C	C	C	C	C	C	C	G	C	C	C	C	C	C	C	G	C	G	C	C	C	H	C	C	C
JAX00325927	12	12620197	0	A	G	A	A	A	A	A	G	A	A	G	A	A	G	A	A	A	A	A	A	A	A	H	A	A	A	A	A	A	A	A	G	A	A	A	A	A	A	A	A	G	A	G	A	A	A
JAX00187617	12	12622584	0	A	C	C	A	C	A	A	C	C	A	C	C	A	C	C	C	C	C	C	C	C	H	C	A	C	A	A	A	C	C	A	C	C	A	H	C	C	A	C	C	C	A	C	A	C	C
JAX00325928	12	12626232	0	G	A	G	G	G	G	G	A	G	G	A	G	G	A	G	G	G	G	G	G	G	G	H	G	G	G	G	G	G	G	G	A	G	G	G	G	G	G	G	G	A	G	H	G	G	G
JAX00325929	12	12627852	1	G	T	T	G	T	G	G	T	T	G	T	T	G	T	T	T	T	T	T	T	T	H	T	G	T	G	G	G	T	T	G	T	T	G	H	T	T	G	T	T	T	G	T	G	T	T
JAX00325930	12	12633232	0	T	C	C	T	T	T	T	T	T	T	T	T	T	T	T	T	C	T	T	T	C	T	T	T	T	T	T	T	C	T	T	T	T	T	T	T	C	T	C	T	T	T	H	T	T	T
JAX00325932	12	12635118	1	G	A	A	G	A	A	A	G	G	A	G	G	A	G	A	A	A	H	A	G	A	H	G	A	A	A	G	A	A	G	A	G	G	A	G	A	A	A	A	A	G	A	H	A	G	G
JAX00325933	12	12637123	1	G	A	A	G	G	G	G	G	G	A	G	G	H	G	G	G	A	G	G	G	A	G	G	A	G	G	G	A	A	G	H	G	G	A	G	G	A	G	A	G	G	A	H	G	G	G
JAX00325938	12	12650887	1	T	A	T	T	T	T	T	A	A	T	A	A	T	A	T	T	T	H	T	A	T	H	A	T	T	T	T	T	T	A	T	A	A	T	H	T	T	T	T	T	A	T	H	T	A	A
JAX00033331	12	12654415	0	G	A	A	G	A	G	A	G	G	A	G	G	H	G	A	A	A	H	A	G	A	H	G	A	A	A	G	A	A	G	A	G	G	A	G	A	A	A	A	A	G	A	H	G	G	G
JAX00187618	12	12682930	0	A	G	G	A	G	G	G	G	G	G	G	G	G	G	G	G	G	G	G	G	G	G	G	G	G	G	A	G	G	G	G	G	G	G	H	G	G	G	G	G	G	G	G	G	G	G
JAX00325943	12	12684674	0	G	T	G	G	G	G	G	T	T	G	T	T	G	T	H	G	G	H	H	T	G	H	T	G	G	G	G	G	G	T	G	T	T	G	H	G	G	G	G	G	T	G	H	G	T	T
JAX00325944	12	12684703	1	G	A	G	G	G	G	G	A	G	G	A	G	G	A	G	G	G	G	G	G	G	G	H	G	G	G	G	G	G	G	G	A	G	G	G	G	G	G	G	G	A	G	H	G	G	G
JAX00199830	12	12695691	0	C	T	C	C	C	C	C	C	T	C	C	T	C	C	C	C	C	H	C	T	C	H	H	C	C	C	C	C	C	T	C	C	T	C	H	C	C	C	C	C	C	C	C	C	T	T
JAX00199831	12	12695767	1	G	A	G	G	G	G	G	G	A	G	G	A	G	G	G	G	G	H	G	A	G	H	H	G	G	G	G	G	G	A	G	G	A	G	H	G	G	G	G	G	G	G	G	G	A	A
JAX00199832	12	12696081	1	A	C	A	A	A	A	A	A	C	A	A	C	A	A	A	A	A	H	A	C	A	H	H	A	A	A	A	A	A	C	A	A	C	A	H	A	A	A	A	A	A	A	A	A	C	C
JAX00033334	12	12698328	0	A	C	C	A	C	A	C	C	C	C	C	C	H	C	C	C	C	C	C	C	C	C	C	C	C	C	A	C	C	C	C	C	C	C	H	C	C	C	C	C	C	C	C	A	C	C
JAX00033335	12	12704529	0	C	T	T	C	T	C	T	T	C	T	T	C	H	T	T	T	T	H	T	C	T	H	H	T	T	T	C	T	T	C	T	T	C	T	C	T	T	T	T	T	T	T	T	C	C	C
JAX00325948	12	12704545	0	G	A	G	G	G	G	G	G	A	G	G	A	G	G	G	G	G	H	G	A	G	H	H	G	G	G	G	G	G	A	G	G	A	G	H	G	G	G	G	G	G	G	G	G	A	A
JAX00325949	12	12704897	1	G	A	G	G	G	G	G	A	G	G	A	G	G	A	G	G	G	G	G	G	G	G	H	G	G	G	G	G	G	G	G	A	G	G	G	G	G	G	G	G	A	G	H	G	G	G
JAX00325950	12	12705166	1	C	A	A	C	A	C	A	A	C	A	A	C	H	A	A	A	A	H	A	C	A	H	H	A	A	A	C	A	A	C	A	A	C	A	C	A	A	A	A	A	A	A	A	C	C	C
JAX00325952	12	12705817	0	T	A	A	T	A	T	A	A	A	A	A	A	H	A	A	A	A	A	A	A	A	A	A	A	A	A	T	A	A	A	A	A	A	A	H	A	A	A	A	A	A	A	A	T	A	A
JAX00033336	12	12706270	0	A	G	G	A	G	A	G	G	G	G	G	G	A	G	G	G	G	G	G	G	G	G	G	G	G	G	A	G	G	G	G	G	G	G	A	G	G	G	G	G	G	G	G	A	G	G
JAX00325953	12	12706301	1	A	G	G	A	G	A	G	A	A	G	A	A	H	A	G	G	G	H	G	A	G	H	A	G	G	G	A	G	G	A	G	A	A	G	A	G	G	G	G	G	A	G	H	A	A	A
JAX00325954	12	12723271	1	G	A	A	G	G	G	G	G	G	G	G	G	G	G	G	G	A	G	G	G	A	G	G	G	G	G	G	G	A	G	G	G	G	G	G	G	A	G	A	G	G	G	H	G	G	G
JAX00033337	12	12724499	0	C	T	C	C	T	C	T	C	C	T	C	C	H	C	T	T	C	H	T	C	C	H	C	T	T	T	C	T	C	C	T	C	C	T	C	T	C	T	C	T	C	T	C	C	C	C
JAX00325956	12	12728650	0	G	A	G	G	G	G	G	A	G	G	A	G	G	A	G	G	G	G	G	G	G	G	H	G	G	G	G	G	G	G	G	A	G	G	G	G	G	G	G	G	A	G	H	G	G	G
JAX00325958	12	12728910	0	A	T	T	A	T	A	T	A	A	T	A	A	H	A	T	T	T	H	T	A	T	H	A	T	T	T	A	T	T	A	T	A	A	T	A	T	T	T	T	T	A	T	H	A	A	A
JAX00325959	12	12729900	0	T	C	C	T	C	C	C	C	T	C	H	T	C	C	C	C	C	C	C	T	C	C	T	C	C	C	T	C	C	T	C	C	T	C	T	C	C	C	C	C	H	C	C	C	T	T
JAX00325961	12	12733382	0	T	A	A	T	T	T	T	T	T	T	T	T	T	T	T	T	A	T	T	T	A	T	T	T	T	T	T	T	A	T	T	T	T	T	T	T	A	T	A	T	T	T	H	T	T	T
JAX00033338	12	12736870	1	G	T	G	G	T	T	T	G	G	G	G	G	H	G	T	T	G	H	T	G	G	H	G	G	T	T	G	G	G	G	H	G	G	G	G	T	G	T	G	T	G	G	G	T	G	G
JAX00325963	12	12737257	0	G	A	G	G	G	G	G	G	G	A	G	G	H	G	G	G	G	G	G	G	G	G	G	A	G	G	G	A	G	G	H	G	G	A	G	G	G	G	G	G	G	A	G	G	G	G
JAX00325964	12	12737746	1	C	T	C	C	C	C	C	T	T	C	T	T	C	T	C	C	C	H	C	T	C	H	T	C	C	C	C	C	C	T	C	T	T	C	H	C	C	C	C	C	T	C	H	C	T	T
JAX00325965	12	12741642	1	A	G	G	A	A	A	A	G	G	G	G	G	H	G	A	A	G	H	A	G	G	H	G	G	A	A	A	G	G	G	H	G	G	G	H	A	G	A	G	A	G	G	G	A	G	G
JAX00325966	12	12741710	0	G	A	G	G	G	G	G	A	G	G	A	G	G	A	G	G	G	G	G	G	G	G	H	G	G	G	G	G	G	G	G	A	G	G	G	G	G	G	G	G	A	G	H	G	G	G
JAX00325968	12	12745124	1	G	A	A	G	G	G	G	G	G	G	G	G	G	G	G	G	A	G	G	G	A	G	G	G	G	G	G	G	A	G	G	G	G	G	G	G	A	G	A	G	G	G	H	G	G	G
JAX00325969	12	12746822	1	C	T	C	C	C	C	C	C	T	C	C	T	C	C	C	C	C	H	C	T	C	H	H	C	C	C	C	C	C	T	C	C	T	C	H	C	C	C	C	C	C	C	C	C	T	T
JAX00325970	12	12747065	0	A	G	G	A	G	G	G	G	A	G	G	A	G	G	G	G	G	H	G	A	G	H	H	G	G	G	A	G	G	A	G	G	A	G	A	G	G	G	G	G	G	G	G	G	A	A
JAX00325971	12	12747163	1	G	A	G	G	A	A	A	G	G	G	G	G	H	G	A	A	G	H	A	G	G	H	G	G	A	A	G	G	G	G	H	G	G	G	G	A	G	A	G	A	G	G	G	A	G	G
JAX00325973	12	12747776	0	G	A	G	G	G	G	G	G	G	A	G	G	H	G	G	G	G	G	G	G	G	G	G	A	G	G	G	A	G	G	H	G	G	A	G	G	G	G	G	G	G	A	G	G	G	G
JAX00325974	12	12747822	0	G	T	G	G	G	G	G	G	G	T	G	G	H	G	G	G	G	G	G	G	G	G	G	T	G	G	G	T	G	G	H	G	G	T	G	G	G	G	G	G	G	T	G	G	G	G
JAX00325975	12	12748030	0	T	C	T	T	T	T	T	T	T	C	T	T	H	T	T	T	T	T	T	T	T	T	T	C	T	T	T	C	T	T	H	T	T	C	T	T	T	T	T	T	T	C	T	T	T	T
JAX00325976	12	12762458	0	T	C	T	T	T	T	T	C	C	C	C	C	H	C	T	T	T	H	T	C	T	H	C	C	T	T	T	C	T	C	H	C	C	C	H	T	T	T	T	T	C	C	H	T	C	C
JAX00325978	12	12767803	1	A	T	A	A	A	A	A	T	A	A	T	A	A	T	A	A	A	A	A	A	A	A	H	A	A	A	A	A	A	A	A	T	A	A	A	A	A	A	A	A	T	A	H	A	A	A
JAX00325980	12	12769545	0	C	A	C	C	C	C	C	A	A	C	A	A	C	A	C	C	C	H	C	A	C	H	A	C	C	C	C	C	C	A	C	A	A	C	H	C	C	C	C	C	A	C	H	C	A	A
JAX00033342	12	12786081	0	A	G	G	A	G	G	G	G	G	G	G	G	G	G	G	G	G	G	G	G	G	G	G	G	G	G	A	G	G	G	G	G	G	G	H	G	G	G	G	G	G	G	G	G	G	G
JAX00325984	12	12803124	0	G	T	G	G	T	T	T	G	T	G	G	T	H	G	T	T	G	T	T	T	G	T	H	G	T	T	G	G	G	T	H	G	T	G	H	T	G	T	G	T	G	G	G	T	T	T
JAX00325985	12	12803271	0	T	C	C	T	T	T	T	T	T	C	T	T	H	T	T	T	C	T	T	T	C	T	T	H	T	T	T	H	C	T	T	T	T	H	T	T	C	T	C	T	T	H	H	T	T	T
JAX00325986	12	12803517	1	A	G	A	A	G	G	G	G	G	A	G	G	H	G	G	G	A	G	G	G	A	G	G	A	G	G	A	A	A	G	H	G	G	A	H	G	A	G	A	G	G	A	H	G	G	G
JAX00325990	12	12805519	1	G	A	G	G	G	G	G	G	A	G	G	A	G	G	G	G	G	H	G	A	G	H	H	G	G	G	G	G	G	A	G	G	A	G	H	G	G	G	G	G	G	G	G	G	A	A
JAX00325992	12	12806030	1	C	T	T	C	C	C	C	C	C	T	C	C	H	C	C	C	T	C	C	C	T	C	C	T	C	C	C	T	T	C	H	C	C	T	C	C	T	C	T	C	C	T	H	C	C	C
JAX00325994	12	12807505	1	A	C	A	A	C	C	C	A	A	A	A	A	H	A	C	C	A	H	C	A	A	H	A	A	C	C	A	A	A	A	H	A	A	A	A	C	A	C	A	C	A	A	A	C	A	A
JAX00325996	12	12808187	1	G	A	G	G	G	G	G	A	G	G	A	G	G	A	G	G	G	G	G	G	G	G	H	G	G	G	G	G	G	G	G	A	G	G	G	G	G	G	G	G	A	G	H	G	G	G
JAX00033343	12	12817288	0	C	A	A	C	C	A	C	A	C	A	A	C	A	A	C	C	A	C	C	C	A	C	H	A	C	C	C	A	A	C	H	A	C	A	C	C	A	C	A	C	A	A	A	A	C	C
JAX00033345	12	12833625	1	G	A	A	G	G	A	G	G	G	G	G	G	H	G	G	G	A	G	G	G	A	G	G	G	G	G	G	G	A	G	G	G	G	G	G	G	A	G	A	G	G	G	H	A	G	G
JAX00326003	12	12833729	1	A	G	A	A	A	A	A	G	A	A	G	A	A	G	A	A	A	A	A	A	A	A	H	A	A	A	A	A	A	A	A	G	A	A	A	A	A	A	A	A	G	A	H	A	A	A
JAX00326004	12	12834378	0	C	G	G	C	C	G	C	G	G	G	G	G	G	G	C	C	G	H	C	G	G	H	G	G	C	C	C	G	G	G	H	G	G	G	H	C	G	C	G	C	G	G	G	G	G	G
JAX00326007	12	12836554	0	A	G	G	A	A	G	A	G	G	G	G	G	G	G	A	A	G	H	A	G	G	H	G	G	A	A	A	G	G	G	H	G	G	G	H	A	G	A	G	A	G	G	G	G	G	G
JAX00326008	12	12836736	0	T	A	T	T	T	A	T	T	T	T	T	T	H	T	T	T	T	T	T	T	T	T	T	T	T	T	T	T	T	T	T	T	T	T	T	T	T	T	T	T	T	T	T	A	T	T
JAX00326010	12	12842560	0	A	T	A	A	A	A	A	A	T	A	A	H	A	A	A	A	A	H	A	T	A	H	H	A	A	A	A	H	A	T	A	A	T	A	H	A	A	A	A	A	A	A	A	A	T	T
JAX00326013	12	12883678	0	T	C	C	T	T	T	T	C	C	C	C	C	H	C	T	T	C	H	T	C	C	H	C	C	T	T	T	C	C	C	H	C	C	C	H	T	C	T	C	T	C	C	C	T	C	C
JAX00326015	12	12884011	1	A	C	C	A	A	A	A	A	A	A	A	A	A	A	A	A	C	A	A	A	C	A	A	A	A	A	A	A	C	A	A	A	A	A	A	A	C	A	C	A	A	A	H	A	A	A
JAX00326016	12	12884168	1	G	A	G	G	G	G	G	A	G	G	A	G	G	A	G	G	G	G	G	G	G	G	H	G	G	G	G	G	G	G	G	A	G	G	G	G	G	G	G	G	A	G	H	G	G	G
JAX00326018	12	12884606	1	G	A	G	G	G	G	G	G	G	A	G	G	H	G	G	G	G	G	G	G	G	G	G	A	G	G	G	A	G	G	H	G	G	A	G	G	G	G	G	G	G	A	G	G	G	G
JAX00033349	12	12897728	0	G	A	G	G	G	A	G	G	G	G	G	G	H	G	G	G	G	G	G	G	G	G	G	G	G	G	G	G	G	G	G	G	G	G	G	G	G	G	G	G	G	G	G	A	G	G
JAX00326024	12	12898575	0	G	A	A	G	G	G	G	A	G	G	A	G	G	A	G	G	A	G	G	G	A	G	H	G	G	G	G	G	A	G	G	A	G	G	G	G	A	G	A	G	A	G	A	G	G	G
JAX00326026	12	12899431	0	C	T	T	C	C	T	C	T	T	T	T	T	T	T	C	C	T	H	C	T	T	H	T	T	C	C	C	T	T	T	H	T	T	T	H	C	T	C	T	C	T	T	T	T	T	T
JAX00326029	12	12901894	1	A	G	G	A	A	A	A	G	A	A	G	A	A	G	A	A	G	A	A	A	G	A	H	A	A	A	A	A	G	A	A	G	A	A	A	A	G	A	G	A	G	A	G	A	A	A
JAX00326032	12	12905900	0	T	A	A	T	T	A	T	A	A	A	A	A	A	A	T	T	A	H	T	A	A	H	A	A	T	T	T	A	A	A	H	A	A	A	H	T	A	T	A	T	A	A	A	A	A	A
JAX00033351	12	12909490	1	T	C	C	T	T	C	T	C	C	C	C	C	C	C	T	T	C	H	T	C	C	H	C	C	T	T	T	C	C	C	H	C	C	C	H	T	C	T	C	T	C	C	C	C	C	C
JAX00326035	12	12912690	1	A	G	A	A	A	A	A	A	G	A	A	G	A	A	A	A	A	H	A	G	A	H	H	A	A	A	A	A	A	G	A	A	G	A	H	A	A	A	A	A	A	A	A	A	G	G
JAX00326038	12	12914682	0	T	G	T	T	T	T	T	G	G	T	G	G	T	G	T	T	T	H	T	G	T	T	G	T	T	T	T	T	T	G	T	G	G	T	H	T	T	T	T	T	G	T	H	T	G	G
JAX00326039	12	12917868	0	A	G	A	A	A	A	A	G	G	A	G	G	A	G	A	A	A	H	A	G	A	H	G	A	A	A	A	A	A	G	A	G	G	A	G	A	A	A	A	A	G	A	H	A	G	G
JAX00326040	12	12924619	1	G	C	G	G	G	C	G	C	C	C	C	C	C	C	G	G	G	H	G	C	G	H	C	C	G	G	G	C	G	C	H	C	C	C	H	G	G	G	G	G	C	C	H	C	C	C
JAX00326043	12	12928174	0	A	G	A	A	A	G	A	G	G	A	G	G	G	G	A	A	A	G	H	G	A	G	G	A	A	A	A	A	A	G	A	G	G	A	G	A	A	A	A	A	G	A	G	G	G	G
JAX00033352	12	12929065	0	T	C	T	T	T	T	T	T	T	C	T	T	H	T	T	T	T	T	T	T	T	T	T	C	T	T	T	C	T	T	H	T	T	C	T	T	T	T	T	T	T	C	T	T	T	T
JAX00326046	12	12929841	0	A	G	G	A	A	A	A	A	A	G	A	A	H	A	A	A	G	A	A	A	G	A	A	G	A	A	A	G	G	A	H	A	A	G	A	A	G	A	G	A	A	G	H	A	A	A
JAX00326047	12	12929958	0	T	C	T	T	T	T	T	C	T	T	C	T	T	C	T	T	T	T	T	T	T	T	T	T	T	T	T	T	T	T	T	C	T	T	T	T	T	T	T	T	C	T	H	T	T	T
JAX00033353	12	12940994	1	G	A	A	G	G	A	G	A	A	G	A	A	H	A	G	G	A	H	G	A	A	H	A	G	G	G	G	G	A	A	G	A	A	G	H	G	A	G	A	G	A	G	A	A	A	A
JAX00033354	12	12944802	0	G	T	T	G	G	G	G	T	T	T	T	T	H	T	G	G	T	H	G	T	T	H	T	T	G	G	G	T	T	T	H	T	T	T	H	G	T	G	T	G	T	T	T	G	T	T
JAX00326053	12	12958428	0	C	T	C	C	C	C	C	C	T	C	C	T	C	C	C	C	C	C	C	T	C	H	H	C	C	C	C	C	C	T	C	C	T	C	H	C	C	C	C	C	C	C	C	C	T	T
JAX00326058	12	12963835	0	G	A	G	G	G	A	G	G	G	G	G	G	H	G	G	G	G	G	G	G	G	G	G	G	G	G	G	G	G	G	G	G	G	G	G	G	G	G	G	G	G	G	G	A	G	G
JAX00326059	12	12964111	0	G	A	G	G	G	G	G	A	G	G	A	G	G	A	G	G	G	G	G	G	G	G	G	G	G	G	G	G	G	G	G	A	G	G	G	G	G	G	G	G	A	G	H	G	G	G
JAX00326060	12	12979048	0	G	A	A	G	G	A	G	A	A	A	A	A	A	A	G	G	A	H	G	A	A	H	A	A	G	G	G	H	A	A	H	A	A	A	H	G	A	G	A	G	A	A	A	A	A	A
JAX00326061	12	12979095	0	T	C	C	T	T	C	T	C	C	C	C	C	C	C	T	T	C	H	T	C	C	H	C	C	T	T	T	C	C	C	H	C	C	C	H	T	C	T	C	T	C	C	C	C	C	C
JAX00326062	12	12979597	1	G	A	A	G	G	A	G	G	A	A	G	A	A	G	G	G	A	H	G	A	A	H	H	A	G	G	G	A	A	A	H	G	A	A	H	G	A	G	A	G	G	A	H	A	A	A
JAX00326063	12	12979810	1	C	T	C	C	C	C	C	C	T	C	C	T	C	C	C	C	C	H	C	T	C	H	H	C	C	C	C	C	C	T	C	C	T	C	H	C	C	C	C	C	C	C	C	C	T	T
JAX00326064	12	12981525	0	A	T	A	A	A	A	A	T	T	A	T	T	A	T	A	A	A	H	A	T	A	H	T	A	A	A	A	A	A	T	A	T	T	A	H	A	A	A	A	A	T	A	H	A	T	T
JAX00033356	12	12984686	0	T	C	T	T	T	C	T	C	C	C	H	C	C	C	T	T	T	H	T	H	T	H	C	H	T	T	T	C	T	C	H	C	C	C	H	T	T	T	T	T	C	C	H	C	C	C
JAX00326065	12	12986269	0	G	A	G	G	G	G	G	G	A	A	G	A	H	G	G	G	G	H	G	A	G	H	H	A	G	G	G	A	G	A	H	G	A	A	H	G	G	G	G	G	G	A	G	G	A	A
JAX00033357	12	12987241	0	G	A	G	G	G	A	G	G	G	A	G	G	A	G	G	G	G	G	G	G	G	G	G	A	G	G	G	A	G	G	H	G	G	A	G	G	G	G	G	G	G	A	G	A	G	G
JAX00326068	12	12992872	0	T	G	G	T	T	G	T	G	T	G	G	T	G	G	T	T	G	T	T	T	G	T	H	G	T	T	T	G	G	T	H	G	T	G	T	T	G	T	G	T	G	G	G	G	T	T
JAX00326069	12	12993759	0	A	T	T	A	A	T	A	A	A	T	A	A	T	A	A	A	T	A	A	A	T	A	A	T	A	A	A	T	T	A	H	A	A	T	A	A	T	A	T	A	A	T	H	T	A	A
JAX00326072	12	13000598	0	C	T	T	C	C	C	C	C	C	C	C	C	C	C	C	C	T	C	C	C	T	C	C	C	C	C	C	C	T	C	C	C	C	C	C	C	T	C	T	C	C	C	H	C	C	C
JAX00326073	12	13000656	0	G	T	T	G	G	T	G	T	T	T	T	T	T	H	G	G	T	H	G	T	T	H	T	T	G	G	G	T	T	T	H	T	T	T	H	G	T	G	T	G	T	T	T	T	T	T
JAX00326074	12	13012091	0	G	A	G	G	G	G	G	A	G	G	H	G	G	A	G	G	G	G	G	G	G	G	G	G	G	G	G	G	G	G	G	A	G	G	G	G	G	G	G	G	A	G	G	G	G	G
JAX00033358	12	13012292	0	C	T	T	C	C	T	C	C	T	T	C	T	T	C	C	C	T	H	C	T	T	C	H	T	C	C	C	T	T	T	H	C	T	T	H	C	T	C	T	C	C	T	H	T	T	T
JAX00033360	12	13029202	1	C	T	C	C	C	T	C	C	C	C	C	C	H	C	C	C	C	C	C	C	C	C	C	C	C	C	C	C	C	C	C	C	C	C	C	C	C	C	C	C	C	C	C	T	C	C
JAX00326076	12	13037731	0	C	T	C	C	C	C	C	T	T	C	T	T	C	T	C	C	C	H	C	T	C	H	T	C	C	C	C	C	C	T	C	T	T	C	H	C	C	C	C	C	T	C	H	C	T	T
JAX00326078	12	13038422	0	T	C	T	T	T	T	T	C	C	T	C	C	T	C	T	T	T	H	T	C	T	T	C	T	T	T	T	T	T	C	T	C	C	T	T	T	T	T	T	T	C	T	T	T	C	C
JAX00326079	12	13039890	0	T	C	T	T	T	T	T	T	C	T	T	C	T	T	T	T	T	H	T	C	T	H	C	T	T	T	T	T	T	C	T	T	C	T	H	T	T	T	T	T	T	T	T	T	C	C
JAX00326080	12	13041124	1	C	T	T	C	C	C	C	C	C	C	C	C	C	C	C	C	T	C	C	C	T	C	C	C	C	C	C	C	T	C	C	C	C	C	C	C	T	C	T	C	C	C	H	C	C	C
JAX00326081	12	13042505	0	A	G	G	A	A	A	A	A	A	A	A	A	A	A	A	A	G	A	A	A	G	A	A	A	A	A	A	A	G	A	A	A	A	A	A	A	G	A	G	A	A	A	H	A	A	A
JAX00326082	12	13042767	1	G	A	G	G	G	G	G	A	G	G	A	G	G	A	G	G	G	G	G	G	G	G	H	G	G	G	G	G	G	G	G	A	G	G	G	G	G	G	G	G	A	G	H	G	G	G
JAX00326083	12	13043451	0	A	C	A	A	A	A	A	A	C	A	A	C	A	A	A	A	A	H	A	C	A	H	H	A	A	A	A	A	A	C	A	A	C	A	H	A	A	A	A	A	A	A	A	A	C	C
JAX00033362	12	13068111	1	A	G	G	A	A	A	A	G	G	A	G	G	A	G	A	A	G	H	A	G	G	H	G	A	A	A	A	A	G	G	A	G	G	A	H	A	G	A	G	A	G	A	G	A	G	G
JAX00326086	12	13068151	1	G	A	A	G	G	G	G	A	A	G	A	A	G	A	G	G	A	H	G	A	A	H	A	G	G	G	G	G	A	A	G	A	A	G	H	G	A	G	A	G	A	G	A	G	A	A
JAX00033363	12	13069615	0	G	C	C	G	G	G	G	C	C	G	C	C	G	C	G	G	C	H	G	C	C	H	C	G	G	G	G	G	C	C	G	C	C	G	H	G	C	G	C	G	C	G	C	G	C	C
JAX00326087	12	13071364	0	C	T	C	C	C	C	C	C	T	C	C	T	C	C	C	C	C	C	C	T	C	H	H	C	C	C	C	C	C	T	C	C	T	C	H	C	C	C	C	C	C	C	C	C	T	T
JAX00326088	12	13074074	1	T	A	T	T	T	T	T	T	A	T	T	A	T	T	T	T	T	H	T	A	T	H	H	T	T	T	T	T	T	A	T	T	A	T	H	T	T	T	T	T	T	T	T	T	A	A
JAX00326089	12	13076962	0	T	C	C	T	T	C	T	T	C	T	H	C	T	T	T	T	C	H	T	C	C	T	C	T	T	T	T	T	C	C	T	T	C	T	T	T	C	T	C	T	T	T	H	C	C	C
JAX00033365	12	13098491	1	G	A	A	G	G	G	G	A	A	G	A	A	G	A	G	G	A	H	G	A	A	H	A	G	G	G	G	G	A	A	G	A	A	G	H	G	A	G	A	G	A	G	A	G	A	A
JAX00326092	12	13104229	1	G	A	G	G	G	G	G	G	G	A	G	G	H	G	G	G	G	G	G	G	G	G	G	A	G	G	G	A	G	G	H	G	G	A	G	G	G	G	G	G	G	A	G	G	G	G
JAX00326093	12	13104276	1	T	C	T	T	T	T	T	C	T	T	C	T	T	C	T	T	T	T	T	T	T	T	H	T	T	T	T	T	T	T	T	C	T	T	T	T	T	T	T	T	C	T	H	T	T	T
JAX00326097	12	13111999	0	C	T	C	C	C	C	C	C	T	C	C	T	C	C	C	C	C	H	C	T	C	H	H	C	C	C	C	C	C	T	C	C	T	C	H	C	C	C	C	C	C	C	C	C	T	T
JAX00326099	12	13117236	1	G	A	G	G	G	G	G	A	A	G	A	A	G	A	G	G	G	H	G	A	G	H	A	G	G	G	G	G	G	A	G	A	A	G	H	G	G	G	G	G	A	G	H	G	A	A
JAX00199835	12	13122623	1	A	T	A	A	A	A	A	T	T	A	T	T	A	T	A	A	A	H	A	T	A	H	T	A	A	A	A	A	A	T	A	T	T	A	H	A	A	A	A	A	T	A	H	A	T	T
JAX00199837	12	13123238	1	A	G	A	A	A	A	A	G	G	A	G	G	A	G	A	A	A	H	A	G	A	H	G	A	A	A	A	A	A	G	A	G	G	A	H	A	A	A	A	A	G	A	H	A	G	G
JAX00326100	12	13125790	0	T	C	T	T	T	T	T	C	C	T	C	C	T	C	T	T	T	H	T	C	T	H	C	T	T	T	T	T	T	C	T	C	C	T	H	T	T	T	T	T	C	T	H	T	C	C
JAX00326102	12	13127533	0	G	T	T	G	G	G	G	G	G	G	G	G	G	G	G	G	T	G	G	G	T	G	G	G	G	G	G	G	T	G	G	G	G	G	G	G	T	G	T	G	G	G	H	G	G	G
JAX00326103	12	13127996	1	T	C	C	T	T	T	T	T	C	T	T	C	T	T	T	T	C	H	T	C	C	H	H	T	T	T	T	T	C	C	T	T	C	T	H	T	C	T	C	T	T	T	H	T	C	C
JAX00326107	12	13134750	0	A	G	G	A	A	G	A	G	A	G	G	A	G	G	A	A	G	A	A	A	G	A	H	G	A	A	A	G	G	A	H	G	A	G	A	A	G	A	G	A	G	G	G	G	A	A
JAX00033367	12	13134858	0	C	A	A	C	C	A	C	A	C	A	A	C	A	A	C	C	A	C	C	C	A	C	H	A	C	C	C	A	A	C	H	A	C	A	C	C	A	C	A	C	A	A	A	A	C	C
JAX00033369	12	13142969	0	A	G	A	A	G	A	G	G	A	A	G	A	A	G	G	G	A	H	G	A	A	A	H	A	G	G	A	A	A	A	H	G	A	A	A	G	A	G	A	G	G	A	H	A	A	A
JAX00326111	12	13153492	1	A	G	A	A	G	A	G	G	G	G	G	G	H	G	G	G	A	G	G	G	A	G	G	G	G	G	A	G	A	G	G	G	G	G	H	G	A	G	A	G	G	G	H	A	G	G
JAX00326113	12	13160910	1	A	G	A	A	A	A	A	G	G	A	G	G	A	G	A	A	A	H	A	G	A	H	G	A	A	A	A	A	A	G	A	G	G	A	H	A	A	A	A	A	G	A	H	A	G	G
JAX00033370	12	13168955	0	G	C	G	G	C	G	C	G	G	G	G	G	G	G	C	C	G	H	C	G	G	H	G	G	C	C	G	G	G	G	H	G	G	G	G	C	G	C	G	C	G	G	G	G	G	G
JAX00326115	12	13173550	0	A	G	A	A	A	A	A	G	G	A	G	G	A	G	A	A	A	H	A	G	A	H	G	A	A	A	A	A	A	G	A	G	G	A	H	A	A	A	A	A	G	A	H	A	G	G
JAX00326116	12	13176900	1	A	T	T	A	T	A	T	A	A	T	A	A	H	A	T	T	T	H	T	A	T	H	A	T	T	T	A	T	T	A	T	A	A	T	A	T	T	T	T	T	A	T	H	A	A	A
JAX00326121	12	13181216	0	C	A	A	C	C	C	C	A	C	A	A	C	H	A	C	C	A	C	C	C	A	C	H	A	C	C	C	A	A	C	C	A	C	A	C	C	A	C	A	C	A	A	A	C	C	C
JAX00326122	12	13181234	1	G	A	G	G	A	G	A	A	A	G	A	A	G	A	A	A	G	A	A	A	G	A	A	G	A	A	G	G	G	A	H	A	A	G	H	A	G	A	G	A	A	G	H	G	A	A
JAX00326123	12	13181331	0	A	G	G	A	G	A	G	G	G	G	G	G	H	G	G	G	G	G	G	G	G	G	G	G	G	G	A	G	G	G	G	G	G	G	H	G	G	G	G	G	G	G	G	A	G	G
JAX00326124	12	13181454	0	G	T	G	G	T	G	T	G	T	G	G	T	G	G	T	T	G	T	T	T	G	T	H	G	T	T	G	G	G	T	H	G	T	G	H	T	G	T	G	T	G	G	G	G	T	T
JAX00326126	12	13182658	1	A	G	G	A	A	A	A	G	G	G	G	G	H	G	A	A	G	H	A	G	G	H	G	G	A	A	A	G	G	G	H	G	G	G	H	A	G	A	G	A	G	G	G	A	G	G
JAX00326129	12	13183532	1	A	G	A	A	G	A	G	G	G	A	G	G	A	G	G	G	A	G	G	G	A	G	G	A	G	G	A	A	A	G	H	G	G	A	H	G	A	G	A	G	G	A	H	A	G	G
JAX00326130	12	13183646	1	A	C	A	A	C	A	C	C	A	A	C	A	A	C	C	C	A	H	C	A	A	H	H	A	C	C	A	A	A	A	H	C	A	A	A	C	A	C	A	C	C	A	H	A	A	A
JAX00326131	12	13183907	1	G	A	A	G	A	G	A	G	A	A	G	A	H	G	A	A	A	A	A	A	A	A	H	A	A	A	G	A	A	A	A	G	A	A	H	A	A	A	A	A	G	A	H	G	A	A
JAX00033371	12	13185741	0	A	G	G	A	G	A	G	G	G	G	G	G	H	G	G	G	G	G	G	G	G	G	G	G	G	G	A	G	G	G	G	G	G	G	H	G	G	G	G	G	G	G	G	A	G	G
JAX00326132	12	13186535	0	C	T	C	C	T	C	T	C	C	C	C	C	C	C	T	T	C	H	T	C	C	H	C	C	T	T	C	C	C	C	H	C	C	C	C	T	C	T	C	T	C	C	C	C	C	C
JAX00326134	12	13187473	0	T	C	C	T	C	T	C	T	T	C	T	T	C	T	C	C	C	H	C	T	C	H	T	C	C	C	T	C	C	T	C	T	T	C	T	C	C	C	C	C	T	C	H	T	T	T
JAX00326135	12	13187975	0	G	C	C	G	C	G	C	G	G	C	G	G	H	G	C	C	C	H	C	G	C	H	G	C	C	C	G	C	C	G	C	G	G	C	G	C	C	C	C	C	G	C	H	G	G	G
JAX00326136	12	13191389	0	G	A	G	G	G	G	G	A	G	G	A	G	G	A	G	G	G	G	G	G	G	G	H	G	G	G	G	G	G	G	G	A	G	G	G	G	G	G	G	G	A	G	H	G	G	G
JAX00033372	12	13191640	1	G	A	A	G	A	G	A	G	G	A	G	G	H	G	A	A	A	H	A	G	A	H	G	A	A	A	G	A	A	G	A	G	G	A	G	A	A	A	A	A	G	A	H	G	G	G
JAX00187620	12	13197449	1	T	C	C	T	C	T	C	C	C	C	C	C	H	C	C	C	C	C	C	C	C	C	C	C	C	C	T	C	C	C	C	C	C	C	H	C	C	C	C	C	C	C	C	T	C	C
JAX00187621	12	13198164	1	A	G	G	A	G	A	G	G	G	G	G	G	H	G	G	G	G	G	G	G	G	G	G	G	G	G	A	G	G	G	G	G	G	G	H	G	G	G	G	G	G	G	G	A	G	G
JAX00033373	12	13205030	1	A	T	A	A	T	A	T	A	T	A	A	T	A	A	T	T	A	T	T	T	A	T	H	A	T	T	A	A	A	T	H	A	T	A	H	T	A	T	A	T	A	A	A	A	T	T
JAX00326137	12	13216655	0	G	A	G	G	G	G	G	G	G	A	G	G	H	G	G	G	G	H	G	G	G	G	G	H	G	G	G	A	G	G	H	G	G	A	G	G	G	G	G	G	G	A	G	G	G	G
JAX00326139	12	13217775	1	A	T	A	A	A	A	A	A	T	T	A	T	H	A	A	A	A	H	A	T	A	H	H	T	A	A	A	T	A	T	H	A	T	T	H	A	A	A	A	A	A	T	A	A	T	T
JAX00326140	12	13217854	0	C	T	C	C	C	C	C	C	T	C	C	T	C	C	C	C	C	H	C	T	C	H	H	C	C	C	C	C	C	T	C	C	T	C	H	C	C	C	C	C	C	C	C	C	T	T
JAX00326143	12	13220654	0	G	A	A	G	G	G	G	G	G	G	G	G	G	G	G	G	A	G	G	G	A	G	G	G	G	G	G	G	A	G	G	G	G	G	G	G	A	G	A	G	G	G	H	G	G	G
JAX00326144	12	13220827	1	C	T	C	C	C	C	C	T	T	C	T	T	C	T	C	C	C	H	C	T	C	H	T	C	C	C	C	C	C	T	C	T	T	C	H	C	C	C	C	C	T	C	H	C	T	T
JAX00326148	12	13223942	0	A	G	A	A	A	A	A	G	G	A	G	G	A	G	A	A	A	H	A	G	A	H	G	A	A	A	A	A	A	G	A	G	G	A	H	A	A	A	A	A	G	A	H	A	G	G
JAX00033374	12	13224766	0	C	G	G	C	C	C	C	C	C	C	C	C	C	C	C	C	G	C	C	C	G	C	C	C	C	C	C	C	G	C	C	C	C	C	C	C	G	C	G	C	C	C	G	C	C	C
JAX00033375	12	13231902	1	T	C	C	T	T	T	T	T	T	C	T	T	H	T	T	T	C	T	T	T	C	T	T	C	T	T	T	C	C	T	H	T	T	C	T	T	C	T	C	T	T	C	H	T	T	T
JAX00326149	12	13235663	0	C	T	C	C	C	C	C	C	T	C	C	T	C	C	C	C	C	C	C	T	C	H	H	C	C	C	C	C	C	T	C	C	T	C	H	C	C	C	C	C	C	C	C	C	T	T
JAX00326150	12	13236007	0	A	G	A	A	A	A	A	G	A	A	G	A	A	G	A	A	A	A	A	A	A	A	H	A	A	A	A	A	A	A	A	G	A	A	A	A	A	A	A	A	G	A	H	A	A	A
JAX00326152	12	13241711	0	C	T	C	C	C	C	C	T	C	C	T	C	C	T	C	C	C	C	H	C	C	C	H	C	C	H	C	C	C	C	C	T	C	C	C	C	C	C	C	C	T	C	H	C	C	C
JAX00326153	12	13243833	1	G	A	G	G	G	G	G	G	A	G	G	A	G	G	G	G	G	H	G	A	G	H	H	G	G	G	G	G	G	A	G	G	A	G	H	G	G	G	G	G	G	G	G	G	A	A
JAX00033377	12	13244192	1	T	G	G	T	T	T	T	G	G	T	G	G	T	G	T	T	G	H	T	G	G	H	G	T	T	T	T	T	G	G	T	G	G	T	H	T	G	T	G	T	G	T	G	T	G	G
JAX00326154	12	13257724	0	T	C	T	T	T	T	T	C	T	T	C	T	T	C	T	T	T	T	T	T	T	T	H	T	T	T	T	T	T	T	T	C	T	T	T	T	T	T	T	T	C	T	H	T	T	T
JAX00326156	12	13259844	0	C	G	G	C	C	C	C	G	G	C	G	G	C	G	C	C	G	H	C	G	G	H	G	C	C	C	C	C	G	G	C	G	G	C	H	C	G	C	G	C	G	C	G	C	G	G
JAX00326157	12	13261222	1	G	A	G	G	G	G	G	A	G	G	A	G	G	A	G	G	G	G	G	G	G	G	H	G	G	G	G	G	G	G	G	A	G	G	G	G	G	G	G	G	A	G	H	G	G	G
JAX00326158	12	13265205	1	A	G	A	A	A	A	A	A	G	A	A	G	A	A	A	A	A	H	A	G	A	H	H	A	A	A	A	A	A	G	A	A	G	A	H	A	A	A	A	A	A	A	A	A	G	G
JAX00326159	12	13265427	0	C	T	C	C	C	C	C	C	T	C	C	T	C	C	C	C	C	H	C	T	C	H	H	C	C	C	C	C	C	T	C	C	T	C	H	C	C	C	C	C	C	C	C	C	T	T
JAX00033378	12	13265673	1	T	C	C	T	T	T	T	C	C	T	C	C	T	C	T	T	C	H	T	C	C	H	C	T	T	T	T	T	C	C	T	C	C	T	H	T	C	T	C	T	C	T	C	T	C	C
JAX00326161	12	13272180	0	T	C	C	T	T	T	T	T	T	T	T	T	T	T	T	T	C	T	T	T	C	T	T	T	T	T	T	T	C	T	T	T	H	T	T	T	C	T	C	T	T	T	H	T	T	T
JAX00326162	12	13272534	1	T	C	C	T	T	T	T	T	C	T	T	C	T	T	T	T	C	H	T	C	C	H	H	T	T	T	T	T	C	C	T	T	C	T	H	T	C	T	C	T	T	T	H	T	C	C
JAX00033379	12	13283249	0	A	G	G	A	A	A	A	A	G	G	A	G	H	A	A	A	G	H	A	G	G	H	H	G	A	A	A	G	G	G	H	A	G	G	H	A	G	A	G	A	A	G	H	A	G	G
JAX00326165	12	13296147	0	T	C	T	T	T	T	T	T	T	C	T	T	H	T	T	T	T	T	T	T	T	T	T	C	T	T	T	C	T	T	H	T	T	C	T	T	T	T	T	T	T	C	T	T	T	T
JAX00326166	12	13297153	0	T	C	C	T	T	T	T	C	C	T	C	C	T	C	T	T	C	H	T	C	C	H	C	T	T	T	T	T	C	C	T	C	C	T	H	T	C	T	C	T	C	T	C	T	C	C
JAX00326167	12	13300343	0	A	T	A	A	A	A	A	T	A	A	T	A	A	T	A	A	A	A	A	A	A	A	H	A	A	A	A	A	A	A	A	T	A	A	A	A	A	A	A	A	T	A	H	A	A	A
JAX00326168	12	13301434	1	G	T	G	G	G	G	G	G	G	T	G	G	H	G	G	G	G	G	G	G	G	G	G	T	G	G	G	T	G	G	H	G	G	T	G	G	G	G	G	G	G	T	G	G	G	G
JAX00033380	12	13302266	1	T	C	C	T	T	T	T	C	C	C	C	C	H	C	T	T	C	H	T	C	C	H	C	C	T	T	T	C	C	C	H	C	C	C	H	T	C	T	C	T	C	C	C	T	C	C
JAX00326169	12	13316843	1	C	A	A	C	C	C	C	C	A	A	C	A	H	C	C	C	A	H	C	A	A	H	H	A	C	C	C	A	A	A	H	C	A	A	H	C	A	C	A	C	C	A	H	C	A	A
JAX00326170	12	13317545	1	G	A	A	G	G	G	G	G	G	G	G	G	G	G	G	G	A	G	G	G	A	G	G	G	G	G	G	G	A	G	G	G	G	G	G	G	A	G	A	G	G	G	H	G	G	G
JAX00326171	12	13320077	1	C	G	G	C	C	C	C	G	G	C	G	G	C	G	C	C	G	H	C	G	G	H	G	C	C	C	C	C	G	G	C	G	G	C	H	C	G	C	G	C	G	C	G	C	G	G
JAX00326173	12	13322032	1	G	A	A	G	G	G	G	G	G	G	G	G	G	G	G	G	A	G	G	G	A	G	G	G	G	G	G	G	A	G	G	G	G	G	G	G	A	G	A	G	G	G	H	G	G	G
JAX00326176	12	13342183	1	T	A	A	T	A	T	A	T	A	T	T	A	T	T	A	A	A	A	A	A	A	A	H	T	A	A	T	T	A	A	H	T	A	T	H	A	A	A	A	A	T	T	H	T	A	A
JAX00033383	12	13344229	1	C	T	T	C	T	C	T	T	T	T	T	T	H	T	T	T	T	T	T	T	T	T	T	T	T	T	C	T	T	T	T	T	T	T	H	T	T	T	T	T	T	T	T	C	T	T
JAX00033384	12	13345200	0	C	T	T	C	T	C	T	C	C	C	C	C	C	C	T	T	T	H	T	C	T	H	C	C	T	T	C	C	T	C	H	C	C	C	C	T	T	T	T	T	C	C	H	C	C	C
JAX00326177	12	13346132	0	T	A	A	T	A	T	A	A	A	A	A	A	H	A	A	A	A	A	A	A	A	A	A	A	A	A	T	A	A	A	A	A	A	A	H	A	A	A	A	A	A	A	A	T	A	A
JAX00326178	12	13346161	0	T	G	T	T	T	T	T	T	T	G	T	T	H	T	T	T	T	T	T	T	T	T	T	G	T	T	T	G	T	T	H	T	T	G	T	T	T	T	T	T	T	G	T	T	T	T
JAX00326180	12	13349092	1	T	C	T	T	T	T	T	C	T	T	C	T	T	C	T	T	T	T	T	T	T	T	H	T	T	T	T	T	T	T	T	C	T	T	T	T	T	T	T	T	C	T	H	T	T	T
JAX00326181	12	13368113	1	G	A	G	G	G	G	G	A	G	G	A	G	G	A	G	G	G	G	G	G	G	G	H	G	G	G	G	G	G	G	G	A	G	G	G	G	G	G	G	G	A	G	H	G	G	G
JAX00033385	12	13378044	1	A	G	A	A	A	A	A	G	G	G	G	G	H	G	A	A	A	H	A	G	A	H	G	G	A	A	A	G	A	G	H	G	G	G	H	A	A	A	A	A	G	G	H	A	G	G
JAX00033386	12	13378090	0	G	A	G	G	G	G	G	G	A	G	G	A	G	G	H	G	G	G	G	A	G	H	H	G	G	G	G	G	G	A	G	G	A	G	H	G	G	G	G	G	G	G	G	G	A	A
JAX00033387	12	13378491	0	A	C	A	A	A	A	A	C	C	A	C	C	A	C	A	A	A	H	A	C	A	H	C	A	A	A	A	A	A	C	A	C	C	A	H	A	A	A	A	A	C	A	H	A	C	C
JAX00326182	12	13404002	0	A	G	A	A	A	A	A	G	A	A	G	A	A	G	A	A	A	A	A	A	A	A	H	A	A	A	A	A	A	A	A	G	A	A	A	A	A	A	A	A	G	A	H	A	A	A
JAX00033388	12	13409065	0	G	A	A	G	A	G	A	G	G	G	G	G	G	G	A	A	A	H	A	G	A	H	G	G	A	A	G	G	A	G	H	G	G	G	G	A	A	A	A	A	G	G	H	G	G	G
JAX00326185	12	13423685	0	A	G	A	A	A	A	A	G	A	A	G	A	A	G	A	A	A	A	A	A	A	A	H	A	A	A	A	A	A	A	A	G	A	A	A	A	A	A	A	A	G	A	H	A	A	A
JAX00199842	12	13434853	1	A	T	A	A	A	A	A	T	T	T	T	T	H	T	A	A	A	H	A	T	A	H	T	T	A	A	A	T	A	T	H	T	T	T	H	A	A	A	A	A	T	T	H	A	T	T
JAX00033389	12	13435281	1	C	T	C	C	C	C	C	T	T	T	T	T	H	T	C	C	C	H	C	T	C	H	T	T	C	C	C	T	C	T	H	T	T	T	H	C	C	C	C	C	T	T	H	C	T	T
JAX00033390	12	13435857	0	G	T	G	G	G	G	G	T	T	T	T	T	H	T	G	G	G	H	G	T	G	H	T	T	G	G	G	T	G	T	H	T	T	T	H	G	G	G	G	G	T	T	G	G	T	T
JAX00326187	12	13440071	1	G	A	G	G	G	G	G	G	G	A	G	G	H	G	G	G	G	G	G	G	G	G	G	A	G	G	G	A	G	G	H	G	G	A	G	G	G	G	G	G	G	A	G	G	G	G
JAX00326189	12	13442612	0	C	A	C	C	C	C	C	A	A	C	A	A	C	A	C	C	C	H	C	A	C	A	A	C	C	C	C	C	C	A	C	A	A	C	A	C	C	C	C	C	A	C	H	C	A	A
JAX00326190	12	13442834	0	T	G	T	T	T	T	T	T	G	T	T	G	T	T	T	T	T	G	T	G	T	G	G	T	T	T	T	T	T	G	T	T	G	T	G	T	T	T	T	T	T	T	T	T	G	G
JAX00326191	12	13442984	1	G	T	G	G	G	G	G	T	T	G	T	T	G	T	G	G	G	H	G	T	G	H	T	G	G	G	G	G	G	T	G	T	T	G	H	G	G	G	G	G	T	G	H	G	T	T
JAX00326192	12	13443113	0	C	G	C	C	C	C	C	G	G	C	G	G	C	G	C	C	C	H	C	G	C	H	G	C	C	C	C	C	C	G	C	G	G	C	H	C	C	C	C	C	G	C	H	C	G	G
JAX00326198	12	13497009	1	G	T	G	G	G	G	G	T	G	G	T	G	G	T	G	G	G	G	G	G	G	G	H	G	G	G	G	G	G	G	G	T	G	G	G	G	G	G	G	G	T	G	H	G	G	G
JAX00033395	12	13498887	0	A	C	A	A	A	A	A	C	C	C	C	C	H	C	A	A	A	H	A	C	A	H	C	C	A	A	A	C	A	C	H	C	C	C	H	A	A	A	A	A	C	C	H	A	C	C
JAX00326199	12	13499039	0	T	C	T	T	T	T	T	C	C	T	C	C	T	C	T	T	T	H	T	C	T	H	C	T	T	T	T	T	T	C	T	C	C	T	H	T	T	T	T	T	C	T	H	T	C	C
JAX00326203	12	13545178	1	G	C	G	G	G	G	G	C	G	C	C	G	H	C	G	G	G	G	G	G	G	G	H	C	G	G	G	C	G	G	H	C	G	C	G	G	G	G	G	G	C	C	H	G	G	G
JAX00326204	12	13550146	0	G	A	G	G	G	G	G	A	G	G	A	G	G	A	G	G	G	G	G	G	G	G	H	G	G	G	G	G	G	G	G	A	G	G	G	G	G	G	G	G	A	G	H	G	G	G
JAX00326207	12	13557045	1	C	A	C	C	C	C	C	C	A	C	C	A	C	C	C	C	C	H	C	A	C	H	H	C	C	C	C	C	C	A	C	C	A	C	H	C	C	C	C	C	C	C	C	C	A	A
JAX00326208	12	13557566	0	T	C	C	T	T	T	T	C	C	C	C	C	H	C	T	T	C	H	T	C	C	H	C	C	T	T	T	C	C	C	H	C	C	C	H	T	C	T	C	T	C	C	C	T	C	C
JAX00326209	12	13559614	0	G	A	G	G	G	G	G	A	A	G	A	A	G	A	G	G	G	H	G	A	G	H	A	G	G	G	G	G	G	A	G	A	A	G	H	G	G	G	G	G	A	G	H	G	A	A
JAX00326210	12	13559966	1	G	T	T	G	G	G	G	G	G	G	G	G	G	G	G	G	T	G	G	G	T	G	G	G	G	G	G	G	T	G	G	G	G	G	G	G	T	G	T	G	G	G	H	G	G	G
JAX00326211	12	13574938	1	T	A	T	T	T	T	T	A	A	T	A	A	T	A	T	T	T	H	T	A	T	H	A	T	T	T	T	T	T	A	T	A	A	T	H	T	T	T	T	T	A	T	H	T	A	A
JAX00326212	12	13575122	1	T	C	T	T	T	T	T	C	C	T	C	C	T	C	T	T	T	H	T	C	T	H	C	T	T	T	T	T	T	C	T	C	C	T	H	T	T	T	T	T	C	T	H	T	C	C
JAX00033402	12	13582832	1	G	A	A	G	A	G	A	G	G	G	G	G	G	G	A	A	A	H	A	G	A	H	G	G	A	A	G	G	A	G	H	G	G	G	G	A	A	A	A	A	G	G	H	G	G	G
JAX00326213	12	13583170	0	A	C	A	A	A	A	A	C	A	C	C	A	H	C	A	A	A	A	A	A	A	A	H	C	A	A	A	C	A	A	H	C	A	C	A	A	A	A	A	A	C	C	H	A	A	A
JAX00326214	12	13584169	1	T	C	T	T	T	T	T	T	T	C	T	T	H	T	T	T	T	T	T	T	T	T	T	C	T	T	T	C	T	T	H	T	T	C	T	T	T	T	T	T	T	C	T	T	T	T
JAX00326215	12	13584871	0	A	T	A	A	A	A	A	T	A	A	T	A	A	T	A	A	A	A	A	A	A	A	H	A	A	A	A	A	A	A	A	T	A	A	A	A	A	A	A	A	T	A	H	A	A	A
JAX00326216	12	13588602	0	A	G	A	A	A	A	A	A	G	A	A	G	A	A	A	A	A	H	A	G	A	H	H	A	A	A	A	A	A	G	A	A	G	A	H	A	A	A	A	A	A	A	A	A	G	G
JAX00326217	12	13588938	1	A	G	A	A	A	A	A	A	G	A	A	G	A	A	A	A	A	H	A	G	A	H	H	A	A	A	A	A	A	G	A	A	G	A	H	A	A	A	A	A	A	A	A	A	G	G
JAX00326218	12	13593923	0	G	T	G	G	G	G	G	G	G	T	G	G	H	G	G	G	G	G	G	G	G	G	G	T	G	G	G	T	G	G	H	G	G	T	G	G	G	G	G	G	G	T	G	G	G	G
JAX00326219	12	13602079	0	A	G	A	A	A	A	A	G	G	G	G	G	H	G	A	A	A	H	A	G	A	H	G	G	A	A	A	G	A	G	H	G	G	G	H	A	A	A	A	A	G	G	G	A	G	G
JAX00326220	12	13602378	0	C	T	C	C	C	C	C	T	C	C	T	C	C	T	C	C	C	C	C	C	C	C	C	C	C	C	C	C	C	C	C	T	C	C	C	C	C	C	C	C	T	C	H	C	C	C
JAX00326222	12	13607732	0	T	G	T	T	T	T	T	G	G	T	G	G	T	G	T	T	T	H	T	G	T	H	G	T	T	T	T	T	T	G	T	G	G	T	H	T	T	T	T	T	G	T	H	T	G	G
JAX00326223	12	13608955	0	G	A	G	G	G	G	G	A	G	A	A	G	H	A	G	G	G	G	G	G	G	G	H	A	G	G	G	A	G	G	H	A	G	A	G	G	G	G	G	G	A	A	H	G	G	G
JAX00326224	12	13609066	1	C	A	C	C	C	C	C	C	A	C	C	A	C	C	C	C	C	H	C	A	C	H	H	C	C	C	C	C	C	A	C	C	A	C	H	C	C	C	C	C	C	C	C	C	A	A
JAX00326225	12	13609920	1	C	A	C	C	C	C	C	C	A	C	C	A	C	C	C	C	C	H	C	A	C	H	H	C	C	C	C	C	C	A	C	C	A	C	H	C	C	C	C	C	C	C	C	C	A	A
JAX00033404	12	13618055	1	T	C	T	T	T	T	T	C	C	T	C	C	T	C	T	T	T	H	T	C	T	H	C	T	T	T	T	T	T	C	T	C	C	T	H	T	T	T	T	T	C	T	H	T	C	C
JAX00326226	12	13646165	1	T	C	T	T	T	T	T	T	C	T	T	C	T	T	T	T	T	H	T	C	T	H	H	T	T	T	T	T	T	C	T	T	C	T	H	T	T	T	T	T	T	T	T	T	C	C
JAX00326227	12	13648786	1	T	C	C	T	T	T	T	C	C	C	C	C	H	C	T	T	C	H	T	C	C	H	C	C	T	T	T	C	C	C	H	C	C	C	H	T	C	T	C	T	C	C	C	T	C	C
JAX00033407	12	13652472	1	T	G	G	T	T	T	T	G	G	T	G	G	T	G	T	T	G	H	T	G	G	H	G	T	T	T	T	T	G	G	T	G	G	T	H	T	G	T	G	T	G	T	G	T	G	G
JAX00326229	12	13652713	1	G	A	G	G	G	G	G	A	A	G	A	A	G	A	G	G	G	H	G	A	G	H	A	G	G	G	G	G	G	A	G	A	A	G	H	G	G	G	G	G	A	G	H	G	A	A
JAX00326230	12	13652914	1	C	T	T	C	C	C	C	T	T	C	T	T	C	T	C	C	T	H	C	T	T	H	T	C	C	C	C	C	T	T	C	T	T	C	H	C	T	C	T	C	T	C	T	C	T	T
JAX00326233	12	13656877	1	C	T	C	C	C	C	C	C	T	C	C	T	C	C	C	C	C	H	C	T	C	H	H	C	C	C	C	C	C	T	C	C	T	C	H	C	C	C	C	C	C	C	C	C	T	T
JAX00326234	12	13656982	0	A	G	G	A	A	A	A	A	A	A	A	A	A	A	A	A	G	A	A	A	G	A	A	A	A	A	A	A	G	A	A	A	A	A	A	A	G	A	G	A	A	A	H	A	A	A
JAX00326235	12	13668440	1	A	C	A	A	A	A	A	C	C	A	C	C	A	C	A	A	A	H	A	C	A	H	C	A	A	A	A	A	A	C	A	C	C	A	H	A	A	A	A	A	C	A	H	A	C	C
JAX00199848	12	13668498	1	C	G	C	C	C	C	C	C	G	C	C	G	C	C	C	C	C	H	C	G	C	H	H	C	C	C	C	C	C	G	C	C	G	C	H	C	C	C	C	C	C	C	C	C	G	G
JAX00326236	12	13673658	1	G	A	G	G	G	G	G	A	G	G	A	G	G	A	G	G	G	G	G	G	G	G	H	G	G	G	G	G	G	G	G	A	G	G	G	G	G	G	G	G	A	G	H	G	G	G
JAX00326238	12	13696970	0	C	A	C	C	C	C	C	A	C	C	A	C	C	A	C	C	C	C	C	C	C	C	A	C	C	C	C	C	C	C	C	A	C	C	C	C	C	C	C	C	A	C	H	C	C	C
JAX00033410	12	13701452	0	G	A	G	G	G	G	G	A	A	G	A	A	G	A	G	G	G	H	G	A	G	H	A	G	G	G	G	G	G	A	G	A	A	G	H	G	G	G	G	G	A	G	H	G	A	A
JAX00326239	12	13712403	1	A	G	A	A	A	A	A	G	A	A	G	A	A	G	A	A	A	A	A	A	A	A	H	A	A	A	A	A	A	A	A	G	A	A	A	A	A	A	A	A	G	A	H	A	A	A
JAX00326240	12	13721537	0	C	T	C	C	C	C	C	T	C	C	T	C	C	T	C	C	C	C	C	C	C	C	C	C	C	C	C	C	C	C	C	T	C	C	C	C	C	C	C	C	T	C	C	C	C	C
JAX00326242	12	13721651	1	T	C	T	T	T	T	T	C	C	C	C	C	H	C	T	T	T	H	T	C	T	H	C	C	T	T	T	C	T	C	H	C	C	C	H	T	T	T	T	T	C	C	H	T	C	C
JAX00326246	12	13742710	1	A	T	A	A	A	A	A	A	T	A	A	T	A	A	A	A	A	H	A	T	A	H	H	A	A	A	A	A	A	T	A	A	T	A	H	A	A	A	A	A	A	A	A	A	T	T
JAX00326247	12	13745537	1	A	C	C	A	A	A	A	C	C	C	C	C	H	C	A	A	C	H	A	C	C	H	C	C	A	A	A	C	C	C	H	C	C	C	H	A	C	A	C	A	C	C	C	A	C	C
JAX00199849	12	13754842	0	A	G	A	A	A	A	A	G	G	A	G	G	A	G	A	A	A	H	A	G	A	H	G	A	A	A	A	A	A	G	A	G	G	A	H	A	A	A	A	A	G	A	H	A	G	G
JAX00033414	12	13755945	1	C	T	T	C	C	C	C	C	C	T	C	C	H	C	C	C	T	C	C	C	T	C	C	T	C	C	C	T	T	C	H	C	C	T	C	C	T	C	T	C	C	T	H	C	C	C
JAX00326249	12	13760420	0	T	G	T	T	T	T	T	T	G	T	H	G	T	H	T	T	T	H	T	G	T	H	H	T	T	T	T	T	T	G	T	T	G	T	H	T	T	T	T	T	T	T	T	T	G	G
JAX00326250	12	13767842	1	A	T	A	A	A	A	A	T	A	A	T	A	A	T	A	A	A	A	A	A	A	A	H	A	A	A	A	A	A	A	A	T	A	A	A	A	A	A	A	A	T	A	H	A	A	A
JAX00326251	12	13767919	1	A	G	A	A	A	A	A	G	G	A	G	G	A	G	A	A	A	H	A	G	A	H	G	A	A	A	A	A	A	G	A	G	G	A	H	A	A	A	A	A	G	A	H	A	G	G
JAX00326252	12	13768296	0	T	C	T	T	C	T	C	C	C	T	C	C	T	C	C	C	T	C	C	C	T	C	C	T	C	C	T	T	T	C	H	C	C	T	H	C	T	C	T	C	C	T	H	T	C	C
JAX00326256	12	13777932	1	G	A	G	G	G	G	G	A	G	G	A	G	G	A	G	G	G	G	G	G	G	G	H	G	G	G	G	G	G	G	G	A	G	G	G	G	G	G	G	G	A	G	H	G	G	G
JAX00033415	12	13782671	1	G	A	A	G	A	G	A	A	A	G	A	A	G	A	A	A	A	A	A	A	A	A	A	G	A	A	G	G	A	A	H	A	A	G	H	A	A	A	A	A	A	G	A	G	A	A
JAX00033416	12	13790807	1	T	C	C	T	C	T	C	T	T	T	T	T	T	T	C	C	C	H	C	T	C	H	T	T	C	C	T	T	C	T	H	T	T	T	T	C	C	C	C	C	T	T	H	T	T	T
JAX00326257	12	13791445	1	T	C	T	T	T	T	T	C	T	T	C	T	T	C	T	T	T	T	T	T	T	T	H	T	T	T	T	T	T	T	T	C	T	T	T	T	T	T	T	T	C	T	H	T	T	T
JAX00326258	12	13791518	0	T	C	T	T	T	T	T	C	T	T	C	T	T	C	T	T	T	T	T	T	T	T	H	T	T	T	T	T	T	T	T	C	T	T	T	T	T	T	T	T	H	T	H	T	T	T
JAX00326259	12	13791761	1	G	A	G	G	G	G	G	A	A	G	A	A	G	A	G	G	G	H	G	A	G	H	A	G	G	G	G	G	G	A	G	A	A	G	H	G	G	G	G	G	H	G	H	G	A	A
JAX00326261	12	13792148	1	G	A	G	G	A	G	A	G	G	G	G	G	G	G	A	G	G	H	A	G	G	H	G	G	A	A	G	G	G	G	H	G	G	G	G	A	G	A	G	A	G	G	G	G	G	G
JAX00033417	12	13792457	1	A	T	T	A	T	A	T	T	T	A	T	T	A	T	T	A	T	T	T	T	T	T	T	A	T	T	A	A	T	T	H	T	T	A	H	T	T	T	T	T	H	A	T	A	T	T
JAX00326262	12	13792755	1	C	G	C	C	C	C	C	G	G	C	G	G	C	G	C	C	C	H	C	G	C	H	G	C	C	C	C	C	C	G	C	G	G	C	H	C	C	C	C	C	H	C	H	C	G	G
JAX00326263	12	13792949	0	C	T	C	C	C	C	C	T	C	C	T	C	C	T	C	C	C	C	C	C	C	C	H	C	C	C	C	C	C	C	C	T	C	C	C	C	C	C	C	C	H	C	H	C	C	C
JAX00326264	12	13794911	0	A	T	A	A	T	T	T	T	T	A	T	T	H	T	T	A	A	T	T	T	A	T	T	A	T	T	A	A	A	T	H	T	T	A	H	T	A	T	A	T	H	A	H	T	T	T
JAX00033418	12	13802783	1	A	G	G	A	A	G	A	G	G	A	G	G	H	G	A	A	G	H	A	G	G	H	G	A	A	A	A	A	G	G	A	G	G	A	H	A	G	A	G	A	H	A	G	G	G	G
JAX00326270	12	13819441	0	G	A	G	G	G	A	G	A	A	G	A	A	H	A	G	G	G	H	G	A	G	H	A	G	G	G	G	G	G	A	G	A	A	G	H	G	G	G	G	G	H	G	H	A	A	A
JAX00033419	12	13820437	0	T	C	C	T	T	C	T	C	C	T	C	C	H	C	T	T	C	H	T	C	C	H	C	T	T	T	T	T	C	C	T	C	C	T	H	T	C	T	C	T	H	T	C	C	C	C
JAX00033420	12	13821713	1	G	A	A	G	G	G	G	A	A	G	A	A	G	A	G	G	A	H	G	A	A	H	A	G	G	G	G	G	A	A	G	A	A	G	H	G	A	G	A	G	H	G	A	G	A	A
JAX00326273	12	13824884	1	T	G	G	T	T	T	T	G	G	T	G	G	T	G	T	T	G	H	T	G	G	H	G	T	T	T	T	T	G	G	T	G	G	T	H	T	G	T	G	T	H	T	G	T	G	G
JAX00326277	12	13837281	0	A	G	A	A	A	A	A	G	A	A	G	A	A	G	A	A	A	A	H	A	A	A	A	A	A	A	A	A	A	A	A	G	A	A	A	A	A	A	A	A	H	A	H	A	A	A
JAX00326278	12	13859853	0	T	C	C	T	T	T	T	C	T	T	C	T	T	C	T	T	C	T	H	T	C	T	T	T	T	T	T	T	C	T	T	C	T	T	T	T	C	T	C	T	T	T	C	T	T	T
JAX00326280	12	13863423	0	A	G	G	A	A	A	A	G	G	A	G	G	A	G	A	A	G	H	A	G	G	H	G	A	A	A	A	A	G	G	A	G	G	A	H	A	G	A	G	A	H	A	G	A	G	G
JAX00033421	12	13863792	0	A	G	G	A	A	A	A	A	A	A	A	H	A	A	A	A	G	H	A	A	G	A	A	A	A	A	A	A	G	A	A	A	A	A	A	A	G	A	G	A	A	A	H	A	A	A
JAX00326281	12	13866513	0	C	T	C	C	C	C	C	C	T	C	C	T	C	C	C	C	C	H	C	T	C	H	H	C	C	C	C	C	C	T	C	C	T	C	H	C	C	C	C	C	C	C	C	C	T	T
JAX00326283	12	13869389	0	C	T	T	C	C	C	C	T	C	C	H	C	C	T	C	C	T	C	C	C	T	C	H	C	C	C	C	C	T	C	C	T	C	C	C	C	T	C	T	C	H	C	T	C	C	C
JAX00033423	12	13871039	1	T	C	C	T	C	C	C	C	C	C	C	C	C	C	C	C	C	C	C	C	C	C	C	C	C	C	T	C	C	C	C	C	C	C	H	C	C	C	C	C	C	C	C	C	C	C
JAX00326285	12	13877989	0	G	C	G	G	G	G	G	C	C	G	H	C	G	H	G	G	G	H	G	C	G	H	C	G	G	G	G	G	G	C	G	H	C	G	G	G	G	G	G	G	G	G	G	G	C	C
JAX00326288	12	13897947	0	G	A	G	G	G	G	G	G	G	A	G	G	H	G	G	A	G	G	G	G	G	G	G	A	G	G	G	A	G	G	H	G	G	A	G	G	G	G	G	G	H	A	G	G	G	G
JAX00033424	12	13902030	1	C	G	G	C	C	C	C	G	G	C	G	G	C	G	C	C	G	H	C	G	G	H	G	C	C	C	C	C	G	G	C	G	G	C	H	C	G	C	G	C	H	C	G	C	G	G
JAX00033425	12	13907916	0	T	C	C	T	C	C	C	C	C	C	C	C	C	C	C	C	C	C	C	C	C	C	C	C	C	C	T	C	C	C	C	C	C	C	H	C	C	C	C	C	C	C	C	C	C	C
JAX00033426	12	13908828	0	G	T	T	G	G	G	G	G	G	G	G	G	G	G	G	G	T	G	G	G	T	G	G	G	G	G	G	G	T	G	G	G	G	G	G	G	T	G	T	G	G	G	H	G	G	G
JAX00326291	12	13911602	1	A	G	G	A	A	A	A	A	A	A	A	A	A	A	A	A	G	A	A	A	G	A	A	A	A	A	A	A	G	A	A	A	A	A	A	A	G	A	G	A	A	A	H	A	A	A
JAX00033428	12	13943578	1	C	A	C	C	C	C	C	A	A	C	A	A	C	A	C	C	C	H	C	A	C	H	A	C	C	C	C	C	C	A	C	A	A	C	H	C	C	C	C	C	H	C	H	C	A	A
JAX00033429	12	13943720	0	A	G	A	A	A	A	A	G	G	A	G	G	A	G	A	A	A	H	A	G	A	H	G	A	A	A	A	A	A	G	A	G	G	A	H	A	A	A	A	A	H	A	H	A	G	G
JAX00326296	12	13950422	0	G	A	G	G	G	G	G	A	A	G	H	A	G	A	G	G	G	G	G	A	G	G	A	G	G	G	G	G	G	H	G	A	A	G	G	G	G	G	G	G	G	G	G	G	A	H
JAX00326297	12	13966805	1	A	G	A	A	A	A	A	A	G	A	A	G	A	A	A	A	A	H	A	G	A	H	H	A	A	A	A	A	A	G	A	A	G	A	H	A	A	A	A	A	A	A	A	A	G	G
JAX00033430	12	13983858	0	T	C	C	T	T	T	T	C	C	T	C	C	T	C	T	T	C	H	T	C	C	H	C	T	T	T	T	T	C	C	T	C	C	T	H	T	C	T	C	T	H	T	C	T	C	C
JAX00199854	12	13984099	1	G	A	G	G	G	G	G	A	A	G	A	A	G	A	G	G	G	H	G	A	G	H	A	G	G	G	G	G	G	A	G	A	A	G	H	G	G	G	G	G	H	G	H	G	A	A
JAX00033431	12	13984507	0	T	C	C	T	T	T	T	C	C	T	C	C	T	C	T	H	C	H	T	C	C	H	C	T	T	T	T	T	C	C	T	C	C	T	H	T	C	T	C	T	H	T	C	T	C	C
JAX00033432	12	13987774	1	A	G	G	A	G	A	G	G	G	G	G	G	H	G	G	G	G	G	G	G	G	G	G	G	G	G	A	G	G	G	G	G	G	G	H	G	G	G	G	G	G	G	G	A	G	G
JAX00326298	12	14007574	0	A	G	A	A	A	A	A	A	G	A	A	G	A	A	A	A	A	H	A	G	A	H	H	A	A	A	A	A	A	G	A	A	G	A	H	A	A	A	A	A	A	A	A	A	G	G
JAX00326299	12	14009619	0	T	C	T	T	T	T	T	C	T	T	C	T	T	C	T	T	T	T	T	T	T	T	H	T	T	T	T	T	T	T	T	C	T	T	T	T	T	T	T	T	H	T	H	T	T	T
JAX00326304	12	14030209	1	C	T	C	C	C	C	C	C	T	C	C	T	C	C	C	C	C	H	C	T	C	H	H	C	C	C	C	C	C	T	C	C	T	C	H	C	C	C	C	C	C	C	C	C	T	T
JAX00326306	12	14039263	1	A	G	A	A	A	A	A	A	G	A	A	G	A	A	A	A	A	H	A	G	A	H	H	A	A	A	A	A	A	G	A	A	G	A	H	A	A	A	A	A	A	A	A	A	G	G
JAX00199855	12	14039463	0	G	A	G	G	G	G	G	A	A	G	A	A	G	A	G	G	G	H	G	A	G	H	A	G	G	G	G	G	G	A	G	A	A	G	H	G	G	G	G	G	H	G	H	G	A	A
JAX00199856	12	14043755	1	A	G	A	A	A	A	A	G	G	A	G	G	A	G	A	A	A	H	A	G	A	H	G	A	A	A	A	A	A	G	A	G	G	A	H	A	A	A	A	A	H	A	H	A	G	G
JAX00199857	12	14043795	0	T	C	T	T	T	T	T	T	C	T	T	C	T	T	T	T	T	H	T	C	T	H	H	T	T	T	T	T	T	C	T	T	C	T	H	T	T	T	T	T	T	T	T	T	C	C
JAX00033436	12	14049945	1	G	A	A	G	G	G	G	A	A	G	A	A	G	A	G	G	A	H	G	A	A	H	A	G	G	G	G	G	A	A	G	A	A	G	H	G	A	G	A	G	H	G	A	G	A	A
JAX00033437	12	14057301	0	T	C	C	T	T	T	T	C	C	T	C	C	T	C	T	T	C	H	T	C	C	H	C	T	T	T	T	T	C	C	T	C	C	T	H	T	C	T	C	T	H	T	C	T	C	C
JAX00326309	12	14057336	0	G	A	G	G	G	G	G	A	G	G	A	G	G	A	G	G	G	G	G	G	G	G	H	G	G	G	G	G	G	G	G	A	G	G	G	G	G	G	G	G	H	G	H	G	G	G
JAX00326310	12	14057709	0	C	T	T	C	C	C	C	C	C	C	C	C	C	H	C	C	T	C	C	C	T	C	C	C	C	C	C	C	T	C	C	H	C	C	C	C	T	C	T	C	C	C	T	C	C	C
JAX00033440	12	14085958	0	G	T	T	G	G	G	G	G	G	G	G	G	G	G	G	G	T	G	G	G	T	G	G	G	G	G	G	G	T	G	G	G	G	G	G	G	T	G	T	G	G	G	H	G	G	G
JAX00326313	12	14091289	0	G	A	G	G	G	G	G	G	A	G	G	A	G	G	G	G	G	H	G	A	G	H	H	G	G	G	G	G	G	A	G	G	A	G	H	G	G	G	G	G	G	G	G	G	A	A
JAX00033441	12	14091861	1	C	A	A	C	C	C	C	C	C	C	C	C	C	C	C	C	A	C	C	C	A	C	C	C	C	C	C	C	A	C	C	C	C	C	C	C	A	C	A	C	C	C	H	C	C	C
JAX00326314	12	14093197	1	T	C	T	T	T	T	T	C	C	T	C	C	T	C	T	T	T	H	T	C	T	H	C	T	T	T	T	T	T	C	T	C	C	T	H	T	T	T	T	T	H	T	H	T	C	C
JAX00326315	12	14101294	0	T	C	T	T	T	T	T	C	C	T	C	C	T	C	T	T	T	H	T	C	T	H	C	T	T	T	T	T	T	C	T	C	C	T	H	T	T	T	T	T	H	T	H	T	C	C
JAX00326316	12	14120240	1	G	A	G	G	G	G	G	A	G	G	A	G	G	A	G	G	G	G	G	G	G	G	H	G	G	G	G	G	G	G	G	A	G	G	G	G	G	G	G	G	H	G	H	G	G	G
JAX00326318	12	14121711	1	G	A	G	G	G	G	G	G	A	G	G	A	G	G	G	G	G	H	G	A	G	H	H	G	G	G	G	G	G	A	G	G	A	G	H	G	G	G	G	G	G	G	G	G	A	A
JAX00033442	12	14132670	1	T	C	C	T	C	T	C	T	T	C	T	T	H	T	C	C	C	H	C	T	C	H	T	C	C	C	T	C	C	T	C	T	T	C	T	C	C	C	C	C	H	C	H	T	T	T
JAX00326319	12	14132700	1	A	C	C	A	C	A	C	C	C	C	C	C	H	C	C	C	C	C	C	C	C	C	C	C	C	C	A	C	C	C	C	C	C	C	H	C	C	C	C	C	C	C	C	A	C	C
JAX00326320	12	14137255	0	G	C	G	G	G	G	G	G	C	G	G	C	G	G	G	G	G	H	G	C	G	H	H	G	G	G	G	G	G	C	G	G	C	G	H	G	G	G	G	G	G	G	G	G	C	C
JAX00326321	12	14137328	0	C	T	T	C	T	C	T	C	T	T	C	T	H	C	T	T	T	T	T	T	T	T	H	T	T	T	C	T	T	T	T	C	T	T	H	T	T	T	T	T	H	T	H	C	T	T
JAX00326322	12	14138117	0	A	G	G	A	G	A	G	G	G	G	G	G	A	G	G	G	G	G	G	G	G	G	G	G	G	G	A	G	G	G	G	G	G	G	H	G	G	G	G	G	G	G	G	A	G	G
JAX00326323	12	14141161	0	C	G	C	C	C	C	C	C	G	C	C	G	C	C	C	C	C	H	C	G	C	H	H	C	C	C	C	C	C	G	C	C	G	C	H	C	C	C	C	C	C	C	C	C	G	G
JAX00326324	12	14143604	0	T	C	T	T	T	T	T	C	T	T	C	T	T	C	T	T	T	T	T	T	T	T	H	T	T	T	T	T	T	T	T	C	T	T	T	T	T	T	T	T	H	T	H	T	T	T
JAX00326326	12	14144721	0	G	T	T	G	T	G	T	G	G	T	G	G	H	G	T	T	T	H	T	G	T	H	G	T	T	T	G	T	T	G	T	G	G	T	G	T	T	T	T	T	H	T	H	G	G	G
JAX00326328	12	14157756	1	G	A	A	G	G	G	G	G	G	G	G	G	G	G	G	G	A	G	G	G	A	G	G	G	G	G	G	G	A	G	G	G	G	G	G	G	A	G	A	G	G	G	H	G	G	G
JAX00326329	12	14157997	0	G	A	G	G	G	G	G	A	A	G	A	A	G	A	G	G	G	H	G	A	G	H	A	G	G	G	G	G	G	A	G	A	A	G	H	G	G	G	G	G	H	G	H	G	A	A
JAX00326330	12	14179868	1	A	G	G	A	A	A	A	A	A	A	A	A	A	A	A	A	G	A	A	A	G	A	A	A	A	A	A	A	G	A	A	A	A	A	A	A	G	A	G	A	A	A	H	A	A	A
JAX00326331	12	14181544	0	C	T	C	C	T	C	T	C	C	T	C	C	H	C	T	T	C	H	T	C	C	H	C	T	T	T	C	T	C	C	T	C	C	T	C	T	C	T	C	T	H	T	C	C	C	C
JAX00326332	12	14181708	1	G	A	A	G	G	G	G	A	G	G	A	G	G	A	G	G	A	G	G	G	A	G	H	G	G	G	G	G	A	G	G	A	G	G	G	G	A	G	A	G	H	G	A	G	G	G
JAX00326333	12	14182276	0	G	A	A	G	G	G	G	G	A	G	G	A	G	G	G	G	A	H	G	A	A	H	H	G	G	G	G	G	A	A	G	G	A	G	H	G	A	G	A	G	G	G	H	G	A	A
JAX00326334	12	14183382	0	A	T	A	A	A	A	A	T	A	A	T	H	A	H	A	A	A	A	A	H	A	A	H	A	A	A	A	A	A	A	A	T	A	A	A	A	A	A	A	A	H	A	H	A	A	A
JAX00033445	12	14185981	1	C	G	G	C	C	C	C	C	C	C	C	C	C	C	C	C	G	C	C	C	G	C	C	C	C	C	C	C	G	C	C	C	C	C	C	C	G	C	G	C	C	C	H	C	C	C
JAX00033446	12	14186164	1	T	C	C	T	T	T	T	C	C	T	C	C	T	C	T	T	C	H	T	C	C	H	C	T	T	T	T	T	C	C	T	C	C	T	H	T	C	T	C	T	H	T	C	T	C	C
JAX00326337	12	14186351	1	T	C	T	T	T	T	T	C	C	T	C	C	T	C	T	T	T	H	T	C	T	H	C	T	T	T	T	T	T	C	T	C	C	T	H	T	T	T	T	T	H	T	H	T	C	C
JAX00326338	12	14187146	0	C	G	G	C	C	C	C	C	C	C	C	C	C	C	C	C	G	C	C	C	G	C	C	C	C	C	C	C	G	C	C	C	C	C	C	C	G	C	G	C	C	C	H	C	C	C
JAX00326339	12	14187365	0	C	T	C	C	C	C	C	T	T	C	T	T	C	T	C	C	C	H	C	T	C	H	T	C	C	C	C	C	C	T	C	T	T	C	H	C	C	C	C	C	H	C	H	C	T	T
JAX00326340	12	14187669	0	T	G	T	T	T	T	T	T	G	T	T	G	T	T	T	T	T	H	T	G	T	H	H	T	T	T	T	T	T	G	T	T	G	T	H	T	T	T	T	T	T	T	T	T	G	G
JAX00326341	12	14187782	0	T	C	C	T	T	T	T	C	T	T	C	T	T	C	T	T	C	T	T	T	C	T	H	T	T	T	T	T	C	T	T	C	T	T	T	T	C	T	C	T	H	T	C	T	T	T
JAX00033447	12	14190329	0	A	G	G	A	G	A	G	G	A	G	G	A	H	G	G	G	G	H	G	A	G	H	H	G	G	G	A	G	G	A	G	G	A	G	A	G	G	G	G	G	G	G	G	A	A	A
JAX00326342	12	14190906	0	G	A	A	G	A	G	A	A	A	A	A	A	H	A	A	A	A	A	A	A	A	A	A	A	A	A	G	A	A	A	A	A	A	A	H	A	A	A	A	A	A	A	A	G	A	A
JAX00326343	12	14191101	0	C	T	T	C	T	C	T	T	C	T	T	C	H	T	T	T	T	H	T	C	T	H	H	T	T	T	C	T	T	C	T	T	C	T	C	T	T	T	T	T	T	T	T	C	C	C
JAX00326348	12	14194011	1	A	G	G	A	G	A	G	A	A	G	A	A	H	A	G	G	G	H	G	A	G	H	A	G	G	G	A	G	G	A	G	A	A	G	A	G	G	G	G	G	H	G	H	A	A	A
JAX00326349	12	14194796	1	G	A	G	G	G	G	G	A	G	G	A	G	G	A	G	G	G	G	G	G	G	G	H	G	G	G	G	G	G	G	G	A	G	G	G	G	G	G	G	G	H	G	H	G	G	G
JAX00326350	12	14195113	1	T	C	C	T	C	T	C	C	C	C	C	C	H	C	C	C	C	C	C	C	C	C	C	C	C	C	T	C	C	C	C	C	C	C	H	C	C	C	C	C	C	C	C	T	C	C
JAX00199858	12	14200249	1	C	A	C	C	C	C	C	C	A	C	C	A	C	C	C	C	C	H	C	A	C	H	H	C	C	C	C	C	C	A	C	C	A	C	H	C	C	C	C	C	C	C	C	C	A	A
JAX00033448	12	14204499	0	C	T	T	C	T	C	T	T	T	T	T	T	C	T	T	T	T	T	T	T	T	T	T	T	T	T	C	T	T	T	T	T	T	T	H	T	T	T	T	T	T	T	T	C	T	T
JAX00326351	12	14217396	1	T	C	T	T	C	T	C	T	T	C	T	T	H	T	C	C	T	H	C	T	T	H	T	C	C	C	T	C	T	T	C	T	T	C	T	C	T	C	T	C	H	C	T	T	T	T
JAX00326352	12	14218712	0	C	T	C	C	C	C	C	T	T	C	T	T	C	T	C	C	C	H	C	T	C	H	T	C	C	C	C	C	C	T	C	T	T	C	H	C	C	C	C	C	H	C	H	C	T	T
JAX00033449	12	14218815	0	G	T	T	G	T	T	T	T	T	T	T	T	T	T	T	T	T	T	T	T	T	T	T	T	T	T	G	T	T	T	T	T	T	T	H	T	T	T	T	T	T	T	T	T	T	T
JAX00326353	12	14220299	1	G	A	G	G	A	G	A	A	G	A	A	G	H	A	A	A	G	H	A	G	G	H	H	A	A	A	G	A	G	G	A	A	G	A	G	A	G	A	G	A	A	A	H	G	G	G
JAX00326355	12	14222691	0	G	T	G	G	G	G	G	G	T	G	G	T	G	G	G	G	G	H	G	T	G	H	H	G	G	G	G	G	G	T	G	G	T	G	H	G	G	G	G	G	G	G	G	G	T	T
JAX00326356	12	14222836	1	T	C	C	T	T	C	T	T	T	T	T	T	H	T	T	T	C	T	T	T	C	T	T	T	T	T	T	T	C	T	T	T	T	T	T	T	C	T	C	T	T	T	H	C	T	T
JAX00326357	12	14223852	1	T	C	C	T	T	T	T	T	T	T	T	T	T	T	T	T	C	T	T	T	C	T	T	T	T	T	T	T	C	T	T	T	T	T	T	T	C	T	C	T	T	T	H	T	T	T
JAX00326359	12	14225875	0	A	G	A	A	A	A	A	G	A	A	G	A	A	G	A	A	A	A	A	A	A	A	H	A	A	A	A	A	A	A	A	G	A	A	A	A	A	A	A	A	H	A	H	A	A	A
JAX00326360	12	14226234	1	T	G	T	T	T	T	T	G	T	T	G	T	T	G	T	T	T	T	T	T	T	T	H	T	T	T	T	T	T	T	T	G	T	T	T	T	T	T	T	T	H	T	H	T	T	T
JAX00033450	12	14226272	1	A	C	C	A	C	C	C	A	A	A	A	A	H	A	C	A	C	H	C	A	C	H	A	A	C	C	A	A	C	A	H	A	A	A	A	C	C	C	C	C	A	A	H	C	A	A
JAX00326361	12	14226331	1	T	C	T	T	T	T	T	T	C	T	T	C	T	T	T	T	T	H	T	C	T	H	H	T	T	T	T	T	T	C	T	T	C	T	H	T	T	T	T	T	T	T	T	T	C	C
JAX00033451	12	14261578	1	T	A	A	T	A	T	A	A	A	T	A	A	T	A	A	T	A	A	A	A	A	A	A	T	A	A	T	T	A	A	H	A	A	T	H	A	A	A	A	A	H	T	A	T	A	A
JAX00326362	12	14270412	0	T	C	T	T	T	T	T	T	C	T	T	C	T	T	T	T	T	H	T	C	T	H	H	T	T	T	T	T	T	C	T	T	C	T	H	T	T	T	T	T	T	T	T	T	C	C
JAX00326363	12	14270508	1	G	A	G	G	A	G	A	G	G	A	G	G	H	G	A	A	G	H	A	G	G	H	G	A	A	A	G	A	G	G	A	G	G	A	G	A	G	A	G	A	H	A	G	G	G	G
JAX00326365	12	14275030	1	T	G	T	T	T	T	T	T	G	T	T	G	T	T	T	T	T	H	T	G	T	H	H	T	T	T	T	T	T	G	T	T	G	T	H	T	T	T	T	T	T	T	T	T	G	G
JAX00033452	12	14275468	1	T	G	G	T	G	T	G	G	G	G	G	G	H	G	G	G	G	G	G	G	G	G	G	G	G	G	T	G	G	G	G	G	G	G	H	G	G	G	T	G	G	G	G	T	G	G
JAX00326366	12	14278080	0	T	C	C	T	C	T	C	C	C	C	C	C	H	C	C	C	C	C	C	C	C	C	C	C	C	C	T	C	C	C	C	C	C	C	H	C	C	C	T	C	C	C	C	T	C	C
JAX00326367	12	14278127	0	G	A	A	G	G	G	G	G	G	G	G	G	G	G	G	G	A	G	G	G	A	G	G	G	G	G	G	G	A	G	G	G	G	G	G	G	A	G	G	G	G	G	H	G	G	G
JAX00033453	12	14278955	1	T	A	A	T	T	T	T	A	A	T	A	A	T	A	T	T	A	H	T	A	A	H	A	T	T	T	T	T	A	A	T	A	A	T	H	T	A	T	T	T	H	T	A	T	A	A
JAX00326368	12	14283143	1	G	A	G	G	G	G	G	A	A	G	A	A	G	A	G	G	G	H	G	A	G	H	A	G	G	G	G	G	G	A	G	A	A	G	H	G	G	G	G	G	H	G	H	G	A	A
JAX00326369	12	14286689	0	C	T	C	C	C	C	C	T	C	C	T	C	C	T	C	C	C	C	C	C	C	C	H	C	C	C	C	C	C	C	C	T	C	C	C	C	C	C	C	C	H	C	H	C	C	C
JAX00033456	12	14309227	1	T	C	C	T	T	T	T	T	T	T	T	T	T	T	T	T	C	T	T	T	C	T	T	T	T	T	T	T	C	T	T	T	T	T	T	T	C	T	T	T	T	T	H	T	T	T
JAX00326370	12	14328333	0	T	A	T	T	T	T	T	A	T	T	H	T	T	A	T	T	T	T	T	T	T	T	H	T	T	T	T	T	T	T	T	A	T	T	T	T	T	T	T	T	H	T	H	T	T	T
JAX00326371	12	14328978	0	C	A	C	C	C	C	C	A	A	C	A	A	C	A	C	C	C	H	C	A	C	H	A	C	C	C	C	C	C	A	C	A	A	C	H	C	C	C	C	C	H	C	H	C	A	A
JAX00033457	12	14330354	0	A	G	G	A	A	A	A	G	G	A	G	G	A	G	A	A	G	H	A	G	G	H	G	A	A	A	A	A	G	G	A	G	G	A	H	A	G	A	A	A	H	A	G	A	G	G
JAX00033458	12	14335805	1	T	G	G	T	T	G	T	G	G	G	G	G	G	G	T	G	G	H	T	G	G	H	G	G	T	T	T	G	G	G	H	G	G	G	H	T	G	T	G	T	G	G	G	G	G	G
JAX00326372	12	14337743	1	C	T	C	C	C	C	C	T	C	C	T	C	C	T	C	C	C	C	C	C	C	C	H	C	C	C	C	C	C	C	C	T	C	C	C	C	C	C	C	C	H	C	H	C	C	C
JAX00033459	12	14344440	1	G	C	C	G	G	G	G	G	G	G	G	G	G	G	G	G	C	G	G	G	C	G	G	G	G	G	G	G	C	G	G	G	G	G	G	G	C	G	G	G	G	G	H	G	G	G
JAX00199860	12	14349891	0	C	T	C	C	C	C	C	T	T	C	T	T	C	T	C	C	C	H	C	T	C	H	T	C	C	C	C	C	C	T	C	T	T	C	H	C	C	C	C	C	H	C	H	C	T	T
JAX00187622	12	14352207	0	A	G	G	A	G	G	G	G	G	G	G	G	G	G	G	G	G	G	G	G	G	G	G	G	G	G	A	G	G	G	G	G	G	G	H	G	G	G	G	G	G	G	G	G	G	G
JAX00326377	12	14365748	1	T	C	C	T	T	T	T	C	C	T	C	C	T	C	T	T	C	H	T	C	C	H	C	T	T	T	T	T	C	C	T	C	C	T	H	T	C	T	T	T	H	T	C	T	C	C
JAX00326378	12	14366711	0	T	C	T	T	T	T	T	C	T	T	C	T	T	C	T	T	T	T	T	T	T	T	H	T	T	T	T	T	T	T	T	C	T	T	T	T	T	T	T	T	H	T	H	T	T	T
JAX00033460	12	14366870	0	A	G	G	A	A	G	A	G	G	G	G	G	G	G	A	G	G	H	A	G	G	H	G	G	A	A	A	G	G	G	H	G	G	G	H	A	G	A	G	A	G	G	G	G	G	G
JAX00033461	12	14371093	1	T	C	C	T	T	T	T	T	T	T	T	T	T	T	T	T	C	T	T	T	C	T	T	T	T	T	T	T	C	T	T	T	T	T	T	T	C	T	T	T	T	T	H	T	T	T
JAX00326380	12	14372842	1	C	T	C	C	C	C	C	C	T	C	C	T	C	C	C	C	C	H	C	T	C	H	H	C	C	C	C	C	C	T	C	C	T	C	H	C	C	C	C	C	C	C	C	C	T	T
JAX00326381	12	14373041	1	C	T	C	C	C	C	C	T	C	C	T	C	C	T	C	C	C	C	C	C	C	C	H	C	C	C	C	C	C	C	C	T	C	C	C	C	C	C	C	C	H	C	H	C	C	C
JAX00326382	12	14375044	1	T	C	T	T	T	T	T	C	C	T	C	C	T	C	T	T	T	H	T	C	T	H	C	T	T	T	T	T	T	C	T	C	C	T	H	T	T	T	T	T	H	T	H	T	C	C
JAX00033463	12	14405908	0	A	G	G	A	A	A	A	A	G	A	A	G	A	A	A	A	G	G	A	G	G	G	G	A	A	A	A	A	G	G	A	A	G	A	G	A	G	A	A	A	A	A	G	A	G	G
JAX00326384	12	14426431	0	A	C	C	A	A	A	A	A	A	A	A	A	A	A	A	A	C	A	A	A	C	A	A	A	A	A	A	A	C	A	A	A	A	A	A	A	C	A	A	A	A	A	H	A	A	A
JAX00326386	12	14441301	1	C	T	C	C	C	C	C	T	T	C	T	T	C	T	C	C	C	H	C	T	C	T	T	C	C	C	C	C	C	T	C	T	T	C	H	C	C	C	C	C	H	C	H	C	T	T
JAX00326387	12	14441845	1	A	G	A	A	A	A	A	G	A	A	G	A	A	G	A	A	A	A	A	A	A	A	G	A	A	A	A	A	A	A	A	G	A	A	A	A	A	A	A	A	H	A	H	A	A	A
JAX00326388	12	14442209	1	T	C	T	T	T	T	T	T	C	T	T	C	T	T	T	T	T	H	T	C	T	C	T	T	T	T	T	T	T	C	T	T	C	T	H	T	T	T	T	T	T	T	T	T	C	C
JAX00326389	12	14442365	1	C	T	C	C	C	C	C	T	C	C	T	C	C	T	C	C	C	C	C	C	C	C	T	C	C	C	C	C	C	C	C	T	C	C	C	C	C	C	C	C	H	C	H	C	C	C
JAX00326390	12	14442574	1	C	T	C	C	C	C	C	T	T	C	T	T	C	T	C	C	C	H	C	T	C	T	T	C	C	C	C	C	C	T	C	T	T	C	H	C	C	C	C	C	H	C	H	C	T	T
JAX00326391	12	14446386	0	A	G	G	A	A	A	A	G	G	A	G	G	A	G	A	A	G	H	A	G	G	G	G	A	A	A	A	A	G	G	A	G	G	A	H	A	G	A	A	A	G	A	G	A	G	G
JAX00033466	12	14447086	1	G	T	T	G	G	G	G	G	G	G	G	G	G	G	G	G	T	G	G	G	T	G	G	G	G	G	G	G	T	G	G	G	G	G	G	G	T	G	G	G	G	G	H	G	G	G
JAX00326392	12	14451721	1	G	A	G	G	G	G	G	A	G	G	A	G	G	A	G	G	G	G	G	G	G	G	A	G	G	G	G	G	G	G	G	A	G	G	G	G	G	G	G	G	H	G	H	G	G	G
JAX00326393	12	14454197	1	T	A	T	T	T	T	T	A	T	T	A	T	T	A	T	T	T	T	T	T	T	T	A	T	T	T	T	T	T	T	T	A	T	T	T	T	T	T	T	T	H	T	H	T	T	T
JAX00033467	12	14458834	0	A	T	T	A	A	A	A	T	A	A	T	A	A	T	A	A	T	A	A	A	T	A	T	A	A	A	A	A	T	A	A	T	A	A	A	A	T	A	A	A	H	A	T	A	A	A
JAX00033468	12	14459777	1	T	C	C	T	T	T	T	C	C	T	C	C	T	C	T	T	C	H	T	C	C	C	C	T	T	T	T	T	C	C	T	C	C	T	H	T	C	T	T	T	H	T	C	T	C	C
JAX00326395	12	14465199	1	C	G	G	C	C	C	C	G	G	C	G	G	C	G	C	C	G	H	C	G	G	G	G	C	C	C	C	C	G	G	C	G	G	C	H	C	G	C	C	C	H	C	G	C	G	G
JAX00326398	12	14507904	1	C	G	C	C	C	G	C	C	C	C	C	C	H	C	C	C	C	C	C	C	C	C	C	C	C	C	C	C	C	C	C	C	C	C	C	C	C	C	G	C	C	C	C	G	C	C
JAX00033472	12	14539332	1	T	G	T	T	T	T	T	G	G	T	G	G	T	G	T	T	T	H	T	G	T	G	G	T	T	T	T	T	T	G	T	G	G	T	H	T	T	T	T	T	H	T	H	T	G	G
JAX00033473	12	14543138	1	G	A	G	G	G	G	G	A	G	G	A	G	G	A	G	G	G	G	G	G	G	G	A	G	G	G	G	G	G	G	G	A	G	G	G	G	G	G	G	G	H	G	H	G	G	G
JAX00326400	12	14560870	1	C	T	C	C	C	C	C	C	T	C	C	T	C	C	C	C	C	H	C	T	C	T	C	C	C	C	C	C	C	T	C	C	T	C	H	C	C	C	C	C	C	C	C	C	T	T
JAX00326401	12	14561011	0	G	C	G	G	G	G	G	C	G	G	C	G	G	C	G	G	G	G	G	G	G	G	C	G	G	G	G	G	G	G	G	C	G	G	G	G	G	G	G	G	H	G	H	G	G	G
JAX00033476	12	14563679	1	G	A	A	G	G	G	G	A	A	G	A	A	G	A	G	G	A	H	G	A	A	H	A	G	G	G	G	G	A	A	G	A	A	G	H	G	A	G	G	G	H	G	A	G	A	A
JAX00326404	12	14563937	1	C	G	C	C	C	C	C	C	G	C	C	G	C	C	C	C	C	H	C	G	C	H	C	C	C	C	C	C	C	G	C	C	G	C	H	C	C	C	C	C	C	C	C	C	G	G
JAX00326405	12	14564013	1	C	G	C	C	C	C	C	C	G	C	C	G	C	C	C	C	C	H	C	G	C	H	C	C	C	C	C	C	C	G	C	C	G	C	H	C	C	C	C	C	C	C	C	C	G	G
JAX00326406	12	14564158	1	T	C	T	T	T	T	T	C	T	T	C	T	T	C	T	T	T	T	T	T	T	T	C	T	T	T	T	T	T	T	T	C	T	T	T	T	T	T	T	T	H	T	H	T	T	T
JAX00326410	12	14615547	0	G	T	G	G	G	G	G	T	G	G	H	G	G	T	G	G	G	G	G	G	G	G	T	G	G	G	G	G	G	G	G	T	G	G	G	G	G	G	G	G	H	G	H	G	G	G
JAX00326411	12	14616994	1	A	T	A	A	A	A	A	A	T	A	A	T	A	A	A	A	A	H	A	T	A	H	A	A	A	A	A	A	A	T	A	A	T	A	H	A	A	A	A	A	A	A	A	A	T	T
JAX00033479	12	14619646	0	G	A	G	G	G	G	G	A	G	G	A	G	G	A	G	G	G	G	G	G	G	G	H	G	G	G	G	G	G	G	G	A	G	G	G	G	G	G	G	G	H	G	H	G	G	G
JAX00326413	12	14640236	1	C	A	C	C	C	C	C	C	A	C	C	A	C	C	C	C	C	H	C	A	C	H	H	C	C	C	C	C	C	A	C	C	A	C	H	C	C	C	C	C	C	C	C	C	A	A
JAX00326414	12	14645945	0	T	A	T	T	T	T	T	T	A	T	T	A	H	T	T	T	T	H	T	A	T	H	A	T	T	T	T	T	T	A	T	T	A	T	H	T	T	T	T	T	T	T	T	T	A	A
JAX00326415	12	14646217	1	A	G	A	A	A	A	A	A	G	A	A	G	A	A	A	A	A	H	A	G	A	H	H	A	A	A	A	A	A	G	A	A	G	A	H	A	A	A	A	A	A	A	A	A	G	G
JAX00326416	12	14651316	1	T	C	T	T	T	T	T	C	T	T	C	T	T	C	T	T	T	T	T	T	T	T	H	T	T	T	T	T	T	T	T	C	T	T	T	T	T	T	T	T	H	T	H	T	T	T
JAX00033482	12	14659850	0	G	T	G	G	G	G	G	T	T	G	T	T	G	T	G	G	G	H	G	T	G	H	T	G	G	G	G	G	G	T	G	T	T	G	H	G	G	G	G	G	H	G	H	G	T	T
JAX00199867	12	14661712	0	T	C	T	T	T	T	T	C	C	T	C	C	T	C	T	T	T	H	T	C	T	H	C	T	T	T	T	T	T	C	T	C	C	T	H	T	T	T	T	T	H	T	H	T	C	C
JAX00033483	12	14664269	1	A	G	A	A	A	A	A	G	G	A	G	G	A	G	A	A	A	H	A	G	A	H	G	A	A	A	A	A	A	G	A	G	G	A	H	A	A	A	A	A	H	A	H	A	G	G
JAX00033484	12	14682037	0	C	A	A	C	C	C	C	C	C	C	C	C	C	C	C	C	A	C	C	C	A	C	C	C	C	C	C	C	A	C	C	C	C	C	C	C	A	C	C	C	C	C	H	C	C	C
JAX00326421	12	14694800	1	A	C	A	A	A	A	A	C	A	A	C	A	A	C	A	A	A	A	A	A	A	A	H	A	A	A	A	A	A	A	A	C	A	A	A	A	A	A	A	A	H	A	H	A	A	A
JAX00033485	12	14707476	1	G	A	A	G	G	G	G	G	G	G	G	G	G	G	G	G	A	G	G	G	A	G	G	G	G	G	G	G	A	G	G	G	G	G	G	G	A	G	G	G	G	G	H	G	G	G
JAX00326424	12	14723322	1	A	C	A	A	A	A	A	C	C	A	C	C	A	C	A	A	A	H	A	C	A	H	C	A	A	A	A	A	A	C	A	C	C	A	H	A	A	A	A	A	H	A	H	A	C	C
JAX00199869	12	14723401	1	G	A	G	G	G	G	G	A	A	G	A	A	G	A	G	G	G	H	G	A	G	H	A	G	G	G	G	G	G	A	G	A	A	G	H	G	G	G	G	G	H	G	H	G	A	A
JAX00326426	12	14737342	0	T	C	T	T	T	T	T	C	C	T	C	C	T	C	T	T	T	H	T	C	T	H	C	T	T	T	T	T	T	C	T	C	C	T	H	T	T	T	T	T	H	T	H	T	C	C
JAX00033489	12	14738374	0	T	G	G	T	T	T	T	T	T	T	T	T	T	T	T	T	G	T	T	T	G	T	T	T	T	T	T	T	G	T	T	T	T	T	T	T	G	T	T	T	T	T	H	T	T	T
JAX00326432	12	14758974	0	T	C	T	T	T	T	T	T	C	T	T	C	T	T	T	T	T	H	T	C	T	H	H	T	T	T	T	T	T	C	T	T	C	T	H	T	T	T	T	T	T	T	T	T	C	C
JAX00326433	12	14761144	1	G	A	A	G	G	A	G	G	G	G	G	G	H	G	G	G	A	G	G	G	A	G	G	G	G	G	G	G	A	G	G	G	G	G	G	G	A	G	A	G	G	G	H	A	G	G
JAX00326435	12	14765750	1	G	A	G	G	G	G	G	A	G	G	A	G	G	A	G	G	G	G	G	G	G	G	H	G	G	G	G	G	G	G	G	A	G	G	G	G	G	G	G	G	H	G	H	G	G	G
JAX00326436	12	14769851	1	C	T	C	C	C	C	C	T	T	C	T	T	C	T	C	C	C	H	C	T	C	H	T	C	C	C	C	C	C	T	C	T	T	C	H	C	C	C	C	C	H	C	H	C	T	T
JAX00326437	12	14769898	0	T	C	T	T	T	T	T	T	C	T	T	C	T	T	T	T	T	T	T	C	T	H	C	T	T	T	T	T	T	C	T	T	C	T	H	T	T	T	T	T	T	T	T	T	C	C
JAX00033492	12	14780543	0	C	T	C	C	C	T	C	C	C	T	C	C	T	C	C	T	C	C	C	C	C	C	C	T	C	C	C	T	C	C	H	C	C	T	C	C	C	C	T	C	H	T	C	T	C	C
JAX00033493	12	14803672	1	A	G	G	A	A	G	A	G	G	G	G	G	G	G	A	G	G	H	A	G	G	H	G	G	A	A	A	G	G	G	H	G	G	G	H	A	G	A	G	A	G	G	G	G	G	G
JAX00033494	12	14812543	1	G	A	A	G	G	G	G	G	G	G	G	G	G	G	G	G	A	G	G	G	A	G	G	G	G	G	G	G	A	G	G	G	G	G	G	G	A	G	G	G	G	G	H	G	G	G
JAX00326439	12	14829210	0	G	T	T	G	G	G	G	G	G	G	G	G	G	G	G	G	T	G	G	G	T	G	G	G	G	G	G	G	T	G	G	G	G	G	G	G	T	G	G	G	G	G	H	G	G	G
JAX00326442	12	14832723	0	C	T	T	C	C	C	C	T	T	C	T	T	C	T	C	C	T	H	C	T	T	H	T	C	C	C	C	C	T	T	C	T	T	C	H	C	T	C	C	C	H	C	T	C	T	T
JAX00326445	12	14833339	1	G	A	A	G	G	G	G	A	G	G	A	G	G	A	G	G	A	G	G	G	A	G	H	G	G	G	G	G	A	G	G	A	G	G	G	G	A	G	G	G	H	G	A	G	G	G
JAX00326446	12	14836484	1	C	T	C	C	C	C	C	T	C	C	T	C	C	T	C	C	C	C	C	C	C	C	H	C	C	C	C	C	C	C	C	T	C	C	C	C	C	C	C	C	H	C	H	C	C	C
JAX00326447	12	14838738	0	T	C	T	T	T	T	T	T	C	T	T	C	T	T	T	T	T	H	T	C	T	H	H	T	T	T	T	T	T	C	T	T	C	T	H	T	T	T	T	T	T	T	T	T	C	C
JAX00033496	12	14859361	0	A	G	G	A	A	G	A	G	G	A	G	G	G	G	A	A	G	H	A	G	G	H	G	A	A	A	A	A	G	G	A	G	G	A	A	A	G	A	G	A	H	A	G	G	H	G
JAX00033497	12	14860161	0	T	C	C	T	T	C	T	C	C	T	C	C	H	C	T	T	C	T	T	C	C	H	C	T	T	T	T	T	C	C	T	C	C	T	T	T	C	T	C	T	T	T	C	C	C	C
JAX00326452	12	14886186	1	G	C	G	G	G	C	G	C	C	G	C	C	H	C	G	G	G	H	G	C	G	H	C	G	G	G	G	G	G	C	G	C	C	G	G	G	G	G	C	G	H	G	H	C	C	C
JAX00326453	12	14894398	1	T	C	C	T	T	C	T	C	C	T	C	C	H	C	T	T	C	H	T	C	C	H	C	T	T	T	T	T	C	C	T	C	C	T	T	T	C	T	C	T	H	T	C	C	C	C
JAX00326454	12	14894659	0	T	A	T	T	T	T	T	A	A	T	A	A	T	A	T	T	T	H	T	A	T	H	A	T	T	T	T	T	T	A	T	A	A	T	H	T	T	T	T	T	H	T	H	T	A	A
JAX00033499	12	14894806	1	C	T	T	C	C	T	C	C	C	C	C	C	H	C	C	C	T	C	C	C	T	C	C	C	C	C	C	C	T	C	C	C	C	C	C	C	T	C	T	C	C	C	H	T	C	C
JAX00326455	12	14895002	0	G	A	G	G	G	A	G	G	G	G	G	G	G	G	G	G	G	G	G	G	G	G	G	G	G	G	G	G	G	G	G	G	G	G	G	G	G	G	A	G	G	G	G	A	G	G
JAX00326456	12	14895110	1	C	G	C	C	C	C	C	G	G	C	G	G	C	G	C	C	C	H	C	G	C	H	G	C	C	C	C	C	C	G	C	G	G	C	H	C	C	C	C	C	H	C	H	C	G	G
JAX00033501	12	14895157	1	A	G	G	A	A	G	A	A	A	A	A	A	H	A	A	A	G	A	A	A	G	A	A	A	A	A	A	A	G	A	A	A	A	A	A	A	G	A	G	A	A	A	H	G	A	A
JAX00326458	12	14899573	0	T	A	T	T	T	A	T	T	T	T	T	T	H	T	T	T	T	T	T	T	T	T	T	T	T	T	T	T	T	T	T	T	T	T	T	T	T	T	A	T	T	T	T	A	T	T
[truncated: 16,113 more rows]
[truncated: 127 more columns]
