# Supplementary material for: Genetic Analysis of Hematological Parameters in Incipient Lines of the Collaborative Cross
Source: G3 (Bethesda). 2012 Feb 1;2(2):157–65. doi: 10.1534/g3.111.001776 (PMC3284323; doi:10.1534/g3.111.001776)
Supplement: Supporting Information [file supp_2.2.157_TableS2.zip › chr13.csv]

id	chr	position	array	call0	call2	B/J	C57BL/6J	129/SvlmJ	NOD/LtJ	NZO/LtJ	CAST/EiJ	PWK/PhJ.2	WSB/EiJ	OR13m69	OR205m51	OR549m62	OR857m67	OR941m72	OR1390m66	OR1519m154	OR1536m143	OR2020m60	OR829m74	OR1122m139	OR125m64	OR190m55	OR220m52	OR291m157	OR380m69	OR489m79	OR555m52	OR559m152	OR699m69	OR779m146	OR822m147	OR896m61	OR940m160	OR1246m70	OR1401m157	OR1427m53	OR2075m59	OR2168m52	OR773m68	OR3594m47	OR3066m50	OR5066m143	OR3289m52	OR5049m130	OR5154m140
JAX00348743	13	3006383	0	T	C	C	T	C	C	C	C	C	C	C	C	C	C	C	T	C	C	C	C	C	C	C	C	H	C	C	C	C	C	C	C	C	C	C	C	C	C	C	C	H	C	C	C	H	C
JAX00041141	13	3012032	1	T	C	C	T	C	C	C	C	C	C	C	C	C	C	C	T	C	C	C	C	C	C	C	C	H	C	C	C	C	C	C	C	C	C	C	C	C	C	C	C	H	C	C	C	H	C
JAX00348746	13	3048572	1	A	G	A	A	A	A	G	A	G	A	G	A	A	G	G	A	G	A	A	A	G	A	A	A	A	G	G	A	A	A	A	G	A	A	A	A	A	A	G	A	A	A	G	G	A	A
JAX00201831	13	3130261	1	A	G	A	A	A	A	G	G	G	A	G	A	A	G	G	A	G	A	A	A	G	A	A	A	A	G	G	A	A	A	G	G	A	A	A	A	A	A	G	A	A	A	G	G	A	A
JAX00348759	13	3154779	1	C	T	C	C	C	C	T	C	T	C	T	C	C	T	T	C	T	C	C	C	T	C	C	C	C	T	T	C	C	C	C	T	C	C	C	C	C	C	T	C	C	C	T	T	C	C
JAX00348761	13	3155838	1	T	A	T	T	T	T	A	T	A	T	A	T	T	A	A	T	A	T	T	T	A	T	T	T	T	A	A	T	T	T	T	A	T	T	T	T	T	T	A	T	T	T	A	A	T	T
JAX00041151	13	3185952	1	T	C	T	T	T	T	C	T	C	T	C	T	T	C	C	T	C	T	T	T	C	T	T	T	T	C	C	T	T	T	T	C	T	T	T	T	T	T	C	T	T	T	C	C	T	T
JAX00348763	13	3187656	1	G	A	G	G	G	G	G	G	A	G	G	G	G	G	A	G	G	G	G	G	G	G	G	G	G	G	A	G	G	G	G	G	G	G	G	G	G	G	G	G	G	G	A	A	G	G
JAX00348764	13	3190524	1	A	T	A	A	A	A	T	T	T	A	T	A	A	T	T	A	T	A	A	A	T	A	A	A	A	T	T	A	A	A	T	T	A	A	A	A	A	A	T	A	A	A	T	T	A	A
JAX00348765	13	3244300	0	T	G	T	T	T	T	T	T	G	T	T	T	T	T	G	T	T	T	T	T	T	T	T	T	T	T	G	T	T	T	T	T	T	T	T	T	T	T	T	T	T	T	G	G	T	T
JAX00348767	13	3251086	0	A	G	A	A	A	A	G	A	G	A	G	A	A	G	G	A	G	A	A	A	G	A	A	A	A	G	G	A	A	A	A	G	A	A	A	A	A	A	G	A	A	A	G	G	A	A
JAX00041157	13	3252611	1	A	G	G	A	G	G	A	G	A	G	A	G	G	A	A	A	A	G	G	G	A	G	G	G	H	A	A	H	G	G	G	A	G	G	G	G	G	G	A	G	H	G	A	A	H	G
JAX00041159	13	3268047	0	C	T	C	C	C	C	T	C	T	C	T	C	C	T	T	C	H	C	C	C	T	C	C	C	C	T	T	C	C	C	C	H	C	C	C	C	C	C	H	C	C	C	T	T	C	C
JAX00348770	13	3268070	0	A	T	A	A	A	A	A	T	A	A	A	A	A	A	A	A	A	A	A	A	A	A	A	A	A	A	A	A	A	A	T	A	A	A	A	A	A	A	A	A	A	A	A	A	A	A
JAX00348771	13	3268980	0	G	A	G	G	G	G	A	G	A	G	A	G	G	A	A	G	H	G	G	G	A	G	G	G	G	A	A	G	G	G	G	H	G	G	G	G	G	G	H	G	G	G	A	A	G	G
JAX00348772	13	3269440	0	T	C	T	T	T	T	C	T	C	T	C	T	T	C	C	T	H	T	T	T	C	T	T	T	T	C	C	T	T	T	T	H	T	T	T	T	T	T	H	T	T	T	C	C	T	T
JAX00041162	13	3306654	1	A	G	A	A	A	A	G	A	G	A	G	A	A	G	G	A	H	A	A	A	G	A	A	A	A	G	G	A	A	A	A	H	A	A	A	A	A	A	H	A	A	A	G	G	A	A
JAX00348773	13	3317042	1	A	G	A	A	A	A	G	G	G	A	G	A	A	G	G	A	H	A	A	A	G	A	A	A	A	G	G	A	A	A	G	H	A	A	A	A	A	A	H	A	A	A	G	G	A	A
JAX00041163	13	3343767	0	A	G	G	A	G	G	G	G	G	G	G	G	G	G	G	A	G	G	G	G	G	G	G	G	H	G	G	H	G	G	G	G	G	G	G	G	G	G	G	G	H	G	G	G	H	G
JAX00348774	13	3346486	0	C	G	C	C	C	C	G	G	G	C	G	C	C	G	G	C	C	C	C	C	G	C	C	C	C	G	H	C	C	C	G	C	C	C	C	C	C	C	C	C	C	C	G	G	C	C
JAX00348779	13	3374866	0	T	C	T	T	T	T	C	T	C	T	C	T	T	C	C	T	H	T	T	T	C	T	T	T	T	C	C	T	T	T	T	H	T	T	T	T	T	T	H	T	T	T	C	C	T	T
JAX00348783	13	3407463	1	T	C	T	T	T	T	C	C	C	T	C	T	T	C	C	T	H	T	T	T	C	T	T	T	T	C	C	T	T	T	C	H	T	T	T	T	T	T	H	T	T	T	C	C	T	T
JAX00041170	13	3416958	1	T	G	G	T	G	G	T	T	T	G	T	G	G	T	T	T	H	G	G	G	T	G	G	G	H	T	T	H	G	G	T	H	G	G	G	G	G	G	H	G	H	G	T	T	H	G
JAX00041171	13	3435505	0	A	G	G	A	G	G	G	G	G	G	G	G	G	G	G	A	G	G	G	G	G	G	G	G	H	G	G	H	G	G	G	G	G	G	G	G	G	G	G	G	H	G	G	G	H	G
JAX00041175	13	3482634	0	A	C	A	A	A	A	C	C	C	A	C	A	A	C	C	A	H	A	A	A	C	A	A	A	A	C	H	A	A	A	C	H	A	A	A	A	A	A	H	A	A	A	C	C	A	A
JAX00348785	13	3494360	1	A	G	A	A	A	A	G	G	G	A	G	A	A	G	G	A	H	A	A	A	G	A	A	A	A	G	H	A	A	A	G	H	A	A	A	A	A	A	H	A	A	A	G	G	A	A
JAX00348786	13	3494837	1	G	C	G	G	G	G	C	G	C	G	C	G	G	C	C	G	H	G	G	G	C	G	G	G	G	C	H	G	G	G	G	H	G	G	G	G	G	G	H	G	G	G	C	H	G	G
JAX00041176	13	3495976	0	A	G	A	A	A	A	G	G	G	A	G	A	A	G	G	A	H	A	A	A	G	A	A	A	A	G	H	A	A	A	G	H	A	A	A	A	A	A	H	A	A	A	G	G	A	A
JAX00348787	13	3499720	0	G	A	G	G	G	G	A	G	A	G	A	G	G	A	A	G	H	G	G	G	A	G	G	G	G	A	H	G	G	G	G	H	G	G	G	G	G	G	H	G	G	G	A	H	G	G
JAX00348788	13	3521822	1	C	T	C	C	C	C	T	C	T	C	T	C	C	T	T	C	H	C	C	C	T	C	C	C	C	T	H	C	C	C	C	H	C	C	C	C	C	C	H	C	C	C	T	H	C	C
JAX00348789	13	3525862	1	G	T	G	G	G	G	T	G	G	G	T	G	G	T	G	G	H	G	G	G	T	G	G	G	G	T	G	G	G	G	G	H	G	G	G	G	G	G	H	G	G	G	G	G	G	G
JAX00348790	13	3525984	1	A	G	A	A	A	A	G	G	G	A	G	A	A	G	G	A	H	A	A	A	G	A	A	A	A	G	H	A	A	A	G	H	A	A	A	A	A	A	H	A	A	A	G	G	A	A
JAX00348791	13	3532899	0	C	T	C	C	C	C	T	T	T	C	T	C	C	T	T	C	H	C	C	C	T	C	C	C	C	T	H	C	C	C	T	H	C	C	C	C	C	C	H	C	C	C	T	T	C	C
JAX00041179	13	3532927	1	A	G	G	A	G	G	G	A	G	G	G	G	G	G	G	A	G	G	G	G	G	G	G	G	H	G	G	H	G	G	A	G	G	G	G	G	G	G	G	G	H	G	G	H	H	G
JAX00348792	13	3535126	1	A	G	A	A	A	A	A	G	A	A	A	A	A	A	A	A	A	A	A	A	A	A	A	A	A	A	A	A	A	A	G	A	A	A	A	A	A	A	A	A	A	A	A	H	A	A
JAX00348795	13	3554816	0	T	C	T	T	T	T	T	T	C	T	T	T	T	T	C	T	T	T	T	T	T	T	T	T	T	T	H	T	T	T	T	T	T	T	T	T	T	T	T	T	T	T	C	H	T	T
JAX00041181	13	3563448	0	T	C	C	T	C	T	C	C	C	T	C	H	C	C	C	T	H	C	C	C	C	T	T	T	T	C	H	H	C	C	C	C	C	T	H	T	T	C	C	T	H	T	C	C	H	C
JAX00041182	13	3567151	0	T	C	C	T	C	T	C	C	C	T	C	H	C	C	C	T	H	C	C	C	C	T	T	T	T	C	H	C	C	C	C	C	C	T	H	T	T	C	C	T	H	T	C	C	H	C
JAX00348796	13	3568807	1	T	G	T	T	T	T	G	G	G	T	G	T	T	G	G	T	H	T	T	T	G	T	T	T	T	G	H	T	T	T	G	H	T	T	T	T	T	T	H	T	T	T	G	G	T	T
JAX00348797	13	3600915	1	G	A	G	G	G	G	G	A	G	G	G	G	G	G	G	G	G	G	G	G	G	G	G	G	G	G	G	G	G	G	A	G	G	G	G	G	G	G	G	G	G	G	G	H	G	G
JAX00348798	13	3600997	0	G	A	G	G	G	G	A	G	A	G	A	G	G	A	A	G	H	G	G	G	A	G	G	G	G	A	H	G	G	G	G	H	G	G	G	G	G	G	H	G	G	G	A	H	G	G
JAX00041184	13	3627008	1	T	A	A	T	A	T	A	A	A	T	A	H	A	A	A	T	H	A	A	A	A	T	T	T	T	A	H	H	A	A	A	A	A	T	H	T	T	A	A	T	H	T	A	A	H	A
JAX00348799	13	3631088	0	T	A	T	T	T	A	T	T	T	T	T	H	T	T	T	T	T	T	T	T	T	T	A	H	H	T	H	T	T	T	T	T	T	A	H	T	A	T	T	A	T	T	T	T	T	T
JAX00041185	13	3632531	0	A	G	G	A	G	A	G	G	G	A	G	H	G	G	G	A	H	G	G	G	G	A	A	A	A	G	H	H	G	G	G	G	G	A	H	A	A	G	G	A	H	A	G	G	H	G
JAX00041186	13	3632956	0	C	T	T	C	T	C	C	T	C	C	C	H	T	C	C	C	C	T	T	T	C	C	C	C	C	C	C	H	T	T	T	H	T	C	H	C	C	T	H	C	H	C	C	H	H	T
JAX00348802	13	3638000	0	G	A	G	G	G	G	A	G	G	G	A	G	G	A	G	G	H	G	G	G	A	G	G	G	G	A	G	G	G	G	G	H	G	G	G	G	G	G	H	G	G	G	G	G	G	G
JAX00348803	13	3639398	1	T	C	T	T	T	T	T	C	T	T	T	T	T	T	T	T	T	T	T	T	T	T	T	T	T	T	T	T	T	T	C	T	T	T	T	T	T	T	T	T	T	T	T	H	T	T
JAX00348804	13	3639410	0	G	C	C	G	C	G	G	G	G	G	G	H	C	G	G	G	G	C	C	C	G	G	G	G	G	G	G	H	C	C	G	H	C	G	H	G	G	C	H	G	H	G	G	G	H	C
JAX00348805	13	3656590	1	C	T	T	C	T	C	T	T	T	C	T	H	T	T	T	C	H	T	T	T	T	C	C	C	C	T	H	H	T	T	T	T	T	C	H	C	C	T	T	C	H	C	T	T	H	T
JAX00041188	13	3658533	0	C	A	A	C	A	C	C	C	C	C	C	H	A	C	C	C	C	A	H	A	C	C	C	C	C	C	C	H	A	A	C	A	A	C	H	C	C	A	A	C	H	C	C	C	H	A
JAX00348807	13	3673866	0	C	T	C	C	C	C	T	C	T	C	T	C	C	T	T	C	H	C	C	C	T	C	C	C	C	T	H	C	C	C	C	H	C	C	C	C	C	C	H	C	C	C	T	H	C	C
JAX00348808	13	3674089	1	C	T	C	C	C	C	C	T	C	C	C	C	C	C	C	C	C	C	C	C	C	C	C	C	C	C	C	C	C	C	T	C	C	C	C	C	C	C	C	C	C	C	C	H	C	C
JAX00348809	13	3676949	0	T	C	T	T	T	T	C	C	C	T	C	T	T	C	C	T	H	T	T	T	C	T	T	T	T	C	H	T	T	T	C	H	T	T	T	T	T	T	H	T	T	T	C	C	T	T
JAX00348810	13	3680884	1	G	A	G	G	G	G	G	G	A	G	G	G	G	G	A	G	G	G	G	G	G	G	G	G	G	G	H	G	G	G	G	G	G	G	G	G	G	G	G	G	G	G	A	H	G	G
JAX00041191	13	3699914	0	C	T	T	C	T	C	T	C	T	C	T	H	T	T	T	C	H	T	T	T	T	C	C	C	C	T	H	H	T	T	C	T	T	C	H	C	C	T	T	C	H	C	T	H	H	T
JAX00348816	13	3725411	1	C	G	G	C	G	C	C	C	C	C	C	H	G	C	C	C	C	G	G	G	C	C	C	C	C	C	C	H	G	G	C	H	G	C	H	C	C	G	H	C	H	C	C	C	H	G
JAX00348817	13	3728658	0	C	T	C	C	C	C	T	C	C	C	H	C	C	T	C	C	H	C	C	C	T	C	C	C	C	T	C	C	C	C	C	H	C	C	C	C	C	C	H	C	C	C	C	C	C	C
JAX00348818	13	3730442	1	C	T	C	C	C	C	T	C	C	C	T	C	C	T	C	C	H	C	C	C	T	C	C	C	C	T	C	C	C	C	C	H	C	C	C	C	C	C	H	C	C	C	C	C	C	C
JAX00041193	13	3750030	0	A	T	T	A	T	A	T	T	T	A	T	H	T	T	T	A	H	T	T	T	T	A	A	A	A	T	H	H	T	T	T	T	T	A	H	A	A	T	T	A	H	A	T	T	H	T
JAX00041194	13	3751818	1	A	G	G	A	G	A	G	G	G	A	G	H	G	G	G	A	H	G	G	G	G	A	A	A	A	G	H	H	G	G	G	G	G	A	H	A	A	G	G	A	H	A	G	G	H	G
JAX00348819	13	3752768	0	A	C	A	A	A	A	C	C	A	A	C	A	A	C	A	A	C	A	A	A	C	A	A	A	A	C	A	A	A	A	C	C	A	A	A	A	A	A	C	A	A	A	A	C	A	A
JAX00348820	13	3753890	1	G	A	G	G	G	G	A	A	G	G	A	G	G	A	G	G	H	G	G	G	A	G	G	G	G	A	G	G	G	G	A	H	G	G	G	G	G	G	H	G	G	G	G	H	G	G
JAX00348821	13	3754789	1	G	A	G	G	G	G	A	G	A	G	A	G	G	A	A	G	H	G	G	G	A	G	G	G	G	A	H	G	G	G	G	H	G	G	G	G	G	G	H	G	G	G	A	H	G	G
JAX00348823	13	3756792	0	A	G	A	A	A	A	A	G	A	A	A	A	A	A	A	A	A	A	A	A	A	A	A	A	A	A	A	A	A	A	G	A	A	A	A	A	A	A	A	A	A	A	A	H	A	A
JAX00348824	13	3759652	1	A	C	A	A	A	A	A	C	C	A	A	A	A	A	C	A	A	A	A	A	A	A	A	A	A	A	H	A	A	A	C	A	A	A	A	A	A	A	A	A	A	A	C	C	A	A
JAX00041196	13	3761314	0	T	C	C	T	C	T	C	C	C	T	C	H	C	C	C	T	H	C	C	C	C	T	T	T	T	C	H	H	C	C	C	C	C	T	H	T	T	C	C	T	H	T	C	C	H	C
JAX00348825	13	3762171	0	C	A	C	C	C	C	C	A	C	C	C	C	C	C	C	C	C	C	C	C	C	C	C	C	C	C	C	C	C	C	A	C	C	C	C	C	C	C	C	C	C	C	C	H	C	C
JAX00348826	13	3763952	0	T	A	T	T	T	T	T	T	A	T	T	T	T	T	A	T	T	T	T	T	T	T	T	T	T	T	H	T	T	T	T	T	T	T	T	T	T	T	T	T	T	T	A	H	T	T
JAX00348827	13	3770270	1	C	T	C	C	C	T	C	C	C	C	C	H	C	C	C	C	C	C	C	C	C	C	T	H	H	C	H	C	C	C	C	C	C	T	H	C	T	C	C	T	C	C	C	C	C	C
JAX00041197	13	3778624	0	C	T	T	C	T	C	C	C	C	C	C	H	T	C	C	C	C	T	T	T	C	C	C	C	C	C	C	H	T	T	C	H	T	C	H	C	C	T	H	C	H	C	C	C	H	T
JAX00201850	13	3788420	1	T	A	T	T	T	T	A	T	A	T	A	T	T	A	A	T	H	T	T	T	A	T	T	T	T	A	H	T	T	T	T	H	T	T	T	T	T	T	H	T	T	T	A	H	T	T
JAX00348829	13	3800994	1	A	G	A	A	A	A	G	A	G	A	G	A	A	G	G	A	H	A	A	A	G	A	A	A	A	G	H	A	A	A	A	H	A	A	A	A	A	A	H	A	A	A	G	H	A	A
JAX00041199	13	3817181	0	T	C	T	T	T	T	C	C	C	T	C	T	T	C	C	T	H	T	T	T	C	T	T	T	T	C	H	T	T	T	C	H	T	T	T	T	T	T	H	T	T	T	C	C	T	T
JAX00348831	13	3817861	1	T	G	T	T	T	T	G	G	G	T	G	T	T	G	G	T	H	T	T	T	G	T	T	T	T	G	H	T	T	T	G	H	T	T	T	T	T	T	H	T	T	T	G	G	T	T
JAX00348832	13	3831042	0	G	A	G	G	G	G	G	G	A	G	G	G	G	G	A	G	G	G	G	G	G	G	G	G	G	G	H	G	G	G	G	G	G	G	G	G	G	G	G	G	G	G	A	H	G	G
JAX00041201	13	3831206	0	A	G	G	A	G	A	G	G	G	A	G	H	G	G	G	A	H	G	G	G	G	A	A	A	A	G	H	H	G	G	G	G	G	A	H	A	A	G	G	A	H	A	G	G	H	G
JAX00348833	13	3831363	0	A	G	A	A	A	A	G	G	G	A	G	A	A	G	G	A	H	A	A	A	G	A	A	A	A	G	H	A	A	A	G	H	A	A	A	A	A	A	H	A	A	A	G	G	A	A
JAX00348834	13	3832724	1	A	G	A	A	A	A	A	G	A	A	A	A	A	A	A	A	A	A	A	A	A	A	A	A	A	A	A	A	A	A	G	A	A	A	A	A	A	A	A	A	A	A	A	H	A	A
JAX00201851	13	3837232	1	G	C	G	G	G	G	C	G	C	G	C	G	G	C	C	G	H	G	G	G	C	G	G	G	G	C	H	G	G	G	G	H	G	G	G	G	G	G	H	G	G	G	C	H	G	G
JAX00348835	13	3876452	0	A	T	A	A	A	T	A	A	A	A	A	H	A	A	A	A	A	A	A	A	A	A	T	H	H	A	H	A	A	A	A	A	A	T	H	A	T	A	A	T	A	A	A	A	A	A
JAX00348836	13	3887446	1	C	T	C	C	C	C	C	C	T	C	C	C	C	C	T	C	C	C	C	C	C	C	C	C	C	C	H	C	C	C	C	C	C	C	C	C	C	C	C	C	C	C	T	H	C	C
JAX00041205	13	3898630	0	A	G	G	A	G	G	G	G	G	G	G	G	G	G	G	A	G	G	G	G	G	G	G	G	H	G	G	H	G	G	G	G	G	G	G	G	G	G	G	G	H	G	G	G	H	G
JAX00348837	13	3899689	0	C	T	C	C	C	C	T	T	T	C	T	C	C	T	T	C	H	C	C	C	T	C	C	C	C	T	H	C	C	C	T	H	C	C	C	C	C	C	H	C	C	C	T	T	C	C
JAX00041206	13	3904409	1	T	C	T	T	T	T	C	T	T	T	C	T	T	C	T	T	H	T	T	T	C	T	T	T	T	C	T	T	T	T	T	H	T	T	T	T	T	T	H	T	T	T	T	T	T	T
JAX00348840	13	3927217	1	G	A	G	G	G	G	A	G	G	G	A	G	G	A	G	G	H	G	G	G	A	G	G	G	G	A	G	G	G	G	G	H	G	G	G	G	G	G	H	G	G	G	G	G	G	G
JAX00348841	13	3929319	0	T	C	T	T	T	T	C	C	T	T	C	T	T	C	T	T	H	T	T	T	C	T	T	T	T	C	T	T	T	T	C	H	T	T	T	T	T	T	H	T	T	T	T	H	T	T
JAX00348842	13	3930478	0	A	G	A	A	A	A	G	G	A	A	G	A	A	G	A	A	H	A	A	A	G	A	A	A	A	G	A	A	A	A	G	H	A	A	A	A	A	A	H	A	A	A	A	H	A	A
JAX00348843	13	3935898	0	T	G	T	T	T	T	T	G	T	T	T	T	T	T	T	T	T	T	T	T	T	T	T	T	T	T	T	T	T	T	G	T	T	T	T	T	T	T	T	T	T	T	T	H	T	T
JAX00348844	13	3937164	1	C	T	C	C	C	C	C	T	C	C	C	C	C	C	C	C	C	C	C	C	C	C	C	C	C	C	C	C	C	C	T	C	C	C	C	C	C	C	C	C	C	C	C	H	C	C
JAX00348845	13	3940924	1	T	C	T	T	T	T	C	T	C	T	C	T	T	C	C	T	H	T	T	T	C	T	T	T	T	C	H	T	T	T	T	H	T	T	T	T	T	T	H	T	T	T	C	H	T	T
JAX00041209	13	3943270	0	C	T	C	C	C	C	T	C	T	C	T	C	C	T	T	C	H	C	C	C	T	C	C	C	C	T	T	C	C	C	C	T	C	C	C	C	C	C	T	C	C	C	T	T	C	C
JAX00201855	13	3951739	1	A	G	A	A	A	A	G	G	G	A	G	A	A	G	G	A	H	A	A	A	G	A	A	A	A	G	A	A	A	A	G	H	A	A	A	A	A	A	H	A	A	A	G	G	A	A
JAX00201856	13	3951830	0	C	A	C	C	C	C	A	A	A	C	A	C	C	A	A	C	H	C	C	C	A	C	C	C	C	A	C	C	C	C	A	H	C	C	C	C	C	C	H	C	C	C	A	A	C	C
JAX00041210	13	3951928	1	G	A	G	G	G	G	A	A	A	G	A	G	G	A	A	G	H	G	G	G	A	G	G	G	G	A	G	G	G	G	A	H	G	G	G	G	G	G	H	G	G	G	A	A	G	G
JAX00348846	13	3966573	0	A	T	A	A	A	A	T	T	T	A	T	A	A	T	T	A	H	A	A	A	T	A	A	A	A	T	A	A	A	A	T	H	A	A	A	A	A	A	H	A	A	A	T	T	A	A
JAX00348847	13	3966676	0	T	G	T	T	T	T	G	G	G	T	G	T	T	G	G	T	H	T	T	T	G	T	T	T	T	G	H	T	T	T	G	H	T	T	T	T	T	T	H	T	T	T	G	G	T	T
JAX00348849	13	3967192	0	C	T	C	C	C	C	C	C	T	C	C	C	C	C	T	C	C	C	C	C	C	C	C	C	C	C	C	C	C	C	C	C	C	C	C	C	C	C	C	C	C	C	T	H	C	C
JAX00041211	13	3991248	0	C	A	C	C	C	C	A	C	A	C	A	C	C	A	A	C	H	C	C	C	A	C	C	C	C	A	H	C	C	C	C	H	C	C	C	C	C	C	H	C	C	C	A	H	C	C
JAX00041212	13	3995418	1	G	A	A	G	A	G	G	G	G	A	G	H	A	G	G	G	H	A	A	A	G	A	G	H	G	G	G	H	A	A	G	H	A	G	H	A	G	A	H	G	H	A	G	G	H	A
JAX00348851	13	4001515	1	T	G	T	T	T	T	G	T	T	T	G	T	T	G	T	T	H	T	T	T	G	T	T	T	T	G	T	T	T	T	T	H	T	T	T	T	T	T	H	T	T	T	T	T	T	T
JAX00348852	13	4027750	1	T	G	T	T	T	T	G	G	G	T	G	T	T	G	G	T	H	T	T	T	G	T	T	T	T	G	H	T	T	T	G	H	T	T	T	T	T	T	H	T	T	T	G	G	T	T
JAX00348854	13	4028473	1	A	G	A	A	A	A	G	G	A	A	G	A	A	G	A	A	H	A	A	A	G	A	A	A	A	G	A	A	A	A	G	H	A	A	A	A	A	A	H	A	A	A	A	H	A	A
JAX00041215	13	4034676	0	A	G	G	A	G	A	G	G	G	G	G	H	G	G	G	A	G	G	G	G	G	G	A	H	A	G	H	H	G	G	G	G	G	A	H	G	A	G	G	A	H	G	G	G	H	G
JAX00041216	13	4037236	0	T	C	C	T	C	T	C	C	C	C	C	H	C	C	C	T	C	C	C	C	C	C	T	H	T	C	T	H	C	C	C	C	C	T	H	C	T	C	C	T	H	C	C	C	H	C
JAX00348856	13	4037928	1	A	T	T	A	T	A	A	A	A	T	A	H	T	A	A	A	H	T	T	T	A	T	A	H	A	A	A	H	T	T	A	H	T	A	H	T	A	T	H	A	H	T	A	A	H	T
JAX00348857	13	4044423	0	T	C	T	T	T	T	C	C	C	T	C	T	T	C	C	T	H	T	T	T	C	T	T	T	T	C	H	T	T	T	C	H	T	T	T	T	T	T	H	T	T	T	C	C	T	T
JAX00348858	13	4058991	0	T	G	T	T	T	T	T	G	T	T	T	T	T	T	T	T	T	T	T	T	T	T	T	T	T	T	T	T	T	T	G	T	T	T	T	T	T	T	T	T	T	T	T	H	T	T
JAX00348859	13	4060108	1	C	T	C	C	C	C	C	C	T	C	C	C	C	C	T	C	C	C	C	C	C	C	C	C	C	C	H	C	C	C	C	C	C	C	C	C	C	C	C	C	C	C	T	H	C	C
JAX00348860	13	4062258	0	G	A	G	G	G	G	A	A	A	G	A	G	G	A	A	G	H	G	G	G	A	G	G	G	G	A	H	G	G	G	A	H	G	G	G	G	G	G	H	G	G	G	A	A	G	G
JAX00348861	13	4078813	1	G	C	G	G	G	G	C	C	G	G	C	G	G	C	G	G	H	G	G	G	C	G	G	G	G	C	G	G	G	G	C	H	G	G	G	G	G	G	H	G	G	G	G	H	G	G
JAX00041222	13	4102348	0	A	G	G	A	G	A	A	A	A	A	A	H	G	A	A	A	A	G	G	G	A	A	A	A	A	A	A	H	G	G	A	H	G	A	H	A	A	G	H	A	H	A	A	A	H	G
JAX00348864	13	4102378	1	G	A	G	G	G	G	A	G	A	G	A	G	G	A	A	G	H	G	G	G	A	G	G	G	G	A	H	G	G	G	G	H	G	G	G	G	G	G	H	G	G	G	A	H	G	G
JAX00348867	13	4118371	1	C	A	C	C	C	C	A	C	C	C	A	C	C	A	C	C	H	C	C	C	A	C	C	C	C	A	C	C	C	C	C	H	C	C	C	C	C	C	H	C	C	C	C	C	C	C
JAX00348868	13	4121397	1	A	G	A	A	A	A	A	G	A	A	A	A	A	A	A	A	A	A	A	A	A	A	A	A	A	A	A	A	A	A	G	A	A	A	A	A	A	A	A	A	A	A	A	H	A	A
JAX00041224	13	4139132	0	G	C	G	G	G	G	C	C	C	G	C	G	G	C	C	G	H	G	G	G	C	G	G	G	G	C	H	G	G	G	C	H	G	G	G	G	G	G	H	G	G	G	C	C	G	G
JAX00041225	13	4139830	0	A	T	A	A	A	A	T	A	T	A	T	A	A	T	T	A	H	A	A	A	T	A	A	A	A	T	H	A	A	A	A	H	A	A	A	A	A	A	H	A	A	A	T	H	A	A
JAX00348869	13	4159330	0	C	T	C	C	C	C	T	C	T	C	T	C	C	T	T	C	H	C	C	C	T	C	C	C	C	T	H	C	C	C	C	H	C	C	C	C	C	C	H	C	C	C	T	H	C	C
JAX00201857	13	4165367	1	T	G	T	T	T	T	G	G	G	T	G	T	T	G	G	T	H	T	T	T	G	T	T	T	T	G	H	T	T	T	G	H	T	T	T	T	T	T	H	T	T	T	G	G	T	T
JAX00348873	13	4173914	0	C	A	C	C	C	C	C	C	A	C	C	C	C	C	A	C	C	C	C	C	C	C	C	C	C	C	H	C	C	C	C	C	C	C	C	C	C	C	C	C	C	C	A	H	C	C
JAX00348874	13	4175856	1	G	C	G	G	G	G	C	G	C	G	C	G	G	C	C	G	H	G	G	G	C	G	G	G	G	C	H	G	G	G	G	H	G	G	G	G	G	G	H	G	G	G	C	H	G	G
JAX00348875	13	4178064	1	T	G	T	T	T	T	T	T	G	T	T	T	T	T	G	T	T	T	T	T	T	T	T	T	T	T	H	T	T	T	T	T	T	T	T	T	T	T	T	T	T	T	G	H	T	T
JAX00348876	13	4178186	1	A	C	A	A	A	A	C	C	C	A	C	A	A	C	C	A	H	A	A	A	C	A	A	A	A	C	H	A	A	A	C	H	A	A	A	A	A	A	H	A	A	A	C	C	A	A
JAX00348877	13	4193034	1	C	T	C	C	C	C	T	T	T	C	T	C	C	T	T	C	H	C	C	C	T	C	C	C	C	T	H	C	C	C	T	H	C	C	C	C	C	C	H	C	C	C	T	T	C	C
JAX00201861	13	4222316	1	G	A	G	G	G	G	A	G	A	G	A	G	G	A	A	G	H	G	G	G	A	G	G	G	G	A	H	G	G	G	G	H	G	G	G	G	G	G	H	G	G	G	A	H	G	G
JAX00041230	13	4232228	1	C	T	T	C	T	C	C	C	C	C	C	H	T	C	C	C	C	T	T	T	C	C	C	C	C	C	C	H	T	T	C	H	T	C	H	C	C	T	H	C	H	C	C	C	H	T
JAX00348883	13	4236825	1	T	C	T	T	T	T	T	C	T	T	T	T	T	T	T	T	T	T	T	T	T	T	T	T	T	T	T	T	T	T	C	T	T	T	T	T	T	T	T	T	T	T	T	H	T	T
JAX00348884	13	4236938	0	A	G	A	A	A	A	G	G	G	A	G	A	A	G	H	A	A	A	A	A	G	A	A	A	A	G	H	A	A	A	G	A	A	A	A	A	A	A	A	A	A	A	G	G	A	A
JAX00041231	13	4237917	1	T	G	G	T	G	T	G	G	G	T	G	H	G	G	G	T	H	G	G	G	G	T	T	T	T	G	H	H	G	G	G	G	G	T	H	T	T	G	G	T	H	T	G	G	H	G
JAX00348885	13	4238019	0	G	A	G	G	G	G	A	G	G	G	A	G	G	A	G	G	H	G	G	G	A	G	G	G	G	A	G	G	G	G	G	H	G	G	G	G	G	G	H	G	G	G	G	G	G	G
JAX00041233	13	4264838	0	T	C	C	T	C	T	T	T	T	T	T	H	C	T	T	T	T	C	C	C	T	T	T	T	T	T	T	H	C	C	T	H	C	T	H	T	T	C	H	T	H	T	T	T	H	C
JAX00348889	13	4269372	1	T	C	C	T	C	T	T	T	T	T	T	H	C	T	T	T	T	C	C	C	T	T	T	T	T	T	T	H	C	C	T	H	C	T	H	T	T	C	H	T	H	T	T	T	H	C
JAX00348894	13	4279145	1	C	G	C	C	C	C	G	C	C	C	G	C	C	G	C	C	H	C	C	C	G	C	C	C	C	G	C	C	C	C	C	H	C	C	C	C	C	C	H	C	C	C	C	C	C	C
JAX00348895	13	4288628	1	T	C	T	T	T	T	T	T	C	T	T	T	T	T	C	T	T	T	T	T	T	T	T	T	T	T	H	T	T	T	T	T	T	T	T	T	T	T	T	T	T	T	C	H	T	T
JAX00348896	13	4291156	1	T	C	T	T	T	T	C	T	C	T	C	T	T	C	C	T	H	T	T	T	C	T	T	T	T	C	H	T	T	T	T	H	T	T	T	T	T	T	H	T	T	T	C	H	T	T
JAX00348898	13	4297368	0	C	T	C	C	C	C	T	C	T	C	T	C	C	T	T	C	H	C	C	C	T	C	C	C	C	T	H	C	C	C	C	H	C	C	C	C	C	C	H	C	C	C	T	H	C	C
JAX00348900	13	4300387	0	T	C	T	T	T	T	T	C	T	T	T	T	T	T	T	T	T	T	T	T	T	T	T	T	T	T	T	T	T	T	C	T	T	T	T	T	T	T	T	T	T	T	T	H	T	T
JAX00041236	13	4313241	0	C	T	T	C	T	C	T	T	T	C	T	H	T	T	T	C	H	T	T	T	T	C	C	C	C	T	H	H	T	T	T	T	T	C	H	C	C	T	T	C	H	C	T	T	H	T
JAX00041237	13	4313889	1	A	G	G	A	G	A	G	G	G	A	G	H	G	G	G	A	H	G	G	G	G	A	A	A	A	G	H	H	G	G	G	G	G	A	H	A	A	G	G	A	H	A	G	G	H	G
JAX00348901	13	4315840	0	G	A	G	G	G	G	A	A	A	G	A	G	G	A	A	G	H	G	G	G	A	G	G	G	G	A	H	G	G	G	A	H	G	G	G	G	G	G	H	G	G	G	A	A	G	G
JAX00041242	13	4365334	0	G	T	T	G	T	G	G	G	G	G	G	H	T	G	G	G	G	T	T	T	G	G	G	G	G	G	G	H	T	T	G	H	T	G	H	G	G	T	H	G	H	G	G	G	H	T
JAX00041246	13	4426683	0	C	T	C	C	C	C	T	T	T	C	H	C	C	T	H	C	H	C	C	C	T	C	C	C	C	H	H	C	C	C	T	H	C	C	C	C	C	C	H	C	C	C	T	T	C	C
JAX00348906	13	4426702	1	T	C	T	T	T	T	C	C	C	T	C	T	T	C	H	T	H	T	T	T	C	T	T	T	T	C	H	T	T	T	C	H	T	T	T	T	T	T	H	T	T	T	C	C	T	T
JAX00348908	13	4433512	1	C	A	C	C	C	C	A	C	C	C	A	C	C	A	C	C	H	C	C	C	A	C	C	C	C	A	C	C	C	C	C	H	C	C	C	C	C	C	H	C	C	C	C	C	C	C
JAX00348912	13	4436973	1	C	T	C	C	C	C	T	C	T	C	T	C	C	T	H	C	H	C	C	C	T	C	C	C	C	T	H	C	C	C	C	H	C	C	C	C	C	C	H	C	C	C	T	H	C	C
JAX00201863	13	4464042	1	C	T	C	C	C	C	T	T	T	C	T	C	C	T	H	C	H	C	C	C	T	C	C	C	C	T	H	C	C	C	T	H	C	C	C	C	C	C	H	C	C	C	T	T	C	C
JAX00201864	13	4464331	1	T	C	T	T	T	T	C	C	C	T	C	T	T	C	H	T	H	T	T	T	C	T	T	T	T	C	H	T	T	T	C	H	T	T	T	T	T	T	H	T	T	T	C	C	T	T
JAX00201865	13	4464361	1	C	T	C	C	C	C	T	C	T	C	T	C	C	T	H	C	H	C	C	C	T	C	C	C	C	T	H	C	C	C	C	H	C	C	C	C	C	C	H	C	C	C	T	H	C	C
JAX00348916	13	4464505	0	A	G	A	A	A	A	A	G	A	A	A	A	A	A	A	A	A	A	A	A	A	A	A	A	A	A	A	A	A	A	G	A	A	A	A	A	A	A	A	A	A	A	A	H	A	A
JAX00041247	13	4465603	1	G	A	A	G	A	G	A	A	A	G	A	H	A	A	H	G	H	A	A	A	A	G	G	G	G	A	H	H	A	A	A	A	A	G	H	G	G	A	A	G	H	G	A	A	H	A
JAX00348918	13	4466400	1	C	T	T	C	T	C	T	T	T	C	T	H	T	T	H	C	H	T	T	T	T	C	C	C	C	T	H	H	T	T	T	T	T	C	H	C	C	T	T	C	H	C	T	T	H	T
JAX00041248	13	4468106	0	G	C	C	G	C	G	C	C	C	G	C	H	C	C	H	G	H	C	C	C	C	G	G	G	G	C	H	H	C	C	C	C	C	G	H	G	G	C	C	G	H	G	C	C	H	C
JAX00041249	13	4468777	0	A	T	T	A	T	A	A	A	A	A	A	H	T	A	A	A	A	T	T	T	A	A	A	A	A	A	A	H	T	T	A	H	T	A	H	A	A	T	H	A	H	A	A	A	H	T
JAX00348919	13	4469068	1	C	T	C	C	C	C	C	C	T	C	C	C	C	C	H	C	C	C	C	C	C	C	C	C	C	C	H	C	C	C	C	C	C	C	C	C	C	C	C	C	C	C	T	H	C	C
JAX00348920	13	4469131	1	T	A	T	T	T	T	A	A	A	T	A	T	T	A	H	T	H	T	T	T	A	T	T	T	T	A	H	T	T	T	A	H	T	T	T	T	T	T	H	T	T	T	A	A	T	T
JAX00348921	13	4505651	1	T	A	T	T	T	T	A	T	A	T	A	T	T	A	H	T	H	T	T	T	A	T	T	T	T	A	H	T	T	T	T	H	T	T	T	T	T	T	H	T	T	T	A	H	T	T
JAX00041250	13	4512113	1	A	G	G	A	G	A	A	A	A	A	A	H	G	A	A	A	A	G	G	G	A	A	A	A	A	A	A	H	G	G	A	H	G	A	H	A	A	G	H	A	H	A	A	A	H	G
JAX00041251	13	4516763	0	C	T	T	C	T	C	C	C	C	C	C	H	T	C	C	C	C	T	T	T	C	C	C	C	C	C	C	H	T	T	C	H	T	C	H	C	C	T	H	C	H	C	C	C	H	T
JAX00348922	13	4517278	0	A	G	A	A	A	A	G	G	G	A	G	A	A	G	G	A	H	A	A	A	G	A	A	A	A	G	H	A	A	A	G	H	A	A	A	A	A	A	H	A	A	A	G	G	A	A
JAX00041254	13	4547330	1	T	A	A	T	A	T	A	A	A	T	A	H	A	A	A	T	H	A	A	A	A	T	T	T	T	A	H	H	A	A	A	A	A	T	H	T	T	A	A	T	H	T	A	A	H	A
JAX00348925	13	4547913	0	T	C	T	T	T	T	T	T	C	T	T	T	T	T	C	T	T	T	T	T	T	T	T	T	T	T	H	T	T	T	T	T	T	T	T	T	T	T	T	T	T	T	C	C	T	T
JAX00348928	13	4554871	1	T	A	T	T	T	T	T	A	T	T	T	T	T	T	T	T	T	T	T	T	T	T	T	T	T	T	T	T	T	T	A	T	T	T	T	T	T	T	T	T	T	T	T	H	T	T
JAX00348930	13	4579384	0	C	T	C	C	C	C	T	C	C	C	T	C	C	T	C	C	T	C	C	C	T	C	C	C	C	T	C	C	C	C	C	H	C	C	C	C	C	C	H	C	C	C	C	C	C	C
JAX00348934	13	4584234	1	C	T	C	C	C	C	T	C	C	C	T	C	C	T	C	C	H	C	C	C	T	C	C	C	C	T	C	C	C	C	C	H	C	C	C	C	C	C	H	C	C	C	C	C	C	C
JAX00348935	13	4590793	1	T	G	T	T	T	T	T	G	T	T	T	T	T	T	T	T	T	T	T	T	T	T	T	T	T	T	T	T	T	T	G	T	T	T	T	T	T	T	T	T	T	T	T	H	T	T
JAX00041256	13	4593607	0	T	C	C	T	C	T	C	C	C	T	C	H	C	C	C	T	H	C	C	C	C	T	T	T	T	C	H	H	C	C	C	C	C	T	H	T	T	C	C	T	H	T	C	C	H	C
JAX00041258	13	4598696	0	A	G	G	A	G	A	A	A	A	A	A	H	G	A	A	A	A	G	G	G	A	A	A	A	A	A	A	H	G	G	A	H	G	A	G	A	A	G	H	A	H	A	A	A	H	G
JAX00201868	13	4599860	0	G	A	G	G	G	G	A	G	A	G	A	G	G	A	A	G	H	G	G	G	A	G	G	G	G	A	H	G	G	G	G	H	G	G	G	G	G	G	H	G	G	G	A	H	G	G
JAX00348939	13	4629290	1	T	C	T	T	T	T	C	T	T	T	C	T	T	C	T	T	H	T	T	T	C	T	T	T	T	C	T	T	T	T	T	H	T	T	T	T	T	T	H	T	T	T	T	T	T	T
JAX00041262	13	4643442	0	T	C	C	T	C	T	C	C	C	T	C	H	C	C	C	T	H	C	C	C	C	T	T	T	T	C	T	H	C	C	C	C	C	T	H	T	T	C	C	T	H	T	C	C	H	C
JAX00041263	13	4643797	0	C	G	G	C	G	C	G	G	G	C	G	H	G	G	G	C	C	G	G	G	G	C	C	C	C	G	C	H	G	G	G	G	G	C	H	C	C	G	G	C	H	C	G	G	H	G
JAX00041264	13	4665100	1	A	T	T	A	T	A	T	A	T	A	T	H	T	T	T	A	H	T	T	T	T	A	A	A	A	T	A	H	T	T	A	T	T	A	H	A	A	T	T	A	H	A	T	H	H	T
JAX00348943	13	4672148	0	G	A	G	G	G	G	A	G	A	G	A	G	G	A	A	G	H	G	G	G	A	G	G	G	G	A	H	G	G	G	G	H	G	G	G	G	G	G	H	G	G	G	A	H	G	G
JAX00348946	13	4678021	1	C	T	C	C	C	C	T	C	C	C	T	C	C	T	C	C	H	C	C	C	T	C	C	C	C	T	C	C	C	C	C	H	C	C	C	C	C	C	H	C	C	C	C	C	C	C
JAX00348947	13	4678182	0	A	G	G	A	G	A	G	A	G	A	G	H	G	G	G	A	H	G	G	G	G	A	A	A	A	G	H	H	G	G	A	G	G	A	H	A	A	G	G	A	H	A	G	H	H	G
JAX00348949	13	4689732	0	G	T	G	G	G	G	T	G	G	G	T	G	G	T	G	G	H	G	G	G	T	G	G	G	G	T	G	G	G	G	G	H	G	G	G	G	G	G	H	G	G	G	G	G	G	G
JAX00348950	13	4690437	0	G	A	G	G	G	A	G	G	G	G	G	H	G	G	G	G	G	G	G	G	G	G	A	H	H	G	H	G	G	G	G	G	G	A	H	G	A	G	G	A	G	G	G	G	G	G
JAX00348951	13	4692618	0	G	T	G	G	G	G	G	T	G	G	G	G	G	G	G	G	G	G	G	G	G	G	G	G	G	G	G	G	G	G	T	G	G	G	G	G	G	G	G	G	G	G	G	H	G	G
JAX00041266	13	4701880	0	C	T	T	C	T	C	T	T	T	C	T	H	T	T	T	C	H	T	T	T	T	C	C	C	C	T	H	H	T	T	T	T	T	C	H	C	C	T	T	C	H	C	T	T	H	T
JAX00348952	13	4705610	1	A	T	A	A	A	A	A	A	T	A	A	A	A	A	T	A	A	A	A	A	A	A	A	A	A	A	H	A	A	A	A	A	A	A	A	A	A	A	A	A	A	A	T	H	A	A
JAX00348953	13	4708815	1	G	A	G	G	G	G	A	G	G	G	A	G	G	A	G	G	H	G	G	G	A	G	G	G	G	A	G	G	G	G	G	H	G	G	G	G	G	G	H	G	G	G	G	G	G	G
JAX00348955	13	4708986	1	A	G	A	A	A	A	G	G	G	A	G	A	A	G	G	A	H	A	A	A	G	A	A	A	A	G	H	A	A	A	G	H	A	A	A	A	A	A	H	A	A	A	G	G	A	A
JAX00041267	13	4709679	0	G	A	A	G	A	G	G	G	G	G	G	G	A	G	G	G	G	A	A	A	G	G	G	G	G	G	G	H	A	A	G	H	A	G	H	G	G	A	H	G	H	G	G	G	H	A
JAX00348957	13	4712489	1	T	C	T	T	T	T	T	C	T	T	T	T	T	T	T	T	T	T	T	T	T	T	T	T	T	T	T	T	T	T	C	T	T	T	T	T	T	T	T	T	T	T	T	H	T	T
JAX00348960	13	4714310	0	G	T	G	G	G	G	T	G	T	G	T	G	G	T	T	G	H	G	G	G	T	G	G	G	G	T	H	G	G	G	G	H	G	G	G	G	G	G	H	G	G	G	T	H	G	G
JAX00041268	13	4737259	0	T	C	C	T	C	T	C	T	C	T	C	H	C	C	C	T	H	C	C	C	C	T	T	T	T	C	H	H	C	C	T	C	C	T	H	T	T	C	C	T	H	T	C	H	H	C
JAX00348961	13	4744591	1	A	G	G	A	G	A	G	A	G	A	G	H	G	G	G	A	H	G	G	G	G	A	A	A	A	G	H	H	G	G	A	G	G	A	H	A	A	G	G	A	H	A	G	H	H	G
JAX00348962	13	4748059	0	A	G	G	A	G	A	G	G	G	A	G	H	G	G	G	A	H	G	G	G	G	A	A	A	A	G	H	H	G	G	G	G	G	A	H	A	A	G	G	A	H	A	G	G	H	G
JAX00348963	13	4753594	0	G	A	A	G	A	G	A	G	A	G	A	H	A	A	A	G	H	A	A	A	A	G	G	G	G	A	H	H	A	A	G	A	A	G	H	G	G	A	A	G	H	G	A	H	H	A
JAX00348967	13	4772310	0	G	A	G	G	G	G	A	A	A	G	A	G	G	A	A	G	H	G	G	G	A	G	G	G	G	A	H	G	G	G	A	H	G	G	G	G	G	G	H	G	G	G	A	A	G	G
JAX00348968	13	4775996	1	G	A	A	G	A	G	G	G	G	G	G	H	A	G	G	G	G	A	A	A	G	G	G	G	G	G	G	H	A	A	G	H	A	G	H	G	G	A	H	G	H	G	G	G	H	A
JAX00041271	13	4776511	0	C	T	T	C	T	C	C	C	C	C	C	H	T	C	C	C	C	H	T	T	C	C	C	C	C	C	C	H	T	T	C	H	T	C	T	C	C	T	H	C	H	C	C	C	H	T
JAX00348975	13	4830501	1	T	C	T	T	T	T	C	T	C	T	C	T	T	C	C	T	H	T	T	T	C	T	T	T	T	C	H	T	T	T	T	H	T	T	T	T	T	T	H	T	T	T	C	H	T	T
JAX00041275	13	4831276	1	G	A	A	G	A	G	G	A	G	G	G	H	A	G	G	G	G	A	A	A	G	G	G	G	G	G	G	H	A	A	A	H	A	G	H	G	G	A	H	G	H	G	G	H	H	A
JAX00041277	13	4840948	1	G	A	A	G	A	G	G	G	G	G	G	H	A	G	G	G	G	A	A	A	G	G	G	G	G	G	G	H	A	A	G	H	A	G	H	G	G	A	H	G	H	G	G	G	H	A
JAX00348978	13	4855991	0	C	T	C	C	C	C	C	T	C	C	C	C	C	C	C	C	C	C	C	C	C	C	C	C	C	C	C	C	C	C	H	C	C	C	C	C	C	C	C	C	C	C	C	C	C	C
JAX00041278	13	4856211	1	A	G	G	A	G	A	G	G	G	A	G	H	G	G	G	A	H	G	G	G	G	A	A	A	A	G	H	H	G	G	G	G	G	A	H	A	A	G	G	A	H	A	G	G	H	G
JAX00348979	13	4856256	0	T	G	G	T	G	T	G	G	G	T	G	H	G	G	G	T	H	G	G	G	G	T	T	T	T	G	H	H	G	G	G	G	G	T	H	T	T	G	G	T	H	T	G	G	H	G
JAX00041279	13	4856709	0	T	C	C	T	C	T	C	C	C	T	C	H	C	C	C	H	C	C	C	C	C	T	T	T	T	C	H	H	C	C	C	C	C	T	H	T	T	C	C	T	H	T	C	C	H	C
JAX00201873	13	4881870	1	C	G	C	C	C	C	G	C	G	C	G	C	C	G	G	C	H	C	C	C	G	C	C	C	C	G	H	C	C	C	C	H	C	C	C	C	C	C	H	C	C	C	G	H	C	C
JAX00348981	13	4896628	0	G	T	G	G	G	G	T	T	T	G	T	G	G	T	T	G	H	G	G	G	T	G	G	G	G	H	H	G	G	G	T	H	G	G	G	G	G	G	H	G	G	G	T	T	G	G
JAX00348982	13	4899855	0	T	A	T	T	T	T	T	T	A	T	T	T	T	T	A	T	T	T	T	T	T	T	T	T	T	T	H	T	T	T	T	T	T	T	T	T	T	T	T	T	T	T	A	H	T	T
JAX00041282	13	4915955	1	A	G	G	A	G	A	G	G	G	A	G	H	G	G	G	A	H	G	G	G	G	A	A	A	A	G	H	H	G	G	G	G	G	A	H	A	A	G	G	A	H	A	G	G	H	G
JAX00348984	13	4919895	0	C	A	C	C	C	C	A	A	A	C	A	C	C	A	A	C	H	C	C	C	A	C	C	C	C	A	H	C	C	C	A	H	C	C	C	C	C	C	H	C	C	C	A	A	C	C
JAX00348985	13	4921384	0	C	G	C	C	C	C	G	G	G	C	G	C	C	G	G	C	H	C	C	C	G	C	C	C	C	G	H	C	C	C	G	H	C	C	C	C	C	C	H	C	C	C	G	G	C	C
JAX00041283	13	4940388	0	A	G	G	A	G	A	G	G	G	A	G	H	G	G	G	A	H	G	G	G	G	A	A	A	A	G	H	H	G	G	G	G	G	A	H	A	A	G	G	A	H	A	G	G	H	G
JAX00041284	13	4945083	0	A	G	G	A	G	A	A	A	A	A	A	H	G	A	A	A	A	G	G	G	A	A	A	A	A	A	A	H	G	G	A	H	G	A	H	A	A	G	A	A	H	A	A	A	H	G
JAX00041285	13	4946723	0	C	T	T	C	T	C	C	C	C	C	C	H	T	C	C	C	C	T	T	T	C	C	C	C	C	C	C	H	T	T	C	H	T	C	H	C	C	T	H	C	H	C	C	C	H	T
JAX00348986	13	4950756	1	T	C	T	T	T	T	T	C	T	T	T	T	T	T	T	T	T	T	T	T	T	T	T	T	T	T	T	T	T	T	C	T	T	T	T	T	T	T	T	T	T	T	T	H	T	T
JAX00348987	13	4969263	0	G	A	G	G	G	G	A	G	A	G	A	G	G	A	A	G	H	G	G	G	A	G	G	G	G	A	H	G	G	G	G	H	G	G	G	G	G	G	H	G	G	G	A	H	G	G
JAX00041286	13	4976102	0	T	G	G	T	G	T	G	G	G	T	G	H	G	G	G	T	H	G	G	G	G	T	T	T	T	G	H	H	G	G	G	G	G	T	H	T	T	G	G	T	H	T	G	G	H	G
JAX00041287	13	4979060	1	C	G	G	C	G	C	C	C	C	C	C	H	G	C	C	C	C	G	G	G	C	C	C	C	C	C	C	H	G	G	C	H	G	C	H	C	C	G	H	C	H	C	C	C	H	G
JAX00041288	13	4979110	1	C	A	A	C	A	C	A	A	A	C	A	H	A	A	A	C	H	A	A	A	A	C	C	C	C	A	H	H	A	A	A	A	A	C	H	C	C	A	A	C	H	C	A	A	H	A
JAX00348988	13	4993021	0	T	C	T	T	T	T	T	T	C	T	T	T	T	T	C	T	T	T	T	T	T	T	T	T	T	T	H	T	T	T	T	T	T	T	T	T	T	T	T	T	T	T	C	H	T	T
JAX00348989	13	4993214	1	G	A	G	G	G	G	A	G	G	G	A	G	G	A	G	G	H	G	G	G	A	G	G	G	G	A	G	G	G	G	G	H	G	G	G	G	G	G	H	G	G	G	G	G	G	G
JAX00348990	13	4993425	0	C	T	C	C	C	C	C	C	T	C	C	C	C	C	T	C	C	C	C	C	C	C	C	C	C	C	H	C	C	C	C	C	C	C	C	C	C	C	C	C	C	C	T	H	C	C
JAX00348991	13	4998717	1	A	T	A	A	A	A	T	T	T	A	T	A	A	T	T	A	H	A	A	A	T	A	A	A	A	T	H	A	A	A	T	H	A	A	A	A	A	A	H	A	A	A	T	T	A	A
JAX00041289	13	5017804	0	C	G	G	C	G	C	C	C	C	C	C	C	G	C	C	C	C	H	G	G	C	C	C	C	C	C	C	H	G	G	C	H	G	C	H	C	C	G	H	C	H	C	C	C	H	G
JAX00041291	13	5023457	1	T	C	C	T	C	T	C	C	C	T	C	H	C	C	C	T	H	C	C	C	C	T	T	T	T	C	H	H	C	C	C	C	C	T	H	T	T	C	C	T	H	T	C	C	H	C
JAX00041293	13	5048629	1	G	A	A	G	A	G	G	G	G	G	G	H	A	G	G	G	G	A	A	A	G	G	G	G	G	G	G	H	A	A	G	H	A	G	H	G	G	A	H	G	H	G	G	G	H	A
JAX00348994	13	5049916	1	A	T	A	A	A	A	T	T	A	A	T	A	A	T	A	A	H	A	A	A	T	A	A	A	A	T	A	A	A	A	T	H	A	A	A	A	A	A	H	A	A	A	A	H	A	A
JAX00348995	13	5049951	0	A	G	A	A	A	A	G	G	A	A	G	A	A	G	A	A	H	A	A	A	G	A	A	A	A	G	A	H	A	A	G	H	A	A	A	A	A	A	H	A	A	A	A	H	A	A
JAX00348996	13	5053490	0	G	A	G	G	G	G	A	G	G	G	A	G	G	A	G	G	H	G	A	G	A	G	G	G	G	A	G	G	G	G	G	H	G	G	G	G	G	G	H	H	G	G	G	H	G	G
JAX00348997	13	5053586	1	G	A	G	G	G	G	G	G	A	G	G	G	G	G	A	G	G	G	G	G	G	G	G	G	G	G	H	G	G	G	G	G	G	G	G	G	G	G	G	G	G	G	A	H	G	G
JAX00348999	13	5054724	1	A	G	A	A	A	A	G	G	G	A	G	A	A	G	G	A	H	A	A	A	G	A	A	A	A	G	H	A	A	A	G	H	A	A	A	A	A	A	H	A	A	A	G	G	A	A
JAX00349001	13	5059533	1	C	T	T	C	T	C	C	C	C	C	C	H	T	C	C	C	C	T	T	T	C	C	C	C	C	C	C	H	T	T	C	H	T	C	H	C	C	T	H	C	H	C	C	C	H	T
JAX00349003	13	5060266	1	A	G	A	A	A	A	A	G	A	A	A	A	A	A	A	A	A	A	A	A	A	A	A	A	A	A	A	A	A	A	G	A	A	A	A	A	A	A	A	A	A	A	A	H	A	A
JAX00349005	13	5060669	0	G	A	G	G	G	G	G	A	G	G	G	G	G	G	G	G	G	G	G	G	G	G	G	G	G	G	G	G	G	G	A	G	G	G	G	G	G	G	G	G	G	G	G	H	G	G
JAX00349006	13	5060933	0	T	C	T	T	T	T	C	C	C	T	C	T	T	C	C	T	H	T	T	T	C	T	T	T	T	C	H	T	T	T	C	H	T	T	T	T	T	T	H	T	T	T	C	C	T	T
JAX00349007	13	5071324	1	C	T	T	C	T	C	C	T	T	C	C	H	T	C	T	C	C	T	T	T	C	C	C	C	C	C	H	H	T	T	T	H	T	C	H	C	C	T	H	C	H	C	T	T	H	T
JAX00349008	13	5071428	1	G	A	G	G	G	G	G	G	A	G	G	G	G	G	A	G	G	G	G	G	G	G	G	G	G	G	H	G	G	G	G	G	G	G	G	G	G	G	G	G	G	G	A	H	G	G
JAX00201879	13	5075558	1	G	C	G	G	G	G	C	G	G	G	C	G	G	C	G	G	H	G	G	G	C	G	G	G	G	C	G	G	G	G	G	H	G	G	G	G	G	G	H	G	G	G	G	G	G	G
JAX00041295	13	5100537	0	G	T	T	G	T	G	T	T	T	G	T	H	T	T	T	G	H	T	T	T	T	G	G	G	G	T	H	H	T	T	T	T	T	G	H	G	G	T	T	G	H	G	T	T	H	T
JAX00041296	13	5100562	1	G	T	T	G	T	G	T	T	T	G	T	H	T	T	T	G	H	T	T	T	T	G	G	G	G	T	H	H	T	T	T	T	T	G	H	G	G	T	T	G	H	G	T	T	H	T
JAX00349010	13	5102980	0	C	T	C	C	C	C	T	T	T	C	T	C	C	T	T	C	H	C	C	C	T	C	C	C	C	T	C	C	C	C	T	H	C	C	C	C	C	C	C	C	C	C	T	T	C	C
JAX00041297	13	5105532	0	A	G	G	A	G	A	G	G	G	A	G	H	G	G	G	A	H	G	G	G	G	A	A	A	A	G	H	H	G	G	G	G	G	A	H	A	A	G	G	A	H	A	G	G	H	G
JAX00349013	13	5120811	0	A	G	A	A	A	A	G	G	G	A	G	A	A	G	G	A	G	A	A	A	G	A	A	A	A	G	G	A	A	A	G	H	A	A	A	A	A	A	H	A	A	A	G	G	A	A
JAX00349014	13	5124085	1	G	T	G	G	G	G	T	T	T	G	T	G	G	T	T	G	H	G	G	G	T	G	G	G	G	T	H	G	G	G	T	H	G	G	G	G	G	G	H	G	G	G	T	T	G	G
JAX00041298	13	5137839	1	G	T	G	G	G	G	T	G	T	G	T	G	G	T	T	G	H	G	G	G	T	G	G	G	G	T	H	G	G	G	G	H	G	G	G	G	G	G	H	G	G	G	T	H	G	G
JAX00041300	13	5155006	1	A	G	A	A	A	A	G	A	G	A	G	A	A	G	G	A	H	A	A	A	G	A	A	A	A	G	H	A	A	A	A	H	A	A	A	A	A	A	H	A	A	A	G	H	A	A
JAX00041301	13	5165422	0	T	A	T	T	T	T	A	T	A	T	A	T	T	A	A	T	H	T	T	T	A	T	T	T	T	A	H	T	T	T	T	H	T	T	T	T	T	T	H	T	T	T	A	H	T	T
JAX00041302	13	5165439	1	G	A	G	G	G	G	A	G	A	G	A	G	G	A	A	G	H	G	G	G	A	G	G	G	G	A	H	G	G	G	G	H	G	G	G	G	G	G	H	G	G	G	A	H	G	G
JAX00041303	13	5187342	0	A	G	A	A	A	A	G	A	G	A	G	A	A	G	G	A	H	A	A	A	G	A	A	A	A	G	H	A	A	A	A	H	A	A	A	A	A	A	H	A	A	A	G	H	A	A
JAX00349018	13	5187877	1	A	G	A	A	A	A	G	G	G	A	G	A	A	G	G	A	H	A	A	A	G	A	A	A	A	G	H	A	A	A	G	H	A	A	A	A	A	A	H	A	A	A	G	G	A	A
JAX00349019	13	5187906	0	G	T	G	G	G	G	T	T	T	G	H	G	G	T	T	G	H	G	G	G	T	G	G	G	G	T	T	G	G	G	T	H	G	G	G	G	G	G	H	G	G	G	T	T	G	G
JAX00201880	13	5205625	1	C	G	C	C	C	C	G	C	G	C	G	C	C	G	G	C	H	C	C	C	G	C	C	C	C	G	H	C	C	C	C	H	C	C	C	C	C	C	H	C	C	C	G	H	C	C
JAX00041305	13	5230370	0	G	A	G	G	G	G	A	G	A	G	A	G	G	A	A	G	H	G	G	G	A	G	G	G	G	A	H	G	G	G	G	H	G	G	G	G	G	G	H	G	G	G	A	A	G	G
JAX00041306	13	5233278	0	C	T	C	C	C	C	T	C	T	C	T	C	C	T	T	C	H	C	C	C	T	C	C	C	C	T	H	C	C	C	C	H	C	C	C	C	C	C	H	C	C	C	T	H	C	C
JAX00349021	13	5242563	0	C	A	C	C	C	C	A	C	A	C	H	C	C	A	A	C	H	C	C	C	A	C	C	C	C	A	H	H	C	C	C	H	C	C	C	C	C	C	H	C	C	C	A	H	C	C
JAX00349024	13	5251884	1	T	A	T	T	T	T	A	A	A	T	A	T	T	A	A	T	H	T	T	T	A	T	T	T	T	A	H	T	T	T	A	H	T	T	T	T	T	T	H	T	T	T	A	A	T	T
JAX00349025	13	5252803	1	T	C	T	T	T	T	C	C	C	T	C	T	T	C	C	T	H	T	T	T	C	T	T	T	T	C	H	T	T	T	C	H	T	T	T	T	T	T	H	T	T	T	C	C	T	T
JAX00349026	13	5256420	1	A	G	A	A	A	A	A	A	G	A	A	A	A	A	G	A	A	A	A	A	A	A	A	A	A	A	H	A	A	A	A	A	A	A	A	A	A	A	A	A	A	A	G	H	A	A
JAX00041307	13	5258942	0	A	G	A	A	A	A	G	G	G	A	G	A	A	G	G	A	H	A	A	A	G	A	A	A	A	G	H	A	A	A	G	H	A	A	A	A	A	A	H	A	A	A	G	G	A	A
JAX00041308	13	5259091	1	A	G	A	A	A	A	G	A	A	A	G	A	A	G	A	A	H	A	A	A	G	A	A	A	A	G	A	A	A	A	A	H	A	A	A	A	A	A	H	A	A	A	A	A	A	A
JAX00041309	13	5259166	0	G	A	G	G	G	G	A	G	A	G	A	G	G	A	A	G	H	G	H	G	A	G	G	G	G	A	H	G	G	G	G	H	G	G	G	G	G	G	H	G	G	G	A	H	G	G
JAX00041310	13	5287301	0	T	C	T	T	T	T	C	T	C	T	C	T	T	C	C	T	H	T	T	T	C	T	T	T	T	C	H	T	T	T	T	H	T	T	T	T	T	T	C	T	T	T	C	H	T	T
JAX00041311	13	5287526	0	A	G	A	A	A	A	G	G	G	A	G	A	A	G	G	A	H	H	A	A	G	A	A	A	A	G	H	A	A	A	G	H	A	A	A	A	A	A	H	A	A	A	G	G	A	A
JAX00349029	13	5290392	0	T	C	T	T	T	T	C	T	C	T	C	T	T	C	C	T	H	T	T	T	C	T	T	T	T	C	H	T	T	T	T	H	T	T	T	T	T	T	H	T	T	T	C	H	T	T
JAX00349030	13	5290418	1	T	G	T	T	T	T	G	T	T	T	G	T	T	G	T	T	H	T	T	T	G	T	T	T	T	G	T	T	T	T	T	H	T	T	T	T	T	T	H	T	T	T	T	T	T	T
JAX00349032	13	5291935	1	G	A	G	G	G	G	A	G	A	G	A	G	G	A	A	G	H	G	G	G	A	G	G	G	G	A	H	G	G	G	G	H	G	G	G	G	G	G	H	G	G	G	A	H	G	G
JAX00201882	13	5297286	0	T	C	T	T	T	T	C	T	C	T	C	T	T	C	C	T	H	T	T	T	C	T	T	T	T	C	H	T	T	T	T	H	T	T	T	T	T	T	H	T	T	T	C	H	T	T
JAX00041312	13	5300104	0	T	C	T	T	T	T	C	C	C	T	C	T	T	C	C	T	H	T	T	T	C	T	T	T	T	C	H	T	T	T	C	H	T	T	T	T	T	T	H	T	T	T	C	C	T	T
JAX00349035	13	5316084	0	G	A	G	G	G	G	G	G	A	G	G	G	G	G	A	G	G	G	G	G	G	G	G	G	G	G	H	G	G	G	G	G	G	G	G	G	G	G	G	G	G	G	A	H	G	G
JAX00201883	13	5317617	1	A	G	A	A	A	A	G	G	G	A	G	A	A	G	G	A	H	A	A	A	G	A	A	A	A	G	H	A	A	A	G	H	A	A	A	A	A	A	H	A	A	A	G	G	A	A
JAX00349037	13	5330639	0	A	G	A	A	A	A	A	G	A	A	A	A	A	A	A	A	A	A	A	A	A	A	A	A	A	A	A	A	A	A	G	A	A	A	A	A	A	A	A	A	A	A	A	H	A	A
JAX00041314	13	5337523	0	A	C	A	A	A	A	C	A	A	A	C	A	A	C	A	A	A	A	A	A	C	A	A	A	A	C	A	A	A	A	A	H	A	A	A	A	A	A	H	A	A	A	A	A	A	A
JAX00349038	13	5345455	1	C	T	C	C	C	C	C	C	T	C	C	C	C	C	T	C	C	C	C	C	C	C	C	C	C	C	H	C	C	C	C	C	C	C	C	C	C	C	C	C	C	C	T	H	C	C
JAX00349039	13	5345789	1	T	C	T	T	T	T	T	C	C	T	T	T	T	T	C	T	T	T	T	T	T	T	T	T	T	T	H	T	T	T	C	T	T	T	T	T	T	T	T	T	T	T	C	C	T	T
JAX00041315	13	5347643	1	G	A	G	G	G	G	A	G	G	G	A	G	G	A	G	G	G	G	G	G	A	G	G	G	G	A	G	G	G	G	G	H	G	G	G	G	G	G	H	G	G	G	G	G	G	G
JAX00349040	13	5350860	0	A	C	A	A	A	A	A	C	A	A	A	A	A	A	A	A	A	A	A	A	A	A	A	A	A	A	A	A	A	A	C	A	A	A	A	A	A	A	A	A	A	A	A	H	A	A
JAX00349041	13	5354887	0	G	A	G	G	G	G	A	G	G	G	H	G	G	A	G	G	G	G	G	G	A	G	G	G	G	A	G	G	G	G	G	H	G	G	G	G	G	G	A	G	G	G	G	G	G	G
JAX00349042	13	5385953	0	A	G	A	A	A	A	A	G	A	A	A	A	A	A	A	A	A	A	A	A	A	A	A	A	A	A	A	A	A	A	G	A	A	A	A	A	A	A	A	A	A	A	A	H	A	A
JAX00041316	13	5387909	0	G	A	G	G	G	G	A	A	A	G	A	G	G	A	A	G	G	G	G	G	A	G	G	G	G	A	H	G	G	G	A	H	G	G	G	G	G	G	H	G	G	G	A	A	G	G
JAX00041317	13	5398235	0	G	A	A	G	A	G	G	G	G	G	G	H	A	G	G	G	G	A	A	A	G	G	G	G	G	G	G	H	A	A	G	H	A	G	H	G	G	A	A	G	H	G	G	G	H	A
JAX00041318	13	5399212	0	A	C	C	A	C	A	A	A	A	A	A	H	C	A	A	A	A	C	C	C	A	A	A	A	A	A	A	H	C	C	A	H	C	A	H	A	A	C	H	A	H	A	A	A	H	C
JAX00349043	13	5403398	0	A	G	A	A	A	A	G	G	G	A	G	A	A	G	G	A	A	A	A	A	G	A	A	A	A	G	H	A	A	A	G	G	A	A	A	A	A	A	H	A	A	A	G	G	A	A
JAX00349044	13	5404534	0	A	C	A	A	A	A	A	A	C	A	A	A	A	A	C	A	A	A	A	A	A	A	A	A	A	A	H	A	A	A	A	A	A	A	A	A	A	A	A	A	A	A	C	H	A	A
JAX00349045	13	5404953	1	G	A	G	G	G	G	A	A	A	G	A	G	G	A	A	G	G	G	G	G	A	G	G	G	G	A	H	G	G	G	A	H	G	G	G	G	G	G	H	G	G	G	A	A	G	G
JAX00041319	13	5418200	0	C	A	C	C	C	C	A	C	A	C	A	C	C	A	A	C	C	C	C	C	A	C	C	C	C	A	C	H	C	C	C	H	C	C	C	C	C	C	H	C	C	C	A	H	C	C
JAX00041320	13	5425746	1	C	T	C	C	C	C	T	T	T	C	T	C	C	T	T	C	C	C	C	C	T	C	C	C	C	T	H	C	C	C	T	H	C	C	C	C	C	C	H	C	C	C	T	T	C	C
JAX00041321	13	5439044	1	T	G	T	T	T	T	G	G	G	T	G	T	T	G	G	T	T	T	T	T	G	T	T	T	T	G	H	T	T	T	G	H	T	T	T	T	T	T	H	T	T	T	G	G	T	T
JAX00349047	13	5445123	1	A	T	A	A	A	A	T	A	T	A	T	A	A	T	T	A	A	A	A	A	T	A	A	A	A	T	H	A	A	A	A	H	A	A	A	A	A	A	H	A	A	A	T	H	A	A
JAX00349048	13	5447578	0	G	C	G	G	G	G	G	C	G	G	G	G	G	G	G	G	G	G	G	G	G	G	G	G	G	G	G	G	G	G	C	G	G	G	G	G	G	G	G	G	G	G	G	H	G	G
JAX00041322	13	5449298	0	G	C	G	G	G	G	C	G	C	G	C	G	G	C	C	G	G	G	G	G	C	G	G	G	G	C	H	G	G	G	G	H	G	G	G	G	G	G	H	G	G	G	C	C	G	G
JAX00349050	13	5452324	0	G	C	G	G	G	G	G	G	C	G	G	G	G	G	C	G	G	G	G	G	G	G	G	G	G	G	H	G	G	G	G	G	G	G	G	G	G	G	G	G	G	G	C	H	G	G
JAX00349052	13	5484953	0	A	T	A	A	A	A	T	T	T	A	T	A	A	T	T	A	A	A	A	A	T	A	A	A	A	T	H	A	A	A	T	H	A	A	A	A	A	A	H	A	A	A	T	T	A	A
JAX00349054	13	5491482	1	C	T	C	C	C	C	T	C	C	C	T	C	C	T	C	C	C	C	C	C	T	C	C	C	C	T	C	C	C	C	C	H	C	C	C	C	C	C	H	C	C	C	C	C	C	C
JAX00349055	13	5492379	0	A	G	A	A	A	A	G	G	G	A	G	A	A	G	G	A	A	A	A	A	G	A	A	A	A	G	H	A	A	A	G	H	A	A	A	A	A	A	H	A	A	A	G	G	A	A
JAX00041325	13	5496186	0	T	A	T	T	T	T	A	A	A	T	A	T	T	A	A	T	T	T	T	T	A	T	T	T	T	A	H	T	T	T	A	H	T	T	T	T	T	T	H	T	T	T	A	A	T	T
JAX00201887	13	5497200	1	A	G	A	A	A	A	G	A	G	A	G	A	A	G	G	A	A	A	A	A	G	A	A	A	A	G	H	A	A	A	A	H	A	A	A	A	A	A	H	A	A	A	G	H	A	A
JAX00041326	13	5498505	0	A	C	A	A	A	A	C	C	C	A	C	A	A	C	C	A	A	A	A	A	C	A	A	A	A	C	H	A	A	A	C	H	A	A	A	A	A	A	H	A	A	A	C	C	A	A
JAX00349057	13	5507679	1	G	A	G	G	G	G	A	G	G	G	A	G	G	A	G	G	G	G	G	G	A	G	G	G	G	A	G	G	G	G	G	H	G	G	G	G	G	G	H	G	G	G	G	G	G	G
JAX00349059	13	5508364	1	T	C	T	T	T	T	C	T	C	T	C	T	T	C	C	T	T	T	T	T	C	T	T	T	T	C	H	T	T	T	T	H	T	T	T	T	T	T	H	T	T	T	C	H	T	T
JAX00349060	13	5531678	0	G	T	G	G	G	G	T	G	T	G	T	G	G	T	T	G	G	G	G	G	T	G	G	G	G	T	H	G	G	G	G	H	G	G	G	G	G	G	H	G	G	G	T	H	G	G
JAX00041328	13	5536401	1	G	A	A	G	A	A	G	G	G	A	G	A	A	G	G	G	A	A	A	A	G	A	A	A	H	G	H	H	A	A	G	H	A	A	A	A	A	A	H	A	H	A	G	G	H	A
JAX00349061	13	5540072	0	A	G	A	A	A	A	A	G	A	A	H	A	A	A	A	A	A	H	H	A	A	A	A	A	A	A	A	A	A	A	G	A	A	A	A	A	A	A	A	A	A	A	A	H	A	A
JAX00041330	13	5541669	0	C	G	C	C	C	C	G	G	G	C	G	C	C	G	G	C	C	C	C	C	G	C	C	C	C	G	H	C	C	C	G	H	C	C	C	C	C	C	H	C	C	C	G	G	C	C
JAX00349063	13	5554955	1	A	T	A	A	A	A	T	A	T	A	T	A	A	T	T	A	A	A	A	A	T	A	A	A	A	T	H	A	A	A	A	H	A	A	A	A	A	A	H	A	A	A	T	H	A	A
JAX00349064	13	5556076	0	G	A	G	G	G	G	A	A	A	G	A	G	G	A	A	G	G	G	G	G	A	G	G	G	G	A	G	G	G	G	A	H	G	G	G	G	G	G	G	G	G	G	A	A	G	G
JAX00349067	13	5563709	1	C	T	C	C	C	C	C	T	C	C	C	C	C	C	C	C	C	C	C	C	C	C	C	C	C	C	C	C	C	C	T	C	C	C	C	C	C	C	C	C	C	C	C	H	C	C
JAX00041333	13	5584894	0	C	T	T	C	T	C	C	C	C	C	C	H	T	C	C	C	C	T	T	T	C	C	C	C	C	C	C	H	T	T	C	H	T	C	H	C	C	T	H	C	H	C	C	C	H	T
JAX00349069	13	5585612	0	C	G	C	C	C	C	C	C	G	C	C	C	C	C	G	C	C	C	C	C	C	C	C	C	C	C	H	C	C	C	C	C	C	C	C	C	C	C	C	C	C	C	G	H	C	C
JAX00201889	13	5598426	0	A	T	A	A	A	A	T	A	T	A	T	A	A	T	T	A	A	A	A	A	T	A	A	A	A	T	H	A	A	A	A	H	A	A	A	A	A	A	H	A	A	A	T	H	A	A
JAX00201890	13	5598921	0	T	G	T	T	T	T	G	T	G	T	G	T	T	G	G	T	T	T	T	T	G	T	T	T	T	G	H	T	T	T	T	H	T	T	T	T	T	T	H	T	T	T	G	H	T	T
JAX00349070	13	5613346	1	G	A	G	G	G	G	A	G	A	G	A	G	G	A	A	G	G	G	G	G	A	G	G	G	G	A	H	G	G	G	G	H	G	G	G	G	G	G	H	G	G	G	A	H	G	G
JAX00349071	13	5613482	1	C	T	C	C	C	C	T	T	T	C	T	C	C	T	T	C	C	C	C	C	T	C	C	C	C	T	H	C	C	C	T	H	C	C	C	C	C	C	H	C	C	C	T	T	C	C
JAX00041334	13	5613690	1	A	G	A	A	A	A	G	G	G	A	G	A	A	G	G	A	A	A	A	A	G	A	A	A	A	G	H	A	A	A	G	H	A	A	A	A	A	A	H	A	A	A	G	G	A	A
JAX00349072	13	5615387	0	A	G	A	A	A	A	A	G	A	A	A	A	A	A	A	A	A	A	A	A	A	A	A	A	A	A	A	A	A	A	G	A	A	A	A	A	A	A	A	A	A	A	A	H	A	A
JAX00349073	13	5615666	0	T	C	T	T	T	T	C	C	C	T	C	T	T	C	C	T	T	T	T	T	C	T	T	T	T	C	H	T	T	T	C	H	T	T	T	T	T	T	H	T	T	T	C	C	T	T
JAX00349074	13	5616551	0	T	G	T	T	T	T	G	T	G	T	G	T	T	G	G	T	T	T	T	T	G	T	T	T	T	G	H	T	T	T	T	H	T	T	T	T	T	T	H	T	T	T	G	H	T	T
JAX00041335	13	5621427	0	A	C	A	A	A	A	C	A	C	A	C	A	A	C	C	A	H	A	A	A	C	A	A	A	A	C	H	A	A	A	A	H	A	A	A	A	A	A	H	A	A	A	C	H	A	A
JAX00201891	13	5640953	1	T	G	T	T	T	T	G	T	G	T	G	T	T	G	G	T	T	T	T	T	G	T	T	T	T	G	H	T	T	T	T	H	T	T	T	T	T	T	H	T	T	T	G	H	T	T
JAX00349077	13	5656284	1	T	C	T	T	T	T	T	C	T	T	T	T	T	T	T	T	T	T	T	T	T	T	T	T	T	T	T	T	T	T	C	T	T	T	T	T	T	T	T	T	T	T	T	H	T	T
JAX00041337	13	5660159	0	C	T	C	C	C	C	T	T	T	C	T	C	C	C	H	C	C	C	C	C	T	C	C	C	C	T	H	C	C	C	T	C	C	C	C	C	C	C	H	C	C	C	T	H	C	C
JAX00349078	13	5672816	1	C	T	C	C	C	C	T	C	C	C	T	C	C	T	C	C	C	C	C	C	T	C	C	C	C	T	C	C	C	C	C	H	C	C	C	C	C	C	H	C	C	C	C	C	C	C
JAX00349079	13	5675848	0	A	T	A	A	A	T	A	A	A	A	A	H	A	A	A	A	H	A	A	A	A	A	T	H	H	A	H	A	A	A	A	A	A	T	H	A	T	A	A	T	A	A	A	A	A	A
JAX00349081	13	5679080	1	G	T	G	G	G	G	G	G	T	G	G	G	G	G	T	G	G	G	G	G	G	G	G	G	G	G	H	G	G	G	G	G	G	G	G	G	G	G	G	G	G	G	T	H	G	G
JAX00349082	13	5681030	0	T	G	T	T	T	T	G	G	G	T	G	T	T	G	G	T	T	T	T	T	G	T	T	T	T	G	H	T	T	T	G	H	T	T	T	T	T	T	H	T	T	T	G	G	T	T
JAX00349083	13	5681263	0	C	T	C	C	C	C	T	C	T	C	T	C	C	T	T	C	C	C	C	C	T	C	C	C	C	T	H	C	C	C	C	H	C	C	C	C	C	C	H	C	C	C	T	H	C	C
JAX00041340	13	5708204	1	G	A	G	G	G	G	A	G	G	G	A	G	G	A	G	G	G	G	G	G	A	G	G	G	G	A	G	G	G	G	G	H	G	G	G	G	G	G	H	G	G	G	G	G	G	G
JAX00041341	13	5708287	1	A	G	A	A	A	A	G	G	G	A	G	A	A	G	G	A	A	A	A	A	G	A	A	A	A	G	H	A	A	A	G	H	A	A	A	A	A	A	H	A	A	A	G	G	A	A
JAX00041342	13	5710100	1	C	G	C	C	C	C	G	G	G	C	G	C	C	G	G	C	C	C	C	C	G	C	C	C	C	G	H	C	C	C	G	H	C	C	C	C	C	C	H	C	C	C	G	G	C	C
JAX00349085	13	5716604	1	C	T	C	C	C	C	T	T	T	C	T	C	C	T	T	C	C	C	C	C	T	C	C	C	C	T	H	C	C	C	T	H	C	C	C	C	C	C	H	C	C	C	T	T	C	C
JAX00349087	13	5718485	1	C	A	C	C	C	C	A	A	A	C	A	C	C	A	A	C	C	C	C	C	A	C	C	C	C	A	H	C	C	C	A	H	C	C	C	C	C	C	H	C	C	C	A	A	C	C
JAX00349089	13	5737530	0	C	A	C	C	C	C	C	C	A	C	C	C	C	C	A	C	C	C	C	C	C	C	C	C	C	C	H	C	C	C	C	C	C	C	C	C	C	C	C	C	C	C	A	H	C	C
JAX00349091	13	5740087	0	G	T	G	G	G	G	G	T	G	G	G	G	G	G	G	G	G	G	G	G	G	G	G	G	G	G	G	G	G	G	T	G	G	G	G	G	G	G	G	G	G	G	G	H	G	G
JAX00349092	13	5740126	0	G	T	G	G	G	G	T	G	T	G	T	G	G	T	T	G	G	G	G	G	T	G	G	G	G	T	H	G	G	G	G	H	G	G	G	G	G	G	H	G	G	G	T	H	G	G
JAX00041343	13	5740675	1	G	T	G	G	G	G	T	G	G	G	T	G	G	T	G	G	G	G	G	G	T	G	G	G	G	T	G	G	G	G	G	H	G	G	G	G	G	G	H	G	G	G	G	G	G	G
JAX00041344	13	5740752	0	C	T	C	C	C	C	T	T	C	C	T	C	C	T	C	C	C	C	C	C	T	C	C	C	C	T	C	C	C	C	T	H	C	C	C	C	C	C	H	C	C	C	C	H	C	C
JAX00349093	13	5741013	1	G	A	G	G	G	A	G	G	G	G	G	H	G	G	G	G	H	G	G	G	G	G	A	H	H	G	H	G	G	G	G	G	G	A	H	G	A	G	G	A	G	G	G	G	G	G
JAX00349094	13	5743134	0	C	A	C	C	C	C	A	A	A	C	A	C	C	A	A	C	C	C	C	C	A	C	C	C	C	A	C	C	C	C	A	C	C	C	C	C	C	C	C	C	C	C	A	A	C	C
JAX00349095	13	5743784	0	C	T	C	C	C	C	T	T	T	C	T	C	C	T	T	C	C	C	C	C	T	C	C	C	C	T	H	C	C	C	T	H	C	C	C	C	C	C	H	C	C	C	T	T	C	C
JAX00349096	13	5744187	0	C	T	C	C	C	C	T	C	C	C	T	C	C	H	C	C	C	C	C	C	T	C	C	C	C	T	C	C	C	C	C	H	C	C	C	C	C	C	H	C	C	C	C	C	C	C
JAX00349098	13	5770544	0	C	A	C	C	C	C	C	A	C	C	C	C	C	C	C	C	C	C	C	C	C	C	C	C	C	C	C	C	C	C	A	C	C	C	C	C	C	C	C	C	C	C	C	H	C	C
JAX00349099	13	5770557	1	G	A	G	G	G	G	A	G	A	G	A	G	G	A	A	G	G	G	G	G	A	G	G	G	G	A	H	G	G	G	G	H	G	G	G	G	G	G	H	G	G	G	A	H	G	G
JAX00349100	13	5770717	1	A	C	A	A	A	A	C	A	C	A	C	A	A	C	C	A	A	A	A	A	C	A	A	A	A	C	H	A	A	A	A	H	A	A	A	A	A	A	H	A	A	A	C	H	A	A
JAX00041346	13	5789777	1	A	G	A	A	A	A	G	G	G	A	G	A	A	G	G	A	A	A	A	A	G	A	A	A	A	G	H	A	A	A	G	H	A	A	A	A	A	A	H	A	A	A	G	G	A	A
JAX00041347	13	5789809	0	T	G	T	T	T	T	G	T	G	T	G	T	T	G	G	T	T	T	T	T	G	T	T	T	T	G	H	T	T	T	T	H	T	T	T	T	T	T	H	T	T	T	G	H	T	T
JAX00349101	13	5799808	0	C	G	C	C	C	C	G	C	G	C	G	C	C	G	G	C	C	C	C	C	G	C	C	C	C	G	H	C	C	C	C	H	C	C	C	C	C	C	H	C	C	C	G	H	C	C
JAX00349102	13	5799853	0	A	G	A	A	A	A	A	G	A	A	A	A	A	A	A	A	A	A	A	A	A	A	A	A	A	A	A	A	A	A	G	A	A	A	A	A	A	A	A	A	A	A	A	H	A	A
JAX00349104	13	5808184	0	G	A	G	G	G	G	G	G	A	G	G	G	G	G	A	G	G	G	G	G	G	G	G	G	G	G	G	G	G	G	G	G	G	G	G	G	G	G	G	G	G	G	A	G	G	G
JAX00349105	13	5808367	0	C	T	C	C	C	C	C	C	T	C	C	C	C	C	T	C	C	C	C	C	C	C	C	C	C	C	H	C	C	C	C	C	C	C	C	C	C	C	C	C	C	C	T	C	C	C
JAX00349107	13	5809073	1	T	A	T	T	T	T	T	T	A	T	T	T	T	T	A	T	T	T	T	T	T	T	T	T	T	T	H	T	T	T	T	T	T	T	T	T	T	T	T	T	T	T	A	T	T	T
JAX00349110	13	5814797	1	A	G	A	A	A	G	G	G	G	A	G	H	A	G	G	A	H	A	A	A	G	A	G	H	H	G	G	A	A	A	G	H	A	G	H	A	G	A	H	G	A	A	G	G	A	A
JAX00349113	13	5816185	1	T	C	T	T	T	T	T	C	C	T	T	T	T	T	C	T	T	T	T	T	T	T	T	T	T	T	H	T	T	T	C	T	T	T	T	T	T	T	T	T	T	T	C	H	T	T
JAX00349114	13	5820349	0	G	A	G	G	G	G	A	A	A	G	A	G	G	A	A	G	G	G	G	G	A	G	G	G	G	A	H	G	G	G	A	H	G	G	G	G	G	G	H	G	G	G	A	A	G	G
JAX00349115	13	5822046	0	C	G	C	C	C	C	G	G	G	C	G	C	C	G	G	C	C	C	C	C	G	C	C	C	C	G	H	C	C	C	G	H	C	C	C	C	C	C	H	C	C	C	G	G	C	C
JAX00041350	13	5822473	0	T	A	T	T	T	A	A	T	A	T	A	H	T	A	A	T	H	H	H	T	A	T	A	H	H	A	A	T	T	T	T	H	T	A	H	T	A	T	H	A	T	T	A	H	T	T
JAX00041351	13	5822612	1	A	G	A	A	A	G	G	A	G	A	G	H	A	G	G	A	H	A	A	A	G	A	G	H	H	G	G	A	A	A	A	H	A	G	H	A	G	A	H	G	A	A	G	H	A	A
JAX00349117	13	5824291	0	C	T	C	C	C	C	T	C	T	C	T	C	C	T	T	C	C	C	C	C	T	C	C	C	C	T	H	C	C	C	C	H	C	C	C	C	C	C	H	C	C	C	T	H	C	C
JAX00201897	13	5824441	1	C	T	C	C	C	T	T	C	T	C	T	H	C	T	T	C	H	C	C	C	T	C	T	H	H	T	T	C	C	C	C	H	C	T	H	C	T	C	H	T	C	C	T	H	C	C
JAX00349120	13	5830889	1	T	C	T	T	T	T	C	C	C	T	C	T	T	C	C	T	T	T	T	T	C	T	T	T	T	C	H	T	T	T	C	H	T	T	T	T	T	T	H	T	T	T	C	C	T	T
JAX00349121	13	5830977	0	T	C	T	T	T	T	T	C	T	T	T	T	T	T	T	T	T	H	H	T	T	T	T	T	T	T	T	T	T	T	C	T	T	T	T	T	T	T	T	T	T	T	T	H	T	T
JAX00349124	13	5836406	1	G	A	G	G	G	G	A	A	A	G	A	G	G	A	A	G	G	G	G	G	A	G	G	G	G	A	H	G	G	G	A	H	G	G	G	G	G	G	H	G	G	G	A	A	G	G
JAX00349125	13	5842298	1	G	A	G	G	G	G	G	G	G	A	G	G	G	G	G	G	H	G	G	G	G	A	G	H	G	G	G	G	G	G	G	G	G	G	G	A	G	G	G	G	G	A	G	G	G	G
JAX00349126	13	5843000	1	G	A	G	G	G	G	G	A	G	G	G	G	G	G	G	G	G	G	G	G	G	G	G	G	G	G	G	G	G	G	A	G	G	G	G	G	G	G	G	G	G	G	G	H	G	G
JAX00041352	13	5865377	1	G	A	G	G	G	G	A	A	A	G	A	G	G	A	A	G	G	G	G	G	A	G	G	G	G	A	H	G	G	G	A	H	G	G	G	G	G	G	H	G	G	G	A	A	G	G
JAX00041353	13	5865864	1	A	G	A	A	A	A	G	G	G	A	G	A	A	G	G	A	A	A	A	A	G	A	A	A	A	G	H	A	A	A	G	H	A	A	A	A	A	A	H	A	A	A	G	G	A	A
JAX00041354	13	5865973	0	C	T	C	C	C	C	T	C	T	C	T	C	C	T	T	C	C	C	C	C	T	C	C	C	C	T	H	C	C	C	C	H	C	C	C	C	C	C	H	C	C	C	T	H	C	C
JAX00349127	13	5875767	1	T	C	T	T	T	T	T	T	T	C	T	T	T	T	T	T	H	T	T	T	T	C	T	H	T	T	T	T	T	T	T	T	T	T	T	C	T	T	T	T	T	C	T	T	T	T
JAX00349130	13	5878416	0	C	T	C	C	C	C	C	T	C	C	C	C	C	C	C	C	C	C	C	C	C	C	C	C	C	C	C	C	C	C	T	C	C	C	C	C	C	C	C	C	C	C	C	H	C	C
JAX00349131	13	5880696	1	G	A	G	G	G	G	A	A	A	G	A	G	G	A	A	G	G	G	G	G	A	G	G	G	G	A	H	G	G	G	A	H	G	G	G	G	G	G	H	G	G	G	A	A	G	G
JAX00349136	13	5892583	0	T	C	T	T	T	T	C	C	C	C	C	T	T	C	C	T	H	T	T	T	C	C	T	H	T	C	H	T	T	T	C	H	T	T	T	C	T	T	H	T	T	C	C	C	T	T
JAX00349137	13	5892832	0	C	T	C	C	C	C	C	T	C	C	C	C	C	C	C	C	C	C	C	C	C	C	C	C	C	C	C	C	C	C	T	C	C	C	C	C	C	C	C	C	C	C	C	H	C	C
JAX00041355	13	5899856	0	T	C	T	T	T	T	C	T	C	T	C	T	T	C	C	T	T	T	T	T	C	T	T	T	T	C	H	T	T	T	T	H	T	T	T	T	T	T	H	T	T	T	C	H	T	T
JAX00349139	13	5900566	1	C	T	C	C	C	C	C	C	C	T	C	C	C	C	C	C	H	C	C	C	C	T	C	H	C	C	C	C	C	C	C	C	C	C	C	T	C	C	C	C	C	T	C	C	C	C
JAX00041357	13	5901189	1	T	C	T	T	T	T	C	T	C	T	C	T	T	C	C	T	T	T	T	T	C	T	T	T	T	C	H	T	T	T	T	H	T	T	T	T	T	T	H	T	T	T	C	H	T	T
JAX00349140	13	5939262	0	G	A	G	G	G	G	A	A	A	G	A	G	G	A	A	G	G	G	G	G	A	G	G	G	G	A	H	G	G	G	A	H	G	G	G	G	G	G	H	G	G	G	A	A	G	G
JAX00349142	13	5956700	0	C	T	C	C	C	C	C	C	T	C	C	C	C	C	T	C	C	C	C	C	C	C	C	C	C	C	H	C	C	C	C	C	C	C	C	C	C	C	C	C	C	C	T	T	C	C
JAX00349145	13	5956869	1	C	T	C	C	C	C	T	C	C	C	T	C	C	T	C	C	C	C	C	C	T	C	C	C	C	T	C	C	C	C	C	H	C	C	C	C	C	C	H	C	C	C	C	C	C	C
JAX00349150	13	5964734	1	T	A	T	T	T	A	T	A	T	T	T	H	T	T	T	T	H	T	T	T	T	T	A	H	H	T	H	T	T	T	A	T	T	A	H	T	A	T	T	A	T	T	T	H	T	T
JAX00349151	13	5964755	0	T	A	T	T	T	A	A	A	A	T	A	H	T	A	A	T	H	T	T	T	A	T	A	H	H	A	A	T	T	T	A	H	T	A	H	T	A	T	H	A	T	T	A	A	T	T
JAX00349153	13	5970897	0	G	A	G	G	G	A	A	A	A	G	A	H	G	A	A	G	H	G	G	G	A	G	A	H	H	A	A	G	G	G	A	G	G	A	H	G	A	G	H	A	G	G	A	A	G	G
JAX00349154	13	5971555	0	G	A	G	G	G	A	G	G	G	G	G	H	G	G	G	G	H	G	H	G	G	G	A	H	G	G	H	G	G	G	G	G	G	A	H	G	A	G	G	H	G	G	G	G	G	G
JAX00349155	13	5976915	0	C	T	C	C	C	C	C	T	C	C	C	C	C	C	C	C	C	C	C	C	C	C	C	C	C	C	C	C	C	C	T	C	C	C	C	C	C	C	C	C	C	C	C	H	C	C
JAX00349156	13	5976952	1	A	G	A	A	A	A	G	G	G	A	G	A	A	G	G	A	A	A	A	A	G	A	A	A	A	G	H	A	A	A	G	H	A	A	A	A	A	A	H	A	A	A	G	G	A	A
JAX00349157	13	5977068	0	A	G	A	A	A	G	A	A	A	A	A	H	A	A	A	A	H	A	A	A	A	A	G	H	H	A	H	A	A	A	A	A	A	G	H	A	G	A	A	G	A	A	A	A	A	A
JAX00041362	13	5978315	1	A	G	A	A	A	G	G	G	G	A	G	H	A	G	G	A	H	A	A	A	G	A	G	H	H	G	G	A	A	A	G	H	A	G	H	A	G	A	H	G	A	A	G	G	A	A
JAX00349158	13	5983520	0	G	A	G	G	G	G	A	G	A	G	A	G	G	A	A	G	G	G	G	G	A	G	G	G	G	A	H	G	G	G	G	H	G	G	G	G	G	G	H	G	G	G	A	H	G	G
JAX00349161	13	5988135	1	C	T	C	C	C	C	C	T	C	C	C	C	C	C	C	C	C	C	C	C	C	C	C	C	C	C	C	C	C	C	T	C	C	C	C	C	C	C	C	C	C	C	C	H	C	C
JAX00349162	13	5990239	0	T	C	T	T	T	T	C	C	C	T	C	T	T	C	C	T	T	T	T	T	C	T	T	T	T	C	H	T	T	T	C	H	T	T	T	T	T	T	H	T	T	T	C	C	T	T
JAX00349163	13	6024790	0	G	A	G	G	G	G	A	A	A	G	A	G	G	A	A	G	G	G	G	G	A	G	G	G	G	A	H	G	G	G	A	H	G	G	G	G	G	G	H	G	G	G	A	A	G	G
JAX00349166	13	6025477	1	C	T	C	C	C	C	T	C	C	C	T	C	C	T	C	C	C	C	C	C	T	C	C	C	C	T	C	C	C	C	C	H	C	C	C	C	C	C	H	C	C	C	C	C	C	C
JAX00349169	13	6055189	0	A	G	A	A	A	A	G	A	G	A	G	A	A	G	G	A	A	A	A	A	G	A	A	A	A	G	H	A	A	A	A	H	A	A	A	A	A	A	H	A	A	A	G	H	A	A
JAX00349170	13	6055248	0	G	T	G	G	G	G	T	T	T	T	T	G	G	T	T	G	H	G	G	G	T	T	G	H	G	T	H	G	G	G	T	H	G	G	G	T	G	G	H	G	G	T	T	T	G	G
JAX00041367	13	6057075	1	A	C	A	A	A	C	C	C	C	C	C	H	A	C	C	A	C	A	A	A	C	C	C	C	H	C	C	A	A	A	C	H	A	C	H	C	C	A	H	C	A	C	C	C	A	A
JAX00349171	13	6057295	1	T	C	T	T	T	T	T	C	T	T	T	T	T	T	T	T	T	T	T	T	T	T	T	T	T	T	T	T	T	T	C	T	T	T	T	T	T	T	T	T	T	T	T	H	T	T
JAX00041368	13	6058020	1	C	T	C	C	C	C	T	C	T	C	T	C	C	T	T	C	C	C	C	C	T	C	C	C	C	T	H	C	C	C	C	H	C	C	C	C	C	C	H	C	C	C	T	H	C	C
JAX00349172	13	6064765	1	C	T	C	C	C	C	T	T	T	C	T	C	C	T	T	C	C	C	C	C	T	C	C	C	C	T	H	C	C	C	T	H	C	C	C	C	C	C	H	C	C	C	T	T	C	C
JAX00349173	13	6064786	1	C	T	C	C	C	C	T	C	C	C	T	C	C	T	C	C	C	C	C	C	T	C	C	C	C	T	C	C	C	C	C	H	C	C	C	C	C	C	H	C	C	C	C	C	C	C
JAX00349174	13	6064860	1	G	A	G	G	G	G	G	G	A	G	G	G	G	G	A	G	G	G	G	G	G	G	G	G	G	G	H	G	G	G	G	G	G	G	G	G	G	G	G	G	G	G	A	H	G	G
JAX00349175	13	6072590	1	C	T	C	C	C	T	C	C	C	C	C	H	C	C	C	C	H	C	C	C	C	C	T	H	H	C	H	C	C	C	C	C	C	T	H	C	T	C	C	T	C	C	C	C	C	C
JAX00349176	13	6073323	1	A	G	A	A	A	A	G	G	G	A	G	A	A	G	G	A	A	A	A	A	G	A	A	A	A	G	H	A	A	A	G	H	A	A	A	A	A	A	H	A	A	A	G	G	A	A
JAX00349177	13	6078490	0	T	C	T	T	T	C	C	C	C	C	C	H	T	C	C	T	C	T	T	T	C	C	C	C	H	C	C	T	T	T	C	H	T	C	H	C	C	T	H	C	T	C	C	C	T	T
JAX00349178	13	6086466	0	G	A	G	G	G	G	A	A	A	G	A	G	G	A	A	G	G	G	G	G	A	G	G	G	G	A	H	G	G	G	A	H	G	G	G	G	G	G	H	G	G	G	A	A	G	G
JAX00349179	13	6086627	1	A	T	A	A	A	T	A	A	A	T	A	H	A	A	A	A	T	A	A	A	A	T	T	T	H	A	H	A	A	A	A	A	A	T	H	T	T	A	A	T	A	T	A	A	A	A
JAX00349180	13	6087704	0	G	C	G	G	G	G	C	G	G	G	C	G	G	C	G	G	G	G	G	G	C	G	G	G	G	C	G	G	G	G	G	G	G	G	G	G	G	G	G	G	G	G	G	G	G	G
JAX00041370	13	6095514	0	T	C	T	T	T	C	T	T	T	C	T	C	T	T	T	T	C	T	T	T	T	C	C	C	H	T	H	T	T	T	T	T	T	C	H	C	C	T	T	C	T	C	T	T	T	T
JAX00041371	13	6098707	1	C	G	C	C	C	G	G	G	G	G	G	H	C	G	G	C	G	C	C	C	G	G	G	G	H	G	G	C	C	C	G	H	C	G	H	G	G	C	H	G	C	G	G	G	C	C
JAX00041372	13	6101005	0	T	C	T	T	T	C	C	C	C	C	C	H	T	C	C	T	C	T	T	T	C	C	C	C	H	C	C	T	T	T	C	H	T	C	H	C	C	T	H	C	T	C	C	C	T	T
JAX00349183	13	6101163	0	G	A	G	G	G	G	A	G	A	G	A	G	G	A	A	G	G	G	G	G	A	G	G	G	G	A	H	G	G	G	G	H	G	G	G	G	G	G	H	G	G	G	A	H	G	G
JAX00349184	13	6112776	1	C	T	C	C	C	T	C	T	T	T	C	H	C	C	T	C	T	C	C	C	C	T	T	T	H	C	T	C	C	C	T	C	C	T	H	T	T	C	C	T	C	T	T	T	C	C
JAX00349185	13	6112795	1	A	C	A	A	A	C	A	C	C	C	A	H	A	A	C	A	C	A	A	A	A	C	C	C	H	A	C	A	A	A	C	A	A	C	H	C	C	A	A	C	A	C	C	C	A	A
JAX00349186	13	6113938	1	C	A	C	C	C	C	C	A	A	C	C	C	C	C	A	C	C	C	C	C	C	C	C	C	C	C	H	C	C	C	A	C	C	C	C	C	C	C	C	C	C	C	A	A	C	C
JAX00349189	13	6116010	1	T	G	T	T	T	T	T	G	G	T	T	T	T	T	G	T	T	T	T	T	T	T	T	T	T	T	H	T	T	T	G	T	T	T	T	T	T	T	T	T	T	T	G	G	T	T
JAX00041373	13	6130880	1	G	A	G	G	G	A	A	A	A	A	A	H	G	A	A	G	A	G	G	G	A	A	A	A	H	A	A	G	G	G	A	H	G	A	H	A	A	G	H	A	G	A	A	A	G	G
JAX00349190	13	6136155	1	C	T	C	C	C	C	C	C	T	C	C	C	C	C	T	C	C	C	C	C	C	C	C	C	C	C	H	C	C	C	C	C	C	C	C	C	C	C	C	C	C	C	T	H	C	C
JAX00349191	13	6136206	1	A	C	A	A	A	A	C	C	C	C	C	A	A	C	C	A	H	A	A	A	C	C	A	H	A	C	H	A	A	A	C	H	A	A	A	C	A	A	H	A	A	C	C	C	A	A
JAX00349194	13	6150555	0	A	G	A	A	A	A	A	A	A	G	A	A	A	A	A	A	H	A	A	A	A	G	A	H	A	A	A	A	A	A	A	A	A	A	A	G	A	A	A	A	A	G	A	A	A	A
JAX00041375	13	6152219	1	G	C	G	G	G	C	C	C	C	C	C	H	G	C	C	G	C	G	G	G	C	C	C	C	H	C	C	G	G	G	C	H	G	C	H	C	C	G	H	C	G	C	C	C	G	G
JAX00349195	13	6152619	0	C	G	C	C	C	C	C	G	C	C	C	C	C	C	C	C	C	C	C	C	C	C	C	C	C	C	C	C	C	C	G	C	C	C	C	C	C	C	C	C	C	C	C	H	C	C
JAX00349197	13	6160035	1	C	A	C	C	C	C	A	C	C	C	A	C	C	A	C	C	C	C	C	C	A	C	C	C	C	A	C	C	C	C	C	H	C	C	C	C	C	C	H	C	C	C	C	C	C	C
JAX00349199	13	6175325	0	G	A	G	G	G	G	A	G	A	G	A	G	G	A	A	G	G	G	G	G	A	G	G	G	G	A	H	G	G	G	G	H	G	G	G	G	G	G	H	G	G	G	A	H	G	G
JAX00349200	13	6175478	1	T	A	T	T	T	A	T	T	T	T	T	H	T	T	T	T	H	T	T	T	T	T	A	H	H	T	H	T	T	T	T	T	T	A	H	T	A	T	T	A	T	T	T	T	T	T
JAX00349201	13	6178430	0	C	A	C	C	C	C	A	C	C	C	A	C	C	A	C	C	C	C	C	C	A	C	C	C	C	A	C	C	C	C	C	H	C	C	C	C	C	C	H	C	C	C	C	C	C	C
JAX00349203	13	6180583	1	C	T	C	C	C	T	C	C	C	C	C	H	C	C	C	C	H	C	C	C	C	C	T	H	H	C	H	C	C	C	C	C	C	T	H	C	T	C	C	T	C	C	C	C	C	C
JAX00041376	13	6181191	1	T	C	T	T	T	C	C	C	C	T	C	H	T	C	C	T	H	T	T	T	C	T	C	H	H	C	C	T	T	T	C	H	T	C	H	T	C	T	H	C	T	T	C	C	T	T
JAX00041377	13	6181818	0	G	A	G	G	G	A	A	A	A	G	A	H	G	A	A	G	H	G	G	G	A	G	A	H	H	A	A	G	G	G	A	H	G	A	H	G	A	G	H	A	G	G	A	A	G	G
JAX00041378	13	6182554	1	T	C	T	T	T	C	C	C	C	T	C	H	T	C	C	T	H	T	T	T	C	T	C	H	H	C	C	T	T	T	C	H	T	C	H	T	C	T	H	C	T	T	C	C	T	T
JAX00349206	13	6200746	0	C	T	C	C	C	C	T	C	C	C	T	C	C	T	C	C	C	C	C	C	T	C	C	C	C	T	C	C	C	C	C	H	C	C	C	C	C	C	H	C	C	C	C	C	C	C
JAX00349207	13	6200762	0	A	T	A	A	A	A	A	T	A	A	A	A	A	A	A	A	A	A	A	A	A	A	A	A	A	A	A	A	A	A	T	A	A	A	A	A	A	A	A	A	A	A	A	H	A	A
JAX00349208	13	6202136	0	T	G	T	T	T	G	T	G	T	T	T	H	T	T	T	T	H	T	T	T	T	T	G	H	H	T	H	T	T	T	G	T	T	G	H	T	G	T	T	G	T	T	T	H	T	T
JAX00041379	13	6202201	0	T	C	T	T	T	C	C	C	C	T	C	H	T	C	C	T	H	T	T	T	C	T	C	H	H	C	C	T	T	T	C	H	T	C	H	T	C	T	H	C	T	T	C	C	T	T
JAX00201906	13	6203283	1	T	C	T	T	T	C	C	C	C	T	C	H	T	C	C	T	H	T	T	T	C	T	C	H	H	C	C	T	T	T	C	H	T	C	H	T	C	T	H	C	T	T	C	C	T	T
JAX00349209	13	6203717	1	G	A	G	G	G	G	G	G	A	G	G	G	G	G	A	G	G	G	G	G	G	G	G	G	G	G	H	G	G	G	G	G	G	G	G	G	G	G	G	G	G	G	A	H	G	G
JAX00041380	13	6210563	1	C	A	C	C	C	A	C	C	C	C	C	H	C	C	C	C	H	C	C	C	C	C	A	H	H	C	H	C	C	C	C	C	C	A	H	C	A	C	C	A	C	C	C	C	C	C
JAX00201907	13	6224835	1	G	A	G	G	G	A	A	A	A	G	A	H	G	A	A	G	H	G	G	G	A	G	A	H	H	A	A	G	G	G	A	H	G	A	H	G	A	G	H	A	G	G	A	A	G	G
JAX00041381	13	6228825	1	C	T	C	C	C	C	T	C	T	C	T	C	C	T	T	C	C	C	C	C	T	C	C	C	C	T	H	C	C	C	C	H	C	C	C	C	C	C	H	C	C	C	T	H	C	C
JAX00349212	13	6238742	0	A	G	A	A	A	A	G	G	G	A	G	A	A	G	G	A	A	A	A	A	G	A	A	A	A	G	H	A	A	A	G	H	A	A	A	A	A	A	H	A	A	A	G	G	A	A
JAX00349213	13	6239425	1	G	T	G	G	T	G	G	G	G	G	G	G	G	G	G	G	G	T	T	T	G	G	G	G	G	G	G	G	G	G	G	G	T	G	H	G	G	G	H	G	H	G	G	G	H	G
JAX00349214	13	6239725	1	A	G	A	A	A	A	G	G	G	A	G	A	A	G	G	A	A	A	A	A	G	A	A	A	A	G	H	A	A	A	G	H	A	A	A	A	A	A	H	A	A	A	G	G	A	A
JAX00349215	13	6240271	1	T	A	T	T	T	T	A	A	A	A	A	T	T	A	A	T	H	T	T	T	A	A	T	H	T	A	H	T	T	T	A	H	T	T	T	A	T	T	H	T	T	A	A	A	T	T
JAX00349216	13	6240367	0	G	A	G	G	G	G	G	A	G	G	G	G	G	G	G	G	G	G	G	G	G	G	G	G	G	G	G	G	G	G	A	G	G	G	G	G	G	G	G	G	G	G	G	H	G	G
JAX00349217	13	6240437	0	A	G	A	A	A	A	A	G	A	G	A	A	A	A	A	A	H	A	A	A	A	G	A	G	A	A	A	A	A	A	G	A	A	A	A	G	A	A	A	A	A	G	A	A	A	A
JAX00041383	13	6256275	1	T	C	T	T	T	T	C	C	C	T	C	T	T	C	C	T	T	T	T	T	C	T	T	T	T	C	H	T	T	T	C	H	T	T	T	T	T	T	H	T	T	T	C	C	T	T
JAX00349218	13	6260828	0	G	A	G	G	G	G	A	G	A	G	A	G	G	A	A	G	G	G	G	G	A	G	G	G	G	A	H	G	G	G	G	H	G	G	G	G	G	G	H	G	G	G	A	H	G	G
JAX00349221	13	6264596	0	T	A	T	T	T	T	T	T	T	A	T	T	T	T	T	T	A	T	T	T	T	A	T	H	T	T	T	T	T	T	H	T	T	T	T	A	T	T	T	T	T	A	T	T	T	T
JAX00349223	13	6269105	0	C	T	C	C	C	C	T	C	C	C	T	C	C	T	C	C	C	C	C	C	T	C	C	C	C	T	C	C	C	C	C	H	C	C	C	C	C	C	H	C	C	C	C	C	C	C
JAX00041385	13	6285186	0	C	T	C	C	C	C	T	C	T	C	H	C	C	H	T	C	C	C	C	C	T	C	C	C	C	T	H	C	C	C	C	H	C	C	C	C	C	C	H	C	C	C	T	H	C	C
JAX00349224	13	6303346	0	A	G	A	A	A	A	A	G	A	A	A	A	A	A	A	A	A	A	A	A	A	A	A	A	A	A	A	A	A	A	G	A	A	A	A	A	A	A	A	A	A	A	A	H	A	A
JAX00349227	13	6306112	0	T	G	T	T	T	T	T	G	T	T	T	T	T	T	T	T	T	T	T	T	T	T	T	T	T	T	T	T	T	T	G	T	T	T	T	T	T	T	T	T	T	T	T	H	T	T
JAX00349228	13	6306867	1	G	T	G	G	G	G	T	T	T	T	T	G	G	T	T	G	H	G	G	G	T	T	G	H	G	T	H	G	G	G	T	H	G	G	G	T	G	G	H	G	G	T	T	T	G	G
JAX00349229	13	6320511	0	T	G	T	T	T	T	G	G	G	T	G	T	T	G	G	T	T	T	T	T	G	T	T	T	T	G	H	T	T	T	G	H	T	T	T	T	T	T	H	T	T	T	G	G	T	T
JAX00349230	13	6322125	0	A	T	A	A	A	A	T	A	T	A	H	A	A	H	T	A	A	A	A	A	T	A	A	A	A	T	H	A	A	A	A	H	A	A	A	A	A	A	H	A	A	A	T	H	A	A
JAX00041389	13	6339430	0	G	A	G	G	G	G	A	G	A	G	A	G	G	A	A	G	G	G	G	G	A	G	G	G	G	A	H	G	G	G	G	H	G	G	G	G	G	G	H	G	G	G	A	H	G	G
JAX00041390	13	6339459	0	A	G	A	A	A	A	G	A	G	A	G	A	A	G	G	A	A	A	A	A	G	A	A	A	A	G	A	A	A	A	A	A	A	A	A	A	A	A	H	A	A	A	G	G	A	A
JAX00349233	13	6341409	0	T	C	T	T	T	T	C	C	C	T	C	T	T	C	C	T	T	T	T	T	C	T	T	T	T	C	H	T	T	T	C	H	T	T	T	T	T	T	H	T	T	T	C	C	T	T
JAX00349237	13	6373834	1	T	G	T	T	T	T	G	G	G	G	G	T	T	G	G	T	H	T	T	T	G	G	T	H	T	G	H	T	T	T	G	H	T	T	T	G	T	T	H	T	T	G	G	G	T	T
JAX00349238	13	6373898	1	A	G	A	A	A	A	A	A	A	G	A	A	A	A	A	A	H	A	A	A	A	G	A	H	A	A	A	A	A	A	A	A	A	A	A	G	A	A	A	A	A	G	A	A	A	A
JAX00349239	13	6374417	0	C	T	C	C	C	C	T	C	T	C	H	C	C	T	T	C	C	C	C	C	T	C	C	C	C	T	H	C	C	C	C	H	C	C	C	C	C	C	H	C	C	C	T	C	C	C
JAX00349240	13	6375611	0	T	G	T	T	T	T	T	T	T	G	T	T	T	T	T	T	H	T	T	T	T	G	T	G	T	T	T	T	T	T	T	T	T	T	T	G	T	T	T	T	T	G	T	T	T	T
JAX00041393	13	6386108	1	T	C	T	T	T	T	C	T	C	T	C	T	T	C	C	T	T	T	T	T	C	T	T	T	T	C	H	T	T	T	T	H	T	T	T	T	T	T	H	T	T	T	C	H	T	T
JAX00201910	13	6393205	1	C	A	C	C	C	C	A	A	A	A	A	C	C	A	A	C	H	C	C	C	A	A	C	H	C	A	H	C	C	C	A	H	C	C	C	A	C	C	H	C	C	A	A	A	C	C
JAX00349243	13	6415043	1	G	A	G	G	G	G	G	A	G	G	G	G	G	G	G	G	G	G	G	G	G	G	G	G	G	G	G	G	G	G	A	G	G	G	G	G	G	G	G	G	G	G	G	H	G	G
JAX00349244	13	6415722	0	A	T	A	A	A	A	A	A	T	A	H	H	A	A	T	A	A	H	H	A	A	A	A	A	A	A	H	A	A	A	A	A	A	A	A	A	A	A	A	A	A	A	T	H	A	A
JAX00041394	13	6419254	0	C	T	C	C	C	C	C	T	C	C	C	C	C	C	C	C	C	C	C	C	C	C	C	C	C	C	C	C	C	C	T	C	C	C	C	C	C	C	C	C	C	C	C	H	C	C
JAX00041395	13	6419280	1	A	C	A	A	A	A	A	C	A	A	A	A	A	A	A	A	A	A	A	A	A	A	A	A	A	A	A	A	A	A	C	A	A	A	A	A	A	A	A	A	A	A	A	H	A	A
JAX00201911	13	6428566	0	G	T	G	G	G	G	T	T	T	G	T	G	G	T	T	G	G	G	G	G	T	G	G	G	G	T	H	G	G	G	T	H	G	G	G	G	G	G	H	G	G	G	T	T	G	G
JAX00349246	13	6429160	0	T	C	T	T	T	T	C	T	T	T	C	T	T	C	T	T	T	T	T	T	C	T	T	T	T	C	T	T	T	T	T	H	T	T	T	T	T	T	H	T	T	T	T	T	T	T
JAX00349248	13	6432488	0	A	G	A	A	A	A	G	A	G	A	G	A	A	G	G	A	A	A	A	A	G	A	A	A	A	G	H	A	A	A	A	H	A	A	A	A	A	A	H	A	A	A	G	H	A	A
JAX00349250	13	6433361	0	T	C	T	T	T	T	C	T	C	T	C	T	T	C	C	T	T	T	T	T	C	T	T	T	T	C	H	T	T	T	T	H	T	T	T	T	T	T	H	T	T	T	C	H	T	T
JAX00349252	13	6447514	0	A	T	A	A	A	A	T	T	T	A	T	A	A	T	T	A	A	A	A	A	T	A	A	A	A	T	H	A	A	A	T	H	A	A	A	A	A	A	H	A	A	A	T	T	A	A
JAX00041397	13	6456308	0	C	T	C	C	C	C	T	T	T	C	T	C	C	T	T	C	C	C	C	C	T	C	C	C	C	T	T	C	C	C	T	T	C	C	C	C	C	C	H	C	C	C	T	T	C	C
JAX00041398	13	6456839	1	A	G	A	A	A	A	G	G	G	A	G	A	A	G	G	A	A	A	A	A	G	A	A	A	A	G	H	A	A	A	G	H	A	A	A	A	A	A	H	A	A	A	G	G	A	A
JAX00349258	13	6460373	1	G	A	G	G	G	G	A	G	A	G	A	G	G	A	A	G	G	G	G	G	A	G	G	G	G	A	H	G	G	G	G	H	G	G	G	G	G	G	H	G	G	G	A	H	G	G
JAX00349259	13	6464799	1	G	A	G	G	G	G	G	A	G	G	G	G	G	G	G	G	G	G	G	G	G	G	G	G	G	G	G	G	G	G	A	G	G	G	G	G	G	G	G	G	G	G	G	H	G	G
JAX00349260	13	6464829	0	G	A	G	G	G	G	G	G	A	G	G	G	G	G	A	G	G	G	G	G	G	G	G	G	G	G	H	G	G	G	G	G	G	G	G	G	G	G	G	G	G	G	A	H	G	G
JAX00349261	13	6466076	1	T	C	T	T	T	T	T	C	C	T	T	T	T	T	C	T	T	T	T	T	T	T	T	T	T	T	H	T	T	T	C	T	T	T	T	T	T	T	T	T	T	T	C	C	T	T
JAX00041399	13	6469205	0	G	C	G	G	G	G	C	C	C	G	C	G	G	C	C	G	G	G	G	G	C	G	G	G	G	C	H	G	G	G	C	H	G	G	G	G	G	G	H	G	G	G	C	C	G	G
JAX00349262	13	6469396	1	G	T	G	G	G	G	T	T	T	G	T	G	G	T	T	G	G	G	G	G	T	G	G	G	G	T	H	G	G	G	T	H	G	G	G	G	G	G	H	G	G	G	T	T	G	G
JAX00349263	13	6469706	0	G	A	G	G	G	G	G	G	A	G	G	G	G	G	A	G	G	G	G	G	G	G	G	G	G	G	H	G	G	G	G	G	G	G	G	G	G	G	G	G	G	G	A	H	G	G
JAX00349264	13	6469748	1	T	C	T	T	T	T	C	T	C	T	C	T	T	C	C	T	T	T	T	T	C	T	T	T	T	C	H	T	T	T	T	H	T	T	T	T	T	T	H	T	T	T	C	H	T	T
JAX00349265	13	6469822	1	G	A	G	G	G	G	A	G	G	G	A	G	G	A	G	G	G	G	G	G	A	G	G	G	G	A	G	G	G	G	G	H	G	G	G	G	G	G	H	G	G	G	G	G	G	G
JAX00201914	13	6504368	1	T	C	T	T	T	T	C	C	C	T	C	T	T	C	C	T	T	T	T	T	C	T	T	T	T	C	H	T	T	T	C	H	T	T	T	T	T	T	H	T	T	T	C	C	T	T
JAX00041400	13	6504477	1	A	G	A	A	A	A	G	G	A	A	G	A	A	G	A	A	A	A	A	A	G	A	A	A	A	G	A	A	A	A	G	H	A	A	A	A	A	A	H	A	A	A	A	H	A	A
JAX00349266	13	6504680	0	C	A	C	C	C	C	C	A	C	C	C	C	C	C	C	C	C	C	C	C	C	C	C	C	C	C	C	C	C	C	A	C	C	C	C	C	C	C	C	C	C	C	C	H	C	C
JAX00349267	13	6505699	0	G	T	G	G	G	G	G	T	G	G	G	G	G	G	G	G	G	G	G	G	G	G	G	G	G	G	G	G	G	G	T	G	G	G	G	G	G	G	G	G	G	G	G	H	G	G
JAX00041402	13	6507019	1	A	T	A	A	A	A	T	T	T	A	T	A	A	T	T	A	A	A	A	A	T	A	A	A	A	T	H	A	A	A	T	H	A	A	A	A	A	A	H	A	A	A	T	T	A	A
JAX00349271	13	6519522	1	A	G	A	A	A	A	G	G	G	A	G	A	A	G	G	A	A	A	A	A	G	A	A	A	A	G	H	A	A	A	G	H	A	A	A	A	A	A	H	A	A	A	G	G	A	A
JAX00041404	13	6551867	0	A	T	A	A	A	T	T	A	T	A	H	H	A	T	T	A	H	A	A	A	T	A	T	H	H	H	T	A	A	A	A	H	A	T	H	A	T	A	H	T	A	A	T	H	A	A
JAX00349276	13	6556827	1	C	T	C	C	C	C	C	T	C	C	C	C	C	C	C	C	C	C	C	C	C	C	C	C	C	C	C	C	C	C	T	C	C	C	C	C	C	C	C	C	C	C	C	H	C	C
JAX00349277	13	6557020	1	T	C	T	T	T	T	T	C	C	T	T	T	T	T	C	T	T	T	T	T	T	T	T	T	T	T	H	T	T	T	C	T	T	T	T	T	T	T	T	T	T	T	C	C	T	T
JAX00349278	13	6557355	0	T	G	T	T	T	T	T	G	G	T	T	T	T	T	G	T	T	T	T	T	T	T	T	T	T	T	H	T	T	T	H	T	T	T	T	T	T	T	T	T	T	T	G	G	T	T
JAX00349280	13	6559784	0	A	G	A	A	A	G	G	G	G	A	G	H	A	G	G	A	H	A	A	A	G	A	G	H	H	H	G	A	A	A	G	H	A	G	H	A	G	A	H	G	A	A	G	G	A	A
JAX00349282	13	6563611	1	C	T	C	C	C	T	T	T	C	T	T	H	C	T	C	C	T	C	C	C	T	T	T	T	H	H	H	C	C	C	T	H	C	T	H	T	T	C	H	T	C	T	C	H	C	C
JAX00349283	13	6563926	1	T	C	T	T	T	C	C	C	T	T	C	H	T	C	T	T	H	T	T	T	C	T	C	H	H	H	H	T	T	T	C	H	T	C	H	T	C	T	H	C	T	T	T	H	T	T
JAX00349284	13	6564495	1	G	T	G	G	G	G	G	T	T	T	G	G	G	G	T	G	H	G	G	G	G	T	G	H	G	G	H	G	G	G	T	G	G	G	G	T	G	G	G	G	G	T	T	T	G	G
JAX00349285	13	6566154	0	G	A	G	G	G	A	A	G	A	A	A	H	G	A	A	G	A	G	G	G	A	A	A	A	H	H	A	G	G	G	G	H	G	A	H	A	A	G	H	A	G	A	A	H	G	G
JAX00349286	13	6566868	0	G	A	G	G	G	A	A	G	G	G	A	H	G	A	G	G	H	G	G	G	A	G	A	H	H	H	H	G	G	G	G	H	G	A	H	G	A	G	H	A	G	G	G	G	G	G
JAX00349287	13	6578692	0	C	T	C	C	C	C	C	C	T	C	C	C	C	C	T	C	C	C	C	C	C	C	C	C	C	C	H	C	C	C	C	C	C	C	C	C	C	C	C	C	C	C	T	H	C	C
JAX00349289	13	6580716	0	T	C	T	T	T	C	C	T	C	T	C	H	T	C	C	T	T	T	T	T	C	T	C	T	T	T	C	T	T	T	T	T	T	C	T	T	C	T	T	C	T	T	C	H	T	T
JAX00349290	13	6588532	0	T	C	T	T	T	C	C	C	C	T	C	H	T	C	C	T	T	T	T	T	C	T	C	T	T	C	C	T	T	T	C	T	T	C	T	T	C	T	T	C	T	T	C	C	T	T
JAX00349291	13	6589916	1	G	A	G	G	G	A	A	A	G	G	A	H	G	A	G	G	G	G	G	G	A	G	A	H	G	A	H	G	G	G	A	G	G	A	G	G	A	G	G	A	G	G	G	H	G	G
JAX00349292	13	6590345	1	T	A	T	T	T	A	A	A	T	A	A	H	T	A	T	T	A	T	T	T	A	A	A	A	T	A	H	T	T	T	A	T	T	A	T	A	A	T	T	A	T	A	T	H	T	T
JAX00349293	13	6597754	0	A	G	A	A	A	A	A	A	A	G	A	A	A	A	A	A	H	A	A	A	A	G	A	H	A	A	A	A	A	A	A	A	A	A	A	G	A	A	A	A	A	G	A	A	A	A
JAX00349297	13	6599917	1	C	T	C	C	C	T	T	C	C	T	T	H	C	T	C	C	T	C	C	C	T	T	T	T	H	H	H	C	C	C	C	H	C	T	C	T	T	C	H	T	C	T	C	C	C	C
JAX00349298	13	6600046	0	T	C	T	T	T	T	T	C	T	T	H	T	T	T	H	T	T	H	H	T	T	T	T	T	T	H	T	T	T	T	C	T	T	T	T	T	T	T	T	T	T	T	T	H	T	T
JAX00349299	13	6600457	1	T	A	T	T	T	A	A	A	A	T	A	H	T	A	A	T	H	T	T	T	A	T	A	H	H	A	A	T	T	T	A	H	T	A	T	T	A	T	H	A	T	T	A	A	T	T
JAX00349300	13	6600489	1	T	C	T	T	T	C	C	C	C	T	C	H	T	C	C	T	H	T	T	T	C	T	C	H	H	C	C	T	T	T	C	H	T	C	T	T	C	T	H	C	T	T	C	C	T	T
JAX00349301	13	6600682	1	C	T	C	C	C	T	T	C	C	C	T	H	C	T	C	C	H	C	C	C	T	C	T	H	H	H	H	C	C	C	C	H	C	T	C	C	T	C	H	T	C	C	C	C	C	C
JAX00041409	13	6614083	0	A	G	A	A	A	G	G	G	G	G	G	H	A	G	G	A	G	A	A	A	G	G	G	G	H	G	G	A	A	A	G	H	A	G	H	G	G	A	H	G	A	G	G	G	A	A
JAX00349303	13	6614381	1	C	T	C	C	C	C	C	C	C	T	C	C	C	C	C	C	H	C	C	C	C	T	C	H	C	C	C	C	C	C	C	C	C	C	C	T	C	C	C	C	C	T	C	C	C	C
JAX00041410	13	6614495	1	G	A	G	G	G	A	A	G	A	G	A	H	G	A	A	G	H	G	G	G	A	G	A	H	H	H	A	G	G	G	G	H	G	A	H	G	A	G	H	A	G	G	A	H	G	G
JAX00349304	13	6614878	1	A	G	A	A	A	A	A	A	A	G	A	A	A	A	A	A	H	A	A	A	A	G	A	H	A	A	A	A	A	A	A	A	A	A	A	G	A	A	A	A	A	G	A	A	A	A
JAX00041411	13	6619842	1	A	G	A	A	A	G	G	G	G	G	G	H	A	G	G	A	G	A	A	A	G	G	G	G	H	G	G	A	A	A	G	H	A	G	H	G	G	A	H	G	A	G	G	G	A	A
JAX00349311	13	6638163	0	G	A	G	G	G	A	A	G	A	G	A	H	G	A	A	G	H	G	G	G	A	G	A	H	H	H	A	G	G	G	G	H	G	A	H	G	A	G	H	A	G	G	A	H	G	G
JAX00349312	13	6638459	1	C	T	C	C	C	T	T	T	T	T	T	H	C	T	T	C	T	C	C	C	T	T	T	T	H	T	T	C	C	C	T	H	C	T	H	T	T	C	H	T	C	T	T	T	C	C
JAX00349315	13	6640112	0	T	G	T	T	T	T	T	T	G	T	T	T	T	T	G	T	T	T	T	T	T	T	T	T	T	T	H	T	T	T	T	T	T	T	T	T	T	T	T	T	T	T	G	H	T	T
JAX00349316	13	6640323	1	T	C	T	T	T	C	C	T	C	T	C	H	T	C	C	T	H	T	T	T	C	T	C	H	H	H	C	T	T	T	T	H	T	C	H	T	C	T	H	C	T	T	C	H	T	T
JAX00349317	13	6644112	0	T	G	T	T	T	T	T	G	G	G	T	T	T	T	G	T	H	T	T	T	T	G	T	H	T	H	H	T	T	T	G	T	T	T	T	G	T	T	T	T	T	G	G	G	T	T
JAX00349318	13	6644912	1	C	T	C	C	C	T	T	C	C	C	T	H	C	T	C	C	H	C	C	C	T	C	T	H	H	H	H	C	C	C	C	H	C	T	H	C	T	C	H	T	C	C	C	C	C	C
JAX00041413	13	6659477	0	A	C	A	A	A	C	C	C	C	C	C	H	A	C	C	A	C	A	A	A	C	C	C	C	H	C	C	A	A	A	C	H	A	C	H	C	C	A	H	C	A	C	C	C	A	A
JAX00349319	13	6660879	1	A	G	A	A	A	A	A	A	G	G	A	A	A	A	G	A	H	A	A	A	A	G	A	H	A	A	H	A	A	A	A	A	A	A	A	G	A	A	A	A	A	G	G	H	A	A
JAX00349322	13	6665549	1	G	A	G	G	G	G	G	G	G	A	G	G	G	G	G	G	H	G	G	G	G	A	G	H	G	G	G	G	G	G	G	G	G	G	G	A	G	G	G	G	G	A	G	G	G	G
JAX00349323	13	6666068	1	A	G	A	A	A	G	G	A	G	A	G	H	A	G	G	A	H	A	A	A	G	A	G	H	H	H	G	A	A	A	A	H	A	G	H	A	G	A	H	G	A	A	G	H	A	A
JAX00041414	13	6666146	1	C	G	C	C	C	G	G	C	G	C	G	H	C	G	G	C	H	C	C	C	G	C	G	H	H	H	G	C	C	C	C	H	C	G	H	C	G	C	H	G	C	C	G	H	C	C
JAX00349324	13	6666321	1	G	T	G	G	G	G	G	G	G	T	G	G	G	G	G	G	H	G	G	G	G	T	G	H	G	G	G	G	G	G	G	G	G	G	G	T	G	G	G	G	G	T	G	G	G	G
JAX00041415	13	6681348	1	C	T	C	C	C	T	T	T	T	T	T	H	C	T	T	C	T	C	C	C	T	T	T	T	H	T	T	C	C	C	T	H	C	T	H	T	T	C	H	T	C	T	T	T	C	C
JAX00041416	13	6681401	0	G	T	G	G	G	T	T	G	T	T	T	H	G	T	T	G	T	G	G	G	T	T	T	T	H	H	T	G	G	G	G	H	G	T	H	T	T	G	H	T	G	T	T	H	G	G
JAX00349327	13	6719049	1	G	A	G	G	G	G	G	G	G	A	G	G	G	G	G	G	H	G	G	G	G	A	G	H	G	G	G	G	G	G	G	G	G	G	G	A	G	G	G	G	G	A	G	G	G	G
JAX00349328	13	6720138	0	T	C	T	T	T	C	C	C	C	T	C	H	T	C	C	T	H	T	T	T	C	T	C	H	H	C	C	T	T	T	C	H	T	C	H	T	C	T	H	C	T	T	C	C	T	T
JAX00041418	13	6738615	0	G	A	G	G	G	A	A	A	A	G	A	H	G	A	A	G	H	G	G	G	A	G	A	H	H	A	A	G	G	G	A	H	G	A	H	G	A	G	H	A	G	G	A	A	G	G
JAX00041419	13	6740720	0	A	G	A	A	A	G	G	A	G	A	G	A	A	G	G	A	A	A	A	A	G	A	G	A	A	A	G	A	A	A	A	A	A	G	A	A	G	A	A	G	A	A	G	A	A	A
JAX00349331	13	6748058	0	C	T	C	C	C	T	T	C	C	C	T	H	C	T	C	C	H	C	C	C	T	C	T	H	H	H	H	C	C	C	C	H	C	T	H	C	T	C	H	T	C	C	C	C	C	C
JAX00349336	13	6759101	0	G	C	G	G	G	G	G	C	G	G	G	G	G	G	G	G	G	G	G	G	G	G	G	G	G	G	G	G	G	G	C	G	G	G	G	G	G	G	G	G	G	G	G	H	G	G
JAX00349337	13	6759162	0	A	G	A	A	A	A	A	A	G	A	A	A	A	A	G	A	A	A	A	A	A	A	A	A	A	A	H	A	A	A	A	A	A	A	A	A	A	A	A	A	A	A	G	H	A	A
JAX00349339	13	6767801	1	T	G	T	T	T	T	T	T	T	G	T	T	T	T	T	T	H	T	T	T	T	G	T	H	T	T	T	T	T	T	T	T	T	T	T	G	T	T	T	T	T	G	T	T	T	T
JAX00041421	13	6767956	1	T	C	T	T	T	C	C	C	C	C	C	H	T	C	C	T	C	T	T	T	C	C	C	C	H	C	C	T	T	T	C	H	T	C	H	C	C	T	H	C	T	C	C	C	T	T
JAX00349340	13	6768336	0	T	C	T	T	T	C	C	C	C	T	C	H	T	C	C	T	H	T	T	T	C	T	C	H	H	C	C	T	T	T	C	H	T	C	H	T	C	T	H	C	T	T	C	C	T	T
JAX00349342	13	6770495	1	C	T	C	C	C	C	C	C	C	T	C	C	C	C	C	C	H	C	C	C	C	T	C	H	C	C	C	C	C	C	C	C	C	C	C	T	C	C	C	C	C	T	C	C	C	C
JAX00041422	13	6770804	1	T	C	T	T	T	C	C	C	C	C	C	H	T	C	C	T	C	T	T	T	C	C	C	C	H	C	C	T	T	T	C	H	T	C	H	C	C	T	H	C	T	C	C	C	T	T
JAX00349343	13	6771265	0	A	G	A	A	A	A	A	G	A	A	A	A	A	A	A	A	A	A	A	A	A	A	A	A	A	H	A	A	A	A	G	A	A	A	A	A	A	A	A	A	A	A	A	H	A	A
JAX00041423	13	6771316	1	A	G	A	A	A	G	G	G	G	G	G	H	A	G	G	A	G	A	A	A	G	G	G	G	H	G	G	A	A	A	G	H	A	G	H	G	G	A	H	G	A	G	G	G	A	A
JAX00349344	13	6771856	0	G	C	G	G	G	G	G	G	G	C	G	G	G	G	G	G	H	G	G	G	G	C	G	H	G	G	G	G	G	G	G	G	G	G	G	C	G	G	G	G	G	C	G	G	G	G
JAX00201918	13	6772044	1	A	G	A	A	A	G	G	G	G	A	G	H	A	G	G	A	H	A	A	A	G	A	G	H	H	G	G	A	A	A	G	H	A	G	H	A	G	A	H	G	A	A	G	G	A	A
JAX00349345	13	6776892	0	C	A	C	C	C	C	C	A	A	C	C	C	C	C	A	C	C	C	C	C	C	C	C	C	C	H	H	C	C	C	A	C	C	C	C	C	C	C	C	C	C	C	A	A	C	C
JAX00349346	13	6787979	1	A	G	A	A	A	A	A	G	G	A	A	A	A	A	G	A	A	A	A	A	A	A	A	A	A	H	H	A	A	A	G	A	A	A	A	A	A	A	A	A	A	A	G	G	A	A
JAX00349347	13	6800355	0	A	G	A	A	A	G	G	A	G	A	G	H	A	G	G	A	H	A	H	A	G	A	G	H	H	H	G	A	A	A	A	H	A	G	H	A	G	A	H	G	A	A	G	H	A	A
JAX00349348	13	6802634	0	G	A	G	G	G	A	A	G	G	A	A	H	G	A	G	G	A	G	G	G	A	A	A	A	H	H	H	G	G	G	G	H	G	A	H	A	A	G	H	A	G	A	G	G	G	G
JAX00349349	13	6809132	0	G	A	G	G	G	G	G	G	A	G	G	G	G	G	A	G	G	G	G	G	G	G	G	G	G	G	H	G	G	G	G	G	G	G	G	G	G	G	G	G	G	G	A	H	G	G
JAX00041424	13	6836738	1	A	G	A	A	A	G	G	G	G	G	G	H	A	G	G	A	G	A	A	A	G	G	G	G	H	G	G	A	A	A	G	H	A	G	H	G	G	A	H	G	A	G	G	G	A	A
JAX00041426	13	6837035	1	G	C	G	G	G	C	C	C	C	G	C	H	G	C	C	G	H	G	G	G	C	G	C	H	H	C	C	G	G	G	C	H	G	C	H	G	C	G	H	C	G	G	C	C	G	G
JAX00349357	13	6838966	1	A	G	A	A	A	A	A	A	A	G	A	A	A	A	A	A	H	A	A	A	A	G	A	H	A	A	A	A	A	A	A	A	A	A	A	G	A	A	A	A	A	G	A	A	A	A
JAX00349360	13	6850714	1	A	G	A	A	A	G	G	G	G	G	G	H	A	G	G	A	G	A	A	A	G	G	G	G	H	G	G	A	A	A	G	H	A	G	H	G	G	A	H	G	A	G	G	G	A	A
JAX00349361	13	6850850	0	C	T	C	C	C	C	C	T	C	T	C	C	C	C	C	C	T	C	C	C	C	T	C	H	C	C	C	C	C	C	T	C	C	C	C	T	C	C	C	C	C	T	C	H	C	C
JAX00041427	13	6851872	1	C	T	C	C	C	T	T	C	T	T	T	H	C	T	T	C	T	C	C	C	T	T	T	T	H	H	T	C	C	C	C	H	C	T	H	T	T	C	H	T	C	T	T	H	C	C
JAX00349364	13	6851913	1	A	C	A	A	A	C	C	A	A	A	C	H	A	C	A	A	H	A	A	A	C	A	C	H	H	H	H	A	A	A	A	H	A	C	H	A	C	A	H	C	A	A	A	A	A	A
JAX00349365	13	6852372	0	G	A	G	G	G	G	G	G	A	G	G	G	G	G	A	G	G	G	G	G	G	G	G	G	G	G	H	G	G	G	G	G	G	G	G	G	G	G	G	G	G	G	A	H	G	G
JAX00041429	13	6873250	1	T	C	T	T	T	C	C	C	C	T	C	H	T	C	C	T	H	T	T	T	C	T	C	H	H	C	C	T	T	T	C	H	T	C	H	T	C	T	H	C	T	T	C	C	T	T
JAX00349367	13	6884608	0	G	A	G	G	G	G	G	G	G	A	G	G	G	G	G	G	H	G	G	G	G	A	G	H	G	G	G	G	G	G	G	G	G	G	G	A	G	G	G	G	G	A	G	G	G	G
JAX00349370	13	6889903	0	C	T	C	C	C	T	T	C	C	T	T	T	C	T	C	C	T	C	C	C	T	T	T	T	H	T	H	C	C	C	C	T	C	T	H	T	T	C	H	T	C	T	C	C	C	C
JAX00349372	13	6891951	0	G	A	G	G	G	G	G	A	G	G	G	G	G	G	G	G	G	G	G	G	G	G	G	G	G	H	G	G	G	G	A	G	G	G	G	G	G	G	G	G	G	G	G	H	G	G
JAX00349374	13	6892506	0	C	T	C	C	C	T	T	C	C	C	T	T	C	T	C	C	T	C	C	C	T	C	T	T	T	H	H	C	C	C	C	T	C	T	T	C	T	C	T	T	C	C	C	C	C	C
JAX00349376	13	6913361	1	C	A	C	C	C	C	C	C	C	A	C	C	C	C	C	C	H	C	C	C	C	A	C	H	C	C	C	C	C	C	C	C	C	C	C	A	C	C	C	C	C	A	C	C	C	C
JAX00349377	13	6913433	1	A	C	A	A	A	A	A	A	C	A	A	A	A	A	C	A	A	A	A	A	A	A	A	A	A	A	H	A	A	A	A	A	A	A	A	A	A	A	A	A	A	A	C	H	A	A
JAX00349379	13	6920914	0	G	A	G	G	G	G	G	G	G	A	G	G	G	G	G	G	H	G	G	G	G	A	G	H	G	G	G	G	G	G	G	G	G	G	G	A	G	G	G	G	G	A	G	G	G	G
JAX00349381	13	6924339	0	A	G	A	A	A	A	A	A	A	G	A	A	A	A	A	A	G	A	A	A	A	G	A	G	A	A	A	H	A	A	A	A	A	A	A	G	A	A	A	A	A	G	A	A	A	A
JAX00041433	13	6951975	1	A	G	A	A	A	G	G	G	G	G	G	G	A	G	G	A	G	A	A	A	G	G	G	G	H	G	G	A	A	A	G	G	A	G	H	G	G	A	H	G	A	G	G	G	A	A
JAX00041434	13	6952031	0	A	C	A	A	A	C	C	C	C	C	C	C	A	C	C	H	C	A	A	A	C	C	C	C	H	C	C	A	A	A	C	C	A	C	H	C	C	A	C	C	A	C	C	C	A	A
JAX00349386	13	6955588	0	A	T	A	A	A	T	T	T	T	A	T	H	A	T	T	A	T	A	A	A	T	A	T	H	H	T	T	A	A	A	T	H	A	T	H	A	T	A	H	T	A	A	T	T	A	A
JAX00349388	13	6963915	0	G	C	G	G	G	C	C	G	C	G	C	H	G	H	C	G	H	G	G	G	C	G	C	H	H	H	C	G	G	G	G	H	G	C	H	G	C	G	H	C	G	G	C	H	G	G
JAX00349389	13	6963977	0	G	A	G	G	G	A	A	G	A	G	A	H	G	A	A	G	H	G	G	G	A	G	A	H	H	H	A	G	G	G	G	H	G	A	H	G	A	G	H	A	G	G	A	H	G	G
JAX00201921	13	6978363	1	A	G	A	A	A	G	G	A	G	A	G	H	A	G	G	A	H	A	A	A	G	A	G	H	H	H	G	A	A	A	A	H	A	G	H	A	G	A	H	G	A	A	G	H	A	A
JAX00201922	13	6978419	0	T	C	T	T	T	C	C	C	C	T	C	H	T	C	C	T	C	T	T	T	C	T	C	H	H	C	C	T	T	T	C	H	T	C	H	T	C	T	H	C	T	T	C	C	T	T
JAX00201923	13	6978601	0	C	T	C	C	C	T	T	C	T	C	T	H	C	T	T	C	H	C	C	C	T	C	T	H	H	H	T	C	C	C	C	H	C	T	H	C	T	C	H	T	C	C	T	H	C	C
JAX00041436	13	6982444	0	T	G	T	T	T	G	G	G	G	T	G	H	T	G	G	T	H	T	T	T	G	T	G	H	H	G	G	T	T	T	G	H	T	G	H	T	G	T	H	G	T	T	G	G	T	T
JAX00041437	13	6982513	0	C	T	C	C	C	T	T	C	T	C	T	H	C	T	T	C	H	C	C	C	T	C	T	H	H	H	T	C	C	C	C	H	C	T	H	C	T	C	H	T	C	C	T	H	C	C
JAX00041438	13	6982573	0	G	A	G	G	G	A	A	G	A	G	A	H	G	A	A	G	H	G	G	G	A	G	A	H	H	H	A	G	G	G	G	H	G	A	H	G	A	G	H	A	G	G	A	H	G	G
JAX00349390	13	6982863	1	T	C	T	T	T	T	T	T	C	T	T	T	T	T	C	T	T	T	T	T	T	T	T	T	T	T	H	T	T	T	T	T	T	T	T	T	T	T	T	T	T	T	C	H	T	T
JAX00349391	13	6989256	1	C	T	C	C	C	C	C	T	C	C	C	C	C	C	C	C	C	C	C	C	C	C	C	C	C	H	C	C	C	C	T	C	C	C	C	C	C	C	C	C	C	C	C	H	C	C
JAX00349392	13	7022487	1	A	T	A	A	A	A	A	A	T	A	A	A	A	A	T	A	A	A	A	A	A	A	A	A	A	A	H	A	A	A	A	A	A	A	A	A	A	A	A	A	A	A	T	H	A	A
JAX00041439	13	7022831	0	G	A	G	G	G	A	A	G	A	G	A	H	G	A	A	G	H	G	G	G	A	G	A	H	H	H	A	G	G	G	G	H	G	A	H	G	A	G	H	A	G	G	A	H	G	G
JAX00349393	13	7023019	0	G	A	G	G	G	G	G	A	G	G	G	G	G	G	G	G	G	G	G	G	G	G	G	G	G	A	G	G	G	G	A	G	G	G	G	G	G	G	G	G	G	G	G	A	G	G
JAX00349394	13	7023281	0	A	T	A	A	A	A	A	A	T	A	A	A	A	A	T	A	A	A	A	A	A	A	A	A	A	A	H	A	A	A	A	A	A	A	A	A	A	A	A	A	A	A	T	H	A	A
JAX00041441	13	7027401	1	C	T	C	C	C	T	T	T	T	C	T	H	C	T	T	C	H	C	C	C	T	C	T	H	H	T	T	C	C	C	T	H	C	T	H	C	T	C	H	T	C	C	T	T	C	C
JAX00041442	13	7060749	1	A	G	A	A	A	G	G	G	G	A	G	H	A	G	G	A	H	A	A	A	G	A	G	H	H	G	G	A	A	A	G	H	A	G	H	A	G	A	H	G	A	A	G	G	A	A
JAX00041443	13	7061455	0	G	A	G	G	G	A	A	A	A	A	A	H	G	A	A	G	A	G	G	G	A	A	A	A	H	A	A	G	G	G	A	H	G	A	A	A	A	G	A	A	G	A	A	A	G	G
JAX00041444	13	7061662	0	C	T	C	C	C	T	T	C	T	C	T	H	C	T	T	C	H	C	C	C	T	C	T	H	H	H	T	C	C	C	C	H	C	T	H	C	T	C	H	T	C	C	T	H	C	C
JAX00041445	13	7087791	0	T	C	T	T	T	C	C	C	C	T	C	H	T	C	C	T	H	T	T	T	C	T	C	H	H	C	C	T	T	T	C	H	T	C	H	T	C	T	H	C	T	T	C	C	T	T
JAX00041446	13	7087999	0	T	C	T	T	T	C	C	T	C	T	C	H	T	C	C	T	H	T	T	T	C	T	C	H	H	H	C	T	T	T	T	H	T	C	H	T	C	T	H	C	T	T	C	H	T	T
JAX00349399	13	7096394	0	C	A	C	C	C	C	C	C	C	A	C	C	C	C	C	C	H	C	C	C	C	A	C	C	C	C	C	C	C	C	C	C	C	C	C	A	C	C	C	C	C	A	C	C	C	C
JAX00349402	13	7100511	0	G	C	G	G	G	C	C	C	C	C	C	H	G	C	C	G	C	G	G	G	C	C	C	C	H	C	C	G	G	G	C	H	G	C	H	C	C	G	H	C	G	C	C	C	G	G
JAX00349403	13	7101133	1	G	A	G	G	G	G	G	A	G	G	G	G	G	G	G	G	G	G	G	G	G	G	G	G	G	H	G	G	G	G	A	G	G	G	G	G	G	G	G	G	G	G	G	H	G	G
JAX00349404	13	7102915	1	G	A	G	G	G	A	A	A	A	G	A	H	G	A	A	G	H	G	G	G	A	G	A	H	H	A	A	G	G	G	A	H	G	A	H	G	A	G	H	A	G	G	A	A	G	G
JAX00349405	13	7106312	1	G	A	G	G	G	A	A	G	A	G	A	H	G	A	A	G	H	G	G	G	A	G	A	H	H	H	A	G	G	G	G	H	G	A	H	G	A	G	H	A	G	G	A	H	G	G
JAX00041449	13	7149131	1	G	A	G	G	G	A	A	G	A	G	A	H	G	A	A	G	H	G	G	G	A	G	A	H	H	H	A	G	G	G	G	H	G	A	H	G	A	G	H	A	G	G	A	H	G	G
JAX00041450	13	7149207	1	T	A	T	T	T	A	A	T	A	A	A	H	T	A	A	T	A	T	T	T	A	A	A	A	H	H	A	T	T	T	T	H	T	A	H	A	A	T	H	A	T	A	A	H	T	T
JAX00201927	13	7149863	0	T	C	T	T	T	C	C	C	C	C	C	H	T	C	C	T	C	T	T	T	C	C	C	C	H	C	C	T	T	T	C	H	T	C	H	C	C	T	H	C	T	C	C	C	T	T
JAX00349406	13	7153613	1	C	T	C	C	C	C	C	T	C	C	C	C	C	C	C	C	C	C	C	C	C	C	C	C	C	H	C	C	C	C	T	C	C	C	C	C	C	C	C	C	C	C	C	H	C	C
JAX00349407	13	7156493	1	A	G	A	A	A	G	G	A	A	A	G	H	A	G	A	A	H	A	A	A	G	A	G	H	H	H	H	A	A	A	A	H	A	G	H	A	G	A	H	G	A	A	A	A	A	A
JAX00349408	13	7157309	1	T	C	T	T	T	C	C	C	C	T	C	H	T	C	C	T	H	T	T	T	C	T	C	H	H	C	C	T	T	T	C	H	T	C	H	T	C	T	H	C	T	T	C	C	T	T
JAX00349409	13	7158205	0	C	A	C	C	C	A	A	C	A	A	A	H	C	A	A	C	A	C	C	C	A	A	A	A	H	H	A	C	C	C	C	H	C	A	H	A	A	C	H	A	C	A	A	H	C	C
JAX00349410	13	7158328	0	A	G	A	A	A	G	G	A	A	A	G	H	A	G	A	A	H	A	A	A	G	A	G	H	H	H	H	A	A	A	A	H	A	G	H	A	G	A	H	G	A	A	A	A	A	A
JAX00349415	13	7183551	1	A	G	A	A	A	G	G	G	G	A	G	H	A	G	G	A	H	A	A	A	G	A	G	H	H	G	G	A	A	A	G	H	A	G	H	A	G	A	H	G	A	A	G	G	A	A
JAX00041452	13	7183838	0	A	G	A	A	A	G	G	G	G	A	G	H	A	G	G	A	H	A	A	A	G	A	G	H	H	G	G	A	A	A	G	H	A	G	H	A	G	A	H	G	A	A	G	G	A	A
JAX00041454	13	7228084	1	T	C	T	T	T	C	C	T	T	T	C	H	T	C	T	T	H	T	T	T	C	T	C	H	H	H	H	T	T	T	T	H	T	C	H	T	C	T	H	C	T	T	T	T	T	T
JAX00041456	13	7228193	1	A	G	A	A	A	G	G	A	G	A	G	H	A	G	G	A	H	A	A	A	G	A	G	H	H	H	G	A	A	A	A	H	A	G	H	A	G	A	H	G	A	A	G	H	A	A
JAX00349416	13	7231946	0	G	A	G	G	G	A	A	A	A	A	A	H	G	A	A	G	A	G	G	G	A	A	A	A	H	A	A	G	G	G	A	H	G	A	H	A	A	G	H	A	G	A	A	A	G	G
JAX00349417	13	7236088	0	C	G	C	C	C	C	C	G	C	G	C	C	C	C	C	C	H	C	C	C	C	G	C	H	C	H	C	C	C	C	G	C	C	C	C	G	C	C	C	C	C	G	C	H	C	C
JAX00349418	13	7236128	0	A	T	A	A	A	T	T	A	T	A	T	H	A	T	T	A	H	A	A	A	T	A	T	H	H	H	T	A	A	A	A	H	A	T	H	A	T	A	H	T	A	A	T	H	A	A
JAX00201929	13	7247905	0	T	C	T	T	T	C	C	T	C	T	C	H	T	C	C	T	H	T	T	T	C	T	C	H	H	H	C	T	T	T	T	H	T	C	H	T	C	T	H	C	T	T	C	H	T	T
JAX00041457	13	7269930	1	A	G	A	A	A	G	G	G	G	A	G	H	A	G	G	A	H	A	A	A	G	A	G	H	H	G	G	A	A	A	G	H	A	G	H	A	G	A	H	G	A	A	G	G	A	A
JAX00349422	13	7270154	0	A	G	A	A	A	A	A	G	A	A	A	A	A	A	A	A	A	A	A	A	A	A	A	A	A	H	A	A	A	A	G	A	A	A	A	A	A	A	A	A	A	A	A	H	A	A
JAX00349423	13	7270821	0	A	G	A	A	A	A	A	G	A	A	A	A	A	A	A	A	A	A	A	A	A	A	A	A	A	H	A	A	A	A	G	A	A	A	A	A	A	A	A	A	A	A	A	H	A	A
JAX00041461	13	7287848	1	T	C	T	T	T	C	C	C	C	C	C	H	T	C	C	T	C	T	T	T	C	C	C	C	H	C	C	T	T	T	C	H	T	C	H	C	C	T	H	C	T	C	C	C	T	T
JAX00349427	13	7303307	0	C	T	C	C	C	C	C	T	C	C	C	C	C	C	C	C	C	C	C	C	C	C	C	C	C	H	C	C	C	C	T	C	C	C	C	C	C	C	C	C	C	C	C	H	C	C
JAX00349428	13	7303903	0	G	A	G	G	G	A	A	A	A	G	A	H	G	A	A	G	H	G	G	G	A	G	A	H	H	A	A	G	G	G	A	H	G	A	H	G	A	G	H	A	G	G	A	A	G	G
JAX00349431	13	7312316	0	A	G	A	A	A	G	G	G	G	A	G	H	A	G	G	A	G	A	A	A	G	A	G	G	H	G	G	A	A	A	G	G	A	G	G	H	G	A	G	G	A	A	G	G	A	A
JAX00349432	13	7313997	1	G	A	G	G	G	A	A	G	A	G	A	H	G	A	A	G	H	G	G	G	A	G	A	H	H	H	A	G	G	G	G	H	G	A	H	G	A	G	H	A	G	G	A	H	G	G
JAX00349433	13	7314138	0	T	A	T	T	T	A	A	A	A	T	A	H	T	A	A	T	H	T	T	T	A	T	A	H	H	A	A	T	T	T	A	H	T	A	H	T	A	T	H	A	T	T	A	A	T	T
JAX00349434	13	7316005	1	A	G	A	A	A	G	G	A	A	A	G	H	A	G	A	A	H	A	A	A	G	A	G	H	H	H	H	A	A	A	A	H	A	G	H	A	G	A	H	G	A	A	A	A	A	A
JAX00349435	13	7320241	1	C	A	C	C	C	A	A	A	A	C	A	H	C	A	A	C	H	C	C	C	A	C	A	H	H	A	A	C	C	C	A	H	C	A	H	C	A	C	H	A	C	C	A	A	C	C
JAX00349436	13	7320820	1	A	G	A	A	A	A	A	G	A	G	A	A	A	A	A	A	H	A	A	A	A	G	A	H	A	H	A	A	A	A	G	A	A	A	A	G	A	A	A	A	A	G	A	H	A	A
JAX00349438	13	7321670	0	C	T	C	C	C	T	T	T	T	T	T	H	C	T	T	C	T	C	C	C	T	T	T	T	H	T	T	C	C	C	T	H	C	T	H	T	T	C	H	T	C	T	T	T	C	C
JAX00349440	13	7322603	1	G	T	G	G	G	G	G	G	G	T	G	G	G	G	G	G	H	G	G	G	G	T	G	H	G	G	G	G	G	G	G	G	G	G	G	T	G	G	G	G	G	T	G	G	G	G
JAX00349442	13	7353935	0	G	A	G	G	G	G	G	A	G	G	G	G	G	G	G	G	G	G	G	G	G	G	G	G	G	H	G	G	G	G	A	G	G	G	G	G	G	G	G	G	G	G	G	H	G	G
JAX00349446	13	7374245	0	T	G	T	T	T	T	T	G	T	T	T	T	T	T	T	T	T	T	T	T	T	T	T	T	T	H	T	T	T	T	G	T	T	T	T	T	T	T	T	T	T	T	T	H	T	T
JAX00349447	13	7374349	1	C	T	C	C	C	T	T	T	T	T	T	H	C	T	T	C	T	C	C	C	T	T	T	T	H	T	T	C	C	C	T	H	C	T	H	T	T	C	H	T	C	T	T	T	C	C
JAX00349448	13	7374420	0	A	G	A	A	A	G	G	A	A	A	G	H	A	G	A	A	H	A	A	A	G	A	G	H	H	G	G	A	A	A	A	H	A	G	H	A	G	A	H	G	A	A	A	A	A	A
JAX00041467	13	7379071	1	C	T	C	C	C	T	T	C	T	C	T	H	C	T	T	C	H	C	C	C	T	C	T	H	H	H	T	C	C	C	C	H	C	T	H	C	T	C	H	T	C	C	T	H	C	C
JAX00041468	13	7379089	1	T	C	T	T	T	C	C	C	C	T	C	H	T	C	C	T	H	T	T	T	C	T	C	H	H	C	C	T	T	T	C	H	T	C	H	T	C	T	H	C	T	T	C	C	T	T
JAX00349450	13	7379907	1	T	C	T	T	T	T	T	C	T	T	T	T	T	T	T	T	T	T	T	T	T	T	T	T	T	H	T	T	T	T	C	T	T	T	T	T	T	T	T	T	T	T	T	H	T	T
JAX00349451	13	7383555	0	G	A	G	G	G	G	G	A	G	G	G	G	G	G	G	G	G	G	G	G	G	G	G	G	G	H	G	G	G	G	A	G	G	G	G	G	G	G	G	G	G	G	G	H	G	G
JAX00349454	13	7414836	0	G	A	G	G	G	G	G	A	G	G	G	G	G	G	G	G	G	G	G	G	G	G	G	G	G	H	G	G	G	G	A	G	G	G	G	G	G	G	G	G	G	G	G	H	G	G
JAX00041469	13	7416192	0	G	C	G	G	G	C	C	G	C	G	C	H	G	C	C	G	H	G	G	G	C	G	C	H	H	H	C	G	G	G	G	H	G	C	H	G	C	G	H	C	G	G	C	H	G	G
JAX00041470	13	7416313	1	A	G	A	A	A	G	G	A	G	A	G	H	A	G	G	A	H	A	A	A	G	A	G	H	H	H	G	A	A	A	A	H	A	G	H	A	G	A	H	G	A	A	G	H	A	A
JAX00041471	13	7420676	1	A	G	A	A	A	G	G	A	G	A	G	H	A	G	G	A	H	A	A	A	G	A	G	H	H	H	G	A	A	A	A	H	A	G	H	A	G	A	H	G	A	A	G	H	A	A
JAX00349455	13	7423200	0	A	G	A	A	A	A	A	A	A	G	A	A	A	A	A	A	H	A	A	A	A	G	A	H	A	A	A	A	A	A	A	A	A	A	A	G	A	A	A	A	A	G	A	A	A	A
JAX00041473	13	7450019	1	G	T	G	G	G	T	T	G	G	G	T	H	G	T	G	G	H	G	G	G	T	G	T	H	H	H	H	G	G	G	G	H	G	T	H	G	T	G	H	T	G	G	G	G	G	G
JAX00349459	13	7473916	1	A	G	A	A	A	G	G	G	G	A	G	H	A	G	G	A	H	A	A	A	G	A	G	H	H	G	G	A	A	A	G	H	A	G	H	A	G	A	H	G	A	A	G	G	A	A
JAX00201933	13	7489642	0	T	C	T	T	T	C	C	C	C	C	C	H	T	C	C	T	C	T	T	T	C	C	C	C	H	C	C	T	T	T	C	H	T	C	H	C	C	T	H	C	T	C	C	C	T	T
JAX00349461	13	7521608	0	A	G	A	A	A	G	G	G	G	A	G	H	A	G	G	A	H	A	A	A	G	A	G	H	H	G	G	A	A	A	G	H	A	G	H	A	G	A	H	G	A	A	G	G	A	A
JAX00349463	13	7524202	0	A	C	A	A	A	C	C	A	C	C	C	H	A	C	C	A	C	A	A	A	C	C	C	C	H	H	C	A	A	A	A	H	A	C	H	C	C	A	H	C	A	C	C	H	A	A
JAX00349465	13	7528613	1	G	A	G	G	G	G	G	A	G	G	G	G	G	G	G	G	G	G	G	G	G	G	G	G	G	H	G	G	G	G	A	G	G	G	G	G	G	G	G	G	G	G	G	H	G	G
JAX00349467	13	7534341	0	T	C	T	T	T	T	T	T	C	T	T	T	T	T	C	T	T	T	T	T	T	T	T	T	T	T	H	T	T	T	T	T	T	T	T	T	T	T	T	T	T	T	C	H	T	T
JAX00349468	13	7534417	1	C	T	C	C	C	C	C	C	T	C	C	C	C	C	T	C	C	C	C	C	C	C	C	C	C	C	H	C	C	C	C	C	C	C	C	C	C	C	C	C	C	C	T	H	C	C
JAX00349472	13	7542802	0	G	C	G	G	G	G	G	G	G	C	G	G	G	G	G	G	H	G	G	G	G	C	G	H	G	G	G	G	G	G	G	G	G	G	G	C	G	G	G	G	G	C	G	G	G	G
JAX00349473	13	7544925	0	C	T	C	C	C	T	T	T	T	C	T	H	C	T	T	C	H	C	C	C	T	C	T	H	H	T	T	C	C	C	T	H	C	T	H	C	T	C	H	T	C	C	T	T	C	C
JAX00349474	13	7549120	1	C	A	C	C	C	C	C	A	C	C	C	C	C	C	C	C	C	C	C	C	C	C	C	C	C	H	C	C	C	C	A	C	C	C	C	C	C	C	C	C	C	C	C	H	C	C
JAX00201935	13	7573120	1	C	T	C	C	C	T	T	C	T	T	T	H	C	T	T	C	T	C	C	C	T	T	T	T	H	H	T	C	C	C	C	H	C	T	H	T	T	C	H	T	C	T	T	H	C	C
JAX00349477	13	7573319	1	A	C	A	A	A	A	A	C	A	C	A	A	A	A	A	A	H	A	A	A	A	C	A	H	A	H	A	A	A	A	C	A	A	A	A	C	A	A	A	A	A	C	A	H	A	A
JAX00349478	13	7573333	0	G	T	G	G	G	G	G	T	G	G	G	G	G	G	G	G	G	G	G	G	G	H	G	G	G	G	G	G	G	G	T	G	G	G	G	H	G	G	G	G	G	G	G	H	G	G
JAX00041478	13	7581431	1	A	T	A	A	A	T	T	T	T	T	T	H	A	T	T	A	T	A	A	A	T	T	T	T	H	T	T	A	A	A	T	H	A	T	H	T	T	A	H	T	A	T	T	T	A	A
JAX00041479	13	7581697	0	C	A	C	C	C	A	A	A	A	A	A	H	C	A	A	C	A	C	C	C	A	A	A	A	H	A	A	C	C	C	A	H	C	A	H	A	A	C	H	A	C	A	A	A	C	C
JAX00041480	13	7582044	1	A	G	A	A	A	G	G	A	A	A	G	H	A	G	A	A	H	A	A	A	G	A	G	H	H	H	H	A	A	A	A	H	A	G	H	A	G	A	H	G	A	A	A	A	A	A
JAX00349480	13	7584143	0	G	A	G	G	G	A	A	A	A	A	A	H	G	A	A	G	A	G	G	G	A	A	A	A	H	A	A	G	G	G	A	H	G	A	H	A	A	G	H	A	G	A	A	A	G	G
JAX00349481	13	7585920	1	G	A	G	G	G	A	A	G	A	A	A	H	G	A	A	G	A	G	G	G	A	A	A	A	H	H	A	G	G	G	G	H	G	A	H	A	A	G	H	A	G	A	A	H	G	G
JAX00349484	13	7590116	0	C	T	C	C	C	C	C	T	C	C	C	C	C	C	H	C	C	C	C	C	C	C	C	C	C	H	C	C	C	C	T	C	C	C	C	C	C	C	C	C	C	C	C	H	C	C
JAX00349485	13	7590151	1	T	C	T	T	T	T	T	T	T	C	T	T	T	T	T	T	H	T	T	T	T	C	T	H	T	T	T	T	T	T	T	T	T	T	T	C	T	T	T	T	T	C	T	T	T	T
JAX00041481	13	7612808	1	G	T	G	G	G	T	T	T	T	G	T	H	G	T	T	G	H	G	G	G	T	G	T	H	H	T	T	G	G	G	T	H	G	T	H	G	T	G	H	T	G	G	T	T	G	G
JAX00041482	13	7619736	1	T	C	T	T	T	C	C	T	C	T	C	H	T	C	C	T	H	T	T	T	C	T	C	H	H	H	C	T	T	T	T	H	T	C	H	T	C	T	H	C	T	T	C	H	T	T
JAX00349493	13	7652021	1	A	G	A	A	A	A	A	G	A	A	A	A	A	A	A	A	A	A	A	A	A	A	A	A	A	H	A	A	A	A	G	A	A	A	A	A	A	A	A	A	A	A	A	H	A	A
JAX00349494	13	7652556	1	G	C	G	G	G	C	C	G	G	G	C	H	G	C	G	G	H	G	G	G	C	G	C	H	H	H	H	G	G	G	G	H	G	C	H	G	C	G	H	C	G	G	G	G	G	G
JAX00349495	13	7653477	0	G	A	G	G	G	A	A	A	A	G	A	H	G	A	A	G	H	G	G	G	A	G	A	H	H	A	A	G	G	G	A	H	G	A	H	G	A	G	H	A	G	G	A	A	G	G
JAX00349496	13	7654978	0	T	A	T	T	T	A	A	A	A	T	A	H	T	A	A	T	H	T	T	T	A	T	A	H	H	A	A	T	T	T	A	H	T	A	H	T	A	T	H	A	T	T	A	A	T	T
JAX00041485	13	7659769	0	G	T	G	G	G	T	T	G	T	G	T	G	G	T	T	G	H	G	G	G	T	G	T	H	H	H	T	G	G	G	G	H	G	T	H	G	T	G	H	T	G	G	T	H	G	G
JAX00349498	13	7663251	0	C	T	C	C	C	C	C	T	C	C	C	C	C	C	C	C	C	C	C	C	C	C	C	C	C	H	C	C	C	C	T	C	C	C	C	C	C	C	C	C	C	C	C	H	C	C
JAX00349499	13	7664128	1	A	G	A	A	A	G	G	G	G	G	G	H	A	G	G	A	G	A	A	A	G	G	G	G	H	G	G	A	A	A	G	H	A	G	H	G	G	A	H	G	A	G	G	G	A	A
JAX00349500	13	7664592	1	C	G	C	C	C	G	G	C	G	C	G	H	C	G	G	C	H	C	C	C	G	C	G	H	H	H	G	C	C	C	C	H	C	G	H	C	G	C	H	G	C	C	G	H	C	C
JAX00041487	13	7692646	1	A	G	A	A	A	G	G	G	G	A	G	H	A	G	G	A	H	A	A	A	G	A	G	H	H	G	G	A	A	A	G	H	A	G	H	A	G	A	H	G	A	A	G	G	A	A
JAX00041488	13	7692678	1	C	A	C	C	C	A	A	A	A	C	A	H	C	A	A	C	H	C	C	C	A	C	A	H	H	A	A	C	C	C	A	H	C	A	H	C	A	C	H	A	C	C	A	A	C	C
JAX00041489	13	7692944	1	T	C	T	T	T	C	C	C	C	T	C	H	T	C	C	T	H	T	T	T	C	T	C	H	H	C	C	T	T	T	C	H	T	C	H	T	C	T	H	C	T	T	C	C	T	T
JAX00349504	13	7724237	1	G	T	G	G	G	T	T	T	T	T	T	H	G	T	T	G	T	G	G	G	T	T	T	T	H	T	T	G	G	G	T	H	G	T	H	T	T	G	H	T	G	T	T	T	G	G
JAX00349505	13	7724259	0	A	T	A	A	A	A	A	A	A	T	A	A	A	A	A	A	H	A	A	A	A	T	A	H	A	A	A	A	A	A	A	A	A	A	A	T	A	A	A	A	A	T	A	A	A	A
JAX00349506	13	7724367	1	T	C	T	T	T	C	C	C	C	C	C	H	T	C	C	T	C	T	T	T	C	C	C	C	H	C	C	T	T	T	C	H	T	C	H	C	C	T	H	C	T	C	C	C	T	T
JAX00349508	13	7724745	1	A	G	A	A	A	G	G	G	G	G	G	H	A	G	G	A	G	A	A	A	G	G	G	G	H	G	G	A	A	A	G	H	A	G	H	G	G	A	H	G	A	G	G	G	A	A
JAX00349509	13	7724955	0	G	A	G	G	G	G	G	A	G	G	G	G	G	G	G	G	G	G	G	G	G	G	G	G	G	H	G	G	G	G	A	G	G	G	G	G	G	G	G	G	G	G	G	H	G	G
JAX00349510	13	7725328	0	C	A	C	C	C	A	A	C	A	C	A	H	C	A	A	C	H	C	C	C	A	C	A	H	H	H	A	C	C	C	C	H	C	A	H	C	A	C	H	A	C	C	A	H	C	C
JAX00349512	13	7731290	0	C	T	C	C	C	C	C	T	C	C	C	C	C	C	C	C	C	C	C	C	C	C	C	C	C	C	C	C	C	C	T	C	C	C	C	C	C	C	C	C	C	C	C	H	C	C
JAX00041491	13	7732670	0	G	T	G	G	G	T	T	G	G	G	T	H	G	T	G	G	H	G	G	G	T	G	T	H	H	T	H	G	G	G	G	H	G	T	H	G	T	G	H	T	G	G	G	G	G	G
JAX00349514	13	7733178	1	C	A	C	C	C	A	A	C	A	C	A	H	C	A	A	C	H	C	C	C	A	C	A	H	H	A	A	C	C	C	C	H	C	A	H	C	A	C	H	A	C	C	A	H	C	C
JAX00349519	13	7769976	0	T	C	T	T	T	C	C	C	C	T	C	H	T	C	C	T	H	T	T	T	C	T	C	H	H	C	C	T	T	T	C	H	T	C	H	T	C	T	H	C	T	T	C	C	T	T
JAX00349520	13	7770055	0	A	G	A	A	A	A	A	G	A	A	A	A	A	A	A	A	A	A	A	A	A	A	A	A	A	G	A	A	A	A	G	A	A	A	A	A	A	A	A	A	A	A	A	H	A	A
JAX00041494	13	7774613	0	A	G	A	A	A	G	G	A	G	A	G	H	A	G	G	A	H	A	A	A	G	A	G	G	G	G	G	A	A	A	A	G	A	G	G	A	G	A	G	G	A	A	G	G	A	A
JAX00041495	13	7774699	0	T	C	T	T	T	C	C	C	C	T	C	H	T	C	C	T	H	T	T	T	C	T	C	H	H	C	C	T	T	T	C	H	T	C	H	T	C	T	H	C	T	T	C	C	T	T
JAX00349523	13	7803635	1	C	A	C	C	C	A	A	A	A	C	A	H	C	A	A	C	H	C	C	C	A	C	A	H	H	A	A	C	C	C	A	H	C	A	H	C	A	C	H	A	C	C	A	A	C	C
JAX00349524	13	7804976	1	A	T	A	A	A	T	T	T	T	A	T	H	A	T	T	A	H	A	A	A	T	A	T	H	H	T	T	A	A	A	T	H	A	T	H	A	T	A	H	T	A	A	T	T	A	A
JAX00349529	13	7839454	1	G	A	G	G	G	G	G	A	G	G	G	G	G	G	G	G	G	G	G	G	G	G	G	G	G	G	G	G	G	G	A	G	G	G	G	G	G	G	G	G	G	G	G	H	G	G
JAX00041499	13	7842567	1	C	T	C	C	C	T	T	T	T	C	T	H	C	T	T	C	H	C	C	C	T	C	T	H	H	T	T	C	C	C	T	H	C	T	H	C	T	C	H	T	C	C	T	T	C	C
JAX00349533	13	7858001	1	C	A	C	C	C	C	C	A	C	C	C	C	C	C	C	C	C	C	C	C	C	C	C	C	C	C	C	C	C	C	A	C	C	C	C	C	C	C	C	C	C	C	C	H	C	C
JAX00349536	13	7878503	0	C	G	C	C	C	C	C	G	C	C	C	C	C	C	C	C	C	C	C	C	C	C	C	C	C	H	C	C	C	C	G	C	C	C	C	C	C	C	C	C	C	C	C	H	C	C
JAX00041501	13	7879321	1	T	G	T	T	T	G	G	G	G	G	G	H	T	G	G	T	G	T	T	T	G	G	G	G	H	G	G	T	T	T	G	H	T	G	H	G	G	T	H	G	T	G	G	G	T	T
JAX00349537	13	7905657	0	T	C	T	T	T	T	T	T	C	T	T	T	T	T	C	T	T	T	T	T	T	T	T	T	T	T	H	T	T	T	T	T	T	T	T	T	T	T	T	T	T	T	C	H	T	T
JAX00041504	13	7906151	0	T	C	T	T	T	C	C	C	C	T	C	H	T	C	C	T	H	T	T	T	C	T	C	H	H	C	C	T	T	T	C	H	T	C	H	T	C	T	H	C	T	T	C	C	T	T
JAX00041505	13	7933843	0	C	T	C	C	C	T	T	C	T	C	T	H	C	T	T	C	H	C	C	C	T	C	T	H	H	H	T	C	C	C	C	H	C	T	H	C	T	C	H	T	C	C	T	H	C	C
JAX00041506	13	7935168	1	T	C	T	T	T	C	C	C	C	T	C	H	T	C	C	T	H	T	T	T	C	T	C	H	H	C	C	T	T	T	C	H	T	C	H	T	C	T	H	C	T	T	C	C	T	T
JAX00201942	13	7944157	0	G	C	G	G	G	C	C	C	C	G	C	H	G	C	C	G	H	G	G	G	C	G	C	H	H	C	C	G	G	G	C	H	G	C	H	G	C	G	H	C	G	G	C	C	G	G
JAX00201943	13	7944200	1	G	A	G	G	G	A	A	G	A	G	A	H	G	A	A	G	H	G	G	G	A	G	A	H	H	H	A	G	G	G	G	H	G	A	H	G	A	G	H	A	G	G	A	H	G	G
JAX00349542	13	7955573	1	G	A	G	G	G	A	A	G	A	G	A	H	G	A	A	G	H	G	G	G	A	G	A	H	H	H	A	G	G	G	G	H	G	A	H	G	A	G	H	A	G	G	A	H	G	G
JAX00349543	13	7959732	1	T	C	T	T	T	C	C	T	T	T	C	H	T	C	T	T	H	T	T	T	C	T	C	H	H	H	H	T	T	T	T	H	T	C	H	T	C	T	H	C	T	T	T	T	T	T
JAX00349544	13	7971977	0	A	G	A	A	A	G	G	G	A	A	G	H	A	G	A	A	H	A	A	A	G	A	G	H	H	G	H	A	A	A	G	H	A	G	H	A	G	A	H	G	A	A	A	H	A	A
JAX00349545	13	7978675	0	T	C	T	T	T	T	T	C	C	T	T	T	T	T	C	T	T	T	T	T	T	T	T	T	T	H	H	T	T	T	C	T	T	T	T	T	T	T	T	T	T	T	C	C	T	T
JAX00349546	13	7980535	1	G	A	G	G	G	G	G	A	G	G	G	G	G	G	G	G	G	G	G	G	G	G	G	G	G	H	G	G	G	G	A	G	G	G	G	G	G	G	G	G	G	G	G	H	G	G
JAX00349548	13	7992119	1	G	C	G	G	G	C	C	G	C	G	C	H	G	C	C	G	H	G	G	G	C	G	C	H	H	H	C	G	G	G	G	H	G	C	H	G	C	G	H	C	G	G	C	H	G	G
JAX00349549	13	7993899	0	G	T	G	G	G	T	T	G	T	G	T	H	G	T	T	G	H	G	G	G	T	G	T	H	H	H	T	G	G	G	G	H	G	T	H	G	T	G	H	T	G	G	T	H	G	G
JAX00349550	13	7994552	0	G	A	G	G	G	A	A	A	A	G	A	H	G	A	A	G	H	G	G	G	A	G	A	H	H	A	A	G	G	G	A	H	G	A	H	G	A	G	H	A	G	G	A	A	G	G
JAX00041510	13	7998546	1	G	T	G	G	G	T	T	G	T	G	T	H	G	T	T	G	H	G	G	G	T	G	T	H	H	H	T	G	G	G	G	H	G	T	H	G	T	G	H	T	G	G	T	H	G	G
JAX00349552	13	7999557	0	T	C	T	T	T	C	C	T	C	T	C	H	T	C	C	T	C	T	T	T	C	H	C	C	C	H	C	T	T	T	T	C	T	C	C	T	C	T	C	C	T	T	C	H	T	T
JAX00349553	13	8016925	0	G	C	G	G	G	G	G	G	C	G	G	G	G	G	C	G	G	G	G	G	G	G	G	G	G	G	H	G	G	G	G	G	G	G	G	G	G	G	G	G	G	G	C	H	G	G
JAX00349554	13	8027191	1	G	T	G	G	G	G	G	T	T	G	G	G	G	G	T	G	G	G	G	G	G	G	G	G	G	H	H	G	G	G	T	G	G	G	G	G	G	G	G	G	G	G	T	T	G	G
JAX00041511	13	8027430	0	G	C	G	G	G	C	C	G	G	G	C	H	G	C	G	G	H	G	G	G	C	G	C	H	H	H	H	G	G	G	G	H	G	C	H	G	C	G	H	C	G	G	G	G	G	G
JAX00349555	13	8032311	0	C	G	C	C	C	C	C	C	G	C	C	C	C	C	G	C	C	C	C	C	C	C	C	C	C	C	C	C	C	C	C	C	C	C	C	C	C	C	C	C	C	C	G	H	C	C
JAX00349556	13	8035097	1	T	C	T	T	T	T	T	T	C	T	T	T	T	T	C	T	T	T	T	T	T	T	T	T	T	T	T	T	T	T	T	T	T	T	T	T	T	T	T	T	T	T	C	H	T	T
JAX00041513	13	8035288	1	C	G	C	C	C	G	G	G	G	C	G	H	C	G	G	C	H	C	C	C	G	C	G	H	H	G	G	C	C	C	G	H	C	G	H	C	G	C	H	G	C	C	G	G	C	C
JAX00041514	13	8044164	1	A	T	A	A	A	T	T	A	A	A	T	H	A	T	A	A	H	A	A	A	T	A	T	H	H	H	T	A	A	A	A	H	A	T	H	A	T	A	H	T	A	A	A	A	A	A
JAX00041515	13	8044204	1	T	G	T	T	T	G	G	G	G	T	G	H	T	G	G	T	H	T	T	T	G	T	G	H	H	G	G	T	T	T	G	H	T	G	H	T	G	T	H	G	T	T	G	G	T	T
JAX00201945	13	8045876	0	T	C	T	T	T	C	C	T	T	T	C	H	T	C	T	T	H	T	T	T	C	T	C	H	T	H	C	T	T	T	T	T	T	C	H	T	C	T	H	C	T	T	T	T	T	T
JAX00041516	13	8063465	1	A	G	A	A	A	G	G	G	G	A	G	H	A	G	G	A	H	A	A	A	G	A	G	H	H	G	G	A	A	A	G	H	A	G	H	A	G	A	H	G	A	A	G	G	A	A
JAX00349557	13	8075074	0	A	T	A	A	A	T	T	A	T	A	H	H	A	T	T	A	H	A	A	A	T	A	T	H	H	H	T	A	A	A	A	H	A	T	H	A	T	A	H	T	A	A	T	H	A	A
JAX00349559	13	8077319	0	C	G	C	C	C	C	C	G	C	C	C	C	C	C	C	C	C	C	C	C	C	C	C	C	C	C	C	C	C	C	G	C	C	C	C	C	C	C	C	C	C	C	C	H	C	C
JAX00349560	13	8086714	0	C	T	C	C	C	T	T	C	T	C	T	H	C	T	T	C	H	C	C	C	T	C	T	H	H	H	T	C	C	C	C	H	C	T	H	C	T	C	H	T	C	C	T	H	C	C
JAX00349561	13	8086930	0	A	G	A	A	A	G	G	G	G	A	G	H	A	G	G	A	H	A	A	A	G	A	G	H	H	G	G	A	A	A	G	H	A	G	H	A	G	A	H	G	A	A	G	G	A	A
JAX00041517	13	8088876	0	C	T	C	C	C	T	T	C	C	C	T	H	C	T	C	C	H	C	C	C	T	C	T	T	T	H	T	C	C	C	C	H	C	T	H	C	T	C	T	T	C	C	C	C	C	C
JAX00349562	13	8090755	0	T	C	T	T	T	T	T	C	T	T	T	T	T	T	T	T	T	T	T	T	T	T	T	T	T	H	T	T	T	T	C	T	T	T	T	T	T	T	T	T	T	T	T	H	T	T
JAX00041518	13	8095359	1	T	G	T	T	T	G	G	G	G	T	G	H	T	G	G	T	H	T	T	T	G	T	G	H	H	G	G	T	T	T	G	H	T	G	H	T	G	T	H	G	T	T	G	G	T	T
JAX00349563	13	8121554	0	G	A	G	G	G	G	G	G	A	G	G	G	G	G	A	G	G	G	G	G	G	G	G	G	G	G	G	G	G	G	G	G	G	G	G	G	G	G	G	G	G	G	A	G	G	G
JAX00349566	13	8129298	0	T	G	T	T	T	T	T	G	T	T	T	T	T	T	T	T	T	T	T	T	T	T	T	T	T	H	T	T	T	T	G	T	T	T	T	T	T	T	T	T	T	T	T	G	T	T
JAX00041520	13	8130650	0	G	A	G	G	G	A	A	A	A	G	A	H	G	A	A	G	H	G	G	G	A	G	A	H	H	A	A	G	G	G	A	H	G	A	H	G	A	G	H	A	G	G	A	A	G	G
JAX00349567	13	8131094	0	A	G	A	A	A	G	G	G	G	A	G	H	A	G	G	A	H	A	A	A	G	A	G	H	H	G	G	A	A	A	G	H	A	G	H	A	G	A	H	G	A	A	G	G	A	A
JAX00349568	13	8139333	0	G	A	G	G	G	G	G	A	G	G	G	G	G	H	G	G	G	G	G	G	G	G	G	G	G	H	G	G	G	G	A	G	G	G	G	G	G	G	G	G	G	G	G	H	G	G
JAX00041521	13	8139750	0	C	T	C	C	C	T	T	C	T	C	T	C	C	T	T	C	C	C	C	C	T	C	T	H	C	C	T	C	C	C	C	C	C	T	C	C	T	C	H	T	C	C	T	C	C	C
JAX00041522	13	8147743	1	G	A	G	G	G	A	A	G	A	G	A	H	G	A	A	G	H	G	G	G	A	G	A	H	H	H	A	G	G	G	G	H	G	A	H	G	A	G	H	A	G	G	A	G	G	G
JAX00349572	13	8152029	0	G	C	G	G	G	C	C	C	C	G	C	H	G	C	C	G	H	G	G	G	C	G	C	H	H	C	C	G	G	G	C	H	G	C	H	G	C	G	H	C	G	G	C	C	G	G
JAX00041524	13	8189330	1	A	G	A	A	A	G	G	A	G	A	G	H	A	G	G	A	H	A	A	A	G	A	G	H	H	H	G	A	A	A	A	H	A	G	H	A	G	A	H	G	A	A	G	A	A	A
JAX00349574	13	8191014	1	T	G	T	T	T	G	G	G	G	G	G	H	T	G	G	T	G	T	T	T	G	G	G	G	H	G	G	T	T	T	G	H	T	G	H	G	G	T	H	G	T	G	G	G	T	T
JAX00349575	13	8194213	0	G	A	G	G	G	A	A	A	A	G	A	H	G	A	A	G	H	G	G	G	A	G	A	H	H	A	A	G	G	G	A	H	G	A	H	G	A	G	H	A	G	G	A	A	G	G
JAX00201950	13	8195916	1	C	G	C	C	C	G	G	G	G	C	G	H	C	G	G	C	H	C	C	C	G	C	G	H	H	G	G	C	C	C	G	H	C	G	H	C	G	C	H	G	C	C	G	G	C	C
JAX00349578	13	8210532	0	G	A	G	G	G	A	A	A	A	G	A	H	G	A	A	G	H	G	G	G	A	G	A	H	H	A	A	G	G	G	A	H	G	A	H	G	A	G	H	A	G	G	A	A	G	G
JAX00349580	13	8211445	0	G	A	G	G	G	A	A	G	A	G	A	H	G	A	A	G	H	G	G	G	A	G	A	H	H	H	A	G	G	G	G	H	G	A	H	G	A	G	H	A	G	G	A	H	G	G
JAX00349581	13	8211819	1	A	G	A	A	A	G	G	A	G	A	G	H	A	G	G	A	H	A	A	A	G	A	G	H	H	H	G	A	A	A	A	H	A	G	H	A	G	A	H	G	A	A	G	H	A	A
JAX00349583	13	8212984	0	A	G	A	A	A	G	G	A	G	A	G	H	A	G	G	A	H	A	A	A	G	A	G	H	H	H	G	A	A	A	A	H	A	G	H	A	G	A	H	G	A	A	G	H	A	A
JAX00349585	13	8213824	1	C	T	C	C	C	C	C	T	C	T	C	C	C	C	C	C	H	C	C	C	C	T	C	H	C	H	C	C	C	C	T	C	C	C	C	T	C	C	C	C	C	T	C	H	C	C
JAX00041526	13	8220141	1	A	G	A	A	A	G	G	G	G	G	G	H	A	G	G	A	G	A	A	A	G	G	G	G	H	G	G	A	A	A	G	H	A	G	H	G	G	A	H	G	A	G	G	G	A	A
JAX00041527	13	8220278	1	C	T	C	C	C	T	T	C	C	C	T	H	C	T	C	C	H	C	C	C	T	C	T	H	H	H	C	C	C	C	C	H	C	T	H	C	T	C	H	T	C	C	C	C	C	C
JAX00041528	13	8220380	1	T	C	T	T	T	C	C	T	C	T	C	H	T	C	C	T	H	T	T	T	C	T	C	H	H	H	C	T	T	T	T	H	T	C	H	T	C	T	H	C	T	T	C	H	T	T
JAX00349586	13	8222426	0	C	T	C	C	C	T	T	T	C	C	T	H	C	T	C	C	H	C	C	C	T	C	T	H	H	T	C	C	C	C	T	H	C	T	H	C	T	C	H	T	C	C	C	H	C	C
JAX00349587	13	8222727	1	C	T	C	C	C	T	T	T	T	C	T	H	C	T	T	C	H	C	C	C	T	C	T	H	H	T	T	C	C	C	T	H	C	T	H	C	T	C	H	T	C	C	T	T	C	C
JAX00349588	13	8222826	0	G	A	G	G	G	G	G	A	A	G	G	G	G	G	A	G	G	G	G	G	G	G	G	G	G	H	A	G	G	G	A	G	G	G	G	G	G	G	G	G	G	G	A	A	G	G
JAX00349589	13	8222854	1	C	T	C	C	C	C	C	T	T	C	C	C	C	C	T	C	C	C	C	C	C	C	C	C	C	H	T	C	C	C	T	C	C	C	C	C	C	C	C	C	C	C	T	T	C	C
JAX00349590	13	8225287	0	T	C	T	T	T	C	C	C	C	T	C	H	T	C	C	T	H	T	T	T	C	T	C	H	H	C	C	T	T	T	C	H	T	C	H	T	C	T	H	C	T	T	C	C	T	T
JAX00349591	13	8226046	1	G	A	G	G	G	A	A	G	G	G	A	H	G	A	G	G	H	G	G	G	A	G	A	H	H	H	G	G	G	G	G	H	G	A	H	G	A	G	H	A	G	G	G	G	G	G
JAX00349592	13	8237130	1	T	C	T	T	T	T	T	C	T	T	T	T	T	T	T	T	T	T	T	T	T	T	T	T	T	H	T	T	T	T	C	T	T	T	T	T	T	T	T	T	T	T	T	H	T	T
JAX00349593	13	8237321	1	T	C	T	T	T	T	T	C	T	T	T	T	T	T	T	T	T	T	T	T	T	T	T	T	T	H	T	T	T	T	C	T	T	T	T	T	T	T	T	T	T	T	T	H	T	T
JAX00349595	13	8245837	1	G	A	G	G	G	G	G	G	A	G	G	G	G	G	A	G	G	G	G	G	G	G	G	G	G	G	A	G	G	G	G	G	G	G	G	G	G	G	G	G	G	G	A	H	G	G
JAX00349598	13	8252978	1	C	T	C	C	C	C	C	C	T	C	C	C	C	C	T	C	C	C	C	C	C	C	C	C	C	C	T	C	C	C	C	C	C	C	C	C	C	C	C	C	C	C	T	H	C	C
JAX00349599	13	8257004	1	G	A	G	G	G	G	G	G	A	G	G	G	G	G	A	G	G	G	G	G	G	G	G	G	G	G	A	G	G	G	G	G	G	G	G	G	G	G	G	G	G	G	A	H	G	G
JAX00041530	13	8259405	0	T	A	T	T	T	A	A	A	A	T	A	H	T	A	A	T	H	T	T	T	A	T	A	H	H	A	A	T	T	T	A	H	T	A	H	T	A	T	H	A	T	T	A	A	T	T
JAX00041531	13	8260106	0	G	T	G	G	G	T	T	G	T	G	T	H	G	T	T	G	H	G	G	G	T	G	T	H	H	H	T	G	G	G	G	H	G	T	H	G	T	G	H	T	G	G	T	H	G	G
JAX00349602	13	8265754	0	G	A	G	G	G	G	G	G	G	A	G	G	G	G	G	G	H	G	G	G	G	A	G	H	G	G	G	G	G	G	G	G	G	G	G	A	G	G	G	G	G	A	G	G	G	G
JAX00349603	13	8271286	1	T	G	T	T	T	G	G	G	G	T	G	H	T	G	G	T	H	T	T	T	G	T	G	H	H	G	G	T	T	T	G	H	T	G	H	T	G	T	H	G	T	T	G	G	T	T
JAX00349606	13	8278911	1	G	A	G	G	G	A	A	A	A	G	A	H	G	A	A	G	H	G	G	G	A	G	A	H	H	A	A	G	G	G	A	H	G	A	H	G	A	G	H	A	G	G	A	A	G	G
JAX00201953	13	8280378	1	A	T	A	A	A	T	T	A	T	A	T	H	A	T	T	A	H	A	A	A	T	A	T	H	H	H	T	A	A	A	A	H	A	T	H	A	T	A	H	T	A	A	T	H	A	A
JAX00349609	13	8302813	0	T	C	T	T	T	T	T	C	T	T	T	T	T	T	T	T	T	T	T	T	T	T	T	T	T	H	T	T	T	T	C	T	T	T	T	T	T	T	T	T	T	T	T	H	T	T
JAX00041534	13	8305229	0	T	C	T	T	T	C	C	T	C	T	C	H	T	C	C	T	H	T	T	T	C	T	C	H	H	C	C	T	T	T	T	H	T	C	H	T	C	T	H	C	T	T	C	C	T	T
JAX00349610	13	8305472	1	G	A	G	G	G	G	G	G	A	G	G	G	G	G	A	G	G	G	G	G	G	G	G	G	G	G	A	G	G	G	G	G	G	G	G	G	G	G	G	G	G	G	A	H	G	G
JAX00349612	13	8311232	0	C	T	C	C	C	T	T	C	T	C	T	H	C	T	T	C	H	C	C	C	T	C	T	H	H	H	T	C	C	C	C	H	C	T	H	C	T	C	H	T	C	C	T	H	C	C
JAX00349613	13	8316298	1	G	A	G	G	G	A	A	G	G	G	A	H	G	A	G	G	H	G	G	G	A	G	A	H	H	H	G	G	G	G	G	H	G	A	H	G	A	G	H	A	G	G	G	G	G	G
JAX00349614	13	8318260	1	T	C	T	T	T	C	C	C	C	T	C	H	T	C	C	T	H	T	T	T	C	T	C	H	H	C	C	T	T	T	C	H	T	C	H	T	C	T	H	C	T	T	C	C	T	T
JAX00349618	13	8335860	1	C	G	C	C	C	C	C	G	C	C	C	C	C	C	C	C	C	C	C	C	C	C	C	C	C	H	C	C	C	C	G	C	C	C	C	C	C	C	C	C	C	C	C	H	C	C
JAX00349619	13	8340200	0	A	C	A	A	A	A	A	C	A	A	A	A	A	A	A	A	A	A	A	A	A	A	A	A	A	H	A	A	A	A	C	A	A	A	A	A	A	A	A	A	A	A	A	H	A	A
JAX00041536	13	8343915	1	G	A	G	G	G	A	A	G	A	G	A	H	G	A	A	G	H	G	G	G	A	G	A	H	H	H	A	G	G	G	G	H	G	A	H	G	A	G	H	A	G	G	A	H	G	G
JAX00041537	13	8347769	1	A	G	A	A	A	G	G	G	G	A	G	H	A	G	G	A	H	A	A	A	G	A	G	H	H	G	G	A	A	A	G	H	A	G	H	A	G	A	H	G	A	A	G	G	A	A
JAX00349620	13	8348040	0	G	A	G	G	G	A	A	G	A	G	A	H	G	A	A	G	G	G	G	G	A	G	A	H	H	H	A	G	G	G	G	H	G	A	H	G	A	G	H	A	G	G	A	H	G	G
JAX00349621	13	8348453	1	C	T	C	C	C	T	T	C	T	C	T	H	C	T	T	C	H	C	C	C	T	C	T	H	H	H	T	C	C	C	C	H	C	T	H	C	T	C	H	T	C	C	T	H	C	C
JAX00349623	13	8351418	0	G	T	G	G	G	G	G	T	G	G	G	G	G	G	G	G	G	G	G	G	G	G	G	G	G	H	G	G	G	G	T	G	G	G	G	G	G	G	G	G	G	G	G	G	G	G
JAX00349624	13	8353684	0	C	T	C	C	C	T	T	T	T	C	T	H	C	T	T	C	H	C	C	C	T	C	T	H	H	T	T	C	C	C	T	H	C	T	H	C	T	C	H	T	C	C	T	T	C	C
JAX00349625	13	8354610	1	C	T	C	C	C	T	T	T	T	C	T	H	C	T	T	C	H	C	C	C	T	C	T	H	H	T	T	C	C	C	T	H	C	T	H	C	T	C	H	T	C	C	T	T	C	C
JAX00041538	13	8378022	0	G	A	G	G	G	A	A	G	A	G	A	H	G	A	A	G	H	G	G	G	A	G	A	H	H	H	A	G	G	G	G	H	G	A	H	G	A	G	H	A	G	G	A	A	G	G
JAX00041539	13	8378654	0	T	C	T	T	T	C	C	C	C	T	C	H	T	C	C	T	H	T	T	T	C	T	C	H	H	C	C	T	T	T	C	H	T	C	H	T	C	T	H	C	T	T	C	C	T	T
JAX00041540	13	8379242	0	C	T	C	C	C	T	T	T	T	C	T	H	C	T	T	C	H	C	C	C	T	C	T	H	H	T	T	C	C	C	T	H	C	T	H	C	T	C	H	T	C	C	T	T	C	C
JAX00201956	13	8395149	0	C	G	C	C	C	G	G	C	G	C	G	H	C	G	G	C	H	H	C	C	G	C	G	H	H	H	G	C	C	C	C	H	C	G	H	C	G	C	H	G	C	C	G	H	C	C
JAX00349628	13	8415919	1	C	G	C	C	C	C	C	G	C	C	C	C	C	C	C	C	C	C	C	C	C	C	C	C	C	H	C	C	C	C	G	C	C	C	C	C	C	C	C	C	C	C	C	H	C	C
JAX00041543	13	8425957	0	T	C	T	T	T	C	C	C	C	T	C	H	T	C	C	T	H	T	T	T	C	T	C	H	H	C	C	T	T	T	C	H	T	C	H	T	C	T	H	C	T	T	C	C	T	T
JAX00041544	13	8445589	1	G	A	G	G	G	A	A	A	A	G	A	H	G	A	A	G	H	G	G	G	A	G	A	H	H	A	A	G	G	G	A	H	G	A	H	G	A	G	H	A	G	G	A	A	G	G
JAX00349633	13	8448908	1	A	G	A	A	A	A	A	G	A	A	A	A	A	A	A	A	A	A	A	A	A	A	A	A	A	H	A	A	A	A	G	A	A	A	A	A	A	A	A	A	A	A	A	H	A	A
JAX00041545	13	8458586	0	C	T	C	C	C	T	T	C	T	C	T	H	C	T	T	C	C	C	C	C	T	C	T	C	C	C	T	C	C	C	C	C	C	T	C	C	T	C	C	T	C	C	T	H	C	C
JAX00041546	13	8461049	1	T	G	T	T	T	G	G	G	G	T	G	H	T	G	G	T	T	T	T	T	G	T	G	T	T	G	G	T	T	T	G	H	T	G	H	T	G	T	T	G	T	T	G	G	T	T
JAX00349635	13	8464789	1	C	T	C	C	C	C	C	T	C	C	C	C	C	C	C	C	C	C	C	C	C	C	C	C	C	H	C	C	C	C	T	C	C	C	C	C	C	C	C	C	C	C	C	H	C	C
JAX00349639	13	8487090	0	C	T	C	C	C	T	T	C	C	C	T	H	C	T	C	C	C	C	C	C	T	C	T	C	C	H	C	C	C	C	C	H	C	T	H	C	T	C	C	T	C	C	C	C	C	C
JAX00041547	13	8498009	0	C	T	C	C	C	T	T	T	T	C	T	H	C	T	T	C	H	C	C	C	T	C	T	H	H	T	T	C	C	C	T	H	C	T	T	C	T	C	H	T	C	C	T	T	C	C
JAX00041548	13	8498191	0	T	A	T	T	T	A	A	T	A	T	A	H	T	A	A	T	H	T	T	T	A	T	A	H	H	H	A	T	T	T	T	H	T	A	H	T	A	T	H	A	T	T	A	A	T	T
JAX00349640	13	8500138	1	T	G	T	T	T	T	T	G	T	T	T	T	T	T	T	T	T	T	T	T	T	T	T	T	T	H	T	T	T	T	G	T	T	T	T	T	T	T	T	T	T	T	T	H	T	T
JAX00349641	13	8501670	1	C	T	C	C	C	T	T	C	C	C	T	H	C	T	C	C	H	C	C	C	T	C	T	H	H	H	C	C	C	C	C	H	C	T	H	C	T	C	H	T	C	C	C	C	C	C
JAX00349642	13	8501727	0	A	G	A	A	A	G	G	G	G	A	G	H	A	G	G	A	H	A	A	A	G	A	G	H	H	G	G	A	A	A	G	H	A	G	H	A	G	A	H	G	A	A	G	G	A	A
JAX00349643	13	8523055	1	G	A	G	G	G	A	A	A	A	G	A	H	G	A	A	G	H	G	G	G	A	G	A	H	H	A	A	G	G	G	A	H	G	A	H	G	A	G	H	A	G	G	A	A	G	G
JAX00349644	13	8536409	1	G	C	G	G	G	C	C	G	G	G	C	H	G	C	G	G	H	G	G	G	C	G	C	H	H	H	G	G	G	G	G	H	G	C	H	G	C	G	H	C	G	G	G	G	G	G
JAX00349645	13	8537468	1	T	G	T	T	T	T	T	T	G	T	T	T	T	T	G	T	T	T	T	T	T	T	T	T	T	T	G	T	T	T	T	T	T	T	T	T	T	T	T	T	T	T	G	H	T	T
JAX00041550	13	8538995	0	A	G	A	A	A	G	G	A	G	A	G	H	A	G	G	A	H	A	A	A	G	A	G	H	H	H	G	A	A	A	A	H	A	G	H	A	G	A	H	G	A	A	G	H	A	A
JAX00041551	13	8539443	0	T	C	T	T	T	C	C	T	C	T	C	H	T	C	C	T	H	T	T	T	C	T	C	H	H	H	C	T	T	T	T	H	T	C	H	T	C	T	H	C	T	T	C	H	T	T
JAX00349647	13	8549639	1	T	C	T	T	T	T	T	C	T	T	T	T	T	T	T	T	T	T	T	T	T	T	T	T	T	H	T	T	T	T	C	T	T	T	T	T	T	T	T	T	T	T	T	H	T	T
JAX00041553	13	8568279	0	C	T	C	C	C	T	T	T	T	C	T	H	C	T	T	C	H	C	C	C	T	C	T	H	H	T	T	C	C	C	T	H	C	T	H	C	T	C	H	T	C	C	T	T	C	C
JAX00041554	13	8568424	1	C	T	C	C	C	T	T	C	T	C	T	H	C	T	T	C	H	C	C	C	T	C	T	H	H	H	T	C	C	C	C	H	C	T	H	C	T	C	H	T	C	C	T	H	C	C
JAX00349648	13	8590619	1	G	T	G	G	G	G	G	T	G	G	G	G	G	G	G	G	G	G	G	G	G	G	G	G	G	H	G	G	G	G	T	G	G	G	G	G	G	G	G	G	G	G	G	H	G	G
JAX00349649	13	8590898	1	T	C	T	T	T	T	T	T	T	C	T	T	T	T	T	T	H	T	T	T	T	C	T	H	T	T	T	T	T	T	T	T	T	T	T	C	T	T	T	T	T	C	T	T	T	T
JAX00349650	13	8595958	1	T	C	T	T	T	C	C	C	C	C	C	H	T	C	C	T	C	T	T	T	C	C	C	C	H	C	C	T	T	T	C	H	T	C	H	C	C	T	H	C	T	C	C	C	T	T
JAX00349651	13	8599834	0	T	A	T	T	T	T	T	A	T	A	T	T	T	T	T	T	H	T	T	T	T	A	T	H	T	H	T	T	T	T	A	T	T	T	T	A	T	T	T	T	T	A	T	H	T	T
JAX00349652	13	8599869	1	G	A	G	G	G	A	A	G	A	A	A	H	G	A	A	G	A	G	G	G	A	A	A	A	H	H	A	G	G	G	G	H	G	A	H	A	A	G	H	A	G	A	A	H	G	G
JAX00349653	13	8600736	0	T	C	T	T	T	T	T	T	T	C	T	T	T	T	T	T	H	T	T	T	T	C	T	H	T	T	T	T	T	T	T	T	T	T	T	C	T	T	T	T	T	C	T	T	T	T
JAX00349654	13	8604594	0	A	G	A	A	A	G	G	G	G	A	G	H	A	G	G	A	H	A	A	A	G	A	G	A	H	G	G	A	A	A	G	H	A	G	H	A	G	A	H	G	A	A	G	G	A	A
JAX00349655	13	8605851	1	T	C	T	T	T	T	T	C	T	C	T	T	T	T	T	T	H	T	T	T	T	C	T	H	T	H	T	T	T	T	C	T	T	T	T	C	T	T	T	T	T	C	T	H	T	T
JAX00349656	13	8606286	0	G	C	G	G	G	C	C	G	C	G	C	H	G	C	C	G	H	G	G	G	C	G	C	H	H	C	C	G	G	G	G	H	G	C	H	G	C	G	H	C	G	G	C	C	G	G
JAX00349658	13	8607796	0	T	C	T	T	T	T	T	T	C	T	T	T	T	T	C	T	T	T	T	T	T	T	T	T	T	T	C	T	T	T	T	T	T	T	T	T	T	T	T	T	T	T	C	H	T	T
JAX00349659	13	8608661	1	A	G	A	A	A	G	G	A	G	G	G	H	A	G	G	A	G	A	A	A	G	G	G	G	H	H	G	A	A	A	A	H	A	G	H	G	G	A	H	G	A	G	G	H	A	A
JAX00349660	13	8609091	1	G	A	G	G	G	G	G	A	A	G	G	G	G	G	A	G	G	G	G	G	G	G	G	G	G	H	A	G	G	G	A	G	G	G	G	G	G	G	G	G	G	G	A	A	G	G
JAX00349661	13	8615791	1	G	A	G	G	G	A	A	G	G	A	A	H	G	A	G	G	A	G	G	G	A	A	A	A	H	H	G	G	G	G	G	H	G	A	H	A	A	G	H	A	G	A	G	G	G	G
JAX00349662	13	8617777	1	T	C	T	T	T	C	C	C	C	C	C	H	T	C	C	T	C	T	T	T	C	C	C	C	H	C	C	T	T	T	C	H	T	C	H	C	C	T	H	C	T	C	C	C	T	T
JAX00041556	13	8621411	1	A	C	A	A	A	C	C	C	C	A	C	H	A	C	C	A	H	A	A	A	C	A	C	H	H	C	C	A	A	A	C	H	A	C	H	A	C	A	H	C	A	A	C	C	A	A
JAX00041557	13	8621609	1	T	C	T	T	T	C	C	C	T	T	C	H	T	C	T	T	H	T	T	T	C	T	C	H	H	C	T	T	T	T	C	H	T	C	H	T	C	T	H	C	T	T	T	H	T	T
JAX00349664	13	8632999	0	A	C	A	A	A	C	C	C	A	C	C	H	A	C	A	A	C	A	A	A	C	C	C	C	H	C	A	A	A	A	C	H	A	C	H	C	C	A	H	C	A	C	A	H	A	A
JAX00349665	13	8633189	1	G	A	G	G	G	A	A	G	G	G	A	H	G	A	G	G	H	G	G	G	A	G	A	H	H	H	G	G	G	G	G	H	G	A	H	G	A	G	H	A	G	G	G	G	G	G
JAX00349667	13	8649630	1	T	C	T	T	T	T	T	T	T	C	T	T	T	T	T	T	H	T	T	T	T	C	T	H	T	T	T	T	T	T	T	T	T	T	T	C	T	T	T	T	T	C	T	T	T	T
JAX00349668	13	8661776	1	G	C	G	G	G	G	G	C	G	C	G	G	G	G	G	G	H	G	G	G	G	C	G	H	G	H	G	G	G	G	C	G	G	G	G	C	G	G	G	G	G	C	G	H	G	G
JAX00041559	13	8661807	1	A	G	A	A	A	G	G	G	G	A	G	H	A	G	G	A	H	A	A	A	G	A	G	H	H	G	G	A	A	A	G	H	A	G	H	A	G	A	H	G	A	A	G	G	A	A
JAX00041560	13	8661884	0	C	T	C	C	C	T	T	T	T	C	H	C	C	T	H	C	C	C	C	C	T	C	T	C	C	T	T	C	C	C	T	C	C	T	C	C	T	C	C	T	C	C	T	T	C	C
JAX00041561	13	8662048	1	C	T	C	C	C	T	T	C	T	C	T	H	C	T	T	C	H	C	C	C	T	C	T	H	H	H	T	C	C	C	C	H	C	T	H	C	T	C	H	T	C	C	T	H	C	C
JAX00201960	13	8674090	1	G	A	G	G	G	A	A	G	A	G	A	H	G	A	A	G	H	G	G	G	A	G	A	H	H	H	A	G	G	G	G	H	G	A	H	G	A	G	H	A	G	G	A	H	G	G
JAX00349670	13	8678633	0	G	A	G	G	G	A	A	G	A	G	A	H	G	A	A	G	H	G	G	G	A	G	A	H	H	H	A	G	G	G	G	H	G	A	H	G	A	G	H	A	G	G	A	H	G	G
JAX00349671	13	8679170	0	T	C	T	T	T	C	C	T	T	T	H	H	T	C	T	T	H	T	T	T	C	T	C	H	H	H	T	T	T	T	T	H	T	C	H	T	C	T	H	C	T	T	T	T	T	T
JAX00349672	13	8680098	1	G	C	G	G	G	C	C	G	C	C	C	H	G	C	C	G	C	G	G	G	C	C	C	C	H	H	C	G	G	G	G	H	G	C	H	C	C	G	H	C	G	C	C	H	G	G
JAX00349674	13	8693368	1	G	A	G	G	G	A	A	G	G	G	A	H	G	A	G	G	H	G	G	G	A	G	A	H	H	H	G	G	G	G	G	H	G	A	H	G	A	G	H	A	G	G	G	G	G	G
JAX00349675	13	8697087	0	C	T	C	C	C	C	C	C	C	T	C	C	C	C	C	C	H	C	C	C	C	T	C	H	C	C	C	C	C	C	C	C	C	C	C	T	C	C	C	C	C	T	C	C	C	C
JAX00041564	13	8698767	1	T	C	T	T	T	C	C	C	C	T	C	H	T	C	C	T	H	T	T	T	C	T	C	H	H	C	C	T	T	T	C	H	T	C	H	T	C	T	H	C	T	T	C	C	T	T
JAX00349676	13	8699283	0	C	T	C	C	C	C	C	T	C	T	C	C	C	C	C	C	H	C	C	C	C	T	C	H	C	H	C	C	C	C	T	C	C	C	C	T	C	C	C	C	C	T	C	H	C	C
JAX00349680	13	8711893	0	T	C	T	T	T	C	C	C	C	C	C	H	T	C	C	T	C	T	T	T	C	C	C	C	H	C	C	T	T	T	C	H	T	C	H	C	C	T	H	C	T	C	C	C	T	T
JAX00041565	13	8732005	1	T	C	T	T	T	C	C	T	C	T	C	H	T	C	C	T	H	T	T	T	C	T	C	H	H	H	C	T	T	T	T	H	T	C	H	T	C	T	H	C	T	T	C	H	T	T
JAX00041567	13	8735582	0	G	A	G	G	G	A	A	G	A	G	A	H	G	A	A	G	H	G	G	G	A	G	A	H	H	H	A	G	G	G	G	H	G	A	H	G	A	G	G	A	G	G	A	H	G	G
JAX00349683	13	8757363	0	C	T	C	C	C	C	C	C	T	C	C	C	C	C	T	C	C	C	C	C	C	C	C	C	C	C	T	C	C	C	C	C	C	C	C	C	C	C	C	C	C	C	T	H	C	C
JAX00349685	13	8757646	1	G	A	G	G	G	A	A	G	A	G	A	H	G	A	A	G	H	G	G	G	A	G	A	H	H	H	A	G	G	G	G	H	G	A	H	G	A	G	H	A	G	G	A	H	G	G
JAX00349686	13	8757678	0	A	T	A	A	A	A	A	T	A	A	A	A	A	A	A	A	A	A	A	A	A	A	A	A	A	H	A	A	A	A	T	A	A	A	A	A	A	A	A	A	A	A	A	H	A	A
JAX00349687	13	8758321	0	G	A	G	G	G	A	A	G	A	G	A	H	G	A	A	G	H	G	G	G	A	G	A	H	H	H	A	G	G	G	G	H	G	A	H	G	A	G	H	A	G	G	A	H	G	G
JAX00349688	13	8758657	1	G	A	G	G	G	A	A	G	G	G	A	H	G	A	G	G	H	G	G	G	A	G	A	H	H	H	G	G	G	G	G	H	G	A	H	G	A	G	H	A	G	G	G	G	G	G
JAX00349690	13	8769877	0	G	T	G	G	G	T	T	G	T	T	T	H	G	T	T	G	T	G	G	G	T	T	T	T	H	H	T	G	G	G	G	H	G	T	H	T	T	G	H	T	G	T	T	H	G	G
JAX00349693	13	8772016	1	T	C	T	T	T	C	C	C	C	T	C	H	T	C	C	T	H	T	T	T	C	T	C	H	H	C	C	T	T	T	C	H	T	C	H	T	C	T	H	C	T	T	C	C	T	T
JAX00041568	13	8777920	1	G	A	G	G	G	A	A	A	A	G	A	H	G	A	A	G	H	G	G	G	A	G	A	H	H	A	A	G	G	G	A	H	G	A	H	G	A	G	H	A	G	G	A	A	G	G
JAX00349695	13	8781707	1	A	G	A	A	A	A	A	G	A	A	A	A	A	A	A	A	A	A	A	A	A	A	A	A	A	H	A	A	A	A	G	A	A	A	A	A	A	A	A	A	A	A	A	H	A	A
JAX00041569	13	8784732	0	A	G	A	A	A	G	G	A	G	A	G	H	A	G	G	A	H	A	A	A	G	A	G	H	H	H	G	A	A	A	A	H	A	G	H	A	G	A	H	G	A	A	G	H	A	A
JAX00349696	13	8785234	0	T	C	T	T	T	T	T	T	C	T	T	T	T	H	C	T	T	T	T	T	T	T	T	T	T	T	C	T	T	T	T	T	T	T	T	T	T	T	T	T	T	T	C	T	T	T
JAX00349698	13	8804814	1	T	C	T	T	T	T	T	C	T	T	T	T	T	T	T	T	T	T	T	T	T	T	T	T	T	H	T	T	T	T	C	T	T	T	T	T	T	T	T	T	T	T	T	H	T	T
JAX00041571	13	8821323	0	A	T	A	A	A	T	T	A	T	A	T	H	A	T	T	A	H	A	A	A	T	A	T	H	H	H	T	A	A	A	A	H	A	T	H	A	T	A	H	T	A	A	T	H	A	A
JAX00041572	13	8826493	1	C	T	C	C	C	T	T	C	C	C	T	H	C	T	C	C	H	C	C	C	T	C	T	H	H	H	C	C	C	C	C	H	C	T	H	C	T	C	H	T	C	C	C	C	C	C
JAX00349700	13	8826878	0	G	A	G	G	G	A	A	A	G	G	A	H	G	A	G	G	H	G	G	G	A	G	A	H	H	A	G	G	G	G	A	H	G	A	H	G	A	G	H	A	G	G	G	H	G	G
JAX00349702	13	8834113	0	T	A	T	T	T	A	A	T	T	T	A	H	T	A	T	T	H	T	T	T	A	T	A	H	H	H	T	T	T	T	T	H	T	A	H	T	A	T	H	A	T	T	T	T	T	T
JAX00349703	13	8846421	0	A	G	A	A	A	A	A	G	A	A	A	A	A	A	A	A	A	A	A	A	A	A	A	A	A	H	A	A	A	A	G	A	A	A	A	A	A	A	A	A	A	A	A	H	A	A
JAX00349704	13	8846526	0	G	A	G	G	G	A	A	G	A	A	A	H	G	A	A	G	A	G	G	G	A	A	A	A	H	A	A	G	G	G	H	H	G	A	H	A	A	G	H	A	G	A	A	A	G	G
JAX00041574	13	8852461	1	T	C	T	T	T	C	C	T	C	T	C	H	T	C	C	T	H	T	T	T	C	T	C	H	H	H	C	T	T	T	T	H	T	C	H	T	C	T	H	C	T	H	C	H	T	T
JAX00349706	13	8857260	0	A	G	A	A	A	G	G	G	G	G	G	H	A	G	G	A	G	A	A	A	G	G	G	G	H	G	G	A	A	A	G	H	A	G	H	G	G	A	H	G	A	G	G	G	A	A
JAX00349707	13	8858013	1	T	C	T	T	T	T	T	C	T	C	T	T	T	T	T	T	H	T	T	T	T	C	T	H	T	H	T	T	T	T	C	T	T	T	T	C	T	T	T	T	T	H	T	H	T	T
JAX00041575	13	8858076	1	C	T	C	C	C	T	T	C	T	C	T	H	C	T	T	C	H	C	C	C	T	C	T	H	H	H	T	C	C	C	C	H	C	T	H	C	T	C	H	T	C	H	T	H	C	C
JAX00041576	13	8858263	0	T	C	T	T	T	C	C	T	C	T	C	H	T	C	C	T	H	T	H	T	C	T	C	H	H	H	C	T	T	T	T	H	T	C	H	T	C	T	H	C	T	H	C	H	T	T
JAX00349710	13	8861965	1	C	T	C	C	C	C	C	T	T	C	C	C	C	C	T	C	C	C	C	C	C	C	C	C	C	H	T	C	C	C	T	C	C	C	C	C	C	C	C	C	C	C	T	T	C	C
JAX00349711	13	8863608	1	T	C	T	T	T	T	T	T	T	C	T	T	T	T	T	T	H	T	T	T	T	C	T	H	T	T	T	T	T	T	T	T	T	T	T	C	T	T	T	T	T	H	T	T	T	T
JAX00349716	13	8885240	0	C	T	C	C	C	C	C	C	T	C	C	C	C	C	T	C	C	C	C	C	C	C	C	C	C	C	T	C	C	C	C	C	C	C	C	C	C	C	C	C	C	C	T	H	C	C
JAX00349717	13	8887580	1	G	T	G	G	G	T	T	T	G	G	T	H	G	T	G	G	H	G	G	G	T	G	T	H	H	T	G	G	G	G	T	H	G	T	H	G	T	G	H	T	G	H	G	H	G	G
JAX00349718	13	8888929	0	C	A	C	C	C	A	A	A	A	C	A	H	C	A	A	C	H	C	C	C	A	C	A	H	H	A	A	C	C	C	A	H	C	A	H	C	A	C	H	A	C	H	A	A	C	C
JAX00041577	13	8903871	0	T	C	T	T	T	C	C	C	C	C	C	H	T	C	C	T	C	T	T	T	C	C	C	C	H	C	C	T	T	T	C	H	T	C	H	C	C	T	H	C	T	C	C	C	T	T
JAX00041578	13	8907544	0	A	C	A	A	A	C	C	A	C	A	C	H	A	C	C	A	H	A	A	A	C	A	C	H	H	H	C	A	A	A	A	H	A	C	H	A	C	A	H	C	A	H	C	H	A	A
JAX00041579	13	8907591	1	G	A	G	G	G	A	A	G	A	G	A	H	G	A	A	G	H	G	G	G	A	G	A	H	H	H	A	G	G	G	G	H	G	A	H	G	A	G	H	A	G	H	A	H	G	G
JAX00349719	13	8920970	1	A	G	A	A	A	A	A	A	G	A	A	A	A	A	G	A	A	A	A	A	A	A	A	A	A	A	G	A	A	A	A	A	A	A	A	A	A	A	A	A	A	A	G	H	A	A
JAX00349720	13	8929382	0	T	G	T	T	T	G	G	T	T	T	G	H	T	G	T	T	H	T	T	T	G	T	G	H	H	H	T	T	T	T	T	H	T	G	H	T	G	T	H	G	T	H	T	T	T	T
JAX00349721	13	8931644	0	A	G	A	A	A	G	G	G	G	A	G	H	A	G	G	A	H	A	A	A	G	A	G	H	H	G	G	A	A	A	G	H	A	G	H	A	G	A	H	G	A	H	G	G	A	A
JAX00349722	13	8940239	0	C	A	C	C	C	A	A	C	C	C	A	H	C	A	C	C	H	C	C	C	A	C	A	H	H	A	C	C	C	C	C	H	C	A	H	C	A	C	H	A	C	H	C	C	C	C
JAX00349729	13	8972603	0	C	T	C	C	C	C	C	T	C	T	C	C	C	C	C	C	C	C	C	C	C	T	C	H	C	H	C	C	C	C	T	C	C	C	C	T	C	C	C	C	C	H	C	H	C	C
JAX00041584	13	8974514	1	C	G	C	C	C	G	G	G	G	G	G	H	C	G	G	C	G	C	C	C	G	G	G	G	H	G	G	C	C	C	G	H	C	G	H	G	G	C	H	G	C	G	G	G	C	C
JAX00349730	13	8985686	0	A	G	A	A	A	G	G	G	G	A	G	G	A	G	G	A	G	A	A	A	G	A	G	G	G	G	G	A	A	A	G	G	A	G	G	A	G	A	G	G	A	G	G	G	A	A
JAX00349731	13	8995361	0	T	C	T	T	T	T	T	C	T	T	T	T	T	T	T	T	T	T	T	T	T	T	T	T	T	H	T	T	T	T	C	T	T	T	T	T	T	T	T	T	T	T	T	H	T	T
JAX00041586	13	9004368	0	A	G	A	A	A	G	G	G	G	A	G	H	A	G	G	A	G	A	A	A	G	A	G	H	H	G	G	A	A	A	G	H	A	G	H	A	G	A	H	G	A	H	G	G	A	A
JAX00041588	13	9022260	1	A	T	A	A	A	T	T	T	T	A	T	H	A	T	T	A	T	A	A	A	T	A	T	H	H	T	T	A	A	A	T	H	A	T	H	A	T	A	H	T	A	H	T	T	A	A
JAX00349734	13	9053423	1	A	G	A	A	A	G	G	A	G	A	G	H	A	G	G	A	G	A	A	A	G	A	G	H	H	H	G	A	A	A	A	H	A	G	H	A	G	A	H	G	A	H	G	H	A	A
JAX00041590	13	9058094	1	G	C	G	G	G	C	C	C	C	G	C	H	G	C	C	G	C	G	G	G	C	G	C	H	H	C	C	G	G	G	C	H	G	C	H	G	C	G	H	C	G	H	C	C	G	G
JAX00041591	13	9058156	1	T	C	T	T	T	C	C	C	C	T	C	H	T	C	C	T	C	T	T	T	C	T	C	H	H	C	C	T	T	T	C	H	T	C	H	T	C	T	H	C	T	H	C	C	T	T
JAX00349735	13	9062408	1	G	A	G	G	G	G	G	G	G	A	G	G	G	G	G	G	G	G	G	G	G	A	G	H	G	G	G	G	G	G	G	G	G	G	G	A	G	G	G	G	G	H	G	G	G	G
JAX00349736	13	9064220	0	G	A	G	G	G	G	G	A	G	G	G	G	G	G	G	G	G	G	G	G	G	G	G	G	G	H	G	G	G	G	A	G	G	G	G	G	G	G	G	G	G	G	G	H	G	G
JAX00349737	13	9064578	0	A	C	A	A	A	A	A	A	A	C	A	A	A	A	A	A	A	A	A	A	A	C	A	H	A	A	A	A	A	A	A	A	A	A	A	C	A	A	A	A	A	H	A	A	A	A
JAX00349739	13	9074373	0	C	T	C	C	C	T	T	T	T	T	T	H	C	T	T	C	T	C	C	C	T	T	T	T	H	T	T	C	C	C	T	H	C	T	H	T	T	C	H	T	C	T	T	T	C	C
JAX00349740	13	9077243	1	A	T	A	A	A	T	T	A	A	A	T	H	A	T	A	A	T	A	A	A	T	A	T	H	H	H	A	A	A	A	A	H	A	T	H	A	T	A	H	T	A	H	A	A	A	A
JAX00349741	13	9077590	1	G	A	G	G	G	A	A	A	A	A	A	H	G	A	A	G	A	G	G	G	A	A	A	A	H	A	A	G	G	G	A	H	G	A	H	A	A	G	H	A	G	A	A	A	G	G
JAX00041592	13	9097182	0	T	C	T	T	T	C	C	T	C	T	C	H	T	C	C	T	C	T	T	T	C	T	C	H	H	H	C	T	T	T	T	H	T	C	H	T	C	T	H	C	T	H	C	H	T	T
JAX00349743	13	9099435	1	G	A	G	G	G	G	G	A	G	G	G	G	G	G	G	G	G	G	G	G	G	G	G	G	G	H	G	G	G	G	A	G	G	G	G	G	G	G	G	G	G	G	G	H	G	G
JAX00349744	13	9116739	1	C	T	C	C	C	T	T	T	T	C	T	H	C	T	T	C	T	C	C	C	T	C	T	H	H	T	T	C	C	C	T	H	C	T	H	C	T	C	H	T	C	H	T	T	C	C
JAX00349746	13	9123571	0	A	G	A	A	A	G	G	G	G	G	G	H	A	G	G	A	G	A	A	A	G	G	G	G	A	G	G	A	A	A	G	H	A	G	H	G	G	A	H	G	A	G	G	G	A	A
JAX00349747	13	9127104	1	A	G	A	A	A	A	A	A	G	A	A	A	A	A	G	A	A	A	A	A	A	A	A	A	A	A	G	A	A	A	A	A	A	A	A	A	A	A	A	A	A	A	G	H	A	A
JAX00349748	13	9127118	0	A	G	A	A	A	G	G	A	A	A	G	H	A	G	A	A	G	A	A	A	G	A	G	H	H	H	A	A	A	A	A	H	A	G	H	A	G	A	H	G	A	H	A	A	A	A
JAX00349749	13	9140446	0	A	T	A	A	A	A	A	T	A	A	A	A	A	A	A	A	A	A	A	A	A	A	A	A	A	H	A	A	A	A	T	A	A	A	A	A	A	A	A	A	A	A	A	H	A	A
JAX00349750	13	9141481	0	C	T	C	C	C	C	C	C	C	T	C	C	C	C	C	C	C	C	C	C	C	T	C	H	C	C	C	C	C	C	C	C	C	C	C	T	C	C	C	C	C	H	C	C	C	C
JAX00041595	13	9142306	1	C	T	C	C	C	T	T	T	T	C	T	H	C	T	T	C	T	C	C	C	T	C	T	H	H	T	T	C	C	C	T	H	C	T	H	C	T	C	H	T	C	H	T	T	C	C
JAX00041596	13	9142376	0	G	A	G	G	G	A	A	G	A	G	A	H	G	A	A	G	A	G	G	G	A	G	A	H	H	H	A	G	G	G	G	H	G	A	H	G	A	G	H	A	G	H	A	H	G	G
JAX00349752	13	9150373	1	T	C	T	T	T	C	C	T	T	T	C	H	T	C	T	T	C	T	T	T	C	T	C	H	H	H	T	T	T	T	T	H	T	C	H	T	C	T	H	C	T	H	T	T	T	T
JAX00349753	13	9160667	1	G	A	G	G	G	G	G	G	G	A	G	G	G	G	G	G	G	G	G	G	G	A	G	H	G	G	G	G	G	G	G	G	G	G	G	A	G	G	G	G	G	H	G	G	G	G
JAX00349755	13	9167819	1	T	C	T	T	T	T	T	C	T	T	T	T	T	T	T	T	T	T	T	T	T	T	T	T	T	H	T	T	T	T	C	T	T	T	T	T	T	T	T	T	T	T	T	H	T	T
JAX00349756	13	9167844	0	T	C	T	T	T	T	T	T	C	T	T	T	T	T	C	T	T	T	T	T	T	T	T	T	T	T	C	T	T	T	T	T	T	T	T	T	T	T	T	T	T	T	C	H	T	T
JAX00349757	13	9167914	0	C	T	C	C	C	T	T	C	C	C	T	H	C	T	C	C	T	C	C	C	T	C	T	H	H	H	C	C	C	C	C	H	C	T	H	C	T	C	H	T	C	H	C	C	C	C
JAX00349762	13	9199105	0	A	G	A	A	A	G	G	G	G	G	G	H	A	G	G	A	G	A	A	A	G	G	G	G	A	G	G	A	A	A	G	A	A	G	H	G	G	A	H	G	A	G	G	G	A	A
JAX00041601	13	9234484	1	C	T	C	C	C	T	T	C	T	C	T	H	C	T	T	C	T	C	C	C	T	C	T	H	H	H	T	C	C	C	C	H	C	T	H	C	T	C	H	T	C	H	T	H	C	C
JAX00041602	13	9238866	0	G	C	G	G	G	C	C	C	C	G	C	H	H	C	C	G	C	H	H	G	C	G	C	H	H	C	C	G	G	G	C	H	G	C	H	G	C	G	H	C	G	H	C	C	G	G
JAX00041603	13	9238897	0	C	T	C	C	C	T	T	T	T	C	T	H	C	T	T	C	T	C	C	C	T	C	T	H	H	T	T	C	C	C	T	H	C	T	H	C	T	C	H	T	C	H	T	T	C	C
JAX00349763	13	9239897	0	A	G	A	A	A	G	G	G	G	A	G	H	A	G	G	A	G	A	A	A	G	A	G	H	H	G	G	A	A	A	G	H	A	G	H	A	G	A	H	G	A	H	G	G	A	A
JAX00349764	13	9240700	0	T	C	T	T	T	T	T	T	T	C	T	T	T	T	T	T	T	T	H	T	T	C	T	H	T	T	T	T	T	T	T	T	T	T	T	C	T	T	T	T	T	H	T	T	T	T
JAX00041604	13	9250644	1	T	A	T	T	T	A	A	T	A	T	A	H	T	A	A	T	A	T	T	T	A	T	A	H	H	H	A	T	T	T	T	H	T	A	H	T	A	T	H	A	T	H	A	H	T	T
JAX00349765	13	9251093	1	G	A	G	G	G	G	G	A	G	G	G	G	G	G	G	G	G	G	G	G	G	G	G	G	G	H	G	G	G	G	A	G	G	G	G	G	G	G	G	G	G	G	G	H	G	G
JAX00349766	13	9252397	0	G	A	G	G	A	G	G	G	G	A	G	G	G	G	G	G	G	A	A	A	G	A	G	H	G	G	G	G	G	G	G	G	A	G	H	A	G	G	H	G	H	H	G	G	H	G
JAX00349767	13	9252611	0	A	G	A	A	G	G	G	G	G	G	G	H	A	G	G	A	G	G	G	G	G	G	G	G	H	G	G	A	A	A	G	H	G	G	G	G	G	A	G	G	H	G	G	G	H	A
JAX00349768	13	9258691	1	G	T	G	G	G	G	G	G	T	G	G	G	G	G	T	G	G	G	G	G	G	G	G	G	G	G	T	G	G	G	G	G	G	G	G	G	G	G	G	G	G	G	T	H	G	G
JAX00349771	13	9264384	1	A	C	A	A	C	A	A	A	A	C	A	A	A	A	A	A	A	C	C	C	A	C	A	H	A	A	A	A	A	A	A	A	C	A	H	C	A	A	H	A	H	H	A	A	H	A
JAX00349773	13	9277938	1	T	A	T	T	T	A	A	T	T	T	A	H	T	A	T	T	A	T	T	T	A	T	A	H	H	H	T	T	T	T	T	H	T	A	H	T	A	T	H	A	T	H	T	T	T	T
JAX00041607	13	9281505	1	A	G	A	A	A	G	G	G	G	A	G	H	A	G	G	A	G	A	A	A	G	A	G	H	H	G	G	A	A	A	G	H	A	G	H	A	G	A	H	G	A	H	G	G	A	A
JAX00201967	13	9281646	0	C	T	C	C	C	T	T	T	T	C	T	H	C	T	T	C	T	C	C	C	T	C	T	H	H	T	T	C	C	C	T	H	C	T	H	C	T	C	H	T	C	H	T	T	C	C
JAX00349774	13	9285852	1	A	G	A	A	G	A	A	A	A	A	A	A	A	A	A	A	A	G	G	G	A	A	A	A	A	A	A	A	A	A	A	A	G	A	H	A	A	A	H	A	H	A	A	A	H	A
JAX00349775	13	9286089	0	T	G	T	T	T	T	T	G	T	T	H	T	T	T	T	T	T	T	T	T	T	T	H	T	T	G	T	T	T	T	G	T	T	T	T	T	T	T	T	T	T	T	T	H	T	T
JAX00349776	13	9286268	1	T	C	T	T	C	T	T	T	T	T	T	T	T	T	T	T	T	C	C	C	T	T	T	T	T	T	T	T	T	T	T	T	C	T	H	T	T	T	H	T	H	T	T	T	H	T
JAX00349777	13	9286334	0	A	G	A	A	A	A	A	G	A	A	A	A	A	A	A	A	A	A	A	A	A	A	A	A	A	H	A	A	A	A	G	A	A	A	A	A	A	A	A	A	A	A	A	H	A	A
JAX00041608	13	9300740	1	A	G	A	A	G	G	G	G	G	G	G	H	A	G	G	A	G	G	G	G	G	G	G	G	H	G	G	A	A	A	G	H	G	G	G	G	G	A	G	G	H	G	G	G	H	A
JAX00041609	13	9301041	1	C	T	C	C	C	T	T	C	T	C	T	H	C	T	T	C	T	C	C	C	T	C	T	H	H	H	T	C	C	C	C	H	C	T	H	C	T	C	H	T	C	H	T	H	C	C
JAX00349781	13	9306313	0	C	T	C	C	C	T	T	C	T	C	T	H	C	T	T	C	T	C	C	C	T	C	T	H	H	H	T	C	C	C	C	H	C	T	H	C	T	C	H	T	C	H	T	H	C	C
JAX00041610	13	9324241	1	G	C	G	G	C	C	C	C	C	C	C	H	G	C	C	G	C	C	C	C	C	C	C	C	H	C	C	G	G	G	C	H	C	C	C	C	C	G	C	C	H	C	C	C	H	G
JAX00041611	13	9329806	0	A	G	A	A	G	G	G	A	G	G	G	H	A	G	G	A	G	G	G	G	G	G	G	G	H	H	G	A	A	A	A	H	G	G	G	G	G	A	G	G	H	G	G	H	H	A
JAX00041612	13	9332283	1	C	G	C	C	G	G	G	G	G	G	G	H	C	G	G	C	G	G	G	G	G	G	G	G	H	G	G	C	C	C	G	H	G	G	G	G	G	C	G	G	H	G	G	G	H	C
JAX00349782	13	9335747	1	T	G	T	T	T	G	G	G	G	T	G	H	T	G	G	T	G	T	T	T	G	T	G	H	H	G	G	T	T	T	G	H	T	G	H	T	G	T	H	G	T	H	G	G	T	T
JAX00349783	13	9338937	1	G	A	G	G	G	G	G	G	A	G	G	G	G	G	A	G	G	G	G	G	G	G	G	G	G	G	A	G	G	G	G	G	G	G	G	G	G	G	G	G	G	G	A	H	G	G
JAX00349784	13	9341110	1	A	G	A	A	A	A	A	A	A	G	A	A	A	A	A	A	A	A	A	A	A	G	A	H	A	A	A	A	A	A	A	A	A	A	A	G	A	A	A	A	A	H	A	A	A	A
JAX00349785	13	9342330	0	C	T	C	C	C	C	C	T	C	C	C	C	C	C	C	C	C	C	C	C	C	C	C	C	C	H	C	C	C	C	T	C	C	C	C	C	C	C	C	C	C	C	C	H	C	C
JAX00349786	13	9342361	0	T	C	T	T	C	C	C	C	C	C	C	H	T	C	C	T	C	C	C	C	C	C	C	C	H	C	C	T	T	T	C	H	C	C	C	C	C	T	C	C	H	C	C	C	H	T
JAX00041613	13	9362051	1	T	C	T	T	C	C	C	C	C	C	C	H	T	C	C	T	C	C	C	C	C	C	C	C	H	C	C	T	T	T	C	H	C	C	C	C	C	T	C	C	H	C	C	C	H	T
JAX00349787	13	9377239	0	A	G	A	A	A	A	A	G	A	A	A	A	A	A	A	A	A	A	A	A	A	A	A	A	A	H	A	A	A	A	G	A	A	A	A	A	A	A	A	A	A	A	A	H	A	A
JAX00349788	13	9378300	0	C	T	C	C	C	C	C	C	T	C	C	C	C	C	T	C	C	C	C	C	C	C	C	C	C	C	T	C	C	C	C	C	C	C	C	C	C	C	C	C	C	C	T	H	C	C
JAX00041614	13	9382278	1	G	A	G	G	G	A	A	A	A	G	A	H	G	A	A	G	A	G	G	G	A	G	A	H	H	A	A	G	G	G	A	H	G	A	G	G	A	G	G	A	G	H	A	A	G	G
JAX00041615	13	9382921	1	A	C	A	A	A	C	C	A	A	A	C	H	A	C	A	A	C	A	A	A	C	A	C	H	H	H	A	A	A	A	A	H	A	C	A	A	C	A	A	C	A	H	A	A	A	A
JAX00349789	13	9385951	1	T	A	T	T	T	A	A	T	A	T	A	H	T	A	A	T	A	T	T	T	A	T	A	H	H	H	A	T	T	T	T	H	T	A	T	T	A	T	T	A	T	H	A	H	T	T
JAX00349790	13	9413190	0	C	T	C	C	C	C	C	C	T	C	C	C	C	C	T	C	C	C	C	C	C	C	C	C	C	C	T	C	C	C	C	C	C	C	C	C	C	C	C	C	C	C	T	H	C	C
JAX00349791	13	9413244	1	A	C	A	A	A	C	C	C	C	A	C	H	A	C	C	A	C	A	A	A	C	A	C	H	H	C	C	A	A	A	C	H	A	C	A	A	C	A	A	C	A	H	C	C	A	A
JAX00349792	13	9416984	0	C	A	C	C	C	A	A	C	A	C	A	C	C	A	A	C	A	C	C	C	A	C	A	C	C	H	A	C	C	C	C	C	C	A	C	C	A	C	C	H	C	C	A	C	C	C
JAX00041616	13	9419404	0	C	G	C	C	G	G	G	G	G	G	G	H	C	G	G	C	G	G	G	G	G	G	G	G	H	G	G	C	C	C	G	H	G	G	G	G	G	C	G	G	H	G	G	G	H	C
JAX00349793	13	9425971	1	C	G	C	C	C	C	C	G	G	C	C	C	C	C	G	C	C	C	C	C	C	C	C	C	C	H	G	C	C	C	G	C	C	C	C	C	C	C	C	C	C	C	G	G	C	C
JAX00349794	13	9426563	0	C	T	C	C	T	T	T	C	T	T	T	H	C	T	T	C	T	T	T	T	T	T	T	T	H	H	T	C	C	C	C	H	T	T	T	T	T	C	T	T	H	T	T	H	H	C
JAX00349795	13	9426596	1	G	T	G	G	G	T	T	T	T	G	T	H	G	T	T	G	T	G	G	G	T	G	T	H	H	T	T	G	G	G	T	H	G	T	G	G	T	G	G	T	G	H	T	T	G	G
JAX00201969	13	9430669	0	A	C	A	A	A	C	C	C	C	A	C	H	A	C	C	A	C	A	A	A	C	A	C	H	H	C	C	A	A	A	C	H	A	C	A	A	C	A	A	C	A	H	C	C	A	A
JAX00349796	13	9430859	0	A	G	A	A	G	A	A	A	A	A	A	A	A	A	A	A	A	G	G	G	A	A	A	A	A	A	A	A	A	A	A	A	G	A	G	A	A	A	G	A	H	A	A	A	H	A
JAX00041620	13	9448660	0	T	C	T	T	T	C	C	T	T	T	C	H	T	C	T	T	C	T	T	T	C	T	C	H	H	H	T	T	T	T	T	H	T	C	H	T	C	T	H	C	T	H	T	T	T	T
JAX00349798	13	9448791	1	G	C	G	G	C	G	G	G	G	G	G	G	G	G	G	G	G	C	C	C	G	G	G	G	G	G	G	G	G	G	G	G	C	G	C	G	G	G	C	G	H	G	G	G	H	G
JAX00349799	13	9448979	1	A	G	A	A	A	A	A	A	G	A	A	A	A	A	G	A	A	A	A	A	A	A	A	A	A	A	G	A	A	A	A	A	A	A	A	A	A	A	A	A	A	A	G	H	A	A
JAX00349800	13	9449565	1	C	T	C	C	C	C	C	T	C	C	C	C	C	C	C	C	C	C	C	C	C	C	C	C	C	H	C	C	C	C	T	C	C	C	C	C	C	C	C	C	C	C	C	H	C	C
JAX00349806	13	9464060	1	T	C	T	T	C	C	C	C	C	C	C	H	T	C	C	T	C	C	C	C	C	C	C	C	H	C	C	T	T	T	C	H	C	C	C	C	C	T	C	C	H	C	C	C	H	T
JAX00349810	13	9485906	1	T	C	T	T	T	T	T	T	C	T	T	T	T	T	C	T	T	T	T	T	T	T	T	T	T	T	C	T	T	T	T	T	T	T	T	T	T	T	T	T	T	T	C	H	T	T
JAX00349811	13	9495346	0	G	T	G	G	G	G	G	G	G	T	G	G	G	G	G	H	G	G	G	G	G	T	G	H	G	G	G	G	G	G	G	G	G	G	G	T	G	G	G	G	G	H	G	G	G	G
JAX00041623	13	9498264	1	T	A	T	T	T	A	A	A	A	T	A	H	T	A	A	T	A	T	T	T	A	T	A	H	H	A	A	T	T	T	A	H	T	A	T	T	A	T	T	A	T	H	A	A	T	T
JAX00349813	13	9500518	1	C	T	C	C	C	T	T	C	T	C	T	H	C	T	T	C	T	C	C	C	T	C	T	H	H	H	T	C	C	C	C	H	C	T	C	C	T	C	C	T	C	H	T	H	C	C
JAX00041624	13	9500653	0	C	A	C	C	A	A	A	A	A	A	A	H	C	A	A	C	A	A	A	A	A	A	A	A	H	A	A	C	C	C	A	C	A	A	A	A	A	C	A	A	H	A	A	A	H	C
JAX00349814	13	9503451	1	C	T	C	C	C	C	C	C	C	T	C	C	C	C	C	C	C	C	C	C	C	T	C	H	C	C	C	C	C	C	C	C	C	C	C	T	C	C	C	C	C	H	C	C	C	C
JAX00349815	13	9515027	1	T	C	T	T	T	C	C	C	C	T	C	H	T	C	C	T	C	T	T	T	C	T	C	H	H	C	C	T	T	T	C	H	T	C	T	T	C	T	T	C	T	H	C	C	T	T
JAX00041625	13	9538738	0	G	A	G	G	A	G	G	G	G	G	G	G	G	G	G	G	G	A	A	A	G	G	G	G	G	G	G	G	G	G	G	G	A	G	A	G	G	G	A	G	H	G	G	G	H	G
JAX00201971	13	9539526	0	G	A	G	G	G	A	A	A	A	G	H	H	G	A	A	G	A	G	G	G	A	G	A	G	H	A	A	G	G	G	A	H	G	A	G	G	A	G	G	A	G	G	A	A	G	G
JAX00201972	13	9539927	1	G	A	G	G	G	A	A	A	G	G	A	H	G	A	G	G	A	G	G	G	A	G	A	H	H	A	G	G	G	G	A	H	G	A	G	G	A	G	G	A	G	H	G	H	G	G
JAX00041627	13	9545796	1	T	C	T	T	C	C	C	C	C	C	C	H	T	C	C	T	C	C	C	C	C	C	C	C	H	C	C	T	T	T	C	H	C	C	C	C	C	T	C	C	H	C	C	C	H	T
JAX00349819	13	9566520	0	C	T	C	C	C	T	T	C	C	C	T	H	C	T	C	C	T	C	C	C	T	C	T	H	H	H	C	C	C	C	C	H	C	T	C	C	T	C	H	T	C	H	C	C	C	C
JAX00041628	13	9570070	0	T	C	T	T	C	C	C	C	C	C	C	H	T	C	C	T	C	C	C	C	C	C	C	C	H	C	C	T	T	T	C	H	C	C	C	C	C	T	C	C	H	C	C	C	H	T
JAX00349821	13	9572238	0	A	C	A	A	A	A	A	C	A	A	A	A	A	A	A	A	A	A	A	A	A	A	A	A	A	C	A	A	A	A	C	A	A	A	A	A	A	A	A	A	A	A	A	H	A	A
JAX00349824	13	9583323	1	A	C	A	A	A	C	C	A	A	A	C	H	A	C	A	A	C	A	A	A	C	A	C	H	H	H	A	A	A	A	A	H	A	C	A	A	C	A	H	C	A	H	A	A	A	A
JAX00349826	13	9586411	1	G	A	G	G	G	G	G	G	A	G	G	G	G	G	A	G	G	G	G	G	G	G	G	G	G	G	A	G	G	G	G	G	G	G	G	G	G	G	G	G	G	G	A	H	G	G
JAX00041630	13	9587760	1	G	A	G	G	A	A	A	A	A	A	A	H	G	A	A	G	A	A	A	A	A	A	A	A	H	A	A	G	G	G	A	H	A	A	A	A	A	G	A	A	H	A	A	A	H	G
JAX00349827	13	9599972	1	C	A	C	C	C	C	C	A	C	C	C	C	C	C	C	C	C	C	C	C	C	C	C	C	C	H	C	C	C	C	A	C	C	C	C	C	C	C	C	C	C	C	C	H	C	C
JAX00041631	13	9618151	1	A	G	A	A	A	G	G	G	G	A	G	H	A	G	G	A	G	A	A	A	G	A	G	H	H	G	G	A	A	A	G	H	A	G	A	A	G	A	H	G	A	H	G	G	A	A
JAX00041633	13	9620411	0	A	C	A	A	C	C	C	C	C	C	C	H	A	C	C	A	C	C	C	C	C	C	C	C	H	C	C	A	A	A	C	H	C	C	C	C	C	A	C	C	H	C	C	C	H	A
JAX00349828	13	9620896	0	T	C	T	T	T	T	T	T	C	T	T	T	T	T	C	T	T	T	T	T	T	T	T	T	T	T	C	T	T	T	T	T	T	T	T	T	T	T	T	T	T	T	C	H	T	T
JAX00349829	13	9621382	0	G	A	G	G	G	G	G	G	A	G	G	G	G	G	A	G	G	G	G	G	G	G	G	G	G	G	A	G	G	G	G	G	G	G	G	G	G	G	G	G	G	G	A	H	G	G
JAX00349830	13	9622045	1	G	C	G	G	G	C	C	G	G	G	C	H	G	C	G	G	C	G	G	G	C	G	C	H	H	H	G	G	G	G	G	H	G	C	H	G	C	G	H	C	G	H	G	G	G	G
JAX00349832	13	9624259	1	T	C	T	T	C	T	T	T	T	T	T	T	T	T	T	T	T	C	C	C	T	T	T	T	T	T	T	T	T	T	T	T	C	T	H	T	T	T	H	T	H	T	T	T	H	T
JAX00349834	13	9639100	1	G	A	G	G	G	A	A	A	A	G	A	H	G	A	A	G	A	G	G	G	A	G	A	H	H	A	A	G	G	G	A	H	G	A	H	G	A	G	H	A	G	H	A	A	G	G
JAX00041634	13	9647183	1	T	C	T	T	T	C	C	T	C	T	C	H	T	C	C	T	C	T	T	T	C	T	C	H	H	H	C	T	T	T	T	H	T	C	H	T	C	T	H	C	T	H	C	H	T	T
JAX00041636	13	9647556	0	G	A	G	G	G	A	A	G	A	G	A	H	G	A	A	G	A	G	G	G	A	G	A	H	H	H	A	G	G	G	G	H	G	A	H	G	A	G	H	A	G	A	A	H	G	G
JAX00349836	13	9648116	1	G	T	G	G	G	T	T	T	T	G	T	H	G	T	T	G	T	G	G	G	T	G	T	H	H	T	T	G	G	G	T	H	G	T	H	G	T	G	H	T	G	H	T	T	G	G
JAX00349837	13	9656361	0	C	T	C	C	T	C	C	C	C	T	C	C	C	C	C	C	C	T	T	T	C	T	C	H	C	C	C	C	C	C	C	C	T	C	H	T	C	C	H	C	H	H	C	C	H	C
JAX00349842	13	9666694	0	C	T	C	C	C	C	C	C	T	C	C	C	C	C	T	C	C	C	C	C	C	C	C	C	C	C	T	C	C	C	C	C	C	C	C	C	C	C	C	C	C	C	T	H	C	C
JAX00349843	13	9666914	1	A	G	A	A	G	G	G	G	G	A	G	H	A	G	G	A	G	G	G	G	G	A	G	H	H	G	G	A	A	A	G	H	G	G	G	A	G	A	G	G	H	H	G	G	H	A
JAX00349844	13	9667612	0	G	A	G	G	A	G	G	G	G	G	G	G	G	G	G	G	G	A	A	A	G	G	G	G	G	G	G	G	G	G	G	G	A	G	H	G	G	G	H	G	H	G	G	G	H	G
JAX00349845	13	9669268	0	A	G	A	A	A	G	G	A	A	A	G	G	A	G	A	A	G	A	A	A	G	A	G	G	H	G	A	A	A	A	A	H	A	G	G	A	G	A	G	G	A	H	A	A	A	A
JAX00349846	13	9670655	0	G	A	G	G	G	G	G	A	A	G	G	G	G	G	A	G	G	G	G	G	G	G	G	G	G	H	A	G	G	G	A	G	G	G	G	G	G	G	G	G	G	G	A	A	G	G
JAX00349847	13	9690910	1	G	A	G	G	G	G	G	G	G	A	G	G	G	G	G	G	G	G	G	G	G	A	G	H	G	G	G	G	G	G	G	G	G	G	G	A	G	G	G	G	G	H	G	G	G	G
JAX00349848	13	9691408	1	T	C	T	T	T	C	C	C	C	T	C	H	T	C	C	T	C	T	T	T	C	T	C	H	H	C	C	T	T	T	C	H	T	C	H	T	C	T	H	C	T	H	C	C	T	T
JAX00041638	13	9699383	0	G	A	G	G	G	A	A	G	A	G	A	H	G	A	A	G	A	G	G	G	A	G	A	H	H	H	A	G	G	G	G	H	G	A	H	G	A	G	H	A	G	H	A	H	G	G
JAX00349849	13	9700346	0	C	T	C	C	T	T	T	C	T	T	H	H	C	T	T	C	T	T	T	T	T	T	T	T	H	H	T	C	C	C	C	H	T	T	T	T	T	C	T	T	H	T	T	H	C	C
JAX00041639	13	9701264	1	A	G	A	A	G	G	G	G	G	G	G	H	A	G	G	A	G	G	G	G	G	G	G	G	H	G	G	A	A	A	G	H	G	G	G	G	G	A	G	G	H	G	G	G	H	A
JAX00349850	13	9702454	1	C	T	C	C	T	C	C	T	C	C	C	C	C	C	C	C	C	T	T	T	C	C	C	H	C	H	C	C	C	C	T	C	T	C	H	C	C	C	H	C	H	C	C	H	H	C
JAX00349851	13	9703182	1	A	G	A	A	G	G	G	G	G	A	G	H	A	G	G	A	G	G	G	G	G	A	G	G	H	G	G	A	A	A	G	H	G	G	G	A	G	A	G	G	H	H	G	G	H	A
JAX00349853	13	9710943	1	C	T	C	C	C	C	C	C	T	C	C	C	C	C	T	C	C	C	C	C	C	C	C	C	C	C	T	C	C	C	C	C	C	C	C	C	C	C	C	C	C	C	T	H	C	C
JAX00349855	13	9718495	0	C	T	C	C	C	C	C	C	C	T	C	C	C	C	C	C	C	C	C	C	C	T	C	C	C	C	C	C	C	C	C	C	C	C	C	T	C	C	C	C	C	H	C	C	C	C
JAX00349856	13	9720800	1	C	T	C	C	T	T	T	T	T	C	T	H	C	T	T	C	T	T	T	T	T	C	T	T	H	T	T	C	C	C	T	H	T	T	T	C	T	C	T	T	H	H	T	T	H	C
JAX00041640	13	9728127	0	C	T	C	C	C	T	T	C	T	C	T	H	C	T	T	C	T	C	C	C	T	C	T	H	H	H	T	C	C	C	C	H	C	T	H	C	T	C	H	T	C	H	T	H	C	C
JAX00041641	13	9729735	1	A	G	A	A	G	G	G	G	G	G	G	H	A	G	G	A	G	G	G	G	G	G	G	G	H	G	G	A	A	A	G	H	G	G	G	G	G	A	G	G	H	G	G	G	H	A
JAX00349858	13	9731497	1	T	A	T	T	T	A	A	T	T	T	A	H	T	A	T	T	A	T	T	T	A	T	A	H	H	H	T	T	T	T	T	H	T	A	H	T	A	T	H	A	T	H	T	T	T	T
JAX00349860	13	9735614	1	A	T	A	A	T	A	A	A	A	A	A	A	A	A	A	A	A	T	T	T	A	A	A	H	A	A	A	A	A	A	A	A	T	A	H	A	A	A	H	A	H	A	A	A	H	A
JAX00349863	13	9749897	1	T	A	T	T	T	T	T	T	T	A	T	T	T	T	T	T	T	T	T	T	T	A	T	T	T	T	T	T	T	T	T	T	T	T	T	A	T	T	T	T	T	H	T	T	T	T
JAX00349866	13	9752606	1	T	C	T	T	T	C	C	C	C	T	C	H	T	C	C	T	C	T	T	T	C	T	C	H	H	C	C	T	T	T	C	H	T	C	H	T	C	T	H	C	T	H	C	C	T	T
JAX00041645	13	9776991	0	T	C	T	T	C	C	C	C	C	C	C	H	T	C	C	T	C	C	C	C	C	C	C	C	H	C	C	T	T	T	C	H	C	C	C	C	C	T	C	C	H	C	C	C	H	T
JAX00349867	13	9777642	0	C	A	C	C	A	C	C	C	C	A	C	C	C	H	H	H	C	A	A	A	C	A	C	H	C	C	C	C	C	C	H	C	A	C	H	A	C	C	H	C	H	H	C	C	A	C
JAX00349868	13	9780610	1	A	G	A	A	A	A	A	G	A	A	A	A	A	A	A	A	A	A	A	A	A	A	A	A	A	H	A	A	A	A	G	A	A	A	A	A	A	A	A	A	A	A	A	H	A	A
JAX00349869	13	9782051	0	G	A	G	G	G	A	A	A	A	G	A	H	G	A	A	G	A	G	G	G	A	G	A	H	H	A	A	G	G	G	A	H	G	A	H	G	A	G	H	A	G	H	A	A	G	G
JAX00349872	13	9785869	1	T	A	T	T	T	A	A	T	A	T	A	H	T	A	A	T	A	T	T	T	A	T	A	H	H	H	A	T	T	T	T	H	T	A	H	T	A	T	H	A	T	H	A	H	T	T
JAX00349874	13	9823712	1	T	C	T	T	T	C	C	T	C	T	C	H	T	C	C	T	C	T	T	T	C	T	C	H	H	H	C	T	T	T	T	H	T	C	H	T	C	T	H	C	T	H	C	H	T	T
JAX00349875	13	9825292	1	T	C	T	T	T	T	T	C	T	T	T	T	T	T	T	T	T	T	T	T	T	T	T	T	T	H	T	T	T	T	C	T	T	T	T	T	T	T	T	T	T	T	T	H	T	T
JAX00349879	13	9846103	1	T	C	T	T	T	T	T	C	C	T	T	T	T	T	C	T	T	T	T	T	T	T	T	T	T	H	C	T	T	T	C	T	T	T	T	T	T	T	T	T	T	T	C	C	T	T
JAX00349880	13	9846123	0	C	G	C	C	C	C	C	C	C	G	C	C	C	C	C	C	C	C	C	C	C	G	C	C	C	C	C	C	C	C	C	C	C	C	C	G	C	C	C	C	C	H	C	C	C	C
JAX00349881	13	9846424	0	C	T	C	C	C	C	C	C	T	C	C	C	C	C	T	C	C	C	C	C	C	C	C	C	C	C	T	C	C	C	C	C	C	C	C	C	C	C	C	C	C	C	T	H	C	C
JAX00349882	13	9846819	0	C	G	C	C	C	G	G	G	G	C	G	H	C	G	G	C	G	C	C	C	G	C	G	H	H	G	G	C	C	C	G	H	C	G	H	C	G	C	H	G	C	H	G	G	C	C
JAX00349883	13	9847158	0	G	A	G	G	G	A	A	A	G	G	A	H	G	A	G	G	A	G	G	G	A	G	A	H	H	A	G	G	G	G	A	H	G	A	H	G	A	G	H	A	G	H	G	H	G	G
JAX00349885	13	9847386	1	C	T	C	C	C	T	T	T	C	C	T	H	C	T	C	C	T	C	C	C	T	C	T	H	H	T	C	C	C	C	T	H	C	T	H	C	T	C	H	T	C	H	C	H	C	C
JAX00041649	13	9847801	1	C	T	C	C	T	T	T	T	T	T	T	H	C	T	T	C	T	T	T	T	T	T	T	T	H	T	T	C	C	C	T	H	T	T	T	T	T	C	T	T	H	T	T	T	H	C
JAX00349886	13	9847916	0	G	A	G	G	G	G	G	A	G	G	G	G	G	G	G	G	G	G	G	G	G	G	G	G	G	H	G	G	G	G	A	G	G	G	G	G	G	G	G	G	G	G	G	H	G	G
JAX00349887	13	9878786	1	C	T	C	C	C	T	T	C	C	T	T	H	C	T	C	C	T	C	C	C	T	T	T	H	H	H	C	C	C	C	C	H	C	T	H	T	T	C	H	T	C	T	C	C	C	C
JAX00349888	13	9878862	0	C	T	C	C	C	C	C	C	T	C	C	C	C	C	T	C	C	C	C	C	C	C	C	C	C	C	T	C	C	C	C	C	C	C	C	C	C	C	C	C	C	C	T	H	C	C
JAX00349891	13	9885865	1	A	G	A	A	A	A	A	G	A	A	A	A	A	A	A	A	A	A	A	A	A	A	A	A	A	H	A	A	A	A	G	A	A	A	A	A	A	A	A	A	A	A	A	H	A	A
JAX00349892	13	9886816	0	C	A	C	C	C	A	A	A	A	C	A	H	C	A	A	C	A	C	C	C	A	C	A	H	H	A	A	C	C	C	A	H	C	A	H	C	A	C	H	A	C	H	A	A	C	C
JAX00041652	13	9895548	1	A	C	A	A	C	C	C	C	C	A	C	H	A	C	C	A	C	C	C	C	C	A	C	H	H	C	C	A	A	A	C	H	C	C	C	A	C	A	C	C	H	H	C	C	H	A
JAX00201982	13	9907906	1	C	A	C	C	C	A	A	A	A	C	A	H	C	A	A	C	A	C	C	C	A	C	A	H	H	A	A	C	C	C	A	H	C	A	H	C	A	C	H	A	C	H	A	A	C	C
JAX00041653	13	9909274	1	A	G	A	A	A	G	G	G	G	G	G	H	A	G	G	A	G	A	A	A	G	G	G	H	H	G	G	A	A	A	G	H	A	G	H	G	G	A	H	G	A	G	G	G	A	A
JAX00041654	13	9909649	0	T	C	T	T	C	C	C	C	C	T	C	H	T	C	C	T	C	C	C	C	C	T	C	H	H	C	C	T	T	T	C	H	C	C	C	T	C	T	C	C	H	H	C	C	H	T
JAX00349893	13	9932585	0	T	C	T	T	T	T	T	C	T	C	T	T	H	T	T	H	T	T	T	T	T	C	T	T	T	H	T	T	T	T	C	T	T	T	T	C	T	T	T	T	T	T	T	H	T	T
JAX00349895	13	9935368	1	T	C	T	T	T	C	C	T	C	T	C	H	T	C	C	T	C	T	T	T	C	T	C	H	H	H	C	T	T	T	T	H	T	C	H	T	C	T	H	C	T	H	C	H	T	T
JAX00349896	13	9935885	1	C	T	C	C	T	C	C	C	C	C	C	C	C	C	C	C	C	T	T	T	C	C	C	C	C	C	C	C	C	C	C	C	T	C	H	C	C	C	H	C	H	C	C	C	H	C
JAX00041655	13	9938140	0	T	C	T	T	T	C	C	C	C	T	C	H	T	C	C	T	C	T	T	T	C	T	C	H	H	C	C	T	T	T	C	H	T	C	H	T	C	T	H	C	T	H	C	C	T	T
JAX00041656	13	9951889	0	T	C	T	T	T	C	C	T	C	T	C	H	T	C	C	T	C	T	T	T	C	T	C	H	H	H	C	T	T	T	T	H	T	C	C	T	C	T	C	C	T	H	C	H	T	T
JAX00041657	13	9951956	0	T	A	T	T	T	A	A	A	A	T	A	H	T	A	A	T	A	T	T	T	A	T	A	H	H	A	A	T	T	T	A	H	T	A	H	T	A	T	H	A	T	H	A	A	T	T
JAX00349901	13	9973672	0	C	T	C	C	C	C	C	C	C	T	C	C	C	C	C	C	C	C	C	C	C	T	C	H	C	C	C	C	C	C	C	C	C	C	C	T	C	C	C	C	C	H	C	C	C	C
JAX00041658	13	9976663	1	A	G	A	A	A	G	G	G	G	A	G	H	A	G	G	A	G	A	A	A	G	A	G	H	H	G	G	A	A	A	G	H	A	G	H	A	G	A	H	G	A	H	G	G	A	A
JAX00041659	13	9980886	1	C	T	C	C	T	C	C	C	C	C	C	C	C	C	C	C	C	T	T	T	C	C	C	C	C	C	C	C	C	C	C	C	T	C	H	C	C	C	H	C	H	C	C	C	H	C
JAX00349904	13	10009229	1	A	G	A	A	A	G	G	G	G	G	G	H	A	G	G	A	G	A	A	A	G	G	G	G	H	G	G	A	A	A	G	H	A	G	H	G	G	A	H	G	A	G	G	G	A	A
JAX00349905	13	10009291	0	C	T	C	C	T	C	C	C	C	C	C	C	C	C	C	C	C	T	T	T	C	C	C	C	C	C	C	C	C	C	C	C	T	C	H	C	C	C	H	C	H	C	C	C	H	C
JAX00041661	13	10010339	0	G	T	G	G	T	T	T	T	T	T	T	H	G	T	T	G	T	T	T	T	T	T	T	T	H	T	T	G	G	G	T	H	T	T	T	T	T	G	T	T	H	T	T	T	H	G
JAX00041662	13	10012074	0	G	T	G	G	T	T	T	T	T	T	T	H	G	T	T	G	T	T	T	T	T	T	T	T	T	T	T	G	G	G	T	H	T	T	T	T	T	G	T	T	H	T	T	T	H	G
JAX00349909	13	10014400	1	T	C	T	T	T	T	T	C	T	T	T	T	T	T	T	T	T	T	T	T	T	T	T	T	T	H	T	T	T	T	C	T	T	T	T	T	T	T	T	T	T	T	T	H	T	T
JAX00349910	13	10045107	0	C	T	C	C	C	T	T	C	C	C	T	H	C	T	C	C	T	C	C	C	T	C	T	H	H	H	C	C	C	C	C	H	C	T	H	C	T	C	H	T	C	H	C	C	C	C
JAX00349911	13	10045405	0	G	A	G	G	G	A	A	G	G	G	A	H	G	A	G	G	A	G	G	G	A	G	A	H	H	H	G	G	G	G	G	H	G	A	H	G	A	G	H	A	G	H	G	G	G	G
JAX00349913	13	10046556	0	C	T	C	C	C	T	T	T	C	C	T	H	C	T	C	C	T	C	C	C	T	C	T	H	H	T	C	C	C	C	T	H	C	T	H	C	T	C	H	T	C	H	C	H	C	C
JAX00349915	13	10047950	0	A	C	A	A	A	C	C	C	C	C	C	H	A	C	C	A	C	A	A	A	C	C	C	C	H	C	C	A	A	A	C	H	A	C	H	C	C	A	H	C	A	C	C	C	A	A
JAX00349918	13	10052141	0	T	C	T	T	T	T	T	C	T	T	T	T	T	T	T	T	T	T	T	T	T	T	T	T	T	H	T	T	T	T	C	T	T	T	T	T	T	T	T	T	T	T	T	H	T	T
JAX00041664	13	10063941	1	G	A	G	G	A	A	A	A	A	A	A	H	G	A	A	G	A	A	A	A	A	A	A	A	H	A	A	G	G	G	A	H	A	A	A	A	A	G	A	A	H	A	A	A	H	G
JAX00041665	13	10065541	1	G	C	G	G	G	C	C	C	C	G	C	H	G	C	C	G	C	G	G	G	C	G	C	H	H	C	C	G	G	G	C	H	G	C	H	G	C	G	H	C	G	H	C	C	G	G
JAX00041666	13	10065799	1	T	C	T	T	C	C	C	C	C	C	C	H	T	C	C	T	C	C	C	C	C	C	C	C	H	C	C	T	T	T	C	H	C	C	C	C	C	T	C	C	H	C	C	C	H	T
JAX00349919	13	10066436	1	C	G	C	C	C	C	C	C	G	C	C	C	C	C	G	C	C	C	C	C	C	C	C	C	C	C	G	C	C	C	C	C	C	C	C	C	C	C	C	C	C	C	G	H	C	C
JAX00349920	13	10066527	1	C	T	C	C	C	T	T	T	T	C	T	H	C	T	T	C	T	C	C	C	T	C	T	H	H	T	T	C	C	C	T	H	C	T	H	C	T	C	H	T	C	H	T	T	C	C
JAX00349921	13	10066889	0	C	T	C	C	C	C	C	C	T	C	C	C	C	C	T	C	C	C	C	C	C	C	C	C	C	C	T	C	C	C	C	C	C	C	C	C	C	C	C	C	C	C	T	H	C	C
JAX00349924	13	10081203	0	A	G	A	A	G	G	G	A	A	G	G	H	A	G	A	A	G	G	G	G	G	G	G	G	H	H	A	A	A	A	A	H	G	G	G	G	G	A	G	G	H	G	A	A	H	A
JAX00349925	13	10081291	1	G	A	G	G	G	G	G	G	G	A	G	G	G	G	G	G	G	G	G	G	G	A	G	H	G	G	G	G	G	G	G	G	G	G	G	A	G	G	G	G	G	H	G	G	G	G
JAX00349926	13	10082016	0	G	A	G	G	A	A	A	G	G	A	A	H	G	A	G	G	A	A	A	A	A	A	A	A	H	A	G	G	G	G	G	H	A	A	A	A	A	G	A	A	H	A	G	G	H	G
JAX00041667	13	10085813	0	A	G	A	A	G	G	G	G	G	G	G	H	A	G	G	A	G	G	G	G	G	G	G	G	H	G	G	A	A	A	G	H	G	G	G	G	G	A	G	G	H	G	G	G	H	A
JAX00349928	13	10090371	0	T	G	T	T	G	T	T	T	T	T	T	T	T	T	T	T	T	G	G	G	T	T	T	T	T	T	T	T	T	T	T	T	G	T	G	T	T	T	G	T	G	T	T	T	G	T
JAX00349929	13	10090944	0	A	G	A	A	G	A	A	A	A	G	A	A	A	A	A	A	A	G	G	G	A	G	A	H	A	A	A	A	A	A	A	A	G	A	H	G	A	A	H	A	H	H	A	A	H	A
JAX00349930	13	10091085	1	G	T	G	G	T	G	G	G	G	G	G	G	G	G	G	G	G	T	T	T	G	G	G	G	G	G	G	G	G	G	G	G	T	G	H	G	G	G	H	G	H	G	G	G	H	G
JAX00041668	13	10098692	0	C	T	C	C	C	T	T	C	C	C	T	H	C	T	C	C	T	C	C	C	T	C	T	T	H	H	C	C	C	C	C	H	C	T	H	C	T	C	H	T	C	H	C	C	C	C
JAX00349933	13	10099191	0	A	G	A	A	A	A	A	G	A	A	A	A	A	A	A	A	A	A	A	A	A	A	A	A	A	H	A	A	A	A	G	A	A	A	A	A	A	A	A	A	A	A	A	H	A	A
JAX00041669	13	10100726	1	T	C	T	T	T	C	C	T	T	T	C	H	T	C	T	T	C	T	T	T	C	T	C	H	H	H	T	T	T	T	T	H	T	C	H	T	C	T	H	C	T	H	T	T	T	T
JAX00349937	13	10116659	1	A	T	A	A	A	A	A	T	T	A	A	A	A	A	T	A	A	A	A	A	A	A	A	A	A	H	T	A	A	A	T	A	A	A	A	A	A	A	A	A	A	A	T	T	A	A
JAX00349940	13	10122776	0	C	G	C	C	C	C	C	C	C	G	C	C	C	C	C	C	C	C	C	C	C	G	C	H	C	C	C	C	C	C	C	C	C	C	C	G	C	C	C	C	C	H	C	C	C	C
JAX00349942	13	10130856	0	G	A	G	G	G	G	G	A	G	G	G	G	G	G	G	G	G	G	G	G	G	G	G	G	G	H	G	G	G	G	A	G	G	G	G	G	G	G	G	G	G	G	G	H	G	G
JAX00349943	13	10132567	0	G	A	G	G	G	A	A	A	A	G	A	H	G	A	A	G	A	G	G	G	A	G	A	H	H	A	A	G	G	G	A	H	G	A	H	G	A	G	H	A	G	H	A	A	G	G
JAX00041670	13	10136402	0	G	T	G	G	G	T	T	G	G	G	T	H	G	T	G	G	T	G	G	G	T	G	T	H	H	H	G	G	G	G	G	H	G	T	H	G	T	G	H	T	G	H	G	G	G	G
JAX00349944	13	10136430	0	A	T	A	A	A	T	T	T	A	A	T	H	A	T	A	A	T	A	A	A	T	A	T	H	H	T	A	A	A	A	T	H	A	T	H	A	T	A	H	T	A	H	A	H	A	A
JAX00041671	13	10138256	0	G	T	G	G	G	T	T	G	G	G	T	H	G	T	G	G	T	G	G	G	T	G	T	H	H	G	G	G	G	G	G	G	G	T	H	G	T	G	H	T	G	H	G	G	G	G
JAX00349945	13	10148423	1	A	G	A	A	A	A	A	G	A	A	A	A	A	A	A	A	A	A	A	A	A	A	A	A	A	H	A	A	A	A	G	A	A	A	A	A	A	A	A	A	A	A	A	H	A	A
JAX00349946	13	10153458	1	T	A	T	T	T	A	A	A	T	T	A	H	T	A	T	T	A	T	T	T	A	T	A	H	H	A	T	T	T	T	A	H	T	A	H	T	A	T	H	A	T	H	T	H	T	T
JAX00349947	13	10157235	1	C	T	C	C	C	T	T	T	C	T	T	H	C	T	C	C	T	C	C	C	T	T	T	T	H	T	C	C	C	C	T	H	C	T	H	T	T	C	H	T	C	T	C	H	C	C
JAX00201985	13	10167163	0	T	A	T	T	T	A	A	T	T	T	A	H	T	A	T	T	A	T	T	T	A	T	A	H	H	H	T	T	T	T	T	H	T	A	H	T	A	T	H	A	T	H	T	T	T	T
JAX00201986	13	10167271	0	T	C	T	T	T	C	C	T	T	C	C	H	T	C	T	T	C	T	T	T	C	C	C	C	H	H	T	T	T	T	T	H	T	C	H	C	C	T	H	C	T	C	T	T	T	T
JAX00349948	13	10172272	1	G	T	G	G	G	G	G	G	G	T	G	G	G	G	G	G	G	G	G	G	G	T	G	H	G	G	G	G	G	G	G	G	G	G	G	T	G	G	G	G	G	H	G	G	G	G
JAX00041673	13	10180518	1	C	T	C	C	C	T	T	C	C	C	T	H	C	T	C	C	T	C	C	C	T	C	T	H	H	H	C	C	C	C	C	H	C	T	H	C	T	C	H	T	C	H	C	C	C	C
JAX00041675	13	10187694	1	G	T	G	G	G	T	T	G	G	G	T	H	G	T	G	G	T	G	G	G	T	G	T	H	H	H	G	G	G	G	G	H	G	T	H	G	T	G	H	T	G	H	G	G	G	G
JAX00349953	13	10194416	1	T	A	T	T	T	T	T	A	T	T	T	T	T	T	T	T	T	T	T	T	T	T	T	T	T	H	T	T	T	T	A	T	T	T	T	T	T	T	T	T	T	T	T	H	T	T
JAX00349954	13	10207996	1	T	G	T	T	T	G	G	T	T	T	G	H	T	G	T	T	G	T	T	T	G	T	G	H	H	H	T	T	T	T	T	H	T	G	H	T	G	T	H	G	T	H	T	T	T	T
JAX00349955	13	10213630	0	A	C	A	A	A	C	C	A	A	A	C	H	A	C	A	A	C	A	A	A	C	A	C	H	H	H	A	A	A	A	A	H	A	C	H	A	C	A	H	C	A	H	A	A	A	A
JAX00041676	13	10214649	1	C	A	C	C	C	A	A	C	C	C	A	H	C	A	C	C	A	C	C	C	A	C	A	H	H	H	C	C	C	C	C	H	C	A	H	C	A	C	H	A	C	H	C	C	C	C
JAX00041677	13	10214717	1	A	G	A	A	A	G	G	A	A	A	G	H	A	G	A	A	G	A	A	A	G	A	G	H	H	H	A	A	A	A	A	H	A	G	H	A	G	A	H	G	A	H	A	A	A	A
JAX00349956	13	10233791	0	G	T	G	G	G	G	G	G	T	G	G	G	G	G	T	G	G	G	G	G	G	G	G	G	G	G	T	G	G	G	G	G	G	G	G	G	G	G	G	G	G	G	T	H	G	G
JAX00349957	13	10235153	1	C	T	C	C	C	T	T	C	T	C	T	H	C	T	T	C	T	C	C	C	T	C	T	H	H	H	T	C	C	C	C	H	C	T	H	C	T	C	H	T	C	H	T	H	C	C
JAX00349960	13	10258861	0	G	C	G	G	G	G	G	C	C	G	G	G	G	G	C	G	G	G	G	G	G	G	G	G	G	H	C	G	G	G	C	G	G	G	G	G	G	G	G	G	G	G	C	C	G	G
JAX00349961	13	10259385	1	T	C	T	T	C	C	C	C	C	C	C	H	T	C	C	T	C	C	C	C	C	C	C	C	H	C	C	T	T	T	C	H	C	C	C	C	C	C	C	C	H	C	C	C	H	T
JAX00349962	13	10259656	0	A	G	A	A	A	A	A	G	G	A	A	A	A	A	G	A	A	A	A	A	A	A	A	A	A	H	G	A	A	A	G	A	A	A	A	A	A	A	A	A	A	A	G	G	A	A
JAX00349963	13	10260075	1	C	T	C	C	T	C	C	C	C	T	C	C	C	C	C	C	C	T	T	T	C	T	C	H	C	C	C	C	C	C	C	C	T	C	H	T	C	T	H	C	H	H	C	C	H	C
JAX00349964	13	10261154	1	C	T	C	C	C	C	C	T	C	C	C	C	C	C	C	C	C	C	C	C	C	C	C	C	C	H	C	C	C	C	T	C	C	C	C	C	C	C	C	C	C	C	C	H	C	C
JAX00349965	13	10262069	1	T	G	T	T	T	T	T	T	T	G	T	T	T	T	T	T	T	T	T	T	T	G	T	H	T	T	T	T	T	T	T	T	T	T	T	G	T	G	T	T	T	H	T	T	T	T
JAX00349966	13	10265434	0	C	T	C	C	C	T	T	C	C	C	T	H	C	T	C	C	T	C	C	C	T	C	T	H	H	H	C	C	C	C	C	H	C	T	H	C	T	C	H	T	C	H	C	C	C	C
JAX00349967	13	10266413	1	T	A	T	T	T	T	T	T	T	A	T	T	T	T	T	T	T	T	T	T	T	A	T	H	T	T	T	T	T	T	T	T	T	T	T	A	T	A	T	T	T	H	T	T	T	T
JAX00349968	13	10266864	1	T	A	T	T	T	A	A	A	A	T	A	H	T	A	A	T	A	T	T	T	A	T	A	H	H	A	A	T	T	T	A	H	T	A	H	T	A	T	H	A	T	H	A	A	T	T
JAX00041680	13	10268521	0	T	G	T	T	G	G	G	G	G	T	G	H	T	G	G	T	G	G	G	G	G	T	G	H	H	G	G	T	T	T	G	H	G	G	G	H	G	T	G	G	H	H	G	G	G	T
JAX00349969	13	10269182	0	C	T	C	C	T	T	T	T	T	T	T	H	C	T	T	C	T	T	T	T	T	T	T	T	H	T	T	C	C	C	T	H	T	T	T	T	T	T	T	T	H	T	T	T	H	C
JAX00041681	13	10269799	1	T	C	T	T	C	C	C	C	C	T	C	H	T	C	C	T	C	C	C	C	C	T	C	H	H	C	C	T	T	T	C	H	C	C	C	T	C	T	C	C	H	H	C	C	H	T
JAX00349970	13	10270465	1	C	G	C	C	C	G	G	C	C	C	G	H	C	G	C	C	G	C	C	C	G	C	G	H	H	H	C	C	C	C	C	H	C	G	H	C	G	C	H	G	C	H	C	C	C	C
JAX00349971	13	10271355	0	G	T	G	G	G	G	T	G	G	G	T	G	G	T	G	G	G	G	G	G	T	G	G	G	G	H	G	G	G	G	G	T	G	G	G	G	G	G	T	G	G	H	G	G	G	G
JAX00349972	13	10272128	1	C	T	C	C	C	T	T	C	C	C	T	H	C	T	C	C	T	C	C	C	T	C	T	H	H	H	C	C	C	C	C	H	C	T	H	C	T	C	H	T	C	H	C	C	C	C
JAX00349974	13	10281289	0	T	A	T	T	T	T	T	T	A	T	T	T	T	T	A	T	T	T	T	T	T	T	T	T	T	T	A	T	T	T	T	T	T	T	T	T	T	T	T	T	T	T	A	H	T	T
JAX00349975	13	10281491	0	T	C	T	T	T	C	C	C	T	T	C	H	T	C	T	T	C	T	T	T	C	T	C	C	H	C	T	T	T	T	C	H	T	C	H	T	C	T	H	C	T	H	T	H	T	T
JAX00041687	13	10350076	1	T	C	T	T	C	C	C	C	C	C	C	H	T	C	C	T	C	C	C	C	C	C	C	C	H	C	C	T	T	T	C	H	C	C	C	C	C	C	C	C	H	C	C	C	H	T
JAX00349978	13	10350202	0	A	G	A	A	G	A	A	A	A	G	A	A	A	A	A	A	A	G	G	G	A	G	A	H	A	A	A	A	A	A	A	A	G	A	H	G	A	G	H	A	H	H	A	A	H	A
JAX00349980	13	10350505	1	G	T	G	G	T	G	G	G	G	T	G	G	G	G	G	G	G	T	T	T	G	T	G	H	G	G	G	G	G	G	G	G	T	G	H	T	G	T	H	G	H	H	G	G	H	G
JAX00349981	13	10350888	0	C	T	C	C	C	C	C	C	T	C	C	C	C	C	T	C	C	C	C	C	C	C	C	C	C	C	T	C	C	C	C	C	C	C	C	C	C	C	C	C	C	C	T	H	C	C
JAX00349982	13	10351099	0	C	T	C	C	C	C	C	C	C	T	C	C	C	C	C	C	C	C	C	C	C	T	C	H	C	C	C	C	C	C	C	C	C	C	C	T	C	T	C	C	C	H	C	C	C	C
JAX00349983	13	10351967	0	C	A	C	C	C	C	C	C	C	A	C	C	C	C	C	C	C	C	C	C	C	A	C	H	C	C	C	C	C	C	C	C	C	C	C	A	C	A	C	C	C	H	C	C	C	C
JAX00201988	13	10362024	0	T	A	T	T	T	A	A	T	A	T	A	H	T	A	A	T	A	T	T	T	A	T	A	H	H	H	A	T	T	T	T	H	T	A	H	T	A	T	H	A	T	H	A	H	T	T
JAX00201989	13	10362111	1	T	C	T	T	T	C	C	T	C	T	C	H	T	C	C	T	C	T	T	T	C	T	C	H	H	H	C	T	T	T	T	H	T	C	H	T	C	T	H	C	T	H	C	H	T	T
JAX00041688	13	10393253	1	T	C	T	T	T	C	C	T	C	T	C	H	T	C	C	T	C	T	T	T	C	T	C	H	H	H	C	T	T	T	T	H	T	C	H	T	C	T	H	C	T	H	C	H	T	T
JAX00349984	13	10393928	0	C	T	C	C	C	C	C	C	T	C	C	C	C	C	T	C	C	C	C	C	C	C	C	C	C	C	T	C	C	C	C	C	C	C	C	C	C	C	C	C	C	C	T	H	C	C
JAX00041690	13	10394031	1	T	C	T	T	T	C	C	C	C	T	C	H	T	C	C	T	C	T	T	T	C	T	C	H	H	C	C	T	T	T	C	H	T	C	H	T	C	T	H	C	T	H	C	C	T	T
JAX00349985	13	10396857	0	T	C	T	T	T	T	T	C	T	T	T	T	T	T	T	T	T	T	T	T	T	T	T	T	T	H	T	T	T	T	C	T	T	T	T	T	T	T	T	T	T	T	T	H	T	T
JAX00201992	13	10409322	0	C	T	C	C	C	T	T	C	T	C	T	H	C	T	T	C	T	C	C	C	T	C	T	H	H	H	T	C	C	C	C	H	C	T	H	C	T	C	H	T	C	H	T	H	C	C
JAX00201993	13	10409550	1	C	T	C	C	C	T	T	C	T	C	T	H	C	T	T	C	T	C	C	C	T	C	T	H	H	H	T	C	C	C	C	H	C	T	H	C	T	C	H	T	C	H	T	H	C	C
JAX00041692	13	10420363	1	T	G	T	T	G	G	G	G	G	G	G	H	T	G	G	T	G	G	G	G	G	G	G	G	H	G	G	T	T	T	G	H	G	G	G	G	G	G	G	G	H	G	G	G	H	T
JAX00349988	13	10422424	1	T	C	T	T	T	C	C	T	C	T	C	H	T	C	C	T	C	T	T	T	C	T	C	H	H	H	C	T	T	T	T	H	T	C	H	T	C	T	H	C	T	H	C	H	T	T
JAX00041693	13	10437422	1	A	G	A	A	G	G	G	G	G	G	G	H	A	G	G	A	G	G	G	G	G	G	G	G	H	G	G	A	A	A	G	H	G	G	G	G	G	G	G	G	H	G	G	G	H	A
JAX00349990	13	10448921	0	G	A	G	G	G	G	G	A	G	G	G	G	G	G	G	G	G	G	G	G	G	G	G	G	G	H	G	G	G	G	A	G	G	G	G	G	G	G	G	G	G	G	G	H	G	G
JAX00349991	13	10453776	1	C	T	C	C	C	T	T	C	C	C	T	H	C	T	C	C	T	C	C	C	T	C	T	H	H	H	C	C	C	C	C	H	C	T	H	C	T	C	H	T	C	H	C	C	C	C
JAX00041694	13	10454130	1	C	A	C	C	C	A	A	A	A	C	A	H	C	A	A	C	A	C	C	C	A	C	A	H	H	A	A	C	C	C	A	H	C	A	H	C	A	C	H	A	C	H	A	A	C	C
JAX00041695	13	10454154	1	A	G	A	A	G	G	G	G	G	G	G	H	A	G	G	A	G	G	G	G	G	G	G	G	H	G	G	A	A	A	G	H	G	G	G	G	G	G	G	G	H	G	G	G	H	A
JAX00349992	13	10471249	0	G	A	G	G	G	A	A	G	A	G	A	H	G	A	H	G	A	G	G	G	A	G	A	H	H	H	A	G	G	G	G	H	G	A	H	G	A	G	H	A	G	H	A	H	G	G
JAX00349993	13	10471358	0	A	G	A	A	G	G	G	G	G	G	G	H	A	G	G	A	G	G	G	G	G	G	G	G	H	G	G	A	A	A	G	H	G	G	G	G	G	G	G	G	H	G	G	G	H	A
JAX00349994	13	10476587	1	A	C	A	A	A	C	C	A	C	A	C	H	A	C	C	A	C	A	A	A	C	A	C	H	H	H	C	A	A	A	A	H	A	C	H	A	C	A	H	C	A	H	C	H	A	A
JAX00041698	13	10499433	0	G	A	G	G	G	A	A	G	A	G	A	H	G	A	A	G	A	G	G	G	A	G	A	H	H	H	A	G	G	G	G	H	G	A	H	G	A	G	H	A	G	H	A	H	G	G
JAX00041699	13	10499483	0	T	C	T	T	T	C	C	T	C	C	C	H	T	C	C	T	C	T	T	T	C	C	C	C	H	H	C	T	T	T	T	H	T	C	H	C	C	C	H	C	T	C	C	H	T	T
JAX00349997	13	10499522	1	C	T	C	C	C	C	C	T	C	C	C	C	C	C	C	C	C	C	C	C	C	C	C	C	C	H	C	C	C	C	T	C	C	C	C	C	C	C	C	C	C	C	C	H	C	C
JAX00349999	13	10514662	0	A	G	A	A	A	A	A	A	A	G	A	A	A	A	A	A	A	A	A	A	A	G	A	H	A	A	A	A	A	A	A	A	A	A	A	G	A	G	A	A	A	H	A	A	A	A
JAX00350000	13	10543659	1	G	T	G	G	G	G	G	G	T	G	G	G	G	G	T	G	G	G	G	G	G	G	G	G	G	G	T	G	G	G	G	G	G	G	G	G	G	G	G	G	G	G	T	H	G	G
JAX00041700	13	10543768	1	G	A	G	G	G	A	G	G	G	G	G	H	G	G	G	G	A	G	G	G	G	G	A	H	H	G	G	G	G	G	G	G	G	A	H	G	A	G	G	A	G	G	G	G	G	G
JAX00350001	13	10544321	0	G	A	G	G	G	G	G	A	G	G	G	G	G	G	G	G	G	G	G	G	G	G	G	G	G	H	G	G	G	G	A	G	G	G	G	G	G	G	G	G	G	G	G	H	G	G
JAX00041702	13	10544582	1	T	G	T	T	G	G	G	G	G	T	G	H	T	G	G	T	G	G	G	G	G	T	G	H	H	G	G	T	T	T	G	H	G	G	G	T	G	T	G	G	H	H	G	G	H	T
JAX00350002	13	10545128	0	A	C	A	A	A	C	A	C	A	A	A	H	A	A	A	A	C	A	A	A	A	A	C	H	H	H	A	A	A	A	C	A	A	C	H	A	C	A	A	C	A	A	A	H	A	A
JAX00350003	13	10545213	1	A	G	A	A	A	G	A	G	A	A	A	H	A	A	A	A	G	A	A	A	A	A	G	H	H	H	A	A	A	A	G	A	A	G	H	A	G	A	A	G	A	A	A	H	A	A
JAX00350004	13	10549323	1	C	T	C	C	C	C	C	C	T	C	C	C	C	C	T	C	C	C	C	C	C	C	C	C	C	C	T	C	C	C	C	C	C	C	C	C	C	C	C	C	C	C	T	H	C	C
JAX00350005	13	10550205	1	G	T	G	G	G	T	G	T	T	G	G	H	G	G	T	G	T	G	G	G	G	G	T	H	H	H	T	G	G	G	T	G	G	T	H	G	T	G	G	T	G	G	T	T	G	G
JAX00350007	13	10555032	1	A	T	A	A	A	A	A	T	A	T	A	A	A	A	A	A	A	A	A	A	A	T	A	H	A	H	A	A	A	A	T	A	A	A	A	T	A	T	A	A	A	H	A	H	A	A
JAX00350008	13	10555351	0	A	G	A	A	A	G	A	A	G	A	A	H	A	A	G	A	G	A	A	A	A	A	G	H	H	A	G	A	A	A	A	A	A	G	H	A	G	A	A	G	A	A	G	H	A	A
JAX00350009	13	10555431	0	A	G	A	A	A	G	A	A	G	A	A	H	A	A	G	A	H	A	A	A	A	A	G	H	H	A	G	A	A	A	A	A	A	G	H	A	G	A	A	G	A	A	G	H	A	A
JAX00041703	13	10563525	0	C	T	C	C	T	T	T	T	T	T	T	H	C	T	T	C	T	T	T	T	T	T	T	T	H	T	T	C	C	C	T	H	T	T	T	T	T	T	T	T	H	T	T	T	H	C
JAX00041704	13	10581153	0	A	G	A	A	A	G	A	A	A	A	A	H	A	A	A	A	G	A	A	A	A	A	G	H	H	A	A	A	A	A	A	A	A	G	H	A	G	A	A	G	A	A	A	A	A	A
JAX00041705	13	10590816	1	A	G	A	A	G	G	G	G	G	A	G	H	A	G	G	A	G	G	G	G	G	A	G	H	H	G	G	A	A	A	G	H	G	G	G	A	G	A	G	G	H	H	G	G	H	A
JAX00350013	13	10613657	0	C	T	C	C	T	C	T	C	C	C	T	C	C	T	C	C	C	T	T	T	T	C	C	C	C	H	C	C	C	C	C	H	T	C	H	C	C	C	T	C	H	H	C	C	H	C
JAX00350015	13	10615053	1	G	A	G	G	G	G	G	A	G	G	G	G	G	G	G	G	G	G	G	G	G	G	G	G	G	H	G	G	G	G	A	G	G	G	G	G	G	G	G	G	G	G	G	H	G	G
JAX00350016	13	10615350	1	A	G	A	A	G	G	G	G	G	A	G	H	A	G	G	A	G	G	G	G	G	A	G	H	H	G	G	A	A	A	G	H	G	G	G	A	G	A	G	G	H	H	G	G	H	A
JAX00041706	13	10616174	0	T	C	T	T	T	C	T	C	C	T	T	H	T	T	C	T	C	T	T	T	T	T	C	H	H	H	C	T	T	T	C	T	T	C	H	T	C	T	T	C	T	T	C	C	T	T
JAX00041707	13	10621147	1	G	T	G	G	G	T	G	T	T	G	G	H	G	G	T	G	T	G	G	G	G	G	T	H	H	H	T	G	G	G	T	G	G	T	H	G	T	G	G	T	G	G	T	T	G	G
JAX00350017	13	10627934	1	G	T	G	G	G	T	G	G	T	G	G	H	G	G	T	G	T	G	G	G	G	G	T	H	H	G	T	G	G	G	G	G	G	T	H	G	T	G	G	T	G	G	T	H	G	G
JAX00350018	13	10628139	0	T	C	T	T	C	T	C	C	T	C	C	T	T	C	T	T	T	C	C	C	C	C	T	H	T	C	T	T	T	T	C	H	C	T	H	C	T	C	C	T	H	C	T	H	H	T
JAX00350019	13	10629362	1	C	T	C	C	C	T	C	C	C	C	C	H	C	C	C	C	T	C	C	C	C	C	T	H	H	C	C	C	C	C	C	C	C	T	H	C	T	C	C	T	C	C	C	C	C	C
JAX00350023	13	10638223	1	C	A	C	C	A	C	A	C	C	A	A	C	C	A	C	C	C	A	A	A	A	A	C	H	C	H	C	C	C	C	C	H	A	C	H	A	C	A	A	C	H	A	C	C	H	C
JAX00041709	13	10643115	1	T	C	T	T	C	C	C	C	C	C	C	H	T	C	C	T	C	C	C	C	C	C	C	C	H	C	C	T	T	T	C	H	C	C	C	C	C	C	C	C	H	C	C	C	H	T
JAX00350025	13	10656671	1	G	A	G	G	G	G	G	G	G	A	G	G	G	G	G	G	G	G	G	G	G	A	G	H	G	G	G	G	G	G	G	G	G	G	G	A	G	A	G	G	G	H	G	G	G	G
JAX00350026	13	10683201	1	T	C	T	T	T	C	T	C	C	T	T	H	T	T	C	T	C	T	T	T	T	T	C	H	H	H	C	T	T	T	C	T	T	C	H	T	C	T	T	C	T	T	C	C	T	T
JAX00041712	13	10691988	1	G	T	G	G	G	T	G	G	G	G	G	H	G	G	G	G	T	G	G	G	G	G	T	H	H	G	G	G	G	G	G	G	G	T	H	G	T	G	G	T	G	G	G	G	G	G
JAX00041713	13	10692147	1	G	A	G	G	G	A	G	G	G	G	G	H	G	G	G	G	A	G	G	G	G	G	A	H	H	G	G	G	G	G	G	G	G	A	H	G	A	G	G	A	G	G	G	G	G	G
JAX00350028	13	10709997	1	C	A	C	C	C	C	C	A	C	C	C	C	C	C	C	C	C	C	C	C	C	C	C	C	C	H	C	C	C	C	A	C	C	C	C	C	C	C	C	C	C	C	C	H	C	C
JAX00350029	13	10713166	1	T	C	T	T	T	T	T	C	C	T	T	T	T	T	C	T	T	T	T	T	T	T	T	T	T	H	C	T	T	T	C	T	T	T	T	T	T	T	T	T	T	T	C	C	T	T
JAX00350031	13	10716162	0	C	T	C	C	C	C	C	C	T	C	C	C	C	C	T	C	C	C	C	C	C	C	C	C	C	C	T	C	C	C	C	C	C	C	C	C	C	C	C	C	C	C	T	H	C	C
JAX00350032	13	10716483	0	A	G	A	A	A	A	A	G	G	A	A	A	A	A	G	A	A	A	A	A	A	A	A	A	A	H	G	A	A	A	G	A	A	A	A	A	A	A	A	A	A	A	G	G	A	A
JAX00350033	13	10716758	1	G	C	G	G	G	C	G	C	G	G	G	H	G	G	G	G	C	G	G	G	G	G	C	H	H	H	G	G	G	G	C	G	G	C	H	G	C	G	G	C	G	G	G	H	G	G
JAX00041715	13	10753073	1	G	A	G	G	G	A	G	A	A	G	G	H	G	G	A	G	A	G	G	G	G	G	A	H	H	H	A	G	G	G	A	G	G	A	H	G	A	G	G	A	G	G	A	A	G	G
JAX00041716	13	10753127	1	C	G	C	C	C	G	C	G	G	C	C	H	C	C	G	C	G	C	C	C	C	C	G	H	H	H	G	C	C	C	G	C	C	G	H	C	G	C	C	G	C	C	G	G	C	C
JAX00041717	13	10753323	0	G	A	G	G	G	A	G	G	A	G	G	H	G	G	A	G	A	H	G	G	G	G	A	H	H	G	A	G	G	G	G	G	G	A	H	G	A	G	G	A	G	G	A	A	G	G
JAX00202000	13	10754051	1	G	A	G	G	G	A	G	G	G	G	G	H	G	G	G	G	A	G	G	G	G	G	A	H	H	G	G	G	G	G	G	G	G	A	H	G	A	G	G	A	G	G	G	G	G	G
JAX00350035	13	10754835	1	C	T	C	C	C	C	C	T	C	C	C	C	C	C	C	C	C	C	C	C	C	C	C	C	C	H	C	C	C	C	T	C	C	C	C	C	C	C	C	C	C	C	C	H	C	C
JAX00350036	13	10767641	0	T	G	T	T	T	T	T	G	G	T	T	T	T	T	G	T	T	T	T	T	T	T	T	T	T	H	G	T	T	T	G	T	T	T	T	T	T	T	T	T	T	T	G	G	T	T
JAX00041719	13	10780730	1	T	C	T	T	T	C	T	T	T	T	T	H	T	T	T	T	C	T	T	T	T	T	C	H	H	T	T	T	T	T	T	T	T	C	H	T	C	T	T	C	T	T	T	T	T	T
JAX00041722	13	10831460	1	G	A	G	G	G	A	G	A	G	G	G	H	G	G	G	G	A	G	G	G	G	G	A	H	H	H	G	G	G	G	A	G	G	A	H	G	A	G	G	A	G	G	G	H	G	G
JAX00350040	13	10851893	1	A	G	A	A	A	A	A	G	A	A	A	A	A	A	A	A	A	A	A	A	A	A	A	A	A	H	A	A	A	A	G	A	A	A	A	A	A	A	A	A	A	A	A	H	A	A
JAX00350041	13	10853216	0	T	C	T	T	T	T	T	T	C	T	T	T	T	T	C	T	T	T	T	T	T	T	T	T	T	T	C	T	T	T	T	T	T	T	T	T	T	T	T	T	T	T	C	H	T	T
JAX00041725	13	10855025	1	G	A	G	G	G	A	G	G	G	G	G	H	G	G	G	G	A	G	G	G	G	G	A	H	H	G	G	G	G	G	G	G	G	A	H	G	A	G	G	A	G	G	G	G	G	G
JAX00041726	13	10855097	0	C	G	C	C	C	G	C	C	C	C	C	H	C	C	C	C	G	C	C	C	C	C	G	H	H	C	C	C	C	C	C	C	C	G	H	C	G	C	C	G	C	C	C	C	C	C
JAX00202003	13	10883377	0	G	A	G	G	G	A	G	A	A	G	G	H	G	G	A	G	A	G	G	G	G	G	A	H	H	G	A	G	G	G	A	G	G	A	H	G	A	G	G	A	G	G	A	A	G	G
JAX00350042	13	10891873	1	C	T	C	C	C	C	C	T	C	C	C	C	C	C	C	C	C	C	C	C	C	C	C	C	C	H	C	C	C	C	T	C	C	C	C	C	C	C	C	C	C	C	C	H	C	C
JAX00041728	13	10898650	0	A	G	A	A	A	G	A	G	G	A	A	H	A	A	G	A	G	A	A	A	A	A	G	H	H	H	G	A	A	A	G	A	A	G	H	A	G	A	A	G	A	A	G	G	A	A
JAX00041731	13	10942026	0	T	G	T	T	T	G	T	G	G	T	T	H	T	T	G	T	G	T	T	T	T	T	G	H	H	H	G	T	T	T	G	T	T	G	H	T	G	T	T	G	T	T	G	G	T	T
JAX00350045	13	10943933	0	C	G	C	C	C	C	C	G	C	C	C	C	C	C	C	C	C	C	C	C	C	C	C	C	C	G	C	C	C	C	G	C	C	C	C	C	C	C	C	C	C	C	C	H	C	C
JAX00350046	13	10954058	0	C	T	C	C	C	T	C	C	T	C	C	H	C	C	T	C	T	C	C	C	C	C	T	H	H	C	T	C	C	C	C	C	C	T	H	C	T	C	C	T	C	C	T	C	C	C
JAX00202006	13	10954643	0	G	A	G	G	G	A	G	G	A	G	G	H	G	G	A	G	A	G	G	G	G	G	A	H	H	G	A	G	G	G	G	G	G	A	H	G	A	G	G	A	G	G	A	H	G	G
JAX00041734	13	10979819	0	A	C	A	A	A	C	A	C	C	A	A	H	A	A	C	A	C	A	A	A	A	A	C	H	H	H	C	A	A	A	C	A	A	C	H	A	C	A	A	C	A	A	C	C	A	A
JAX00350048	13	10985967	1	A	G	A	A	A	A	A	A	A	G	A	A	A	A	A	A	A	A	A	A	A	G	A	H	A	A	A	A	A	A	A	A	A	A	A	G	A	G	A	A	A	H	A	A	A	A
JAX00350049	13	10986051	1	T	C	T	T	T	C	T	C	C	C	T	H	T	T	C	T	C	T	T	T	T	C	C	C	H	H	C	T	T	T	C	T	T	C	H	C	C	C	T	C	T	H	C	C	T	T
JAX00350050	13	10992276	1	T	C	T	T	T	C	T	C	C	C	T	H	T	T	C	T	C	T	T	T	T	C	C	C	H	H	C	T	T	T	C	T	T	C	H	C	C	C	T	C	T	H	C	C	T	T
JAX00350051	13	10993655	0	A	G	A	A	A	A	A	G	A	G	A	A	A	A	A	A	A	A	A	A	A	G	A	A	A	H	A	A	A	A	G	A	A	A	A	G	A	G	A	A	A	H	A	A	A	A
JAX00350053	13	10996249	1	A	T	A	A	A	T	A	A	T	A	A	H	A	A	T	A	T	A	T	A	A	A	T	H	H	A	T	A	A	A	A	A	A	T	H	A	T	A	A	T	A	A	T	H	A	A
JAX00350054	13	10997513	1	C	A	C	C	C	C	C	A	C	C	C	C	C	C	C	C	C	C	C	C	C	C	C	C	C	H	C	C	C	C	A	C	C	C	C	C	C	C	C	C	C	C	C	H	C	C
JAX00350055	13	10997571	1	A	G	A	A	A	G	A	G	G	A	A	H	A	A	G	A	G	A	G	A	A	A	G	H	H	H	G	A	A	A	G	A	A	G	H	A	G	A	A	G	A	A	G	G	A	A
JAX00350056	13	10999226	1	A	T	A	A	A	A	T	A	A	A	T	A	A	T	A	A	A	A	A	A	T	A	A	A	A	H	A	A	A	A	A	H	A	A	A	A	A	A	H	A	A	H	A	A	A	A
JAX00350057	13	10999364	1	G	A	G	G	G	G	G	G	G	A	G	G	G	G	G	G	G	G	G	G	G	A	G	H	G	G	G	G	G	G	G	G	G	G	G	A	G	A	G	G	G	H	G	G	G	G
JAX00350058	13	10999410	0	T	C	T	T	T	C	C	C	C	T	C	H	T	C	C	T	C	T	C	T	C	T	C	H	H	C	C	T	T	T	C	H	T	C	H	T	C	T	H	C	T	H	C	C	T	T
JAX00041736	13	11000146	0	A	G	A	A	A	G	G	G	G	A	G	G	A	G	G	A	G	A	G	A	G	A	G	G	G	G	G	A	A	A	G	G	A	G	G	A	G	A	G	G	A	G	G	G	A	H
JAX00350059	13	11137529	1	T	C	T	T	T	C	T	C	C	T	T	H	T	T	C	T	C	T	C	T	T	T	C	H	H	H	C	T	T	T	C	T	T	C	H	T	C	T	T	C	T	T	C	C	T	T
JAX00041738	13	11139309	1	T	C	T	T	C	C	T	C	C	T	T	H	T	T	C	T	C	C	C	C	T	T	C	H	H	H	C	T	T	T	C	T	C	C	C	T	C	T	H	C	H	T	C	C	H	T
JAX00350060	13	11139385	1	C	T	C	C	C	C	C	T	C	C	C	C	C	C	C	C	C	C	C	C	C	C	C	C	C	H	C	C	C	C	T	C	C	C	C	C	C	C	C	C	C	C	C	H	C	C
JAX00041739	13	11139637	0	T	C	T	T	C	C	T	C	C	T	T	H	T	T	C	T	C	C	C	C	T	T	C	H	H	H	C	T	T	T	C	T	C	C	C	T	C	T	H	C	H	T	C	C	H	T
JAX00041740	13	11155688	0	A	G	A	A	G	G	A	G	G	A	A	H	A	A	G	A	G	G	G	G	A	A	G	H	H	H	G	A	A	A	G	A	G	G	G	A	G	A	H	G	H	A	G	G	H	A
JAX00202007	13	11156701	0	T	A	T	T	T	A	T	T	A	T	T	H	T	T	A	T	A	T	A	T	T	T	A	H	H	T	A	T	T	T	T	T	T	A	H	T	A	T	T	A	T	T	A	H	T	T
JAX00202009	13	11157035	0	T	C	T	T	C	C	T	C	C	T	T	H	T	T	C	T	C	C	C	C	T	T	C	H	H	H	C	T	T	T	C	T	C	C	C	T	C	T	H	C	H	T	C	C	H	T
JAX00350067	13	11197497	1	A	G	A	A	G	G	A	A	G	A	A	H	A	A	G	A	G	G	G	G	A	A	G	H	H	A	G	A	A	A	A	A	G	G	G	A	G	A	H	G	H	A	G	H	H	A
JAX00350068	13	11200045	1	T	G	T	T	T	T	G	T	T	G	G	T	T	G	T	T	T	T	T	T	G	G	T	H	T	H	T	T	T	T	T	G	T	T	T	G	T	G	H	T	T	G	T	T	T	T
JAX00041744	13	11201452	0	C	A	C	C	A	A	C	C	A	C	C	H	C	C	A	C	A	A	A	A	C	C	A	H	H	C	A	C	C	C	C	C	A	A	A	C	A	C	H	A	H	C	A	H	H	C
JAX00350070	13	11207880	1	G	A	G	G	A	A	G	G	A	G	G	H	G	G	A	G	A	A	A	A	G	G	A	H	H	G	A	G	G	G	G	G	A	A	A	G	A	G	H	A	H	G	A	H	H	G
JAX00350071	13	11207956	1	T	C	T	T	T	T	C	T	T	C	C	T	T	C	T	T	T	T	T	T	C	C	T	H	T	H	T	T	T	T	T	C	T	T	T	C	T	C	H	T	T	C	T	T	T	T
JAX00041746	13	11218294	1	A	G	A	A	G	G	A	G	G	A	A	H	A	A	G	A	G	G	G	G	A	A	G	H	H	H	G	A	A	A	G	A	G	G	G	A	G	A	H	G	H	A	G	G	H	A
JAX00350074	13	11221147	0	C	G	C	C	C	C	C	G	C	C	C	C	C	C	C	C	C	C	C	C	C	C	C	H	C	G	C	C	C	C	G	C	C	C	C	C	C	C	C	C	C	H	C	G	H	C
JAX00350076	13	11231072	1	G	A	G	G	G	A	G	G	A	G	G	H	G	G	A	G	A	G	A	G	G	G	A	H	H	G	A	G	G	G	G	G	G	A	H	G	A	G	G	A	G	G	A	H	G	G
JAX00350077	13	11236880	0	A	G	A	A	A	G	A	G	G	A	A	H	A	A	G	A	G	A	G	A	A	A	G	H	H	H	G	A	A	A	G	A	A	G	H	A	G	A	A	G	A	A	G	G	A	A
JAX00350078	13	11238810	0	T	G	T	T	T	G	T	T	G	T	T	H	T	T	G	T	G	T	G	T	T	T	G	H	H	T	G	T	T	T	T	T	T	G	H	T	G	T	T	G	T	T	G	H	T	T
JAX00350079	13	11245023	1	C	A	C	C	C	C	C	C	A	C	C	C	C	C	A	C	C	C	A	C	C	C	C	C	C	C	A	C	C	C	C	C	C	C	C	C	C	C	C	C	C	C	A	H	C	C
JAX00041747	13	11271764	0	G	A	G	G	G	A	G	A	A	G	G	H	G	G	A	G	A	G	A	G	G	G	A	H	H	H	A	G	G	G	A	G	G	A	H	G	A	G	G	A	G	G	A	A	G	G
JAX00350080	13	11272193	1	C	T	C	C	T	C	C	C	C	T	C	C	C	C	C	C	C	T	C	T	C	T	C	H	C	C	C	C	C	C	C	C	T	C	H	T	C	T	H	C	H	H	C	C	H	C
JAX00350081	13	11272208	0	C	T	C	C	T	C	C	C	C	T	C	C	C	C	C	C	C	T	C	T	C	T	C	H	C	C	C	C	C	C	C	C	T	C	H	T	C	T	H	C	H	H	C	C	H	C
JAX00041748	13	11272520	0	A	G	A	A	G	G	A	G	G	G	A	H	A	A	H	A	G	G	G	G	A	G	G	G	A	H	H	A	A	A	G	A	G	G	G	G	G	G	H	G	H	H	H	G	H	A
JAX00350082	13	11273038	0	C	T	C	C	C	C	C	T	C	C	C	C	C	C	C	C	C	C	C	C	C	C	C	C	C	H	C	C	C	C	T	C	C	C	C	C	C	C	C	C	C	C	C	H	C	C
JAX00041749	13	11273686	1	G	A	G	G	A	A	G	A	A	A	G	H	G	G	A	G	A	A	A	A	G	A	A	A	H	H	A	G	G	G	A	G	A	A	A	A	A	A	H	A	H	H	A	A	H	G
JAX00350083	13	11276125	1	T	C	T	T	C	C	C	C	C	C	C	H	T	C	C	T	C	C	C	C	C	C	C	C	H	C	C	T	T	T	C	C	C	C	C	C	C	C	C	C	H	C	C	C	H	T
JAX00350084	13	11278911	0	T	C	T	T	T	C	T	C	C	T	T	H	T	T	C	T	C	T	C	T	T	T	C	H	H	H	C	T	T	T	C	T	T	C	H	T	C	T	T	C	T	T	C	C	T	T
JAX00350086	13	11285194	1	T	C	T	T	C	C	T	T	C	C	T	H	T	T	C	T	C	C	C	C	T	C	C	C	H	T	C	T	T	T	T	T	C	C	C	C	C	C	H	C	H	H	C	H	H	T
JAX00350088	13	11290093	0	T	G	T	T	T	T	T	G	T	T	T	T	T	T	T	T	T	T	T	T	T	T	T	T	T	H	T	T	T	T	G	T	T	T	T	T	T	T	T	T	T	T	T	H	T	T
JAX00041750	13	11293726	0	A	T	A	A	T	T	A	T	T	T	A	H	A	A	T	A	T	T	T	T	A	T	T	T	H	H	T	A	A	A	T	A	T	T	T	T	T	T	H	T	H	H	T	T	H	A
JAX00202010	13	11298018	1	A	G	A	A	A	G	A	A	G	A	A	H	A	A	G	A	G	A	G	A	A	A	G	H	H	A	G	A	A	A	A	A	A	G	H	A	G	A	A	G	A	A	G	H	A	A
JAX00041751	13	11305027	1	T	C	T	T	C	C	T	C	C	C	T	H	T	T	C	T	C	C	C	C	T	C	C	C	H	H	C	T	T	T	C	T	C	C	C	C	C	C	H	C	H	H	C	C	H	T
JAX00350090	13	11330190	0	C	T	C	C	T	T	C	T	C	T	C	H	C	C	C	C	T	T	C	T	C	T	T	T	H	H	C	C	C	C	T	C	T	T	T	T	T	T	H	T	H	H	C	H	H	C
JAX00202014	13	11334220	0	G	A	G	G	G	A	G	A	A	G	G	H	G	G	A	G	A	G	A	G	G	G	A	H	H	H	A	G	G	G	A	G	G	A	H	G	A	G	G	A	G	G	A	A	G	G
JAX00350091	13	11334496	0	T	C	T	T	T	C	T	T	C	T	T	H	T	T	C	T	C	T	C	T	T	T	C	H	H	T	C	T	T	T	T	T	T	C	H	T	C	T	T	C	T	T	C	H	T	T
JAX00041753	13	11335361	0	T	A	T	T	A	A	T	A	A	A	T	H	T	T	A	T	A	A	A	A	T	A	A	A	H	H	A	T	T	T	A	T	A	A	A	A	A	A	H	A	H	H	A	A	H	T
JAX00041754	13	11335925	0	T	C	T	T	C	C	T	C	C	C	H	H	H	T	C	H	C	C	H	C	T	C	C	C	T	H	C	T	T	T	C	T	C	C	C	C	C	C	H	C	H	H	C	C	H	T
JAX00041755	13	11336720	0	T	C	T	T	C	C	T	C	C	C	T	H	T	T	C	T	C	C	C	C	T	C	C	C	H	H	C	T	T	T	C	T	C	C	C	C	C	C	H	C	H	H	C	C	H	T
JAX00350092	13	11336809	0	C	G	C	C	G	C	C	C	C	G	C	C	C	C	C	C	C	G	C	G	C	G	C	H	C	C	C	C	C	C	C	C	G	C	H	G	C	G	H	C	H	H	C	C	H	C
JAX00350093	13	11355395	0	A	G	A	A	A	G	A	A	A	A	A	H	A	A	A	A	G	A	A	A	A	A	G	H	H	A	A	A	A	A	A	A	A	G	H	A	G	A	A	G	A	A	A	A	A	A
JAX00350094	13	11362928	0	T	A	T	T	T	T	T	T	A	T	T	T	T	T	A	T	T	T	A	T	T	T	T	T	T	T	A	T	T	T	T	T	T	T	T	T	T	T	T	T	T	T	A	H	T	T
JAX00350095	13	11363393	1	A	G	A	A	G	G	A	G	G	G	A	H	A	A	G	A	G	G	G	G	A	G	G	G	H	H	G	A	A	A	G	A	G	G	G	G	G	G	H	G	H	H	G	G	H	A
JAX00350097	13	11365959	0	G	T	G	G	G	T	G	G	T	G	G	H	G	G	T	G	T	G	T	G	G	G	T	H	H	G	T	G	G	G	G	G	G	T	H	G	T	G	G	T	G	G	T	H	G	G
JAX00041756	13	11384990	1	G	A	G	G	A	G	G	G	G	G	G	G	G	G	G	G	G	A	G	A	G	G	G	G	G	G	G	G	G	G	G	G	A	G	H	G	G	G	H	G	H	G	G	G	H	G
JAX00350099	13	11385106	0	C	T	C	C	C	T	C	C	C	C	C	C	C	C	C	C	T	C	C	C	C	C	H	H	H	C	C	C	C	C	C	C	C	T	H	C	T	C	C	T	C	C	C	C	C	C
JAX00041757	13	11386240	1	T	C	T	T	T	C	T	C	C	T	T	H	T	T	C	T	C	T	C	T	T	T	C	H	H	H	C	T	T	T	C	T	T	C	H	T	C	T	T	C	T	T	C	C	T	T
JAX00350100	13	11386392	0	G	A	G	G	G	G	G	G	A	G	G	G	G	G	A	G	G	G	A	G	G	G	G	G	G	G	A	G	G	G	G	G	G	G	G	G	G	G	G	G	G	G	A	H	G	G
JAX00350101	13	11392026	1	T	C	T	T	T	C	T	T	C	T	T	H	T	T	C	T	C	T	C	T	T	T	C	H	H	T	C	T	T	T	T	T	T	C	H	T	C	T	T	C	T	T	C	H	T	T
JAX00350102	13	11392461	0	C	G	C	C	C	C	C	C	G	C	C	C	C	C	G	C	C	C	G	C	C	C	C	C	C	C	G	C	C	C	C	C	C	C	C	C	C	C	C	C	C	C	G	H	C	C
JAX00350103	13	11392701	0	G	A	G	G	G	A	G	G	G	G	G	H	G	G	G	G	A	G	G	G	G	G	A	H	H	G	G	G	G	G	G	G	G	A	H	G	A	G	G	A	G	G	G	G	G	G
JAX00041758	13	11392718	0	C	T	C	C	C	T	C	C	T	C	C	H	C	C	T	C	T	C	T	C	C	C	T	H	H	C	T	C	C	C	C	C	C	T	H	C	T	C	C	T	C	C	T	H	C	C
JAX00350104	13	11406001	0	A	C	A	A	A	A	A	A	C	A	A	A	A	A	C	A	A	H	C	A	A	A	A	A	A	A	C	A	A	A	A	A	A	A	A	A	A	A	A	A	A	A	C	H	A	A
JAX00350105	13	11406296	1	G	A	G	G	G	A	G	G	G	G	G	H	G	G	G	G	A	G	G	G	G	G	A	H	H	G	G	G	G	G	G	G	G	A	H	G	A	G	G	A	G	G	G	G	G	G
JAX00041759	13	11414224	1	A	C	A	A	A	C	A	C	C	A	A	H	A	A	C	A	C	A	C	A	A	A	C	H	H	H	C	A	A	A	C	A	A	C	H	A	C	A	A	C	A	A	C	C	A	A
JAX00350113	13	11455937	1	G	A	G	G	A	G	G	G	G	A	G	G	G	G	G	G	G	A	G	A	G	A	G	H	G	G	G	G	G	G	G	G	A	G	H	A	G	A	H	G	H	H	G	G	H	G
JAX00350115	13	11459085	0	G	A	G	G	A	G	G	G	G	A	G	G	G	G	G	G	G	A	G	A	G	A	G	H	G	G	G	G	G	G	G	G	A	G	H	A	G	A	H	G	H	H	G	G	H	G
JAX00041762	13	11460338	1	T	C	T	T	C	C	T	C	C	C	T	H	T	T	C	T	C	C	C	C	T	C	C	C	H	H	C	T	T	T	C	T	C	C	C	C	C	C	H	C	H	H	C	C	H	T
JAX00350116	13	11461125	1	T	C	T	T	C	C	T	C	C	C	T	H	T	T	C	T	C	C	C	C	T	C	C	C	H	H	C	T	T	T	C	T	C	C	C	C	C	C	H	C	H	H	C	C	H	T
JAX00041763	13	11464289	0	T	C	T	T	C	C	T	C	C	C	T	H	T	T	C	T	C	C	C	C	T	C	C	C	H	H	C	T	T	T	C	T	C	C	C	C	C	C	H	C	H	H	C	C	H	T
JAX00041764	13	11472783	1	T	C	T	T	T	C	T	C	C	T	T	H	T	T	C	T	C	T	C	T	T	T	C	H	H	H	C	T	T	T	C	T	T	C	H	T	C	T	T	C	T	T	C	C	T	T
JAX00350117	13	11486500	1	C	T	C	C	C	T	C	T	T	C	C	H	C	C	T	C	T	C	T	C	C	C	T	H	H	H	T	C	C	C	T	C	C	T	H	C	T	C	C	T	C	C	T	T	C	C
JAX00350118	13	11488468	0	C	T	C	C	C	C	C	C	C	T	C	C	C	C	C	C	C	C	C	C	C	T	C	H	C	C	C	C	C	C	C	C	C	C	C	T	C	T	C	C	C	H	C	C	C	C
JAX00350119	13	11488995	0	C	T	C	C	T	C	C	C	C	C	C	C	C	C	C	C	C	T	C	T	C	C	C	C	C	C	C	C	C	C	C	C	T	C	H	C	C	C	H	C	H	C	C	C	H	C
JAX00350120	13	11489011	0	C	A	C	C	C	C	C	A	C	C	C	C	C	C	C	C	C	C	C	C	C	C	C	C	C	C	C	C	C	C	A	C	C	C	C	C	C	C	C	C	C	C	C	H	C	C
JAX00350121	13	11490772	1	G	A	G	G	G	G	G	G	A	G	G	G	G	G	A	G	G	G	A	G	G	G	G	G	G	G	A	G	G	G	G	G	G	G	G	G	G	G	G	G	G	G	A	H	G	G
JAX00350124	13	11498146	0	C	T	C	C	C	T	C	C	T	C	C	H	C	C	T	C	T	C	T	C	C	C	T	H	H	C	T	C	C	C	C	C	C	T	H	C	T	C	C	T	C	C	T	H	C	C
JAX00041767	13	11499968	1	A	G	A	A	G	G	A	G	G	G	A	H	A	A	G	A	G	G	G	G	A	G	G	G	H	H	G	A	A	A	G	A	G	G	G	G	G	G	H	G	H	H	G	G	H	A
JAX00350125	13	11504346	1	G	A	G	G	A	G	G	G	G	G	G	G	G	G	G	G	G	A	G	A	G	G	G	G	G	G	G	G	G	G	G	G	A	G	H	G	G	G	H	G	H	G	G	G	H	G
JAX00350126	13	11504385	1	T	C	T	T	T	T	T	C	T	C	T	T	T	T	T	T	T	T	T	T	T	C	T	H	T	H	T	T	T	T	C	T	T	T	T	C	T	C	T	T	T	H	T	H	T	T
JAX00041768	13	11524042	1	T	C	T	T	C	C	T	C	T	C	T	H	T	T	T	T	C	C	T	C	T	C	C	C	H	H	T	T	T	T	C	T	C	C	C	C	C	C	H	C	H	H	T	H	H	T
JAX00350132	13	11530100	0	C	T	C	C	T	C	C	C	C	T	C	C	C	C	C	C	C	T	C	T	C	T	C	H	C	C	C	C	C	C	C	C	T	C	H	T	C	T	H	C	H	H	C	C	H	C
JAX00041770	13	11541640	1	G	A	G	G	G	A	G	A	G	G	G	H	G	G	G	G	A	G	G	G	G	G	A	H	H	H	G	G	G	G	A	G	G	A	H	G	A	G	G	A	G	G	G	H	G	G
JAX00350134	13	11544900	0	A	G	A	A	A	A	A	A	A	G	A	A	A	A	A	A	A	A	A	A	A	G	A	H	A	A	A	A	A	A	A	A	A	A	A	G	A	G	A	A	A	H	A	A	A	A
JAX00350135	13	11547458	1	C	A	C	C	C	A	C	A	C	A	C	H	C	C	C	C	A	C	C	C	C	A	A	A	H	H	C	C	C	C	A	C	C	A	H	A	A	A	C	A	C	H	C	H	C	C
JAX00350137	13	11563215	0	G	T	G	G	G	T	G	T	G	T	G	H	G	G	G	G	T	G	G	G	G	T	T	T	H	H	G	G	G	G	T	G	G	T	H	T	T	T	G	T	G	H	G	H	G	G
JAX00350138	13	11563305	0	G	A	G	G	G	G	G	G	G	A	G	G	G	G	G	G	G	G	G	G	G	A	G	H	G	G	G	G	G	G	G	G	G	G	G	A	G	A	G	G	G	H	G	G	G	G
JAX00350140	13	11568830	1	A	C	A	A	A	C	A	C	A	C	A	H	A	A	A	A	C	A	A	A	A	C	C	C	H	H	A	A	A	A	C	A	A	C	H	C	C	C	A	C	A	H	A	H	A	A
JAX00041771	13	11569196	1	C	A	C	C	C	A	C	A	C	A	C	H	C	C	C	C	A	C	C	C	C	A	A	A	H	H	C	C	C	C	A	C	C	A	H	A	A	A	C	A	C	H	C	H	C	C
JAX00350141	13	11572422	0	G	A	G	G	G	G	G	A	G	G	G	G	G	G	G	G	G	G	G	G	G	G	G	G	G	A	G	G	G	G	A	G	G	G	G	G	G	G	G	G	G	G	G	A	G	G
JAX00041772	13	11578365	1	G	A	G	G	G	A	G	G	G	G	G	H	G	G	G	G	A	G	G	G	G	G	A	H	H	G	G	G	G	G	G	G	G	A	H	G	A	G	G	A	G	G	G	G	G	G
JAX00041773	13	11578473	1	A	G	A	A	A	G	A	A	A	G	A	H	A	A	A	A	G	A	A	A	A	G	G	G	H	A	A	A	A	A	A	A	A	G	H	G	G	G	A	G	A	H	A	A	A	A
JAX00041774	13	11621723	1	T	A	T	T	T	A	A	T	A	T	A	H	T	A	A	T	A	T	A	T	A	T	A	H	H	H	A	T	T	T	T	A	T	A	H	T	A	T	H	A	T	H	A	H	T	T
JAX00041775	13	11622530	0	G	A	G	G	G	A	A	A	A	G	A	H	G	A	A	G	A	G	A	G	A	G	A	H	H	A	A	G	G	G	A	A	G	A	H	G	A	G	H	A	G	H	A	A	G	G
JAX00350146	13	11629385	0	C	T	C	C	C	C	C	C	C	T	C	C	C	C	C	C	C	C	C	C	C	T	C	H	C	C	C	C	C	C	C	C	C	C	C	T	C	T	C	C	C	H	C	C	C	C
JAX00350147	13	11630712	0	A	G	A	A	A	A	A	G	A	A	A	A	A	A	A	A	A	A	A	A	A	A	A	A	A	H	A	A	A	A	G	A	A	A	A	A	A	A	A	A	A	A	A	H	A	A
JAX00350148	13	11632387	0	C	T	C	C	C	T	C	T	C	C	C	T	C	C	C	C	T	C	C	C	C	C	T	H	H	H	C	C	C	C	T	C	C	T	H	C	T	C	C	T	C	C	C	H	C	C
JAX00202019	13	11632578	0	C	T	C	C	C	T	C	T	C	C	C	H	C	C	C	C	T	C	C	C	C	C	T	H	H	H	C	C	C	C	T	C	C	T	H	C	T	C	C	T	C	C	C	T	C	C
JAX00350149	13	11637831	1	G	A	G	G	G	A	G	G	G	G	G	H	G	G	G	G	A	G	G	G	G	G	A	H	H	G	G	G	G	G	G	G	G	A	H	G	A	G	G	A	G	G	G	G	G	G
JAX00350152	13	11638486	0	C	T	C	C	C	C	T	C	T	T	H	C	C	T	T	C	C	C	T	C	T	T	C	H	C	H	T	C	C	C	C	T	C	C	C	T	C	T	H	C	C	T	T	H	C	C
JAX00350153	13	11639628	1	T	C	T	T	T	C	T	T	C	C	T	H	T	T	C	T	C	T	C	T	T	C	C	C	H	T	C	T	T	T	T	T	T	C	H	C	C	C	T	C	T	H	C	H	T	T
JAX00350154	13	11639973	1	C	G	C	C	C	C	C	C	G	G	C	C	C	C	G	C	C	C	G	C	C	G	C	H	C	C	G	C	C	C	C	C	C	C	C	G	C	G	C	C	C	H	G	H	C	C
JAX00350155	13	11640577	1	T	C	T	T	T	C	C	C	C	C	C	H	T	C	C	T	C	T	C	T	C	C	C	C	H	C	C	T	T	T	C	C	T	C	H	C	C	C	H	C	T	C	C	C	T	T
JAX00350156	13	11640672	1	T	C	T	T	T	C	C	C	C	C	C	H	T	C	C	T	C	T	C	T	C	C	C	C	H	C	C	T	T	T	C	C	T	C	H	C	C	C	H	C	T	C	C	C	T	T
JAX00350158	13	11652637	1	G	T	G	G	G	T	G	T	G	G	G	H	G	G	G	G	T	G	G	G	G	G	T	H	H	H	G	G	G	G	T	G	G	T	H	G	T	G	G	T	G	G	G	H	G	G
JAX00041777	13	11655899	1	A	G	A	A	G	G	G	G	G	G	G	H	A	G	G	A	G	G	G	G	G	G	G	G	H	G	G	A	A	A	G	G	G	G	G	G	G	G	G	G	H	G	G	G	H	A
JAX00041778	13	11659621	0	A	G	A	A	A	G	A	G	A	A	H	H	A	A	A	A	G	A	A	A	A	A	G	G	H	G	A	A	A	A	G	A	A	G	H	A	G	A	A	G	A	A	A	H	A	A
JAX00041779	13	11659890	1	T	G	T	T	T	G	T	G	T	T	T	H	T	T	T	T	G	T	T	T	T	T	G	H	H	H	T	T	T	T	G	T	T	G	H	T	G	T	T	G	T	T	T	H	T	T
JAX00350159	13	11661761	0	G	A	G	G	G	A	G	G	G	G	G	H	G	G	G	G	A	G	G	G	G	G	A	H	H	G	G	G	G	H	G	G	G	A	H	G	A	G	G	A	G	G	G	G	G	G
JAX00350160	13	11663011	1	A	G	A	A	A	A	A	A	G	A	A	A	A	A	G	A	A	A	G	A	A	A	A	A	A	A	G	A	A	A	A	A	A	A	A	A	A	A	A	A	A	A	G	H	A	A
JAX00350161	13	11663953	0	T	A	T	T	T	A	A	A	T	T	A	H	T	A	T	T	A	T	T	T	A	T	A	H	H	A	T	T	T	T	A	A	T	A	H	T	A	T	H	A	T	H	T	H	T	T
JAX00350163	13	11682602	1	T	C	T	T	T	T	C	T	T	T	C	T	T	C	T	T	T	T	T	T	C	T	T	T	T	H	T	T	T	T	T	C	T	T	T	T	T	T	H	T	T	H	T	T	T	T
JAX00350164	13	11684677	1	C	T	C	C	C	C	C	C	C	T	C	C	C	C	C	C	C	C	C	C	C	T	C	H	C	C	C	C	C	C	C	C	C	C	C	T	C	T	C	C	C	H	C	C	C	C
JAX00350165	13	11691017	0	G	A	G	G	G	G	G	A	G	G	G	G	G	G	G	G	G	G	G	G	G	G	G	G	G	H	G	G	G	G	A	G	G	G	G	G	G	G	G	G	G	G	G	H	G	G
JAX00041782	13	11708721	0	C	T	C	C	T	T	T	T	T	C	T	H	C	T	T	C	T	T	T	T	T	C	T	H	H	T	T	C	C	C	T	T	T	T	T	C	T	C	T	T	H	H	T	T	H	C
JAX00350167	13	11720027	0	G	A	G	G	G	A	G	G	G	G	G	H	G	G	G	G	A	G	G	G	G	G	A	H	H	G	G	G	G	G	G	G	G	A	H	G	A	G	G	A	G	G	G	G	G	G
JAX00350168	13	11720085	0	G	A	G	G	G	G	A	G	G	G	A	G	G	A	G	G	G	G	G	G	A	G	G	G	G	G	G	G	G	G	G	A	G	G	G	G	G	G	G	G	G	G	G	G	G	G
JAX00350169	13	11720249	0	G	A	G	G	G	A	G	A	G	G	G	H	G	G	G	G	A	G	G	G	G	G	A	H	A	H	G	G	G	G	A	G	G	A	H	G	A	G	G	A	G	G	G	H	G	G
JAX00350171	13	11721628	0	T	C	T	T	C	T	C	T	T	T	C	T	T	C	T	T	T	C	T	C	C	T	T	T	T	H	T	T	T	T	T	C	C	T	H	T	T	T	C	T	H	H	T	T	H	T
JAX00350172	13	11721718	0	T	C	T	T	C	T	T	T	T	T	T	T	T	T	T	T	T	C	T	C	T	T	T	T	T	T	T	T	T	T	T	T	C	T	H	T	T	T	H	T	H	T	T	T	H	T
JAX00350173	13	11722237	0	A	G	A	A	A	G	A	A	A	A	A	H	A	A	A	A	G	A	H	A	A	A	G	A	A	A	A	A	A	A	A	A	A	G	A	A	G	A	A	G	A	A	A	A	A	A
JAX00350174	13	11722454	0	C	T	C	C	C	C	C	C	T	C	C	C	C	C	T	C	C	C	T	C	C	C	C	C	C	C	T	C	C	C	C	C	C	C	C	C	C	C	C	C	C	C	T	H	C	C
JAX00350175	13	11722472	1	A	G	A	A	A	A	G	A	A	A	G	A	A	G	A	A	A	A	A	A	G	A	A	A	A	H	A	A	A	A	A	G	A	A	A	A	A	A	H	A	A	H	A	A	A	A
JAX00350176	13	11722540	0	T	A	T	T	T	T	T	A	T	A	T	T	T	T	T	T	T	T	T	T	T	A	T	H	T	H	T	T	T	T	A	T	T	T	T	A	T	A	T	T	T	H	T	H	T	T
JAX00350177	13	11722866	1	T	C	T	T	C	C	C	C	T	T	C	H	T	C	T	T	C	C	T	C	C	T	C	H	H	C	T	T	T	T	C	C	C	C	C	T	C	T	C	C	H	H	T	H	H	T
JAX00041783	13	11723322	0	A	T	A	A	T	A	T	A	A	A	T	A	A	T	A	A	A	T	A	T	T	A	A	A	A	H	A	A	A	A	A	T	T	A	H	A	A	A	T	A	H	H	A	A	H	A
JAX00350178	13	11726957	1	T	C	T	T	C	C	T	C	C	T	T	H	T	T	C	T	C	C	C	C	T	T	C	H	H	H	C	T	T	T	C	T	C	C	C	T	C	T	H	C	H	T	C	C	H	T
JAX00350179	13	11731081	1	C	G	C	C	G	G	C	G	C	C	C	H	C	C	C	C	G	G	C	G	C	C	G	H	H	H	C	C	C	C	G	C	G	G	G	C	G	C	H	G	H	C	C	H	H	C
JAX00041784	13	11735095	0	G	A	G	G	A	A	G	A	A	A	G	H	G	G	A	G	A	A	A	A	G	A	A	A	G	H	A	G	G	G	A	G	A	A	A	A	A	A	G	A	H	H	A	A	H	G
JAX00350181	13	11744080	1	G	A	G	G	G	A	G	A	A	G	G	H	G	G	A	G	A	G	A	G	G	G	A	H	H	H	A	G	G	G	A	G	G	A	H	G	A	G	G	A	G	G	A	A	G	G
JAX00350182	13	11744146	1	A	G	A	A	A	A	A	G	A	A	A	A	A	A	A	A	A	A	A	A	A	A	A	A	A	H	A	A	A	A	G	A	A	A	A	A	A	A	A	A	A	A	A	H	A	A
JAX00350184	13	11755234	0	G	A	G	G	G	A	G	G	G	G	G	H	G	G	G	G	A	G	G	G	G	G	A	H	H	G	G	G	G	G	G	G	G	A	H	G	A	G	G	A	G	G	G	G	G	G
JAX00350185	13	11764848	1	G	T	G	G	G	G	G	T	T	G	G	G	G	G	T	G	G	G	T	G	G	G	G	G	G	H	T	G	G	G	T	G	G	G	G	G	G	G	G	G	G	G	T	T	G	G
JAX00350186	13	11764975	1	C	T	C	C	C	T	C	C	C	C	C	H	C	C	C	C	T	C	C	C	C	C	T	H	H	C	C	C	C	C	C	C	C	T	H	C	T	C	C	T	C	C	C	C	C	C
JAX00350187	13	11765052	1	A	G	A	A	A	A	A	A	G	A	A	A	A	A	G	A	A	A	G	A	A	A	A	A	A	A	G	A	A	A	A	A	A	A	A	A	A	A	A	A	A	A	G	H	A	A
JAX00350189	13	11769798	0	C	T	C	C	T	C	C	C	C	T	C	C	C	C	C	C	C	T	C	T	C	T	C	H	C	C	C	C	C	C	C	C	T	C	H	T	C	T	H	C	H	H	C	C	H	C
JAX00350190	13	11769949	1	G	C	G	G	C	G	G	C	G	C	G	G	G	G	G	G	G	C	G	C	G	C	G	H	G	H	G	G	G	G	C	G	C	G	H	C	G	C	H	G	H	H	G	H	H	G
JAX00350192	13	11774308	1	C	T	C	C	C	C	C	T	C	C	C	C	C	C	C	C	C	C	C	C	C	C	C	C	C	H	C	C	C	C	T	C	C	C	C	C	C	C	C	C	C	C	C	H	C	C
JAX00350193	13	11777893	0	A	G	A	A	G	A	A	A	A	G	A	A	A	A	A	A	A	G	A	G	A	G	A	H	A	A	A	A	A	A	A	A	G	A	H	G	A	G	H	A	H	H	A	A	H	A
JAX00350194	13	11792731	0	T	C	T	T	T	C	T	T	C	T	T	H	T	T	C	T	C	T	C	T	T	T	C	H	H	T	C	T	T	T	T	T	T	C	H	T	C	T	T	C	T	T	C	H	T	T
JAX00350195	13	11795743	1	C	T	C	C	C	C	C	T	C	C	C	C	C	C	C	C	C	C	C	C	C	C	C	C	C	H	C	C	C	C	T	C	C	C	C	C	C	C	C	C	C	C	C	H	C	C
JAX00350197	13	11798264	0	G	A	G	G	A	G	G	G	G	G	G	G	G	G	G	G	G	A	G	A	G	G	G	G	G	G	G	G	G	G	G	G	A	G	H	G	G	G	H	G	H	G	G	G	H	G
JAX00350198	13	11803701	1	T	G	T	T	T	G	T	T	G	T	T	H	T	T	G	T	G	T	G	T	T	T	G	H	H	T	G	T	T	T	T	T	T	G	H	T	G	T	T	G	T	T	G	H	T	T
JAX00350199	13	11808646	1	G	A	G	G	G	G	G	A	G	G	G	G	G	G	G	G	G	G	G	G	G	G	G	G	G	H	G	G	G	G	A	G	G	G	G	G	G	G	G	G	G	G	G	H	G	G
JAX00041790	13	11823766	0	G	A	G	G	G	A	G	A	A	G	G	H	G	G	A	G	A	G	A	G	G	G	A	H	H	H	A	G	G	G	A	G	G	A	H	G	A	G	G	A	G	G	A	A	G	G
JAX00041791	13	11823787	0	C	T	C	C	C	T	C	T	T	C	C	C	C	C	T	C	T	C	T	C	C	C	T	C	H	H	T	C	C	C	T	C	C	T	H	C	T	C	C	T	C	C	T	T	C	C
JAX00350202	13	11824910	1	A	G	A	A	A	G	A	A	G	G	A	H	A	A	G	A	G	A	G	A	A	G	G	G	H	A	G	A	A	A	A	A	A	G	H	G	G	G	A	G	A	H	G	H	A	A
JAX00350203	13	11825099	1	C	T	C	C	C	T	C	C	T	T	C	H	C	C	T	C	T	C	T	C	C	T	T	T	H	C	T	C	C	C	C	C	C	T	H	T	T	T	C	T	C	H	T	H	C	C
JAX00350207	13	11832550	0	G	A	G	G	A	A	G	G	A	A	G	H	G	G	A	G	A	A	A	A	G	A	A	A	A	G	A	G	G	G	G	G	A	A	A	A	A	A	H	A	H	H	A	H	H	G
JAX00350210	13	11839968	0	C	T	C	C	T	T	C	T	T	C	C	H	C	C	T	C	T	T	T	T	C	C	T	H	H	H	T	C	C	C	T	C	T	T	T	C	T	C	H	T	H	C	T	T	H	C
JAX00350211	13	11840123	1	C	T	C	C	T	C	C	T	C	C	C	C	C	C	C	C	C	T	C	T	C	C	C	C	C	H	C	C	C	C	T	C	T	C	H	C	C	C	H	C	H	C	C	H	H	C
JAX00350212	13	11840577	0	G	A	G	G	A	A	G	A	A	A	G	H	G	G	A	G	A	A	A	A	G	A	A	A	H	H	A	G	G	G	A	G	A	A	A	A	A	A	H	A	H	H	A	A	H	G
JAX00350214	13	11842089	1	T	C	T	T	C	T	T	T	T	T	T	T	T	T	T	T	T	C	T	C	T	T	T	T	T	T	T	T	T	T	T	T	C	T	H	T	T	T	H	T	H	T	T	T	H	T
JAX00202023	13	11856859	1	A	T	A	A	A	T	A	A	T	A	A	H	A	A	T	A	T	A	T	A	A	A	T	H	H	A	T	A	A	A	A	A	A	T	H	A	T	A	A	T	A	A	T	H	A	A
JAX00350217	13	11870473	1	A	G	A	A	A	G	A	G	G	A	A	H	A	A	G	A	G	A	G	A	A	A	G	H	H	H	G	A	A	A	G	A	A	G	H	A	G	A	A	G	A	A	G	G	A	A
JAX00350218	13	11871272	0	C	T	C	C	T	C	T	C	C	C	T	C	C	T	C	C	C	T	C	T	T	C	C	C	C	H	C	C	C	C	C	T	T	C	H	C	C	C	T	C	H	H	C	C	C	C
JAX00041793	13	11877179	0	C	T	C	C	T	T	T	C	T	C	T	H	C	T	T	C	T	T	T	T	T	C	T	H	H	H	T	C	C	C	C	T	T	T	T	C	T	C	T	T	H	H	T	H	H	C
JAX00041794	13	11877209	0	T	G	T	T	G	G	G	T	G	T	G	H	T	G	G	T	G	G	G	G	G	T	G	H	H	H	G	T	T	T	T	G	G	G	G	T	G	T	G	G	H	H	G	H	H	T
JAX00350221	13	11878377	0	T	C	T	T	C	C	C	T	C	T	C	H	T	C	C	T	C	C	C	C	C	T	C	H	H	H	C	T	T	T	T	C	C	C	C	T	C	T	C	C	H	H	C	H	H	T
JAX00350222	13	11878744	1	C	T	C	C	T	C	T	C	C	C	T	C	C	T	C	C	C	T	C	T	T	C	C	C	C	H	C	C	C	C	C	T	T	C	H	C	C	C	T	C	H	H	C	C	C	C
JAX00350223	13	11881365	1	A	G	A	A	G	A	G	A	A	A	G	A	A	G	A	A	A	G	A	G	G	A	A	A	A	H	A	A	A	A	A	G	G	A	H	A	A	A	G	A	H	H	A	A	A	A
JAX00350224	13	11881622	1	A	G	A	A	G	G	G	G	G	A	G	H	A	G	G	A	G	G	G	G	G	A	G	H	H	G	G	A	A	A	G	G	G	G	G	A	G	A	G	G	H	H	G	G	H	A
JAX00350225	13	11883665	1	C	T	C	C	C	C	C	C	C	T	C	C	C	C	C	C	C	C	C	C	C	T	C	H	C	C	C	C	C	C	C	C	C	C	C	T	C	T	C	C	C	H	C	C	C	C
JAX00350228	13	11891334	0	A	G	A	A	A	A	A	A	A	G	A	A	A	A	A	A	A	A	A	A	A	G	A	H	A	A	A	A	A	A	A	A	A	A	A	G	A	G	A	A	A	H	A	A	A	A
JAX00350229	13	11891756	0	G	T	G	G	T	T	T	T	T	G	T	H	G	T	T	G	T	T	T	T	T	G	T	H	H	T	T	G	G	G	T	T	T	T	T	G	T	G	T	T	H	H	T	T	H	G
JAX00041795	13	11896961	0	G	A	G	G	A	A	A	A	A	A	A	H	G	A	A	G	A	A	A	A	A	A	A	A	H	A	A	G	G	G	A	A	A	A	A	A	A	A	A	A	H	A	A	A	H	G
JAX00350230	13	11897146	0	C	G	C	C	C	C	C	G	C	C	C	C	C	C	C	C	C	C	C	C	C	C	C	C	C	H	C	C	C	C	G	C	C	C	C	C	C	C	C	C	C	C	C	H	C	C
JAX00350231	13	11900608	0	C	T	C	C	C	C	C	C	T	C	C	C	C	C	T	C	C	C	T	C	C	C	C	C	C	C	T	C	C	C	C	C	C	C	C	C	C	C	C	C	C	C	T	H	H	C
JAX00350232	13	11900965	0	A	T	A	A	A	A	A	A	T	A	A	A	A	A	T	A	A	A	T	A	A	A	A	A	A	A	T	A	A	A	A	A	A	A	A	A	A	A	A	A	A	A	T	H	H	A
JAX00041797	13	11901101	1	A	G	A	A	A	G	A	A	A	A	A	H	A	A	A	A	G	A	A	A	A	A	G	H	H	A	A	A	A	A	A	A	A	G	H	A	G	A	A	G	A	A	A	A	A	A
JAX00350233	13	11905143	1	T	C	T	T	T	C	T	C	T	T	T	H	T	T	T	T	C	T	T	T	T	T	C	H	H	H	T	T	T	T	C	T	T	C	H	T	C	T	T	C	T	T	T	H	T	T
JAX00350240	13	11922889	1	C	T	C	C	C	T	C	C	T	C	C	H	C	C	T	C	T	C	T	C	C	C	T	H	H	C	T	C	C	C	C	C	C	T	H	C	T	C	C	T	C	C	T	H	H	C
JAX00041798	13	11922985	1	T	C	T	T	C	C	T	C	C	T	T	H	T	T	C	T	C	C	C	C	T	T	C	H	H	H	C	T	T	T	C	T	C	C	C	T	C	T	H	C	H	T	C	C	H	T
JAX00350242	13	11926833	1	G	A	G	G	G	A	G	A	A	G	G	H	G	G	A	G	A	G	A	G	G	G	A	H	H	H	A	G	G	G	A	G	G	A	H	G	A	G	G	A	G	G	A	A	H	G
JAX00350244	13	11931017	1	G	A	G	G	G	A	G	G	G	G	G	H	G	G	G	G	A	G	G	G	G	G	A	H	H	G	G	G	G	G	G	G	G	A	H	G	A	G	G	A	G	G	G	G	G	G
JAX00350245	13	11931136	1	C	A	C	C	C	A	C	C	A	C	C	H	C	C	A	C	A	C	A	C	C	C	A	H	H	C	A	C	C	C	C	C	C	A	H	C	A	C	C	A	C	C	A	H	H	C
JAX00041800	13	11944856	1	A	G	A	A	A	G	A	G	G	A	A	H	A	A	G	A	G	A	G	A	A	A	G	H	H	H	G	A	A	A	G	A	A	G	H	A	G	A	A	G	A	A	G	G	H	A
JAX00350247	13	11955844	1	G	A	G	G	G	G	G	A	G	G	G	G	G	G	G	G	G	G	G	G	G	G	G	G	G	H	G	G	G	G	A	G	G	G	G	G	G	G	G	G	G	G	G	H	G	G
JAX00041801	13	11978568	1	C	T	C	C	C	T	C	T	T	T	C	H	C	C	T	C	T	C	T	C	C	T	T	T	H	H	T	C	C	C	T	C	C	T	H	T	T	T	C	T	C	H	T	T	H	C
JAX00041802	13	11978621	1	A	G	A	A	A	G	A	G	G	G	A	H	A	A	G	A	G	A	G	A	A	G	G	G	H	H	G	A	A	A	G	A	A	G	H	G	G	G	A	G	A	H	G	G	H	A
JAX00350248	13	12002931	1	G	A	G	G	G	G	G	G	A	G	G	G	G	G	A	G	G	G	A	G	G	G	G	G	G	G	A	G	G	G	G	G	G	G	G	G	G	G	G	G	G	G	A	H	H	G
JAX00350249	13	12003105	1	C	T	C	C	C	C	C	C	T	C	C	C	C	C	T	C	C	C	T	C	C	C	C	C	C	C	T	C	C	C	C	C	C	C	C	C	C	C	C	C	C	C	T	H	H	C
JAX00350250	13	12008115	0	T	A	T	T	T	T	T	A	T	T	T	T	T	T	T	T	T	T	T	T	T	T	T	T	T	H	T	T	T	T	A	T	T	T	T	T	T	T	T	T	T	T	T	H	T	T
JAX00202026	13	12008929	1	G	A	G	G	G	A	G	A	A	G	G	H	G	G	A	G	A	H	A	G	G	G	A	H	H	H	A	G	G	G	A	G	G	A	H	G	A	G	G	A	G	G	A	A	H	G
JAX00350252	13	12008978	0	C	T	C	C	C	T	C	T	C	C	C	H	C	C	C	C	T	C	C	C	C	C	T	H	H	H	C	C	C	C	T	C	C	T	H	C	T	C	C	T	C	C	C	H	C	C
JAX00202027	13	12009110	1	C	T	C	C	C	T	C	C	C	C	C	H	C	C	C	C	T	C	C	C	C	C	T	H	H	C	C	C	C	C	C	C	C	T	H	C	T	C	C	T	C	C	C	C	C	C
JAX00350253	13	12010092	0	A	G	A	A	A	A	A	A	G	A	A	A	A	H	G	A	A	H	G	A	A	A	A	A	A	A	G	A	A	A	A	A	A	A	A	A	A	A	A	A	A	A	G	H	H	A
JAX00350254	13	12010283	0	C	T	C	C	C	T	C	C	C	C	C	H	C	C	C	H	T	C	C	C	C	C	T	H	H	C	C	C	C	C	C	C	C	T	H	C	T	C	C	T	C	C	C	C	C	C
JAX00041804	13	12014963	1	G	A	G	G	G	A	G	A	A	G	G	H	G	G	A	G	A	H	A	G	G	G	A	H	H	H	A	G	G	G	A	G	G	A	H	G	A	G	G	A	G	G	A	A	H	G
JAX00041805	13	12020157	1	G	A	G	G	G	A	G	A	A	G	G	H	G	G	A	G	A	H	A	G	G	G	A	H	H	H	A	G	G	G	A	G	G	A	H	G	A	G	G	A	G	G	A	A	H	G
JAX00041806	13	12025946	1	T	C	T	T	T	C	T	C	C	T	T	H	T	T	C	T	C	H	C	T	T	T	C	H	H	H	C	T	T	T	C	T	T	C	H	T	C	T	T	C	T	T	C	C	H	T
JAX00350255	13	12026308	0	C	T	C	C	C	T	C	C	C	C	C	H	C	C	C	C	T	C	C	C	C	C	T	H	H	C	C	C	C	C	C	C	C	T	H	C	T	C	C	T	C	C	C	C	C	C
JAX00350259	13	12032344	0	A	T	A	A	A	A	A	A	T	A	A	A	A	A	T	A	A	A	T	A	A	A	A	A	A	A	T	A	A	A	A	A	A	A	A	A	A	A	A	A	A	A	T	H	H	A
JAX00350260	13	12033071	1	A	C	A	A	A	A	A	C	C	A	A	A	A	A	C	A	A	A	C	A	A	A	A	A	A	H	C	A	A	A	C	A	A	A	A	A	A	A	A	A	A	A	C	C	H	A
JAX00350261	13	12033461	1	T	G	T	T	T	G	T	G	G	G	T	H	T	T	G	T	G	T	G	T	T	G	G	G	H	H	G	T	T	T	G	T	T	G	H	G	G	G	T	G	T	H	G	G	H	T
JAX00350262	13	12035176	0	T	C	T	T	T	C	T	T	T	T	T	H	T	T	T	T	C	T	T	T	T	T	C	H	H	T	T	T	T	T	T	T	T	C	H	T	C	T	T	C	T	T	T	T	T	T
JAX00350267	13	12036404	1	T	G	T	T	T	G	T	G	T	T	T	H	T	T	T	T	G	T	T	T	T	T	G	H	H	H	T	T	T	T	G	T	T	G	H	T	G	T	T	G	T	T	T	H	T	T
JAX00350268	13	12036442	1	C	T	C	C	C	T	C	C	C	C	C	H	C	C	C	C	T	C	C	C	C	C	T	H	H	C	C	C	C	C	C	C	C	T	H	C	T	C	C	T	C	C	C	C	C	C
JAX00350269	13	12059888	1	C	A	C	C	C	C	C	A	C	C	C	C	C	C	C	C	C	C	C	C	C	C	C	C	C	H	C	C	C	C	A	C	C	C	C	C	C	C	C	C	C	C	C	H	C	C
JAX00350270	13	12064857	1	G	T	G	G	G	T	G	T	G	T	G	H	G	G	G	G	T	G	G	G	G	T	T	T	H	H	G	G	G	G	T	G	G	T	H	T	T	T	G	T	G	H	G	H	G	G
JAX00350271	13	12065240	1	G	C	G	G	G	G	G	G	C	G	G	G	G	G	C	G	G	G	C	G	G	G	G	G	G	G	C	G	G	G	G	G	G	G	G	G	G	G	G	G	G	G	C	H	H	G
JAX00041809	13	12068021	1	G	T	G	G	G	T	G	G	T	G	G	H	G	G	T	G	T	G	T	G	G	G	T	H	H	G	T	G	G	G	G	G	G	T	H	G	T	G	G	T	G	G	T	H	H	G
JAX00350273	13	12068035	1	T	C	T	T	T	C	T	T	T	T	T	H	T	T	T	T	C	T	T	T	T	T	C	H	H	T	T	T	T	T	T	T	T	C	H	T	C	T	T	C	T	T	T	T	T	T
JAX00350275	13	12070238	1	C	T	C	C	C	T	C	T	C	T	C	H	C	C	C	C	T	C	C	C	C	T	T	T	H	H	C	C	C	C	T	C	C	T	H	T	T	T	C	T	C	H	C	H	C	C
JAX00350276	13	12077684	0	T	C	T	T	T	T	T	T	T	C	T	T	T	T	T	T	T	T	T	T	T	C	T	H	T	T	T	T	T	T	T	T	T	T	T	C	T	C	T	T	T	H	T	T	T	T
JAX00350277	13	12078981	0	A	G	A	A	A	G	A	A	G	G	A	H	A	A	G	A	G	A	G	A	A	G	G	G	H	A	G	A	A	A	A	A	A	G	H	G	G	G	A	G	A	H	G	H	H	A
JAX00350282	13	12093813	0	G	A	G	G	G	A	G	A	G	G	G	H	G	G	G	G	A	G	G	G	G	G	A	H	H	H	G	G	G	G	A	G	G	A	H	G	A	G	G	A	G	G	G	A	G	G
JAX00350283	13	12094020	0	T	C	T	T	T	C	T	C	T	T	T	H	T	T	T	T	C	T	T	T	T	T	C	H	H	H	T	T	T	T	C	T	T	C	H	T	C	T	T	C	T	T	T	H	T	T
JAX00041810	13	12099087	1	C	T	C	C	C	T	C	T	T	C	C	H	C	C	T	C	T	C	T	C	C	C	T	H	H	H	T	C	C	C	T	C	C	T	H	C	T	C	C	T	C	C	T	T	H	C
JAX00041811	13	12099120	1	C	G	C	C	C	G	C	G	G	C	C	H	C	C	G	C	G	C	G	C	C	C	G	H	H	H	G	C	C	C	G	C	C	G	H	C	G	C	C	G	C	C	G	G	H	C
JAX00041812	13	12101092	1	T	C	T	T	T	C	T	C	C	C	T	H	T	T	C	T	C	T	C	T	T	C	C	C	H	H	C	T	T	T	C	T	T	C	H	C	C	C	T	C	T	H	C	C	H	T
JAX00350285	13	12101591	0	C	A	C	C	C	C	C	A	C	C	C	C	C	C	C	C	C	C	C	C	C	C	C	C	C	H	C	C	C	C	A	C	C	C	C	C	C	C	C	C	C	C	C	H	C	C
JAX00350286	13	12102223	0	C	T	C	C	C	C	C	C	T	C	C	C	C	C	T	C	C	C	T	C	C	C	C	C	C	C	T	C	C	C	C	C	C	C	C	C	C	C	C	C	C	C	T	H	H	C
JAX00350288	13	12108436	1	C	G	C	C	C	C	C	C	C	G	C	C	C	C	C	C	C	C	C	C	C	G	C	H	C	C	C	C	C	C	C	C	C	C	C	G	C	G	C	C	C	H	C	C	C	C
JAX00350291	13	12124303	0	T	C	T	T	T	C	T	T	T	T	T	H	T	T	T	T	H	T	T	T	T	T	C	H	H	T	T	T	T	T	T	T	T	T	H	T	C	T	T	C	T	T	T	T	T	T
JAX00350292	13	12126686	0	A	G	A	A	G	A	A	A	A	A	A	A	A	A	A	A	A	H	A	G	A	A	A	A	A	A	A	A	A	A	A	A	G	A	H	A	A	A	H	A	H	A	A	A	A	A
JAX00350293	13	12137914	0	C	A	C	C	A	C	C	C	C	C	C	C	C	C	C	C	C	H	C	A	C	C	C	C	C	C	C	C	C	C	C	C	H	C	H	C	C	C	C	C	C	C	C	C	C	C
JAX00041813	13	12138039	1	G	A	G	G	G	A	G	G	A	G	G	H	G	G	A	G	A	G	A	G	G	G	A	H	H	G	A	G	G	G	G	G	G	A	H	G	A	G	G	A	G	G	A	H	H	G
JAX00041815	13	12138190	0	G	A	G	G	G	A	G	G	A	G	G	H	G	G	A	G	A	G	A	G	G	G	A	A	A	G	A	G	G	G	G	G	G	A	A	G	A	G	G	A	G	G	A	A	A	G
JAX00350294	13	12141584	1	T	G	T	T	T	T	T	G	G	T	T	T	T	T	G	T	T	T	G	T	T	T	T	T	T	H	G	T	T	T	G	T	T	G	T	T	T	T	T	T	T	T	G	G	H	T
JAX00350295	13	12141649	0	C	A	C	C	C	A	C	C	A	C	C	H	C	C	A	C	A	C	A	C	C	C	A	H	H	C	A	C	C	C	C	C	C	A	H	C	A	C	C	A	C	C	A	H	H	C
JAX00350296	13	12147093	0	G	A	G	G	G	G	G	A	G	G	G	G	G	G	G	G	G	G	G	G	G	G	G	G	G	H	G	G	G	G	A	G	G	G	G	G	G	G	G	G	G	G	G	H	G	G
JAX00350301	13	12169167	0	C	T	C	C	C	T	C	C	C	C	C	H	C	C	C	C	T	C	C	C	C	C	T	H	H	C	C	C	C	C	C	C	C	C	H	C	T	C	C	T	C	C	C	C	C	C
JAX00041817	13	12170839	1	T	C	T	T	T	C	T	C	C	C	T	H	T	T	C	T	C	T	C	T	T	C	C	C	H	H	C	T	T	T	C	T	T	C	H	C	C	C	T	C	T	H	C	C	H	T
JAX00041818	13	12171746	0	C	T	C	C	C	T	C	C	C	C	C	H	C	C	C	C	T	C	C	C	C	C	T	H	H	C	C	H	C	C	C	C	C	C	H	H	T	C	C	T	C	C	C	C	C	C
JAX00350305	13	12183613	1	T	G	T	T	T	T	T	T	G	T	T	T	T	T	G	T	T	T	G	T	T	T	T	T	T	T	G	T	T	T	T	T	T	G	T	T	T	T	T	T	T	T	G	H	H	T
JAX00350306	13	12185146	1	C	G	C	C	C	C	C	C	G	C	C	C	C	C	G	C	C	C	G	C	C	C	C	C	C	C	G	C	C	C	C	C	C	G	C	C	C	C	C	C	C	C	G	H	H	C
JAX00350308	13	12187435	0	G	A	G	G	G	G	G	A	A	G	G	G	G	G	A	G	G	G	A	G	G	G	G	G	G	G	A	G	G	G	A	G	G	A	G	G	G	G	G	G	G	G	A	A	G	G
JAX00350312	13	12197782	0	A	G	A	A	A	A	A	G	G	A	A	A	A	A	G	A	A	A	G	A	A	A	A	A	A	H	G	A	A	A	G	A	A	G	A	A	A	A	A	A	A	A	G	G	H	A
JAX00350313	13	12197819	0	G	A	G	G	G	G	G	A	A	G	G	G	G	G	A	G	G	G	A	G	G	G	G	G	G	H	A	G	G	G	A	G	G	A	G	G	G	G	G	G	G	G	A	A	H	G
JAX00350314	13	12199146	0	A	G	A	A	A	A	A	G	A	A	A	A	A	A	A	A	A	A	A	A	A	A	A	A	A	H	A	A	A	A	G	A	A	A	A	A	A	A	A	A	A	A	A	H	A	A
JAX00041819	13	12205106	1	T	C	T	T	T	C	T	T	T	T	T	H	T	T	T	T	C	T	T	T	T	T	C	H	H	T	T	T	T	T	T	T	T	T	H	T	C	T	T	C	T	T	T	T	T	T
JAX00041821	13	12223959	0	C	T	C	C	C	C	C	C	T	C	C	C	C	C	T	C	C	C	T	C	C	H	C	C	C	C	T	C	C	C	C	C	C	T	C	H	C	C	C	C	C	C	T	H	H	C
JAX00350317	13	12232043	0	T	C	T	T	T	T	T	C	C	T	T	T	T	T	C	T	T	T	C	T	T	T	T	T	T	H	C	T	T	T	C	T	T	C	T	T	T	T	T	T	T	T	C	C	H	T
JAX00350318	13	12233983	1	G	T	G	G	G	G	T	G	G	G	T	G	G	T	G	G	G	G	G	G	T	G	G	G	G	H	G	G	G	G	G	T	G	G	G	G	G	G	H	G	G	H	G	G	G	G
JAX00350320	13	12239503	1	G	A	G	G	G	G	G	G	A	A	G	G	G	G	A	G	G	G	A	G	G	A	G	H	G	G	A	G	G	G	G	G	G	A	G	A	G	A	G	G	G	H	A	H	H	G
JAX00041822	13	12251789	0	C	T	C	C	C	C	C	C	C	T	C	C	C	C	C	C	C	C	C	C	C	T	C	H	C	C	C	C	C	C	C	C	C	C	C	T	C	T	C	C	C	H	C	C	C	C
JAX00350323	13	12252303	0	G	A	G	G	G	G	G	G	A	A	G	G	G	G	A	G	G	G	A	G	G	A	G	H	G	G	A	G	G	G	G	G	G	A	G	A	G	A	G	G	G	H	A	H	H	G
JAX00350324	13	12254572	0	C	T	C	C	C	C	C	C	T	C	C	C	C	C	T	C	C	C	T	C	C	C	C	C	C	C	T	C	C	C	C	C	C	T	C	C	C	C	C	C	C	C	T	H	H	C
JAX00350325	13	12263431	0	G	A	G	G	G	G	G	G	A	A	G	G	G	G	A	G	G	G	A	G	G	A	G	H	G	G	A	G	G	G	G	G	G	A	G	A	G	A	G	G	G	H	A	H	H	G
JAX00350326	13	12286580	0	C	G	C	C	C	C	C	C	G	C	C	C	C	C	G	C	C	C	G	C	C	C	C	C	C	C	G	C	C	C	C	C	C	G	C	C	C	C	C	C	C	C	G	H	H	C
JAX00350327	13	12287274	1	G	T	G	G	G	G	G	G	G	T	G	G	G	G	G	G	G	G	G	G	G	T	G	H	G	G	G	G	G	G	G	G	G	G	G	T	G	T	G	G	G	H	G	G	G	G
JAX00350328	13	12296335	1	C	T	C	C	C	C	C	T	C	T	C	C	C	C	C	C	C	C	C	C	C	T	C	H	C	H	C	C	C	C	T	C	C	C	C	T	C	T	C	C	C	H	C	H	C	C
JAX00041826	13	12298380	1	G	A	G	G	G	G	G	G	A	G	G	G	G	G	A	G	G	G	A	G	G	G	G	G	G	G	A	G	G	G	G	G	G	A	G	G	G	G	G	G	G	G	A	H	H	G
JAX00350329	13	12298909	0	A	G	A	A	A	A	A	G	A	G	A	A	A	A	A	A	A	A	A	A	A	G	A	H	A	G	A	A	A	A	G	A	A	A	A	G	A	G	A	A	A	H	A	G	A	A
JAX00350330	13	12299735	1	C	T	C	C	C	C	C	T	C	C	C	C	C	C	C	C	C	C	C	C	C	C	C	C	C	H	C	C	C	C	T	C	C	C	C	C	C	C	C	C	C	C	C	H	C	C
JAX00350331	13	12312590	1	T	A	T	T	T	T	T	A	T	A	T	T	T	T	T	T	T	T	T	T	T	A	T	H	T	H	T	T	T	T	A	T	T	T	T	A	T	A	T	T	T	H	T	H	T	T
JAX00041827	13	12313283	0	A	G	A	A	G	A	G	G	G	G	G	A	A	G	G	A	A	G	G	G	G	G	A	H	A	G	G	A	A	A	G	G	G	G	H	G	A	G	G	A	H	G	G	G	H	A
JAX00202028	13	12324300	1	T	C	T	T	T	T	T	T	C	T	T	T	T	T	C	T	T	T	C	T	T	T	T	T	T	T	C	T	T	T	T	T	T	C	T	T	T	T	T	T	T	T	C	H	H	T
JAX00202029	13	12324323	0	A	G	A	A	A	A	A	A	G	A	A	A	A	A	G	A	A	A	G	A	A	A	A	A	A	A	G	A	A	A	A	A	A	G	A	A	A	A	A	A	A	A	G	H	H	A
JAX00350337	13	12368557	0	C	G	C	C	C	C	C	C	G	C	C	C	C	C	G	C	C	C	G	C	C	C	C	C	C	C	G	C	C	C	C	C	C	G	C	C	C	C	C	C	C	C	G	H	H	C
JAX00350340	13	12396239	1	A	G	A	A	A	A	A	G	G	A	A	A	A	A	G	A	A	A	G	A	A	A	A	A	A	H	G	A	A	A	G	A	A	G	A	A	A	A	A	A	A	A	G	G	H	A
JAX00350342	13	12396702	1	A	C	A	A	A	A	A	C	C	C	A	A	A	A	C	A	A	A	C	A	A	C	A	H	A	H	C	A	A	A	C	A	A	C	A	C	A	C	A	A	A	H	C	C	H	A
JAX00350343	13	12397453	1	G	A	G	G	G	G	G	G	A	A	G	G	G	G	A	G	G	G	A	G	G	A	G	H	G	G	A	G	G	G	G	G	G	A	G	A	G	A	G	G	G	H	A	H	H	G
JAX00041833	13	12399513	1	A	G	A	A	G	A	G	A	A	A	G	A	A	G	A	A	A	G	A	G	G	A	A	A	A	H	A	A	A	A	A	G	G	A	H	A	A	A	G	A	H	H	A	A	A	A
JAX00350345	13	12402100	0	G	A	G	G	G	G	G	A	A	G	G	G	G	G	A	G	G	G	A	G	G	G	G	G	G	H	A	G	G	G	A	G	G	A	G	G	G	G	G	G	G	G	A	A	H	G
JAX00350347	13	12402749	1	T	C	T	T	T	T	T	C	C	C	T	T	T	T	C	T	T	T	C	T	T	C	T	H	T	H	C	T	T	T	C	T	T	C	T	C	T	C	T	T	T	H	C	C	H	T
JAX00202031	13	12407508	1	G	A	G	G	G	G	G	A	A	A	G	G	G	G	A	G	G	G	A	G	G	A	G	H	G	H	A	G	G	G	A	G	G	A	G	A	G	A	G	G	G	H	A	A	H	G
JAX00350349	13	12415172	0	T	C	T	T	C	T	C	C	T	C	C	T	T	C	T	T	T	C	T	C	C	C	T	H	T	C	T	T	T	T	C	C	C	T	H	C	T	C	C	T	H	C	T	H	T	T
JAX00041835	13	12415833	0	C	T	C	C	T	C	T	T	T	T	T	C	C	T	T	C	C	T	T	T	T	T	C	H	C	T	T	C	C	C	T	T	T	T	H	T	C	T	T	C	H	T	T	T	H	C
JAX00041836	13	12416110	1	C	T	C	C	T	C	T	T	C	T	T	C	C	T	C	C	C	T	C	T	T	T	C	H	C	T	C	C	C	C	T	T	T	C	H	T	C	T	T	C	H	T	C	H	C	C
JAX00350351	13	12418319	1	A	G	A	A	A	A	A	A	G	A	A	A	A	A	G	A	A	A	G	A	A	A	A	A	A	A	G	A	A	A	A	A	A	G	A	A	A	A	A	A	A	A	G	H	H	A
JAX00350352	13	12423592	0	C	T	C	C	C	C	C	C	T	C	C	C	C	C	T	C	C	C	T	C	C	C	C	C	C	C	T	C	C	C	C	C	C	T	C	C	C	C	C	C	C	C	T	H	H	C
JAX00350354	13	12432764	0	T	C	T	T	C	T	T	C	T	C	T	T	T	T	T	T	T	C	T	C	T	C	T	H	T	H	T	T	T	T	C	T	C	T	H	C	T	C	H	T	H	H	T	H	T	T
JAX00350355	13	12434927	1	A	G	A	A	G	A	A	G	G	G	A	A	A	A	G	A	A	G	G	G	A	G	A	H	A	H	G	A	A	A	G	A	G	G	H	G	A	G	H	A	H	H	G	G	H	A
JAX00350356	13	12438327	1	G	A	G	G	A	G	G	G	G	A	G	G	G	G	G	G	G	A	G	A	G	A	G	H	G	G	G	G	G	G	G	G	A	G	H	A	G	A	H	G	H	H	G	G	G	G
JAX00350357	13	12440445	0	C	T	C	C	T	C	C	C	C	T	C	C	C	C	C	C	C	T	C	T	C	T	C	H	C	C	C	C	C	C	C	C	T	C	H	T	C	T	H	C	H	H	C	C	C	C
JAX00350358	13	12440647	0	T	G	T	T	T	T	T	G	T	T	T	T	T	T	T	T	T	T	T	T	T	T	T	T	T	H	T	T	T	T	G	T	T	T	T	T	T	T	T	T	T	T	T	G	T	T
JAX00041837	13	12461119	0	A	G	A	A	G	A	A	G	G	G	A	A	A	A	G	A	A	G	G	G	A	G	A	H	A	H	G	A	A	A	G	A	G	G	H	G	A	G	H	A	H	H	G	G	H	A
JAX00041839	13	12467601	0	G	A	G	G	A	G	G	A	A	A	G	G	G	G	A	G	G	A	A	A	G	A	G	H	G	H	A	G	G	G	A	G	A	A	H	A	G	A	H	G	H	H	A	A	H	G
JAX00350360	13	12470397	0	C	T	C	C	T	C	C	C	T	T	C	C	C	C	T	C	C	T	T	T	C	T	C	H	C	C	T	C	C	C	C	C	T	T	H	T	C	T	H	C	H	H	T	H	H	C
JAX00350361	13	12474651	1	A	G	A	A	G	A	A	G	G	G	A	A	A	A	G	A	A	G	G	G	A	G	A	H	A	H	G	A	A	A	G	A	G	G	H	G	A	G	H	A	H	H	G	G	H	A
JAX00350362	13	12478299	1	C	T	C	C	C	C	C	C	T	C	C	C	C	C	T	C	C	C	T	C	C	C	C	C	C	C	T	C	C	C	C	C	C	T	C	C	C	C	C	C	C	C	T	H	H	C
JAX00041840	13	12481609	1	G	A	G	G	A	G	G	G	A	A	G	G	G	G	A	G	G	A	A	A	G	A	G	H	G	G	A	G	G	G	G	G	A	A	H	A	G	A	H	G	H	H	A	H	H	G
JAX00350364	13	12482872	1	T	G	T	T	T	T	T	T	G	T	T	T	T	T	G	T	T	T	G	T	T	T	T	T	T	T	G	T	T	T	T	T	T	G	T	T	T	T	T	T	T	T	G	H	H	T
JAX00350365	13	12485851	0	C	T	C	C	C	C	C	T	C	C	C	C	C	C	C	C	C	C	C	C	C	C	C	C	C	H	C	C	C	C	T	C	C	C	C	C	C	C	C	C	C	C	C	H	C	C
JAX00041841	13	12486876	1	C	T	C	C	T	C	C	C	C	C	C	C	C	C	C	C	C	T	C	T	C	C	C	C	C	C	C	C	C	C	C	C	T	C	H	C	C	C	H	C	H	C	C	C	C	C
JAX00350366	13	12489172	1	G	A	G	G	G	G	G	A	A	G	G	G	G	G	A	G	G	G	A	G	G	G	G	G	G	H	A	G	G	G	A	G	G	A	G	G	G	G	G	G	G	G	A	A	H	G
JAX00350367	13	12490031	1	G	A	G	G	G	G	G	A	A	G	G	G	G	G	A	G	G	G	A	G	G	G	G	G	G	H	A	G	G	G	A	G	G	A	G	G	G	G	G	G	G	G	A	A	H	G
JAX00350371	13	12499716	1	T	C	T	T	T	T	T	C	T	T	T	T	T	T	T	T	T	T	T	T	T	T	T	T	T	H	T	T	T	T	C	T	T	T	T	T	T	T	T	T	T	T	T	H	T	T
JAX00350374	13	12509007	1	C	T	C	C	T	C	C	C	C	T	C	C	C	C	C	C	C	T	C	T	C	T	C	H	C	C	C	C	C	C	C	C	T	C	H	T	C	T	H	C	H	H	C	C	C	C
JAX00350375	13	12509475	0	G	A	G	G	A	G	G	G	A	A	G	G	G	G	A	G	G	A	A	A	G	A	G	H	G	G	A	G	G	G	G	G	A	A	H	A	G	A	H	G	H	H	A	G	H	G
JAX00350376	13	12509677	0	C	G	C	C	G	C	C	G	G	G	C	C	C	C	G	C	C	G	G	G	C	G	C	H	C	H	G	C	C	C	G	C	G	G	H	G	C	G	H	C	H	H	G	G	H	C
JAX00350379	13	12525534	1	C	T	C	C	C	C	C	C	T	C	C	C	C	C	T	C	C	C	T	C	C	C	C	C	C	C	T	C	C	C	C	C	C	T	C	C	C	C	C	C	C	C	T	H	H	C
JAX00350380	13	12527150	0	C	T	C	C	C	C	C	T	C	C	C	C	C	C	C	C	C	C	C	C	C	C	C	C	C	C	C	C	C	C	T	C	C	C	C	C	C	C	C	C	C	C	C	H	C	C
JAX00350382	13	12529270	1	C	T	C	C	C	C	C	C	C	T	C	C	C	C	C	C	C	C	C	C	C	T	C	H	C	C	C	C	C	C	C	C	C	C	C	T	C	T	C	C	C	H	C	C	C	C
JAX00202034	13	12536914	0	G	A	G	G	G	G	G	G	A	G	G	G	G	G	A	G	G	G	A	G	G	G	G	G	G	G	A	G	G	G	G	G	G	A	G	G	G	G	G	G	G	G	A	A	H	G
JAX00350390	13	12561957	0	A	G	A	A	G	A	A	G	G	G	A	A	A	A	G	A	A	G	G	G	A	G	A	H	A	H	G	A	A	A	G	A	G	G	H	G	A	G	H	A	H	H	G	G	H	A
JAX00350391	13	12562087	0	C	A	C	C	A	C	C	C	C	A	C	C	C	C	C	C	C	A	C	A	C	A	C	H	C	C	C	C	C	C	C	C	A	C	H	A	C	A	H	C	H	H	C	C	C	C
JAX00350392	13	12562354	0	A	T	A	A	T	A	A	T	T	T	A	A	A	A	T	A	A	T	T	T	A	T	A	H	A	H	T	A	A	A	T	A	T	T	H	T	A	T	H	A	H	H	T	T	H	A
JAX00350393	13	12562897	1	T	C	T	T	T	T	T	C	C	T	T	T	T	T	C	T	T	T	C	T	T	T	T	T	T	H	C	T	T	T	C	T	T	C	T	T	T	T	T	T	T	T	C	C	H	T
JAX00350395	13	12568998	1	G	A	G	G	G	G	G	G	A	G	G	G	G	G	A	G	G	G	A	G	G	G	G	G	G	G	A	G	G	G	G	G	G	A	G	G	G	G	G	G	G	G	A	H	H	G
JAX00041846	13	12574767	1	A	G	A	A	G	A	A	G	G	G	A	A	A	A	G	A	A	G	G	G	A	G	A	H	A	H	G	A	A	A	G	A	G	G	H	G	A	G	H	A	H	H	G	G	H	A
JAX00041847	13	12594884	1	G	A	G	G	A	G	A	G	A	A	A	G	G	A	A	G	G	A	A	A	A	A	G	H	G	H	A	G	G	G	G	A	A	A	H	A	G	A	A	G	H	A	A	H	H	G
JAX00350399	13	12595157	0	C	A	C	C	A	C	A	C	C	A	A	C	C	A	C	C	C	A	C	A	A	A	C	H	C	H	C	C	C	C	C	A	A	C	H	A	C	A	A	C	H	A	C	C	C	C
JAX00350401	13	12597318	1	A	T	A	A	A	A	A	A	T	A	A	A	A	A	T	A	A	A	T	A	A	A	A	A	A	A	T	A	A	A	A	A	A	T	A	A	A	A	A	A	A	A	T	H	H	A
JAX00350404	13	12628035	0	A	G	A	A	A	A	A	G	G	A	A	A	A	A	G	A	A	A	G	A	A	A	A	A	A	H	G	A	A	A	G	A	A	G	A	A	A	A	A	A	A	A	G	G	H	A
JAX00350405	13	12628083	0	G	C	G	G	G	G	G	G	C	G	G	G	G	G	C	G	G	G	C	G	G	G	G	G	G	G	C	G	G	G	G	G	G	C	G	G	G	G	G	G	G	G	C	H	G	G
JAX00350406	13	12628138	0	T	C	T	T	C	T	T	T	T	C	H	T	T	H	T	H	T	C	T	C	H	C	H	H	T	H	T	T	T	T	T	T	C	T	H	C	T	C	H	T	H	H	T	T	T	T
JAX00350408	13	12629180	0	A	G	A	A	G	A	A	A	A	G	A	A	A	A	A	A	A	G	A	G	A	G	A	H	A	A	A	A	A	A	A	A	G	A	H	G	A	G	H	A	H	H	A	A	A	A
JAX00350409	13	12629519	1	A	G	A	A	G	A	A	G	G	G	A	A	A	A	G	A	A	G	G	G	A	G	A	H	A	H	G	A	A	A	G	A	G	G	H	G	A	G	H	A	H	H	G	G	H	A
JAX00350412	13	12635372	1	A	T	A	A	A	A	A	T	T	A	A	A	A	A	T	A	A	A	T	A	A	A	A	A	A	H	T	A	A	A	T	A	A	T	A	A	A	A	A	A	A	A	T	T	H	A
JAX00041852	13	12653166	1	C	A	C	C	A	C	C	A	A	A	C	C	C	C	A	C	C	A	A	A	C	A	C	H	C	H	A	C	C	C	A	C	A	A	H	A	C	A	H	C	H	H	A	A	H	C
JAX00350413	13	12655083	1	C	G	C	C	C	C	C	C	G	C	C	C	C	C	G	C	C	C	G	C	C	C	C	C	C	C	G	C	C	C	C	C	C	G	C	C	C	C	C	C	C	C	G	H	H	C
JAX00350420	13	12665023	1	T	C	T	T	C	T	T	C	T	C	T	T	T	T	T	T	T	C	T	C	T	C	T	H	T	H	T	T	T	T	C	T	C	T	H	C	T	C	H	T	H	H	T	H	T	T
JAX00350421	13	12668060	1	G	A	G	G	G	G	G	A	A	G	G	G	G	G	A	G	G	G	A	G	G	G	G	G	G	H	A	G	G	G	A	G	G	A	G	G	G	G	G	G	G	G	A	A	H	G
JAX00350428	13	12721103	1	G	A	A	A	A	A	A	G	G	A	A	A	A	A	G	A	A	A	G	A	A	A	A	A	A	H	G	A	A	A	G	A	A	G	A	A	A	A	A	A	A	A	G	G	H	A
JAX00041863	13	12792001	1	T	C	C	C	T	C	C	T	T	T	C	C	C	C	T	C	C	T	T	T	C	T	C	H	C	H	T	C	C	C	T	C	T	T	H	T	C	T	H	C	H	H	T	T	H	C
JAX00041868	13	12987450	0	A	C	A	A	A	A	A	A	C	A	A	A	A	A	C	A	A	A	C	A	A	A	A	A	A	A	C	A	A	A	A	A	A	C	A	A	A	A	A	A	A	A	C	H	H	A
JAX00350443	13	13153376	1	A	G	A	A	A	A	A	G	G	A	A	A	A	A	G	A	A	A	G	A	A	A	A	A	A	H	G	A	A	A	G	A	A	G	A	A	A	A	A	A	A	A	G	G	H	A
JAX00350444	13	13163650	1	C	T	C	C	C	C	C	C	T	C	C	C	C	C	T	C	C	C	T	C	C	C	C	C	C	C	T	C	C	C	C	C	C	T	C	C	C	C	C	C	C	C	T	H	H	C
JAX00041881	13	13236823	0	C	T	C	C	C	C	C	T	T	C	C	C	C	C	T	C	C	C	T	C	C	C	C	C	C	H	T	C	C	C	T	C	C	T	C	C	C	C	C	C	C	C	T	T	H	C
JAX00041882	13	13253460	0	G	T	G	G	G	G	G	T	T	G	G	G	G	G	T	G	G	G	T	G	G	G	G	G	G	G	T	G	G	G	T	G	G	T	G	G	G	G	G	G	G	G	T	T	H	G
JAX00350454	13	13253726	1	T	C	T	T	T	T	T	C	T	T	T	T	T	T	T	T	T	T	T	T	T	T	T	T	T	H	T	T	T	T	C	T	T	T	T	T	T	T	T	T	T	T	T	H	T	T
JAX00202042	13	13254668	1	A	T	A	A	A	A	A	T	T	A	A	A	A	A	T	A	A	A	T	A	A	A	A	A	A	H	T	A	A	A	T	A	A	T	A	A	A	A	A	A	A	A	T	T	H	A
JAX00041884	13	13260018	1	G	A	G	G	G	G	G	G	A	G	G	G	G	G	A	G	G	G	A	G	G	G	G	G	G	G	A	G	G	G	G	G	G	A	G	G	G	G	G	G	G	G	A	H	H	G
JAX00350455	13	13260059	1	A	G	A	A	A	A	A	A	G	A	A	A	A	A	G	A	A	A	G	A	A	A	A	A	A	A	G	A	A	A	A	A	A	G	A	A	A	A	A	A	A	A	G	H	H	A
JAX00041885	13	13282118	1	G	C	G	G	C	G	G	C	C	C	G	G	G	G	C	G	G	C	C	C	G	C	G	H	G	H	C	G	G	G	C	G	C	C	H	C	G	C	H	G	H	H	C	C	H	G
JAX00350456	13	13284324	0	A	G	A	A	A	A	A	G	G	A	A	A	A	A	G	A	A	A	G	A	A	A	A	A	A	H	G	A	A	A	G	A	A	G	A	A	A	A	A	A	A	A	G	G	H	A
JAX00350457	13	13292006	1	G	C	G	G	C	G	G	G	G	C	G	G	G	G	G	G	G	C	G	C	G	C	G	H	G	G	G	G	G	G	G	G	C	G	H	C	G	C	H	G	H	H	G	G	G	G
JAX00350460	13	13308957	0	A	C	A	A	A	A	A	C	A	A	A	A	A	A	A	A	A	A	A	A	A	A	A	A	A	H	A	A	A	A	C	A	A	A	A	A	A	A	A	A	A	A	A	H	A	A
JAX00350461	13	13309263	1	T	A	T	T	A	T	T	T	A	A	T	T	T	T	A	T	T	A	A	A	T	A	T	H	T	T	A	T	T	T	T	T	A	A	H	A	T	A	H	T	H	H	A	H	H	T
JAX00350464	13	13325608	1	A	G	A	A	A	A	A	A	G	A	A	A	A	A	G	A	A	A	G	A	A	A	A	A	A	A	G	A	A	A	A	A	A	G	A	A	A	A	A	A	A	A	G	H	H	A
JAX00350467	13	13327432	0	T	C	T	T	C	T	T	T	T	C	T	T	T	T	T	T	T	C	T	C	T	C	T	H	T	T	T	T	T	T	T	T	C	T	H	C	T	C	H	T	H	H	T	T	T	T
JAX00350468	13	13339301	0	T	G	T	T	T	T	T	G	G	T	T	T	T	T	G	T	T	T	G	T	T	T	T	T	T	H	G	T	T	T	G	T	T	G	T	T	T	T	T	T	T	T	G	G	H	T
JAX00041889	13	13340054	1	C	A	C	C	A	C	C	A	A	A	C	C	C	C	A	C	C	A	A	A	C	A	C	H	C	H	A	C	C	C	A	C	A	A	H	A	C	A	H	C	H	H	A	A	H	C
JAX00041890	13	13352237	0	T	C	T	T	C	T	T	C	C	C	T	T	T	T	C	T	T	C	C	C	T	C	T	H	T	H	C	T	T	T	C	T	C	C	H	C	T	C	H	T	H	H	C	C	H	T
JAX00350470	13	13358905	0	T	C	T	T	T	T	T	C	T	T	T	T	T	T	T	T	T	T	T	T	T	T	T	T	T	H	T	T	T	T	C	T	T	T	T	T	T	T	T	T	T	T	T	H	T	T
JAX00041891	13	13372857	1	G	A	G	G	A	G	G	G	G	A	G	G	G	G	G	G	G	A	G	A	G	A	G	H	G	G	G	G	G	G	G	G	A	G	H	A	G	A	H	G	H	H	G	G	G	G
JAX00350472	13	13408891	1	T	C	T	T	T	T	T	C	T	T	T	T	T	T	T	T	T	T	T	T	T	T	T	T	T	H	T	T	T	T	C	T	T	T	T	T	T	T	T	T	T	T	T	H	T	T
JAX00350473	13	13432318	0	G	A	G	G	G	G	G	G	A	G	G	G	G	G	A	G	G	G	A	G	G	G	G	G	G	G	A	G	G	G	G	G	G	A	G	G	G	G	G	G	G	G	A	H	H	G
JAX00350474	13	13435805	0	G	A	G	G	G	G	G	A	G	G	G	G	G	G	G	G	G	G	G	G	G	G	G	G	G	H	G	G	G	G	A	G	G	G	G	G	G	G	G	G	G	G	G	H	G	G
JAX00350476	13	13440133	0	T	C	T	T	C	T	T	T	T	C	T	T	T	T	T	T	T	C	T	C	T	C	T	H	T	T	T	T	T	T	T	T	C	T	H	C	T	C	H	T	H	H	T	T	T	T
JAX00350478	13	13442902	0	G	A	G	G	G	G	G	G	A	G	H	G	G	G	A	G	G	G	A	G	G	G	G	G	G	G	A	G	G	G	G	G	G	A	G	G	G	G	G	G	G	G	A	H	H	G
JAX00350484	13	13476207	0	C	A	C	C	C	C	C	C	A	C	C	C	C	C	A	C	C	C	A	C	C	C	C	C	C	C	A	C	C	C	C	C	C	A	C	C	C	C	C	C	C	C	A	H	A	C
JAX00350485	13	13477647	1	C	T	C	C	C	C	C	C	T	C	C	C	C	C	T	C	C	C	T	C	C	C	C	C	C	C	T	C	C	C	C	C	C	T	C	C	C	C	C	C	C	C	T	H	H	C
JAX00041901	13	13499833	1	T	C	T	T	C	T	T	C	C	C	T	T	T	T	C	T	T	C	C	C	T	C	T	H	T	H	C	T	T	T	C	T	C	C	H	C	T	C	H	T	H	H	C	C	H	T
JAX00350488	13	13503558	0	A	G	A	A	A	A	A	G	A	A	A	A	A	A	A	A	A	A	A	A	A	A	A	A	A	G	A	A	A	A	G	A	A	A	A	A	A	A	A	A	A	A	A	H	A	A
JAX00350489	13	13503802	0	G	A	G	G	A	G	G	G	G	A	G	G	G	G	G	G	G	A	G	A	G	A	G	H	G	G	G	G	G	G	G	G	A	G	H	A	G	A	H	G	H	H	G	G	G	G
JAX00041903	13	13531695	1	G	C	G	G	C	G	G	C	C	C	G	G	G	G	C	G	G	C	C	C	G	C	G	H	G	H	C	G	G	G	C	G	C	C	H	C	G	C	H	G	H	H	C	C	H	G
JAX00350496	13	13533257	1	G	A	G	G	G	G	G	G	A	G	G	G	G	G	A	G	G	G	A	G	G	G	G	G	G	G	A	G	G	G	G	G	G	A	G	G	G	G	G	G	G	G	A	H	H	G
JAX00041904	13	13537821	0	A	G	A	A	G	A	A	G	G	G	A	A	A	A	G	A	A	G	G	G	A	G	A	H	A	H	G	A	A	A	G	A	G	G	H	G	A	G	H	A	H	H	G	G	H	A
JAX00350499	13	13543202	1	C	T	C	C	C	C	C	T	C	C	C	C	C	C	C	C	C	C	C	C	C	C	C	C	C	H	C	C	C	C	T	C	C	C	C	C	C	C	C	C	C	C	C	H	C	C
JAX00041905	13	13550230	1	G	C	G	G	G	G	G	G	C	G	G	G	G	G	C	G	G	G	C	G	G	G	G	G	G	G	C	G	G	G	G	G	G	C	G	G	G	G	G	G	G	G	C	H	H	G
JAX00350500	13	13579737	1	C	T	C	C	C	C	C	T	C	C	C	C	C	C	C	C	C	C	C	C	C	C	C	C	C	H	C	C	C	C	T	C	C	C	C	C	C	C	C	C	C	C	C	H	C	C
JAX00350501	13	13579837	0	G	T	G	G	T	G	G	G	G	T	G	G	G	G	G	G	G	H	G	T	G	T	G	H	G	G	G	G	G	G	G	G	T	H	H	T	G	T	H	G	H	H	G	G	G	G
JAX00350508	13	13587011	0	G	A	G	G	A	G	G	G	G	A	G	G	G	G	G	G	G	A	G	A	G	A	G	H	G	G	G	G	G	G	G	G	A	G	H	A	G	A	H	G	H	H	G	G	G	G
JAX00041907	13	13588281	1	A	C	A	A	C	A	A	C	C	C	A	A	A	A	C	A	A	C	C	C	A	C	A	H	A	H	C	A	A	A	C	A	C	C	H	C	A	C	H	A	H	H	C	C	H	A
JAX00350509	13	13596910	0	A	G	A	A	A	A	A	A	G	A	A	A	A	A	G	A	A	A	G	A	A	A	A	A	A	A	G	A	A	A	A	A	A	G	A	A	A	A	A	A	A	A	G	H	H	A
JAX00041909	13	13601626	1	T	C	T	T	C	T	T	C	C	C	T	T	T	T	C	T	T	C	C	C	T	C	T	H	T	H	C	T	T	T	C	T	C	C	H	C	T	C	H	T	H	H	C	C	H	T
JAX00350511	13	13608336	1	C	T	C	C	T	C	C	T	C	T	C	C	C	C	C	C	C	T	C	T	C	T	C	H	C	H	C	C	C	C	T	C	T	C	H	T	C	T	H	C	H	H	C	H	C	C
JAX00350514	13	13609931	0	G	A	G	G	A	G	G	G	G	A	G	G	G	G	G	G	G	A	G	A	G	A	G	H	G	G	G	G	G	G	G	G	A	G	H	A	G	A	H	G	H	H	G	G	G	G
JAX00350515	13	13610016	1	C	T	C	C	C	C	C	C	T	C	C	C	C	C	T	C	C	C	T	C	C	C	C	C	C	C	T	C	C	C	C	C	C	T	C	C	C	C	C	C	C	C	T	H	H	C
JAX00350516	13	13610244	1	T	C	T	T	T	T	T	C	C	T	T	T	T	T	C	T	T	T	C	T	T	T	T	T	T	H	C	T	T	T	C	T	T	C	T	T	T	T	T	T	T	T	C	C	H	T
JAX00350519	13	13611757	0	G	A	G	G	A	G	G	G	G	A	G	G	G	G	G	G	G	A	G	A	G	A	G	H	G	G	G	G	G	G	G	G	A	G	H	A	G	A	H	G	A	A	G	G	G	G
JAX00350520	13	13616097	1	T	A	T	T	T	T	T	T	A	T	T	T	T	T	A	T	T	T	A	T	T	T	T	T	T	T	A	T	T	T	T	T	T	A	T	T	T	T	T	T	T	T	A	H	H	T
JAX00350521	13	13616852	1	G	A	G	G	G	G	G	G	A	G	G	G	G	G	A	G	G	G	A	G	G	G	G	G	G	G	A	G	G	G	G	G	G	A	G	G	G	G	G	G	G	G	A	H	H	G
JAX00350522	13	13616964	1	T	C	T	T	T	T	T	T	C	T	T	T	T	T	C	T	T	T	C	T	T	T	T	T	T	T	C	T	T	T	T	T	T	C	T	T	T	T	T	T	T	T	C	H	H	T
JAX00041910	13	13617209	0	T	C	T	T	C	T	T	C	C	C	T	T	T	T	C	T	T	C	C	C	T	C	T	H	T	H	C	T	T	T	C	T	C	C	H	C	T	C	H	T	H	H	C	C	H	T
JAX00350524	13	13618574	0	A	G	A	A	G	A	A	G	A	G	A	A	A	A	A	A	A	G	A	G	A	G	A	H	A	H	A	A	A	A	G	A	G	A	H	G	A	G	H	A	H	H	A	H	A	A
JAX00350526	13	13618906	0	C	T	C	C	T	C	C	C	C	T	C	C	C	C	C	C	C	T	C	T	C	T	C	H	C	C	C	C	C	C	C	C	T	C	H	T	C	T	H	C	H	H	C	C	C	C
JAX00350530	13	13623975	0	G	A	G	G	G	G	G	A	A	G	G	G	G	G	A	G	G	G	A	G	G	G	G	G	G	G	A	G	G	G	H	G	G	A	G	G	G	G	G	G	G	G	A	A	H	G
JAX00202049	13	13637969	1	T	C	T	T	T	T	T	C	T	T	T	T	T	T	T	T	T	T	T	T	T	T	T	T	T	H	T	T	T	T	C	T	T	T	T	T	T	T	T	T	T	T	T	H	T	T
JAX00202051	13	13642240	0	A	G	A	A	A	A	A	G	G	A	A	A	A	A	G	A	A	A	G	A	A	A	A	A	A	H	G	A	A	A	G	A	A	G	A	A	A	A	A	A	A	A	G	G	H	A
JAX00041912	13	13659300	1	G	A	G	G	A	G	G	A	A	A	G	G	G	G	A	G	G	A	A	A	G	A	G	H	G	H	A	G	G	G	A	G	A	A	H	A	G	A	H	G	H	H	A	A	H	G
JAX00350532	13	13660148	1	C	G	C	C	C	C	C	G	C	C	C	C	C	C	C	C	C	C	C	C	C	C	C	C	C	H	C	C	C	C	G	C	C	C	C	C	C	C	C	C	C	C	C	H	C	C
JAX00041913	13	13663047	1	A	C	A	A	C	A	A	C	C	C	A	A	A	A	C	A	A	C	C	C	A	C	A	H	A	H	C	A	A	A	C	A	C	C	H	C	A	C	H	A	H	H	C	C	H	A
JAX00350533	13	13663289	1	T	C	T	T	T	T	T	C	T	T	T	T	T	T	T	T	T	T	T	T	T	T	T	T	T	H	T	T	T	T	C	T	T	T	T	T	T	T	T	T	T	T	T	H	T	T
JAX00350534	13	13671281	0	A	C	A	A	C	A	A	C	C	C	A	A	A	A	C	A	A	C	C	C	A	C	A	H	A	H	C	A	A	A	C	A	C	C	H	C	A	C	H	A	H	H	C	C	H	A
JAX00350535	13	13671611	0	C	T	C	C	T	C	C	T	T	T	H	C	C	C	T	C	C	T	T	T	H	T	C	H	C	H	T	C	C	C	T	C	T	T	H	T	C	T	H	C	H	H	T	T	H	C
JAX00350537	13	13672181	1	A	G	A	A	A	A	A	G	A	A	A	A	A	A	A	A	A	A	A	A	A	A	A	A	A	H	A	A	A	A	G	A	A	A	A	A	A	A	A	A	A	A	A	H	A	A
JAX00350538	13	13672776	0	G	A	G	G	A	G	G	A	A	A	G	G	G	G	A	G	G	A	A	A	G	A	G	H	G	H	A	G	G	G	A	G	A	A	H	A	G	A	H	G	H	H	A	A	H	G
JAX00041915	13	13686580	0	C	G	C	C	G	C	C	G	G	G	C	C	C	C	G	C	C	G	G	G	C	G	C	H	C	H	G	C	C	C	G	C	G	G	H	G	C	G	H	C	H	H	G	G	H	C
JAX00041916	13	13687223	0	A	G	A	A	G	A	A	G	G	G	A	A	A	A	G	A	A	G	G	G	A	G	A	H	A	H	G	A	A	A	G	A	G	G	H	G	A	G	H	A	H	H	G	G	H	A
JAX00041918	13	13723156	1	C	T	C	C	T	C	C	C	T	T	C	C	C	C	T	C	C	T	T	T	C	T	C	H	C	C	T	C	C	C	C	C	T	T	H	T	C	T	H	C	H	H	T	H	H	C
JAX00041920	13	13756358	0	T	G	T	T	G	T	T	G	G	G	T	T	T	T	G	T	T	G	G	G	T	G	T	H	T	H	G	T	T	T	G	T	G	G	H	G	T	G	H	T	H	H	G	G	H	T
JAX00350550	13	13772216	1	G	C	G	G	C	G	G	G	C	C	G	G	G	G	C	G	G	C	C	C	G	C	G	H	G	G	C	G	G	G	G	G	C	C	H	C	G	C	H	G	H	H	C	H	H	G
JAX00041922	13	13782466	1	G	A	G	G	A	G	G	A	A	A	G	G	G	G	A	G	G	A	A	A	G	A	G	H	G	H	A	G	G	G	A	G	A	A	H	A	G	A	H	G	H	H	A	A	H	G
JAX00041923	13	13785552	0	G	A	G	G	A	G	G	G	G	G	G	G	G	G	G	G	G	A	G	A	G	G	G	G	G	G	G	G	G	G	G	G	A	G	H	G	G	G	H	G	H	G	G	G	G	G
JAX00350551	13	13792866	0	T	C	T	T	T	T	T	C	C	C	T	T	T	T	C	T	T	T	C	T	T	C	T	H	T	H	C	T	T	T	C	T	T	C	T	C	T	C	T	T	T	H	C	C	H	T
JAX00350552	13	13793788	0	A	G	A	A	A	A	A	G	A	A	A	A	A	A	A	A	A	A	A	A	A	A	A	A	A	H	A	A	A	A	G	A	A	A	A	A	A	A	A	A	A	A	A	H	A	A
JAX00350553	13	13793844	0	A	G	A	A	A	A	A	G	G	G	A	A	A	A	G	A	A	A	G	A	A	G	A	H	A	H	G	A	A	A	G	A	A	G	A	G	A	G	A	A	A	H	G	G	H	A
JAX00350554	13	13795058	1	A	G	A	A	A	A	A	G	A	A	A	A	A	A	A	A	A	A	A	A	A	A	A	A	A	H	A	A	A	A	G	A	A	A	A	A	A	A	A	A	A	A	A	H	A	A
JAX00350557	13	13802034	1	C	A	C	C	A	C	C	C	A	A	C	C	C	C	A	C	C	A	A	A	C	A	C	H	C	C	A	C	C	C	C	C	A	A	H	A	C	A	H	C	H	H	A	H	H	C
JAX00350560	13	13819956	1	T	C	T	T	T	T	T	T	C	T	T	T	T	T	C	T	T	T	C	T	T	T	T	T	T	T	C	T	T	T	T	T	T	C	T	T	T	T	T	T	T	T	C	H	H	T
JAX00041925	13	13822599	0	T	C	T	T	C	T	T	C	C	C	T	T	T	T	H	T	T	C	H	C	T	C	T	H	T	H	C	T	T	T	C	T	C	C	H	C	T	C	H	T	H	H	C	C	H	T
JAX00041926	13	13836023	1	G	A	G	G	A	G	G	A	A	A	G	G	G	G	A	G	G	A	A	A	G	A	G	H	G	H	A	G	G	G	A	G	A	A	H	A	G	A	H	G	H	H	A	A	H	G
JAX00350562	13	13840331	1	T	C	T	T	T	T	T	C	T	T	T	T	T	T	T	T	T	T	T	T	T	T	T	T	T	H	T	T	T	T	C	T	T	T	T	T	T	T	T	T	T	T	T	H	T	T
JAX00041927	13	13840995	1	T	G	T	T	G	T	T	G	G	G	T	T	T	T	G	T	T	G	G	G	T	G	T	H	T	H	G	T	T	T	G	T	G	G	H	G	T	G	H	T	H	H	G	G	H	T
JAX00350563	13	13842961	0	C	T	C	C	T	C	C	C	T	T	C	C	C	C	T	C	C	T	T	T	C	T	C	H	C	C	T	C	C	C	C	C	T	T	H	T	C	T	H	C	H	H	T	H	H	C
JAX00041929	13	13860306	0	C	T	C	C	T	C	C	C	C	T	C	C	C	C	C	C	C	T	C	T	C	T	C	H	C	C	C	C	C	C	C	C	T	C	H	T	C	T	H	C	H	H	C	C	C	C
JAX00350568	13	13898833	1	A	T	A	A	A	A	A	A	T	A	A	A	A	A	T	A	A	A	T	A	A	A	A	A	A	A	T	A	A	A	A	A	A	T	A	A	A	A	A	A	A	A	T	H	H	A
JAX00041932	13	13909913	0	A	C	A	A	C	A	A	C	C	C	A	A	A	A	C	A	A	C	C	C	A	C	A	H	A	H	C	A	A	A	C	A	C	C	H	C	A	C	H	A	H	H	C	C	C	A
JAX00350572	13	13923661	1	T	C	T	T	T	T	T	T	C	T	T	T	T	T	C	T	T	T	C	T	T	T	T	T	T	T	C	T	T	T	T	T	T	C	T	T	T	T	T	T	T	T	C	H	C	T
JAX00350573	13	13923721	0	C	T	C	C	C	C	C	T	C	C	C	C	C	C	C	C	C	C	C	C	C	C	C	C	C	C	C	C	C	C	T	C	C	C	C	C	C	C	C	C	C	C	C	H	C	C
JAX00350574	13	13923803	0	T	A	T	T	A	T	T	A	A	A	T	T	T	T	A	T	T	A	A	A	T	A	T	H	T	H	A	T	T	T	A	T	A	A	H	A	T	A	H	T	H	H	A	A	A	T
JAX00041933	13	13935399	1	A	G	A	A	G	A	A	A	A	G	A	A	A	A	A	A	A	G	A	G	A	G	A	H	A	A	A	A	A	A	A	A	G	A	H	G	A	G	H	A	H	H	A	A	A	A
JAX00041935	13	13947583	0	G	A	G	G	A	G	G	G	G	A	G	G	G	G	G	G	G	A	G	A	G	A	G	H	G	G	G	G	G	G	G	G	A	G	H	A	G	A	H	G	H	H	G	G	G	G
JAX00350578	13	13947635	1	C	A	C	C	A	C	C	C	C	A	C	C	C	C	C	C	C	A	C	A	C	A	C	H	C	C	C	C	C	C	C	C	A	C	H	A	C	A	H	C	H	H	C	C	C	C
JAX00350580	13	13962817	0	A	G	A	A	A	A	A	G	G	A	A	A	A	A	G	A	A	A	G	A	A	A	A	A	A	H	G	A	A	A	G	A	A	G	A	A	A	A	A	A	A	A	G	G	G	A
JAX00350581	13	13964518	1	G	A	G	G	G	G	G	A	G	G	G	G	G	G	G	G	G	G	G	G	G	G	G	G	G	H	G	G	G	G	A	G	G	G	G	G	G	G	G	G	G	G	G	H	G	G
JAX00041936	13	13969342	0	T	C	T	T	C	T	T	C	C	C	T	T	T	T	C	T	T	C	C	C	T	C	T	H	T	H	C	T	T	T	C	T	C	C	H	C	T	C	H	T	H	H	C	C	H	T
JAX00350582	13	13983896	0	A	G	A	A	A	A	A	G	A	A	A	A	A	A	A	A	A	A	A	A	A	A	A	A	A	H	A	A	A	A	G	A	A	A	A	A	A	A	A	A	A	A	A	A	A	A
JAX00350583	13	13985514	0	A	G	A	A	A	A	A	A	G	A	A	A	A	A	G	A	A	A	G	A	A	A	A	A	A	A	G	A	A	A	A	A	A	G	A	A	A	A	A	A	A	A	G	H	H	A
JAX00350584	13	13992283	0	C	T	C	C	C	C	C	C	T	C	C	C	C	C	T	C	C	C	T	C	C	C	C	C	C	C	T	C	C	C	C	C	C	T	C	C	C	C	C	C	C	C	T	H	H	C
JAX00350588	13	13997596	0	T	C	T	T	C	T	T	T	T	C	T	T	T	T	T	T	T	C	T	C	T	C	T	H	T	T	T	T	T	T	T	T	C	T	H	C	T	C	H	T	H	H	T	T	T	T
JAX00041939	13	14013771	1	G	T	G	G	T	G	G	T	T	T	G	G	G	G	T	G	G	T	T	T	G	T	G	H	G	H	T	G	G	G	T	G	T	T	H	T	G	T	H	G	H	H	T	T	H	G
JAX00350590	13	14023436	1	G	C	G	G	C	G	G	G	G	G	G	G	G	G	G	G	G	C	G	C	G	G	G	G	G	G	G	G	G	G	G	G	C	G	H	G	G	G	H	G	H	G	G	G	G	G
JAX00350591	13	14026559	1	C	T	C	C	C	C	C	T	C	C	C	C	C	C	C	C	C	C	C	C	C	C	C	C	C	H	C	C	C	C	T	C	C	C	C	C	C	C	C	C	C	C	C	H	C	C
JAX00041941	13	14026740	0	T	C	T	T	C	T	T	C	C	C	T	T	T	T	C	T	T	C	C	C	T	C	T	H	T	H	C	T	T	T	C	T	C	C	H	C	T	C	H	T	H	H	C	C	H	T
JAX00350592	13	14027249	0	G	T	G	G	T	G	G	G	G	T	G	G	G	G	G	G	G	T	G	T	G	T	G	H	G	G	G	G	G	G	G	G	T	G	H	T	G	T	H	G	H	H	G	G	G	G
JAX00350593	13	14028316	1	A	G	A	A	A	A	A	G	A	A	A	A	A	A	A	A	A	A	A	A	A	A	A	A	A	H	A	A	A	A	G	A	A	A	A	A	A	A	A	A	A	A	A	H	A	A
JAX00350594	13	14028605	1	T	C	T	T	C	T	T	C	C	C	T	T	T	T	C	T	T	C	C	C	T	C	T	H	T	H	C	T	T	T	C	T	C	C	H	C	T	C	H	T	H	H	C	C	H	T
JAX00350595	13	14029003	0	G	C	G	G	C	G	G	C	G	C	G	G	G	G	G	G	G	C	G	C	G	C	G	H	G	H	G	G	G	G	C	G	C	G	H	C	G	C	H	G	H	H	G	H	G	G
JAX00350599	13	14043523	0	A	G	A	A	G	A	A	G	A	G	A	A	A	A	A	A	A	G	A	G	A	G	A	H	A	H	A	A	A	A	G	A	G	A	H	G	A	G	H	A	H	H	A	H	A	A
JAX00350601	13	14051829	0	A	G	A	A	A	A	A	G	G	A	A	A	A	A	G	A	A	A	G	A	A	A	A	A	A	H	G	A	A	A	G	A	A	G	A	A	A	A	A	A	A	A	G	G	H	A
JAX00041942	13	14051860	0	A	G	A	A	G	A	A	G	G	G	A	A	A	A	G	A	A	G	G	G	A	G	A	H	A	A	G	A	A	A	G	A	G	G	H	G	A	G	H	A	H	H	G	G	H	A
JAX00350602	13	14057467	0	G	A	G	G	G	G	G	G	A	G	G	G	G	G	A	G	G	G	A	G	G	H	G	G	G	H	A	G	G	G	G	G	G	A	G	G	G	G	G	G	G	G	A	H	H	G
JAX00041944	13	14065425	0	A	G	A	A	G	A	A	G	G	G	A	A	A	A	G	A	A	G	G	G	A	G	A	H	A	H	G	A	A	A	G	A	G	G	H	G	A	G	H	A	H	H	G	G	H	A
JAX00350603	13	14071850	0	C	T	C	C	C	C	C	T	T	C	C	C	C	C	T	C	C	C	T	C	C	C	C	C	C	H	T	C	C	C	T	C	C	T	C	C	C	C	C	C	C	C	T	T	H	C
JAX00350606	13	14092739	1	T	C	T	T	T	T	T	C	T	T	T	T	T	T	T	T	T	T	T	T	T	T	T	T	T	H	T	T	T	T	C	T	T	T	T	T	T	T	T	T	T	T	T	H	T	T
JAX00041947	13	14111193	0	A	C	A	A	C	A	A	C	C	C	A	A	A	H	C	A	A	C	C	C	A	C	A	H	A	H	C	A	A	A	C	A	C	C	H	C	A	C	H	A	H	H	C	C	H	A
JAX00350612	13	14111216	1	C	T	C	C	C	C	C	T	T	C	C	C	C	C	T	C	C	C	T	C	C	C	C	C	C	H	T	C	C	C	T	C	C	T	C	C	C	C	C	C	C	C	T	T	H	C
JAX00350613	13	14113077	1	G	A	G	G	G	G	G	A	A	G	G	G	G	G	A	G	G	G	A	G	G	G	G	G	G	H	A	G	G	G	A	G	G	A	G	G	G	G	G	G	G	G	A	A	H	G
JAX00350614	13	14113144	0	C	T	C	C	C	C	C	C	C	T	C	C	C	C	C	C	C	C	C	C	C	T	C	H	C	C	C	C	C	C	C	C	C	C	C	T	C	T	C	C	C	H	C	C	C	C
JAX00350615	13	14113235	0	G	A	G	G	G	G	G	G	G	A	G	G	G	G	G	G	G	G	G	G	G	A	G	H	G	G	G	G	G	G	G	G	G	G	G	A	G	A	G	G	G	H	G	G	G	G
JAX00350616	13	14115389	0	C	T	C	C	T	C	C	C	C	C	C	C	C	C	C	C	C	T	C	T	C	C	C	C	C	C	C	C	C	C	C	C	T	C	H	C	C	C	H	C	H	C	C	C	C	C
JAX00041948	13	14121835	0	T	G	T	T	G	T	T	G	G	T	T	T	T	T	G	T	T	G	G	G	T	T	T	T	T	H	G	T	T	T	G	T	G	G	H	T	T	T	H	T	H	T	G	G	H	T
JAX00350617	13	14133615	0	G	A	G	G	G	G	G	G	A	G	G	G	G	G	H	G	G	G	H	G	G	G	G	G	G	G	H	G	G	G	G	G	G	H	G	G	G	G	G	G	G	G	H	G	G	G
JAX00350618	13	14139568	0	A	G	A	A	A	A	A	G	A	A	A	A	A	A	A	A	A	A	A	A	A	A	A	A	A	H	A	A	A	A	G	A	A	A	A	A	A	A	A	A	A	A	A	G	A	A
JAX00350619	13	14143854	0	T	C	T	T	T	T	T	C	C	T	T	T	T	T	C	T	T	T	C	T	T	T	T	T	T	C	C	T	T	T	C	T	T	C	T	T	T	T	T	T	T	T	C	C	C	T
JAX00350622	13	14148612	0	G	A	G	G	G	G	G	A	A	G	G	G	G	G	A	G	G	G	A	G	G	G	G	G	G	H	A	G	G	G	A	G	G	A	G	G	G	G	G	G	G	G	A	A	H	G
JAX00350624	13	14150662	1	C	T	C	C	C	C	C	T	C	C	C	C	C	C	C	C	C	C	C	C	C	C	C	C	C	H	C	C	C	C	T	C	C	C	C	C	C	C	C	C	C	C	C	T	C	C
JAX00350625	13	14150726	1	C	T	C	C	T	C	C	C	C	C	C	C	C	C	C	C	C	T	C	T	C	C	C	C	C	C	C	C	C	C	C	C	T	C	H	C	C	C	H	C	H	C	C	C	C	C
JAX00041950	13	14150798	0	T	C	T	T	C	T	T	C	C	T	T	T	T	T	C	T	T	C	C	C	T	T	T	T	T	H	C	T	T	T	C	T	C	C	H	T	T	T	H	T	H	T	C	C	C	T
JAX00350626	13	14156343	1	C	T	C	C	C	C	C	C	T	C	C	C	C	C	T	C	C	C	T	C	C	C	C	C	C	C	T	C	C	C	C	C	C	T	C	C	C	C	C	C	C	C	T	C	H	C
JAX00350628	13	14169365	1	G	A	G	G	G	G	G	A	G	G	G	G	G	G	G	G	G	G	G	G	G	G	G	G	G	H	G	G	G	G	A	G	G	G	G	G	G	G	G	G	G	G	G	A	G	G
JAX00350629	13	14171572	0	T	C	T	T	T	C	T	T	T	T	T	H	T	T	T	T	C	T	T	T	T	T	C	H	H	T	T	T	T	T	T	T	T	T	H	T	C	T	T	C	T	T	T	T	T	T
JAX00041951	13	14172103	0	T	C	T	T	T	C	T	C	C	T	T	H	T	T	C	T	C	T	C	T	T	T	C	H	C	H	C	T	T	T	C	T	T	C	H	T	C	T	T	C	T	T	C	C	H	T
JAX00041952	13	14172143	1	T	C	T	T	T	C	T	C	C	C	T	H	T	T	C	T	C	T	C	T	T	C	C	C	H	H	C	T	T	T	C	T	T	C	H	C	C	C	T	C	T	H	C	C	H	T
JAX00350632	13	14180678	1	C	T	C	C	C	C	C	T	T	T	C	C	C	C	T	C	C	C	T	C	C	T	C	H	C	H	T	C	C	C	T	C	C	T	C	T	C	T	C	C	C	H	T	T	H	C
JAX00350633	13	14181083	0	C	T	C	C	C	T	C	C	C	C	C	H	C	C	C	C	T	C	C	C	C	C	T	H	H	C	C	C	C	C	C	C	C	C	H	C	T	C	C	T	C	C	C	C	C	C
JAX00350634	13	14181441	0	T	A	T	T	T	T	T	T	A	T	T	T	T	T	A	T	T	T	A	T	T	T	T	T	T	T	A	T	T	T	T	T	T	A	T	T	T	T	T	T	T	T	A	A	A	T
JAX00350635	13	14181473	1	T	C	T	T	T	C	T	T	T	C	T	H	T	T	T	T	C	T	T	T	T	C	C	C	H	T	T	T	T	T	T	T	T	T	H	C	C	C	T	C	T	H	T	T	T	T
JAX00350636	13	14181521	0	T	C	T	T	T	T	T	T	T	C	T	T	T	T	T	T	T	T	T	T	T	C	T	H	T	T	T	T	T	T	T	T	T	T	T	C	T	C	T	T	T	H	T	T	T	T
JAX00041953	13	14181749	0	C	T	C	C	C	T	C	T	T	T	C	H	C	C	T	C	T	C	T	C	C	T	T	T	H	T	T	C	C	C	T	C	C	T	H	T	T	T	C	T	C	H	T	T	H	C
JAX00350637	13	14181928	0	T	C	T	T	T	C	T	T	T	C	T	H	T	T	T	T	C	T	T	T	T	C	C	C	H	T	T	T	T	T	T	T	T	T	H	C	C	C	T	C	T	H	T	T	T	T
JAX00041956	13	14224080	1	T	A	T	T	T	T	T	A	A	T	T	T	T	T	A	T	T	T	A	T	T	T	T	T	T	H	A	T	T	T	A	T	T	A	T	T	T	T	T	T	T	T	A	A	H	T
JAX00350640	13	14224747	0	G	A	G	G	G	G	G	A	A	G	G	G	G	G	A	G	G	G	A	G	G	G	G	G	G	H	A	G	G	G	A	G	G	A	G	G	G	G	G	G	G	G	A	A	H	G
JAX00350642	13	14247266	1	G	A	G	G	G	G	G	A	G	G	G	G	G	G	G	G	G	G	G	G	G	G	G	G	G	H	G	G	G	G	A	G	G	G	G	G	G	G	G	G	G	G	G	A	G	G
JAX00350643	13	14247324	1	C	T	C	C	C	C	C	T	C	C	C	C	C	C	C	C	C	C	C	C	C	C	C	C	C	H	C	C	C	C	T	C	C	C	C	C	C	C	C	C	C	C	C	T	C	C
JAX00350645	13	14247747	1	G	A	G	G	G	G	G	A	G	G	G	G	G	G	G	G	G	G	G	G	G	G	G	G	G	H	G	G	G	G	A	G	G	G	G	G	G	G	G	G	G	G	G	A	G	G
JAX00350647	13	14249392	0	G	A	G	G	G	G	G	A	A	A	G	G	G	G	A	G	G	G	A	G	G	A	G	A	G	H	A	G	G	G	A	G	G	A	G	A	G	A	G	G	G	H	A	A	H	G
JAX00350648	13	14253854	1	T	C	T	T	T	T	T	T	C	T	T	T	T	T	C	T	T	T	C	T	T	T	T	T	T	T	C	T	T	T	T	T	T	C	T	T	T	T	T	T	T	T	C	T	H	T
JAX00350650	13	14256083	1	G	A	G	G	G	G	G	G	A	G	G	G	G	G	A	G	G	G	A	G	G	G	G	G	G	G	A	G	G	G	G	G	G	A	G	G	G	G	G	G	G	G	A	G	H	G
JAX00350651	13	14256163	1	A	G	A	A	A	A	A	G	A	A	A	A	A	A	A	A	A	A	A	A	A	A	A	A	A	H	A	A	A	A	G	A	A	A	A	A	A	A	A	A	A	A	A	G	A	A
JAX00350654	13	14273040	0	A	G	A	A	A	A	A	G	G	A	A	A	A	A	G	A	A	A	G	A	A	A	A	A	A	H	G	A	A	A	G	A	A	G	A	A	A	A	A	A	A	A	G	G	H	A
JAX00350656	13	14282562	0	G	T	G	G	G	G	G	T	G	G	G	G	G	G	G	G	G	G	G	G	G	G	G	G	G	H	G	G	G	G	T	G	G	G	G	G	G	G	G	G	G	G	G	T	G	G
JAX00202063	13	14303075	1	C	A	C	C	C	C	C	A	A	C	C	C	C	C	A	C	C	C	A	C	C	C	C	C	C	H	A	C	C	C	A	C	C	A	C	C	C	C	C	C	C	C	A	A	H	C
JAX00350660	13	14335219	0	C	T	C	C	C	C	C	T	T	C	C	C	C	C	T	C	C	C	T	C	C	C	C	C	C	H	T	C	C	C	T	C	C	T	C	C	C	C	C	C	C	C	T	T	H	C
JAX00350661	13	14335490	0	G	A	G	G	G	G	G	A	A	G	G	G	G	G	A	G	G	G	A	G	G	G	G	G	G	H	A	G	G	G	A	G	G	A	G	G	G	G	G	G	G	G	A	A	H	G
JAX00350662	13	14345749	0	T	C	T	T	T	T	T	C	T	T	H	T	T	T	T	T	T	T	T	T	T	T	T	T	T	T	T	T	T	T	C	T	T	T	T	T	T	T	T	T	T	T	T	H	T	T
JAX00350664	13	14355103	1	A	G	A	A	A	A	A	A	G	A	A	A	A	A	G	A	A	A	G	A	A	A	A	A	A	A	G	A	A	A	A	A	A	G	A	A	A	A	A	A	A	A	G	H	H	A
JAX00350665	13	14355126	0	G	A	G	G	G	G	G	G	A	G	G	G	G	G	A	G	G	G	A	G	G	G	G	G	G	G	A	G	G	G	G	G	G	A	G	G	G	G	G	G	G	G	A	H	H	G
JAX00041964	13	14355265	1	T	G	T	T	T	T	T	T	G	T	T	T	T	T	G	T	T	T	G	T	T	T	T	T	T	T	G	T	T	T	T	T	T	G	T	T	T	T	T	T	T	T	G	H	H	T
JAX00041968	13	14365704	1	A	G	A	A	A	A	A	G	G	G	A	A	A	A	G	A	A	A	G	A	A	G	A	H	A	A	G	A	A	A	G	A	A	G	A	G	A	G	A	A	A	H	G	G	H	A
JAX00350670	13	14365730	1	G	A	G	G	G	G	G	A	G	G	G	G	G	G	G	G	G	G	G	G	G	G	G	G	G	G	G	G	G	G	A	G	G	G	G	G	G	G	G	G	G	G	G	H	G	G
JAX00350671	13	14376171	0	G	C	G	G	G	G	G	C	C	C	G	H	G	G	C	G	G	G	C	G	G	C	G	H	G	G	C	G	G	G	H	G	G	C	G	C	G	C	G	G	G	H	C	C	H	G
JAX00202065	13	14403131	1	G	A	G	G	G	G	G	A	A	A	G	G	G	G	A	G	G	G	A	G	G	A	G	H	G	G	A	G	G	G	A	G	G	A	G	A	G	A	G	G	G	H	A	A	H	G
JAX00041971	13	14418119	1	A	G	A	A	A	A	A	G	G	A	A	A	A	A	G	A	A	A	G	A	A	A	A	A	A	A	G	A	A	A	G	A	A	G	A	A	A	A	A	A	A	A	G	G	H	A
JAX00350672	13	14428306	0	C	A	C	C	C	C	C	A	C	C	C	C	C	C	C	C	C	C	C	C	C	C	C	C	C	C	C	C	C	C	A	C	C	C	C	C	C	C	C	C	C	C	C	H	C	C
JAX00350673	13	14428455	0	G	A	G	G	G	A	G	G	G	G	G	H	G	G	G	G	A	G	G	G	G	G	A	H	H	G	G	G	G	G	G	G	G	G	H	G	A	G	G	A	G	G	G	G	G	G
JAX00350675	13	14434922	1	A	G	A	A	A	A	A	G	G	A	A	A	A	A	G	A	A	A	G	A	A	A	A	A	A	H	G	A	A	A	G	A	A	G	A	A	A	A	A	A	A	A	G	G	H	A
JAX00350676	13	14435028	1	A	G	A	A	A	A	A	G	G	A	A	A	A	A	G	A	A	A	G	A	A	A	A	A	A	H	G	A	A	A	G	A	A	G	A	A	A	A	A	A	A	A	G	G	H	A
JAX00350677	13	14448734	0	G	A	G	G	G	G	G	G	A	G	H	G	G	G	A	G	G	G	A	G	G	G	G	G	G	G	A	G	G	G	G	G	G	A	G	G	G	G	G	G	G	G	A	H	H	G
JAX00350678	13	14449020	1	T	A	T	T	T	T	T	A	A	T	T	T	T	T	A	T	T	T	A	T	T	T	T	T	T	H	A	T	T	T	A	T	T	A	T	T	T	T	T	T	T	T	A	A	H	T
JAX00202066	13	14462330	0	A	G	A	A	A	A	A	A	G	A	A	A	A	A	G	A	A	A	G	A	A	A	A	A	A	A	G	A	A	A	A	A	A	G	A	A	A	A	A	A	A	A	H	A	A	A
JAX00041973	13	14462390	0	C	G	C	C	C	C	C	C	G	C	C	C	C	C	G	C	C	C	G	C	C	C	C	C	C	C	G	C	C	C	C	C	C	G	C	C	C	C	C	C	C	C	G	H	H	C
JAX00041974	13	14462435	0	A	G	A	A	A	A	A	A	G	A	A	A	A	A	G	A	A	A	G	A	A	A	A	A	A	A	G	A	A	A	A	A	A	G	A	A	A	A	A	A	A	A	G	H	H	A
JAX00041975	13	14498645	0	T	C	T	T	T	T	T	C	T	T	T	T	T	T	T	T	T	H	H	T	T	T	T	T	T	H	T	T	T	T	C	T	T	T	T	T	T	T	T	T	T	T	T	H	T	T
JAX00041976	13	14498680	1	T	A	T	T	T	T	T	A	T	T	T	T	T	T	T	T	T	T	T	T	T	T	T	T	T	H	T	T	T	T	A	T	T	T	T	T	T	T	T	T	T	T	T	H	T	T
JAX00041977	13	14501435	0	T	C	T	T	T	T	T	C	T	T	T	T	T	T	T	T	T	T	T	T	T	T	T	T	T	H	T	T	T	T	C	T	T	T	T	T	T	T	T	T	T	T	T	H	T	T
JAX00350680	13	14501568	1	C	T	C	C	C	C	C	T	C	C	C	C	C	C	C	C	C	C	C	C	C	C	C	C	C	H	C	C	C	C	T	C	C	C	C	C	C	C	C	C	C	C	C	H	C	C
JAX00350684	13	14526010	1	T	C	T	T	T	T	T	C	C	T	T	T	T	T	C	T	T	T	C	T	T	T	T	T	T	H	C	T	T	T	C	T	T	C	T	T	T	T	T	T	T	T	C	C	H	T
JAX00041979	13	14547054	0	T	C	T	T	T	T	T	C	C	T	T	T	T	T	H	T	T	T	C	T	T	T	T	T	T	H	H	T	T	T	C	T	T	C	T	T	T	T	T	T	T	T	C	C	T	T
JAX00350686	13	14579729	1	G	A	G	G	G	G	G	A	A	G	G	G	G	G	A	G	G	G	A	G	G	G	G	G	G	H	A	G	G	G	A	G	G	A	G	G	G	G	G	G	G	G	A	A	H	G
JAX00350687	13	14579833	0	G	T	G	G	G	G	G	T	T	G	G	G	G	G	T	G	G	G	T	G	G	G	G	G	G	H	T	G	G	G	T	G	G	T	G	G	G	G	G	G	G	G	T	T	H	G
JAX00350688	13	14581123	1	T	C	T	T	T	T	T	C	C	T	T	T	T	T	C	T	T	T	C	T	T	T	T	T	T	H	C	T	T	T	C	T	T	C	T	T	T	T	T	T	T	T	C	C	H	T
JAX00350691	13	14581658	0	T	C	T	T	T	T	T	T	C	T	T	T	T	T	C	T	T	T	C	T	T	T	T	T	T	T	C	T	T	T	T	T	T	C	T	T	T	T	T	T	T	T	C	H	H	T
JAX00041985	13	14617137	1	T	G	T	T	G	G	G	G	G	G	G	H	T	G	G	T	G	G	G	G	G	G	G	G	H	G	G	T	T	T	G	H	G	G	G	G	G	G	G	G	H	G	G	G	H	T
JAX00350696	13	14626516	0	T	C	T	T	T	T	T	C	C	C	T	T	T	T	C	T	T	T	C	T	T	C	T	H	T	H	C	T	T	T	C	T	T	C	T	C	T	C	T	T	T	H	C	C	H	T
JAX00041986	13	14637240	0	T	G	T	T	G	T	T	T	T	T	T	T	T	T	T	T	T	G	T	G	T	T	T	T	T	T	T	T	T	T	T	T	G	T	H	T	T	T	G	T	H	T	T	T	T	T
JAX00350700	13	14655962	1	A	G	A	A	G	A	A	A	A	A	A	A	A	A	A	A	A	G	A	G	A	A	A	A	A	A	A	A	A	A	A	A	G	A	H	A	A	A	H	A	H	A	A	A	A	A
JAX00350701	13	14656079	0	T	C	T	T	T	T	T	C	T	T	T	T	T	T	T	T	T	T	T	T	T	T	T	T	T	H	T	T	T	T	C	T	T	T	T	T	T	T	T	T	T	T	T	H	T	T
JAX00041988	13	14662283	1	G	A	G	G	A	G	A	A	G	G	A	G	G	A	G	G	G	A	G	A	A	G	G	G	G	A	G	G	G	G	A	H	A	G	H	G	G	G	A	G	H	H	G	H	G	G
JAX00041989	13	14671149	0	A	G	A	A	G	G	G	G	G	G	G	H	A	G	G	A	G	G	G	G	G	G	G	G	H	G	G	A	A	A	G	H	G	G	G	G	G	G	G	G	H	G	G	G	H	A
JAX00350707	13	14703031	0	A	T	A	A	A	A	A	T	A	A	A	A	A	A	A	A	A	A	A	A	A	A	A	A	A	H	A	A	A	A	T	A	A	A	A	A	A	A	A	A	A	A	A	H	A	A
JAX00350708	13	14703158	0	C	T	C	C	C	C	C	C	T	C	C	C	C	C	H	C	C	C	H	C	C	C	C	C	C	C	T	C	C	C	C	C	C	T	C	C	C	C	C	C	C	C	T	H	H	C
JAX00202071	13	14703711	1	A	G	A	A	A	A	A	A	G	A	A	A	A	A	G	A	A	A	G	A	A	A	A	A	A	A	G	A	A	A	A	A	A	G	A	A	A	A	A	A	A	A	G	H	H	A
JAX00350710	13	14704061	0	T	C	T	T	C	T	C	T	T	T	C	T	T	C	T	T	T	C	T	C	C	T	T	T	T	H	T	T	T	T	T	H	C	T	H	T	T	T	C	T	H	H	T	T	T	T
JAX00350712	13	14722201	0	G	A	G	G	G	A	G	G	G	G	G	H	G	G	G	G	A	G	G	G	G	G	A	H	H	G	G	G	G	G	G	G	G	G	H	G	A	G	G	A	G	G	G	G	G	G
JAX00350713	13	14722912	0	C	A	C	C	C	A	C	C	C	C	C	H	C	C	C	C	A	C	C	C	C	C	A	H	H	C	C	C	C	C	C	C	C	C	H	C	A	C	C	A	C	C	C	C	C	C
JAX00350714	13	14723481	1	A	G	A	A	A	A	A	G	G	A	A	A	A	A	G	A	A	A	G	A	A	A	A	A	A	H	G	A	A	A	G	A	A	G	A	A	A	A	A	A	A	A	G	G	H	A
JAX00350715	13	14723553	0	G	A	G	G	G	G	G	G	A	G	G	G	G	G	A	G	G	G	A	G	G	G	G	G	G	G	A	G	G	G	G	G	G	A	G	G	G	G	G	G	G	G	A	G	H	G
JAX00350716	13	14724371	1	G	A	G	G	G	G	G	A	A	G	G	G	G	G	A	G	G	G	A	G	G	G	G	G	G	H	A	G	G	G	A	G	G	A	G	G	G	G	G	G	G	G	A	A	H	G
JAX00350717	13	14724659	0	G	A	G	G	G	G	G	G	G	A	G	G	G	G	G	G	G	G	G	G	G	A	G	A	G	G	G	G	G	G	G	G	G	G	G	A	G	A	G	G	G	H	G	G	G	G
JAX00350718	13	14724831	1	G	A	G	G	G	G	A	G	G	G	A	G	G	A	G	G	G	G	G	G	A	G	G	G	G	H	G	G	G	G	G	H	G	G	G	G	G	G	H	G	G	H	G	G	G	G
JAX00350719	13	14725212	0	C	T	C	C	C	C	C	C	T	C	C	C	C	C	T	C	C	C	T	C	C	C	C	C	C	C	T	C	C	C	C	C	C	T	C	C	C	C	C	C	C	C	T	H	H	C
JAX00202073	13	14733871	1	G	A	G	G	G	G	A	G	A	A	A	G	G	A	A	G	G	G	A	G	A	A	G	H	G	H	A	G	G	G	G	H	G	A	G	A	G	A	H	G	G	A	A	H	H	G
JAX00350728	13	14760465	1	T	C	T	T	T	T	T	C	T	T	T	T	T	T	T	T	T	T	T	T	T	T	T	T	T	H	T	T	T	T	C	T	T	T	T	T	T	T	T	T	T	T	T	H	T	T
JAX00350729	13	14762530	0	T	C	T	T	T	T	C	C	C	C	C	T	T	C	C	T	T	T	C	T	C	C	T	H	T	C	C	T	T	T	C	H	T	C	T	C	T	C	H	T	T	C	C	C	H	T
JAX00350730	13	14762926	1	G	A	G	G	G	G	G	A	A	G	G	G	G	G	A	G	G	G	A	G	G	G	G	G	G	H	A	G	G	G	A	G	G	A	G	G	G	G	G	G	G	G	A	A	H	G
JAX00350734	13	14770850	0	G	T	G	G	G	G	G	T	G	G	G	G	G	G	G	G	G	G	G	G	G	G	G	G	G	H	G	G	G	G	T	G	G	G	G	G	G	G	G	G	G	G	G	H	G	G
JAX00350735	13	14771067	1	C	T	C	C	C	C	T	C	C	T	T	C	C	T	C	C	C	C	C	C	T	T	C	H	C	H	C	C	C	C	C	H	C	C	C	T	C	T	H	C	C	T	C	C	C	C
JAX00041996	13	14771106	0	A	C	A	A	A	A	C	C	C	C	C	A	A	C	C	A	A	A	C	A	C	C	A	H	A	C	C	A	A	A	C	H	A	C	A	C	A	C	H	A	A	C	C	C	H	A
JAX00350737	13	14775739	0	T	G	T	T	T	T	T	T	T	G	T	T	T	T	T	T	T	T	T	T	T	G	T	H	T	T	T	T	T	T	T	T	T	T	T	G	T	G	T	T	T	H	T	T	T	T
JAX00041997	13	14794972	0	A	G	A	A	A	A	G	G	G	A	G	A	A	G	G	A	A	A	G	A	G	A	A	A	A	G	G	A	A	A	G	H	A	G	A	A	A	A	H	A	A	H	G	G	H	A
JAX00350741	13	14801028	0	A	T	A	A	A	A	A	A	T	A	A	A	A	A	T	A	A	A	T	A	A	A	A	A	A	A	T	A	A	A	A	A	A	T	A	A	A	A	A	A	A	A	T	H	H	A
JAX00350743	13	14805403	1	T	C	T	T	T	T	T	C	C	T	T	T	T	T	C	T	T	T	C	T	T	T	T	T	T	H	C	T	T	T	C	T	T	C	T	T	T	T	T	T	T	T	C	C	H	T
JAX00042000	13	14811000	1	C	T	C	C	C	C	T	T	T	T	T	C	C	T	T	C	C	C	T	C	T	T	C	H	C	T	T	C	C	C	T	H	C	T	C	T	C	T	H	C	C	T	T	T	H	C
JAX00042001	13	14819274	1	C	T	C	C	C	C	C	C	T	T	C	C	C	C	T	C	C	C	T	C	C	T	C	H	C	C	T	C	C	C	C	C	C	T	C	T	C	T	C	C	C	H	T	H	H	C
JAX00350745	13	14838854	0	G	A	G	G	G	G	G	G	G	A	G	G	G	G	G	G	G	G	G	G	G	A	G	H	G	G	G	G	G	G	G	G	G	G	G	A	G	A	G	G	G	H	G	G	G	G
JAX00350746	13	14838881	0	A	G	A	A	A	A	A	G	G	A	A	A	A	A	G	A	A	A	G	A	A	A	A	A	A	H	G	A	A	A	G	A	A	G	A	A	A	A	A	A	A	A	G	G	H	A
JAX00350748	13	14839090	1	A	G	A	A	A	A	A	G	G	G	A	A	A	A	G	A	A	A	G	A	A	G	A	H	A	H	G	A	A	A	G	A	A	G	A	G	A	G	A	A	A	H	G	G	H	A
JAX00350749	13	14839272	0	G	A	G	G	G	G	G	G	G	A	H	G	G	G	G	G	G	G	G	G	G	A	G	H	G	G	G	G	G	G	G	G	G	G	G	A	G	A	G	G	G	H	G	G	G	G
JAX00350751	13	14843044	1	G	A	G	G	G	G	G	A	G	G	G	G	G	G	G	G	G	G	G	G	G	G	G	G	G	H	G	G	G	G	A	G	G	G	G	G	G	G	G	G	G	G	G	H	G	G
JAX00350752	13	14843101	1	G	A	G	G	G	G	G	A	A	G	G	G	G	G	A	G	G	G	A	G	G	G	G	G	G	H	A	G	G	G	A	G	G	A	G	G	G	G	G	G	G	G	A	A	H	G
JAX00350755	13	14846733	0	G	T	G	G	G	G	T	G	G	T	T	G	G	T	G	G	G	G	G	G	T	T	G	H	G	H	G	G	G	G	G	H	G	G	G	T	G	T	H	G	G	T	G	G	G	G
JAX00350756	13	14846769	1	C	A	C	C	C	C	A	C	C	C	A	C	C	A	C	C	C	C	C	C	A	C	C	C	C	H	C	C	C	C	C	H	C	C	C	C	C	C	H	C	C	H	C	C	C	C
JAX00350760	13	14871323	0	A	C	A	A	A	A	A	A	A	C	A	A	A	A	A	A	A	A	A	A	A	C	A	H	A	A	A	A	A	A	A	A	A	A	A	C	A	C	A	A	A	H	A	A	A	A
JAX00042003	13	14871387	0	T	C	T	T	T	T	C	C	C	C	C	T	T	C	C	T	T	T	C	T	C	C	T	H	T	C	C	T	T	T	C	H	T	C	T	C	T	C	H	T	T	C	C	C	H	T
JAX00350761	13	14871435	1	T	G	T	T	T	T	T	T	T	G	T	T	T	T	T	T	T	T	T	T	T	G	T	H	T	T	T	T	T	T	T	T	T	T	T	G	T	G	T	T	T	H	T	T	T	T
JAX00042004	13	14871863	0	T	C	T	T	T	T	C	T	T	C	C	T	T	C	T	T	T	T	T	T	C	C	T	H	T	H	T	T	T	T	T	H	T	T	T	C	T	C	H	T	T	C	T	T	T	T
JAX00350762	13	14874640	1	T	A	T	T	T	T	A	T	T	T	A	T	T	A	T	T	T	T	T	T	A	T	T	T	T	H	T	T	T	T	T	H	T	T	T	T	T	T	H	T	T	H	T	T	T	T
JAX00350763	13	14879058	0	T	C	T	T	T	T	T	T	T	C	T	T	T	T	T	T	T	T	T	T	T	C	T	H	T	T	T	T	T	T	T	T	T	T	T	C	T	C	T	T	T	H	T	T	T	T
JAX00350764	13	14880022	0	C	T	C	C	C	C	C	T	T	C	C	C	C	C	T	C	C	C	T	C	C	C	C	C	C	C	T	C	C	C	T	C	C	T	C	C	C	C	C	C	C	C	T	T	H	C
JAX00350765	13	14882226	0	C	T	C	C	C	C	T	C	C	C	H	C	C	H	C	C	C	C	C	C	T	C	C	C	C	T	C	C	C	C	C	H	C	C	C	C	C	C	H	C	C	H	C	C	C	C
JAX00042007	13	14900633	1	T	C	T	T	T	T	C	C	C	C	C	T	T	C	C	T	T	T	C	T	C	C	T	H	T	C	C	T	T	T	C	H	T	C	T	C	T	C	H	T	T	C	C	C	H	T
JAX00350767	13	14900765	0	G	A	G	G	G	G	G	A	A	G	G	G	G	G	A	G	G	G	A	G	G	G	G	G	G	H	A	G	G	G	A	G	G	A	G	G	G	G	G	G	G	G	A	A	H	G
JAX00350770	13	14902140	1	T	C	T	T	T	T	T	T	T	C	T	T	T	T	T	T	T	T	T	T	T	C	T	H	T	T	T	T	T	T	T	T	T	T	T	C	T	C	T	T	T	H	T	T	T	T
JAX00350774	13	14927947	0	T	C	T	T	T	T	C	C	C	C	C	T	T	C	C	T	T	T	C	T	C	C	T	H	T	C	C	T	T	T	C	H	T	C	T	C	T	C	H	T	T	C	C	C	H	T
JAX00350779	13	14947162	1	G	A	G	G	G	G	G	A	G	G	G	G	G	G	G	G	G	G	G	G	G	G	G	G	G	H	G	G	G	G	A	G	G	G	G	G	G	G	G	G	G	G	G	H	G	G
JAX00350780	13	14947419	1	G	C	G	G	G	G	G	G	C	G	G	G	G	G	C	G	G	G	C	G	G	G	G	G	G	G	C	G	G	G	G	G	G	C	G	G	G	G	G	G	G	G	C	H	H	G
JAX00042009	13	14947830	0	T	C	T	T	T	T	C	C	C	C	C	T	T	C	C	T	T	T	C	T	C	C	T	T	T	C	C	T	T	T	C	H	T	C	T	C	T	C	H	T	T	C	C	C	H	T
JAX00350781	13	14950283	0	T	C	T	T	T	T	T	C	C	C	H	T	T	T	C	T	T	T	C	T	T	C	T	C	T	C	C	T	T	T	C	T	T	C	T	C	T	C	T	T	T	C	C	C	C	T
JAX00350782	13	14950941	0	G	A	G	G	G	G	G	A	A	G	G	G	G	G	A	G	G	G	A	G	G	G	G	G	G	H	A	G	G	G	A	G	G	A	G	G	G	G	G	G	G	G	A	A	H	G
JAX00350785	13	14951093	0	A	G	A	A	A	A	A	G	A	A	A	A	A	A	A	A	A	A	A	A	A	A	A	A	A	H	A	A	A	A	G	A	A	A	A	A	A	A	A	A	A	A	A	H	A	A
JAX00350786	13	14951226	0	C	G	C	C	C	C	C	C	C	G	C	C	C	C	C	C	C	C	C	C	C	G	C	H	C	H	C	C	C	C	C	C	C	C	C	G	C	G	C	C	C	H	C	C	C	C
JAX00042011	13	14961625	0	T	C	T	T	T	T	C	C	C	C	C	T	T	C	C	T	T	T	C	T	C	C	T	H	T	C	C	T	T	T	C	C	T	C	T	C	T	C	C	T	T	C	C	C	H	T
JAX00350791	13	14962155	1	G	C	G	G	G	G	G	G	G	C	G	G	G	G	G	G	G	G	G	G	G	C	G	H	G	H	G	G	G	G	G	G	G	G	G	C	G	C	G	G	G	H	G	G	G	G
JAX00042012	13	14974259	0	A	G	A	A	A	A	G	G	G	G	G	A	A	G	G	A	A	A	G	A	G	G	A	H	A	G	G	A	A	A	G	H	A	G	A	G	A	G	H	A	A	G	G	G	H	A
JAX00350794	13	14976604	0	A	G	A	A	A	A	A	G	G	G	A	A	A	A	G	A	A	A	G	A	A	G	A	H	A	G	G	A	A	A	G	A	A	G	A	G	A	G	A	A	A	H	G	G	H	A
JAX00350795	13	14976633	1	T	C	T	T	T	T	T	C	T	C	T	T	T	T	T	T	T	T	T	T	T	C	T	H	T	C	T	T	T	T	C	T	T	T	T	C	T	C	T	T	T	H	T	H	T	T
JAX00350796	13	14977034	1	C	T	C	C	C	C	C	C	C	T	C	C	C	C	C	C	C	C	C	C	C	T	C	H	C	H	C	C	C	C	C	C	C	C	C	T	C	T	C	C	C	H	C	C	C	C
JAX00350799	13	14999274	1	G	A	G	G	G	G	G	A	A	G	G	G	G	G	A	G	G	G	A	G	G	G	G	G	G	H	A	G	G	G	A	G	G	A	G	G	G	G	G	G	G	G	A	A	H	G
JAX00350800	13	14999817	1	G	A	G	G	G	G	G	A	G	G	G	G	G	G	G	G	G	G	G	G	G	G	G	G	G	H	G	G	G	G	A	G	G	G	G	G	G	G	G	G	G	G	G	H	G	G
JAX00350801	13	15002671	1	G	T	G	G	G	G	G	T	G	G	G	G	G	G	G	G	G	G	G	G	G	G	G	G	G	H	G	G	G	G	T	G	G	G	G	G	G	G	G	G	G	G	G	H	G	G
JAX00350804	13	15005253	0	G	A	G	G	G	G	G	G	A	G	H	G	G	G	A	G	G	G	A	G	G	G	G	G	G	G	A	G	G	G	G	G	G	A	G	G	G	G	G	G	G	G	A	H	H	G
JAX00350806	13	15005649	1	G	T	G	G	G	G	G	G	T	G	G	G	G	G	T	G	G	G	T	G	G	G	G	G	G	G	T	G	G	G	G	G	G	T	G	G	G	G	G	G	G	G	T	H	H	G
JAX00042015	13	15007766	1	A	G	A	A	A	A	G	G	G	A	G	A	A	G	G	A	A	A	G	A	G	A	A	A	A	G	G	A	A	A	G	H	A	G	A	A	A	A	H	A	A	H	G	G	H	A
JAX00350807	13	15073510	1	T	C	T	T	T	T	T	T	C	T	T	T	T	T	C	T	T	T	C	T	T	T	T	T	T	T	C	T	T	T	T	T	T	C	T	T	T	T	T	T	T	T	C	H	H	T
JAX00042020	13	15089954	0	A	C	A	A	A	A	C	C	C	A	C	A	A	C	C	A	A	A	C	A	C	A	A	A	A	C	C	A	A	A	C	H	A	C	A	A	A	A	H	A	A	H	C	C	H	A
JAX00042021	13	15090750	0	A	T	A	A	A	A	A	A	T	A	A	A	A	A	T	A	A	A	T	A	A	A	A	A	A	A	T	A	A	A	A	A	A	T	A	A	A	A	A	A	A	A	T	H	H	A
JAX00350809	13	15092050	0	G	A	G	G	G	G	G	A	G	G	G	G	G	G	G	G	G	G	G	G	G	G	G	G	G	H	G	G	G	G	A	G	G	G	G	G	G	G	G	G	G	G	G	H	G	G
JAX00350813	13	15123887	1	C	T	C	C	C	C	C	C	T	C	C	C	C	C	T	C	C	C	T	C	C	C	C	C	C	C	T	C	C	C	C	C	C	T	C	C	C	C	C	C	C	C	T	H	H	C
JAX00042023	13	15124111	0	A	G	A	A	A	A	G	G	G	A	G	A	A	G	G	A	A	A	G	A	G	A	A	A	A	G	G	A	A	A	G	H	A	G	A	A	A	A	H	A	A	H	G	G	H	A
JAX00350814	13	15133607	1	G	C	G	G	G	G	G	C	C	G	G	G	G	G	C	G	G	G	C	G	G	G	G	G	G	H	C	G	G	G	C	G	G	C	G	G	G	G	G	G	G	G	C	C	H	G
JAX00350816	13	15146396	0	G	C	G	G	G	G	G	C	G	G	G	G	G	G	G	G	G	G	G	G	G	G	G	G	G	H	G	G	G	G	C	G	G	G	G	G	G	G	G	G	G	G	G	C	G	G
JAX00042024	13	15146424	0	G	T	G	G	G	G	T	T	T	G	T	G	G	T	T	G	G	G	T	G	H	G	H	G	G	T	T	G	G	G	T	H	G	T	G	G	G	G	H	G	G	H	T	T	H	G
JAX00350817	13	15148200	0	G	C	G	G	G	G	C	G	C	G	C	G	G	C	C	G	G	G	C	G	C	G	G	G	G	H	C	G	G	G	G	H	G	C	G	G	G	G	H	G	G	H	C	H	H	G
JAX00350818	13	15150990	0	A	C	A	A	A	A	A	A	C	A	A	A	A	A	C	A	A	A	H	A	A	A	A	A	A	A	C	A	A	A	A	A	A	C	A	A	A	A	A	A	A	A	C	H	A	A
JAX00042025	13	15151196	0	G	A	G	G	G	G	A	G	A	G	A	G	G	A	A	G	G	G	A	G	A	G	G	G	G	G	A	G	G	G	G	H	G	A	G	G	G	G	H	G	G	H	A	H	H	G
JAX00350819	13	15151299	1	C	G	C	C	C	C	C	G	G	C	C	C	C	C	G	C	C	C	G	C	C	C	C	C	C	H	G	C	C	C	G	C	C	G	C	C	C	C	C	C	C	C	G	G	H	C
JAX00042026	13	15162425	0	A	G	A	A	G	A	G	G	G	G	G	A	A	G	G	A	A	G	G	G	G	G	A	H	A	G	G	A	A	A	G	H	G	G	H	G	A	G	G	A	H	G	G	G	H	A
JAX00042027	13	15162589	0	C	T	C	C	T	C	T	T	T	T	T	C	C	T	T	C	C	T	T	T	T	T	C	H	C	T	T	C	C	C	T	H	T	T	H	T	C	T	T	C	H	T	T	T	H	C
JAX00042028	13	15165380	0	A	G	A	A	G	A	G	A	G	G	G	A	A	G	G	A	A	G	G	G	G	G	A	H	A	H	G	A	A	A	A	H	G	G	H	G	A	G	G	A	H	G	G	H	H	A
JAX00202077	13	15166269	0	C	T	C	C	C	C	C	T	T	C	C	C	C	C	T	C	C	H	T	C	C	C	C	C	C	H	T	C	C	C	T	C	C	T	C	C	C	C	C	C	C	C	T	T	H	C
JAX00202078	13	15169342	1	A	G	A	A	A	A	A	G	G	A	A	A	A	A	G	A	A	A	G	A	A	A	A	A	A	H	G	A	A	A	G	A	A	G	A	A	A	A	A	A	A	A	G	G	H	A
JAX00350824	13	15180831	1	A	G	A	A	G	A	A	A	A	G	A	A	A	A	A	A	A	G	A	G	A	G	A	H	A	A	A	A	A	A	A	A	G	A	H	G	A	G	H	A	H	H	A	A	A	A
JAX00350831	13	15201518	0	G	A	G	G	G	G	G	A	G	G	G	G	G	G	G	G	G	G	G	G	G	G	G	G	G	H	G	G	G	G	A	G	G	G	G	G	G	G	G	G	G	G	G	A	G	G
JAX00350832	13	15201589	0	A	G	A	A	A	A	G	A	A	A	H	A	A	G	A	A	A	A	A	A	G	A	A	A	A	H	A	A	A	A	A	H	A	A	A	A	A	A	H	A	A	H	A	A	A	A
JAX00350833	13	15201655	1	G	T	G	G	T	G	G	G	G	T	G	G	G	G	G	G	G	T	G	T	G	T	G	H	G	G	G	G	G	G	G	G	T	G	H	T	G	T	H	G	H	H	G	G	G	G
JAX00202080	13	15201681	1	A	G	A	A	A	A	A	G	G	A	A	A	A	A	G	A	A	A	G	A	A	A	A	A	A	H	G	A	A	A	G	A	A	G	A	A	A	A	A	A	A	A	G	G	H	A
JAX00350836	13	15203663	0	C	T	C	C	C	C	T	C	C	C	T	C	C	T	C	C	C	C	C	C	T	C	C	C	C	H	C	C	C	C	C	H	C	C	C	C	C	C	H	C	C	H	C	C	C	C
JAX00350837	13	15203828	1	A	C	A	A	C	A	C	C	C	C	C	A	A	C	C	A	A	C	C	C	C	C	A	H	A	C	C	A	A	A	C	H	C	C	H	C	A	C	C	A	H	C	C	C	H	A
JAX00350839	13	15204326	0	C	T	C	C	C	C	C	C	T	C	C	C	C	C	T	C	C	C	T	C	C	C	C	C	C	C	H	C	C	C	C	C	C	H	C	C	C	C	C	C	C	C	H	C	C	C
JAX00042029	13	15210436	1	T	C	T	T	C	T	C	C	C	C	C	T	T	C	C	T	T	C	C	C	C	C	T	H	T	C	C	T	T	T	C	H	C	C	H	C	T	C	C	T	H	C	C	C	H	T
JAX00042030	13	15210674	1	A	G	A	A	G	A	G	G	G	G	G	A	A	G	G	A	A	G	G	G	G	G	A	H	A	G	G	A	A	A	G	H	G	G	H	G	A	G	G	A	H	G	G	G	H	A
JAX00042031	13	15213126	1	T	C	T	T	C	T	C	C	C	C	C	T	T	C	C	T	T	C	C	C	C	C	T	H	T	C	C	T	T	T	C	H	C	C	H	C	T	C	C	T	H	C	C	C	H	T
JAX00350842	13	15221500	0	T	A	T	T	T	T	T	T	A	T	T	T	T	T	A	T	T	T	A	T	T	T	T	T	T	T	A	T	T	T	T	T	T	A	T	T	T	T	T	T	T	T	A	H	H	T
JAX00042032	13	15247071	0	T	C	T	T	C	T	C	C	C	C	C	T	T	C	C	T	T	C	C	C	C	C	T	H	T	C	C	T	T	T	C	H	C	C	H	C	T	C	C	T	H	C	C	C	H	T
JAX00350844	13	15248517	0	T	C	T	T	C	T	C	T	T	C	C	T	T	C	T	T	T	H	T	C	C	C	T	H	T	H	T	T	T	T	T	H	C	T	H	C	T	C	C	T	H	C	T	T	T	T
JAX00042033	13	15248630	1	C	T	C	C	T	C	T	C	C	T	T	C	C	T	C	C	C	T	C	T	T	T	C	H	C	H	C	C	C	C	C	H	T	C	H	T	C	T	T	C	H	T	C	C	C	C
JAX00350845	13	15248714	0	G	T	G	G	T	G	T	G	T	T	T	G	G	T	T	G	G	T	T	T	T	T	G	H	G	H	T	G	G	G	G	H	T	T	H	T	G	T	T	G	H	T	T	H	H	G
JAX00350846	13	15264527	1	T	C	T	T	C	T	T	C	C	C	T	T	T	T	C	T	T	C	C	C	T	C	T	H	T	H	C	T	T	T	C	T	C	C	H	C	T	C	H	T	H	H	C	C	H	T
JAX00350848	13	15267088	1	A	G	A	A	A	A	A	A	G	A	A	A	A	A	G	A	A	A	G	A	A	A	A	A	A	A	G	A	A	A	A	A	A	G	A	A	A	A	A	A	A	A	G	H	H	A
JAX00350850	13	15267816	0	T	C	T	T	T	T	T	C	C	T	T	T	T	T	C	T	T	T	C	T	T	T	T	T	T	H	C	T	T	T	C	T	T	C	T	T	T	T	T	T	T	T	C	C	H	T
JAX00350851	13	15275393	0	T	C	T	T	C	T	T	T	T	C	T	T	T	T	T	T	T	C	T	C	T	C	T	H	T	T	T	T	T	T	T	T	C	T	H	C	T	C	H	T	H	H	T	T	T	T
JAX00350852	13	15275469	1	T	G	T	T	G	T	T	G	G	G	T	T	T	T	G	T	T	G	G	G	T	G	T	H	T	H	G	T	T	T	G	T	G	G	H	G	T	G	H	T	H	H	G	G	H	T
JAX00350854	13	15284433	0	G	A	G	G	G	G	G	G	A	G	G	G	G	G	A	G	G	G	A	G	G	G	G	G	G	G	A	G	G	G	G	G	G	A	G	G	G	G	G	G	G	G	A	H	H	G
JAX00350855	13	15284479	1	G	C	G	G	G	G	G	C	C	G	G	G	G	G	C	G	G	G	C	G	G	G	G	G	G	H	C	G	G	G	C	G	G	C	G	G	G	G	G	G	G	G	C	C	H	G
JAX00350856	13	15285748	0	G	T	G	G	T	G	G	G	G	G	G	G	G	G	G	G	G	T	G	T	G	G	G	G	G	G	G	G	G	G	G	G	T	G	H	G	G	G	H	G	H	G	G	G	G	G
JAX00042035	13	15298529	1	C	T	C	C	C	C	C	T	T	C	C	C	C	C	T	C	C	C	T	C	C	C	C	C	C	H	T	C	C	C	T	C	C	T	C	C	C	C	C	C	C	C	T	T	H	C
JAX00042036	13	15303982	0	T	G	T	T	G	T	T	G	G	G	T	T	T	T	G	T	T	G	G	G	T	G	T	H	T	H	G	T	T	T	G	T	G	G	H	G	T	G	H	T	H	H	G	G	H	T
JAX00042037	13	15304761	0	C	T	C	C	T	C	C	C	C	T	C	C	C	C	C	C	C	T	C	T	C	T	C	H	C	C	C	C	C	C	C	C	T	C	H	T	C	T	H	C	H	H	C	C	C	C
JAX00350857	13	15309829	0	C	T	C	C	C	C	C	C	T	C	C	C	C	C	T	C	C	C	T	C	C	C	C	C	C	C	T	C	C	C	C	C	C	T	C	C	C	C	C	C	C	C	T	H	H	C
JAX00350858	13	15310557	0	C	T	C	C	C	C	C	T	C	C	C	C	C	C	C	C	C	C	C	C	C	C	C	C	C	H	C	C	C	C	T	C	C	C	C	C	C	C	C	C	C	C	C	H	C	C
JAX00350859	13	15317935	0	G	A	G	G	G	G	G	A	G	G	G	G	G	G	G	G	G	G	G	G	G	G	G	G	G	G	G	G	G	G	A	G	G	G	G	G	G	G	G	G	G	G	G	H	G	G
JAX00350860	13	15326691	0	C	A	C	C	C	C	A	C	C	C	A	C	C	A	C	C	C	C	C	C	A	C	C	C	C	H	C	C	C	C	C	H	C	C	C	C	C	C	H	C	C	H	C	C	C	C
JAX00350863	13	15338488	1	G	T	G	G	G	G	T	G	G	G	T	G	G	T	G	G	G	G	G	G	T	G	G	G	G	H	G	G	G	G	G	H	G	G	G	G	G	G	H	G	G	H	G	G	G	G
JAX00042040	13	15344684	1	T	C	T	T	T	T	T	C	C	T	T	T	T	T	C	T	T	T	C	T	T	T	T	T	T	H	C	T	T	T	C	T	T	C	T	T	T	T	T	T	T	T	C	C	H	T
JAX00202083	13	15355410	1	A	G	A	A	A	A	A	G	G	A	A	A	A	A	G	A	A	A	G	A	A	A	A	A	A	H	G	A	A	A	G	A	A	G	A	A	A	A	A	A	A	A	G	G	H	A
JAX00202084	13	15355448	0	G	A	G	G	G	G	G	G	A	G	G	G	G	G	A	G	G	G	A	G	G	G	G	G	G	G	A	G	G	G	G	G	G	A	G	G	G	G	G	G	G	G	A	H	H	G
JAX00350865	13	15363290	1	T	C	T	T	T	T	C	C	C	T	C	T	T	C	C	T	T	T	C	T	C	T	T	T	T	C	C	T	T	T	C	H	T	C	T	T	T	T	H	T	T	H	C	C	H	T
JAX00042041	13	15378360	0	C	T	C	C	C	C	T	T	T	C	T	C	C	T	T	C	C	C	T	C	T	C	C	C	C	T	T	C	C	C	T	H	C	T	C	C	C	C	H	C	C	H	T	T	H	C
JAX00350870	13	15379616	0	T	C	T	T	T	T	T	T	C	T	T	T	T	T	H	T	T	T	H	T	T	T	T	T	T	T	C	T	T	T	T	T	T	H	T	T	T	T	T	T	T	T	C	T	T	T
JAX00350872	13	15393231	0	C	T	C	C	C	C	C	T	T	C	C	C	C	C	T	C	C	C	T	C	C	C	C	C	C	C	T	C	C	C	T	C	C	T	C	C	C	C	C	C	C	C	T	T	H	C
JAX00350873	13	15393628	1	C	T	C	C	C	C	C	C	T	C	C	C	C	C	T	C	C	C	H	C	C	C	C	C	C	C	T	C	C	C	C	C	C	T	C	C	C	C	C	C	C	C	T	H	H	C
JAX00042043	13	15395617	0	A	G	A	A	G	A	G	G	G	G	G	A	A	G	G	A	A	G	G	G	G	G	A	H	A	G	G	A	A	A	G	H	G	G	H	G	A	G	G	A	H	G	G	G	H	A
JAX00350875	13	15404145	0	T	A	T	T	T	A	T	T	T	T	T	H	T	T	T	T	A	T	T	T	T	T	A	H	H	T	T	T	T	T	T	T	T	T	H	T	A	T	T	A	T	T	T	T	T	T
JAX00350876	13	15404997	0	G	A	G	G	G	G	A	A	A	G	A	G	G	A	A	G	G	G	A	G	A	G	G	G	G	A	A	G	G	G	A	H	G	A	G	G	G	G	H	G	G	H	A	A	H	G
JAX00350877	13	15409952	0	G	A	G	G	G	G	A	G	G	G	H	G	G	A	G	G	G	G	G	G	A	G	G	G	G	H	G	G	G	G	G	H	G	G	G	G	G	G	H	G	G	H	G	G	G	G
JAX00042044	13	15420628	0	C	T	C	C	C	C	C	T	T	C	C	C	C	C	T	C	C	C	T	C	C	C	C	C	C	H	T	C	C	C	T	C	C	T	C	C	C	C	C	C	C	C	T	T	H	C
JAX00042045	13	15421848	1	G	C	G	G	G	G	G	G	C	G	G	G	G	G	C	G	G	G	H	G	G	G	G	G	G	G	C	G	G	G	G	G	G	C	G	G	G	G	G	G	G	G	C	H	H	G
JAX00350880	13	15424644	0	G	A	G	G	G	G	G	A	A	G	G	G	G	G	A	G	G	G	A	G	G	G	G	G	G	H	A	G	G	G	A	G	G	A	G	G	G	G	G	G	G	G	A	A	H	G
JAX00350881	13	15425244	1	G	A	G	G	G	G	G	A	G	G	G	G	G	G	G	G	G	G	H	G	G	G	G	G	G	H	G	G	G	G	A	G	G	G	G	G	G	G	G	G	G	G	G	H	G	G
JAX00350882	13	15428277	1	A	G	A	A	A	A	A	A	G	A	A	A	A	A	G	A	A	A	H	A	A	A	A	A	A	A	G	A	A	A	A	A	A	G	A	A	A	A	A	A	A	A	G	H	H	A
JAX00042046	13	15431101	1	G	T	G	G	G	G	T	T	T	G	T	G	G	T	T	G	G	G	T	G	T	G	G	G	G	T	T	G	G	G	T	H	G	T	G	G	G	G	H	G	G	H	T	T	H	G
JAX00350885	13	15456139	0	T	C	T	T	T	T	T	C	T	T	H	T	T	T	T	T	T	T	H	T	T	T	T	T	T	H	T	T	T	T	C	T	T	T	T	T	T	T	T	T	T	T	T	H	T	T
JAX00042048	13	15459316	0	T	G	T	T	T	T	T	G	G	T	T	T	T	T	G	T	T	T	G	T	T	T	T	T	T	H	G	T	T	T	G	T	T	G	T	T	T	T	T	T	T	T	G	G	H	T
JAX00042049	13	15460188	0	A	G	A	A	A	A	A	G	G	A	A	A	A	A	G	A	A	A	G	A	A	A	A	A	A	H	G	A	A	A	G	A	A	G	A	A	A	A	A	A	A	A	G	G	H	A
JAX00042050	13	15481597	1	C	T	C	C	C	C	C	T	T	C	C	C	C	C	T	C	C	C	T	C	C	C	C	C	C	H	T	C	C	C	T	C	C	T	C	C	C	C	C	C	C	C	T	T	H	C
JAX00350888	13	15498658	1	T	A	T	T	T	T	T	A	T	T	T	T	T	T	T	T	T	T	H	T	T	T	T	T	T	H	T	T	T	T	A	T	T	T	T	T	T	T	T	T	T	T	T	H	T	T
JAX00350891	13	15516606	1	G	A	G	G	G	G	G	G	A	G	G	G	G	G	A	G	G	G	H	G	G	G	G	G	G	G	A	G	G	G	G	G	G	A	G	G	G	G	G	G	G	G	A	H	H	G
JAX00350892	13	15519650	0	G	A	G	G	G	G	G	G	A	G	G	G	G	G	A	G	G	G	A	G	G	G	G	G	G	G	A	G	G	G	G	G	G	A	G	G	G	G	G	G	G	G	A	H	H	G
JAX00042054	13	15540734	1	C	T	C	C	C	C	C	T	T	C	C	C	C	C	T	C	C	C	T	C	C	C	C	C	C	H	T	C	C	C	T	C	C	T	C	C	C	C	C	C	C	C	T	T	H	C
JAX00350895	13	15562541	0	T	G	T	T	T	T	G	G	G	T	G	T	T	G	G	T	T	T	G	T	G	T	T	T	T	G	G	T	T	T	G	H	T	G	T	T	T	T	H	T	T	H	G	G	H	T
JAX00350897	13	15562918	0	T	C	T	T	T	T	T	C	C	T	T	T	T	T	C	T	T	T	C	T	T	T	T	T	T	H	C	T	T	T	C	T	T	C	T	T	T	T	T	T	T	T	C	C	H	T
JAX00350898	13	15563530	1	G	T	G	G	G	G	G	T	G	G	G	G	G	G	G	G	G	G	G	G	G	G	G	G	G	H	G	G	G	G	T	G	G	G	G	G	G	G	G	G	G	G	G	H	G	G
JAX00350900	13	15575942	0	C	A	C	C	C	C	C	C	A	C	C	C	C	C	A	C	C	C	A	C	C	C	C	C	C	C	A	C	C	C	C	C	C	A	C	C	C	C	C	C	C	C	A	H	H	C
JAX00042056	13	15576131	0	C	T	C	C	C	C	C	T	T	C	C	C	C	C	T	C	C	C	T	C	C	C	C	C	C	H	T	C	C	C	T	C	C	T	C	C	C	C	C	C	C	C	T	T	H	C
JAX00350902	13	15578379	0	A	G	A	A	A	A	G	G	G	A	G	A	A	G	G	A	A	A	G	A	G	A	A	A	A	G	G	A	A	A	G	H	A	G	A	A	A	A	H	A	A	H	G	G	H	A
JAX00042057	13	15578820	0	T	C	T	T	T	T	C	C	C	T	C	T	T	C	H	T	T	T	H	T	C	T	T	T	T	C	H	T	T	T	C	H	T	C	T	T	T	T	H	T	T	H	C	C	T	T
JAX00042058	13	15591418	0	G	A	G	G	G	G	A	A	A	G	A	G	G	A	A	G	G	G	A	G	A	G	G	G	G	A	A	G	G	G	A	H	G	A	G	G	G	G	H	G	G	H	A	A	H	G
JAX00350903	13	15600081	0	C	T	C	C	C	C	C	T	C	C	C	C	C	C	C	C	C	C	C	C	C	C	C	C	C	C	C	C	C	C	T	C	C	C	C	C	C	C	C	C	C	C	C	H	C	C
JAX00350904	13	15613837	1	T	C	T	T	T	T	C	T	T	T	C	T	T	C	T	T	T	T	T	T	C	T	T	T	T	C	T	T	T	T	T	H	T	T	T	T	T	T	H	T	T	H	T	T	T	T
JAX00350905	13	15613919	0	A	G	A	A	A	A	G	A	A	A	G	A	A	G	A	A	A	A	A	A	G	A	A	A	A	G	A	A	A	A	A	H	A	A	A	A	A	A	H	A	A	G	A	A	A	A
JAX00042060	13	15614041	0	T	C	T	T	T	T	C	C	C	T	C	T	T	C	C	T	T	T	C	T	C	T	T	T	T	C	C	T	T	T	C	H	T	C	T	T	T	T	H	T	T	H	C	C	H	T
JAX00350907	13	15619588	1	A	G	A	A	A	A	G	A	A	A	G	A	A	G	A	A	A	A	A	A	G	A	A	A	A	G	A	A	A	A	A	H	A	A	A	A	A	A	H	A	A	H	A	A	A	A
JAX00042061	13	15637329	0	T	C	T	T	T	T	T	T	C	T	T	T	T	T	C	T	T	T	C	T	T	T	T	T	T	T	C	T	T	T	T	T	T	C	T	T	T	T	T	T	T	T	C	H	H	T
JAX00350910	13	15642958	1	A	T	A	A	A	A	T	T	T	A	T	A	A	T	T	A	A	A	T	A	T	A	A	A	A	T	T	A	A	A	T	H	A	T	A	A	A	A	H	A	A	H	T	T	H	A
JAX00042062	13	15643500	1	C	A	C	C	C	C	A	A	A	C	A	C	C	A	A	C	C	C	A	C	A	C	C	C	C	A	A	C	C	C	A	H	C	A	C	C	C	C	H	C	C	H	A	A	H	C
JAX00042064	13	15646976	1	G	A	G	G	G	G	A	A	A	G	A	G	G	A	A	G	G	G	A	G	A	G	G	G	G	A	A	G	G	G	A	H	G	A	G	G	G	G	H	G	G	H	A	A	H	G
JAX00350914	13	15654153	1	A	T	A	A	T	A	A	A	A	A	A	A	A	A	A	A	A	T	A	T	A	A	A	A	A	A	A	A	A	A	A	A	T	A	H	A	A	A	H	A	H	A	A	A	A	A
JAX00350917	13	15660385	0	T	C	T	T	T	T	C	C	C	T	C	T	T	C	C	T	T	T	C	T	C	T	T	T	T	C	C	T	T	T	C	H	T	C	T	T	T	T	C	T	T	H	C	C	H	T
JAX00350921	13	15688400	0	C	T	C	C	C	C	C	C	T	C	C	C	C	C	T	C	C	C	H	C	C	C	C	C	C	C	T	C	C	C	C	C	C	T	C	C	C	C	C	C	C	C	T	H	H	C
JAX00350922	13	15692465	0	T	C	T	T	T	T	T	C	C	T	T	T	T	T	C	H	T	T	C	T	T	T	T	T	T	H	C	T	T	T	C	T	T	C	T	T	T	T	T	T	T	T	C	C	H	T
JAX00042065	13	15701707	0	A	G	A	A	A	A	A	G	A	A	A	A	A	A	A	A	A	A	A	A	A	A	A	A	A	H	A	A	A	A	G	A	A	A	A	A	A	A	A	A	A	A	A	H	A	A
JAX00042067	13	15705592	0	C	T	C	C	C	C	T	T	T	C	T	C	C	T	T	C	C	C	T	C	T	C	C	C	C	T	T	C	C	C	T	H	C	T	C	C	C	C	H	C	C	H	T	T	H	C
JAX00350923	13	15705643	0	C	T	C	C	C	C	C	T	C	C	C	C	C	C	C	C	C	C	C	C	C	C	C	C	C	H	C	C	C	C	T	C	C	C	C	C	C	C	C	C	C	C	C	H	C	C
JAX00350924	13	15710280	0	C	A	C	C	C	C	A	A	A	C	A	C	C	A	A	C	C	C	A	C	A	C	C	C	C	A	A	C	C	C	A	H	C	A	C	C	C	C	H	C	C	H	A	A	A	C
JAX00350926	13	15730223	1	C	T	T	C	C	C	C	C	C	C	C	H	T	C	C	T	C	C	C	C	C	C	C	C	C	C	C	H	T	T	C	H	C	C	C	C	C	C	C	C	C	C	C	C	C	T
JAX00350927	13	15730266	0	T	C	T	T	T	T	T	C	C	T	T	T	T	T	C	T	T	T	C	T	T	T	T	T	T	H	C	T	T	T	C	T	T	C	T	T	T	T	T	T	T	T	C	C	H	T
JAX00350929	13	15736173	0	G	A	G	G	G	G	A	G	G	G	A	G	G	A	G	G	G	G	G	G	A	G	G	G	G	H	G	G	G	G	G	H	G	G	G	G	G	G	H	G	G	H	G	G	G	G
JAX00042070	13	15739655	1	G	A	G	G	G	G	G	A	A	G	G	G	G	G	A	G	G	G	A	G	G	G	G	G	G	H	A	G	G	G	A	G	G	A	G	G	G	G	G	G	G	G	A	A	H	G
JAX00350930	13	15740125	1	C	T	C	C	C	C	T	C	C	C	T	C	C	T	C	C	C	C	C	C	T	C	C	C	C	H	C	C	C	C	C	H	C	C	C	C	C	C	H	C	C	H	C	C	C	C
JAX00350931	13	15749031	1	G	A	G	G	G	G	G	G	G	A	G	G	G	G	G	G	G	G	G	G	G	A	G	H	G	G	G	G	G	G	G	G	G	G	G	A	G	A	G	G	G	H	G	G	G	G
JAX00350932	13	15764174	0	G	A	G	G	G	G	G	G	A	G	G	G	G	G	A	G	G	G	A	G	G	G	G	G	G	G	A	G	G	G	G	G	G	A	G	G	G	G	G	G	G	G	A	H	G	G
JAX00042071	13	15764191	0	T	C	T	T	T	T	T	C	C	C	T	T	T	T	C	T	T	T	C	T	T	C	T	H	T	H	C	T	T	T	C	T	T	C	T	C	T	C	T	T	T	H	C	C	H	T
JAX00350935	13	15780342	1	T	G	T	T	T	T	T	T	T	G	T	T	T	T	T	T	T	T	T	T	T	G	T	H	T	T	T	T	T	T	T	T	T	T	T	G	T	G	T	T	T	H	T	T	T	T
JAX00350936	13	15780483	1	C	G	C	C	C	C	C	C	C	G	C	C	C	C	C	C	C	C	C	C	C	G	C	H	C	C	C	C	C	C	C	C	C	C	C	G	C	G	C	C	C	H	C	C	C	C
JAX00350937	13	15782271	1	C	T	C	C	C	C	C	C	C	T	C	C	C	C	C	C	C	C	C	C	C	T	C	H	C	C	C	C	C	C	C	C	C	C	C	T	C	T	C	C	C	H	C	C	C	C
JAX00042072	13	15782841	0	A	C	A	A	C	A	A	C	C	C	A	A	A	A	C	A	A	C	C	C	A	C	A	A	A	H	C	A	A	A	C	A	C	C	H	C	A	C	H	A	H	H	C	C	H	A
JAX00042073	13	15783024	1	A	G	A	A	G	A	A	G	G	G	A	A	A	A	G	A	A	G	G	G	A	G	A	H	A	H	G	A	A	A	G	A	G	G	H	G	A	G	H	A	H	H	G	G	H	A
JAX00350939	13	15783771	0	G	C	G	G	G	G	G	C	G	G	G	G	G	G	G	G	G	G	G	G	G	G	G	G	G	H	G	G	G	G	C	G	G	G	G	G	G	G	G	G	G	G	G	H	G	G
JAX00350942	13	15806068	0	G	A	G	G	G	G	G	G	A	G	G	G	G	G	A	G	G	G	A	G	G	G	G	G	G	G	A	G	G	G	G	G	G	A	G	G	G	G	G	G	G	G	A	H	H	G
JAX00350944	13	15814006	0	A	G	A	A	A	A	A	G	G	A	A	A	A	A	G	A	A	A	G	A	A	A	A	A	A	H	G	A	A	A	G	A	A	G	A	A	A	A	A	A	A	A	G	G	H	A
JAX00042075	13	15815395	0	T	C	T	T	C	T	C	C	C	C	C	T	T	C	C	T	T	C	C	C	C	C	T	H	T	C	C	T	T	T	C	H	C	C	H	C	T	C	C	T	H	C	C	C	H	T
JAX00350945	13	15815648	0	C	T	C	C	C	C	C	C	T	C	C	C	C	C	T	C	C	C	T	C	C	C	C	C	C	C	T	C	C	C	C	C	C	T	C	C	C	C	C	C	C	C	T	H	H	C
JAX00350947	13	15816620	1	C	A	C	C	C	C	C	A	C	C	C	C	C	C	C	C	C	C	C	C	C	C	C	C	C	H	C	C	C	C	A	C	C	C	C	C	C	C	C	C	C	C	C	H	C	C
JAX00042076	13	15827977	0	T	C	T	T	C	T	C	C	C	C	C	H	T	C	C	T	T	C	C	C	C	C	T	H	T	C	C	T	T	T	C	H	C	C	H	C	T	C	C	T	C	C	C	C	T	T
JAX00350949	13	15851469	0	C	A	C	C	C	C	C	C	A	C	C	C	C	C	A	C	C	C	A	C	C	C	C	C	C	C	A	C	C	C	C	C	C	A	C	C	C	C	C	C	C	C	A	H	H	C
JAX00350950	13	15851717	0	T	G	T	T	G	T	T	T	T	T	T	T	T	T	T	T	T	G	T	G	T	T	T	T	T	T	T	T	T	T	T	T	G	T	H	T	T	T	H	T	G	T	H	T	T	T
JAX00042077	13	15860982	1	G	C	G	G	G	G	G	C	C	G	G	G	G	G	C	G	G	G	C	G	G	G	G	G	G	H	C	G	G	G	C	G	G	C	G	G	G	G	G	G	G	G	C	C	H	G
JAX00350951	13	15864676	0	T	C	T	T	C	T	T	C	C	T	T	T	T	T	C	T	T	C	C	C	T	T	T	T	T	H	C	T	T	T	C	T	C	C	H	T	T	T	H	T	H	T	C	C	H	T
JAX00042079	13	15864991	0	T	C	T	T	C	T	T	C	C	T	T	T	T	T	C	T	T	C	C	C	T	T	T	T	T	H	C	T	T	T	C	T	C	C	H	T	T	T	H	T	H	T	C	C	H	T
JAX00350952	13	15865810	1	A	G	A	A	A	A	A	G	G	A	A	A	A	A	G	A	A	A	G	A	A	A	A	A	A	H	G	A	A	A	G	A	A	G	A	A	A	A	A	A	A	A	G	G	H	A
JAX00350953	13	15874158	0	G	A	G	G	G	G	G	G	G	A	G	G	G	G	G	G	G	G	G	G	G	A	G	H	G	G	G	G	G	G	G	G	G	G	G	A	G	A	G	G	G	H	G	G	G	G
JAX00350954	13	15881261	0	A	G	A	A	A	A	A	A	G	A	A	A	A	A	G	A	A	A	G	A	A	A	A	A	A	A	G	A	A	A	A	A	A	G	A	A	A	A	A	A	A	A	G	A	H	A
JAX00350956	13	15881904	0	T	C	T	T	T	T	T	C	C	T	T	T	T	T	C	T	T	T	C	T	T	T	T	T	T	H	C	T	T	T	C	T	T	C	T	T	T	T	T	T	T	T	C	C	H	T
JAX00042080	13	15884952	0	C	T	C	C	T	C	C	T	T	T	C	C	C	C	T	C	C	T	T	T	C	T	C	H	C	H	T	C	C	C	T	C	T	T	H	T	C	T	H	C	H	H	T	T	H	C
JAX00042082	13	15901306	0	T	C	T	T	C	T	T	C	C	C	T	T	T	T	C	T	T	C	C	C	T	C	T	T	T	T	C	T	T	T	C	T	C	C	H	C	T	C	H	T	C	H	C	C	T	T
JAX00350961	13	15905025	0	T	C	T	T	T	T	T	C	T	T	T	T	T	T	T	T	T	T	T	T	T	T	T	T	T	H	T	T	T	T	C	T	T	T	T	T	T	T	T	T	T	T	T	H	T	T
JAX00350962	13	15905258	1	G	A	G	G	G	G	G	A	A	G	G	G	G	G	A	G	G	G	A	G	G	G	G	G	G	H	A	G	G	G	A	G	G	A	G	G	G	G	G	G	G	G	A	A	H	G
JAX00042083	13	15941599	1	T	A	T	T	T	T	T	A	A	A	T	T	T	T	A	T	T	T	A	T	T	A	T	H	T	H	A	T	T	T	A	T	T	A	T	A	T	A	T	T	T	H	A	A	H	T
JAX00042084	13	15942734	0	A	G	A	A	A	A	A	G	G	G	A	A	A	A	G	A	A	A	H	A	A	G	A	H	A	H	G	A	A	A	G	A	A	G	A	G	A	G	A	A	A	H	G	G	H	A
JAX00042085	13	15942776	0	G	A	G	G	G	G	G	A	A	A	G	G	G	G	A	G	G	G	A	G	G	A	G	H	G	H	A	G	G	G	A	G	G	A	G	A	G	A	G	G	G	H	A	A	H	G
JAX00350966	13	15943684	1	A	G	A	A	A	A	A	A	G	G	A	A	A	A	G	A	A	A	G	A	A	G	A	H	A	A	G	A	A	A	A	A	A	G	A	G	A	G	A	A	A	H	G	H	H	A
JAX00350967	13	15943961	1	C	A	C	C	C	C	C	C	A	C	C	C	C	C	A	C	C	C	A	C	C	C	C	C	C	C	A	C	C	C	C	C	C	A	C	C	C	C	C	C	C	C	A	H	H	C
JAX00350968	13	15946732	0	T	G	T	T	T	T	T	T	T	G	T	T	T	T	T	T	T	T	T	T	T	G	T	H	T	T	T	T	T	T	T	T	T	T	T	G	T	G	T	T	T	H	T	T	T	T
JAX00350971	13	15977492	0	A	T	A	A	A	A	A	T	A	A	H	H	A	A	A	A	A	A	A	A	A	A	A	A	A	T	A	A	A	A	T	A	A	A	A	A	A	A	A	A	A	A	A	H	A	A
JAX00350973	13	15983097	0	G	A	G	G	G	G	G	G	A	G	G	G	G	G	A	G	G	G	A	G	G	G	G	G	G	G	A	G	G	G	G	G	G	A	G	G	G	G	G	G	G	G	A	H	H	G
JAX00042086	13	15991133	0	A	G	A	A	A	A	A	G	G	A	H	A	A	A	G	A	A	A	G	A	A	A	A	A	A	H	G	A	A	A	G	A	A	G	A	A	A	A	A	A	A	A	G	G	H	A
JAX00350975	13	15991223	0	A	G	A	A	A	A	A	A	G	A	A	A	A	A	G	A	A	A	G	A	A	A	A	A	A	A	G	A	A	A	A	A	A	G	A	A	A	A	A	A	A	A	G	H	H	A
JAX00042087	13	15991500	1	T	G	T	T	T	T	T	G	G	T	T	T	T	T	G	T	T	T	G	T	T	T	T	T	T	H	G	T	T	T	G	T	T	G	T	T	T	T	T	T	T	T	G	G	H	T
JAX00350976	13	15994159	0	T	A	T	T	T	T	T	A	T	T	T	T	T	T	T	T	T	T	T	T	T	T	T	T	T	H	T	T	T	T	A	T	T	T	T	T	T	T	T	T	T	T	T	H	T	T
JAX00350981	13	16002380	0	A	G	A	A	A	A	A	A	A	G	A	A	A	A	A	A	A	A	A	A	A	G	A	H	A	A	A	A	A	A	A	A	A	A	A	G	A	G	A	A	A	H	A	A	A	A
JAX00350983	13	16004219	0	T	C	T	T	T	T	T	C	C	T	T	T	T	T	C	T	T	T	C	T	T	T	T	T	T	H	C	T	T	T	C	T	T	C	T	T	T	T	T	T	T	T	C	C	H	T
JAX00350984	13	16004647	0	C	A	C	C	C	C	C	C	A	C	C	C	C	C	A	C	C	C	A	C	C	C	C	C	C	C	A	C	C	C	C	C	C	A	C	C	C	C	C	C	C	C	A	H	H	C
JAX00350985	13	16005340	1	T	A	T	T	T	T	T	T	T	A	T	T	T	T	T	T	T	T	T	T	T	A	T	H	T	T	T	T	T	T	T	T	T	T	T	A	T	A	T	T	T	H	T	T	T	T
JAX00350987	13	16015798	1	T	C	T	T	T	T	T	T	T	C	T	T	T	T	T	T	T	T	T	T	T	C	T	H	T	T	T	T	T	T	T	T	T	T	T	C	T	C	T	T	T	H	T	T	T	T
JAX00042089	13	16018762	1	G	A	G	G	G	G	G	G	A	G	G	G	G	G	A	G	G	G	A	G	G	G	G	G	G	G	A	G	G	G	G	G	G	A	G	G	G	G	G	G	G	G	A	H	H	G
JAX00042090	13	16019680	0	G	A	G	G	G	G	G	G	G	A	G	G	G	G	G	G	G	G	G	G	G	A	G	H	G	G	G	G	G	G	G	G	G	G	G	A	G	A	G	G	G	H	G	G	G	G
JAX00042091	13	16019836	0	A	G	A	A	A	A	A	A	G	A	A	A	A	A	G	A	A	A	G	A	A	A	A	A	A	A	G	A	A	A	A	A	A	G	A	A	A	A	A	A	A	A	G	A	A	A
JAX00350988	13	16048575	0	T	A	T	T	T	T	T	T	T	A	T	T	T	T	T	T	T	T	T	T	T	A	T	H	T	T	T	T	T	T	T	T	T	T	T	A	T	A	T	T	T	H	T	T	T	T
JAX00350990	13	16050239	1	T	C	T	T	T	T	T	C	C	C	T	T	T	T	C	T	T	T	C	T	T	C	T	H	T	H	C	T	T	T	C	T	T	C	T	C	T	C	T	T	T	H	C	C	H	T
JAX00350991	13	16050569	0	T	C	T	T	T	T	T	T	C	T	T	T	T	T	C	T	T	T	C	T	T	T	T	T	T	T	C	T	T	T	T	T	T	C	T	T	T	T	T	T	T	T	C	H	H	T
JAX00042092	13	16059930	0	T	C	T	T	T	T	T	C	T	C	T	T	T	T	T	T	T	T	T	T	T	C	T	H	T	H	T	T	T	T	C	T	T	T	T	C	T	C	T	T	T	H	T	H	T	T
JAX00042094	13	16060458	1	G	A	G	G	G	G	G	A	A	A	G	G	G	G	A	G	G	G	A	G	G	A	G	H	G	H	A	G	G	G	A	G	G	A	G	A	G	A	G	G	G	H	A	A	H	G
JAX00350993	13	16063985	0	A	G	A	A	A	A	A	A	G	A	A	A	A	A	G	A	A	A	G	A	A	A	A	A	A	A	G	A	A	A	A	A	A	G	A	A	A	A	A	A	A	A	G	H	H	A
JAX00350994	13	16075987	0	G	A	G	G	G	G	G	A	A	G	G	G	G	G	A	G	G	G	A	G	G	G	G	G	G	H	A	G	G	G	H	G	G	A	G	G	G	G	G	G	G	G	A	A	H	G
JAX00350995	13	16076059	1	C	T	C	C	C	C	C	T	C	C	C	C	C	C	C	C	C	C	C	C	C	C	C	C	C	H	C	C	C	C	T	C	C	C	C	C	C	C	C	C	C	C	C	H	C	C
JAX00350996	13	16077279	1	A	G	A	A	A	A	A	G	G	A	A	A	A	A	G	A	A	A	G	A	A	A	A	A	A	H	G	A	A	A	G	A	A	G	A	A	A	A	A	A	A	A	G	G	H	A
JAX00350999	13	16107375	0	T	C	T	T	T	T	T	C	C	T	T	T	T	T	C	T	T	T	C	T	T	T	T	T	T	H	C	T	T	T	C	T	T	C	T	T	T	T	T	T	T	T	C	C	H	T
JAX00351000	13	16107605	1	T	C	C	T	C	C	T	C	C	C	T	C	C	T	C	C	C	C	C	C	T	C	C	C	H	H	C	H	C	C	C	H	C	C	C	C	C	C	H	C	H	H	C	C	H	C
JAX00351002	13	16107779	1	G	A	G	G	G	G	G	G	G	A	G	G	G	G	G	G	G	G	G	G	G	A	G	H	G	G	G	G	G	G	G	G	G	G	G	A	G	A	G	G	G	H	G	G	G	G
JAX00351003	13	16107843	0	A	G	A	A	A	A	A	G	G	A	H	A	H	A	H	A	A	A	G	A	A	A	A	A	A	A	G	A	A	A	G	A	A	G	A	A	A	A	A	A	A	A	G	G	A	A
JAX00351005	13	16116279	0	A	T	A	A	T	A	A	A	A	T	A	A	A	A	A	A	A	T	A	T	A	T	A	H	A	A	A	A	A	A	A	A	T	A	H	T	A	T	H	A	H	H	A	A	A	A
JAX00351006	13	16116334	0	A	G	A	A	G	A	A	A	A	G	A	A	A	A	A	A	A	G	A	G	A	G	A	H	A	A	A	A	A	A	A	A	G	A	H	G	A	G	H	A	H	H	A	A	A	A
JAX00042097	13	16116624	1	T	C	T	T	C	T	T	C	C	C	T	T	T	T	C	T	T	C	C	C	T	C	T	H	T	H	C	T	T	T	C	T	C	C	H	C	T	C	H	T	H	H	C	C	H	T
JAX00351007	13	16118678	1	T	C	T	T	T	T	T	T	T	C	T	T	T	T	T	T	T	T	T	T	T	C	T	H	T	T	T	T	T	T	T	T	T	T	T	C	T	C	T	T	T	H	T	T	T	T
JAX00351008	13	16119420	0	G	A	G	G	G	G	G	A	G	G	G	G	G	G	G	G	G	G	G	G	G	G	G	G	G	H	G	G	G	G	A	G	G	G	G	G	G	G	G	G	G	G	G	H	G	G
JAX00042098	13	16129692	1	G	A	A	G	G	A	G	G	G	A	G	A	A	G	G	A	A	G	G	G	G	A	A	A	H	G	G	H	A	A	G	H	G	G	H	A	A	A	G	A	G	H	G	G	G	A
JAX00042100	13	16155802	1	T	C	T	T	T	T	T	C	C	C	T	T	T	T	C	T	T	T	C	T	T	C	T	H	T	H	C	T	T	T	C	T	T	C	T	C	T	C	T	T	T	H	C	C	H	T
JAX00351013	13	16166327	1	A	G	A	A	A	A	A	G	A	G	A	A	A	A	A	A	A	A	A	A	A	G	A	H	A	H	A	A	A	A	G	A	A	A	A	G	A	G	A	A	A	H	A	H	A	A
JAX00351014	13	16167070	1	C	T	C	C	C	C	C	C	T	C	C	C	C	C	T	C	C	C	T	C	C	C	C	C	C	C	T	C	C	C	C	C	C	T	C	C	C	C	C	C	C	C	T	H	H	C
JAX00351015	13	16167620	0	G	A	G	G	G	G	G	G	A	G	G	G	G	G	A	G	G	G	A	G	G	G	G	G	G	G	A	G	G	G	G	G	G	A	G	G	G	G	G	G	G	G	A	H	H	G
JAX00351017	13	16169116	1	A	G	A	A	A	A	A	G	G	G	A	A	A	A	G	A	A	A	G	A	A	G	A	H	A	H	G	A	A	A	G	A	A	G	A	G	A	G	A	A	A	H	G	G	H	A
JAX00042101	13	16171378	1	T	G	T	T	T	T	T	G	G	T	T	T	T	T	G	T	T	T	G	T	T	T	T	T	T	H	G	T	T	T	G	T	T	G	T	T	T	T	T	T	T	T	G	G	H	T
JAX00042102	13	16175476	0	A	C	A	A	A	A	A	C	C	A	A	A	A	A	C	A	A	A	C	A	A	A	A	A	A	H	C	A	A	A	C	A	A	C	A	A	A	A	A	A	A	A	C	C	H	A
JAX00042103	13	16175660	1	G	C	G	G	G	G	G	C	C	G	G	G	G	G	C	G	G	G	C	G	G	G	G	G	G	H	C	G	G	G	C	G	G	C	G	G	G	G	G	G	G	G	C	C	H	G
JAX00351023	13	16183933	1	A	G	A	A	A	A	A	A	G	A	A	A	A	A	G	A	A	A	G	A	A	A	A	A	A	A	G	A	A	A	A	A	A	G	A	A	A	A	A	A	A	A	G	H	H	A
JAX00351024	13	16184013	0	G	T	G	G	G	G	G	G	T	G	G	G	G	G	T	G	G	G	T	G	G	G	G	G	G	G	T	G	G	G	G	G	G	T	G	G	G	G	G	G	G	G	T	H	H	G
JAX00351025	13	16215027	0	T	C	T	T	T	T	T	T	C	T	T	T	T	T	C	T	H	T	C	T	T	H	T	T	T	H	C	T	T	T	T	T	T	C	T	T	T	T	T	T	T	T	C	H	H	T
JAX00042104	13	16215397	0	C	T	C	C	C	C	C	T	T	C	C	C	C	C	T	C	C	C	T	C	C	C	C	C	C	H	T	C	C	C	T	C	C	T	C	C	C	C	C	C	C	C	T	T	H	C
JAX00042105	13	16218285	0	C	A	C	C	C	C	C	C	A	C	C	C	C	C	A	C	C	C	A	C	C	C	C	C	C	C	A	C	C	C	C	C	C	A	C	C	C	C	C	C	C	C	A	H	H	C
JAX00042106	13	16219138	1	T	C	T	T	T	T	T	T	C	T	T	T	T	T	C	T	T	T	C	T	T	T	T	T	T	T	C	T	T	T	T	T	T	C	T	T	T	T	T	T	T	T	C	H	H	T
JAX00351030	13	16255137	1	G	C	G	G	G	G	G	C	C	G	G	G	G	G	C	G	G	G	C	G	G	G	G	G	G	H	C	G	G	G	C	G	G	C	G	G	G	G	G	G	G	G	C	C	H	G
JAX00351031	13	16255797	0	T	C	C	T	C	C	T	C	C	C	T	C	C	T	C	C	C	C	C	C	T	C	C	C	H	H	C	H	C	C	C	H	C	C	C	C	C	C	H	C	H	H	C	C	H	C
JAX00351032	13	16256587	1	G	A	G	G	G	G	G	A	G	G	G	G	G	G	G	G	G	G	G	G	G	G	G	G	G	H	G	G	G	G	A	G	G	G	G	G	G	G	G	G	G	G	G	H	G	G
JAX00351036	13	16267900	0	G	C	G	G	G	G	G	C	C	G	G	G	G	G	C	G	G	G	C	G	G	G	G	G	G	H	C	G	G	G	C	G	G	C	G	G	G	G	G	G	G	G	C	C	H	G
JAX00351037	13	16268116	1	A	C	A	A	A	A	A	A	C	A	A	A	A	A	C	A	A	A	C	A	A	A	A	A	A	A	C	A	A	A	A	A	A	C	A	A	A	A	A	A	A	A	C	H	H	A
JAX00351038	13	16272046	1	A	G	A	A	A	A	A	A	A	G	A	A	A	A	A	A	A	A	A	A	A	G	A	H	A	A	A	A	A	A	A	A	A	A	A	G	A	G	A	A	A	H	A	A	A	A
JAX00351040	13	16276885	1	T	C	T	T	T	T	T	T	C	T	T	T	T	T	C	T	T	T	C	T	T	T	T	T	T	T	C	T	T	T	T	T	T	C	T	T	T	T	T	T	T	T	C	H	H	T
JAX00351041	13	16276931	0	T	C	T	T	T	T	T	C	C	T	T	T	T	T	C	T	T	T	C	T	T	T	T	T	T	T	C	T	T	T	C	T	T	C	T	T	T	T	T	T	T	T	C	C	H	T
JAX00042110	13	16299912	1	G	T	G	G	G	G	G	T	T	T	G	G	G	G	T	G	G	G	T	G	G	T	G	H	G	H	T	G	G	G	T	G	G	T	G	T	G	T	G	G	G	H	T	T	H	G
JAX00351043	13	16299932	1	C	T	C	C	C	C	C	C	T	C	C	C	C	C	T	C	C	C	T	C	C	C	C	C	C	C	T	C	C	C	C	C	C	T	C	C	C	C	C	C	C	C	T	H	H	C
JAX00351044	13	16301296	0	A	C	A	A	A	A	A	A	A	C	A	A	A	A	A	A	A	A	A	A	A	C	A	H	A	A	A	A	A	A	A	A	A	A	A	C	A	C	A	A	A	H	A	A	A	A
JAX00351045	13	16301333	1	A	G	A	A	A	A	A	G	A	A	A	A	A	A	A	A	A	A	A	A	A	A	A	A	A	H	A	A	A	A	G	A	A	A	A	A	A	A	A	A	A	A	A	H	A	A
JAX00042111	13	16305556	0	A	G	A	A	A	A	A	G	G	G	A	A	A	A	G	A	A	A	G	A	A	G	A	H	A	H	G	A	A	A	G	A	A	G	A	G	A	G	A	A	A	H	G	G	H	A
JAX00042112	13	16306007	1	A	G	A	A	A	A	A	G	G	G	A	A	A	A	G	A	A	A	G	A	A	G	A	H	A	H	G	A	A	A	G	A	A	G	A	G	A	G	A	A	A	H	G	G	H	A
JAX00042114	13	16335468	0	C	A	C	C	C	C	C	A	C	C	C	C	C	C	C	C	C	C	C	C	C	C	C	C	C	H	C	C	C	C	A	C	C	C	C	C	C	C	C	C	C	C	C	H	C	C
JAX00042115	13	16335584	0	G	A	G	G	G	G	G	G	A	G	G	G	G	G	A	G	G	G	A	G	G	G	G	G	G	G	A	G	G	G	G	G	G	A	G	G	G	G	G	G	G	G	A	H	H	G
JAX00351049	13	16347743	1	T	C	T	T	T	T	T	C	T	T	T	T	T	T	T	T	T	T	T	T	T	T	T	T	T	H	T	T	T	T	C	T	T	T	T	T	T	T	T	T	T	T	T	H	T	T
JAX00351050	13	16347820	1	A	G	A	A	A	A	A	A	A	G	A	A	A	A	A	A	A	A	A	A	A	G	A	H	A	A	A	A	A	A	A	A	A	A	A	G	A	G	A	A	A	H	A	A	A	A
JAX00351051	13	16363773	0	G	T	G	G	G	G	G	T	G	G	G	G	G	G	G	G	G	G	G	G	G	G	G	G	G	H	G	G	G	G	T	G	G	G	G	G	G	G	G	G	G	G	G	H	G	G
JAX00351053	13	16364790	1	G	C	G	G	G	G	G	G	C	G	G	G	G	G	C	G	G	G	C	G	G	G	G	G	G	G	C	G	G	G	G	G	G	C	G	G	G	G	G	G	G	G	C	H	H	G
JAX00042117	13	16382904	1	G	A	G	G	G	G	G	A	A	G	G	G	G	G	A	G	G	G	A	G	G	G	G	G	G	H	A	G	G	G	A	G	G	A	G	G	G	G	G	G	G	G	A	A	H	G
JAX00042118	13	16383225	1	A	C	A	A	A	A	A	A	C	A	A	A	A	A	C	A	A	A	C	A	A	A	A	A	A	A	C	A	A	A	A	A	A	C	A	A	A	A	A	A	A	A	C	H	H	A
JAX00351057	13	16409361	1	T	C	T	T	T	T	T	C	T	T	T	T	T	T	T	T	T	T	T	T	T	T	T	T	T	H	T	T	T	T	C	T	T	T	T	T	T	T	T	T	T	T	T	H	T	T
JAX00351058	13	16410319	1	A	G	A	A	A	A	A	A	G	A	A	A	A	A	G	A	A	A	G	A	A	A	A	A	A	A	G	A	A	A	A	A	A	G	A	A	A	A	A	A	A	A	G	H	H	A
JAX00042119	13	16420817	0	T	G	T	T	T	T	T	G	G	T	T	T	T	T	G	T	T	T	G	T	T	T	T	T	T	H	G	T	T	T	G	T	T	G	T	T	T	T	T	T	T	T	G	G	H	T
JAX00351063	13	16420997	0	A	G	A	A	A	A	A	G	A	A	A	A	A	A	A	A	A	A	A	A	A	A	A	A	A	H	A	A	A	A	G	A	A	A	A	A	A	A	A	A	A	A	A	H	A	A
JAX00042120	13	16422022	1	A	G	G	A	G	G	A	G	G	G	A	G	G	A	G	G	G	G	G	G	A	G	G	G	H	H	G	H	G	G	G	H	G	G	G	G	G	G	A	G	A	H	G	G	H	G
JAX00351064	13	16422077	1	C	A	C	C	C	C	C	A	A	C	C	C	C	C	A	C	C	C	A	C	C	C	C	C	C	H	A	C	C	C	A	C	C	A	C	C	C	C	C	C	C	C	A	A	H	C
JAX00351067	13	16429964	1	G	A	G	G	G	G	G	G	G	A	G	G	G	G	G	G	G	G	G	G	G	A	G	H	G	G	G	G	G	G	G	G	G	G	G	A	G	A	G	G	G	H	G	G	G	G
JAX00351068	13	16431041	0	C	T	C	C	C	C	C	C	T	C	C	C	C	C	T	C	C	C	T	C	C	C	C	C	C	C	T	C	C	C	C	C	C	T	C	C	C	C	C	C	C	C	T	H	H	C
JAX00351070	13	16441882	0	C	A	C	C	C	C	C	A	A	C	C	C	C	C	A	C	C	C	A	C	C	C	C	C	C	H	A	C	C	C	A	C	C	A	C	C	C	C	C	C	C	C	A	A	H	C
JAX00351071	13	16443853	0	A	G	A	A	A	A	A	G	G	A	A	A	A	A	G	A	A	A	G	A	A	A	A	A	A	H	G	A	A	A	G	A	A	G	A	A	A	A	A	A	A	A	G	G	H	A
JAX00351072	13	16444919	0	T	C	T	T	T	T	T	C	T	T	T	T	T	T	T	T	T	T	T	T	T	T	T	T	T	H	T	T	T	T	C	T	T	T	T	T	T	T	T	T	T	T	T	H	T	T
JAX00351073	13	16445059	1	A	T	T	A	A	A	A	A	A	A	A	H	T	A	A	T	A	A	A	A	A	A	A	A	A	A	A	H	T	T	A	H	A	A	A	A	A	A	A	A	A	A	A	A	A	T
JAX00351074	13	16448220	1	G	A	G	G	G	G	G	G	G	A	G	G	G	G	G	G	G	G	G	G	G	A	G	H	G	G	G	G	G	G	G	G	G	G	G	A	G	A	G	G	G	H	G	G	G	G
JAX00351076	13	16457029	1	T	C	T	T	T	T	T	C	T	T	T	T	T	T	T	T	T	T	T	T	T	T	T	T	T	H	T	T	T	T	C	T	T	T	T	T	T	T	T	T	T	T	T	H	T	T
JAX00042123	13	16459432	1	T	G	G	T	T	G	T	T	T	T	T	G	G	T	T	G	G	T	T	T	T	T	G	H	H	T	T	H	G	G	T	H	T	T	H	T	G	T	T	G	T	T	T	T	T	G
JAX00202100	13	16488762	0	T	C	T	T	T	T	T	C	C	T	T	T	T	T	C	T	T	T	C	T	T	T	T	T	T	C	C	T	T	T	C	T	T	C	T	T	T	T	T	T	T	T	C	C	H	T
JAX00351082	13	16489418	1	T	C	T	T	C	T	T	C	C	T	T	T	T	T	C	T	T	C	C	C	T	T	T	T	T	H	C	T	T	T	C	T	C	C	H	T	T	T	T	T	T	T	C	C	H	T
JAX00351083	13	16491029	0	G	A	G	G	G	G	G	G	A	G	G	G	G	G	A	G	G	G	A	G	G	G	G	G	G	G	A	G	G	G	G	G	G	A	G	G	G	G	G	G	G	G	A	H	H	G
JAX00351084	13	16495930	0	A	G	A	A	G	A	A	A	A	A	A	A	A	A	A	A	A	G	A	G	A	A	A	A	A	A	A	A	A	A	A	A	G	A	A	A	A	A	A	A	A	A	A	A	A	A
JAX00351085	13	16496155	1	T	G	T	T	G	T	T	G	G	T	T	T	T	T	G	T	T	G	G	G	T	T	T	T	T	H	G	T	T	T	G	T	G	G	H	T	T	T	T	T	T	T	G	G	H	T
JAX00351087	13	16498483	0	C	T	C	C	C	C	C	T	C	C	C	C	C	C	C	C	C	C	C	C	C	C	C	C	C	H	C	C	C	C	T	C	C	C	C	C	C	C	C	C	C	C	C	H	C	C
JAX00042125	13	16510823	0	C	T	T	C	C	T	C	C	C	C	C	T	T	C	C	T	T	C	C	C	C	C	T	H	H	C	C	H	T	T	C	H	C	C	H	C	T	C	C	T	C	C	C	C	C	T
JAX00351090	13	16516877	0	T	A	T	T	T	T	T	T	A	T	T	T	T	T	A	T	T	T	A	T	T	T	T	T	T	T	A	T	T	T	T	T	T	A	T	T	T	T	T	T	T	T	A	H	H	T
JAX00042126	13	16516971	0	A	G	G	A	A	G	A	A	A	G	A	G	G	A	A	G	G	A	A	A	A	G	G	G	H	A	A	H	G	G	A	H	A	A	H	G	G	G	A	G	A	H	A	A	A	G
JAX00042127	13	16517785	1	G	C	C	G	G	C	G	G	G	C	G	C	C	G	G	C	C	G	G	G	G	C	C	C	H	G	G	H	C	C	G	H	G	G	H	C	C	C	G	C	G	H	G	G	G	C
JAX00042129	13	16524532	1	C	G	G	C	C	G	C	C	C	G	C	G	G	C	C	G	G	C	C	C	C	G	G	G	H	C	C	H	G	G	C	H	C	C	H	G	G	G	C	G	C	H	C	C	C	G
JAX00042130	13	16524897	0	C	T	T	C	C	T	C	C	C	T	C	T	T	C	C	T	T	C	C	C	C	T	T	T	H	C	C	H	T	T	C	H	C	C	H	T	T	T	C	T	C	H	C	C	C	T
JAX00351092	13	16537580	0	G	A	A	G	G	A	G	G	G	A	G	A	A	G	G	A	A	G	G	G	G	A	A	A	H	G	G	H	A	A	G	H	G	G	H	A	A	A	G	A	G	H	G	G	G	A
JAX00351093	13	16538089	0	G	T	G	G	G	G	G	T	T	G	G	G	G	G	T	G	G	G	T	G	G	G	G	G	G	G	T	G	G	G	T	G	G	T	G	G	G	G	G	G	G	G	T	T	H	G
JAX00351094	13	16539054	0	T	C	T	T	T	T	T	C	C	T	T	H	H	T	C	T	T	T	C	T	T	T	T	T	T	H	C	T	T	T	C	T	T	C	T	T	T	T	T	T	T	T	C	C	H	T
JAX00351095	13	16539071	1	C	A	C	C	C	C	C	C	A	C	C	C	C	C	A	C	C	C	A	C	C	C	C	C	C	C	A	C	C	C	C	C	C	A	C	C	C	C	C	C	C	C	A	H	H	C
JAX00351100	13	16552357	0	C	T	C	C	T	C	C	C	C	C	C	C	C	C	C	C	C	T	C	T	C	C	C	C	C	C	C	C	C	C	C	C	T	C	H	C	C	C	C	C	C	C	C	C	C	C
JAX00351101	13	16552511	1	C	A	C	C	C	C	C	A	C	C	C	C	C	C	C	C	C	C	C	C	C	C	C	C	C	H	C	C	C	C	A	C	C	C	C	C	C	C	C	C	C	C	C	H	C	C
JAX00351103	13	16553910	0	T	C	T	T	T	T	T	C	T	T	T	T	T	T	T	T	T	T	T	T	T	T	T	T	T	H	T	T	T	T	C	T	T	T	T	T	T	T	T	T	T	T	T	H	T	T
JAX00351105	13	16555931	1	G	A	G	G	G	G	G	A	G	G	G	G	G	G	G	G	G	G	G	G	G	G	G	G	G	H	G	G	G	G	A	G	G	G	G	G	G	G	G	G	G	G	G	H	G	G
JAX00351106	13	16556841	1	C	T	C	C	C	C	C	C	T	C	C	C	C	C	T	C	C	C	T	C	C	C	C	C	C	C	T	C	C	C	C	C	C	T	C	C	C	C	C	C	C	C	T	H	H	C
JAX00202101	13	16566015	0	A	G	A	A	A	A	A	G	G	A	H	A	A	A	G	A	A	A	G	A	A	A	A	A	A	H	G	A	A	A	G	A	A	G	A	A	A	A	A	A	A	A	G	G	H	A
JAX00202102	13	16566202	1	G	A	G	G	G	G	G	G	A	G	G	G	G	G	A	G	G	G	A	G	G	G	G	G	G	G	A	G	G	G	G	G	G	A	G	G	G	G	G	G	G	G	A	H	H	G
JAX00202103	13	16566220	0	C	T	C	C	C	C	C	C	T	C	C	C	C	C	T	C	C	C	T	C	C	C	C	C	C	C	T	C	C	C	C	C	C	T	C	C	C	C	C	C	C	C	T	H	H	C
JAX00042132	13	16580533	0	A	G	A	A	A	A	A	A	G	A	A	A	A	A	G	A	A	A	G	A	A	A	A	A	A	A	G	A	A	A	A	A	A	G	A	A	A	A	A	A	A	A	G	H	H	A
JAX00042133	13	16580575	0	G	A	G	G	G	G	G	G	A	G	G	G	G	G	A	G	G	G	A	G	G	G	G	G	G	G	A	G	G	G	G	G	G	A	G	G	G	G	G	G	G	G	A	H	H	G
JAX00351111	13	16597708	1	G	A	G	G	G	G	G	G	A	G	G	G	G	G	A	G	G	G	A	G	G	G	G	G	G	G	A	G	G	G	G	G	G	A	G	G	G	G	G	G	G	G	A	H	H	G
JAX00351112	13	16602029	0	G	C	G	G	G	G	G	C	G	G	G	G	G	G	G	G	G	G	G	G	G	G	G	G	G	H	G	G	G	G	C	G	G	G	G	G	G	G	G	G	G	G	G	H	G	G
JAX00351113	13	16609904	0	C	G	C	C	G	C	C	C	C	C	C	C	C	C	C	C	C	G	C	G	C	C	C	C	C	C	C	C	C	C	C	C	G	C	C	C	C	C	C	C	C	C	C	C	C	C
JAX00351114	13	16611530	0	A	G	A	A	A	A	A	A	G	A	A	A	A	A	G	A	A	A	G	A	A	A	A	A	A	A	G	A	A	A	A	A	A	G	A	A	A	A	A	A	A	A	G	H	H	A
JAX00351115	13	16611713	1	A	C	A	A	A	A	A	C	C	A	A	A	A	A	C	A	A	A	C	A	A	A	A	A	A	H	C	A	A	A	C	A	A	C	A	A	A	A	A	A	A	A	C	C	H	A
JAX00042134	13	16615125	1	G	T	T	G	G	T	G	G	G	G	G	T	T	G	G	T	T	G	G	G	G	G	T	H	H	G	G	H	T	T	G	H	G	G	H	G	T	G	G	T	G	G	G	G	G	T
JAX00042135	13	16620250	0	T	C	C	T	T	C	T	T	C	T	T	C	C	T	C	C	C	T	C	T	T	T	C	H	H	T	C	H	C	C	T	H	T	C	H	T	C	T	T	C	T	T	C	H	H	C
JAX00187799	13	16637052	1	A	G	G	A	G	G	A	A	G	G	A	G	G	A	G	G	G	G	G	G	A	G	G	G	H	A	G	H	G	G	A	H	G	G	G	G	G	G	A	G	A	H	G	H	H	G
JAX00042137	13	16643852	0	A	G	G	A	G	G	A	A	A	A	A	G	G	A	A	G	G	G	A	G	A	A	G	H	H	A	A	H	G	G	A	H	G	A	G	A	G	A	H	G	H	A	A	A	A	G
JAX00351123	13	16652206	0	C	G	C	C	C	C	C	C	G	C	C	C	C	C	G	H	C	C	G	C	C	C	C	C	C	C	G	C	C	C	C	C	C	G	C	C	C	C	C	C	C	C	G	H	H	C
JAX00042139	13	16654118	0	G	A	A	G	G	A	G	G	G	G	G	A	A	G	G	A	A	G	G	G	G	G	A	H	H	G	G	H	A	A	G	H	G	G	H	G	A	G	G	A	G	G	G	G	G	A
JAX00202105	13	16682344	0	A	C	A	A	A	A	A	C	C	A	A	A	A	A	C	A	A	A	C	A	A	A	A	A	A	H	C	A	A	A	C	A	A	C	A	A	A	A	A	A	A	A	C	C	H	A
JAX00042140	13	16688892	0	G	A	A	G	G	A	G	G	G	G	G	A	A	G	G	A	A	G	G	G	G	G	A	H	H	G	G	H	A	A	G	H	G	G	H	G	A	G	G	A	G	G	G	G	G	A
JAX00202106	13	16689437	0	G	A	G	G	G	G	G	A	A	G	G	G	G	G	A	G	G	G	A	G	G	G	G	G	G	H	A	G	G	G	A	G	G	A	G	G	G	G	G	G	G	G	A	A	H	G
JAX00351125	13	16689626	0	A	G	G	A	G	G	A	G	G	G	A	G	G	A	G	G	G	G	G	G	A	G	G	G	H	H	G	H	G	G	G	H	G	G	G	G	G	G	H	G	H	H	G	G	H	G
JAX00351126	13	16689661	1	G	A	G	G	G	G	G	A	A	G	G	G	G	G	A	G	G	G	A	G	G	G	G	G	G	H	A	G	G	G	A	G	G	A	G	G	G	G	G	G	G	G	A	A	H	G
JAX00351127	13	16689686	1	C	T	C	C	T	C	C	C	C	T	C	C	C	C	C	C	C	T	C	T	C	T	C	H	C	C	C	C	C	C	C	C	T	C	H	T	C	T	H	C	H	H	C	C	C	C
JAX00042141	13	16692514	1	C	T	T	C	T	T	C	T	T	T	C	T	T	C	T	T	T	T	T	T	C	T	T	T	H	H	T	H	T	T	T	H	T	T	T	T	T	T	H	T	H	H	T	T	H	T
JAX00351133	13	16695812	1	C	T	C	C	C	C	C	T	C	C	C	C	C	C	C	C	C	C	C	C	C	C	C	C	C	H	C	C	C	C	T	C	C	C	C	C	C	C	C	C	C	C	C	H	C	C
JAX00351135	13	16700382	0	C	T	C	C	C	C	C	T	C	C	C	C	C	C	C	C	C	C	C	C	C	C	C	C	C	H	C	C	C	C	T	C	C	C	C	C	C	C	C	C	C	C	C	H	C	C
JAX00351136	13	16700712	1	T	G	T	T	T	T	T	G	G	G	T	T	T	T	G	T	T	T	G	T	T	G	T	H	T	H	G	T	T	T	G	T	T	G	T	G	T	G	T	T	T	H	G	G	H	T
JAX00351137	13	16701028	0	C	T	C	C	C	C	C	C	C	T	C	C	C	C	C	C	C	C	C	C	C	T	C	T	C	C	C	C	C	C	C	C	C	C	C	T	C	T	C	C	C	T	C	C	C	C
[truncated: 15,824 more rows]
[truncated: 127 more columns]
