# Supplementary material for: Genetic Analysis of Hematological Parameters in Incipient Lines of the Collaborative Cross
Source: G3 (Bethesda). 2012 Feb 1;2(2):157–65. doi: 10.1534/g3.111.001776 (PMC3284323; doi:10.1534/g3.111.001776)
Supplement: Supporting Information [file supp_2.2.157_TableS2.zip › chr14.csv]

id	chr	position	array	call0	call2	B/J	C57BL/6J	129/SvlmJ	NOD/LtJ	NZO/LtJ	CAST/EiJ	PWK/PhJ.2	WSB/EiJ	OR13m69	OR205m51	OR549m62	OR857m67	OR941m72	OR1390m66	OR1519m154	OR1536m143	OR2020m60	OR829m74	OR1122m139	OR125m64	OR190m55	OR220m52	OR291m157	OR380m69	OR489m79	OR555m52	OR559m152	OR699m69	OR779m146	OR822m147	OR896m61	OR940m160	OR1246m70	OR1401m157	OR1427m53	OR2075m59	OR2168m52	OR773m68	OR3594m47	OR3066m50	OR5066m143	OR3289m52	OR5049m130	OR5154m140
JAX00372120	14	6530122	0	T	C	T	T	T	C	C	T	T	T	T	T	H	T	T	C	T	T	T	C	T	T	C	T	T	C	T	T	T	T	T	T	T	T	T	T	C	T	H	T	H	H	C	T	H	T
JAX00372121	14	6530200	1	T	A	T	T	A	T	T	T	T	T	T	H	T	T	T	T	T	T	T	T	T	T	T	H	T	T	T	T	A	T	T	T	T	T	A	T	T	T	H	T	T	T	T	T	T	T
JAX00372124	14	6544818	0	G	A	G	G	G	A	A	G	G	G	G	G	H	G	G	A	G	G	G	A	G	G	A	G	G	A	G	G	G	G	G	G	G	G	G	G	A	G	H	G	H	H	A	G	H	G
JAX00372125	14	6546709	0	G	A	G	G	G	G	G	A	G	G	G	H	G	G	G	A	G	G	G	G	G	G	G	G	G	G	A	G	G	G	G	G	H	A	G	G	G	G	G	H	G	G	G	G	A	A
JAX00049796	14	6547584	1	T	A	T	T	A	A	A	A	A	A	T	A	H	A	T	A	A	A	A	A	A	T	A	H	T	A	A	T	A	T	T	A	A	A	A	T	A	H	A	A	A	A	A	H	A	A
JAX00204231	14	6554482	0	A	G	A	A	G	A	A	A	G	A	A	G	A	A	A	A	A	G	A	A	A	A	A	H	A	A	A	A	G	A	A	G	A	A	G	A	A	A	H	G	H	A	A	A	A	A
JAX00049797	14	6571642	1	T	C	T	T	C	T	T	T	C	T	T	H	T	T	T	T	T	C	T	T	T	T	T	H	T	T	T	T	C	T	T	C	T	T	C	T	T	T	H	C	H	T	T	T	T	T
JAX00049799	14	6583568	0	C	A	C	C	A	A	C	A	A	C	C	A	H	C	C	C	C	A	C	C	C	C	H	H	C	A	A	C	A	C	C	A	H	A	A	C	A	C	A	A	A	C	C	C	A	A
JAX00372128	14	6589644	1	A	G	A	A	G	A	A	G	G	A	A	G	A	A	A	A	A	G	A	A	A	A	A	H	A	A	G	A	G	A	A	G	H	G	G	A	A	A	H	G	H	A	A	A	H	G
JAX00372129	14	6593412	0	A	T	A	A	A	A	A	T	A	A	H	H	A	A	A	A	A	A	A	A	A	A	A	A	A	A	T	A	A	A	A	A	H	T	A	A	A	A	A	A	A	A	A	A	H	T
JAX00204232	14	6599995	1	T	C	T	T	C	T	T	T	C	T	T	H	T	T	T	T	T	C	T	T	T	T	T	H	T	T	T	T	C	T	T	C	T	T	C	T	T	T	H	C	H	T	T	T	T	T
JAX00372130	14	6607239	0	G	A	G	G	G	A	G	G	G	G	G	G	H	G	G	G	G	G	G	G	G	G	H	G	G	A	G	G	G	G	G	G	G	G	G	G	A	G	H	G	H	G	G	G	H	G
JAX00372131	14	6608572	0	G	A	G	G	G	G	G	G	A	G	G	G	G	G	G	G	G	A	G	G	G	G	G	G	G	G	G	G	G	G	G	A	G	G	G	G	G	G	G	H	H	G	G	G	G	G
JAX00372132	14	6613106	0	T	C	T	T	C	T	C	C	C	T	T	C	T	T	T	C	T	C	T	C	T	T	H	H	T	T	C	T	C	T	T	C	H	C	C	T	T	T	H	C	H	H	C	T	H	C
JAX00372134	14	6615584	1	G	A	G	G	G	G	A	G	G	G	G	G	G	G	G	A	G	G	G	A	G	G	H	G	G	G	G	G	G	G	G	G	G	G	G	G	G	G	G	G	G	H	A	G	G	G
JAX00372136	14	6617610	1	A	G	A	A	G	A	A	A	G	A	A	H	A	A	A	A	A	G	A	A	A	A	A	H	A	A	A	A	G	A	A	G	A	A	G	A	A	A	H	H	H	A	A	A	A	A
JAX00372137	14	6629460	0	G	A	G	G	A	G	G	G	A	G	G	H	G	G	G	G	G	A	G	G	G	G	G	H	G	G	G	G	A	G	G	A	G	G	A	G	G	G	H	H	H	G	G	G	G	G
JAX00049803	14	6654340	1	T	G	T	T	G	G	G	G	G	G	T	G	H	G	T	G	G	G	G	G	G	T	G	H	T	G	G	T	G	T	T	G	G	G	G	T	G	H	G	G	G	G	G	H	G	G
JAX00372138	14	6655070	0	A	G	A	A	A	A	A	G	A	A	A	H	A	A	A	A	A	A	A	A	A	A	A	A	A	A	G	A	A	A	A	A	H	G	A	A	A	A	A	H	A	A	A	A	H	G
JAX00372139	14	6655508	0	A	G	A	A	A	A	A	A	A	G	A	A	A	G	A	A	G	A	G	A	G	A	A	A	A	A	A	A	A	A	A	A	H	A	A	A	A	H	A	A	A	H	A	H	A	A
JAX00372140	14	6656974	1	G	T	G	G	T	G	G	T	T	G	G	T	G	G	G	G	G	T	G	G	G	G	G	H	G	G	T	G	T	G	G	T	H	T	T	G	G	G	H	T	H	G	G	G	H	T
JAX00372141	14	6657799	1	G	C	G	G	G	G	G	G	C	G	G	G	G	G	G	G	G	C	G	G	G	G	G	H	G	G	G	G	G	G	G	C	G	G	G	G	G	G	H	H	H	G	G	G	G	G
JAX00372142	14	6658317	1	T	C	T	T	C	T	T	T	C	T	T	H	T	T	T	T	T	C	T	T	T	T	T	H	T	T	T	T	C	T	T	C	T	T	C	T	T	T	H	H	H	T	T	T	T	T
JAX00049806	14	6693438	0	G	T	G	G	T	G	G	T	T	G	G	T	G	G	G	G	G	T	G	G	G	G	G	H	G	G	T	G	T	G	G	T	H	T	T	G	G	G	H	T	H	G	G	G	H	T
JAX00049807	14	6693631	0	G	A	G	G	A	G	G	A	A	G	G	A	G	G	G	G	G	A	G	G	G	G	G	H	G	G	A	G	A	G	G	A	H	A	A	G	G	G	H	A	H	G	G	G	H	A
JAX00372143	14	6703055	0	C	T	C	C	C	C	C	T	C	C	C	H	C	C	C	C	C	C	C	C	C	C	C	C	C	C	T	C	C	C	C	C	H	T	C	C	C	C	C	C	C	C	C	C	H	T
JAX00372144	14	6703976	1	C	T	C	C	C	T	T	C	C	T	C	C	H	T	C	T	T	C	T	T	T	C	T	C	C	T	C	C	C	C	C	C	H	C	C	C	T	H	H	C	H	T	T	H	H	C
JAX00372145	14	6707806	1	T	C	T	T	C	C	C	C	C	C	T	C	H	C	T	C	C	C	C	C	C	T	C	H	T	C	C	T	C	T	T	C	C	C	C	T	C	H	C	C	C	C	C	H	C	C
JAX00372146	14	6710856	0	A	G	A	A	G	A	A	A	A	A	A	H	A	A	A	A	A	A	A	A	A	A	A	A	A	A	A	A	G	A	A	A	A	A	G	A	A	A	A	A	A	A	A	A	A	A
JAX00372147	14	6711375	1	G	A	G	G	A	G	G	G	G	G	G	H	G	G	G	G	G	G	G	G	G	G	G	G	G	G	G	G	A	G	G	G	G	G	A	G	G	G	G	G	G	G	G	G	G	G
JAX00372148	14	6717855	1	A	C	A	A	A	C	C	A	A	C	A	A	H	C	A	C	C	A	C	C	C	A	C	A	A	C	A	A	A	A	A	A	H	A	A	A	C	H	H	A	H	C	C	H	H	A
JAX00372149	14	6718022	0	G	A	G	G	G	A	G	G	G	A	G	G	H	A	G	G	A	G	A	G	A	G	H	G	G	A	G	G	G	G	G	G	H	G	G	G	A	H	H	G	H	H	G	H	H	G
JAX00372150	14	6730832	1	A	G	A	A	G	A	A	G	G	A	A	G	A	A	A	A	A	G	A	A	A	A	A	H	A	A	G	A	G	A	A	G	H	G	G	A	A	A	H	G	H	A	A	A	H	G
JAX00049810	14	6750677	1	A	G	A	A	G	A	A	G	G	A	A	G	A	A	A	A	A	G	A	A	A	A	A	H	A	A	G	A	G	A	A	G	H	G	G	A	A	A	H	G	H	A	A	A	H	G
JAX00372152	14	6750712	0	G	C	G	G	G	G	G	C	G	G	G	H	G	G	G	G	G	G	G	G	G	G	G	G	G	G	C	G	G	G	G	G	H	C	G	G	G	G	G	H	G	G	G	G	H	C
JAX00372154	14	6754666	0	A	G	A	A	A	G	G	A	A	A	A	A	H	A	A	G	A	A	A	G	A	A	G	A	A	G	A	A	A	A	A	A	A	A	A	A	G	A	H	A	H	H	G	A	H	A
JAX00049811	14	6755263	1	C	T	C	C	C	T	T	C	C	C	C	C	H	C	C	T	C	C	C	T	C	C	T	C	C	T	C	C	C	C	C	C	C	C	C	C	T	C	H	C	H	H	T	C	H	C
JAX00372155	14	6755387	0	T	C	T	T	T	C	C	C	T	T	T	H	H	T	T	C	T	T	T	C	T	T	C	T	T	C	C	T	T	T	T	T	H	C	T	T	C	T	H	H	H	H	C	T	C	C
JAX00372156	14	6755589	0	A	G	A	A	G	A	A	A	G	A	A	H	A	A	A	A	A	G	A	A	A	A	A	H	A	A	A	A	G	A	A	G	A	A	G	A	A	A	H	H	H	A	A	A	A	A
JAX00372157	14	6758801	0	A	G	A	A	G	G	G	G	G	A	A	G	H	A	A	G	A	G	A	G	A	A	G	H	A	G	G	A	G	A	A	G	H	G	G	A	G	A	G	G	G	H	G	A	G	G
JAX00372159	14	6764921	0	A	T	A	A	A	T	T	A	A	A	A	A	H	A	A	T	A	A	A	T	A	A	T	A	A	T	A	A	A	A	A	A	A	A	A	A	T	A	H	A	H	H	T	A	H	A
JAX00204237	14	6768898	1	G	C	G	G	C	G	G	C	C	G	G	C	G	G	G	G	G	C	G	G	G	G	G	H	G	G	C	G	C	G	G	C	H	C	C	G	G	G	H	C	H	G	G	G	H	C
JAX00372160	14	6773772	1	C	T	C	C	C	C	C	C	C	T	C	C	C	T	C	C	T	C	T	C	T	C	C	C	C	C	C	C	C	C	C	C	H	C	C	C	C	H	C	C	C	H	C	H	C	C
JAX00049813	14	6778894	0	T	C	T	T	C	C	C	C	C	T	T	C	H	T	T	C	T	C	T	C	T	T	C	H	T	C	C	T	C	T	T	C	H	C	C	T	C	T	C	C	C	H	C	T	C	C
JAX00049814	14	6783154	0	C	T	C	C	C	T	T	C	C	C	C	C	H	C	C	T	C	C	C	T	C	C	T	C	C	T	C	C	C	C	C	C	C	C	C	C	T	C	H	C	H	H	T	C	H	C
JAX00049815	14	6811429	1	T	G	T	T	G	G	G	G	G	T	T	G	H	T	T	G	T	G	T	G	T	T	G	H	T	G	G	T	G	T	T	G	H	G	G	T	G	T	G	G	G	H	G	T	G	G
JAX00372163	14	6816608	1	G	T	G	G	G	G	G	T	T	G	G	H	G	G	G	G	G	T	G	G	G	G	G	H	G	G	T	G	G	G	G	T	H	T	G	G	G	G	H	T	H	G	G	G	H	T
JAX00372165	14	6832027	0	C	T	C	C	C	C	T	C	C	C	C	C	C	C	C	T	C	C	C	C	C	C	H	C	C	C	C	C	C	C	C	C	C	C	C	C	C	C	C	C	C	H	T	C	C	C
JAX00372166	14	6832714	0	A	G	A	A	G	G	G	G	G	A	A	G	H	A	A	G	A	G	A	G	A	A	G	H	A	G	G	A	G	A	A	G	H	G	G	A	G	A	G	G	G	H	G	A	G	G
JAX00372167	14	6833054	1	C	T	C	C	C	T	C	C	C	C	C	C	H	C	C	C	C	C	C	T	C	C	H	C	C	T	C	C	C	C	C	C	C	C	C	C	T	C	H	C	H	C	C	C	H	C
JAX00372170	14	6834457	0	T	C	T	T	T	T	T	C	T	T	T	H	T	T	T	C	T	T	T	T	T	T	T	T	T	T	C	T	T	T	T	T	H	C	T	T	T	T	T	H	T	T	T	T	H	C
JAX00372171	14	6836229	1	G	A	G	G	A	G	G	A	A	G	G	A	G	G	G	A	G	A	G	G	G	G	G	H	G	G	A	G	A	G	G	A	H	A	A	G	G	G	H	A	H	G	G	G	H	A
JAX00372172	14	6836253	1	C	T	C	C	T	C	C	T	C	C	C	T	C	C	C	T	C	C	C	C	C	C	C	C	C	C	T	C	T	C	C	C	H	T	T	C	C	C	C	H	C	C	C	C	H	T
JAX00372173	14	6838790	0	C	T	C	C	C	T	T	T	C	C	C	H	H	C	C	T	C	C	C	T	C	C	T	C	C	T	T	C	C	C	C	C	H	T	C	C	T	C	H	H	H	H	T	C	T	T
JAX00049816	14	6839022	0	C	T	C	C	C	T	C	T	C	C	C	H	H	C	C	T	C	C	C	T	C	C	H	C	C	T	T	C	C	C	C	C	H	T	C	C	T	C	H	H	H	C	C	C	T	T
JAX00049817	14	6839770	1	C	G	C	C	G	G	G	G	G	C	C	G	H	C	C	G	C	G	C	G	C	C	G	H	C	G	G	C	G	C	C	G	H	G	G	C	G	C	G	G	G	H	G	C	G	G
JAX00049818	14	6840168	1	A	G	A	A	G	G	G	G	G	A	A	G	H	A	A	G	A	G	A	G	A	A	G	H	A	G	G	A	G	A	A	G	H	G	G	A	G	A	G	G	G	H	G	A	G	G
JAX00049821	14	6900936	1	G	A	G	G	G	A	G	G	G	G	G	G	H	G	G	G	G	G	G	A	G	G	H	G	G	A	G	G	G	G	G	G	G	G	G	G	A	G	H	G	H	G	G	G	H	G
JAX00049822	14	6902780	0	C	T	C	C	C	T	C	C	C	C	C	C	H	C	C	C	C	C	C	T	C	C	H	C	C	T	C	C	C	C	C	C	C	C	C	C	T	C	H	C	H	C	C	C	H	C
JAX00372177	14	6907327	1	C	A	C	C	A	A	A	A	A	C	C	A	H	C	C	A	C	A	C	A	C	C	A	H	C	A	A	C	A	C	C	A	H	A	A	C	A	C	A	A	A	H	A	C	A	A
JAX00372178	14	6908028	1	C	A	C	C	C	A	C	A	C	C	C	H	H	C	C	A	C	C	C	A	C	C	H	C	C	A	A	C	C	C	C	C	H	A	C	C	A	C	H	H	H	C	C	C	A	A
JAX00372181	14	6912418	1	A	G	A	A	G	G	G	G	G	A	A	G	H	A	A	G	A	G	A	G	A	A	G	H	A	G	G	A	G	A	A	G	H	G	G	A	G	A	G	G	G	H	G	A	G	G
JAX00372182	14	6912581	1	T	C	T	T	T	T	T	T	C	T	T	T	T	T	T	T	T	C	T	T	T	T	T	H	T	T	T	T	T	T	T	C	T	T	T	T	T	T	H	H	H	T	T	T	T	T
JAX00372183	14	6913045	0	A	G	A	A	A	A	A	G	G	A	A	H	A	A	A	G	A	G	A	A	A	A	A	H	A	A	G	A	A	A	A	G	H	G	A	A	A	A	G	G	H	A	A	A	H	G
JAX00372184	14	6913721	0	G	A	G	G	G	G	A	G	G	G	G	G	G	G	G	G	G	G	G	G	G	G	H	G	G	G	G	G	G	G	G	G	G	G	G	G	G	G	G	G	G	H	A	G	G	G
JAX00372188	14	6924409	1	C	T	C	C	T	C	C	C	C	C	C	H	C	C	C	C	C	C	C	C	C	C	C	C	C	C	C	C	T	C	C	C	C	C	T	C	C	C	C	C	C	C	C	C	C	C
JAX00372189	14	6930110	0	T	A	T	T	A	T	T	T	T	T	T	H	T	T	T	T	T	T	T	T	T	T	T	T	T	T	T	T	A	T	T	T	T	T	A	T	T	T	T	T	T	T	T	T	T	T
JAX00372191	14	6930335	0	A	G	A	A	G	A	A	G	G	A	A	G	A	A	A	G	A	G	A	A	A	A	A	H	A	A	G	A	G	A	A	G	H	G	G	A	A	A	H	G	H	A	A	A	H	G
JAX00372192	14	6931512	0	T	C	T	T	C	T	T	C	C	T	T	C	T	T	T	C	T	C	T	T	T	T	T	H	T	T	C	T	C	T	T	C	H	C	C	T	T	T	H	C	H	T	T	T	H	C
JAX00372193	14	6934333	1	C	T	C	C	C	C	C	C	T	C	C	C	C	C	C	C	C	T	C	C	C	C	C	H	C	C	C	C	C	C	C	T	C	C	C	C	C	C	H	H	H	C	C	C	C	C
JAX00372194	14	6935109	1	A	C	A	A	A	A	A	A	A	C	A	A	A	C	A	A	C	A	C	A	C	A	A	A	A	A	A	A	A	A	A	A	H	A	A	A	A	H	A	A	A	H	A	H	A	A
JAX00049825	14	6945024	1	C	T	C	C	C	T	C	C	C	C	C	C	H	C	C	C	C	C	C	T	C	C	H	C	C	T	C	C	C	C	C	C	C	C	C	C	T	C	H	C	H	C	C	C	H	C
JAX00372197	14	6945694	1	A	T	A	A	T	T	A	T	T	A	A	T	H	A	A	T	A	T	A	T	A	A	H	H	A	T	T	A	T	A	A	T	H	T	T	A	T	A	T	T	T	A	A	A	T	T
JAX00372199	14	6950718	0	A	G	A	A	A	A	A	G	A	A	A	H	A	A	A	G	A	A	A	A	A	A	A	A	A	A	G	A	A	A	A	A	H	G	A	A	A	A	A	H	A	A	A	A	H	G
JAX00372200	14	6950779	1	G	A	G	G	G	G	G	G	G	A	G	G	G	A	G	G	A	G	A	G	A	G	G	G	G	G	G	G	G	G	G	G	H	G	G	G	G	H	G	G	G	H	G	H	G	G
JAX00049826	14	6951146	1	T	G	T	T	T	G	T	T	T	T	T	T	H	T	T	T	T	T	T	G	T	T	H	T	T	G	T	T	T	T	T	T	T	T	T	T	G	T	H	T	H	T	T	T	H	T
JAX00372204	14	6954859	1	C	T	C	C	T	C	C	C	C	C	C	H	C	C	C	C	C	C	C	C	C	C	C	C	C	C	C	C	T	C	C	C	C	C	T	C	C	C	C	C	C	C	C	C	C	C
JAX00049827	14	6960349	1	G	A	G	G	G	A	G	G	G	G	G	G	H	G	G	G	G	G	G	A	G	G	H	G	G	A	G	G	G	G	G	G	G	G	G	G	A	G	H	G	H	G	G	G	H	G
JAX00372212	14	6971846	1	G	A	G	G	A	G	G	A	A	A	G	A	G	A	G	A	A	A	A	G	A	G	G	H	G	G	A	G	A	G	G	A	A	A	A	G	G	H	H	A	H	H	G	H	H	A
JAX00049828	14	6978012	1	T	C	T	T	C	T	T	T	C	T	T	H	T	T	T	T	T	C	T	T	T	T	T	H	T	T	T	T	C	T	T	C	T	T	C	T	T	T	H	H	H	T	T	T	T	T
JAX00372214	14	6984077	1	C	T	C	C	C	T	C	C	C	C	C	C	H	C	C	C	C	C	C	T	C	C	H	C	C	T	C	C	C	C	C	C	C	C	C	C	T	C	H	C	H	C	C	C	H	C
JAX00372216	14	6985516	1	T	C	T	T	C	T	T	T	C	T	T	H	T	T	T	T	T	C	T	T	T	T	T	H	T	T	T	T	C	T	T	C	T	T	C	T	T	T	H	H	H	T	T	T	T	T
JAX00049829	14	6987424	0	C	T	C	C	T	T	C	T	T	C	C	T	H	C	C	T	C	T	C	T	C	C	H	H	C	T	T	C	T	C	C	T	H	T	T	C	T	C	T	T	T	C	C	C	T	T
JAX00049830	14	7000087	0	C	T	C	C	T	C	C	C	T	C	C	T	C	C	C	C	C	T	C	C	C	C	C	H	C	C	C	C	T	C	C	T	C	C	T	C	C	C	H	H	H	C	C	C	C	C
JAX00372220	14	7022444	0	T	C	T	T	C	T	T	T	C	T	T	H	T	T	T	T	T	C	T	T	T	T	T	H	T	T	T	T	C	T	T	C	T	T	C	T	T	T	H	H	H	T	T	T	T	T
JAX00372222	14	7027936	0	A	T	A	A	T	A	A	A	A	A	A	H	A	A	A	A	A	A	A	A	A	A	A	A	A	A	A	A	T	A	A	A	A	A	T	A	A	A	A	A	A	A	A	A	A	A
JAX00372223	14	7031829	0	A	C	A	A	C	A	A	C	C	A	A	C	A	A	A	C	A	C	A	A	A	A	A	H	A	A	C	A	C	A	A	C	H	C	C	A	A	A	H	C	H	A	A	A	H	C
JAX00049831	14	7038610	1	C	T	C	C	C	T	C	C	C	C	C	C	H	C	C	C	C	C	C	T	C	C	H	C	C	T	C	C	C	C	C	C	C	C	C	C	T	C	H	C	H	C	C	C	H	C
JAX00049832	14	7039276	0	C	T	C	C	C	T	C	C	C	C	C	C	H	C	C	C	C	C	C	T	C	C	H	C	C	T	C	C	C	C	C	C	C	C	C	C	T	C	H	C	H	C	C	C	H	C
JAX00372225	14	7039536	1	G	A	G	G	A	G	G	G	G	G	G	H	G	G	G	G	G	G	G	G	G	G	G	G	G	G	G	G	A	G	G	G	G	G	A	G	G	G	G	G	G	G	G	G	G	G
JAX00372226	14	7039687	0	T	C	T	T	T	T	T	C	C	T	T	H	T	T	T	C	T	C	T	T	T	T	T	H	T	T	C	T	T	T	T	C	H	C	T	T	T	T	H	C	H	T	T	T	H	C
JAX00049833	14	7042891	0	G	T	G	G	G	T	G	G	G	G	G	G	H	G	G	G	G	G	G	T	G	G	H	G	G	T	G	G	G	G	G	G	G	G	G	G	T	G	H	G	H	G	G	G	H	G
JAX00049834	14	7049173	0	G	C	G	G	C	C	G	C	C	G	G	C	G	G	G	C	G	C	G	C	G	G	G	H	G	C	C	G	C	G	G	C	H	C	C	G	C	G	C	C	C	G	G	G	C	C
JAX00049835	14	7050970	1	A	G	A	A	G	G	A	G	G	A	A	G	H	A	A	G	A	G	A	G	A	A	H	H	A	G	G	A	G	A	A	G	H	G	G	A	G	A	G	G	G	A	A	A	G	G
JAX00204244	14	7056102	0	A	G	A	A	G	A	A	A	G	A	A	H	A	A	A	A	A	G	A	A	A	A	A	H	A	A	A	A	G	A	A	G	A	A	G	A	A	A	H	H	H	A	A	A	A	A
JAX00372231	14	7072190	0	T	A	T	T	A	T	T	T	A	T	T	H	T	T	T	T	T	A	T	T	T	T	T	H	T	T	T	T	A	T	T	A	T	T	A	T	T	T	H	H	H	T	T	T	T	T
JAX00372232	14	7089821	0	T	C	T	T	T	C	C	C	T	C	T	H	H	C	T	C	C	T	C	C	C	T	C	T	T	C	C	T	T	T	T	T	C	C	T	T	C	H	H	H	H	C	C	H	C	C
JAX00049836	14	7090016	0	A	G	A	A	G	G	G	G	G	G	A	G	H	G	A	G	G	G	G	G	G	A	G	H	A	G	G	A	G	A	A	G	G	G	G	A	G	H	G	G	G	G	G	H	G	G
JAX00372233	14	7090339	1	G	T	G	G	G	G	G	G	G	T	G	G	G	T	G	G	T	G	T	G	T	G	G	G	G	G	G	G	G	G	G	G	H	G	G	G	G	H	G	G	G	H	G	H	G	G
JAX00372237	14	7099703	0	A	G	A	A	G	A	A	G	G	A	A	G	A	A	A	G	A	G	A	A	A	A	A	H	A	A	G	A	G	A	A	G	H	G	G	A	A	A	H	G	H	A	A	A	H	G
JAX00372238	14	7100000	0	C	T	C	C	T	C	C	T	C	C	C	T	C	C	C	T	C	C	C	C	C	C	C	C	C	C	T	C	T	C	C	C	H	T	T	C	C	C	C	H	C	C	C	C	H	T
JAX00372239	14	7100088	0	C	T	C	C	C	C	C	T	C	C	C	H	C	C	C	T	C	C	C	C	C	C	C	C	C	C	T	C	C	C	C	C	H	T	C	C	C	C	C	H	C	C	C	C	H	T
JAX00372240	14	7108323	1	G	A	G	G	A	A	A	A	A	G	G	A	H	G	G	A	G	A	G	A	G	G	A	H	G	A	A	G	A	G	G	A	H	A	A	G	A	G	A	A	A	H	A	G	A	A
JAX00049837	14	7109618	1	C	T	C	C	T	T	T	T	T	C	C	T	H	C	C	T	C	T	C	T	C	C	T	H	C	T	T	C	T	C	C	T	H	T	T	C	T	C	T	T	T	H	T	C	T	T
JAX00049838	14	7111842	0	C	T	C	C	T	C	C	C	T	C	C	H	C	C	C	C	C	T	C	C	C	C	C	H	C	C	C	C	T	C	C	T	C	C	T	C	C	C	H	H	H	C	C	C	C	C
JAX00372242	14	7112382	0	G	C	G	G	G	C	C	G	G	G	G	G	H	G	G	G	G	G	G	C	G	G	C	G	G	C	G	G	G	G	G	G	G	G	G	G	C	G	H	G	H	H	C	G	H	G
JAX00372243	14	7116819	0	C	T	C	C	C	C	C	C	T	C	C	C	C	C	C	C	C	T	C	C	C	C	C	H	C	C	C	C	C	C	C	T	C	C	C	C	C	C	H	H	H	C	C	C	C	C
JAX00372244	14	7131935	1	A	G	A	A	G	G	G	G	G	A	A	G	H	A	A	G	A	G	A	G	A	A	G	H	A	G	G	A	G	A	A	G	H	G	G	A	G	A	G	G	G	H	G	A	G	G
JAX00372246	14	7132935	1	G	C	G	G	G	C	C	G	G	G	G	G	H	G	G	G	G	G	G	C	G	G	C	G	G	C	G	G	G	G	G	G	G	G	G	G	C	G	H	G	H	H	C	G	H	G
JAX00372247	14	7135328	0	G	A	G	G	A	G	G	A	A	G	G	A	G	G	G	A	G	A	G	G	G	G	G	H	G	G	A	G	A	G	G	A	H	A	A	G	G	G	H	A	H	G	G	G	H	A
JAX00372248	14	7136185	1	C	A	C	C	C	A	A	C	C	A	C	C	H	A	C	C	A	C	A	A	A	C	A	C	C	A	C	C	C	C	C	C	H	C	C	C	A	H	H	C	H	A	A	H	H	C
JAX00372249	14	7136213	0	T	C	T	T	C	C	C	C	C	C	T	C	H	C	T	C	C	C	C	C	C	T	C	H	T	C	C	T	C	T	T	C	C	C	C	T	C	H	C	C	C	C	C	H	C	C
JAX00049840	14	7142257	1	G	A	G	G	A	A	A	A	A	G	G	A	H	G	G	A	G	A	G	A	G	G	A	H	G	A	A	G	A	G	G	A	H	A	A	G	A	G	A	A	A	H	A	G	A	A
JAX00049841	14	7150281	0	A	G	A	A	G	G	G	G	G	A	A	G	H	A	A	G	A	G	A	G	A	A	G	H	A	G	G	A	G	A	A	G	H	G	G	A	G	A	G	G	G	H	G	A	G	G
JAX00372253	14	7163407	1	A	C	A	A	A	A	C	A	A	A	A	A	A	A	A	A	A	A	A	A	A	A	H	A	A	A	A	A	A	A	A	A	A	A	A	A	A	A	A	A	A	H	C	A	A	A
JAX00372254	14	7163533	1	A	G	A	A	G	A	G	G	G	A	A	G	A	A	A	G	A	G	A	A	A	A	H	H	A	A	G	A	G	A	A	G	H	G	G	A	A	A	H	G	H	H	G	A	H	G
JAX00372255	14	7167439	0	A	T	A	A	T	A	A	A	T	A	A	H	A	A	A	A	A	T	A	A	A	A	A	H	A	A	A	A	T	A	A	T	A	A	T	A	A	A	H	H	H	A	A	A	A	A
JAX00372256	14	7171681	1	G	T	G	G	G	G	G	G	G	T	G	G	G	T	G	G	T	G	T	G	T	G	G	G	G	G	G	G	G	G	G	G	H	G	G	G	G	H	G	G	G	H	G	H	G	G
JAX00049842	14	7174577	1	T	C	T	T	T	C	T	T	T	C	T	T	H	C	T	T	C	T	C	C	C	T	H	T	T	C	T	T	T	T	T	T	H	T	T	T	C	H	H	T	H	H	T	H	H	T
JAX00372257	14	7191718	0	C	T	C	C	C	C	C	T	C	C	C	H	C	C	C	T	C	C	C	C	C	C	C	C	C	C	T	C	C	C	C	C	H	T	C	C	C	C	C	H	C	C	C	C	H	T
JAX00204245	14	7223804	0	T	A	T	T	A	T	T	T	A	T	T	H	T	T	T	T	T	A	T	T	T	T	T	T	T	T	T	T	A	T	T	A	T	T	A	T	T	T	H	H	H	T	T	T	T	T
JAX00049846	14	7225380	0	A	T	A	A	T	A	A	T	T	A	A	T	A	A	A	T	A	T	A	A	A	A	A	H	A	A	T	A	T	A	A	T	H	T	T	A	A	A	H	T	H	A	A	A	H	T
JAX00049847	14	7226500	0	T	A	T	T	A	T	T	T	A	T	T	H	T	T	T	T	T	A	T	T	T	T	T	H	T	T	T	T	A	T	T	A	T	T	A	T	T	T	H	H	H	T	T	T	T	T
JAX00372262	14	7227316	0	C	A	C	C	A	C	C	C	A	C	C	H	C	C	C	C	C	A	C	C	C	C	C	H	C	C	C	C	A	C	C	A	C	C	A	C	C	C	H	H	H	C	C	C	C	C
JAX00372263	14	7232569	0	A	C	A	A	C	A	A	C	C	A	A	C	A	A	A	C	A	C	A	A	A	A	A	H	A	A	C	A	C	A	A	C	H	C	C	A	A	A	H	C	H	A	A	A	H	C
JAX00372264	14	7235972	1	T	C	T	T	T	T	T	C	C	T	T	H	T	T	T	C	T	C	T	T	T	T	T	H	T	T	C	T	T	T	T	C	H	C	T	T	T	T	H	C	H	T	T	T	H	C
JAX00372265	14	7236230	1	C	T	C	C	C	C	C	C	T	C	C	C	C	C	C	C	C	T	C	C	C	C	C	H	C	C	C	C	C	C	C	T	C	C	C	C	C	C	H	H	H	C	C	C	C	C
JAX00372266	14	7249280	1	A	C	A	A	C	A	A	A	C	A	A	H	A	A	A	A	A	C	A	A	A	A	A	H	A	A	A	A	C	A	A	C	A	A	C	A	A	A	H	H	H	A	A	A	A	A
JAX00372267	14	7254100	1	C	G	C	C	C	C	C	G	C	C	C	H	C	C	C	G	C	C	C	C	C	C	C	C	C	C	G	C	C	C	C	C	H	G	C	C	C	C	C	H	C	C	C	C	H	G
JAX00049848	14	7260063	1	G	T	G	G	T	G	G	T	T	G	G	T	G	G	G	T	G	T	G	G	G	G	G	H	G	G	T	G	T	G	G	T	H	T	T	G	G	G	H	T	H	G	G	G	H	T
JAX00049849	14	7264200	0	T	C	T	T	C	T	T	C	C	T	T	C	T	T	T	H	T	C	T	T	T	T	T	H	T	T	C	T	C	T	T	C	H	C	C	T	T	T	H	C	H	T	T	T	H	C
JAX00372269	14	7265717	1	T	C	T	T	C	T	T	C	T	T	T	C	T	T	T	C	T	T	T	T	T	T	T	T	T	T	C	T	C	T	T	T	H	C	C	T	T	T	T	H	T	T	T	T	H	C
JAX00372270	14	7265753	0	G	A	G	G	G	G	G	G	A	G	H	G	G	G	G	G	G	A	H	G	G	G	G	H	G	G	G	G	G	G	G	A	G	G	G	G	G	G	H	H	H	G	G	G	G	G
JAX00049850	14	7269563	0	C	T	C	C	T	C	C	T	T	C	C	T	C	C	C	T	C	T	C	C	C	C	C	H	C	C	T	C	T	C	C	T	H	T	T	C	C	C	H	T	H	C	C	C	H	T
JAX00204246	14	7283188	1	A	T	A	A	T	A	A	T	T	A	A	T	A	A	A	T	A	T	A	A	A	A	A	H	A	A	T	A	T	A	A	T	H	T	T	A	A	A	H	T	H	A	A	A	H	T
JAX00372273	14	7289236	1	T	C	T	T	C	C	T	C	C	C	T	C	H	C	T	C	C	C	C	C	C	T	H	H	T	C	C	T	C	T	T	C	C	C	C	T	C	H	C	C	C	H	T	H	C	C
JAX00372274	14	7289824	1	G	A	G	G	G	G	G	G	A	G	G	G	G	G	G	G	G	A	G	G	G	G	G	H	G	G	G	G	G	G	G	A	G	G	G	G	G	G	H	H	H	G	G	G	G	G
JAX00049852	14	7290440	1	T	C	T	T	T	C	T	T	T	C	T	T	H	C	T	T	C	T	C	C	C	T	H	T	T	C	T	T	T	T	T	T	H	T	T	T	C	H	H	T	H	H	T	H	H	T
JAX00372277	14	7308749	0	T	G	T	T	G	T	G	G	G	T	T	G	T	T	T	G	T	G	T	T	T	T	H	H	T	T	G	T	G	T	T	G	H	G	G	T	T	T	H	G	H	H	G	T	H	G
JAX00049853	14	7313695	0	T	C	T	T	C	T	T	C	C	T	T	C	T	T	T	C	T	C	T	T	T	T	T	H	T	T	C	T	C	T	T	C	H	C	C	T	T	T	H	C	H	T	T	T	H	C
JAX00204248	14	7317931	1	A	G	A	A	G	A	G	G	G	A	A	G	A	A	A	G	A	G	A	A	A	A	H	H	A	A	G	A	G	A	A	G	H	G	G	A	A	A	H	G	H	H	G	A	H	G
JAX00204249	14	7317991	0	T	C	T	T	C	T	C	T	C	T	T	H	T	T	T	T	T	C	T	T	T	T	H	H	T	T	T	T	C	T	T	C	T	T	C	T	T	T	H	H	H	H	C	T	T	T
JAX00372283	14	7353073	0	C	T	C	C	C	C	C	T	C	C	C	H	C	C	C	T	C	C	C	C	C	C	C	C	C	C	T	C	C	C	C	C	H	T	C	C	C	C	C	H	C	C	C	C	H	T
JAX00372285	14	7361667	0	G	A	G	G	G	G	G	G	A	G	G	G	G	G	G	G	G	A	G	G	G	G	G	H	G	G	G	G	G	G	G	A	G	G	G	G	G	G	H	H	H	G	G	G	G	G
JAX00372286	14	7362165	0	A	G	A	A	G	A	A	A	A	A	A	H	A	A	A	A	A	A	A	A	A	A	A	A	A	A	A	A	G	A	A	A	A	A	G	A	A	A	A	A	A	A	A	A	A	A
JAX00049857	14	7372856	0	T	C	T	T	C	C	C	C	C	C	T	C	H	C	T	C	C	C	C	C	C	T	C	T	T	C	C	T	C	T	T	C	C	C	C	T	C	H	C	C	C	C	C	H	C	C
JAX00372288	14	7373178	1	C	T	C	C	T	C	C	T	T	C	C	T	C	C	C	T	C	T	C	C	C	C	C	H	C	C	T	C	T	C	C	T	H	T	T	C	C	C	H	T	H	C	C	C	H	T
JAX00372289	14	7389188	0	A	G	A	A	G	A	G	G	G	A	A	G	A	A	A	H	H	G	A	A	A	A	A	H	A	A	G	A	G	A	A	G	H	G	G	A	A	A	H	G	H	H	G	A	H	G
JAX00372291	14	7393335	0	C	A	C	C	C	C	A	C	C	C	C	C	C	C	C	C	C	C	C	C	C	C	H	C	C	C	C	C	C	C	C	C	C	C	C	C	C	C	C	C	C	H	A	C	C	C
JAX00372292	14	7396982	0	T	C	T	T	T	T	C	T	T	T	T	T	T	T	T	T	T	T	T	T	T	T	H	T	T	T	T	T	T	T	T	T	T	T	T	T	T	T	T	T	T	H	C	T	T	T
JAX00372294	14	7404102	0	G	A	G	G	A	G	G	G	G	G	G	H	G	G	G	G	G	G	H	G	G	G	G	G	G	G	G	G	A	G	G	G	G	G	A	G	G	G	G	G	G	G	G	G	G	G
JAX00372295	14	7412824	0	A	G	A	A	G	A	G	G	G	A	A	G	A	A	A	G	A	G	A	A	A	A	H	H	A	A	G	A	G	A	A	G	H	G	G	A	A	A	H	G	H	H	G	A	H	G
JAX00372296	14	7412885	0	G	T	G	G	T	G	G	G	G	G	G	H	G	G	G	G	G	G	G	G	G	G	G	G	G	G	G	G	T	G	G	G	G	G	T	G	G	G	G	G	G	G	G	G	G	G
JAX00372297	14	7413430	0	G	A	G	G	G	G	G	A	A	G	H	H	G	G	G	A	G	A	G	G	G	G	G	H	G	G	A	G	G	G	G	A	H	A	G	G	G	G	A	A	H	G	G	G	H	A
JAX00372298	14	7413953	1	A	G	A	A	G	A	A	A	G	A	A	H	A	A	A	A	A	G	A	A	A	A	A	H	A	A	A	A	G	A	A	G	A	A	G	A	A	A	H	H	H	A	A	A	A	A
JAX00372301	14	7417543	0	C	G	C	C	C	C	C	C	G	C	C	C	C	C	C	C	C	G	C	C	C	C	C	H	C	C	C	C	C	C	C	G	C	C	C	C	C	C	H	H	H	C	C	C	C	C
JAX00372303	14	7420277	0	G	T	G	G	T	G	G	G	G	G	G	H	G	G	G	G	G	G	G	G	G	G	G	G	G	G	G	G	T	G	G	G	G	G	T	G	G	G	G	G	G	G	G	G	G	G
JAX00372304	14	7425974	1	A	G	A	A	G	A	A	A	A	A	A	H	A	A	A	A	A	A	A	A	A	A	A	A	A	A	A	A	G	A	A	A	A	A	G	A	A	A	A	A	A	A	A	A	A	A
JAX00049862	14	7426585	1	G	A	G	G	A	G	G	G	G	G	G	H	G	G	G	G	G	G	G	G	G	G	G	G	G	G	G	G	A	G	G	G	G	G	A	G	G	G	G	G	G	G	G	G	G	G
JAX00372306	14	7436228	1	C	T	C	C	C	C	T	C	T	C	C	C	C	C	C	C	C	T	C	C	C	C	H	H	C	C	C	C	C	C	C	T	C	C	C	C	C	C	H	H	H	H	T	C	C	C
JAX00372310	14	7454201	0	G	A	G	G	G	A	G	G	G	A	G	G	H	A	G	G	A	G	A	A	A	G	H	G	G	A	G	G	G	G	G	G	H	G	G	G	A	H	H	G	H	H	G	H	H	G
JAX00049863	14	7454435	0	A	C	A	A	C	C	C	C	C	C	A	C	H	C	A	C	C	C	C	C	C	A	C	H	A	C	C	A	C	A	A	C	C	C	C	A	C	H	C	C	C	C	C	H	C	C
JAX00049864	14	7463928	1	T	C	T	T	C	C	C	C	C	C	T	C	H	C	T	C	C	C	C	C	C	T	C	H	T	C	C	T	C	T	T	C	C	C	C	T	C	H	C	C	C	C	C	H	C	C
JAX00372314	14	7487003	0	T	C	T	T	C	T	T	C	C	T	T	C	T	T	T	C	T	C	T	T	T	T	T	H	T	T	C	T	C	T	T	C	H	C	C	T	T	T	H	C	H	T	T	T	H	C
JAX00049866	14	7488053	1	A	G	A	A	G	G	G	G	G	G	A	G	H	G	A	G	G	G	G	G	G	A	G	H	A	G	G	A	G	A	A	G	G	G	G	A	G	H	G	G	G	G	G	H	G	G
JAX00049867	14	7488917	0	G	A	G	G	A	A	A	A	A	A	G	A	H	A	G	A	A	A	A	A	A	G	A	H	G	A	A	G	A	G	G	A	A	A	A	G	A	H	A	A	A	A	A	H	A	A
JAX00204251	14	7493023	0	G	T	G	G	T	G	G	G	T	G	G	T	G	G	G	G	G	T	G	G	G	G	G	H	G	G	G	G	T	G	G	T	G	G	T	G	G	G	H	H	H	G	G	G	G	G
JAX00372315	14	7495029	0	G	A	G	G	A	G	G	A	G	G	G	A	G	G	G	A	G	G	G	G	G	G	G	G	G	G	A	G	A	G	G	G	H	A	A	G	G	G	G	H	G	G	G	G	H	A
JAX00372316	14	7495448	1	C	T	C	C	T	C	C	T	T	C	C	T	C	C	C	T	C	T	C	C	C	C	C	H	C	C	T	C	T	C	C	T	H	T	T	C	C	C	H	T	H	C	C	C	H	T
JAX00372318	14	7517487	1	A	G	A	A	A	G	G	A	A	G	A	A	H	G	A	A	G	A	G	G	G	A	G	A	A	G	A	A	A	A	A	A	H	A	A	A	G	H	H	A	H	G	G	H	H	A
JAX00372319	14	7517649	1	G	A	G	G	A	G	G	G	A	G	G	A	G	G	G	G	G	A	G	G	G	G	G	H	G	G	G	G	A	G	G	A	G	G	A	G	G	G	H	H	H	G	G	G	G	G
JAX00372320	14	7521758	1	T	C	T	T	C	T	T	T	T	T	T	C	T	T	T	T	T	T	T	T	T	T	T	T	T	T	T	T	C	T	T	T	T	T	C	T	T	T	T	T	T	T	T	T	T	T
JAX00049869	14	7528094	0	C	T	C	C	C	T	T	C	C	T	C	C	H	T	C	C	T	C	T	T	T	C	T	C	C	T	C	C	C	C	C	C	H	C	C	C	T	H	H	C	H	T	T	H	H	C
JAX00049871	14	7531309	0	C	T	C	C	C	T	T	C	C	T	C	C	H	T	C	C	T	C	T	T	T	C	T	C	C	T	C	C	C	C	C	C	H	C	C	C	T	H	H	C	H	T	T	H	H	C
JAX00372323	14	7555478	0	G	A	G	G	G	G	G	A	G	G	G	G	G	G	G	H	G	G	G	G	G	G	G	G	G	G	H	G	G	G	G	G	G	A	G	G	G	G	G	A	G	G	G	G	H	A
JAX00372325	14	7555906	1	T	C	T	T	C	C	C	C	C	C	T	C	H	C	T	C	C	C	C	C	C	T	C	H	T	C	C	T	C	T	T	C	C	C	C	T	C	H	C	C	C	C	C	H	C	C
JAX00049873	14	7590911	0	C	T	C	C	T	T	T	T	T	T	C	T	H	T	C	T	T	T	T	T	T	C	T	H	C	T	T	C	T	C	C	T	T	T	T	C	T	H	T	T	T	T	T	H	T	T
JAX00049874	14	7598395	1	G	A	G	G	G	A	A	G	G	A	G	G	H	A	G	G	A	G	A	A	A	G	A	G	G	A	G	G	G	G	G	G	H	G	G	G	A	H	A	G	A	A	A	H	H	G
JAX00372331	14	7609806	1	C	T	C	C	T	C	C	C	T	C	C	H	C	C	C	C	C	T	C	C	C	C	C	H	C	C	C	C	T	C	C	T	C	C	T	C	C	C	C	C	C	C	C	C	C	C
JAX00372332	14	7609899	0	A	C	A	A	C	A	A	A	C	A	A	H	A	A	A	A	A	C	A	A	A	A	A	A	A	A	A	A	C	A	A	C	A	A	C	A	A	A	A	A	A	A	A	A	A	A
JAX00372334	14	7610291	0	A	G	A	A	G	A	A	A	G	A	A	H	A	A	A	A	A	G	A	A	A	A	A	A	A	A	A	A	G	A	A	H	A	A	G	A	A	A	A	A	A	A	A	A	A	A
JAX00049875	14	7614094	1	T	C	T	T	C	C	C	T	C	C	T	H	H	C	T	T	C	C	C	C	C	T	C	H	T	C	T	T	C	T	T	C	H	T	C	T	C	H	C	T	C	C	C	H	H	T
JAX00372341	14	7656896	1	C	G	C	C	C	C	C	C	G	C	C	C	C	C	C	C	C	G	C	C	C	C	C	C	C	C	C	C	C	C	C	G	C	C	C	C	C	C	C	C	C	C	C	C	C	C
JAX00372342	14	7658624	1	T	A	T	T	A	T	T	A	A	T	T	A	T	T	T	A	T	A	T	T	T	T	T	T	T	T	A	T	A	T	T	A	H	A	A	T	T	T	T	A	T	T	T	T	H	A
JAX00372344	14	7658800	1	A	T	A	A	A	A	A	T	A	A	A	H	A	A	A	T	A	A	A	A	A	A	A	A	A	A	T	A	A	A	A	A	H	T	A	A	A	A	A	T	A	A	A	A	H	T
JAX00049878	14	7659149	0	T	G	T	T	G	T	T	T	T	T	T	H	T	T	T	T	T	T	T	T	T	T	T	T	T	T	T	T	G	T	T	T	T	T	G	T	T	T	T	T	T	T	T	T	T	T
JAX00049879	14	7659357	0	C	A	C	C	A	C	C	C	C	C	C	H	C	C	C	C	C	C	C	C	C	C	C	C	C	C	C	C	A	C	C	C	C	C	A	C	C	C	C	C	C	C	C	C	C	C
JAX00049880	14	7659379	1	T	G	T	T	G	T	T	T	T	T	T	H	T	T	T	T	T	T	T	T	T	T	T	T	T	T	T	T	G	T	T	T	T	T	G	T	T	T	T	T	T	T	T	T	T	T
JAX00372345	14	7659681	1	A	C	A	A	C	A	A	C	C	A	A	C	A	A	A	C	A	C	A	A	A	A	A	H	A	A	C	A	C	A	A	C	H	C	C	A	A	A	H	C	H	A	A	A	H	C
JAX00372347	14	7661487	0	G	A	G	G	G	G	G	G	A	G	G	G	G	G	G	G	G	A	G	G	G	G	G	H	G	G	G	G	G	G	G	A	G	G	G	G	G	G	H	G	H	G	G	G	G	G
JAX00049883	14	7700777	0	A	T	A	A	T	A	A	T	T	A	A	T	A	A	A	T	A	T	A	A	A	A	A	H	A	A	T	A	T	A	A	T	H	T	T	A	A	A	H	T	H	A	A	A	H	T
JAX00372348	14	7701335	0	G	A	G	G	G	G	G	G	A	G	G	G	G	G	G	G	G	A	G	G	G	G	G	H	G	G	G	G	G	G	G	A	G	G	G	G	G	G	H	G	H	G	G	G	G	G
JAX00372350	14	7714707	1	A	C	A	A	A	A	A	C	A	A	A	H	A	A	A	C	A	A	A	A	A	A	A	A	A	A	C	A	A	A	A	A	H	C	A	A	A	A	A	C	A	A	A	A	H	C
JAX00372351	14	7737065	0	C	G	C	C	G	C	C	C	C	C	C	H	C	C	C	C	C	C	C	C	C	C	C	C	C	C	C	C	G	C	C	C	C	C	G	C	C	C	C	C	C	C	C	C	C	C
JAX00049884	14	7737439	0	C	A	C	C	A	C	C	A	A	C	C	A	C	C	C	A	C	A	C	C	C	C	C	H	C	C	A	C	A	C	C	A	H	A	A	C	C	C	H	A	H	C	C	C	H	A
JAX00372353	14	7777904	1	A	G	A	A	A	A	A	A	G	A	A	A	A	A	A	A	A	G	A	A	A	A	A	H	A	A	A	A	A	A	A	G	A	A	A	A	A	A	H	A	H	A	A	A	A	A
JAX00372354	14	7778597	0	C	T	C	C	T	C	C	C	C	C	C	H	C	C	C	C	C	C	C	C	C	C	C	C	C	C	C	C	T	C	C	C	C	C	T	C	C	C	C	C	C	C	C	C	C	C
JAX00372355	14	7778917	0	A	T	A	A	T	A	A	T	T	A	A	T	A	A	A	T	A	T	A	A	A	A	A	H	A	A	T	A	T	A	A	T	H	T	T	A	A	A	T	T	H	A	A	A	H	T
JAX00372356	14	7779130	0	G	A	G	G	A	G	G	G	A	G	G	G	G	G	G	G	G	A	G	G	G	G	G	H	G	G	G	G	A	G	G	A	G	G	A	G	G	G	H	H	H	G	G	G	G	G
JAX00372357	14	7820346	1	T	G	T	T	T	T	T	G	T	T	T	H	T	T	T	G	T	T	T	T	T	T	T	T	T	T	G	T	T	T	T	T	H	G	T	T	T	T	T	H	T	T	T	T	H	G
JAX00372359	14	7821619	1	G	T	G	G	G	G	G	G	T	G	G	G	G	G	G	G	G	T	G	G	G	G	G	H	G	G	G	G	G	G	G	T	G	G	G	G	G	G	H	H	H	G	G	G	G	G
JAX00372362	14	7834886	1	C	T	C	C	T	C	C	C	C	C	C	H	C	C	C	C	C	C	C	C	C	C	C	C	C	C	C	C	T	C	C	C	C	C	T	C	C	C	C	C	C	C	C	C	C	C
JAX00372363	14	7835695	1	A	T	A	A	A	A	A	T	T	A	A	H	A	A	A	T	A	T	A	A	A	A	A	H	A	A	T	A	A	A	A	T	H	T	A	A	A	A	H	T	H	A	A	A	H	T
JAX00372364	14	7836062	0	A	C	A	A	C	A	A	C	C	A	A	C	A	A	H	C	A	C	A	A	A	A	A	H	A	A	C	A	C	A	A	C	H	C	C	A	A	A	H	C	H	A	A	A	H	C
JAX00372365	14	7859751	0	T	C	T	T	T	T	T	C	T	T	T	H	T	T	T	C	T	T	T	T	T	T	T	T	T	T	C	T	T	T	T	T	H	C	T	T	T	T	T	H	T	T	T	T	H	C
JAX00049893	14	7861284	1	T	C	T	T	T	C	C	T	T	T	T	T	H	T	T	T	T	T	T	C	T	T	C	T	T	C	T	T	T	C	T	T	T	T	T	T	C	T	H	T	H	H	C	T	H	T
JAX00204257	14	7873234	0	G	T	G	G	T	G	G	T	T	G	G	T	G	G	G	T	G	T	G	G	G	G	G	H	G	G	T	G	T	G	G	T	H	T	T	G	G	G	H	T	H	G	G	G	H	T
JAX00372366	14	7886667	0	G	A	G	G	A	G	G	A	G	G	G	A	G	G	G	A	G	G	G	G	G	G	G	G	G	G	A	G	A	G	G	G	H	A	A	G	G	G	G	H	G	G	G	G	H	A
JAX00372367	14	7886775	0	C	T	C	C	T	C	C	C	C	C	C	H	C	C	C	C	C	C	C	C	C	C	C	C	C	C	C	C	T	C	C	C	C	C	T	C	C	C	C	C	C	C	C	C	C	C
JAX00372368	14	7898865	1	A	G	A	A	G	A	A	G	G	A	A	G	A	A	A	G	A	G	A	A	A	A	A	H	A	A	G	A	G	A	A	G	H	G	G	A	A	A	H	G	H	A	A	A	H	G
JAX00372369	14	7899017	1	C	G	C	C	G	C	C	G	G	C	C	G	C	C	C	G	C	G	C	C	C	C	C	H	C	C	G	C	G	C	C	G	H	G	G	C	C	C	H	G	H	C	C	C	H	G
JAX00372370	14	7912291	1	C	A	C	C	A	C	C	C	C	C	C	H	C	C	C	C	C	C	C	C	C	C	C	C	C	C	C	C	A	C	C	C	C	C	A	C	C	C	C	C	C	C	C	C	C	C
JAX00372371	14	7916110	0	T	C	T	T	T	T	T	T	C	T	T	T	T	T	T	T	T	C	T	T	T	T	T	C	T	T	T	T	T	T	T	C	T	T	T	T	T	T	H	H	H	T	T	T	T	T
JAX00049897	14	7916288	0	T	A	T	T	T	A	A	T	T	T	T	T	H	T	T	T	T	T	T	A	T	T	A	T	T	A	T	T	T	A	T	T	T	T	T	T	A	T	H	T	H	H	A	T	H	T
JAX00204259	14	7918902	0	A	G	A	A	G	A	A	A	G	A	A	H	A	A	A	A	A	G	A	A	A	A	A	H	A	A	A	A	G	A	A	G	A	A	G	A	A	A	H	H	H	A	A	A	A	A
JAX00049898	14	7919662	1	A	C	A	A	C	A	A	C	C	A	A	C	A	A	A	C	A	C	A	A	A	A	A	H	A	A	C	A	C	A	A	C	H	C	C	A	A	A	H	C	H	A	A	A	H	C
JAX00372374	14	7934411	1	G	T	G	G	T	G	G	T	T	G	G	T	G	G	G	T	G	T	G	G	G	G	G	H	G	G	T	G	T	G	G	T	H	T	T	G	G	G	H	T	H	G	G	G	H	T
JAX00372375	14	7934490	1	A	C	A	A	A	A	A	C	C	A	A	H	A	A	A	C	A	C	A	A	A	A	A	H	A	A	C	A	A	A	A	C	H	C	A	A	A	A	H	C	H	A	A	A	H	C
JAX00372378	14	7944544	1	C	T	C	C	T	C	C	T	C	C	C	T	C	C	C	T	C	C	C	C	C	C	C	C	C	C	T	C	T	C	C	C	H	T	T	C	C	C	C	H	C	C	C	C	H	T
JAX00372379	14	7947841	0	T	C	T	T	C	T	T	T	T	T	T	H	T	T	T	T	T	T	T	T	T	T	T	T	T	T	T	T	C	T	T	T	T	T	C	T	T	T	T	T	T	T	T	T	T	T
JAX00372382	14	7948360	0	T	G	T	T	G	T	T	G	G	T	T	G	T	T	T	G	T	G	T	T	T	T	T	H	T	T	G	T	G	T	T	G	H	G	G	T	T	T	H	G	H	T	T	T	H	G
JAX00372383	14	7948416	1	C	T	C	C	T	C	C	C	C	C	C	H	C	C	C	C	C	C	C	C	C	C	C	C	C	C	C	C	T	C	C	C	C	C	T	C	C	C	C	C	C	C	C	C	C	C
JAX00049899	14	7954196	0	G	A	G	G	A	A	A	A	A	G	G	A	H	G	G	A	G	A	G	A	G	G	A	H	G	A	A	G	A	A	G	A	H	A	A	G	A	G	A	A	A	H	A	G	A	A
JAX00049900	14	7954218	1	T	C	T	T	C	C	C	C	C	T	T	C	H	T	T	C	T	C	T	C	T	T	C	H	T	C	C	T	C	C	T	C	H	C	C	T	C	T	C	C	C	H	C	T	C	C
JAX00049901	14	7959068	0	C	T	C	C	T	T	T	T	T	C	C	T	H	C	C	T	C	T	C	T	C	C	T	H	C	T	T	C	T	T	C	T	H	T	T	C	T	C	T	T	T	H	T	C	T	T
JAX00049903	14	7993205	0	T	G	T	T	G	T	G	T	G	T	T	H	T	T	T	T	T	G	T	T	T	T	H	H	T	T	T	T	G	T	T	G	T	T	G	T	T	T	H	H	H	H	G	T	T	T
JAX00372384	14	7993324	0	G	A	G	G	A	G	G	G	A	G	G	G	G	G	G	G	G	A	G	G	G	G	G	H	G	G	G	G	A	G	G	A	G	G	A	G	G	G	H	H	H	G	G	G	G	G
JAX00372385	14	7993362	0	G	A	G	G	A	G	G	G	A	G	G	H	G	G	G	G	G	A	G	G	G	G	G	H	G	G	G	G	A	G	G	A	G	G	A	G	G	G	H	H	H	G	G	G	G	G
JAX00372386	14	7993608	1	C	T	C	C	T	C	T	C	T	C	C	H	C	C	C	C	C	T	C	C	C	C	H	H	C	C	C	C	T	C	C	T	C	C	T	C	C	C	H	H	H	H	T	C	C	C
JAX00372387	14	7993787	1	G	A	G	G	G	G	A	G	G	G	G	G	G	G	G	G	G	G	G	G	G	G	H	G	G	G	G	G	G	G	G	G	G	G	G	G	G	G	G	G	G	H	A	G	G	G
JAX00372390	14	7999776	0	A	G	A	A	G	A	G	G	G	A	A	G	A	A	A	G	A	G	A	A	A	A	H	H	A	A	G	A	G	A	A	G	H	G	G	A	A	A	H	G	H	H	G	A	H	G
JAX00049905	14	8008868	1	T	G	T	T	G	T	G	G	G	T	T	G	T	T	T	G	T	G	T	T	T	T	H	H	T	T	G	T	G	T	T	G	H	G	G	T	T	T	H	G	H	H	G	T	H	G
JAX00372391	14	8008970	0	T	G	T	T	T	T	G	G	T	T	T	H	T	T	T	G	T	T	T	T	T	T	H	T	T	T	G	T	T	T	T	T	H	G	T	T	T	T	T	H	T	H	G	T	H	G
JAX00372392	14	8009226	1	T	C	T	T	T	T	C	C	T	T	T	H	T	T	T	C	T	T	T	T	T	T	H	T	T	T	C	T	T	T	T	T	H	C	T	T	T	T	T	H	T	H	C	T	H	C
JAX00372393	14	8009916	0	G	A	G	G	G	G	A	G	G	G	G	G	G	G	G	G	G	G	G	G	G	G	H	G	G	G	G	G	G	G	G	G	G	G	G	G	G	G	G	G	G	H	A	G	G	G
JAX00372394	14	8009931	0	G	A	G	G	G	G	A	G	G	G	G	G	G	G	G	G	G	G	G	G	G	G	H	G	G	G	G	G	G	G	G	G	G	G	G	G	G	G	G	G	G	H	A	G	G	G
JAX00372395	14	8010176	1	T	C	T	T	T	T	C	T	T	C	T	T	T	C	T	T	C	T	C	T	C	T	H	T	T	T	T	T	T	T	T	T	H	T	T	T	T	H	T	T	T	C	C	H	T	T
JAX00049906	14	8010249	0	C	T	C	C	T	C	C	T	T	T	C	T	C	T	C	T	T	T	T	C	T	C	C	H	C	C	T	C	T	C	C	T	T	T	T	C	C	H	H	T	H	H	C	H	H	T
JAX00372396	14	8010274	1	A	G	A	A	A	A	A	A	A	G	A	A	A	G	A	A	G	A	G	A	G	A	A	A	A	A	A	A	A	A	A	A	H	A	A	A	A	H	A	A	A	H	A	H	A	A
JAX00049907	14	8017039	0	T	G	T	T	G	T	T	G	G	T	T	G	T	T	T	G	T	G	T	T	T	T	T	H	T	T	G	T	G	T	T	G	H	G	G	T	T	T	H	G	H	T	T	T	H	G
JAX00372398	14	8022062	1	G	C	G	G	C	G	G	C	C	G	G	C	G	G	G	C	G	C	G	G	G	G	G	H	G	G	C	G	C	G	G	C	H	C	C	G	G	G	H	C	H	G	G	G	H	C
JAX00372400	14	8040611	1	A	G	A	A	G	A	A	G	G	A	A	G	A	A	A	G	A	G	A	A	A	A	A	H	A	A	G	A	G	A	A	G	H	G	G	A	A	A	H	G	H	A	A	A	H	G
JAX00372401	14	8040702	0	C	T	C	C	T	C	C	C	T	C	C	H	C	C	C	C	C	T	C	C	C	C	C	H	C	C	C	C	T	C	C	T	C	C	T	C	C	C	H	H	H	C	C	C	C	C
JAX00372402	14	8043689	1	A	T	A	A	A	A	A	T	A	A	A	H	A	A	A	T	A	A	A	A	A	A	A	A	A	A	T	A	A	A	A	A	H	T	A	A	A	A	A	H	A	A	A	A	H	T
JAX00049908	14	8048689	1	A	G	A	A	G	A	A	G	G	A	A	G	A	A	A	G	A	G	A	A	A	A	A	H	A	A	G	A	G	A	A	G	H	G	G	A	A	A	H	G	H	A	A	A	H	G
JAX00372403	14	8069991	1	G	T	G	G	T	G	G	T	T	G	G	T	G	G	G	T	G	T	G	G	G	G	G	H	G	G	T	G	T	G	G	T	H	T	T	G	G	G	H	T	H	G	G	G	H	T
JAX00372404	14	8070204	1	T	C	T	T	C	T	T	C	C	T	T	C	T	T	T	C	T	C	T	T	T	T	T	H	T	T	C	T	C	T	T	C	H	C	C	T	T	T	H	C	H	T	T	T	H	C
JAX00372407	14	8071869	0	G	A	G	G	A	G	G	G	A	G	G	H	G	G	G	G	G	A	G	G	G	G	G	H	G	G	G	G	A	G	G	A	G	G	A	G	G	G	H	H	H	G	G	G	G	G
JAX00372409	14	8086864	1	G	A	G	G	A	G	G	G	A	G	G	H	G	G	G	G	G	A	G	G	G	G	G	H	G	G	G	G	A	G	G	A	G	G	A	G	G	G	H	H	H	G	G	G	G	G
JAX00049911	14	8090121	0	T	C	T	T	C	T	T	C	C	T	T	C	T	T	T	C	T	C	T	T	T	T	T	H	T	T	C	H	C	T	T	C	H	C	C	T	T	T	H	C	H	T	T	T	H	C
JAX00372411	14	8090708	1	T	C	T	T	T	T	T	C	T	T	T	H	T	T	T	C	T	T	T	T	T	T	T	T	T	T	C	T	T	T	T	T	H	C	T	T	T	T	T	H	T	T	T	T	H	C
JAX00372412	14	8108092	1	T	A	T	T	A	T	T	T	A	T	T	H	T	T	T	T	T	A	T	T	T	T	T	H	T	T	T	T	A	T	T	A	T	T	A	T	T	T	H	H	H	T	T	T	T	T
JAX00372413	14	8108382	1	C	A	C	C	A	C	C	A	A	C	C	A	C	C	C	A	C	A	C	C	C	C	C	H	C	C	A	C	A	C	C	A	H	A	A	C	C	C	H	A	H	C	C	C	H	A
JAX00372414	14	8108659	1	T	G	T	T	G	T	T	T	G	T	T	H	T	T	T	T	T	G	T	T	T	T	T	H	T	T	T	T	G	T	T	G	T	T	G	T	T	T	H	H	H	T	T	T	T	T
JAX00049913	14	8110674	1	T	C	T	T	C	T	T	C	C	T	T	C	T	T	T	C	T	C	T	T	T	T	T	H	T	T	C	T	C	T	T	C	H	C	C	T	T	T	H	C	H	T	T	T	H	C
JAX00372416	14	8112292	0	C	T	C	C	T	C	C	C	T	C	H	H	C	C	C	C	C	T	H	C	C	C	C	H	C	C	C	C	T	C	C	T	C	C	T	C	C	C	H	H	H	C	C	C	C	C
JAX00204261	14	8123357	0	A	C	A	A	C	A	A	A	C	A	A	H	A	A	A	A	A	C	A	A	A	A	A	H	A	A	A	A	C	A	A	C	A	A	C	A	A	A	H	H	H	A	A	A	A	A
JAX00204262	14	8134905	1	G	A	G	G	A	G	G	G	A	G	G	H	G	G	G	G	G	A	G	G	G	G	G	H	G	G	G	G	A	G	G	A	G	G	A	G	G	G	H	H	H	G	G	G	G	G
JAX00204263	14	8135077	0	G	A	G	G	A	G	G	G	A	G	G	H	G	G	G	G	G	A	G	G	G	G	G	H	G	G	G	G	A	G	G	A	G	G	A	G	G	G	H	H	H	G	G	G	G	G
JAX00049914	14	8151648	0	A	G	A	A	G	A	A	G	G	G	A	G	A	G	A	G	G	G	G	A	G	A	A	H	A	A	G	A	G	A	A	G	G	G	G	A	A	H	H	G	H	H	A	H	H	G
JAX00049915	14	8151827	1	T	C	T	T	C	T	T	C	C	C	T	C	T	C	T	C	C	C	C	T	C	T	T	H	T	T	C	T	C	T	T	C	C	C	C	T	T	H	H	C	H	H	T	H	H	C
JAX00372422	14	8159764	0	T	C	T	T	C	T	T	C	T	C	T	C	T	C	T	C	C	T	C	T	C	T	T	T	T	T	C	T	C	T	T	T	C	C	C	T	T	H	T	H	T	H	T	H	H	C
JAX00372423	14	8161000	0	C	T	C	C	T	C	C	C	C	C	C	H	C	C	C	C	C	C	C	C	C	C	C	C	C	C	C	C	T	C	C	C	C	C	T	C	C	C	C	C	C	C	C	C	C	C
JAX00372424	14	8161253	1	A	C	A	A	A	A	A	C	A	C	A	H	A	C	A	C	C	A	C	A	C	A	A	A	A	A	C	A	A	A	A	A	C	C	A	A	A	H	A	H	A	H	A	H	H	C
JAX00372425	14	8162271	1	T	C	T	T	C	T	T	C	C	C	T	C	T	C	T	C	C	C	C	T	C	T	T	H	T	T	C	T	C	T	T	C	C	C	C	T	T	H	H	C	H	H	T	H	H	C
JAX00372426	14	8162657	0	T	A	T	T	A	T	T	A	A	A	T	A	T	A	T	A	A	A	A	T	A	T	T	H	T	T	A	T	A	T	T	A	A	A	A	T	T	H	H	A	H	H	T	H	H	A
JAX00372427	14	8162940	1	A	G	A	A	G	A	A	G	A	G	A	G	A	G	A	G	G	A	G	A	G	A	A	A	A	A	G	A	G	A	A	A	G	G	G	A	A	H	A	H	A	H	A	H	H	G
JAX00372428	14	8163115	1	G	T	G	G	G	G	G	G	G	T	G	G	G	T	G	G	T	G	T	G	T	G	G	G	G	G	G	G	G	G	G	G	H	G	G	G	G	H	G	G	G	H	G	H	G	G
JAX00372429	14	8163372	1	C	T	C	C	C	C	C	C	T	T	C	C	C	T	C	C	T	T	T	C	T	C	C	H	C	C	C	C	C	C	C	T	H	C	C	C	C	H	H	H	H	H	C	H	C	C
JAX00372430	14	8163735	0	G	A	G	G	A	G	G	G	A	G	G	H	G	G	G	G	G	A	G	G	G	G	G	H	G	G	G	G	A	G	G	A	G	G	A	G	G	G	H	H	H	G	G	G	G	G
JAX00372431	14	8163893	1	A	G	A	A	G	A	A	G	G	A	A	G	A	A	A	G	A	G	A	A	A	A	A	H	A	A	G	A	G	A	A	G	H	G	G	A	A	A	H	G	H	A	A	A	H	G
JAX00372432	14	8163961	0	C	T	C	C	C	C	C	C	C	T	C	C	C	T	C	H	T	C	T	C	T	C	C	C	C	C	C	C	C	C	C	C	T	C	C	C	C	T	C	C	C	T	C	T	C	C
JAX00372434	14	8175134	1	C	T	C	C	T	C	C	C	T	C	C	H	C	C	C	C	C	T	C	C	C	C	C	H	C	C	C	C	T	C	C	T	C	C	T	C	C	C	H	H	H	C	C	C	C	C
JAX00049918	14	8179342	0	G	A	G	G	A	G	G	G	A	G	G	H	G	G	G	G	G	A	G	G	G	G	G	H	G	G	G	G	A	G	G	A	G	G	A	G	G	G	H	H	H	G	G	G	G	G
JAX00372436	14	8188561	0	C	T	C	C	T	C	T	T	T	T	C	T	C	T	C	T	T	T	T	C	T	C	H	H	C	C	T	C	T	C	C	T	T	T	T	C	C	H	H	T	H	T	T	H	H	T
JAX00372437	14	8189724	1	A	C	A	A	C	A	A	A	A	A	A	H	A	A	A	A	A	A	A	A	A	A	A	A	A	A	A	A	C	A	A	A	A	A	C	A	A	A	A	A	A	A	A	A	A	A
JAX00372438	14	8194616	1	C	T	C	C	C	C	T	C	C	T	C	C	C	T	C	C	T	C	T	C	T	C	H	C	C	C	C	C	C	C	C	C	H	C	C	C	C	H	C	C	C	T	T	H	C	C
JAX00372439	14	8199091	1	C	T	C	C	C	C	C	C	T	C	C	C	C	C	C	C	C	T	C	C	C	C	C	H	C	C	C	C	C	C	C	T	C	C	C	C	C	C	H	H	H	C	C	C	C	C
JAX00372440	14	8199164	0	T	C	T	T	C	T	C	C	C	C	T	C	T	C	T	C	C	C	C	T	C	T	H	H	T	T	C	T	C	T	T	C	C	C	C	T	T	H	H	C	H	C	C	H	H	C
JAX00049919	14	8199487	1	G	A	G	G	A	G	G	A	A	G	G	A	G	G	G	A	G	A	G	G	G	G	G	H	G	G	A	G	A	G	G	A	H	A	A	G	G	G	H	A	H	G	G	G	H	A
JAX00372442	14	8199660	0	C	G	C	C	C	C	G	C	C	G	C	C	C	G	C	C	G	C	G	C	G	C	C	C	C	C	C	C	C	C	C	C	C	C	C	C	C	C	C	C	C	G	G	C	C	C
JAX00372443	14	8199715	1	G	A	G	G	G	G	A	G	G	A	G	G	G	A	G	G	A	G	A	G	A	G	H	G	G	G	G	G	G	G	G	G	H	G	G	G	G	H	G	G	G	A	A	H	G	G
JAX00372445	14	8205314	1	G	A	G	G	G	G	G	G	G	A	G	G	G	A	G	G	A	G	A	G	A	G	G	G	G	G	G	G	G	G	G	G	H	G	G	G	G	H	G	G	G	H	G	H	G	G
JAX00372446	14	8205366	1	C	G	C	C	G	C	C	G	G	C	C	G	C	C	C	G	C	G	C	C	C	C	C	H	C	C	G	C	G	C	C	G	H	G	G	C	C	C	H	G	H	C	C	C	H	G
JAX00372447	14	8206911	0	T	G	T	T	G	T	T	G	G	T	T	G	T	T	T	G	T	G	T	T	T	T	T	H	T	T	G	T	G	T	T	G	H	G	G	T	T	T	H	G	H	T	T	T	H	G
JAX00372449	14	8234013	1	C	T	C	C	T	C	C	C	T	C	C	H	C	C	C	C	C	T	C	C	C	C	C	H	C	C	C	C	T	C	C	T	C	C	T	C	C	C	H	H	H	C	C	C	C	C
JAX00372450	14	8234706	0	T	G	T	T	T	T	G	T	T	G	T	T	T	G	T	T	G	T	G	T	G	T	H	T	T	T	T	T	T	T	T	T	H	T	T	T	T	H	T	T	T	G	G	H	T	T
JAX00372451	14	8234789	0	C	T	C	C	T	C	T	T	T	T	C	T	C	T	C	T	T	T	T	C	T	C	T	H	C	C	T	C	T	C	C	T	T	T	T	C	C	H	H	T	H	T	T	H	H	T
JAX00372452	14	8235295	1	G	T	G	G	G	G	G	T	G	G	G	H	G	G	G	T	G	G	G	G	G	G	G	G	G	G	T	G	G	G	G	G	H	T	G	G	G	G	G	H	G	G	G	G	H	T
JAX00372453	14	8236876	1	G	A	G	G	G	G	G	G	A	G	G	G	G	G	G	G	G	A	G	G	G	G	G	H	G	G	G	G	G	G	G	A	G	G	G	G	G	G	H	H	H	G	G	G	G	G
JAX00049922	14	8237555	0	G	A	G	G	G	G	G	A	A	G	G	H	G	G	G	A	G	A	G	G	G	G	G	H	G	G	A	G	G	G	G	A	H	A	G	G	G	G	H	A	H	G	G	G	H	A
JAX00372454	14	8238213	1	A	T	A	A	A	A	A	T	A	A	A	H	A	A	A	T	A	A	A	A	A	A	A	A	A	A	T	A	A	A	A	A	H	T	A	A	A	A	A	H	A	A	A	A	H	T
JAX00372455	14	8251345	0	C	T	C	C	C	C	C	C	T	C	C	C	C	C	C	C	C	T	C	C	C	C	C	H	C	C	C	C	C	C	C	T	C	C	C	C	C	C	H	H	H	C	C	C	C	C
JAX00372461	14	8252878	0	A	G	A	A	G	A	G	G	A	G	H	G	A	G	A	G	G	A	G	A	G	A	H	A	A	A	G	A	G	A	A	A	G	G	G	A	A	H	A	H	H	G	G	H	H	G
JAX00372463	14	8253663	0	G	T	G	G	G	G	G	G	T	G	G	G	G	G	G	G	G	T	G	G	G	G	G	H	G	G	G	G	G	G	G	T	G	G	G	G	G	G	H	G	H	G	G	G	G	G
JAX00372464	14	8253712	1	A	G	A	A	G	A	A	G	G	G	A	G	A	G	A	G	G	G	G	A	G	A	A	H	A	A	G	A	G	A	A	G	G	G	G	A	A	H	H	G	H	H	A	H	H	G
JAX00049923	14	8257686	1	C	T	C	C	T	C	C	T	T	T	C	T	C	T	C	T	T	T	T	C	T	C	C	H	C	C	T	C	T	C	C	T	T	T	T	C	C	H	H	T	H	H	C	H	H	T
JAX00049924	14	8257875	0	T	G	T	T	G	T	T	G	G	G	T	G	T	G	T	G	G	G	G	T	G	T	T	G	T	T	G	T	G	T	T	G	G	G	G	T	T	H	G	G	G	H	T	H	H	G
JAX00204265	14	8284214	1	T	C	T	T	C	T	T	C	C	T	T	C	T	T	T	C	T	C	T	T	T	T	T	H	T	T	C	T	C	T	T	C	H	C	C	T	T	T	H	C	H	T	T	T	H	C
JAX00049927	14	8291920	1	T	C	T	T	C	T	C	C	C	C	T	C	T	C	T	C	C	C	C	T	C	T	H	H	T	T	C	T	C	T	T	C	C	C	C	T	T	H	H	C	H	C	C	H	H	C
JAX00372470	14	8302616	1	C	T	C	C	T	C	C	C	T	C	C	H	C	C	C	C	C	T	C	C	C	C	C	H	C	C	C	C	T	C	C	T	C	C	T	C	C	C	H	H	H	C	C	C	C	C
JAX00372471	14	8303233	0	A	T	A	A	T	A	A	T	T	A	A	T	A	A	A	T	A	T	A	A	A	A	A	H	A	A	T	A	T	A	A	T	H	T	T	A	A	A	H	T	H	A	A	A	H	T
JAX00049928	14	8313129	1	A	G	A	A	A	A	A	A	A	G	A	A	A	G	A	A	G	A	G	A	G	A	A	A	A	A	A	A	A	A	A	A	H	A	A	A	A	H	A	A	A	H	A	H	A	A
JAX00372474	14	8315560	0	T	C	T	T	C	T	T	C	C	T	T	C	T	T	T	C	T	C	T	T	T	T	T	H	T	T	C	T	C	T	T	C	C	C	C	T	T	T	H	C	H	T	T	T	H	C
JAX00372476	14	8318291	1	G	A	G	G	A	G	G	A	A	G	G	A	G	G	G	A	G	A	G	G	G	G	G	H	G	G	A	G	A	G	G	A	H	A	A	G	G	G	H	A	H	G	G	G	H	A
JAX00372477	14	8319189	0	A	G	A	A	A	A	A	G	G	A	A	H	A	A	A	G	A	G	A	A	A	A	A	H	A	A	G	A	A	A	A	G	A	G	A	A	A	A	H	G	H	A	A	A	H	G
JAX00372478	14	8319417	1	G	A	G	G	G	G	G	A	A	G	G	H	G	G	G	A	G	A	G	G	G	G	G	H	G	G	A	G	G	G	G	A	H	A	G	G	G	G	H	A	H	G	G	G	H	A
JAX00372479	14	8320394	0	G	A	G	G	G	G	G	G	A	G	G	G	G	G	G	G	G	A	G	G	G	G	G	H	G	G	G	G	G	G	G	A	G	G	G	G	G	G	H	H	H	G	G	G	G	G
JAX00372480	14	8320706	1	T	C	T	T	T	T	T	T	C	T	T	T	T	T	T	T	T	C	T	T	T	T	T	H	T	T	T	T	T	T	T	C	T	T	T	T	T	T	H	H	H	T	T	T	T	T
JAX00372481	14	8320725	1	G	C	G	G	C	G	G	C	G	G	G	C	G	G	G	C	G	G	G	G	G	G	G	G	G	G	C	G	C	G	G	G	H	C	C	G	G	G	G	H	G	G	G	G	H	C
JAX00049929	14	8321579	0	C	T	C	C	C	C	C	C	C	T	C	C	C	T	C	C	T	C	T	C	T	C	C	C	C	C	C	C	C	C	C	C	H	C	C	C	C	H	C	C	C	H	C	H	C	C
JAX00049930	14	8322751	0	G	A	G	G	G	G	G	G	G	A	G	G	G	A	G	G	A	G	A	G	A	G	G	G	G	G	G	G	G	G	G	G	H	G	G	G	G	H	G	G	G	H	G	H	G	G
JAX00372485	14	8326047	1	T	C	T	T	C	T	T	T	T	T	T	H	T	T	T	T	T	T	T	T	T	T	T	T	T	T	T	T	C	T	T	T	T	T	C	T	T	T	T	T	T	T	T	T	T	T
JAX00372487	14	8329858	1	C	A	C	C	A	C	C	A	C	C	C	A	C	C	C	A	C	C	C	C	C	C	C	C	C	C	A	C	A	C	C	C	H	A	A	C	C	C	C	H	C	C	C	C	H	A
JAX00372490	14	8336462	0	A	C	A	A	C	A	C	A	A	C	A	H	A	C	A	A	C	A	C	A	C	A	H	A	A	A	A	A	C	A	A	A	H	A	C	A	A	H	A	A	A	C	C	H	A	A
JAX00372491	14	8336859	1	A	G	A	A	G	A	G	G	A	G	A	G	A	G	A	G	G	A	G	A	G	A	H	A	A	A	G	A	G	A	A	A	G	G	G	A	A	H	A	H	A	G	G	H	H	G
JAX00372493	14	8337657	1	T	C	T	T	T	T	C	T	C	C	T	T	T	C	T	T	C	C	C	T	C	T	H	H	T	T	T	T	T	T	T	C	H	T	T	T	T	H	H	H	H	C	C	H	T	T
JAX00049931	14	8340462	1	A	G	A	A	G	A	G	G	G	G	A	G	A	G	A	G	G	G	G	A	G	A	H	H	A	A	G	A	G	A	A	G	G	G	G	A	A	H	H	G	H	G	G	H	H	G
JAX00372494	14	8340643	1	A	G	A	A	G	A	G	G	G	G	A	G	A	G	A	G	G	G	G	A	G	A	H	H	A	A	G	A	G	A	A	G	G	G	G	A	A	H	H	G	H	G	G	H	H	G
JAX00372496	14	8345542	0	C	T	C	C	C	C	C	T	T	C	C	H	C	C	C	T	C	T	C	C	C	C	C	H	C	C	T	C	C	C	C	T	H	T	C	C	C	C	H	T	H	C	C	C	H	T
JAX00049932	14	8361944	0	A	T	A	A	T	A	T	T	T	T	A	T	A	T	A	T	T	T	T	A	T	A	H	H	A	A	T	A	T	A	A	T	T	T	T	A	A	H	H	T	H	T	T	H	H	T
JAX00372499	14	8362163	1	A	C	A	A	C	A	A	C	C	A	A	C	A	A	A	C	A	C	A	A	A	A	A	H	A	A	C	A	C	A	A	C	H	C	C	A	A	A	H	C	H	A	A	A	H	C
JAX00372500	14	8362480	0	G	A	G	G	A	G	G	G	G	G	G	H	G	G	G	G	G	G	G	G	G	G	G	G	G	G	G	G	A	G	G	G	G	G	A	G	G	G	G	G	G	G	G	G	G	G
JAX00372504	14	8365680	1	T	C	T	T	T	T	C	T	C	C	T	T	T	C	T	T	C	C	C	T	C	T	H	H	T	T	T	T	T	T	T	C	H	T	T	T	T	H	H	H	H	C	C	H	T	T
JAX00372507	14	8372186	0	A	G	A	A	A	A	A	G	A	A	A	H	A	A	A	G	A	A	A	A	A	A	A	A	A	A	G	A	A	A	A	A	H	G	A	A	A	A	A	H	A	A	A	A	H	G
JAX00372508	14	8375777	1	A	C	A	A	A	A	C	A	A	C	A	A	A	C	A	A	C	A	C	A	C	A	H	A	A	A	A	A	A	A	A	A	H	A	A	A	A	H	A	A	A	C	C	H	A	A
JAX00372509	14	8377144	0	A	G	A	A	A	A	A	A	G	A	A	A	A	A	A	A	A	G	A	A	A	A	A	H	A	A	A	A	A	A	A	G	A	A	A	A	A	A	H	H	H	A	A	A	A	A
JAX00372511	14	8379371	1	A	G	A	A	G	A	G	G	G	G	A	G	A	G	A	G	G	G	H	A	G	A	H	H	A	A	G	A	G	A	A	G	G	G	G	A	A	H	H	G	H	G	G	H	H	G
JAX00372512	14	8381458	0	A	G	A	A	G	A	G	G	G	G	A	G	A	G	A	G	G	G	H	A	G	A	A	H	A	A	G	A	G	A	A	G	G	G	G	A	A	H	H	G	H	G	G	H	H	G
JAX00372513	14	8383261	1	T	C	T	T	C	T	C	T	C	C	T	H	T	C	T	T	C	C	H	T	C	T	H	H	T	T	T	T	C	T	T	C	H	T	C	T	T	H	H	H	H	C	C	H	T	T
JAX00049933	14	8394187	1	A	G	A	A	G	A	G	G	G	G	A	G	A	G	A	G	G	G	H	A	G	A	H	H	A	A	G	A	G	A	A	G	G	G	G	A	A	H	H	G	H	G	G	H	H	G
JAX00372516	14	8398644	0	A	G	A	A	G	A	A	A	G	G	A	H	A	G	A	A	H	G	H	A	G	A	A	H	A	A	A	A	G	A	A	G	H	A	G	A	A	A	H	G	H	A	A	H	A	A
JAX00372517	14	8401259	0	A	C	A	A	A	A	A	C	A	A	A	H	A	A	A	C	A	A	A	A	A	A	A	A	A	A	C	A	A	A	A	A	H	C	A	A	A	A	A	H	A	A	A	A	H	C
JAX00372518	14	8402359	1	T	G	T	T	T	T	T	G	T	G	T	H	T	G	T	G	G	T	H	T	G	T	T	T	T	T	G	T	T	T	T	T	G	G	T	T	T	H	T	H	T	H	T	H	H	G
JAX00372519	14	8402950	1	A	G	A	A	A	A	A	G	A	G	A	H	A	G	A	G	G	A	H	A	G	A	A	A	A	A	G	A	A	A	A	A	G	G	A	A	A	H	A	H	A	H	A	H	H	G
JAX00049935	14	8420126	1	T	C	T	T	C	T	T	T	C	T	T	H	T	T	T	T	T	C	T	T	T	T	T	H	T	T	T	T	C	T	T	C	T	T	C	T	T	T	H	H	H	T	T	T	T	T
JAX00049936	14	8420295	1	C	T	C	C	T	C	C	C	T	C	C	H	C	C	C	C	C	T	C	C	C	C	C	H	C	C	C	C	T	C	C	T	C	C	T	C	C	C	H	H	H	C	C	C	C	C
JAX00049937	14	8420325	0	T	C	T	T	C	T	T	C	C	T	T	C	T	T	T	C	T	C	T	T	T	T	T	H	T	T	C	T	C	T	T	C	H	C	C	T	T	T	H	C	H	T	T	T	H	C
JAX00372520	14	8425799	0	T	C	T	T	C	T	T	C	C	T	T	H	T	T	T	C	T	C	T	T	T	T	T	H	T	T	C	T	C	T	T	C	H	C	C	T	T	T	H	C	H	T	T	T	H	C
JAX00372521	14	8426756	0	C	T	C	C	T	C	T	T	T	T	C	T	C	T	C	T	T	T	T	C	T	C	H	H	C	C	T	C	T	C	C	T	T	T	T	C	C	H	H	T	H	T	T	H	H	T
JAX00372522	14	8439657	1	C	T	C	C	T	C	C	C	C	C	C	H	C	C	C	C	C	C	C	C	C	C	C	C	C	C	C	C	T	C	C	C	C	C	T	C	C	C	C	C	C	C	C	C	C	C
JAX00372523	14	8444177	0	T	A	T	T	A	T	T	A	A	T	T	A	T	T	T	A	T	A	T	T	T	T	T	H	T	T	A	T	A	T	T	A	H	A	A	T	T	T	H	A	H	T	T	T	H	A
JAX00372526	14	8447933	1	T	C	T	T	C	T	T	C	C	T	T	C	T	T	T	C	T	C	T	T	T	T	T	H	T	T	C	T	C	T	T	C	H	C	C	T	T	T	H	C	H	T	T	T	H	C
JAX00372528	14	8450896	1	A	G	A	A	G	A	A	G	G	A	A	G	A	A	A	G	A	G	A	A	A	A	A	H	A	A	G	A	G	A	A	G	H	G	G	A	A	A	H	G	H	A	A	A	H	G
JAX00372529	14	8450953	1	A	G	A	A	A	A	A	G	A	A	A	H	A	A	A	G	A	A	A	A	A	A	A	A	A	A	G	A	A	A	A	A	H	G	A	A	A	A	A	H	A	A	A	A	H	G
JAX00372530	14	8451470	1	C	A	C	C	C	C	C	A	C	C	C	H	C	C	C	A	C	C	C	C	C	C	C	C	C	C	A	C	C	C	C	C	H	A	C	C	C	C	C	H	C	C	C	C	H	A
JAX00372531	14	8453028	1	C	T	C	C	T	C	C	C	C	C	C	H	C	C	C	C	C	C	C	C	C	C	C	C	C	C	C	C	T	C	C	C	C	C	T	C	C	C	C	C	C	C	C	C	C	C
JAX00372534	14	8465686	1	T	G	T	T	T	T	T	G	T	G	T	H	T	G	T	G	G	T	G	T	G	T	T	T	T	T	G	T	T	T	T	T	G	G	T	T	T	H	T	H	T	H	T	H	H	G
JAX00372535	14	8466794	1	T	G	T	T	T	T	T	T	T	G	T	T	T	G	T	T	G	T	G	T	G	T	T	T	T	T	T	T	T	T	T	T	H	T	T	T	T	H	T	T	T	H	T	H	T	T
JAX00372538	14	8471890	0	G	T	G	G	G	G	G	T	G	G	G	G	G	G	G	H	G	G	G	G	G	G	G	G	G	G	H	G	G	G	G	G	G	H	G	G	G	G	G	G	G	G	G	G	G	H
JAX00372542	14	8482899	1	T	G	T	T	T	T	T	T	G	T	T	T	T	T	T	T	T	G	T	T	T	T	T	H	T	T	T	T	T	T	T	G	T	T	T	T	T	T	H	H	H	T	T	T	T	T
JAX00049941	14	8498175	0	G	A	G	G	A	G	G	A	A	G	G	A	G	G	G	A	G	A	G	G	G	G	G	H	G	G	A	G	A	G	G	A	H	A	A	G	G	G	H	A	H	G	G	G	H	A
JAX00372545	14	8498348	0	C	T	C	C	C	C	C	T	C	C	C	H	C	C	C	T	C	C	C	C	C	C	C	C	C	C	T	C	C	C	C	C	H	T	C	C	C	C	C	H	C	C	C	C	H	T
JAX00372549	14	8502560	0	C	T	C	C	T	C	C	T	T	C	C	T	C	C	C	T	C	T	C	C	C	C	C	C	C	C	T	C	T	C	C	T	C	T	T	C	C	C	C	T	C	C	C	C	C	T
JAX00372554	14	8519556	1	G	T	G	G	T	G	G	G	T	G	G	H	G	G	G	G	G	T	G	G	G	G	G	H	G	G	G	G	T	G	G	T	G	G	T	G	G	G	H	H	H	G	G	G	G	G
JAX00372555	14	8533947	0	A	G	A	A	G	A	A	G	G	A	A	G	A	A	A	G	A	G	A	A	A	A	A	H	A	A	G	A	G	A	A	G	H	G	G	A	A	A	H	G	H	A	A	A	H	G
JAX00372557	14	8542209	1	G	T	G	G	G	G	T	G	G	T	G	G	G	T	G	G	T	G	T	G	T	G	H	G	G	G	G	G	G	G	G	G	H	G	G	G	G	H	G	G	G	T	T	H	G	G
JAX00372560	14	8555796	0	T	A	T	T	A	T	A	T	A	A	T	H	T	A	T	T	A	A	H	T	A	T	H	H	T	T	T	T	A	T	T	A	H	T	A	T	T	H	H	H	H	A	A	H	T	T
JAX00372563	14	8559392	1	T	A	T	T	T	T	A	T	T	A	T	T	T	A	T	T	A	T	A	T	A	T	H	T	T	T	T	T	T	T	T	T	H	T	T	T	T	H	T	T	T	A	A	H	T	T
JAX00372564	14	8559545	1	G	A	G	G	A	G	A	G	A	A	G	H	G	A	G	G	A	A	A	G	A	G	H	H	G	G	G	G	A	G	G	A	H	G	A	G	G	H	H	H	H	A	A	H	G	G
JAX00049947	14	8582491	0	A	G	A	A	G	A	G	G	G	G	A	G	A	G	A	G	G	G	G	A	G	A	H	H	A	A	G	A	G	A	A	G	G	G	G	A	A	H	H	G	H	G	G	H	H	G
JAX00372567	14	8583283	0	T	C	T	T	C	T	C	C	C	C	T	C	T	C	T	C	C	C	C	T	C	T	H	H	T	T	C	T	C	T	T	C	C	C	C	T	T	H	H	C	H	C	C	H	H	C
JAX00372568	14	8583607	0	C	A	C	C	C	C	A	C	C	A	C	C	C	A	C	C	A	C	A	C	A	C	H	C	C	C	C	C	C	C	C	C	H	C	C	C	C	H	C	C	C	A	A	H	C	C
JAX00372569	14	8583752	0	C	T	C	C	T	C	C	T	T	C	C	T	C	C	C	T	C	T	C	C	C	C	C	H	C	C	T	C	T	C	C	T	T	T	T	C	C	C	H	T	H	C	C	C	H	T
JAX00372571	14	8586319	1	C	T	C	C	T	C	C	C	C	C	C	H	C	C	C	C	C	C	C	C	C	C	C	C	C	C	C	C	T	C	C	C	C	C	T	C	C	C	C	C	C	C	C	C	C	C
JAX00372574	14	8586806	1	T	C	T	T	T	T	C	C	T	C	T	H	T	C	T	C	C	T	C	T	C	T	H	T	T	T	C	T	T	T	T	T	C	C	T	T	T	H	T	H	T	C	C	H	H	C
JAX00372575	14	8588147	0	T	C	T	T	C	T	T	C	C	T	T	C	T	T	T	C	T	C	T	T	T	T	T	C	T	T	C	T	C	T	T	C	H	C	C	T	T	T	H	C	H	T	T	T	H	C
JAX00049949	14	8588177	1	C	T	C	C	T	C	C	T	T	C	C	T	C	C	C	T	C	T	C	C	C	C	C	H	C	C	T	C	T	C	C	T	H	T	T	C	C	C	H	T	H	C	C	C	H	T
JAX00372576	14	8589404	1	C	T	C	C	C	C	T	C	C	T	C	C	C	T	C	C	T	C	T	C	T	C	H	C	C	C	C	C	C	C	C	C	H	C	C	C	C	H	C	C	C	T	T	H	C	C
JAX00372580	14	8600797	1	T	A	T	T	A	T	A	A	A	A	T	A	T	A	T	A	A	A	A	T	A	T	H	H	T	T	A	T	A	T	T	A	A	A	A	T	T	H	H	A	H	A	A	H	H	A
JAX00372582	14	8603621	0	C	T	C	C	C	C	T	C	C	T	C	C	C	T	C	C	T	C	T	C	T	C	H	C	C	C	C	C	C	C	C	C	H	C	C	C	C	H	C	C	C	T	T	H	C	C
JAX00372584	14	8611769	0	C	T	C	C	T	C	T	C	T	T	C	H	C	T	C	C	T	T	T	C	T	C	H	H	C	C	C	C	T	C	C	T	H	C	T	C	C	H	H	H	H	T	T	H	C	C
JAX00049950	14	8623971	1	C	T	C	C	C	C	C	T	C	C	C	H	C	C	C	T	C	C	C	C	C	C	C	C	C	C	T	C	C	C	C	C	H	T	C	C	C	C	C	H	C	C	C	C	H	T
JAX00372592	14	8646343	1	A	G	A	A	A	A	A	G	A	A	A	H	A	A	A	G	A	A	A	A	A	A	A	A	A	A	G	A	A	A	A	A	H	G	A	A	A	A	A	H	A	A	A	A	H	G
JAX00372593	14	8656754	1	C	T	C	C	C	C	C	C	T	C	C	C	C	C	C	C	C	T	C	C	C	C	C	H	C	C	C	C	C	C	C	T	C	C	C	C	C	C	H	H	H	C	C	C	C	C
JAX00372594	14	8662992	0	C	A	C	C	A	C	C	C	C	C	C	H	C	C	C	C	C	C	C	C	C	C	C	C	C	C	C	C	A	C	C	C	C	C	A	C	C	C	C	C	C	C	C	C	C	C
JAX00372595	14	8672562	0	C	A	C	C	A	C	C	A	A	C	C	A	C	C	C	A	C	A	C	C	C	C	C	H	C	C	A	C	A	C	C	A	H	A	A	C	C	C	C	A	H	C	C	C	H	A
JAX00372596	14	8683145	0	T	C	T	T	C	T	T	C	C	T	T	C	T	T	T	C	T	C	T	T	T	T	T	H	T	T	C	T	C	T	T	C	H	C	C	T	T	T	H	C	H	T	T	T	H	C
JAX00049956	14	8688554	0	C	T	C	C	T	C	T	T	T	T	C	T	C	T	C	T	T	T	T	C	T	C	C	C	C	T	T	C	T	C	C	T	T	T	T	C	C	H	C	T	H	T	T	H	H	T
JAX00372598	14	8700918	0	A	G	A	A	A	A	A	G	A	A	A	H	A	A	A	G	A	A	A	A	A	A	A	A	A	A	G	A	A	A	A	A	H	G	A	A	A	A	A	H	A	A	A	A	H	G
JAX00049958	14	8701348	1	T	C	T	T	C	T	T	C	C	T	T	C	T	T	T	C	T	C	T	T	T	T	T	H	T	T	C	T	C	T	T	C	H	C	C	T	T	T	H	C	H	T	T	T	H	C
JAX00372599	14	8706197	1	G	T	G	G	G	G	G	T	T	G	G	H	G	G	G	T	G	T	G	G	G	G	G	H	G	G	T	G	G	G	G	T	H	T	G	G	G	G	H	T	H	G	G	G	H	T
JAX00372600	14	8706416	0	G	A	G	G	G	G	G	G	A	G	G	G	G	G	G	G	G	A	G	G	G	G	G	H	G	G	G	G	G	G	G	A	G	G	G	G	G	G	H	H	H	G	G	G	G	G
JAX00372601	14	8718802	0	G	A	G	G	G	G	A	G	G	A	G	G	G	A	G	G	A	G	A	G	A	G	A	G	G	A	G	G	G	G	G	G	H	G	G	G	G	H	G	G	G	A	A	H	G	G
JAX00372603	14	8726559	0	C	T	C	C	T	C	C	C	T	C	C	H	C	C	C	C	C	T	C	C	C	C	C	H	C	C	C	C	T	C	C	T	C	C	T	C	C	C	H	H	H	C	C	C	C	C
JAX00372604	14	8726851	0	T	C	T	T	C	T	T	C	C	T	H	C	T	T	T	C	T	C	T	T	T	T	T	C	T	T	C	T	C	T	T	C	H	C	C	T	T	T	H	C	H	T	T	T	H	C
JAX00372605	14	8727630	1	C	T	C	C	C	C	C	C	T	C	C	C	C	C	C	C	C	T	C	C	C	C	C	H	C	C	C	C	C	C	C	T	C	C	C	C	C	C	H	H	H	C	C	C	C	C
JAX00187921	14	8731171	0	G	A	A	G	A	A	A	A	A	A	G	A	H	A	H	A	A	A	A	A	A	A	A	A	G	A	A	A	A	A	H	A	A	A	A	A	A	H	A	A	A	A	A	H	A	A
JAX00372607	14	8739780	1	C	T	C	C	T	C	C	C	C	C	C	H	C	C	C	C	C	C	C	C	C	C	C	C	C	C	C	C	T	C	C	C	C	C	T	C	C	C	C	C	C	C	C	C	C	C
JAX00372608	14	8739950	1	A	C	A	A	C	A	A	A	A	A	A	H	A	A	A	A	A	A	A	A	A	A	A	A	A	A	A	A	C	A	A	A	A	A	C	A	A	A	A	A	A	A	A	A	A	A
JAX00372609	14	8746067	0	G	A	G	G	A	G	G	A	G	G	G	A	G	G	G	A	G	G	G	G	G	G	G	G	G	G	A	G	A	G	G	G	H	A	A	G	G	G	G	H	G	G	G	G	H	A
JAX00372610	14	8751184	1	C	T	C	C	C	C	C	T	C	C	C	H	C	C	C	T	C	C	C	C	C	C	C	C	C	C	T	C	C	C	C	C	H	T	C	C	C	C	C	H	C	C	C	C	H	T
JAX00049960	14	8757018	1	T	A	T	T	A	T	A	A	A	A	T	A	T	A	T	A	A	A	A	T	A	T	H	H	T	A	A	T	A	T	T	A	A	A	A	T	T	H	H	A	H	A	A	H	H	A
JAX00372612	14	8758626	1	T	C	T	T	T	T	T	T	T	C	T	T	T	C	T	T	C	T	C	T	C	T	T	T	T	T	T	T	T	T	T	T	H	T	T	T	T	H	T	T	T	H	T	H	T	T
JAX00372613	14	8760289	1	T	G	T	T	T	T	T	T	T	G	T	T	T	G	T	T	G	T	G	T	G	T	T	T	T	T	T	T	T	T	T	T	H	T	T	T	T	H	T	T	T	H	T	H	T	T
JAX00372614	14	8761091	0	C	T	C	C	T	C	C	T	T	C	C	T	C	C	C	T	C	T	C	C	C	C	C	H	C	C	T	C	T	C	C	T	H	T	T	C	C	C	H	T	H	C	C	C	H	T
JAX00372622	14	8782531	1	C	T	C	C	C	C	C	C	C	T	C	C	C	T	C	C	T	C	T	C	T	C	C	C	C	C	C	C	C	C	C	C	H	C	C	C	C	H	C	C	C	H	C	H	C	C
JAX00049963	14	8782790	0	T	A	T	T	A	T	T	A	A	A	T	A	T	A	T	A	A	A	A	T	A	T	T	H	T	T	A	T	A	T	T	A	A	A	A	T	T	H	H	A	H	H	T	H	H	A
JAX00372624	14	8785722	0	A	G	A	A	G	A	A	G	G	G	A	G	A	G	A	G	G	G	G	A	G	A	A	H	A	A	G	A	G	A	H	G	G	G	G	A	A	H	H	G	H	H	A	H	H	G
JAX00372627	14	8789641	0	A	G	A	A	G	A	A	G	G	G	A	G	A	G	A	G	G	G	G	A	G	A	A	H	A	A	G	A	G	A	A	G	G	G	G	A	A	H	H	G	H	H	A	H	H	G
JAX00372628	14	8790224	0	C	T	C	C	C	C	C	C	C	T	C	C	C	T	C	C	T	C	T	C	T	C	C	C	C	C	C	C	C	C	C	C	H	C	C	C	C	H	C	C	C	H	C	H	C	C
JAX00372630	14	8799393	0	T	A	T	T	T	T	T	A	A	T	T	H	T	T	T	A	T	A	T	T	T	T	T	H	T	T	A	T	T	T	T	A	T	A	T	T	T	T	H	A	H	T	T	T	H	A
JAX00372634	14	8813656	0	G	A	G	G	A	G	G	G	G	A	G	H	G	A	G	G	A	G	A	G	A	G	G	G	G	G	G	G	A	G	G	G	H	G	A	G	G	H	G	G	G	H	G	H	G	G
JAX00372635	14	8814217	0	T	G	T	T	T	T	T	T	G	G	T	T	T	G	T	T	G	G	G	T	G	T	T	H	T	T	T	T	T	T	T	G	H	T	T	T	T	H	H	H	H	H	T	H	T	T
JAX00049965	14	8816587	1	T	G	T	T	G	T	T	G	G	G	T	G	T	G	T	G	G	G	G	T	G	T	T	H	T	T	G	T	G	T	T	G	G	G	G	T	T	H	H	G	H	H	T	H	H	G
JAX00372639	14	8816732	0	G	T	G	G	G	G	G	G	G	T	G	G	G	T	G	G	T	G	T	G	T	G	G	G	G	G	G	G	G	G	G	G	T	G	G	G	G	H	G	G	G	H	G	H	G	G
JAX00372642	14	8817229	0	T	C	T	T	T	T	T	T	C	C	T	T	T	C	T	T	C	C	C	T	C	T	T	H	T	T	T	T	T	T	T	C	H	T	T	T	T	H	H	H	H	H	T	H	T	T
JAX00372644	14	8817903	1	C	G	C	C	G	C	C	G	G	G	C	G	C	G	C	G	G	G	G	C	G	C	C	H	C	C	G	C	G	C	C	G	G	G	G	C	C	H	H	G	H	H	C	H	H	G
JAX00049968	14	8861304	0	T	C	T	T	T	T	T	C	T	T	T	H	T	T	T	C	T	T	T	T	T	T	T	T	T	T	C	T	T	T	T	T	T	C	T	T	T	T	T	H	T	T	T	T	H	C
JAX00372653	14	8879903	1	G	A	G	G	G	G	G	G	A	G	G	G	G	G	G	G	G	A	G	G	G	G	G	H	G	G	G	G	G	G	G	A	G	G	G	G	G	G	H	H	H	G	G	G	G	G
JAX00372654	14	8880142	1	C	T	C	C	C	C	C	T	T	C	C	H	C	C	C	T	C	T	C	C	C	C	C	H	C	C	T	C	C	C	C	T	H	T	C	C	C	C	H	T	H	C	C	C	H	T
JAX00049970	14	8893254	1	C	A	C	C	A	C	C	C	C	C	C	H	C	C	C	C	C	C	C	C	C	C	C	C	C	C	C	C	A	C	C	C	C	C	A	C	C	C	C	C	C	C	C	C	C	C
JAX00372655	14	8893373	1	C	T	C	C	C	C	C	T	C	C	C	H	C	C	C	T	C	C	C	C	C	C	C	C	C	C	T	C	C	C	C	C	H	T	C	C	C	C	C	H	C	C	C	C	H	T
JAX00049971	14	8894326	0	C	T	C	C	C	C	C	T	C	C	C	H	C	C	C	T	C	C	H	C	C	C	C	C	C	C	T	C	C	C	C	C	H	T	C	C	C	C	C	H	C	C	C	C	H	T
JAX00372656	14	8925204	1	G	A	G	G	A	G	G	G	G	G	G	H	G	G	G	G	G	G	G	G	G	G	G	G	G	G	G	G	A	G	G	G	G	G	A	G	G	G	G	G	G	G	G	G	G	G
JAX00372658	14	8925700	0	A	G	A	A	G	A	A	G	G	A	A	G	A	A	A	G	A	G	A	A	A	A	A	H	A	A	G	A	G	A	A	G	H	G	G	A	A	A	H	G	H	A	A	A	H	G
JAX00372659	14	8925748	1	G	A	G	G	A	G	G	A	A	G	G	A	G	G	G	A	G	A	G	G	G	G	G	H	G	G	A	G	A	G	G	A	H	A	A	G	G	G	H	A	H	G	G	G	H	A
JAX00372660	14	8928024	0	C	G	C	C	G	C	C	C	C	C	C	H	C	C	C	C	C	C	C	C	C	C	C	C	C	C	C	C	G	C	C	C	C	C	G	C	C	C	C	C	C	C	C	C	C	C
JAX00372661	14	8931860	1	T	C	T	T	C	T	T	T	T	T	T	H	T	T	T	T	T	T	T	T	T	T	T	T	T	T	T	T	C	T	T	T	T	T	C	T	T	T	T	T	T	T	T	T	T	T
JAX00372662	14	8935228	0	A	G	A	A	A	A	A	A	G	A	A	A	A	A	A	A	A	G	A	A	A	A	A	H	A	A	A	A	A	A	A	G	A	A	A	A	A	A	H	H	H	A	A	A	A	A
JAX00049973	14	8937298	1	A	G	A	A	G	A	A	G	G	A	A	G	A	A	A	G	A	G	A	A	A	A	A	H	A	A	G	A	G	A	A	G	H	G	G	A	A	A	H	G	H	A	A	A	H	G
JAX00372663	14	8937549	1	G	A	G	G	A	G	G	G	A	G	G	H	G	G	G	G	G	A	G	G	G	G	G	H	G	G	G	G	A	G	G	A	G	G	A	G	G	G	H	H	H	G	G	G	G	G
JAX00372665	14	8949562	1	G	T	G	G	G	G	G	T	G	G	G	H	G	G	G	T	G	G	G	G	G	G	G	G	G	G	T	G	G	G	G	G	H	T	G	G	G	G	G	H	G	G	G	G	H	T
JAX00372667	14	8968420	0	A	G	A	A	G	A	A	G	G	A	A	G	A	A	A	G	A	G	A	A	A	A	A	H	A	A	G	A	G	A	A	G	H	G	G	A	A	A	H	G	H	A	A	A	H	G
JAX00049975	14	8969450	1	A	C	A	A	C	A	A	A	C	A	A	H	A	A	A	A	A	C	A	A	A	A	A	H	A	A	A	A	C	A	A	C	A	A	C	A	A	A	H	H	H	A	A	A	A	A
JAX00372668	14	8969480	1	G	A	G	G	A	G	G	G	A	G	G	H	G	G	G	G	G	A	G	G	G	G	G	H	G	G	G	G	A	G	G	A	G	G	A	G	G	G	H	H	H	G	G	G	G	G
JAX00049977	14	8980265	0	A	G	A	A	G	A	A	G	G	A	A	G	A	A	A	G	A	G	A	A	A	A	A	H	A	A	G	A	G	A	A	G	H	G	G	A	A	A	H	G	H	A	A	A	H	G
JAX00372673	14	9006729	0	A	T	A	A	T	A	A	A	A	A	A	H	A	A	A	A	A	H	A	A	A	A	A	A	A	A	A	A	H	A	A	A	A	A	T	A	A	A	A	A	A	A	A	A	A	A
JAX00372677	14	9015113	0	G	A	G	G	A	G	G	A	A	G	G	A	G	G	G	A	G	A	G	G	G	G	G	H	G	G	A	G	A	G	G	A	H	A	A	G	G	G	H	A	H	G	G	G	H	A
JAX00372678	14	9015865	1	C	T	C	C	C	C	C	C	C	T	C	C	C	T	C	C	T	C	T	C	T	C	C	C	C	C	C	C	C	C	C	C	H	C	C	C	C	H	C	C	C	H	C	H	C	C
JAX00049978	14	9016604	0	T	C	T	T	C	T	T	C	C	C	T	C	T	C	T	C	C	C	C	T	C	T	T	H	T	T	C	T	C	T	T	C	C	C	C	T	T	H	H	C	H	H	T	H	H	C
JAX00372679	14	9021030	0	A	T	A	A	T	A	A	A	T	A	A	H	A	A	A	A	A	T	A	A	A	A	A	H	A	A	A	A	T	A	A	T	A	A	T	A	A	A	H	H	H	A	A	A	A	A
JAX00049980	14	9023018	1	C	T	C	C	T	C	C	T	T	T	C	T	C	T	C	T	T	T	T	C	T	C	C	H	C	C	T	C	T	C	C	T	T	T	T	C	C	H	H	T	H	H	C	H	H	T
JAX00372683	14	9027949	0	A	G	A	A	A	A	A	A	A	G	A	A	A	G	A	A	G	A	G	A	G	A	A	A	A	A	A	A	A	A	A	A	H	A	A	A	A	H	A	A	A	H	A	H	A	A
JAX00372685	14	9030639	1	G	T	G	G	T	G	G	G	G	G	G	H	G	G	G	G	G	G	G	G	G	G	G	G	G	G	G	G	T	G	G	G	G	G	T	G	G	G	G	G	G	G	G	G	G	G
JAX00372686	14	9032310	0	A	G	A	A	A	A	A	A	A	G	A	A	A	G	A	A	G	A	G	A	G	A	A	A	A	A	A	A	A	A	A	A	H	A	A	A	A	H	A	A	A	H	A	H	A	A
JAX00372687	14	9032544	0	C	A	C	C	C	C	C	A	C	C	C	H	C	C	C	A	C	C	C	C	C	C	C	C	C	C	A	C	C	C	C	C	H	A	C	C	C	C	C	H	C	C	C	C	H	A
JAX00372690	14	9050762	1	A	G	A	A	G	A	A	A	A	A	A	H	A	A	A	A	A	A	A	A	A	A	A	A	A	A	A	A	G	A	A	A	A	A	G	A	A	A	A	A	A	A	A	A	A	A
JAX00049981	14	9059464	1	G	A	G	G	A	G	G	A	A	G	G	A	G	G	G	A	G	A	G	G	G	G	G	H	G	G	A	G	A	G	G	A	H	A	A	G	G	G	H	A	H	G	G	G	H	A
JAX00372693	14	9061904	1	C	T	C	C	T	C	C	T	T	C	C	T	C	C	C	T	C	T	C	C	C	C	C	H	C	C	T	C	T	C	C	T	H	T	T	C	C	C	H	T	H	C	C	C	H	T
JAX00204279	14	9061968	1	G	A	G	G	A	G	G	G	A	G	G	H	G	G	G	G	G	A	G	G	G	G	G	H	G	G	G	G	A	G	G	A	G	G	A	G	G	G	H	H	H	G	G	G	G	G
JAX00204280	14	9062447	0	C	G	C	C	G	C	C	C	G	C	C	H	C	C	C	C	C	G	C	C	C	C	C	H	C	C	C	C	G	C	C	G	C	C	G	C	C	C	H	H	H	C	C	C	C	C
JAX00372694	14	9071131	1	T	C	T	T	C	T	T	C	C	T	T	C	T	T	T	C	T	C	T	T	T	T	T	H	T	T	C	T	C	T	T	C	H	C	C	T	T	T	H	C	H	T	T	T	H	C
JAX00049982	14	9072669	1	G	T	G	G	T	G	G	T	T	G	G	T	G	G	G	T	G	T	G	G	G	G	G	H	G	G	T	G	T	G	G	T	H	T	T	G	G	G	H	T	H	G	G	G	H	T
JAX00372695	14	9072932	0	A	G	A	A	A	A	A	G	A	A	A	H	A	A	A	G	A	A	A	A	A	A	A	A	A	A	G	A	A	A	A	A	H	G	A	A	A	A	A	H	A	A	A	A	H	G
JAX00372697	14	9086179	0	A	G	A	A	G	A	A	A	A	A	H	H	A	A	A	A	A	A	H	A	A	A	A	A	A	A	A	A	G	A	A	A	A	A	G	A	A	A	A	A	A	A	A	A	A	A
JAX00372698	14	9086846	1	T	C	T	T	C	T	T	T	C	T	T	H	T	T	T	T	T	C	T	T	T	T	T	H	T	T	T	T	C	T	T	C	T	T	C	T	T	T	H	H	H	T	T	T	T	T
JAX00049984	14	9098273	1	A	C	A	A	C	A	A	C	C	A	A	C	A	A	A	C	A	C	A	A	A	A	A	H	A	A	C	A	C	A	A	C	H	C	C	A	A	A	H	C	H	A	A	A	H	C
JAX00049985	14	9098376	0	C	A	C	C	A	C	C	A	A	C	C	A	C	C	C	A	C	A	C	C	C	C	C	H	C	C	A	C	A	C	C	A	H	A	A	C	C	C	H	A	H	C	C	C	H	A
JAX00049986	14	9098411	0	T	C	T	T	C	T	T	C	C	T	T	C	T	T	T	C	T	C	T	T	T	T	T	H	T	T	C	T	C	T	T	C	H	C	C	T	T	T	H	C	H	T	T	T	H	C
JAX00372700	14	9105655	1	G	A	G	G	G	G	G	A	G	G	G	H	G	G	G	A	G	G	G	G	G	G	G	G	G	G	A	G	G	G	G	G	H	A	G	G	G	G	G	H	G	G	G	G	H	A
JAX00372703	14	9111917	1	A	G	A	A	A	A	A	A	G	A	A	A	A	A	A	A	A	G	A	A	A	A	A	H	A	A	A	A	A	A	A	G	A	A	A	A	A	A	H	H	H	A	A	A	A	A
JAX00372704	14	9130407	0	A	G	A	A	G	A	A	G	G	A	A	G	A	A	A	G	A	G	A	A	A	A	A	H	A	A	G	A	G	A	A	G	H	G	G	A	A	A	H	G	H	A	A	A	H	G
JAX00049987	14	9138064	0	T	C	T	T	C	T	T	C	C	T	T	C	T	T	T	C	T	C	T	T	T	T	T	H	T	T	C	T	C	T	T	C	H	C	C	T	T	T	H	C	H	T	T	T	H	C
JAX00049988	14	9138414	0	C	G	C	C	G	C	C	C	G	C	C	G	C	C	C	C	C	G	C	C	C	C	C	H	C	C	C	C	G	C	C	G	C	C	G	C	C	C	H	G	H	C	C	C	C	C
JAX00049989	14	9141512	1	G	A	G	G	A	G	G	G	G	G	G	H	G	G	G	G	G	G	G	G	G	G	G	G	G	G	G	G	A	G	G	G	G	G	A	G	G	G	G	G	G	G	G	G	G	G
JAX00372706	14	9142410	0	G	A	G	G	G	G	G	A	G	G	G	H	G	G	G	A	G	G	G	G	G	G	G	G	G	G	A	G	G	G	G	G	A	A	G	G	G	G	G	H	G	G	G	G	H	A
JAX00204283	14	9151532	1	T	C	T	T	C	T	C	C	C	T	T	C	T	T	T	C	T	C	T	T	T	T	H	H	T	C	C	T	C	T	T	C	H	C	C	T	T	T	H	C	H	H	C	T	H	C
JAX00204284	14	9151569	0	A	C	A	A	C	A	C	C	C	A	A	C	A	A	H	C	A	C	A	A	A	A	H	H	A	C	C	A	C	A	A	C	H	C	C	A	A	A	H	C	H	H	C	A	H	C
JAX00372708	14	9198934	1	T	A	T	T	A	T	T	T	T	T	T	H	T	T	T	T	T	T	T	T	T	T	T	T	T	T	T	T	A	T	T	T	T	T	A	T	T	T	T	T	T	T	T	T	T	T
JAX00372709	14	9203854	1	G	A	G	G	G	G	G	A	G	G	G	H	G	G	G	A	G	G	G	G	G	G	G	G	G	G	A	G	G	G	G	G	H	A	G	G	G	G	G	H	G	G	G	G	H	A
JAX00372710	14	9209429	0	G	A	G	G	A	G	G	A	G	G	G	A	G	G	G	A	G	G	G	G	G	G	G	G	G	G	A	G	A	G	G	G	H	A	A	G	G	G	G	H	G	G	G	G	H	A
JAX00372712	14	9214295	0	C	G	C	C	G	C	C	C	G	C	C	H	C	C	C	C	C	G	C	C	C	C	C	H	C	C	C	C	G	C	C	G	C	C	G	C	C	C	H	H	H	C	C	C	C	C
JAX00049993	14	9225210	0	C	T	C	C	T	C	T	T	T	T	C	T	C	T	C	T	T	T	T	C	T	C	H	H	C	T	T	C	T	C	C	T	T	T	T	C	C	H	H	T	H	T	T	H	H	T
JAX00049994	14	9225796	0	T	C	T	T	C	T	C	T	C	C	T	H	T	C	T	T	C	C	C	T	C	T	H	H	T	H	T	T	C	T	T	C	H	T	C	T	T	H	H	H	H	C	C	H	T	T
JAX00372714	14	9226446	1	A	C	A	A	A	A	C	A	C	A	A	A	A	A	A	A	A	C	A	A	A	A	H	H	A	C	A	A	A	A	A	C	A	A	A	A	A	A	H	H	H	H	C	A	A	A
JAX00372715	14	9227119	1	C	A	C	C	A	C	A	A	A	C	C	A	C	C	C	A	C	A	C	C	C	C	H	H	C	A	A	C	A	C	C	A	H	A	A	C	C	C	H	A	H	H	A	C	H	A
JAX00049995	14	9227818	0	G	A	G	G	A	G	A	A	A	A	G	A	G	A	G	A	A	A	A	G	A	G	H	H	G	A	A	G	A	G	G	A	A	A	A	G	G	H	H	A	H	A	A	H	H	A
JAX00372716	14	9239606	1	G	T	G	G	G	G	G	G	G	T	G	G	G	T	G	G	T	G	T	G	T	G	G	G	G	G	G	G	G	G	G	G	H	G	G	G	G	H	G	G	G	H	G	H	G	G
JAX00372717	14	9241063	0	T	C	T	T	T	T	C	T	T	C	T	T	T	C	T	T	C	T	C	T	C	T	H	T	T	C	T	T	T	T	T	T	H	T	T	T	T	H	T	T	T	C	C	H	T	T
JAX00049997	14	9241262	1	T	A	T	T	A	T	A	T	A	A	T	H	T	A	T	T	A	A	A	T	A	T	H	H	T	A	T	T	A	T	T	A	H	T	A	T	T	H	H	H	H	A	A	H	T	T
JAX00049998	14	9245864	1	A	G	A	A	G	A	G	G	G	G	A	G	A	G	A	G	G	G	G	A	G	A	H	H	A	G	G	A	G	A	A	G	G	G	G	A	A	H	H	G	H	G	G	H	H	G
JAX00372722	14	9269329	0	C	T	C	C	C	C	C	C	C	T	C	C	C	T	C	C	T	C	T	C	T	C	C	C	C	C	C	C	C	C	C	C	H	C	C	C	C	H	C	C	C	H	C	H	C	C
JAX00372723	14	9271009	0	T	C	T	T	T	T	T	C	C	T	T	H	T	T	T	C	T	C	T	T	T	T	T	H	T	T	C	T	T	T	T	C	H	C	T	T	T	T	H	C	H	T	T	T	H	C
JAX00372725	14	9271648	1	G	A	G	G	G	G	G	A	A	G	G	H	G	G	G	A	G	A	G	G	G	G	G	H	G	G	A	G	G	G	G	A	H	A	G	G	G	G	H	A	H	G	G	G	H	A
JAX00372726	14	9273215	1	T	G	T	T	G	T	G	G	G	T	T	G	T	T	T	G	T	G	T	T	T	T	H	H	T	G	G	T	G	T	T	G	H	G	G	T	T	T	H	G	H	H	G	T	H	G
JAX00372727	14	9276713	1	C	T	C	C	T	C	C	C	T	C	C	H	C	C	C	C	C	T	C	C	C	C	C	H	C	C	C	C	T	C	C	T	C	C	T	C	C	C	H	H	H	C	C	C	C	C
JAX00372729	14	9279214	0	G	A	G	G	G	G	G	A	G	A	G	H	G	A	G	A	A	G	A	G	A	G	G	G	G	G	A	G	G	G	G	G	A	A	G	G	G	H	G	H	G	H	G	H	H	A
JAX00372730	14	9279751	0	C	T	C	C	T	C	C	C	C	C	C	H	C	C	C	C	C	C	C	C	C	C	C	C	C	C	C	C	T	C	C	C	C	C	T	C	C	C	C	C	C	C	C	C	C	C
JAX00372731	14	9280030	1	C	T	C	C	C	C	T	T	C	T	C	H	C	T	C	T	T	C	T	C	T	C	H	C	C	T	T	C	C	C	C	C	T	T	C	C	C	H	C	H	C	T	T	H	H	T
JAX00050001	14	9309027	0	A	G	A	A	G	A	G	G	G	G	A	G	A	G	A	G	G	G	G	A	G	A	H	H	A	G	G	A	G	A	A	G	G	G	G	A	A	H	H	G	H	G	G	H	H	G
JAX00050002	14	9339731	1	T	C	T	T	C	T	T	C	C	C	T	C	T	C	T	C	C	C	C	T	C	T	T	H	T	T	C	T	C	T	T	C	C	C	C	T	T	H	H	C	H	H	T	H	H	C
JAX00050003	14	9340133	0	T	C	T	T	C	T	T	C	C	C	T	C	T	C	T	C	C	C	C	T	C	T	T	H	T	T	C	T	C	T	T	C	C	C	C	T	T	H	H	C	H	H	T	H	H	C
JAX00050004	14	9340935	0	C	T	C	C	T	C	C	C	T	C	C	H	C	C	C	C	C	T	C	C	C	C	C	H	C	C	C	C	T	C	C	T	C	C	T	C	C	C	H	H	H	C	C	C	C	C
JAX00372736	14	9343610	1	G	A	G	G	A	G	G	G	G	G	G	H	G	G	G	G	G	G	G	G	G	G	G	G	G	G	G	G	A	G	G	G	G	G	A	G	G	G	G	G	G	G	G	G	G	G
JAX00372737	14	9347477	0	G	T	G	G	G	G	G	G	G	T	G	G	G	T	G	G	T	G	T	G	T	G	G	G	G	G	H	G	G	G	G	G	H	G	G	G	G	H	G	G	G	H	G	H	G	G
JAX00372738	14	9348666	0	C	T	C	C	C	C	C	T	C	C	C	H	C	C	C	T	C	C	C	C	C	C	C	C	C	C	T	C	C	C	C	C	H	T	C	C	C	C	C	H	C	C	C	C	H	T
JAX00372742	14	9372143	1	A	C	A	A	C	A	C	A	C	C	A	H	A	C	A	A	C	C	C	A	C	A	H	H	A	C	A	A	C	A	A	C	H	A	C	A	A	H	H	H	H	C	C	H	A	A
JAX00372744	14	9383168	0	C	T	C	C	T	C	C	C	C	C	C	C	C	C	C	C	C	C	C	C	C	C	C	C	C	C	C	C	T	C	C	C	C	C	T	C	C	C	C	C	C	C	C	C	C	C
JAX00372746	14	9389535	1	T	C	T	T	T	T	T	T	T	C	T	T	T	C	T	T	C	T	C	T	C	T	T	T	T	T	T	T	T	T	T	T	H	T	T	T	T	H	T	T	T	H	T	H	T	T
JAX00372747	14	9389684	0	C	G	C	C	G	C	C	C	G	C	C	H	C	C	C	C	C	G	C	C	C	C	C	H	C	C	C	C	G	C	C	G	C	C	G	C	C	C	H	H	H	C	C	C	C	C
JAX00050005	14	9390267	0	T	A	T	T	A	T	A	A	A	A	T	A	T	A	T	A	A	A	A	T	A	T	H	H	T	A	A	T	A	T	T	A	A	A	A	T	T	H	H	A	H	A	A	H	H	A
JAX00372749	14	9416169	0	A	G	A	A	A	A	A	A	G	A	A	A	A	A	A	A	A	G	A	A	A	A	A	H	A	A	A	A	A	A	A	G	A	A	A	A	A	A	H	H	H	A	A	A	A	A
JAX00050008	14	9425762	1	A	G	A	A	G	A	A	G	G	G	A	G	A	G	A	G	G	G	G	A	G	A	A	H	A	A	G	A	G	A	A	G	G	G	G	A	A	H	H	G	H	H	A	H	H	G
JAX00050009	14	9425852	0	T	A	T	T	A	T	T	T	A	T	T	H	T	T	T	H	T	A	T	T	T	T	T	T	T	T	T	T	A	T	T	A	T	T	A	T	T	T	T	T	H	T	T	T	T	T
JAX00050010	14	9426601	1	A	T	A	A	T	A	A	A	T	A	A	H	A	A	A	A	A	T	A	A	A	A	A	H	A	A	A	A	T	A	A	T	A	A	T	A	A	A	H	H	H	A	A	A	A	A
JAX00372752	14	9427653	0	G	A	G	G	A	G	G	G	A	G	G	A	G	G	G	G	G	A	G	G	G	G	G	H	G	G	H	G	A	G	G	A	G	G	A	G	G	G	H	A	H	G	G	G	G	H
JAX00372753	14	9438862	0	C	A	C	C	A	C	C	A	A	C	C	A	C	C	C	A	C	A	C	C	C	C	C	H	C	C	A	C	A	C	C	A	H	A	A	C	C	C	H	A	H	C	C	C	H	A
JAX00372755	14	9441432	1	C	A	C	C	A	C	C	C	C	C	C	H	C	C	C	C	C	C	C	C	C	C	C	C	C	C	C	C	A	C	C	C	C	C	A	C	C	C	C	C	C	C	C	C	C	C
JAX00372756	14	9444787	0	T	C	T	T	C	T	T	C	C	C	T	C	T	C	T	C	C	C	C	T	C	T	T	H	T	T	C	T	C	T	T	C	C	C	C	T	T	H	H	C	H	H	T	H	H	C
JAX00372759	14	9449309	0	A	G	A	A	A	A	A	G	A	G	A	H	A	G	A	G	G	A	G	A	G	A	A	A	A	A	G	A	A	A	H	A	G	G	A	H	A	G	A	H	A	H	A	G	H	G
JAX00372760	14	9451242	1	A	T	A	A	T	A	A	T	T	T	A	T	A	T	A	T	T	T	T	A	T	A	A	H	A	A	T	A	T	A	A	T	T	T	T	A	A	H	H	T	H	H	A	H	H	T
JAX00372761	14	9451581	0	G	T	G	G	G	T	G	G	G	G	G	G	H	G	G	G	G	G	G	T	G	G	G	G	G	G	G	G	G	T	G	G	G	G	G	G	T	G	H	G	H	G	G	G	H	G
JAX00372762	14	9454278	0	G	A	G	G	A	G	G	A	A	A	G	A	G	A	G	A	A	A	A	G	A	G	G	H	G	G	A	G	A	G	G	A	A	A	A	G	G	H	H	A	H	H	G	H	H	A
JAX00372763	14	9454466	1	G	A	G	G	A	G	G	G	A	A	G	H	G	A	G	G	A	A	A	G	A	G	G	H	G	G	G	G	A	G	G	A	H	G	A	G	G	H	H	H	H	H	G	H	G	G
JAX00372764	14	9454629	1	C	A	C	C	C	A	C	C	C	C	C	C	H	C	C	C	C	C	C	A	C	C	H	C	C	C	C	C	C	A	C	C	C	C	C	C	A	C	H	C	H	C	C	C	H	C
JAX00372766	14	9457874	0	T	C	T	T	C	C	T	C	C	C	H	C	H	C	T	C	C	C	C	C	C	T	H	H	T	T	C	T	C	C	T	C	C	C	C	T	C	H	C	C	C	H	T	H	C	C
JAX00050012	14	9459195	1	T	C	T	T	C	T	T	T	C	T	T	H	T	T	T	T	T	C	T	T	T	T	T	H	T	T	T	T	C	T	T	C	T	T	C	T	T	T	H	H	H	T	T	T	T	T
JAX00372769	14	9462936	0	G	T	G	G	G	G	G	G	G	T	G	G	G	T	G	G	T	G	T	G	T	G	G	G	G	G	G	G	G	G	G	G	H	G	G	G	G	H	G	G	G	H	G	H	G	G
JAX00372770	14	9463794	1	C	T	C	C	T	C	C	C	C	C	C	H	C	C	C	C	C	C	C	C	C	C	C	C	C	C	C	C	T	C	C	C	C	C	T	C	C	C	C	C	C	C	C	C	C	C
JAX00050014	14	9491031	0	A	G	A	A	G	G	G	G	G	G	A	G	H	H	A	G	G	G	G	G	G	A	G	H	A	G	G	A	G	G	A	G	G	G	G	A	G	H	G	G	G	G	G	H	G	G
JAX00050015	14	9513471	1	T	C	T	T	C	T	T	C	C	C	T	C	T	C	T	C	C	C	C	T	C	T	T	H	T	T	C	T	C	T	T	C	C	C	C	T	T	H	H	C	H	H	T	H	H	C
JAX00050016	14	9517005	0	T	C	T	T	C	T	T	C	C	C	T	C	T	C	T	C	C	C	C	T	C	T	T	H	T	T	C	T	C	T	T	C	C	C	C	T	T	H	H	C	H	H	T	H	H	C
JAX00372775	14	9521680	1	A	T	A	A	T	A	A	A	A	A	A	H	A	A	A	A	A	A	A	A	A	A	A	A	A	A	A	A	T	A	A	A	A	A	T	A	A	A	A	A	A	A	A	A	A	A
JAX00050017	14	9543035	0	T	C	T	T	C	C	C	C	C	C	T	C	H	C	T	C	C	C	C	C	C	T	C	H	T	C	C	T	C	C	T	C	C	C	C	T	C	H	C	C	C	C	C	H	C	C
JAX00050019	14	9545033	0	C	T	C	C	T	C	C	C	T	C	C	H	C	C	C	C	C	T	C	C	C	C	C	H	C	C	C	C	T	C	C	T	C	C	T	C	C	C	H	H	H	C	C	C	C	C
JAX00372776	14	9546695	0	G	A	G	G	A	G	G	A	A	G	G	A	G	G	G	A	G	A	G	G	G	G	G	H	G	G	A	G	A	G	G	A	H	A	A	G	G	G	H	A	H	G	G	G	H	A
JAX00372778	14	9551308	1	A	G	A	A	G	A	A	A	A	A	A	H	A	A	A	A	A	A	A	A	A	A	A	A	A	A	A	A	G	A	A	A	A	A	G	A	A	A	A	A	A	A	A	A	A	A
JAX00372779	14	9553682	1	T	C	T	T	T	C	C	T	T	C	T	T	H	C	T	T	C	T	C	C	C	T	C	T	T	C	T	T	T	C	T	T	H	T	T	T	C	H	H	T	H	C	C	H	H	T
JAX00372780	14	9554280	1	T	G	T	T	G	T	T	G	G	T	T	G	T	T	T	G	T	G	T	T	T	T	T	H	T	T	G	T	G	T	T	G	H	G	G	T	T	T	H	G	H	T	T	T	H	G
JAX00372781	14	9554514	0	G	A	G	G	G	A	A	G	G	A	G	G	H	A	G	G	A	G	A	A	A	G	A	G	G	A	G	G	G	A	G	G	H	G	G	G	A	H	H	G	H	A	A	H	H	G
JAX00372782	14	9555135	0	C	G	C	C	C	C	C	G	C	C	C	H	C	C	C	G	C	C	C	C	C	C	C	C	C	C	G	C	C	C	C	C	H	G	C	C	C	C	C	H	C	C	C	C	H	G
JAX00372783	14	9556068	0	A	G	A	A	G	G	G	G	G	G	A	G	H	G	A	G	G	G	G	G	G	A	G	H	A	G	G	A	G	G	A	G	G	G	G	A	G	H	G	G	G	G	G	H	G	G
JAX00372784	14	9556239	1	A	C	A	A	A	C	C	C	A	A	A	H	H	A	A	C	A	A	A	C	A	A	C	A	A	C	C	A	A	C	A	A	H	C	A	A	C	A	H	H	H	H	C	A	C	C
JAX00050020	14	9574445	0	G	A	G	G	A	G	G	A	A	G	G	A	G	G	G	A	G	A	G	G	G	G	G	H	G	G	A	G	A	G	G	A	H	A	A	G	G	G	G	A	H	G	G	G	H	A
JAX00050021	14	9582840	1	C	T	C	C	T	C	C	C	C	C	C	H	C	C	C	C	C	C	C	C	C	C	C	C	C	C	C	C	T	C	C	C	C	C	T	C	C	C	C	C	C	C	C	C	C	C
JAX00050022	14	9582878	1	G	A	G	G	A	A	A	A	A	A	G	A	H	A	G	A	A	A	A	A	A	G	A	H	G	A	A	G	A	A	G	A	A	A	A	G	A	H	A	A	A	A	A	H	A	A
JAX00372786	14	9583231	0	C	G	C	C	C	C	C	C	C	G	C	C	C	G	C	C	G	C	G	C	G	C	C	C	C	C	C	C	C	C	C	C	H	C	C	C	C	H	C	C	C	H	C	H	C	C
JAX00372787	14	9583718	1	A	G	A	A	A	A	A	A	A	G	A	A	A	G	A	A	G	A	G	A	G	A	A	A	A	A	A	A	A	A	A	A	H	A	A	A	A	H	A	A	A	H	A	H	A	A
JAX00372788	14	9585796	0	A	G	A	A	A	A	A	G	A	G	A	H	A	G	A	G	G	A	G	A	G	A	A	A	A	A	G	A	A	A	A	A	G	G	A	A	A	H	A	H	A	H	A	H	H	G
JAX00372789	14	9586780	0	C	G	C	C	G	C	C	G	G	G	C	G	C	G	C	G	G	G	G	C	G	C	C	H	C	C	G	C	G	C	C	G	G	G	G	C	C	H	H	G	H	H	C	H	H	G
JAX00372790	14	9586973	0	A	G	A	A	G	A	A	G	G	G	A	G	A	G	A	G	G	G	G	A	G	A	A	H	A	A	G	A	G	A	A	G	G	G	G	A	A	H	H	G	H	H	A	H	H	G
JAX00372796	14	9591636	0	C	T	C	C	T	C	C	C	C	C	C	H	C	C	C	C	C	C	C	C	C	C	C	C	C	C	C	C	T	C	C	C	C	C	T	C	C	C	C	C	C	C	C	C	C	C
JAX00372797	14	9591815	1	A	G	A	A	A	A	A	G	G	A	A	H	A	A	A	G	A	G	A	A	A	A	A	H	A	A	G	A	A	A	A	G	H	G	A	A	A	A	H	G	H	A	A	A	H	G
JAX00372800	14	9599986	1	A	C	A	A	A	A	A	C	A	A	A	H	A	A	A	C	A	A	A	A	A	A	A	A	A	A	C	A	A	A	A	A	H	C	A	A	A	A	A	H	A	A	A	A	H	C
JAX00050023	14	9600382	1	G	T	G	G	T	G	G	T	T	G	G	T	G	G	G	T	G	T	G	G	G	G	G	H	G	G	T	G	T	G	G	T	H	T	T	G	G	G	H	T	H	G	G	G	H	T
JAX00372802	14	9629307	1	G	A	G	G	G	G	G	G	A	G	G	G	G	G	G	G	G	A	G	G	G	G	G	H	G	G	G	G	G	G	G	A	G	G	G	G	G	G	H	H	H	G	G	G	G	G
JAX00050025	14	9629700	0	C	A	C	C	A	C	C	C	C	C	C	H	C	C	C	C	C	C	C	C	C	C	C	C	C	C	C	C	A	C	C	C	C	C	A	C	C	C	C	C	C	C	C	C	C	C
JAX00372805	14	9646506	1	G	A	G	G	A	G	G	G	A	G	G	H	G	G	G	G	G	A	G	G	G	G	G	H	G	G	G	G	A	G	G	A	G	G	A	G	G	G	H	H	H	G	G	G	G	G
JAX00372806	14	9646972	1	C	T	C	C	C	T	T	C	C	C	C	C	H	C	C	C	C	C	C	T	C	C	T	C	C	T	C	C	C	T	C	C	C	C	C	C	T	C	H	C	H	H	T	C	H	C
JAX00204289	14	9649141	1	A	T	A	A	T	A	A	A	T	A	A	H	A	A	A	A	A	T	A	A	A	A	A	H	A	A	A	A	T	A	A	T	A	A	T	A	A	A	H	H	H	A	A	A	A	A
JAX00204290	14	9649509	0	C	T	C	C	T	C	C	C	T	C	C	H	C	C	C	C	C	T	C	C	C	C	C	H	C	C	C	C	T	C	C	T	C	C	T	C	C	C	H	H	H	C	C	C	C	C
JAX00204291	14	9649719	0	C	G	C	C	G	C	C	C	G	C	C	H	C	C	C	C	C	G	C	C	C	C	C	H	C	C	C	C	G	C	C	G	C	C	G	C	C	C	H	H	H	C	C	C	C	C
JAX00050026	14	9654722	1	T	C	T	T	C	C	C	C	C	T	T	C	H	T	T	C	T	C	T	C	T	T	C	H	T	C	C	T	C	C	T	C	H	C	C	T	C	T	C	C	C	H	C	T	C	C
JAX00372807	14	9666555	1	T	C	T	T	C	C	C	C	C	T	T	C	H	T	T	C	T	C	T	C	T	T	C	H	T	C	C	T	C	C	T	C	H	C	C	T	C	T	C	C	C	H	C	T	C	C
JAX00372808	14	9666670	0	C	T	C	C	C	T	T	C	C	C	C	C	H	C	C	C	C	C	C	T	C	C	T	C	C	T	C	C	C	T	C	C	C	C	C	C	T	C	H	C	H	H	T	C	H	C
JAX00372809	14	9668425	1	A	G	A	A	A	G	G	G	A	A	A	H	H	A	A	G	A	A	A	G	A	A	G	A	A	G	G	A	A	G	A	A	H	G	A	A	G	A	H	H	H	H	G	A	G	G
JAX00372810	14	9669508	0	G	C	G	G	G	C	C	G	G	G	G	G	H	G	G	G	G	G	G	C	G	G	C	G	G	C	G	G	G	C	G	G	G	G	G	G	C	G	H	G	H	H	C	G	H	G
JAX00372811	14	9670052	1	G	T	G	G	G	T	T	T	G	G	G	H	H	G	G	T	G	G	G	T	G	G	T	G	G	T	T	G	G	T	G	G	H	T	G	G	T	G	H	H	H	H	T	G	T	T
JAX00372812	14	9671904	0	C	T	C	C	T	C	C	C	C	C	C	C	C	C	C	C	C	C	C	C	C	C	C	C	C	C	C	C	T	C	C	C	C	C	T	C	C	C	C	C	C	C	C	C	C	C
JAX00372813	14	9674076	1	T	G	T	T	G	G	G	G	G	T	T	G	H	T	T	G	T	G	T	G	T	T	G	H	T	G	G	T	G	G	T	G	H	G	G	T	G	T	G	G	G	H	G	T	G	G
JAX00372814	14	9680091	0	G	A	G	G	A	G	G	G	G	G	G	H	G	G	G	G	G	G	G	G	G	G	G	G	G	G	H	G	A	G	G	G	G	G	A	G	G	G	G	G	G	G	G	G	G	G
JAX00372815	14	9683963	1	G	A	G	G	G	G	G	A	G	G	G	H	G	G	G	A	G	G	G	G	G	G	G	G	G	G	A	G	G	G	G	G	H	A	G	G	G	G	G	H	G	G	G	G	H	A
JAX00050029	14	9715624	1	C	T	C	C	T	C	C	T	T	C	C	T	C	C	C	T	C	T	C	C	C	C	C	H	C	C	T	C	T	C	C	T	H	T	T	C	C	C	H	T	H	C	C	C	H	T
JAX00050030	14	9715673	1	C	A	C	C	A	C	C	A	A	C	C	A	C	C	C	A	C	A	C	C	C	C	C	H	C	C	A	C	A	C	C	A	H	A	A	C	C	C	H	A	H	C	C	C	H	A
JAX00050031	14	9715803	1	C	T	C	C	T	C	C	T	T	C	C	T	C	C	C	T	C	T	C	C	C	C	C	H	C	C	T	C	T	C	C	T	H	T	T	C	C	C	H	T	H	C	C	C	H	T
JAX00372817	14	9734513	1	A	G	A	A	G	G	A	G	G	A	A	G	H	A	A	G	A	G	A	G	A	A	H	H	A	A	G	A	G	G	A	G	H	G	G	A	G	A	G	G	G	A	A	A	G	G
JAX00372818	14	9734684	1	T	A	T	T	T	A	T	A	T	T	T	H	H	T	T	A	T	T	T	A	T	T	H	T	T	T	A	T	T	A	T	T	H	A	T	T	A	T	H	H	H	T	T	T	A	A
JAX00050032	14	9736005	0	G	T	G	G	T	G	G	G	T	G	G	T	G	G	G	G	G	T	G	G	G	G	G	H	G	G	G	G	T	G	G	T	G	G	T	G	G	G	H	H	H	G	G	G	G	G
JAX00372819	14	9736719	1	C	A	C	C	C	C	C	C	A	C	C	C	C	C	C	C	C	A	C	C	C	C	C	H	C	C	C	C	C	C	C	A	C	C	C	C	C	C	H	H	H	C	C	C	C	C
JAX00372820	14	9737674	1	C	T	C	C	C	C	C	C	T	C	C	C	C	C	C	C	C	T	C	C	C	C	C	H	C	C	C	C	C	C	C	T	C	C	C	C	C	C	H	H	H	C	C	C	C	C
JAX00372821	14	9738494	1	A	G	A	A	G	A	A	G	G	A	A	G	A	A	A	G	A	G	A	A	A	A	A	H	A	A	G	A	G	A	A	G	H	G	G	A	A	A	H	G	H	A	A	A	H	G
JAX00372822	14	9738769	1	C	G	C	C	C	C	C	G	C	C	C	H	C	C	C	G	C	C	C	C	C	C	C	C	C	C	G	C	C	C	C	C	H	G	C	C	C	C	C	H	C	C	C	C	H	G
JAX00372823	14	9746787	0	T	A	T	T	A	T	T	A	A	T	T	A	T	T	T	A	T	A	T	T	T	T	T	H	T	T	A	T	A	T	T	A	H	A	A	T	T	T	H	A	H	T	T	T	H	A
JAX00050034	14	9755034	1	G	A	G	G	A	G	G	A	A	G	G	A	G	G	G	A	G	A	G	G	G	G	G	H	G	G	A	G	A	G	G	A	H	A	A	G	G	G	H	A	H	G	G	G	H	A
JAX00050036	14	9763698	0	T	C	T	T	C	C	T	C	C	T	T	C	H	T	T	C	T	C	T	C	T	T	H	H	T	T	C	T	C	C	T	C	H	C	C	T	C	T	C	C	C	T	T	T	C	C
JAX00372828	14	9782020	1	G	A	G	G	A	G	G	G	G	G	G	H	G	G	G	G	G	G	G	G	G	G	G	G	G	G	G	G	A	G	G	G	G	G	A	G	G	G	G	G	G	G	G	G	G	G
JAX00050037	14	9784986	0	C	T	C	C	T	T	C	T	T	C	C	T	H	C	C	T	C	T	C	T	C	C	H	H	C	C	T	C	T	T	C	T	H	T	T	C	T	C	T	T	T	C	C	C	T	T
JAX00372831	14	9797430	1	C	A	C	C	A	C	C	C	A	C	C	H	C	C	C	C	C	A	C	C	C	C	C	H	C	C	C	C	A	C	C	A	C	C	A	C	C	C	H	H	H	C	C	C	C	C
JAX00372832	14	9799232	1	G	A	G	G	G	G	G	A	G	G	G	H	G	G	G	A	G	G	G	G	G	G	G	G	G	G	A	G	G	G	G	G	H	A	G	G	G	G	G	H	G	G	G	G	H	A
JAX00372833	14	9802211	0	G	C	G	G	C	G	G	G	G	G	G	H	G	G	G	G	G	G	G	G	G	G	G	G	G	G	G	G	C	G	G	G	G	G	C	G	G	G	G	G	G	G	G	G	G	G
JAX00372834	14	9804546	1	G	A	A	G	G	G	G	G	G	G	G	G	G	G	H	G	G	G	G	G	G	A	G	H	G	G	G	A	G	G	H	G	G	G	G	A	G	G	G	G	G	G	G	G	G	G
JAX00372835	14	9810708	0	T	C	T	T	C	T	T	C	C	T	T	C	T	T	T	C	T	C	T	T	T	T	T	H	T	T	C	T	C	T	T	C	H	C	C	T	T	T	H	C	H	T	T	T	H	C
JAX00372836	14	9812086	1	G	A	G	G	A	G	G	G	A	G	G	H	G	G	G	G	G	A	G	G	G	G	G	H	G	G	G	G	A	G	G	A	G	G	A	G	G	G	H	H	H	G	G	G	G	G
JAX00372838	14	9816729	0	C	T	C	C	C	C	C	C	T	C	C	C	C	C	C	C	C	T	C	H	C	C	C	H	C	C	C	C	C	H	C	T	C	C	C	C	H	C	T	H	T	C	C	C	C	C
JAX00372839	14	9818291	1	A	C	A	A	A	A	A	A	C	A	A	A	A	A	A	A	A	C	A	A	A	A	A	H	A	A	A	A	A	A	A	C	A	A	A	A	A	A	H	H	H	A	A	A	A	A
JAX00050039	14	9821663	0	A	G	A	A	G	A	A	A	A	A	A	H	A	A	A	A	A	A	A	A	A	A	A	A	A	A	A	A	G	A	A	A	A	A	G	A	A	A	A	A	A	A	A	A	A	A
JAX00372840	14	9822922	1	T	C	T	T	T	C	T	T	T	T	T	T	H	T	T	T	T	T	T	C	T	T	H	T	T	T	T	T	T	C	T	T	T	T	T	T	C	T	H	T	H	T	T	T	H	T
JAX00372841	14	9830304	1	T	C	T	T	C	C	T	C	C	T	T	C	H	T	T	C	T	C	T	C	T	T	H	H	T	T	C	T	C	C	T	C	H	C	C	T	C	T	C	C	C	T	T	T	C	C
JAX00372842	14	9835077	1	C	G	C	C	C	G	C	C	C	C	C	C	H	C	C	C	C	C	C	G	C	C	H	C	C	C	C	C	C	G	C	C	C	C	C	C	G	C	H	C	H	C	C	C	H	C
JAX00050041	14	9859513	1	A	G	A	A	G	A	A	G	G	A	A	G	A	A	A	G	A	G	A	A	A	A	A	H	A	A	G	A	G	A	A	G	H	G	G	A	A	A	H	G	H	A	A	A	H	G
JAX00050042	14	9859588	0	G	A	G	G	A	G	G	A	A	G	G	A	G	H	G	A	G	A	H	G	G	G	G	H	G	G	A	G	A	G	G	A	H	A	A	G	G	G	A	A	H	G	G	G	H	A
JAX00050043	14	9876402	1	G	A	G	G	A	A	G	A	A	G	G	A	H	G	G	A	G	A	G	A	G	G	H	H	G	G	A	G	A	A	G	A	H	A	A	G	A	G	A	A	A	G	G	G	A	A
JAX00372844	14	9881086	0	C	T	C	C	C	T	C	C	C	C	C	C	H	C	C	C	C	C	C	T	C	C	H	C	C	C	C	C	C	T	C	C	C	C	C	C	T	C	H	C	H	C	C	C	H	C
JAX00372846	14	9884735	1	C	T	C	C	C	C	C	T	C	C	C	H	C	C	C	T	C	C	C	C	C	C	C	C	C	C	T	C	C	C	C	C	H	T	C	C	C	C	C	H	C	C	C	C	H	T
JAX00372847	14	9895259	0	T	G	T	T	G	T	T	T	G	T	T	H	H	T	T	T	T	G	T	T	T	T	T	H	T	T	T	T	G	T	T	G	T	T	G	T	T	T	H	H	H	T	T	T	T	T
JAX00372848	14	9897613	1	G	A	G	G	G	G	G	A	G	G	G	H	G	G	G	A	G	G	G	G	G	G	G	G	G	G	A	G	G	G	G	G	H	A	G	G	G	G	G	H	G	G	G	G	H	A
JAX00372850	14	9902626	0	G	T	G	G	T	G	G	G	G	G	G	H	G	G	G	G	G	G	G	G	G	G	G	G	G	G	G	G	T	G	G	G	G	G	T	G	G	G	G	G	G	G	G	G	G	G
JAX00050046	14	9903150	0	A	G	A	A	G	G	A	G	G	A	A	G	H	A	A	G	A	G	A	G	A	A	H	H	A	A	G	A	G	G	A	G	H	G	G	A	G	A	G	G	G	A	A	A	G	G
JAX00372851	14	9907403	0	C	T	C	C	T	C	C	C	T	C	C	H	C	C	C	C	C	T	C	C	C	C	C	H	C	C	C	C	T	C	C	T	C	C	T	C	C	C	T	T	T	C	C	C	C	C
JAX00372853	14	9909726	0	A	T	A	A	T	T	A	T	T	A	A	T	H	A	A	T	A	T	A	T	A	A	H	H	A	A	T	A	T	T	A	T	H	T	T	A	T	A	T	T	T	A	A	A	T	T
JAX00372854	14	9913084	1	A	C	A	A	C	C	A	C	C	A	A	C	H	A	A	C	A	C	A	C	A	A	H	H	A	A	C	A	C	C	A	C	H	C	C	A	C	A	C	C	C	A	A	A	C	C
JAX00204293	14	9922562	0	G	A	G	G	A	A	G	A	A	G	G	A	H	G	G	A	G	A	G	A	G	G	H	H	G	G	A	G	A	A	G	A	H	A	A	G	A	G	A	A	A	G	G	G	A	A
JAX00372857	14	9926321	0	T	C	T	T	T	T	T	C	C	T	T	H	T	T	T	C	T	C	T	T	T	T	T	H	T	T	C	T	T	T	T	C	H	C	T	T	T	T	H	C	H	T	T	T	H	C
JAX00372858	14	9927085	1	C	T	C	C	C	C	C	C	C	T	C	C	C	T	C	C	T	C	T	C	T	C	C	C	C	C	C	C	C	C	C	C	H	C	C	C	C	H	C	C	C	H	C	H	C	C
JAX00372859	14	9927567	0	T	G	T	T	T	T	T	T	G	T	T	T	T	T	T	T	T	G	T	T	T	T	T	H	T	T	T	T	T	T	T	G	T	T	T	T	T	T	H	H	H	T	T	T	T	T
JAX00372860	14	9927732	0	G	A	G	G	G	G	G	A	A	G	G	H	G	G	G	A	G	A	G	G	G	G	G	H	G	G	A	G	G	G	G	A	H	A	G	G	G	G	H	A	H	G	G	G	H	A
JAX00372861	14	9927870	0	G	A	G	G	G	G	G	G	A	G	G	G	G	G	G	G	G	A	G	G	G	G	G	H	G	G	G	G	G	G	G	A	G	G	G	G	G	G	H	H	H	G	G	G	G	G
JAX00372862	14	9927905	1	C	T	C	C	T	C	C	C	C	C	C	H	C	C	C	C	C	C	C	C	C	C	C	C	C	C	C	C	T	C	C	C	C	C	T	C	C	C	C	C	C	C	C	C	C	C
JAX00050047	14	9928337	1	C	T	C	C	T	C	C	C	T	C	C	H	C	C	C	C	C	T	C	C	C	C	C	H	C	C	C	C	T	C	C	T	C	C	T	C	C	C	H	H	H	C	C	C	C	C
JAX00050049	14	9931649	0	G	A	G	G	A	G	G	G	G	G	G	H	G	G	G	G	G	G	G	G	G	G	G	G	G	G	G	G	A	G	G	G	G	G	A	G	G	G	G	G	G	G	G	G	G	G
JAX00372863	14	9960027	1	C	G	C	C	C	C	C	G	C	C	C	H	C	C	C	G	C	C	C	C	C	C	C	C	C	C	G	C	C	C	C	C	H	G	C	C	C	C	C	H	C	C	C	C	H	G
JAX00372864	14	9969243	1	A	G	A	A	G	G	G	A	G	A	A	H	H	A	A	A	A	G	A	G	A	A	G	H	A	G	A	A	G	G	A	G	A	A	G	A	G	A	G	H	G	H	G	A	H	A
JAX00372865	14	9970543	0	C	T	C	C	C	T	T	C	C	C	C	C	H	C	C	C	C	C	C	T	C	C	T	C	C	T	C	C	C	T	C	C	C	C	C	C	T	C	H	C	H	H	T	C	H	C
JAX00372866	14	9970694	0	G	A	G	G	G	A	A	G	G	G	G	G	H	G	G	G	G	G	G	A	G	G	A	G	G	A	G	G	G	A	G	G	G	G	G	G	A	G	H	G	H	H	A	G	H	G
JAX00372867	14	9970812	1	A	C	A	A	C	A	A	C	C	A	A	C	A	A	A	C	A	C	A	A	A	A	A	H	A	A	C	A	C	A	A	C	H	C	C	A	A	A	H	C	H	A	A	A	H	C
JAX00050051	14	9981564	1	A	G	A	A	G	G	G	G	G	A	A	G	H	A	A	G	A	G	A	G	A	A	G	H	A	G	G	A	G	G	A	G	H	G	G	A	G	A	G	G	G	H	G	A	G	G
JAX00050052	14	9981880	1	G	A	G	G	A	G	G	A	A	G	G	A	G	G	G	A	G	A	G	G	G	G	G	H	G	G	A	G	A	G	G	A	H	A	A	G	G	G	H	A	H	G	G	G	H	A
JAX00372868	14	9992776	0	A	G	A	A	A	G	G	A	A	G	A	A	H	G	A	A	G	A	G	G	G	A	G	A	A	G	A	A	A	G	A	A	H	A	A	A	G	H	H	A	H	G	G	H	H	A
JAX00372869	14	9993882	0	G	A	G	G	G	G	G	G	A	G	G	G	G	G	G	G	G	A	G	G	G	G	G	H	G	G	G	G	G	G	G	A	G	G	G	G	G	G	H	H	H	G	G	G	G	G
JAX00372870	14	9993903	0	G	A	G	G	A	G	G	G	G	G	G	H	G	G	G	G	G	G	G	G	G	G	G	G	G	G	G	G	A	G	G	G	G	G	A	G	G	G	G	G	G	G	G	G	G	G
JAX00372872	14	9994631	0	A	G	A	A	G	G	G	G	G	G	A	G	H	G	A	G	G	G	G	G	G	A	G	H	A	G	G	A	G	G	A	G	G	G	G	A	G	H	G	G	G	G	G	H	G	G
JAX00372875	14	9997616	0	C	T	C	C	T	C	C	C	C	C	C	H	C	C	C	C	C	C	C	C	C	C	C	C	C	C	C	C	T	C	C	C	C	C	T	C	C	C	C	C	C	C	C	C	C	C
JAX00372876	14	10000989	0	C	A	C	C	A	A	A	C	A	A	C	H	H	A	C	C	A	A	A	A	A	C	A	H	C	A	C	C	A	A	C	A	H	C	A	C	A	H	A	H	A	A	A	H	H	C
JAX00372877	14	10001357	0	C	T	C	C	C	C	C	T	C	C	C	H	C	C	C	T	C	C	C	C	C	C	C	C	C	C	T	C	C	C	C	C	H	T	C	C	C	C	C	H	C	C	C	C	H	T
JAX00372878	14	10001624	0	A	T	A	A	T	T	T	A	A	T	A	H	H	T	A	A	T	A	T	T	T	A	T	A	A	T	A	A	T	T	A	A	H	A	T	A	T	H	H	A	H	T	T	H	H	A
JAX00372879	14	10001733	1	G	A	G	G	G	G	G	G	A	G	G	G	G	G	G	G	G	A	G	G	G	G	G	H	G	G	G	G	G	G	G	A	G	G	G	G	G	G	H	H	H	G	G	G	G	G
JAX00372880	14	10001848	0	A	G	A	A	A	A	A	G	G	A	A	H	A	A	A	G	A	G	A	A	A	A	A	A	A	A	G	A	A	A	A	G	H	G	A	A	A	A	H	G	H	A	A	A	H	G
JAX00372882	14	10017730	0	C	T	C	C	C	T	T	C	C	T	C	C	H	T	C	C	T	C	T	T	T	C	T	C	C	T	C	C	C	T	C	C	H	C	C	C	T	H	H	C	H	T	T	H	H	C
JAX00050053	14	10018061	1	A	G	A	A	G	A	A	G	G	A	A	G	A	A	A	G	A	G	A	A	A	A	A	H	A	A	G	A	G	A	A	G	H	G	G	A	A	A	H	G	H	A	A	A	H	G
JAX00372883	14	10018280	1	G	T	G	G	T	G	G	G	G	G	G	H	G	G	G	G	G	G	G	G	G	G	G	G	G	G	G	G	T	G	G	G	G	G	T	G	G	G	G	G	G	G	G	G	G	G
JAX00372884	14	10018332	0	T	C	T	T	C	C	C	C	C	C	T	C	H	C	T	C	C	C	C	C	C	T	C	H	T	C	C	T	C	C	T	C	C	C	C	T	C	H	C	C	C	C	C	H	C	C
JAX00050054	14	10024078	1	T	C	T	T	C	C	C	C	C	C	T	C	H	C	T	C	C	C	C	C	C	T	C	H	T	C	C	T	C	C	T	C	C	C	C	T	C	H	C	C	C	C	C	H	C	C
JAX00372885	14	10024144	0	G	A	G	G	A	G	G	G	G	G	G	H	G	G	G	G	G	G	G	G	G	G	G	G	G	G	G	G	A	G	G	G	G	G	A	G	G	G	G	G	G	G	G	G	G	G
JAX00050055	14	10024358	1	C	T	C	C	T	C	C	C	T	C	C	H	C	C	C	C	C	T	C	C	C	C	C	T	C	C	C	C	T	C	C	T	C	C	T	C	C	C	H	H	H	C	C	C	C	C
JAX00372886	14	10024798	1	G	A	G	G	A	G	G	G	G	G	G	H	G	G	G	G	G	G	G	G	G	G	G	G	G	G	G	G	A	G	G	G	G	G	A	G	G	G	G	G	G	G	G	G	G	G
JAX00372887	14	10025066	0	G	A	G	G	A	G	G	G	A	G	G	H	G	G	G	G	G	A	G	G	G	G	G	A	G	G	G	G	A	G	G	A	G	G	A	G	G	G	H	H	H	G	G	G	G	G
JAX00372889	14	10034651	1	C	T	C	C	T	C	C	T	C	C	C	T	C	C	C	T	C	C	C	C	C	C	C	C	C	C	T	C	T	C	C	C	H	T	T	C	C	C	C	H	C	C	C	C	H	T
JAX00372890	14	10034775	1	G	A	G	G	G	A	A	G	G	G	G	G	H	G	G	G	G	G	G	A	G	G	A	G	G	A	G	G	G	A	G	G	G	G	G	G	A	G	H	G	H	H	A	G	H	G
JAX00372891	14	10036290	1	G	A	G	G	G	G	G	A	G	G	G	H	G	G	G	A	G	G	G	G	G	G	G	G	G	G	A	G	G	G	G	G	H	A	G	G	G	G	G	H	G	G	G	G	H	A
JAX00372895	14	10040550	0	T	C	T	T	C	T	T	C	C	T	T	C	T	T	T	C	T	C	T	T	T	T	T	C	T	T	C	T	C	T	T	C	H	C	C	T	T	T	H	C	H	T	T	T	H	C
JAX00372896	14	10051859	1	T	C	T	T	C	C	C	C	C	T	T	C	H	T	T	C	T	C	T	C	T	T	C	C	T	C	C	T	C	C	T	C	H	C	C	T	C	T	C	C	C	H	C	T	C	C
JAX00050056	14	10052326	1	A	G	A	A	G	A	A	G	G	A	A	G	A	A	A	G	A	G	A	A	A	A	A	G	A	A	G	A	G	A	A	G	H	G	G	A	A	A	H	G	H	A	A	A	H	G
JAX00050057	14	10055105	0	C	T	C	C	T	C	C	C	T	C	C	H	C	C	C	C	C	T	C	C	C	C	C	T	C	C	C	C	T	C	C	T	C	C	T	C	C	C	H	H	H	C	C	C	C	C
JAX00372898	14	10072448	1	A	T	A	A	A	A	A	T	A	A	A	H	A	A	A	T	A	A	A	A	A	A	A	A	A	A	T	A	A	A	A	A	H	T	A	A	A	A	A	H	A	A	A	A	H	T
JAX00050059	14	10090313	0	C	T	C	C	T	C	C	C	T	C	C	H	C	C	C	C	C	T	C	C	C	C	C	T	C	C	C	C	T	C	C	T	C	C	T	C	C	C	H	H	H	C	C	C	C	C
JAX00372901	14	10091366	1	A	G	A	A	G	A	A	A	G	A	A	H	A	A	A	A	A	G	A	A	A	A	A	G	A	A	A	A	G	A	A	G	A	A	G	A	A	A	H	H	H	A	A	A	A	A
JAX00372903	14	10101290	0	G	A	G	G	G	G	G	A	G	G	G	H	G	G	G	A	G	G	G	G	G	G	G	G	G	G	H	G	G	G	G	G	H	A	G	G	G	G	G	H	G	G	G	G	H	A
JAX00050061	14	10102369	1	A	G	A	A	G	A	A	A	A	A	A	H	A	A	A	A	A	A	A	A	A	A	A	A	A	A	A	A	G	A	A	A	A	A	G	A	A	A	A	A	A	A	A	A	A	A
JAX00372906	14	10116282	0	T	C	T	T	C	T	T	T	C	T	H	H	T	T	T	T	T	C	H	T	T	T	T	C	T	T	T	T	C	T	T	C	T	T	C	T	T	T	H	H	H	T	T	T	T	T
JAX00372907	14	10120624	1	C	T	C	C	T	C	C	C	C	C	C	H	C	C	C	C	C	C	C	C	C	C	C	C	C	C	C	C	T	C	C	C	C	C	T	C	C	C	C	C	C	C	C	C	C	C
JAX00372909	14	10151296	1	A	G	A	A	G	A	A	A	A	A	A	H	A	A	A	A	A	A	A	A	A	A	A	A	A	A	A	A	G	A	A	A	A	A	G	A	A	A	A	A	A	A	A	A	A	A
JAX00372910	14	10151756	0	C	T	C	C	C	C	C	T	C	C	C	H	C	C	C	T	C	C	C	C	C	C	C	C	C	C	T	C	C	C	C	C	H	T	C	C	C	C	C	H	C	C	C	C	H	T
JAX00050063	14	10151789	0	T	C	T	T	C	C	C	C	C	T	T	C	H	T	T	C	T	C	T	C	T	T	C	C	T	C	C	T	C	C	T	C	H	C	C	T	C	T	C	C	C	H	C	T	C	C
JAX00372911	14	10154281	1	G	A	G	G	G	G	G	G	A	G	G	G	G	G	G	G	G	A	G	G	G	G	G	A	G	G	G	G	G	G	G	A	G	G	G	G	G	G	H	H	H	G	G	G	G	G
JAX00372913	14	10167816	1	T	A	T	T	A	T	T	A	A	T	T	A	T	T	T	A	T	A	T	T	T	T	T	A	T	T	A	T	A	T	T	A	H	A	A	T	T	T	H	A	H	T	T	T	H	A
JAX00372914	14	10171021	0	A	G	A	A	A	A	A	A	G	A	A	A	A	A	A	A	A	G	A	A	A	A	A	G	A	A	A	A	A	A	A	G	A	A	A	A	A	A	H	H	H	A	A	A	A	A
JAX00372915	14	10171086	0	G	T	G	G	G	G	G	G	G	T	G	G	G	T	G	G	T	G	T	G	T	G	G	G	G	G	G	G	G	G	G	G	H	G	G	G	G	H	G	G	G	H	G	H	G	G
JAX00372916	14	10174021	0	C	A	C	C	C	C	C	C	C	A	C	C	C	A	C	C	A	C	A	C	A	C	C	C	C	C	C	C	C	C	C	C	H	C	C	C	C	H	C	C	C	H	C	H	C	C
JAX00050066	14	10174062	0	C	T	C	C	T	C	C	C	C	C	C	H	C	C	C	C	C	C	C	C	C	C	C	C	C	C	C	C	T	C	C	C	C	C	T	C	C	C	C	C	C	C	C	C	C	C
JAX00372918	14	10176188	1	G	A	G	G	A	G	G	G	A	G	G	H	G	G	G	G	G	A	G	G	G	G	G	A	G	G	G	G	A	G	G	A	G	G	A	G	G	G	H	H	H	G	G	G	G	G
JAX00372920	14	10212292	0	A	C	A	A	A	A	A	C	A	A	A	H	A	A	A	C	A	A	A	A	A	A	A	A	A	A	C	A	A	A	A	A	H	C	A	A	A	A	A	H	A	A	A	A	H	C
JAX00372921	14	10216914	0	T	C	T	T	T	C	C	T	T	T	T	T	H	T	T	T	T	T	T	C	T	T	C	T	T	C	T	T	T	C	T	T	T	T	T	T	C	T	H	T	H	H	C	T	H	T
JAX00372923	14	10221665	0	G	T	G	G	T	G	G	G	G	G	G	H	G	G	G	G	G	G	G	G	G	G	G	G	G	G	G	G	T	G	G	G	G	G	T	G	G	G	G	G	G	G	G	G	G	G
JAX00372924	14	10221947	1	C	A	C	C	C	C	C	C	C	A	C	C	C	A	C	C	A	C	A	C	A	C	C	C	C	C	C	C	C	C	C	C	H	C	C	C	C	H	C	C	C	H	C	H	C	C
JAX00372927	14	10224821	0	C	G	C	C	C	G	G	C	C	C	C	C	H	C	C	C	C	C	C	G	C	C	G	C	C	G	C	C	C	G	C	C	C	C	C	C	G	C	H	C	H	H	G	C	H	C
JAX00372928	14	10225185	0	T	C	T	T	C	T	T	T	C	C	T	H	T	C	T	T	C	C	C	T	C	T	T	C	T	T	T	T	C	T	T	C	H	T	C	T	T	H	H	H	H	H	T	H	T	T
JAX00050068	14	10228321	0	C	T	C	C	T	C	C	C	T	T	C	H	C	T	C	C	T	T	T	C	T	C	C	T	C	C	C	C	T	C	C	T	H	C	T	C	C	H	H	H	H	H	C	H	C	C
JAX00050069	14	10230147	0	C	T	C	C	T	C	C	T	T	T	C	T	C	T	C	T	T	T	T	C	T	C	C	T	C	C	T	C	T	C	C	T	T	T	T	C	C	H	H	T	H	H	C	H	H	T
JAX00050070	14	10235275	1	G	A	G	G	A	G	G	A	A	A	G	A	G	A	G	A	A	A	A	G	A	G	G	A	G	G	A	G	A	G	G	A	A	A	A	G	G	H	H	A	H	H	G	H	H	A
JAX00372930	14	10235482	0	G	A	G	G	A	G	G	G	G	G	G	H	G	G	G	G	G	G	G	G	G	G	G	G	G	G	G	G	A	G	G	G	G	G	A	G	G	G	G	G	G	G	G	G	G	G
JAX00372932	14	10243659	0	G	A	G	G	G	G	G	A	G	G	G	H	G	G	G	A	G	G	G	G	G	G	G	G	G	G	A	G	G	G	G	G	A	A	G	G	G	G	G	H	G	G	G	G	H	A
JAX00372935	14	10265037	0	T	C	T	T	T	C	C	C	C	C	T	H	H	C	T	C	C	C	C	C	C	T	C	C	T	C	C	T	T	C	T	C	C	C	T	T	C	H	C	C	C	C	C	H	C	C
JAX00372936	14	10265069	0	T	A	T	T	A	T	T	A	T	T	T	A	T	T	T	A	T	T	T	T	T	T	T	T	T	T	A	T	A	T	T	T	H	A	A	T	T	T	T	H	T	T	T	T	H	A
JAX00372937	14	10265281	0	A	T	A	A	T	A	A	T	A	A	A	T	A	A	A	T	A	A	A	A	A	A	A	A	A	A	T	A	T	A	A	A	H	T	T	A	A	A	A	H	A	A	A	A	H	T
JAX00372941	14	10282563	0	G	C	G	G	G	G	G	G	C	G	G	G	G	G	G	G	G	C	G	G	G	G	G	C	G	G	G	G	G	G	G	C	G	G	G	G	G	G	H	H	H	G	G	G	G	G
JAX00050075	14	10299453	0	A	G	A	A	G	G	G	G	G	G	A	G	H	G	A	G	G	G	G	G	G	A	G	G	A	G	G	A	G	G	A	G	G	G	G	A	G	H	G	G	G	G	G	H	G	G
JAX00372943	14	10300570	0	G	T	G	G	G	G	G	T	G	G	G	H	G	G	G	T	G	G	G	G	G	G	G	G	G	G	T	G	G	G	G	G	H	T	G	G	G	G	G	H	G	G	G	G	H	T
JAX00372944	14	10304003	0	T	C	T	T	C	T	T	C	C	T	T	C	T	T	T	C	T	C	T	T	T	T	T	C	T	T	C	T	C	T	T	C	H	C	C	T	T	T	H	C	H	T	T	T	H	C
JAX00372945	14	10304408	0	C	T	C	C	C	T	C	C	C	C	C	C	H	C	C	C	C	C	C	T	C	C	H	C	C	C	C	C	C	T	C	C	C	C	C	C	T	C	H	C	H	C	C	C	H	C
JAX00372946	14	10304484	0	A	G	A	A	A	G	A	A	A	A	A	A	H	A	A	A	A	A	A	G	A	A	H	A	A	A	A	A	A	G	A	A	A	A	A	A	G	A	H	A	H	A	A	A	H	A
JAX00050076	14	10306327	1	C	A	C	C	A	A	A	A	A	A	C	A	H	A	C	A	A	A	A	A	A	C	A	A	C	A	A	C	A	A	C	A	A	A	A	C	A	H	A	A	A	A	A	H	A	A
JAX00372951	14	10324159	0	T	C	T	T	T	C	C	C	T	C	T	H	H	C	T	C	C	T	C	C	C	T	C	T	T	C	C	T	T	C	T	T	C	C	T	T	C	H	H	H	H	C	C	H	C	C
JAX00050077	14	10332896	0	A	T	A	A	T	A	A	A	T	A	A	T	A	A	A	A	A	T	A	A	A	A	A	T	A	A	A	A	T	A	A	T	A	A	T	A	A	A	H	T	H	A	A	A	A	A
JAX00050078	14	10337858	1	T	G	T	T	G	T	T	G	G	T	T	G	T	T	T	G	T	G	T	T	T	T	T	G	T	T	G	T	G	T	T	G	H	G	G	T	T	T	H	G	H	T	T	T	H	G
JAX00050079	14	10349132	0	C	G	C	C	G	C	C	C	G	C	C	H	C	C	C	C	C	G	C	C	C	C	C	G	C	C	C	C	G	C	C	G	C	C	G	C	C	C	H	H	H	C	C	C	C	C
JAX00372952	14	10350933	1	C	T	C	C	C	C	C	C	C	T	C	C	C	T	C	C	T	C	T	C	T	C	C	C	C	C	C	C	C	C	C	C	H	C	C	C	C	H	C	C	C	H	C	H	C	C
JAX00372953	14	10354167	1	T	G	T	T	G	T	T	T	T	T	T	H	T	T	T	T	T	T	T	T	T	T	T	T	T	T	T	T	G	T	T	T	T	T	G	T	T	T	T	T	T	T	T	T	T	T
JAX00372955	14	10357317	0	A	G	A	A	G	G	G	A	G	A	A	H	H	A	A	A	A	G	A	G	A	A	G	G	A	G	A	A	G	G	A	G	A	A	G	A	G	A	G	H	G	H	G	A	H	A
JAX00187923	14	10359730	0	T	G	T	T	G	T	T	T	T	T	T	H	T	T	H	T	T	T	T	T	T	T	T	T	T	T	T	T	G	T	T	T	T	T	G	T	T	T	T	T	T	T	T	T	T	T
JAX00050080	14	10365771	1	A	T	A	A	T	A	A	A	T	A	A	H	A	A	A	A	A	T	A	A	A	A	A	T	A	A	A	A	T	A	A	T	A	A	T	A	A	A	H	H	H	A	A	A	A	A
JAX00050081	14	10378070	1	C	T	C	C	T	C	C	C	C	C	C	H	C	C	C	C	C	C	C	C	C	C	C	C	C	C	C	C	T	C	C	C	C	C	T	C	C	C	C	C	C	C	C	C	C	C
JAX00372957	14	10378193	1	T	C	T	T	C	T	T	C	C	T	T	C	T	T	T	C	T	C	T	T	T	T	T	C	T	T	C	T	C	T	T	C	H	C	C	T	T	T	H	C	H	T	T	T	H	C
JAX00050082	14	10390702	0	G	T	G	G	T	G	G	G	T	G	G	H	G	G	G	G	G	T	G	G	G	G	G	T	G	G	G	G	T	G	G	T	G	G	T	G	G	G	H	H	H	G	G	G	G	G
JAX00372958	14	10402726	0	G	C	G	G	C	G	G	G	G	G	G	H	G	G	G	G	G	G	G	G	G	G	G	G	G	G	G	G	C	G	G	G	G	G	C	G	G	G	G	G	G	G	G	G	G	G
JAX00372959	14	10402891	1	A	G	A	A	A	G	A	A	A	A	A	A	H	A	A	A	A	A	A	G	A	A	H	A	A	A	A	A	A	G	A	A	A	A	A	A	G	A	H	A	H	A	A	A	H	A
JAX00372960	14	10403966	1	C	T	C	C	C	C	C	T	C	C	C	H	C	C	C	T	C	C	C	C	C	C	C	C	C	C	T	C	C	C	C	C	H	T	C	C	C	C	C	H	C	C	C	C	H	T
JAX00372963	14	10410771	1	A	G	A	A	G	G	A	A	G	A	A	H	H	A	A	A	A	G	A	G	A	A	H	G	A	A	A	A	G	G	A	G	A	A	G	A	G	A	G	H	G	A	A	A	H	A
JAX00372964	14	10413653	0	A	G	A	A	G	G	A	G	A	A	A	G	H	A	A	G	A	A	A	G	A	A	H	A	A	A	G	A	G	G	A	A	H	G	G	A	G	A	H	H	H	A	A	A	G	G
JAX00372965	14	10416373	0	C	T	C	C	C	T	C	C	C	C	C	C	H	C	C	C	C	C	C	T	C	C	H	C	C	C	C	C	C	T	C	C	C	C	C	C	T	C	H	C	H	C	C	C	H	C
JAX00050083	14	10432973	0	A	T	A	A	T	A	A	A	A	A	A	H	A	A	A	A	A	A	A	A	A	A	A	A	A	A	A	A	T	A	A	A	A	A	T	A	A	A	A	A	A	A	A	A	A	A
JAX00050084	14	10435049	0	A	T	A	A	T	A	A	A	T	A	A	H	A	A	A	A	A	T	A	A	A	A	A	T	A	A	A	A	T	A	A	T	A	A	T	A	A	A	H	H	H	A	A	A	A	A
JAX00372967	14	10437818	0	C	T	C	C	C	T	C	T	C	C	C	H	H	C	C	T	C	C	C	T	C	C	H	C	C	C	T	C	C	T	C	C	H	T	C	C	T	C	H	H	H	C	C	C	T	T
JAX00372968	14	10438396	1	A	T	A	A	A	T	A	T	A	A	A	H	H	A	A	T	A	A	A	T	A	A	H	A	A	A	T	A	A	T	A	A	H	T	A	A	T	A	H	H	H	A	A	A	T	T
JAX00050086	14	10446038	0	C	T	C	C	T	C	C	C	T	C	C	H	C	C	C	C	C	T	C	C	C	C	C	T	C	C	C	C	T	C	C	T	C	C	T	C	C	C	H	H	H	C	C	C	C	C
JAX00372969	14	10458258	1	A	T	A	A	A	A	A	T	A	A	A	H	A	A	A	T	A	A	A	A	A	A	A	A	A	A	T	A	A	A	A	A	H	T	A	A	A	A	A	H	A	A	A	A	H	T
JAX00050087	14	10459156	1	G	C	G	G	C	G	G	G	G	G	G	H	G	G	G	G	G	G	G	G	G	G	G	G	G	G	G	G	C	G	G	G	G	G	C	G	G	G	G	G	G	G	G	G	G	G
JAX00372971	14	10464079	1	G	T	G	G	T	T	G	T	T	G	G	T	H	G	G	T	G	T	G	T	G	G	H	T	G	G	T	G	T	T	G	T	H	T	T	G	T	G	T	T	T	G	G	G	T	T
JAX00372972	14	10464467	1	T	C	T	T	T	T	T	T	C	T	T	T	T	T	T	T	T	C	T	T	T	T	T	C	T	T	T	T	T	T	T	C	T	T	T	T	T	T	H	H	H	T	T	T	T	T
JAX00372973	14	10469513	1	G	A	G	G	A	G	G	G	G	G	G	H	G	G	G	G	G	G	G	G	G	G	G	G	G	G	G	G	A	G	G	G	G	G	A	G	G	G	G	G	G	G	G	G	G	G
JAX00372976	14	10494062	1	T	A	T	T	T	T	T	T	A	T	T	T	T	T	T	T	T	A	T	T	T	T	T	A	T	T	T	T	T	T	T	A	T	T	T	T	T	T	H	H	H	T	T	T	T	T
JAX00372977	14	10494546	0	T	G	T	T	G	T	T	T	G	T	T	H	T	T	T	T	T	G	T	T	T	T	T	G	T	T	T	T	G	T	T	G	T	T	G	T	T	T	H	H	H	T	T	T	T	T
JAX00050089	14	10498854	1	A	G	A	A	G	A	A	G	G	A	A	G	A	A	A	G	A	G	A	A	A	A	A	G	A	A	G	A	G	A	A	G	H	G	G	A	A	A	H	G	H	A	A	A	H	G
JAX00372979	14	10499288	0	T	C	T	T	C	T	T	C	T	T	T	C	T	T	T	C	T	T	T	T	T	T	T	T	T	T	C	T	C	T	T	T	H	C	C	T	T	T	T	H	T	T	T	T	H	C
JAX00372980	14	10499503	1	G	C	G	G	G	G	G	C	G	G	G	H	G	G	G	C	G	G	G	G	G	G	G	G	G	G	C	G	G	G	G	G	H	C	G	G	G	G	G	H	G	G	G	G	H	C
JAX00372982	14	10501083	1	A	G	A	A	G	A	A	G	A	A	A	G	A	A	A	G	A	A	A	A	A	A	A	A	A	A	G	A	G	A	A	A	H	G	G	A	A	A	A	H	A	A	A	A	H	G
JAX00372983	14	10501332	1	C	A	C	C	A	C	C	A	C	C	C	A	C	C	C	A	C	C	C	C	C	C	C	C	C	C	A	C	A	C	C	C	H	A	A	C	C	C	C	H	C	C	C	C	H	A
JAX00372984	14	10517040	1	G	T	G	G	G	G	G	G	T	G	G	G	G	G	G	G	G	T	G	G	G	G	G	T	G	G	G	G	G	G	G	T	G	G	G	G	G	G	H	H	H	G	G	G	G	G
JAX00372985	14	10526087	0	A	G	A	A	G	A	A	G	G	A	A	G	A	A	A	H	A	G	A	A	A	A	A	G	A	A	H	A	G	A	A	G	A	G	G	A	A	A	H	G	H	A	A	A	A	G
JAX00050092	14	10531056	0	G	C	G	G	C	G	G	G	C	G	G	H	G	G	G	G	G	C	G	G	G	G	G	C	G	G	G	G	C	G	G	C	G	G	C	G	G	G	H	H	H	G	G	G	G	G
JAX00050093	14	10545989	0	A	G	A	A	G	A	A	G	G	A	A	G	A	A	A	G	A	G	A	A	A	A	A	G	A	A	G	A	G	A	A	G	H	G	G	A	A	A	H	G	H	A	A	A	H	G
JAX00050094	14	10548061	1	T	C	T	T	C	T	T	T	C	T	T	H	T	T	T	T	T	C	T	T	T	T	T	C	T	T	T	T	C	T	T	C	T	T	C	T	T	T	H	H	H	T	T	T	T	T
JAX00372987	14	10548364	0	T	C	T	T	C	T	T	C	C	T	T	C	T	T	T	C	T	C	T	T	T	T	T	C	T	T	C	T	C	T	T	C	H	C	C	T	T	T	H	C	H	T	T	T	H	C
JAX00372988	14	10549334	0	G	A	G	G	G	G	G	A	G	G	G	G	G	G	G	A	G	G	G	G	G	G	G	G	G	G	A	G	G	G	G	G	H	A	G	G	G	G	G	A	G	G	G	G	H	A
JAX00372989	14	10550702	1	C	T	C	C	T	C	C	T	T	C	C	T	C	C	C	T	C	T	C	C	C	C	C	T	C	C	T	C	T	C	C	T	H	T	T	C	C	C	H	T	H	C	C	C	H	T
JAX00372990	14	10551184	1	C	T	C	C	T	C	C	C	T	C	C	H	C	C	C	C	C	T	C	C	C	C	C	T	C	C	C	C	T	C	C	T	C	C	T	C	C	C	H	H	H	C	C	C	C	C
JAX00372994	14	10575182	1	A	T	A	A	A	A	A	T	A	A	A	H	A	A	A	T	A	A	A	A	A	A	A	A	A	A	T	A	A	A	A	A	H	T	A	A	A	A	A	H	A	A	A	A	H	T
JAX00050096	14	10585331	1	A	G	A	A	G	A	A	G	G	A	A	G	A	A	A	G	A	G	A	A	A	A	A	G	A	A	G	A	G	A	A	G	H	G	G	A	A	A	H	G	H	A	A	A	H	G
JAX00050097	14	10585746	0	T	C	T	T	C	T	T	T	C	T	T	H	T	T	T	T	T	C	T	T	T	T	T	C	T	T	T	T	C	T	T	C	T	T	C	T	T	T	H	H	H	T	T	T	T	T
JAX00050099	14	10618197	1	C	T	C	C	T	C	C	C	C	C	C	H	C	C	C	C	C	C	C	C	C	C	C	C	C	C	C	C	T	C	C	C	C	C	T	C	C	C	C	C	C	C	C	C	C	C
JAX00372997	14	10631029	1	T	C	T	T	C	T	T	C	T	T	T	C	T	T	T	C	T	T	T	T	T	T	T	T	T	T	C	T	C	T	T	T	H	C	C	T	T	T	T	H	T	T	T	T	H	C
JAX00372998	14	10634379	1	G	A	G	G	A	G	G	G	G	G	G	H	G	G	G	G	G	G	G	G	G	G	G	G	G	G	G	G	A	G	G	G	G	G	A	G	G	G	G	G	G	G	G	G	G	G
JAX00373002	14	10638169	1	A	G	A	A	G	A	A	G	G	A	A	G	A	A	A	G	A	G	A	A	A	A	A	G	A	A	G	A	G	A	A	G	H	G	G	A	A	A	H	G	H	A	A	A	H	G
JAX00373004	14	10639399	0	C	G	C	C	C	C	C	G	C	C	C	H	C	C	C	G	C	C	C	C	C	C	C	C	C	C	G	C	C	C	C	C	H	G	C	C	C	C	C	H	C	C	C	C	H	G
JAX00373005	14	10646228	1	G	A	G	G	G	G	G	A	G	G	G	H	G	G	G	A	G	G	G	G	G	G	G	G	G	G	A	G	G	G	G	G	H	A	G	G	G	G	G	H	G	G	G	G	H	A
JAX00050101	14	10660115	1	G	A	G	G	A	G	G	A	A	A	G	A	G	A	G	A	A	A	A	G	A	G	G	A	G	G	A	G	A	G	G	A	A	A	A	G	G	H	H	A	H	H	G	H	H	A
JAX00050102	14	10661334	1	G	A	G	G	A	G	G	G	A	A	G	H	G	A	G	G	A	A	A	G	A	G	G	A	G	G	G	G	A	G	G	A	H	G	A	G	G	H	H	H	H	H	G	H	G	G
JAX00050103	14	10669129	1	T	C	T	T	C	T	T	T	C	T	T	H	T	T	T	T	T	C	T	T	T	T	T	C	T	T	T	T	C	T	T	C	T	T	C	T	T	T	H	H	H	T	T	T	T	T
JAX00373007	14	10688763	1	C	T	C	C	C	C	C	C	C	T	C	C	C	T	C	C	T	C	T	C	T	C	C	C	C	C	C	C	C	C	C	C	H	C	C	C	C	H	C	C	C	H	C	H	C	C
JAX00373008	14	10689625	1	A	G	A	A	G	A	A	G	G	A	A	G	A	A	A	G	A	G	A	A	A	A	A	G	A	A	G	A	G	A	A	G	H	G	G	A	A	A	H	G	H	A	A	A	H	G
JAX00373009	14	10691859	0	T	C	T	T	C	T	C	T	C	C	T	H	T	C	T	T	C	C	C	T	C	T	H	C	T	C	T	T	C	T	T	C	H	T	C	T	T	H	H	H	H	C	C	H	T	T
JAX00373010	14	10693745	0	A	G	A	A	G	A	A	G	G	G	A	G	A	G	A	G	G	G	G	A	G	A	A	G	A	A	G	A	G	A	A	G	G	G	G	A	A	H	H	G	H	H	A	H	H	G
JAX00373011	14	10694882	1	T	G	T	T	G	T	T	T	G	G	T	H	T	G	T	T	G	G	G	T	G	T	T	G	T	T	T	T	G	T	T	G	H	T	G	T	T	H	H	H	H	H	T	H	T	T
JAX00373013	14	10699774	1	G	A	G	G	G	G	G	A	G	G	G	H	G	G	G	A	G	G	G	G	G	G	G	G	G	G	A	G	G	G	G	G	H	A	G	G	G	G	G	H	G	G	G	G	H	A
JAX00050104	14	10716841	1	G	C	G	G	C	G	G	G	C	G	G	H	G	G	G	G	G	C	G	G	G	G	G	C	G	G	G	G	C	G	G	C	G	G	C	G	G	G	H	H	H	G	G	G	G	G
JAX00050105	14	10716967	1	A	C	A	A	C	A	A	C	C	A	A	C	A	A	A	C	A	C	A	A	A	A	A	C	A	A	C	A	C	A	A	C	H	C	C	A	A	A	H	C	H	A	A	A	H	C
JAX00373017	14	10726938	0	G	A	G	G	G	G	A	G	G	A	H	G	G	A	G	G	A	G	A	G	A	G	H	G	G	A	G	G	G	G	G	G	H	G	G	G	G	H	G	G	G	A	A	H	H	G
JAX00373018	14	10726982	1	T	C	T	T	C	T	C	C	C	C	T	C	T	C	T	C	C	C	C	T	C	T	H	C	T	C	C	T	C	T	T	C	C	C	C	T	T	H	H	C	H	C	C	H	H	C
JAX00050107	14	10736604	1	A	G	A	A	G	A	G	G	G	G	A	G	A	G	A	G	G	G	G	A	G	A	H	G	A	G	G	A	G	A	A	G	G	G	G	A	A	H	H	G	H	G	G	H	H	G
JAX00373019	14	10749130	1	A	G	A	A	G	A	G	G	G	G	A	G	A	G	A	G	G	G	G	A	G	A	H	G	A	G	G	A	G	A	A	G	G	G	G	A	A	H	H	G	H	G	G	H	H	G
JAX00373020	14	10750929	0	T	G	T	T	T	T	T	G	T	T	T	T	T	T	T	G	T	T	T	T	T	T	T	T	T	T	G	T	T	T	T	T	T	G	T	T	T	T	T	T	T	T	T	T	T	G
JAX00373021	14	10751324	0	T	C	T	T	C	T	T	C	C	T	T	C	T	T	T	C	T	C	T	T	T	T	T	C	T	T	C	T	C	T	T	C	H	C	C	T	T	T	H	C	H	T	T	T	H	C
JAX00050109	14	10752778	0	C	T	C	C	T	C	C	T	T	C	C	T	C	C	C	T	C	T	C	C	C	C	C	T	C	C	T	C	T	C	C	T	H	T	T	C	C	C	H	T	H	C	C	C	H	T
JAX00373023	14	10764086	0	A	G	A	A	A	A	G	G	A	G	A	H	A	G	A	G	G	A	G	A	G	A	H	A	A	G	G	A	A	A	A	A	G	G	A	A	A	H	A	H	A	G	G	H	H	G
JAX00373026	14	10769178	1	T	C	T	T	T	T	C	C	C	C	T	H	T	C	T	C	C	C	C	T	C	T	H	C	T	C	C	T	T	T	T	C	C	C	T	T	T	H	H	C	H	C	C	H	H	C
JAX00373027	14	10769194	1	C	T	C	C	T	C	C	C	C	C	C	H	C	C	C	C	C	C	C	C	C	C	C	C	C	C	C	C	T	C	C	C	C	C	T	C	C	C	C	C	C	C	C	C	C	C
JAX00373028	14	10770095	1	C	G	C	C	G	C	G	C	G	G	C	H	C	G	C	C	G	G	G	C	G	C	H	G	C	G	C	C	G	C	C	G	H	C	G	C	C	H	H	H	H	G	G	H	C	C
JAX00373029	14	10770441	1	A	C	A	A	C	A	C	A	C	C	A	H	A	C	A	A	C	C	C	A	C	A	H	C	A	C	A	A	C	A	A	C	H	A	C	A	A	H	H	H	H	C	C	H	A	A
JAX00050110	14	10773042	0	C	T	C	C	T	C	C	C	T	C	C	H	C	C	C	C	C	T	C	C	C	C	C	T	C	C	C	C	T	C	C	T	C	C	T	C	C	C	H	H	H	C	C	C	C	C
JAX00050111	14	10773192	0	T	C	T	T	C	T	T	T	C	T	H	C	T	T	T	T	T	C	T	T	T	T	T	C	T	T	T	T	C	T	T	C	T	T	C	T	T	T	C	C	C	T	T	T	T	H
JAX00050112	14	10790970	0	C	T	C	C	T	C	C	T	T	C	C	T	C	C	C	T	C	T	C	C	C	C	C	T	C	C	T	C	T	C	C	T	H	T	T	C	C	C	H	T	H	C	C	C	H	T
JAX00373031	14	10812011	1	G	T	G	G	T	G	G	T	T	G	G	T	G	G	G	T	G	T	G	G	G	G	G	T	G	G	T	G	T	G	G	T	H	T	T	G	G	G	H	T	H	G	G	G	H	T
JAX00373032	14	10812593	0	T	C	T	T	T	T	T	C	T	T	T	H	T	T	T	C	T	T	T	T	T	T	T	T	T	T	C	T	T	T	T	T	H	C	T	T	T	T	T	H	T	T	T	T	T	C
JAX00373033	14	10813006	1	A	G	A	A	G	A	G	A	G	G	A	H	A	G	A	A	G	G	G	A	G	A	H	G	A	G	A	A	G	A	A	G	H	A	G	A	A	H	H	H	H	G	G	H	A	A
JAX00373034	14	10813238	1	G	A	G	G	A	G	A	A	A	A	G	A	G	A	G	A	A	A	A	G	A	G	H	A	G	A	A	G	A	G	G	A	A	A	A	G	G	H	H	A	H	A	A	H	H	A
JAX00373037	14	10817784	1	C	T	C	C	C	C	C	C	T	C	C	C	C	C	C	C	C	T	C	C	C	C	C	T	C	C	C	C	C	C	C	T	C	C	C	C	C	C	H	H	H	C	C	C	C	C
JAX00050115	14	10819273	0	G	A	G	G	A	G	G	G	G	G	G	H	G	G	G	G	G	G	G	G	G	G	G	G	G	G	G	G	A	G	G	G	G	G	A	G	G	G	G	G	G	G	G	G	G	G
JAX00373038	14	10831162	0	G	A	G	G	A	G	G	G	G	G	G	H	G	G	G	G	G	G	G	G	G	G	G	G	G	G	G	G	A	G	G	G	G	G	A	G	G	G	G	G	G	G	G	G	G	G
JAX00373039	14	10834011	0	C	G	C	C	G	C	C	G	G	C	C	G	C	C	C	G	C	G	C	C	C	C	C	G	C	C	G	C	G	C	C	G	H	G	G	C	C	C	H	G	H	C	C	C	H	G
JAX00373040	14	10834163	0	A	T	A	A	T	A	T	T	T	T	A	T	A	T	A	T	T	T	T	A	T	A	H	T	A	T	T	A	T	A	A	T	T	T	T	A	A	H	H	T	H	T	T	H	H	T
JAX00373042	14	10841218	0	T	A	T	T	T	A	A	A	T	T	T	H	H	T	T	A	T	T	T	A	T	T	A	T	T	A	A	T	T	A	T	T	H	A	T	T	A	T	H	H	H	H	A	T	A	A
JAX00373043	14	10841672	1	A	G	A	A	G	G	G	G	G	A	A	G	H	A	A	G	A	G	A	G	A	A	G	G	A	G	G	A	G	G	A	G	H	G	G	A	G	A	G	G	G	H	G	A	G	G
JAX00373044	14	10847151	0	G	A	G	G	A	A	A	G	A	G	G	H	H	G	G	G	G	A	G	A	G	G	A	A	G	A	G	G	A	A	G	A	G	G	A	G	A	G	A	H	A	H	A	G	H	G
JAX00373045	14	10847408	0	A	C	A	A	A	C	A	A	A	A	A	A	C	A	A	A	A	H	A	C	A	A	H	A	A	A	A	A	A	C	A	A	A	A	A	A	C	A	H	A	H	A	A	A	H	A
JAX00373046	14	10852343	0	C	T	C	C	T	C	C	C	C	C	C	H	C	C	C	C	C	C	C	C	C	C	C	C	C	C	C	C	T	C	C	C	C	C	T	C	C	C	C	C	C	C	C	C	C	C
JAX00373049	14	10852865	0	C	G	C	C	G	G	G	G	G	C	C	G	H	C	C	G	C	G	C	G	C	C	G	G	C	G	G	C	G	G	C	G	C	G	G	C	G	C	G	G	G	H	G	C	G	G
JAX00050117	14	10858432	0	T	A	T	T	A	A	A	T	A	T	T	H	H	T	T	T	T	A	T	A	T	T	A	A	T	A	T	T	A	A	T	A	T	T	A	T	A	T	A	H	A	H	A	T	H	T
JAX00050118	14	10871174	0	G	A	G	G	A	A	A	A	A	A	G	A	H	A	G	A	A	A	A	A	A	G	A	A	G	A	A	G	A	A	G	A	A	A	A	G	A	G	A	A	A	A	A	H	A	A
JAX00373051	14	10872058	0	C	A	C	C	A	C	C	A	A	C	C	A	C	C	C	A	C	A	C	C	C	C	C	A	C	C	A	C	A	C	C	A	H	A	A	C	C	C	H	A	H	C	C	C	H	A
JAX00373053	14	10874125	0	C	T	C	C	C	C	C	C	T	C	C	C	C	C	C	C	C	T	C	C	C	C	C	T	C	C	C	C	C	C	C	T	C	C	C	C	C	C	C	H	H	C	C	C	C	C
JAX00373054	14	10876109	0	T	C	T	T	C	T	T	T	C	T	T	H	T	T	T	T	T	C	T	T	T	T	T	C	T	T	T	T	C	T	T	C	T	T	C	T	T	T	H	H	H	T	T	T	T	T
JAX00373055	14	10877884	1	C	T	C	C	C	C	C	C	C	T	C	C	C	T	C	C	T	C	T	C	T	C	C	C	C	C	C	C	C	C	C	C	H	C	C	C	C	H	C	C	C	H	C	H	C	C
JAX00373056	14	10877905	1	C	A	C	C	C	A	A	C	C	A	C	C	H	A	C	C	A	C	A	A	A	C	A	C	C	A	C	C	C	A	C	C	H	C	C	C	A	H	H	C	H	A	A	H	H	C
JAX00373057	14	10884550	1	T	C	T	T	C	C	C	C	C	C	T	C	H	C	T	C	C	C	C	C	C	T	C	C	T	C	C	T	C	C	T	C	C	C	C	T	C	H	C	C	C	C	C	H	C	C
JAX00050119	14	10890638	1	C	T	C	C	T	C	C	C	C	C	C	H	C	C	C	C	C	C	C	C	C	C	C	C	C	C	C	C	T	C	C	C	C	C	T	C	C	C	C	C	C	C	C	C	C	C
JAX00373058	14	10892536	0	G	T	G	G	G	T	T	G	G	G	G	G	H	G	G	G	G	G	G	T	G	G	T	G	G	T	G	G	G	T	G	G	G	G	G	G	T	G	H	G	H	H	T	G	H	G
JAX00373060	14	10902906	1	G	A	G	G	G	G	G	A	G	G	G	H	G	G	G	A	G	G	G	G	G	G	G	G	G	G	A	G	G	G	G	G	H	A	G	G	G	G	G	H	G	G	G	G	H	A
JAX00373062	14	10905116	1	G	T	G	G	G	T	T	G	G	T	G	G	H	T	G	G	T	G	T	T	T	G	T	G	G	T	G	G	G	T	G	G	H	G	G	G	T	H	H	G	H	T	T	H	H	G
JAX00050120	14	10912514	0	C	G	C	C	G	C	C	G	G	C	C	G	C	C	C	G	C	G	C	C	C	C	C	G	C	C	G	C	G	C	C	G	H	G	G	C	C	C	H	G	H	C	C	C	H	G
JAX00050121	14	10912581	1	C	T	C	C	T	C	C	C	T	C	C	H	C	C	C	C	C	T	C	C	C	C	C	T	C	C	C	C	T	C	C	T	C	C	T	C	C	C	H	H	H	C	C	C	C	C
JAX00373064	14	10919271	0	A	G	A	A	A	G	G	A	A	G	A	A	H	G	A	A	G	A	G	G	G	A	G	A	A	G	A	A	A	G	A	A	H	A	A	A	G	H	H	A	H	G	G	H	H	A
JAX00373070	14	10933118	1	G	T	G	G	G	T	T	G	G	G	G	G	H	G	G	G	G	G	G	T	G	G	T	G	G	T	G	G	G	T	G	G	G	G	G	G	T	G	H	G	H	H	T	G	H	G
JAX00050122	14	10938097	1	C	G	C	C	G	G	G	C	G	C	C	H	H	C	C	C	C	G	C	G	C	C	G	G	C	G	C	C	G	G	C	G	C	C	G	C	G	C	G	H	G	H	G	C	H	C
JAX00373073	14	10940900	0	T	C	T	T	C	C	C	C	C	C	T	C	H	C	T	C	C	C	C	C	C	T	C	C	T	C	C	T	C	C	T	C	C	C	C	T	C	H	C	C	C	C	C	H	C	C
JAX00373074	14	10941233	1	T	C	T	T	C	C	C	T	C	T	T	H	H	T	T	T	T	C	T	C	T	T	C	C	T	C	T	T	C	C	T	C	T	T	C	T	C	T	C	H	C	H	C	T	H	T
JAX00373075	14	10941652	1	C	T	C	C	C	T	T	T	C	C	C	H	H	C	C	T	C	C	C	T	C	C	T	C	C	T	T	C	C	T	C	C	H	T	C	C	T	C	H	H	H	H	T	C	T	T
JAX00373076	14	10944673	1	G	A	G	G	G	A	A	A	G	G	G	H	H	G	G	A	G	G	G	A	G	G	A	G	G	A	A	G	G	A	G	G	H	A	G	G	A	G	H	H	H	H	A	G	A	A
JAX00050123	14	10949133	1	A	G	A	A	G	G	G	G	G	A	A	G	H	A	A	G	A	G	A	G	A	A	G	G	A	G	G	A	G	G	A	G	H	G	G	A	G	A	G	G	G	H	G	A	G	G
JAX00050124	14	10955879	0	A	G	A	A	G	A	G	G	G	G	A	G	A	G	A	G	G	G	G	A	G	A	H	G	A	G	G	A	G	A	A	G	G	G	G	A	A	H	H	G	H	G	G	H	H	G
JAX00373080	14	10962146	1	C	T	C	C	T	C	C	C	C	C	C	H	C	C	C	C	C	C	C	C	C	C	C	C	C	C	C	C	T	C	C	C	C	C	T	C	C	C	C	C	C	C	C	C	C	C
JAX00373081	14	10962205	0	G	A	G	G	A	G	G	G	A	G	G	H	G	G	G	G	G	A	G	G	G	G	G	A	G	G	G	G	A	G	G	A	G	G	A	G	G	G	H	H	H	G	G	G	G	G
JAX00050125	14	10972638	0	C	T	C	C	T	C	C	C	T	C	C	H	C	C	C	C	C	T	C	C	C	C	C	T	C	C	C	C	T	C	C	T	C	C	T	C	C	C	H	H	H	C	C	C	C	C
JAX00373082	14	10973653	0	C	T	C	C	C	C	C	C	C	T	C	C	C	T	C	C	T	C	T	C	T	C	C	C	C	C	C	C	C	C	C	C	H	C	C	C	C	H	C	C	C	H	C	H	C	C
JAX00373083	14	10974038	1	G	A	G	G	G	G	G	G	A	G	G	G	G	G	G	G	G	A	G	G	G	G	G	A	G	G	G	G	G	G	G	A	G	G	G	G	G	G	H	H	H	G	G	G	G	G
JAX00373084	14	10974362	0	G	A	G	G	G	G	G	G	G	A	G	G	G	A	G	G	A	G	A	G	A	G	G	G	G	G	G	G	G	G	G	G	H	G	G	G	G	H	G	G	G	H	G	H	G	G
JAX00050126	14	10988493	0	T	C	T	T	C	T	T	T	C	T	T	H	T	T	T	T	T	C	T	T	T	T	T	C	T	T	T	T	C	T	T	C	T	T	C	T	T	T	H	H	H	T	T	T	T	T
JAX00050127	14	10988587	1	C	T	C	C	T	C	C	T	T	T	C	T	C	T	C	T	T	T	T	C	T	C	C	T	C	C	T	C	T	C	C	T	T	T	T	C	C	H	H	T	H	H	C	H	H	T
JAX00373085	14	11000243	0	C	T	C	C	C	C	C	T	C	C	C	H	C	H	C	T	H	C	H	C	C	C	C	C	C	C	T	C	C	C	C	C	H	T	C	C	C	C	C	H	C	C	C	C	H	T
JAX00050128	14	11000362	0	G	C	G	G	C	G	G	C	C	G	G	C	G	G	G	C	G	C	G	G	G	G	G	C	G	G	C	G	C	G	G	C	H	C	C	G	G	G	H	C	H	G	G	G	H	C
JAX00050129	14	11003038	0	G	A	G	G	A	G	G	A	A	G	G	A	G	G	G	A	G	A	G	G	G	G	G	A	G	G	A	G	A	G	G	A	H	A	A	G	G	G	H	A	H	G	G	G	H	A
JAX00050130	14	11006361	1	A	C	A	A	C	A	A	A	C	A	A	H	A	A	A	A	A	C	A	A	A	A	A	C	A	A	A	A	C	A	A	C	A	A	C	A	A	A	H	H	H	A	A	A	A	A
JAX00373089	14	11018628	0	T	G	T	T	G	T	T	T	G	T	T	H	T	T	T	T	T	H	T	T	T	T	T	G	T	T	T	H	G	T	T	G	T	T	G	T	T	T	H	H	H	T	T	T	T	T
JAX00373090	14	11018847	0	A	G	A	A	G	A	A	A	A	A	A	H	A	A	A	A	A	A	A	A	A	A	A	A	A	A	A	A	G	A	A	A	A	A	G	A	A	A	A	A	A	A	A	A	A	A
JAX00373093	14	11037127	1	C	T	C	C	C	C	C	T	C	C	C	H	C	C	C	T	C	C	C	C	C	C	C	C	C	C	T	C	C	C	C	C	H	T	C	C	C	C	C	H	C	C	C	C	H	T
JAX00373095	14	11067236	1	T	A	T	T	T	T	T	T	T	A	T	T	T	A	T	T	A	T	A	T	A	T	T	T	T	T	T	T	T	T	T	T	H	T	T	T	T	H	T	T	T	H	T	H	T	T
JAX00050132	14	11070070	0	G	A	G	G	A	G	G	A	A	G	G	A	G	G	G	A	G	A	G	G	G	G	G	A	G	G	A	G	A	G	G	A	H	A	A	G	G	G	H	A	H	G	G	G	H	A
JAX00373097	14	11071537	0	C	T	C	C	C	C	C	T	C	T	C	H	C	T	C	T	T	C	T	C	T	C	C	C	C	C	T	C	C	C	C	C	T	T	C	C	C	H	C	H	C	H	C	H	H	T
JAX00373100	14	11086587	0	G	A	G	G	A	G	G	G	G	G	G	H	G	G	G	G	G	G	G	G	G	G	G	G	G	G	G	G	A	G	G	G	G	G	A	G	G	G	G	G	G	G	G	G	G	G
JAX00373101	14	11088072	0	A	G	A	A	G	A	A	G	G	G	A	G	A	G	A	G	G	G	G	A	G	A	A	G	A	A	G	A	G	A	A	G	G	G	G	A	A	H	H	G	H	H	A	H	H	G
JAX00050134	14	11092500	1	G	A	G	G	A	G	G	A	A	G	G	A	G	G	G	A	G	A	G	G	G	G	G	A	G	G	A	G	A	G	G	A	H	A	A	G	G	G	H	A	H	G	G	G	H	A
JAX00373102	14	11094360	0	G	A	G	G	G	G	G	A	G	G	G	H	G	G	G	A	G	G	H	G	G	G	G	G	G	G	A	G	G	G	G	G	H	A	G	G	G	G	G	H	G	G	G	G	H	A
JAX00050135	14	11097911	1	T	A	T	T	A	T	T	T	A	T	T	H	T	T	T	T	T	A	T	T	T	T	T	A	T	T	T	T	A	T	T	A	T	T	A	T	T	T	H	H	H	T	T	T	T	T
JAX00050136	14	11098242	0	G	A	G	G	A	G	G	A	A	G	G	A	G	G	G	A	G	A	G	G	G	G	G	A	G	G	A	G	A	G	G	A	H	A	A	G	G	G	H	A	H	G	G	G	H	A
JAX00373106	14	11128764	0	T	A	T	T	A	A	A	A	A	A	T	A	H	A	T	A	A	A	A	A	A	T	A	A	T	A	A	T	A	A	T	A	A	A	A	T	A	H	A	A	A	A	A	H	A	A
JAX00373107	14	11131777	0	C	T	C	C	C	C	C	C	T	C	C	C	C	C	C	C	C	T	C	C	C	C	C	T	C	C	C	C	C	C	C	T	C	C	C	C	C	C	H	H	H	C	C	C	C	C
JAX00050137	14	11135108	1	T	C	T	T	C	T	T	C	C	T	T	C	T	T	T	C	T	C	T	T	T	T	T	C	T	T	C	T	C	T	T	C	H	C	C	T	T	T	H	C	H	T	T	T	H	C
JAX00373108	14	11135167	0	C	T	C	C	C	T	C	C	C	C	C	C	H	C	C	C	C	C	C	T	C	C	H	C	C	C	C	C	C	T	C	C	C	C	C	C	T	C	H	C	H	C	C	C	H	C
JAX00050138	14	11137156	1	C	T	C	C	T	C	C	C	C	C	C	H	C	C	C	C	C	C	C	C	C	C	C	C	C	C	C	C	T	C	C	C	C	C	T	C	C	C	C	C	C	C	C	C	C	C
JAX00050139	14	11137500	0	C	A	C	C	A	C	C	C	A	C	C	H	C	C	C	C	C	A	C	C	C	C	C	A	C	C	C	C	A	C	C	A	C	C	A	C	C	C	H	H	H	C	C	C	C	C
JAX00373110	14	11143496	1	A	C	A	A	A	C	C	A	A	C	A	A	H	C	A	A	C	A	C	C	C	A	C	A	A	C	A	A	A	C	A	A	H	A	A	A	C	H	H	A	H	C	C	H	H	A
JAX00373111	14	11146384	0	G	A	G	G	G	A	G	G	G	G	G	G	H	G	G	G	G	G	G	A	G	G	H	G	G	G	G	G	G	A	G	G	G	G	G	G	A	G	G	G	H	G	G	G	G	G
JAX00373112	14	11148965	1	T	C	T	T	C	T	T	C	C	T	T	C	T	T	T	C	T	C	T	T	T	T	T	C	T	T	C	T	C	T	T	C	H	C	C	T	T	T	H	C	H	T	T	T	H	C
JAX00373114	14	11150321	0	A	G	A	A	A	A	A	G	A	A	A	H	A	A	A	G	A	A	A	A	A	A	A	A	A	A	G	A	A	A	A	A	H	G	A	A	A	A	A	H	A	A	A	A	H	G
JAX00373115	14	11150357	1	G	A	G	G	A	A	G	A	A	G	G	A	H	G	G	A	G	A	G	A	G	G	H	A	G	G	A	G	A	A	G	A	H	A	A	G	A	G	A	A	A	G	G	G	A	A
JAX00373116	14	11165117	0	T	A	T	T	A	T	T	A	A	T	T	A	T	T	T	A	T	A	T	T	T	T	T	A	T	T	A	T	A	T	T	A	H	A	A	T	T	T	T	A	H	T	T	T	H	A
JAX00373117	14	11169670	1	C	T	C	C	C	C	C	T	T	C	C	H	C	C	C	T	C	T	C	C	C	C	C	T	C	C	T	C	C	C	C	T	H	T	C	C	C	C	H	T	H	C	C	C	H	T
JAX00373118	14	11171267	1	T	A	T	T	A	A	A	A	A	A	T	A	H	A	T	A	A	A	A	A	A	T	A	A	T	A	A	T	A	A	T	A	A	A	A	T	A	H	A	A	A	A	A	H	A	A
JAX00373119	14	11173455	1	A	G	A	A	A	A	A	A	G	A	A	A	A	A	A	A	A	G	A	A	A	A	A	G	A	A	A	A	A	A	A	G	A	A	A	A	A	A	H	H	H	A	A	A	A	A
JAX00050140	14	11175850	0	G	A	G	G	A	G	G	G	G	G	G	H	G	G	G	G	G	G	G	G	G	G	G	G	G	G	G	G	A	G	G	G	G	G	A	G	G	G	G	G	G	G	G	G	G	G
JAX00050141	14	11176110	1	C	T	C	C	T	C	C	C	C	C	C	H	C	C	C	C	C	C	C	C	C	C	C	C	C	C	C	C	T	C	C	C	C	C	T	C	C	C	C	C	C	C	C	C	C	C
JAX00373120	14	11186672	0	G	A	G	G	G	G	G	G	A	G	G	G	G	G	G	G	G	A	G	G	G	G	G	A	G	G	G	G	G	G	G	A	G	G	G	G	G	G	H	H	H	G	G	G	G	G
JAX00373121	14	11190148	1	G	T	G	G	G	G	G	T	T	G	G	H	G	G	G	T	G	T	G	G	G	G	G	T	G	G	T	G	G	G	G	T	H	T	G	G	G	G	H	T	H	G	G	G	H	T
JAX00373122	14	11192204	0	T	C	T	T	C	T	C	C	C	C	T	C	T	C	T	C	C	C	C	T	C	T	H	C	T	C	C	T	C	T	T	C	C	C	C	T	T	H	H	C	H	C	C	H	H	C
JAX00373123	14	11192217	1	C	T	C	C	C	C	T	C	C	T	C	C	C	T	C	C	T	C	T	C	T	C	H	C	C	T	C	C	C	C	C	C	H	C	C	C	C	H	C	C	C	T	T	H	C	C
JAX00050143	14	11227386	1	C	T	C	C	T	C	C	C	T	C	C	H	C	C	C	C	C	T	C	C	C	C	C	T	C	C	C	C	T	C	C	T	C	C	T	C	C	C	H	H	H	C	C	C	C	C
JAX00050144	14	11233876	1	G	A	G	G	A	G	G	G	A	G	G	H	G	G	G	G	G	A	G	G	G	G	G	A	G	G	G	G	A	G	G	A	G	G	A	G	G	G	H	H	H	G	G	G	G	G
JAX00050145	14	11233935	1	A	G	A	A	G	A	A	A	G	A	A	H	A	A	A	A	A	G	A	A	A	A	A	G	A	A	A	A	G	A	A	G	A	A	G	A	A	A	H	H	H	A	A	A	A	A
JAX00373127	14	11241894	1	G	A	G	G	A	G	G	G	G	G	G	H	G	G	G	G	G	G	G	G	G	G	G	G	G	G	G	G	A	G	G	G	G	G	A	G	G	G	G	G	G	G	G	G	G	G
JAX00373128	14	11241960	1	A	C	A	A	C	A	A	C	C	A	A	C	A	A	A	C	A	C	A	A	A	A	A	C	A	A	C	A	C	A	A	C	H	C	C	A	A	A	H	C	H	A	A	A	H	C
JAX00050147	14	11267979	1	G	T	G	G	T	G	G	T	T	G	G	T	G	G	G	T	G	T	G	G	G	G	G	T	G	G	T	G	T	G	G	T	H	T	T	G	G	G	H	T	H	G	G	G	H	T
JAX00050148	14	11269461	1	C	T	C	C	T	C	C	C	T	C	C	H	C	C	C	C	C	T	C	C	C	C	C	T	C	C	C	C	T	C	C	T	C	C	T	C	C	C	H	H	H	C	C	C	C	C
JAX00373134	14	11281937	0	G	A	G	G	A	G	G	G	G	G	G	H	G	G	G	G	G	G	G	G	G	G	G	G	G	G	G	G	A	G	G	G	G	G	A	G	G	G	G	G	G	G	G	G	G	G
JAX00187926	14	11291440	0	C	T	C	C	T	C	C	C	T	C	C	H	C	C	C	C	C	T	C	C	C	C	C	T	C	C	C	C	T	C	C	T	C	C	T	C	C	C	H	H	H	C	C	C	C	C
JAX00050149	14	11294613	1	A	C	A	A	C	A	A	C	C	A	A	C	A	A	A	C	A	C	A	A	A	A	A	C	A	A	C	A	C	A	A	C	H	C	C	A	A	A	H	C	H	A	A	A	H	C
JAX00050150	14	11295360	0	G	A	G	G	A	G	G	A	A	G	G	A	G	G	G	A	G	A	G	G	G	G	G	A	G	G	A	G	A	G	G	A	H	A	A	G	G	G	H	A	H	G	G	G	H	A
JAX00050151	14	11295932	0	A	G	A	A	G	A	A	G	G	A	A	G	A	A	A	G	A	G	A	A	A	A	A	G	A	A	G	A	G	A	A	G	H	G	G	A	A	A	H	G	H	A	A	A	H	G
JAX00373136	14	11309842	1	G	T	G	G	G	G	G	T	G	G	G	H	G	G	G	T	G	G	G	G	G	G	G	G	G	G	T	G	G	G	G	G	H	T	G	G	G	G	G	H	G	G	G	G	H	T
JAX00373137	14	11313428	1	C	A	C	C	A	C	C	A	A	C	C	A	C	C	C	A	C	A	C	C	C	C	C	A	C	C	A	C	A	C	C	A	H	A	A	C	C	C	H	A	H	C	C	C	H	A
JAX00373138	14	11322020	0	A	C	A	A	C	A	A	A	A	A	A	H	A	A	A	A	A	A	A	A	A	A	A	A	A	A	A	A	C	A	A	A	A	A	C	A	A	A	A	A	A	A	A	A	A	A
JAX00050152	14	11327351	1	G	A	G	G	A	G	G	G	G	G	G	H	G	G	G	G	G	G	G	G	G	G	G	G	G	G	G	G	A	G	G	G	G	G	A	G	G	G	G	G	G	G	G	G	G	G
JAX00373140	14	11327607	0	A	G	A	A	G	A	A	G	G	A	A	G	A	A	A	G	A	G	A	A	A	A	A	G	A	A	G	A	G	A	A	G	H	G	G	A	A	A	H	G	H	A	A	A	H	G
JAX00373141	14	11332481	1	A	G	A	A	G	G	A	G	G	A	A	G	H	A	A	G	A	G	A	G	A	A	H	G	A	A	G	A	G	G	A	G	H	G	G	A	G	A	G	G	G	A	A	A	G	G
JAX00373142	14	11332661	1	C	A	C	C	C	A	C	C	A	C	C	C	H	C	C	C	C	A	C	A	C	C	H	A	C	C	C	C	C	A	C	A	C	C	C	C	A	C	A	H	A	C	C	C	H	C
JAX00373143	14	11334546	1	G	A	G	G	G	A	G	G	A	G	G	G	H	G	G	G	G	A	G	A	G	G	H	A	G	G	G	G	G	A	G	A	G	G	G	G	A	G	A	H	A	G	G	G	H	G
JAX00373144	14	11334865	0	A	G	A	A	G	A	A	G	A	A	A	G	A	A	A	G	A	A	A	A	A	A	A	A	A	A	G	A	G	A	A	A	H	G	G	A	A	A	A	H	A	A	A	A	A	G
JAX00373145	14	11340697	1	C	G	C	C	C	G	C	C	C	C	C	C	H	C	C	C	C	C	C	G	C	C	H	C	C	C	C	C	C	G	C	C	C	C	C	C	G	C	H	C	H	C	C	C	H	C
JAX00373146	14	11343603	1	A	G	A	A	G	G	A	G	A	A	A	G	H	A	A	G	A	A	A	G	A	A	H	A	A	A	G	A	G	G	A	A	H	G	G	A	G	A	H	H	H	A	A	A	G	G
JAX00050153	14	11355524	0	C	A	C	C	A	C	C	A	C	C	C	A	C	C	C	A	C	C	C	C	C	C	C	C	C	C	A	C	A	C	C	C	H	A	A	C	C	C	C	H	C	C	C	C	H	A
JAX00373150	14	11355638	1	C	A	C	C	A	C	C	C	C	C	C	H	C	C	C	C	C	C	C	C	C	C	C	C	C	C	C	C	A	C	C	C	C	C	A	C	C	C	C	C	C	C	C	C	C	C
JAX00373151	14	11356079	1	A	G	A	A	G	A	A	G	G	A	A	G	A	A	A	G	A	G	A	A	A	A	A	G	A	A	G	A	G	A	A	G	H	G	G	A	A	A	H	G	H	A	A	A	H	G
JAX00373152	14	11360664	1	T	A	T	T	T	T	T	A	A	T	T	H	T	T	T	A	T	A	T	T	T	T	T	A	T	T	A	T	T	T	T	A	H	A	T	T	T	T	H	A	H	T	T	T	H	A
JAX00373157	14	11374593	1	C	T	C	C	T	C	C	C	T	C	C	H	C	C	C	C	C	T	C	C	C	C	C	T	C	C	C	C	T	C	C	T	C	C	T	C	C	C	H	H	H	C	C	C	C	C
JAX00050156	14	11375228	1	C	T	C	C	T	T	C	C	T	C	C	H	H	C	C	C	C	T	C	T	C	C	H	T	C	C	C	C	T	T	C	T	C	C	T	C	T	C	T	H	T	C	C	C	H	C
JAX00373158	14	11376817	0	C	T	C	C	T	C	C	C	T	C	C	H	C	C	C	C	C	T	C	C	C	C	C	T	C	C	C	C	T	C	C	T	C	C	T	C	C	C	H	H	H	C	C	C	C	C
JAX00373159	14	11377369	0	A	G	A	A	G	A	A	A	G	A	A	H	A	A	A	A	A	G	A	A	A	A	A	G	A	A	A	A	G	A	A	G	A	A	G	A	A	A	H	H	H	A	A	A	A	A
JAX00050157	14	11384963	1	T	C	T	T	C	T	T	T	C	T	T	H	T	T	T	T	T	C	T	T	T	T	T	C	T	T	T	T	C	T	T	C	T	T	C	T	T	T	H	H	H	T	T	T	T	T
JAX00373160	14	11388892	0	T	C	T	T	C	C	T	C	C	T	T	C	H	T	T	C	T	C	T	C	T	T	H	C	T	T	C	T	C	C	T	C	T	C	C	T	C	T	C	C	C	T	T	T	C	C
JAX00373161	14	11389387	0	G	A	G	G	G	A	G	A	G	G	G	H	H	G	G	A	G	G	G	A	G	G	G	G	G	G	A	G	G	A	G	G	H	A	G	G	A	G	H	H	H	G	G	G	A	A
JAX00373162	14	11396798	0	G	A	G	G	G	A	G	A	G	G	G	H	H	G	G	A	G	G	G	A	G	G	H	G	G	G	A	G	G	A	G	G	H	A	G	G	A	G	H	H	H	G	G	G	A	A
JAX00373163	14	11398805	1	G	A	G	G	A	A	G	A	A	G	G	A	H	G	G	A	G	A	G	A	G	G	H	A	G	G	A	G	A	A	G	A	H	A	A	G	A	G	A	A	A	G	G	G	A	A
JAX00373165	14	11400806	0	C	T	C	C	C	T	C	T	C	C	C	H	H	C	C	T	C	C	C	T	C	C	H	C	C	C	T	C	C	T	C	C	H	T	C	C	T	C	H	H	H	C	C	C	T	T
JAX00050158	14	11401525	1	C	A	C	C	A	C	C	A	A	C	C	A	C	C	C	A	C	A	C	C	C	C	C	A	C	C	A	C	A	C	C	A	H	A	A	C	C	C	H	A	H	C	C	C	H	A
JAX00373166	14	11404797	1	C	T	C	C	C	C	C	T	C	C	C	H	C	C	C	T	C	C	C	C	C	C	C	C	C	C	T	C	C	C	C	C	H	T	C	C	C	C	C	H	C	C	C	C	H	T
JAX00373167	14	11408310	0	T	C	T	T	C	C	T	C	C	T	T	C	H	T	T	C	T	C	T	C	T	T	H	C	T	T	C	T	C	C	T	C	H	C	C	T	C	T	C	C	C	T	T	T	C	C
JAX00050159	14	11417060	1	A	T	A	A	A	T	A	T	T	A	A	H	H	A	A	T	A	T	A	T	A	A	H	T	A	A	T	A	A	T	A	T	H	T	A	A	T	A	T	T	T	A	A	A	T	T
JAX00373168	14	11419239	0	A	C	A	A	C	A	A	C	C	A	A	C	A	A	A	C	A	C	A	A	A	A	A	C	A	A	C	A	C	A	A	C	H	C	C	A	A	A	H	C	H	A	A	A	H	C
JAX00050160	14	11420073	1	C	T	C	C	T	C	C	T	T	C	C	T	C	C	C	T	C	T	C	C	C	C	C	T	C	C	T	C	T	C	C	T	H	T	T	C	C	C	H	T	H	C	C	C	H	T
JAX00373171	14	11423840	1	T	A	T	T	T	A	A	T	T	A	T	T	H	A	T	T	A	T	A	A	A	T	A	T	T	A	T	T	T	A	T	T	H	T	T	T	A	H	H	T	H	A	A	H	H	T
JAX00373172	14	11425818	0	T	C	T	T	T	T	T	C	C	T	T	H	T	T	T	C	T	C	T	T	T	T	T	C	T	T	C	T	T	T	T	C	H	C	T	T	T	T	H	C	H	T	T	T	H	C
JAX00373173	14	11427934	0	C	T	C	C	T	C	C	C	T	C	C	H	C	C	C	C	C	T	C	C	C	C	C	T	C	C	C	C	T	C	C	T	C	C	T	C	C	C	C	H	H	C	C	C	C	C
JAX00373175	14	11428324	0	T	G	T	T	G	G	G	G	G	G	T	G	H	G	T	G	G	G	G	G	G	T	G	G	T	G	G	T	G	G	T	G	G	G	G	T	G	H	G	G	G	G	G	H	G	G
JAX00373178	14	11449404	0	C	T	C	C	C	C	C	C	T	C	C	C	C	C	C	C	C	T	C	C	C	C	C	T	C	C	C	C	C	C	C	T	C	C	C	C	C	C	C	C	C	C	C	C	C	C
JAX00373181	14	11449893	1	C	T	C	C	T	C	C	C	C	C	C	H	C	C	C	C	C	C	C	C	C	C	C	C	C	C	C	C	T	C	C	C	C	C	T	C	C	C	C	C	C	C	C	C	C	C
JAX00373183	14	11459952	0	A	G	A	A	G	A	A	A	G	A	A	H	A	A	A	A	A	G	A	A	A	A	A	G	A	A	A	A	G	A	A	G	A	A	G	A	A	A	H	H	H	A	A	A	A	A
JAX00050162	14	11470460	1	T	C	T	T	C	T	T	C	C	T	T	C	T	T	T	C	T	C	T	T	T	T	T	C	T	T	C	T	C	T	T	C	H	C	C	T	T	T	H	C	H	T	T	T	H	C
JAX00373187	14	11481820	0	C	T	C	C	C	T	C	C	C	C	C	C	H	C	C	C	C	C	C	T	C	C	H	C	C	C	C	C	C	T	C	C	C	C	C	C	T	C	H	C	H	C	C	C	H	C
JAX00373188	14	11482252	1	C	T	C	C	T	C	C	C	C	C	C	H	C	C	C	C	C	C	C	C	C	C	C	C	C	C	C	C	T	C	C	C	C	C	T	C	C	C	C	C	C	C	C	C	C	C
JAX00050164	14	11482600	1	C	T	C	C	T	T	C	C	C	C	C	H	H	C	C	C	C	C	C	T	C	C	H	C	C	C	C	C	T	T	C	C	C	C	T	C	T	C	H	C	H	C	C	C	H	C
JAX00373190	14	11484654	0	G	A	G	G	G	A	G	G	G	G	G	G	H	G	G	G	G	G	G	A	G	G	H	G	G	G	G	G	G	A	G	G	G	G	G	G	A	G	H	G	H	G	G	G	A	G
JAX00373191	14	11485187	0	G	T	G	G	T	G	G	T	T	G	G	T	G	G	G	T	G	T	G	G	G	G	G	T	G	G	T	G	T	G	G	T	H	T	T	G	G	G	H	T	H	G	G	G	H	T
JAX00373193	14	11488663	1	A	T	A	A	A	A	A	T	T	A	A	H	A	A	A	T	A	T	A	A	A	A	A	T	A	A	T	A	A	A	A	T	H	T	A	A	A	A	H	T	H	A	A	A	H	T
JAX00373194	14	11488740	1	A	G	A	A	G	A	A	A	A	A	A	H	A	A	A	A	A	A	A	A	A	A	A	A	A	A	A	A	G	A	A	A	A	A	G	A	A	A	A	A	A	A	A	A	A	A
JAX00373195	14	11493395	0	A	G	A	A	G	A	A	G	A	A	A	G	A	A	A	G	A	A	A	A	A	A	A	A	A	A	G	A	G	A	A	A	H	G	G	A	A	A	A	H	A	A	A	A	H	G
JAX00050165	14	11493635	0	C	T	C	C	T	C	C	T	C	C	C	T	C	C	C	T	C	C	C	C	C	C	C	C	C	C	T	C	T	C	C	C	H	T	T	C	C	C	C	H	C	C	C	C	H	T
JAX00373196	14	11494266	1	A	G	A	A	A	A	A	G	G	A	A	H	A	A	A	G	A	G	A	A	A	A	A	G	A	A	G	A	A	A	A	G	H	G	A	A	A	A	H	G	H	A	A	A	H	G
JAX00373197	14	11494582	1	A	C	A	A	C	C	A	C	C	A	A	C	H	A	A	C	A	C	A	C	A	A	H	C	A	A	C	A	C	C	A	C	H	C	C	A	C	A	C	C	C	A	A	A	C	C
JAX00373198	14	11494915	1	T	C	T	T	C	T	T	T	T	T	T	H	T	T	T	T	T	T	T	T	T	T	T	T	T	T	T	T	C	T	T	T	T	T	C	T	T	T	T	T	T	T	T	T	T	T
JAX00373199	14	11499946	0	A	G	A	A	G	A	A	A	G	A	A	H	A	A	A	A	A	G	A	A	A	A	A	G	A	A	A	A	G	A	A	G	A	A	G	A	A	A	H	H	H	A	A	A	A	A
JAX00373200	14	11500013	1	A	G	A	A	A	A	A	G	A	A	A	H	A	A	A	G	A	A	A	A	A	A	A	A	A	A	G	A	A	A	A	A	H	G	A	A	A	A	A	H	A	A	A	A	H	G
JAX00050166	14	11506496	0	G	A	G	G	A	G	G	A	A	A	G	A	G	A	G	A	A	A	A	G	A	G	G	A	G	G	A	G	A	G	G	A	A	A	A	G	G	H	H	A	H	H	G	H	H	A
JAX00050167	14	11546516	1	G	A	G	G	A	G	G	G	A	G	G	H	G	G	G	G	G	A	G	G	G	G	G	A	G	G	G	G	A	G	G	A	G	G	A	G	G	G	H	H	H	G	G	G	G	G
JAX00050168	14	11546738	0	A	G	A	A	G	A	A	G	G	A	A	G	A	A	A	G	A	G	A	A	A	A	A	G	A	H	G	A	G	A	A	G	H	G	G	A	A	A	G	G	H	A	A	A	H	G
JAX00050169	14	11552499	1	C	T	C	C	T	C	C	C	T	C	C	H	C	C	C	C	C	T	C	C	C	C	C	T	C	C	C	C	T	C	C	T	C	C	T	C	C	C	H	H	H	C	C	C	C	C
JAX00050170	14	11566974	1	A	G	A	A	G	A	A	G	G	A	A	G	A	A	A	G	A	G	A	A	A	A	A	G	A	A	G	A	G	A	A	G	H	G	G	A	A	A	H	G	H	A	A	A	H	G
JAX00050171	14	11577476	0	C	T	C	C	T	C	T	T	T	T	C	T	C	T	C	T	T	T	T	C	T	C	H	T	C	T	T	C	T	C	C	T	T	T	T	C	C	H	H	T	H	T	T	H	H	T
JAX00373203	14	11581080	0	A	G	A	A	G	A	A	A	G	A	A	H	A	A	A	A	A	G	A	A	A	A	A	G	A	A	A	A	G	A	A	G	A	A	G	A	A	A	H	H	H	A	A	A	A	A
JAX00050172	14	11584520	0	A	G	A	A	G	A	A	A	G	G	A	H	A	G	A	A	G	G	G	A	G	A	A	G	A	A	A	A	G	A	A	G	H	A	G	A	A	H	H	H	H	H	A	H	A	A
JAX00373205	14	11584564	1	T	A	T	T	A	T	T	T	A	T	T	H	T	T	T	T	T	A	T	T	T	T	T	A	T	T	T	T	A	T	T	A	T	T	A	T	T	T	H	H	H	T	T	T	T	T
JAX00373206	14	11584940	0	G	A	G	G	G	G	G	A	G	G	G	H	G	G	G	A	G	G	G	G	G	G	G	G	G	G	A	G	G	G	G	G	H	A	G	G	G	G	G	H	G	G	G	G	H	A
JAX00373207	14	11585242	0	A	G	A	A	A	A	A	G	A	A	A	G	A	A	A	G	A	A	H	A	A	A	A	A	A	A	G	A	A	A	A	A	H	G	A	A	A	A	A	H	A	A	A	A	H	G
JAX00373209	14	11588816	0	G	A	G	G	G	G	G	A	G	G	G	H	G	G	G	A	G	G	G	G	G	G	G	G	G	G	A	G	G	G	G	G	H	A	G	G	G	G	G	H	G	G	G	G	H	A
JAX00050173	14	11606922	1	G	C	G	G	C	G	G	C	C	G	G	C	G	G	G	C	G	C	G	G	G	G	G	C	G	G	C	G	C	G	G	C	H	C	C	G	G	G	H	C	H	G	G	G	H	C
JAX00050174	14	11609203	0	T	C	T	T	C	T	T	C	C	T	T	C	T	T	T	H	T	C	T	T	T	T	T	C	T	T	C	T	C	T	T	C	H	C	C	T	T	T	H	C	C	T	T	T	H	C
JAX00373210	14	11612801	0	G	A	G	G	A	G	G	A	A	G	G	A	G	G	G	A	G	A	G	G	G	G	G	A	G	G	A	G	A	G	G	A	G	A	A	G	G	G	H	A	G	G	G	G	G	H
JAX00373211	14	11625174	1	C	G	C	C	G	C	C	G	G	C	C	G	C	C	C	G	C	G	C	C	C	C	C	G	C	C	G	C	G	C	C	G	H	G	G	C	C	C	H	G	H	C	C	C	H	G
JAX00373212	14	11629007	0	T	C	T	T	C	T	T	C	C	T	T	C	T	T	T	C	T	C	T	T	T	T	T	C	T	T	C	T	C	T	T	C	H	C	C	T	T	T	H	C	H	T	T	T	H	C
JAX00050175	14	11630223	0	G	T	G	G	T	G	G	T	T	G	G	T	G	G	G	T	G	T	G	G	G	G	G	T	G	G	T	G	T	G	G	T	H	T	T	G	G	G	H	T	H	G	G	G	H	T
JAX00373214	14	11633132	0	A	G	A	A	G	A	A	A	G	A	A	H	A	A	A	A	A	G	A	A	A	H	A	G	A	A	A	A	G	A	A	G	A	A	G	A	A	A	H	H	H	A	A	A	A	A
JAX00373215	14	11633166	0	G	A	G	G	A	G	G	G	G	G	G	H	G	G	G	G	G	G	G	G	G	G	G	G	G	G	G	G	A	G	G	G	G	G	A	G	G	G	G	G	G	G	G	G	G	G
JAX00373217	14	11634984	0	C	T	C	C	T	C	C	C	T	C	C	H	C	C	C	C	C	T	C	C	C	C	C	T	C	C	C	C	T	C	C	T	C	C	T	C	C	C	H	H	H	C	C	C	C	C
JAX00373218	14	11638762	0	G	C	C	G	C	G	C	C	C	C	G	C	G	C	H	C	C	C	C	G	C	C	H	C	G	C	C	C	C	G	H	C	C	C	C	C	G	H	H	C	H	C	C	H	H	C
JAX00373220	14	11641857	0	T	C	C	T	C	T	C	C	C	C	T	C	T	C	H	C	C	C	C	T	C	C	H	C	T	C	C	C	C	T	H	C	C	C	C	C	T	H	H	C	H	C	C	H	T	C
JAX00373222	14	11652736	1	C	A	C	C	C	C	C	A	C	C	C	H	C	C	C	A	C	C	C	C	C	C	C	C	C	C	A	C	C	C	C	C	H	A	C	C	C	C	C	H	C	C	C	C	H	A
JAX00373223	14	11655304	0	C	T	T	C	T	C	T	T	T	T	C	T	C	T	H	T	T	T	T	C	T	T	H	T	C	T	T	T	T	C	H	T	T	T	T	T	C	H	H	T	H	T	T	H	H	T
JAX00050176	14	11656342	0	C	T	C	C	T	C	C	C	T	C	C	H	C	C	C	C	C	T	C	C	C	C	C	T	C	C	C	C	T	C	C	T	C	C	T	C	C	C	T	H	H	C	C	C	C	C
JAX00187927	14	11668970	0	A	G	G	A	G	A	G	G	G	A	A	G	A	A	H	G	A	G	A	A	A	G	H	G	A	G	G	G	G	A	H	G	H	G	G	G	A	A	H	G	H	H	G	A	H	G
JAX00050178	14	11669071	0	C	T	C	C	T	C	C	C	T	C	C	H	C	C	C	C	C	T	C	C	C	C	C	T	C	C	C	C	T	C	C	T	C	C	T	C	C	C	H	H	H	C	C	C	C	C
JAX00373227	14	11680824	0	T	G	G	T	T	T	G	T	T	T	T	T	T	T	H	T	T	T	T	T	T	G	H	T	T	G	T	G	T	T	H	T	T	T	T	G	T	T	T	T	T	H	G	T	T	T
JAX00373229	14	11682797	0	G	A	G	G	G	G	G	A	G	G	G	H	G	G	G	A	G	G	G	G	G	G	G	G	G	G	A	G	G	G	G	G	H	A	G	G	G	G	G	H	G	G	G	G	H	A
JAX00373231	14	11683744	0	A	G	A	A	G	A	A	G	G	A	H	G	A	A	H	G	A	G	A	A	A	A	A	G	A	A	G	A	G	A	A	G	H	G	G	A	A	A	A	G	H	A	A	A	H	G
JAX00373232	14	11684067	1	G	A	A	G	A	G	A	A	A	G	G	A	G	G	H	A	G	A	G	G	G	A	H	A	G	A	A	A	A	G	H	A	H	A	A	A	G	G	H	A	H	H	A	G	H	A
JAX00373233	14	11692163	0	G	A	G	G	A	G	G	G	G	G	G	H	G	G	G	G	G	G	G	G	G	G	G	G	G	G	G	G	A	G	G	G	G	G	A	G	G	G	G	G	G	G	G	G	G	G
JAX00050179	14	11694527	0	C	T	C	C	T	C	C	T	T	C	C	T	C	C	C	T	C	T	C	C	C	C	C	T	C	C	T	C	T	C	C	T	H	T	T	C	C	C	H	T	H	C	C	C	H	T
JAX00050182	14	11726322	1	A	G	A	A	G	A	A	G	G	A	A	G	A	A	A	G	A	G	A	A	A	A	A	G	A	A	G	A	G	A	A	G	H	G	G	A	A	A	H	G	H	A	A	A	H	G
JAX00050183	14	11728629	0	A	T	A	A	T	A	A	T	T	A	A	T	A	A	A	T	A	T	A	A	A	A	H	T	A	A	T	A	T	A	A	T	H	T	T	A	A	A	H	T	H	A	A	A	H	T
JAX00050184	14	11729249	1	A	G	A	A	G	A	A	G	G	A	A	G	A	A	A	G	A	G	A	A	A	A	A	G	A	A	G	A	G	A	A	G	H	G	G	A	A	A	H	G	H	A	A	A	H	G
JAX00373243	14	11761377	0	C	A	C	C	C	C	C	C	C	A	C	C	C	A	C	C	A	C	A	C	A	C	C	C	C	C	C	C	C	C	C	C	H	C	C	C	C	H	C	C	C	H	C	H	C	C
JAX00373244	14	11761514	0	G	A	G	G	A	G	G	A	A	A	G	A	G	A	G	A	A	A	A	G	A	G	G	A	G	G	A	G	A	G	G	A	A	A	A	G	G	H	H	A	H	H	G	H	H	A
JAX00050185	14	11778591	1	T	C	T	T	C	T	C	C	C	C	T	C	T	C	T	C	C	C	C	T	C	T	H	C	T	C	C	T	C	T	T	C	C	C	C	T	T	H	H	C	H	C	C	H	H	C
JAX00373245	14	11779289	1	A	G	A	A	A	A	A	G	A	A	A	H	A	A	A	G	A	A	A	A	A	A	A	A	A	A	G	A	A	A	A	A	H	G	A	A	A	A	A	H	A	A	A	A	H	G
JAX00050186	14	11793347	1	G	A	G	G	A	G	G	A	A	G	G	A	G	G	G	A	G	A	G	G	G	G	G	A	G	G	A	G	A	G	G	A	H	A	A	G	G	G	H	A	H	G	G	G	H	A
JAX00050187	14	11793861	1	G	A	G	G	A	G	G	G	A	G	G	H	G	G	G	G	G	A	G	G	G	G	G	A	G	G	G	G	A	G	G	A	G	G	A	G	G	G	H	H	H	G	G	G	G	G
JAX00373246	14	11799713	0	T	G	T	T	T	T	G	G	T	G	T	H	T	G	T	G	G	T	G	T	G	T	H	T	T	G	G	T	T	T	T	T	G	G	T	T	T	H	T	H	T	G	G	H	H	G
JAX00373247	14	11800018	0	A	T	A	A	A	A	A	A	A	T	A	A	A	T	A	A	T	A	T	A	T	A	A	A	A	A	A	A	A	A	A	A	H	A	A	A	A	H	A	A	A	H	A	H	A	A
JAX00373250	14	11802836	0	T	A	T	T	A	T	A	A	A	A	T	A	T	A	T	A	A	A	A	T	A	T	H	A	T	A	A	T	A	T	T	A	A	A	A	T	T	H	T	A	H	A	A	H	H	A
JAX00373252	14	11806649	0	T	A	T	T	A	T	A	T	A	T	T	H	T	T	T	T	T	A	T	T	T	T	H	A	T	A	T	T	A	T	T	A	T	T	A	T	T	T	H	H	H	H	A	T	T	T
JAX00050188	14	11818122	1	A	C	A	A	C	A	A	A	A	A	A	H	A	A	A	A	A	A	A	A	A	A	A	A	A	A	A	A	C	A	A	A	A	A	C	A	A	A	A	A	A	A	A	A	A	A
JAX00050189	14	11831093	0	A	C	A	A	C	A	A	C	C	A	A	C	A	A	A	C	A	C	A	A	A	A	A	C	A	A	C	A	C	A	A	C	H	C	C	A	A	A	H	C	H	A	A	A	H	C
JAX00050190	14	11831156	0	G	A	G	G	A	G	G	A	A	G	G	A	G	G	G	A	G	A	G	G	G	G	G	A	G	G	A	G	A	G	G	A	H	A	A	G	G	G	H	A	H	G	G	G	H	A
JAX00373255	14	11836805	0	G	A	G	G	G	G	G	G	G	A	G	G	G	A	G	G	A	G	A	G	A	G	G	G	G	G	G	G	G	G	G	G	H	G	G	G	G	H	G	G	G	H	G	H	G	G
JAX00373259	14	11876090	0	T	G	T	T	T	T	T	G	T	T	T	H	T	T	T	G	T	T	T	T	T	T	T	T	T	T	G	T	T	T	T	T	H	G	T	T	T	T	T	H	T	T	T	T	H	G
JAX00050194	14	11885932	1	C	T	T	C	T	C	C	T	T	C	C	T	C	C	H	T	C	T	C	C	C	T	C	T	C	C	T	T	T	C	H	T	H	T	T	T	C	C	H	T	H	C	C	C	H	T
JAX00373261	14	11896210	0	T	C	C	T	T	T	T	C	T	T	T	H	T	T	H	C	T	T	T	T	T	C	T	T	T	T	C	C	T	T	H	T	H	C	T	C	T	T	T	H	T	T	T	T	H	C
JAX00373264	14	11897937	0	G	A	G	G	G	G	G	A	G	G	G	H	G	G	G	H	G	G	G	G	G	G	G	G	G	G	A	G	G	G	G	G	H	A	G	G	G	G	G	H	G	G	G	G	H	A
JAX00373265	14	11907690	1	C	A	A	C	C	C	C	C	C	C	C	C	C	C	H	C	C	C	C	C	C	A	C	C	C	C	C	A	C	C	H	C	C	C	C	A	C	C	C	C	C	C	C	C	C	C
JAX00050195	14	11908008	1	A	C	A	A	C	A	A	C	C	A	A	C	A	A	A	C	A	C	A	A	A	A	A	C	A	A	C	A	C	A	A	C	H	C	C	A	A	A	H	C	H	A	A	A	H	C
JAX00373266	14	11908591	0	C	T	C	C	T	C	C	C	T	C	C	H	C	C	C	C	C	T	C	C	C	C	C	T	C	C	C	C	T	C	C	T	C	C	T	C	C	C	H	H	H	C	C	C	C	C
JAX00373267	14	11920156	0	A	G	G	A	A	A	A	A	A	A	A	A	A	A	H	A	A	A	A	A	A	G	A	A	A	A	A	G	A	A	H	A	A	A	A	G	A	A	A	A	A	A	A	A	A	A
JAX00373269	14	11920267	0	G	T	G	G	T	G	G	G	T	G	G	H	G	G	G	G	G	T	G	G	G	G	G	T	G	G	G	G	T	G	G	T	G	G	T	G	G	G	G	H	H	G	G	G	G	G
JAX00373272	14	11939855	0	G	A	G	G	G	G	G	A	G	G	G	H	G	G	G	A	G	G	G	G	G	G	G	G	G	G	A	G	G	G	G	G	H	A	G	G	G	G	G	H	G	G	G	G	H	A
JAX00373273	14	11941410	1	G	A	G	G	A	G	G	G	G	G	G	H	G	G	G	G	G	G	G	G	G	G	G	G	G	G	G	G	A	G	G	G	G	G	A	G	G	G	G	G	G	G	G	G	G	G
JAX00050197	14	11943563	1	G	T	T	G	T	G	G	T	T	G	G	T	G	G	H	T	G	T	G	G	G	T	G	T	G	G	T	T	T	G	H	T	H	T	T	T	G	G	H	T	H	G	G	G	H	T
JAX00050199	14	11951905	1	C	G	C	C	G	C	C	G	G	C	C	G	C	C	C	G	C	G	C	C	C	C	C	G	C	C	G	C	G	C	C	G	H	G	G	C	C	C	H	G	H	C	C	C	H	G
JAX00373275	14	11969250	0	T	G	G	T	G	T	T	G	G	T	T	G	T	T	H	G	T	G	T	T	T	G	T	G	T	T	G	G	G	T	H	G	H	G	G	G	T	T	H	G	H	T	T	T	H	G
JAX00373277	14	11970057	1	A	T	A	A	T	A	A	T	T	A	A	T	A	A	A	T	A	T	A	A	A	A	A	T	A	A	T	A	T	A	A	T	H	T	T	A	A	A	H	T	H	A	A	A	H	T
JAX00050202	14	11990218	1	G	A	G	G	A	G	G	G	A	G	G	H	G	G	G	G	G	A	G	G	G	G	G	A	G	G	G	G	A	G	G	A	G	G	A	G	G	G	H	H	H	G	G	G	G	G
JAX00373280	14	12002417	0	C	T	C	C	C	C	C	T	C	C	C	H	C	C	C	T	C	C	C	C	C	C	C	C	C	C	T	C	C	C	C	C	H	T	C	C	C	C	C	H	C	C	C	C	H	T
JAX00373283	14	12005218	0	A	G	A	A	G	A	A	G	G	A	A	G	A	A	A	G	A	G	A	A	A	A	A	G	A	A	G	A	G	A	A	G	H	G	G	A	A	A	H	G	H	A	A	A	H	G
JAX00373284	14	12005403	1	A	C	A	A	A	A	A	A	C	A	A	A	A	A	A	A	A	C	A	A	A	A	A	C	A	A	A	A	A	A	A	C	A	A	A	A	A	A	H	H	H	A	A	A	A	A
JAX00050203	14	12023222	1	C	T	C	C	T	C	C	C	C	C	C	H	C	C	C	C	C	C	C	C	C	C	C	C	C	C	C	C	T	C	C	C	C	C	T	C	C	C	C	C	C	C	C	C	C	C
JAX00050205	14	12027777	0	C	T	C	C	T	C	C	T	T	C	C	T	C	C	C	T	C	T	C	C	C	C	C	T	C	C	T	C	T	C	C	T	H	T	T	C	C	C	H	T	H	C	C	C	H	T
JAX00373286	14	12039381	0	C	T	C	C	C	C	C	T	C	C	C	H	C	C	C	T	C	C	C	C	C	C	C	C	C	C	T	C	C	C	C	C	H	T	C	C	C	C	C	H	C	C	C	C	H	T
JAX00373287	14	12041777	1	C	G	C	C	G	C	G	G	G	C	C	G	C	C	C	G	C	G	C	C	C	C	H	G	C	G	G	C	G	C	C	G	H	G	G	C	C	C	H	G	H	H	G	C	H	G
JAX00050206	14	12042049	0	T	A	T	T	A	T	T	T	T	T	T	H	T	T	T	T	T	T	T	T	T	T	T	T	T	T	T	T	A	T	T	T	T	T	A	T	T	T	T	T	T	T	T	T	T	T
JAX00050207	14	12061531	0	A	G	A	A	G	A	A	G	G	A	A	G	A	A	A	G	A	G	A	A	A	A	A	G	A	A	G	A	G	A	A	G	H	G	G	A	A	A	H	G	H	A	A	A	H	G
JAX00373290	14	12077243	1	T	A	T	T	A	T	T	T	T	T	T	H	T	T	T	T	T	T	T	T	T	T	T	T	T	T	T	T	A	T	T	T	T	T	A	T	T	T	T	T	T	T	T	T	T	T
JAX00373291	14	12079505	1	G	A	A	G	G	G	G	A	A	A	G	H	G	A	H	A	A	A	A	G	A	A	G	A	G	G	A	A	G	G	H	A	A	A	G	A	G	H	H	A	H	H	G	H	H	A
JAX00373293	14	12081323	0	T	C	C	T	C	T	C	C	C	C	T	C	T	C	H	C	C	C	C	T	C	C	H	C	T	C	C	C	C	T	H	C	C	C	C	C	T	H	H	C	H	C	C	C	H	C
JAX00373294	14	12086627	0	G	T	G	G	T	G	G	G	G	G	G	H	G	G	G	G	G	G	G	G	G	G	G	G	G	G	G	G	T	G	G	G	G	G	T	G	G	G	G	G	G	G	G	G	G	G
JAX00373295	14	12086968	1	T	C	T	T	C	T	C	C	C	T	T	C	T	T	T	C	T	C	T	T	T	T	H	C	T	C	C	T	C	T	T	C	H	C	C	T	T	T	H	C	H	H	C	T	H	C
JAX00373296	14	12087290	1	G	A	G	G	A	G	G	A	A	G	G	A	G	G	G	A	G	A	G	G	G	G	G	A	G	G	A	G	A	G	G	A	H	A	A	G	G	G	H	A	H	G	G	G	H	A
JAX00050209	14	12089270	0	A	G	A	A	G	A	A	A	A	A	A	H	A	A	A	A	A	A	A	A	A	A	A	A	A	A	A	A	G	A	A	A	A	A	G	A	A	A	A	A	A	A	A	A	A	A
JAX00373297	14	12094474	0	T	C	C	T	T	T	C	T	T	C	T	T	T	C	H	T	C	T	C	T	C	C	H	T	T	C	T	C	T	T	H	T	H	T	T	C	T	H	T	T	T	C	C	H	T	T
JAX00050210	14	12100787	0	A	C	A	A	C	A	A	C	C	A	A	C	A	A	A	C	A	C	H	A	A	A	A	C	A	A	C	A	C	A	A	C	H	C	C	A	A	A	H	C	H	A	A	A	H	C
JAX00050211	14	12101253	1	C	T	C	C	T	C	C	T	T	C	C	T	C	C	C	T	C	T	C	C	C	C	C	T	C	C	T	C	T	C	C	T	H	T	T	C	C	C	H	T	H	C	C	C	H	T
JAX00373298	14	12101753	1	T	C	T	T	T	T	T	C	T	T	T	H	T	T	T	C	T	T	T	T	T	T	T	T	T	T	C	T	T	T	T	T	H	C	T	T	T	T	T	H	T	T	T	T	H	C
JAX00373300	14	12114421	0	A	C	A	A	C	A	A	C	C	A	H	C	A	A	A	C	A	C	H	A	A	A	A	H	A	A	C	A	C	A	A	C	H	C	C	A	A	A	A	C	H	A	A	A	H	C
JAX00050212	14	12134833	0	G	A	G	G	A	G	G	G	A	G	G	H	G	G	G	G	G	A	G	G	G	G	G	A	G	G	G	G	A	G	G	A	G	G	A	G	G	G	H	G	H	G	G	G	G	G
JAX00050213	14	12135521	0	C	T	C	C	T	C	C	C	T	C	C	H	C	C	C	C	C	T	C	C	C	C	C	T	C	C	C	C	T	C	C	T	C	C	T	C	C	C	H	H	H	C	C	C	C	C
JAX00050214	14	12136275	0	G	A	G	G	A	G	G	G	A	G	G	H	G	G	G	G	G	A	G	G	G	G	G	A	G	G	G	G	A	G	G	A	G	G	A	G	G	G	H	H	H	G	G	G	G	G
JAX00373303	14	12143154	1	T	C	T	T	C	T	T	C	C	T	T	C	T	T	T	C	T	C	T	T	T	T	T	C	T	T	C	T	C	T	T	C	H	C	C	T	T	T	H	C	H	T	T	T	H	C
JAX00373305	14	12162496	0	C	T	T	C	C	C	C	C	C	T	C	C	C	T	H	C	T	C	T	C	T	T	C	C	C	C	C	T	C	C	H	C	H	C	C	T	C	H	C	C	C	H	C	H	C	C
JAX00373306	14	12166176	0	A	G	G	A	G	A	A	A	G	G	H	H	A	G	H	A	G	G	G	A	G	G	A	G	A	A	A	G	G	A	H	G	H	A	G	G	A	H	H	H	H	H	A	H	A	A
JAX00373307	14	12166280	1	A	T	T	A	A	A	A	A	A	A	A	A	A	A	H	A	A	A	A	A	A	T	A	A	A	A	A	T	A	A	H	A	A	A	A	T	A	A	A	A	A	A	A	A	A	A
JAX00373308	14	12180694	0	C	T	C	C	C	C	C	T	C	C	C	H	C	C	C	T	C	C	C	C	C	C	C	C	C	C	T	C	C	C	C	C	H	T	C	C	C	C	C	H	C	C	C	C	H	T
JAX00373309	14	12180744	0	G	A	G	G	A	G	G	A	A	G	G	A	G	G	G	A	G	A	G	G	G	G	G	A	G	G	A	G	A	G	G	A	G	A	A	G	G	G	H	A	H	G	G	G	H	A
JAX00373310	14	12185448	1	G	A	G	G	G	G	G	A	G	G	G	H	G	G	G	A	G	G	G	G	G	G	G	G	G	G	A	G	G	G	G	G	H	A	G	G	G	G	G	H	G	G	G	G	H	A
JAX00373311	14	12186399	0	T	C	T	T	C	T	T	T	T	T	T	H	T	T	T	T	T	T	T	T	T	T	T	T	T	T	T	T	C	T	T	T	T	T	C	T	T	T	T	T	T	T	T	T	T	T
JAX00373312	14	12186680	0	T	C	T	T	T	T	T	T	C	T	T	H	T	T	T	T	T	C	T	T	T	T	T	C	T	T	T	T	T	T	T	C	T	T	T	T	T	T	H	H	H	T	T	T	T	T
JAX00050216	14	12199257	0	G	C	G	G	C	G	G	C	C	G	G	C	G	G	G	C	G	C	G	G	G	G	G	C	G	G	C	G	C	G	G	C	H	C	C	G	G	G	H	C	H	G	G	G	H	C
JAX00050217	14	12199299	0	G	A	G	G	A	G	G	G	A	G	G	H	G	G	G	G	G	A	G	G	G	G	G	A	G	G	G	G	A	G	G	A	G	G	A	G	G	G	H	H	H	G	G	G	G	G
JAX00050218	14	12204820	1	A	G	G	A	G	A	A	A	G	G	A	H	A	G	H	A	G	G	G	A	G	G	A	G	A	A	A	G	G	A	H	G	H	A	G	G	A	H	H	H	H	H	A	H	A	A
JAX00050219	14	12215328	1	T	C	C	T	C	T	C	C	C	C	T	C	T	C	H	C	C	C	C	T	C	C	H	C	T	C	C	C	C	T	H	C	C	C	C	C	T	H	H	C	H	C	C	H	H	C
JAX00373316	14	12232732	1	A	G	G	A	G	A	G	G	G	G	A	G	A	G	H	G	G	G	G	A	G	G	H	G	A	G	G	G	G	A	H	G	G	G	G	G	A	H	H	G	H	G	G	H	H	G
JAX00373317	14	12233928	1	A	C	C	A	A	A	C	C	A	C	A	H	A	C	H	C	C	A	C	A	C	C	H	A	A	C	C	C	A	A	H	A	C	C	A	C	A	H	A	H	A	C	C	H	H	C
JAX00373321	14	12244928	0	A	C	A	A	C	A	A	A	A	A	A	H	A	A	A	A	A	A	A	A	A	A	A	A	A	A	A	A	C	A	A	A	A	A	C	A	A	A	A	A	A	A	A	A	A	A
JAX00050221	14	12249411	1	A	G	A	A	G	A	A	A	G	A	A	H	A	A	A	A	A	G	A	A	A	A	A	G	A	A	A	A	G	A	A	G	A	A	G	A	A	A	H	H	H	A	A	A	A	A
JAX00373324	14	12255921	0	A	G	G	A	A	A	A	A	A	A	A	A	A	A	G	A	A	A	A	A	A	G	A	A	A	A	A	G	A	A	G	A	A	A	A	G	A	A	A	A	A	A	A	A	A	A
JAX00373325	14	12255955	0	G	A	A	G	G	G	A	A	G	G	G	H	G	G	A	A	G	G	G	G	G	A	A	G	G	A	A	A	G	G	A	G	A	A	G	A	G	G	G	H	G	H	A	G	A	A
JAX00050222	14	12260186	1	A	G	G	A	G	A	G	G	G	A	A	G	A	A	G	G	A	G	A	A	A	G	H	G	A	G	G	G	G	A	G	G	H	G	G	G	A	A	H	G	H	H	G	A	H	G
JAX00050223	14	12260227	0	A	G	G	A	A	A	G	G	A	A	A	H	A	A	H	G	A	A	A	A	A	G	H	A	A	G	G	G	A	A	H	A	H	G	A	G	A	A	A	H	A	H	G	A	H	G
JAX00373327	14	12285920	1	C	T	C	C	C	C	T	T	C	C	C	H	C	C	C	T	C	C	C	C	C	C	H	C	C	T	T	C	C	C	C	C	H	T	C	C	C	C	C	H	C	H	T	C	H	T
JAX00373328	14	12286727	1	C	G	C	C	C	C	C	C	G	C	C	C	C	C	C	C	C	G	C	C	C	C	C	G	C	C	C	C	C	C	C	G	C	C	C	C	C	C	H	H	H	C	C	C	C	C
JAX00373329	14	12288832	1	C	A	A	C	A	C	C	C	A	C	C	H	C	C	H	C	C	A	C	C	C	A	C	A	C	C	C	A	A	C	H	A	C	C	A	A	C	C	H	H	H	C	C	C	C	C
JAX00050224	14	12288930	0	C	A	A	C	A	C	C	C	A	C	C	H	C	C	H	C	C	A	C	C	C	A	C	A	C	C	C	A	A	C	H	A	C	C	A	A	C	C	H	H	H	C	C	C	C	C
JAX00050225	14	12298620	1	T	G	T	T	G	T	G	T	G	T	T	H	T	T	T	T	T	G	T	T	T	T	H	G	T	G	T	T	G	T	T	G	T	T	G	T	T	T	H	H	H	H	G	T	T	T
JAX00373330	14	12306041	0	T	G	T	T	T	T	T	G	T	T	H	H	T	T	T	G	T	T	T	T	T	H	T	T	T	T	G	T	T	T	T	T	G	G	T	T	T	T	T	G	T	T	T	T	H	G
JAX00373331	14	12307236	1	G	A	G	G	A	G	G	A	G	G	G	A	G	G	G	A	G	G	G	G	G	G	G	G	G	G	A	G	A	G	G	G	H	A	A	G	G	G	G	H	G	G	G	G	H	A
JAX00373332	14	12311964	0	C	T	C	C	T	C	T	T	T	C	C	T	C	C	C	T	C	T	C	C	C	C	H	T	C	T	T	C	T	C	C	T	C	T	T	C	C	C	H	T	H	H	T	C	H	T
JAX00373333	14	12312289	0	A	C	A	A	A	A	C	C	C	A	A	H	A	A	A	C	A	C	A	A	A	A	C	C	H	C	C	A	A	A	A	C	H	C	A	A	A	A	C	C	C	C	C	A	C	C
JAX00373335	14	12323019	0	A	G	G	A	G	A	G	G	G	G	A	G	A	G	H	G	G	G	G	A	G	G	H	G	A	G	G	G	G	A	H	G	G	G	G	G	A	H	H	G	H	G	G	H	H	G
JAX00373336	14	12323095	1	C	T	C	C	T	C	C	C	C	C	C	H	C	C	C	C	C	C	C	C	C	C	C	C	C	C	C	C	T	C	C	C	C	C	T	C	C	C	C	C	C	C	C	C	C	C
JAX00373337	14	12323242	0	T	A	T	T	A	T	A	T	T	T	T	H	T	T	T	T	T	T	T	T	T	T	H	T	T	A	T	T	A	T	T	T	T	T	A	T	T	T	T	T	T	H	A	T	T	T
JAX00373342	14	12337148	0	G	A	G	G	A	G	G	G	A	G	G	H	G	G	G	G	G	A	G	G	G	G	G	A	G	G	G	G	A	G	G	A	G	G	A	G	G	G	H	H	H	G	G	G	G	G
JAX00050227	14	12337501	1	C	T	C	C	T	C	C	C	T	C	C	H	C	C	C	C	C	T	C	C	C	C	C	T	C	C	C	C	T	C	C	T	C	C	T	C	C	C	H	H	H	C	C	C	C	C
JAX00050228	14	12337625	0	A	C	A	A	C	A	A	A	C	A	H	H	A	A	A	A	A	C	A	A	A	A	A	C	A	A	A	A	C	A	A	C	A	A	C	A	A	A	H	H	H	A	A	A	A	A
JAX00050229	14	12341402	0	G	T	G	G	T	G	G	T	T	G	G	T	G	G	G	T	G	T	G	G	G	G	G	T	G	G	T	G	T	G	G	T	H	T	T	G	G	G	H	T	H	G	G	G	H	T
JAX00373343	14	12345872	1	C	T	C	C	C	C	C	C	C	T	C	C	C	T	C	C	T	C	T	C	T	C	C	C	C	C	C	C	C	C	C	C	H	C	C	C	C	H	C	C	C	H	C	H	C	C
JAX00373344	14	12345888	1	T	C	T	T	T	T	T	C	T	T	T	H	T	T	T	C	T	T	T	T	T	T	T	T	T	T	C	T	T	T	T	T	H	C	T	T	T	T	T	H	T	T	T	T	H	C
JAX00373345	14	12346018	1	A	T	A	A	T	A	A	T	T	T	A	T	A	T	A	T	T	T	T	A	T	A	A	T	A	A	T	A	T	A	A	T	T	T	T	A	A	H	H	T	H	H	A	H	H	T
JAX00373348	14	12348125	1	C	T	C	C	T	C	C	C	T	C	C	H	C	C	C	C	C	T	C	C	C	C	C	T	C	C	C	C	T	C	C	T	C	C	T	C	C	C	H	H	H	C	C	C	C	C
JAX00373349	14	12348352	1	T	C	C	T	C	T	C	T	C	C	T	H	T	C	H	T	C	C	C	T	C	C	H	C	T	C	T	C	C	T	H	C	H	T	C	C	T	H	H	H	H	C	C	H	T	T
JAX00373351	14	12355215	1	T	C	T	T	C	T	C	C	C	C	T	C	T	C	T	C	C	C	C	T	C	T	H	C	T	C	C	T	C	T	T	C	C	C	C	T	T	H	H	C	H	C	C	H	H	C
JAX00373352	14	12355847	0	G	A	G	G	A	G	G	G	A	A	G	H	G	A	G	G	A	A	A	G	A	G	G	A	G	G	G	G	A	G	G	A	H	G	A	G	G	H	H	H	H	H	G	H	G	G
JAX00373353	14	12356633	0	T	C	C	T	C	T	C	C	C	C	T	C	T	C	H	C	C	C	C	T	C	C	H	C	T	C	C	C	C	T	H	C	C	C	C	C	T	H	H	C	H	C	C	H	H	C
JAX00373354	14	12358472	0	C	T	C	C	T	C	C	C	T	C	C	H	C	C	C	C	C	T	C	C	C	C	C	T	C	C	C	C	T	C	C	T	C	C	T	C	C	C	H	H	H	C	C	C	C	C
JAX00373357	14	12365442	0	A	C	C	A	C	A	C	C	C	A	A	C	A	A	H	C	A	C	A	A	A	C	H	C	A	C	C	C	C	A	H	C	H	C	C	C	A	A	H	C	H	H	C	A	H	C
JAX00373358	14	12365807	1	T	C	C	T	C	T	C	T	C	C	T	H	T	C	H	T	C	C	C	T	C	C	H	C	T	C	T	C	C	T	H	C	H	T	C	C	T	H	H	H	H	C	C	H	T	T
JAX00373359	14	12365835	0	A	G	G	A	A	A	G	A	A	G	A	A	A	G	H	A	G	A	G	A	G	G	H	A	A	G	A	G	A	A	H	A	H	A	A	G	A	H	A	A	A	G	G	H	A	A
JAX00373363	14	12372797	0	T	C	C	T	T	T	T	T	C	C	T	T	T	C	H	T	C	C	H	T	C	C	T	C	T	T	T	C	T	T	H	C	T	T	T	C	T	H	H	H	H	H	T	H	T	T
JAX00373365	14	12372955	1	C	T	T	C	T	C	C	C	T	T	C	H	C	T	H	C	T	T	T	C	T	T	C	T	C	C	C	T	T	C	H	T	H	C	T	T	C	H	H	H	H	H	C	H	C	C
JAX00050230	14	12386605	0	C	T	C	C	T	C	C	C	C	C	C	H	C	C	C	C	C	C	C	C	C	C	C	C	C	C	C	C	T	C	C	C	C	C	T	C	C	C	C	C	C	C	C	C	C	C
JAX00050231	14	12386667	0	G	A	G	G	A	G	G	G	G	G	G	H	G	G	G	G	G	G	G	G	G	G	G	G	G	G	G	G	A	G	G	G	G	G	A	G	G	G	G	G	G	G	G	G	G	G
JAX00050232	14	12386734	0	C	T	C	C	T	C	C	T	T	C	C	T	C	C	C	T	C	T	C	C	C	C	C	T	C	C	T	C	T	C	C	T	H	T	T	C	C	C	H	T	H	C	C	C	H	T
JAX00373371	14	12401283	0	T	G	T	T	G	T	T	G	G	G	T	G	T	G	T	G	G	G	G	T	G	T	T	G	T	T	G	T	G	T	T	G	G	G	G	T	T	H	H	G	H	H	T	H	H	G
JAX00373372	14	12407602	0	G	A	G	G	G	G	G	A	G	G	G	G	G	G	G	A	G	G	G	G	G	G	G	G	G	G	H	G	G	G	G	G	G	H	G	G	G	G	G	H	G	G	G	G	G	A
JAX00373373	14	12414830	1	C	G	C	C	C	C	C	C	G	C	C	C	C	C	C	C	C	G	C	C	C	C	C	G	C	C	C	C	C	C	C	G	C	C	C	C	C	C	H	H	H	C	C	C	C	C
JAX00050234	14	12420197	0	T	C	T	T	C	T	T	T	C	T	T	H	T	T	T	T	T	C	T	T	T	T	T	C	T	T	T	T	C	T	T	C	T	T	C	T	T	T	H	H	H	T	T	T	T	T
JAX00050236	14	12442045	0	A	G	A	A	G	A	G	G	G	G	A	G	A	G	A	G	G	G	G	A	G	A	H	G	A	G	G	A	G	A	A	G	G	G	G	A	A	H	H	G	H	G	G	H	H	G
JAX00050237	14	12442865	0	C	T	C	C	T	C	C	C	T	C	C	H	C	C	C	C	C	T	C	C	C	C	C	T	C	C	C	C	T	C	C	T	C	C	T	C	C	C	H	H	H	C	C	C	C	C
JAX00373377	14	12445127	0	G	A	G	G	A	G	A	G	A	A	G	H	G	A	G	G	A	A	A	G	A	G	H	A	G	A	G	G	A	G	G	A	H	G	A	G	G	H	H	H	H	A	A	H	G	G
JAX00050238	14	12445310	0	C	G	C	C	G	C	G	C	G	G	C	H	C	G	C	C	G	G	G	C	G	C	H	G	C	G	C	C	G	C	C	G	H	C	G	C	C	H	H	H	H	G	G	H	C	C
JAX00373380	14	12465069	1	T	C	T	T	C	T	T	C	C	T	T	C	T	T	T	C	T	C	T	T	T	T	T	C	T	T	C	T	C	T	T	C	H	C	C	T	T	T	H	C	H	T	T	T	H	C
JAX00373381	14	12465390	1	C	G	C	C	C	C	C	C	G	C	C	C	C	C	C	C	C	G	C	C	C	C	C	G	C	C	C	C	C	C	C	G	C	C	C	C	C	C	H	H	H	C	C	C	C	C
JAX00373382	14	12465509	1	C	T	C	C	T	C	C	T	T	C	C	T	C	C	C	T	C	T	C	C	C	C	C	T	C	C	T	C	T	C	C	T	H	T	T	C	C	C	H	T	H	C	C	C	H	T
JAX00373383	14	12475935	1	T	A	T	T	A	T	T	T	A	T	T	H	T	T	T	T	T	A	T	T	T	T	T	A	T	T	T	T	A	T	T	A	T	T	A	T	T	T	H	H	H	T	T	T	T	T
JAX00373384	14	12475962	0	C	A	C	C	A	C	A	A	A	A	C	A	C	A	C	A	A	A	A	C	A	C	H	A	C	A	A	C	A	C	C	A	A	A	A	C	C	H	H	A	H	A	A	H	H	A
JAX00373385	14	12475988	0	C	T	C	C	C	C	T	T	C	T	H	H	C	T	C	T	T	C	T	C	T	C	H	C	C	T	T	C	C	C	C	C	T	T	C	C	C	H	C	C	C	T	T	H	H	T
JAX00373388	14	12526023	1	A	G	A	A	G	A	A	A	A	A	A	H	A	A	A	A	A	A	A	A	A	A	A	A	A	A	A	A	G	A	A	A	A	A	G	A	A	A	A	A	A	A	A	A	A	A
JAX00050243	14	12533269	1	T	C	T	T	C	T	T	C	C	T	T	C	T	T	T	C	T	C	T	T	T	T	T	C	T	T	C	T	C	T	T	C	H	C	C	T	T	T	H	C	H	T	T	T	H	C
JAX00050244	14	12539025	1	C	T	C	C	T	C	C	C	T	C	C	H	C	C	C	C	C	T	C	C	C	C	C	T	C	C	C	C	T	C	C	T	C	C	T	C	C	C	H	H	H	C	C	C	C	C
JAX00373392	14	12539678	0	A	G	A	A	A	A	A	G	A	A	A	H	A	A	A	G	A	A	A	A	A	A	A	A	A	A	G	A	A	A	A	A	H	G	A	A	A	A	A	H	A	A	A	A	H	G
JAX00373393	14	12539768	0	T	C	T	T	C	T	T	T	T	T	T	H	T	T	T	T	T	T	T	T	T	T	T	T	T	T	T	T	C	T	T	T	T	T	C	T	T	T	T	T	T	T	T	T	T	T
JAX00050245	14	12570591	0	A	T	A	A	T	A	T	T	T	T	A	T	A	T	A	T	T	T	T	A	T	A	H	T	A	T	T	A	T	A	A	T	T	T	T	A	A	H	H	T	H	T	T	H	H	T
JAX00373395	14	12575821	1	C	G	C	C	G	C	G	G	G	G	C	G	C	G	C	G	G	G	G	C	G	C	H	G	C	G	G	C	G	C	C	G	G	G	G	C	C	H	H	G	H	G	G	H	H	G
JAX00050246	14	12585124	1	G	A	G	G	A	G	G	A	A	G	G	A	G	G	G	A	G	A	G	G	G	G	G	A	G	G	A	G	A	G	G	A	H	A	A	G	G	G	H	A	H	G	G	G	H	A
JAX00050247	14	12585185	0	A	C	A	A	C	A	C	C	C	C	A	C	A	C	A	C	C	C	C	A	C	A	H	C	A	C	C	A	C	A	A	C	C	C	C	A	A	H	H	C	H	C	C	H	H	C
JAX00373397	14	12596584	0	G	A	G	G	G	G	A	G	G	A	G	G	G	A	G	G	A	G	A	G	A	G	H	G	G	A	G	G	G	G	G	G	H	G	G	G	G	H	G	G	G	A	A	H	G	G
JAX00373398	14	12597725	0	T	C	T	T	T	T	T	C	T	T	T	H	T	T	T	C	T	T	T	T	T	T	T	T	T	T	C	T	T	T	T	T	T	C	T	T	T	T	T	H	T	T	T	T	H	C
JAX00373399	14	12598289	0	G	A	G	G	A	G	G	G	A	G	G	H	G	G	G	G	G	A	G	G	G	G	G	A	G	G	G	G	A	G	G	A	G	G	A	G	G	G	H	H	H	G	G	G	G	G
JAX00373400	14	12606309	1	G	A	A	G	G	G	G	G	G	G	G	G	G	G	H	G	G	G	G	G	G	A	G	G	G	G	G	A	G	G	H	G	G	G	G	A	G	G	G	G	G	G	G	G	G	G
JAX00050248	14	12608073	0	A	G	G	A	G	A	A	G	G	G	A	G	A	G	H	G	G	G	G	A	G	G	A	G	A	A	G	G	G	A	H	G	G	G	G	G	A	H	H	G	H	H	A	H	H	G
JAX00050250	14	12618657	1	C	T	C	C	T	C	C	C	T	C	C	H	C	C	C	C	C	T	C	C	C	C	C	T	C	C	C	C	T	C	C	T	C	C	T	C	C	C	H	H	H	C	C	C	C	C
JAX00373401	14	12619536	1	C	T	C	C	C	C	C	C	C	T	C	C	C	T	C	C	T	C	T	C	T	C	C	C	C	C	C	C	C	C	C	C	H	C	C	C	C	H	C	C	C	H	C	H	C	C
JAX00373402	14	12623122	1	C	T	C	C	T	C	C	T	T	C	C	T	C	C	C	T	C	T	C	C	C	C	C	T	C	C	T	C	T	C	C	T	H	T	T	C	C	C	H	T	H	C	C	C	H	T
JAX00373403	14	12623845	0	A	G	A	A	G	A	A	G	G	A	A	G	A	A	A	G	A	G	A	A	A	A	A	G	A	A	G	A	G	A	A	G	G	G	G	A	A	A	G	G	G	A	A	A	G	G
JAX00373404	14	12637349	1	A	C	A	A	C	A	A	A	C	A	A	H	A	A	A	A	A	C	A	A	A	A	A	C	A	A	A	A	C	A	A	C	A	A	C	A	A	A	H	H	H	A	A	A	A	A
JAX00050251	14	12640788	1	C	T	C	C	T	C	C	C	T	C	C	H	C	C	C	C	C	T	C	C	C	C	C	T	C	C	C	C	T	C	C	T	C	C	T	C	C	C	H	H	H	C	C	C	C	C
JAX00373405	14	12649860	0	A	G	G	A	G	A	A	G	G	G	A	G	A	G	H	G	G	G	G	A	G	G	A	G	A	A	G	G	G	A	H	G	G	G	G	G	A	H	H	G	H	H	A	H	H	G
JAX00050252	14	12650144	0	T	C	T	T	C	T	T	C	C	T	T	C	T	T	T	C	T	C	T	T	T	T	T	C	T	T	C	T	C	T	T	C	H	C	C	T	T	T	H	C	H	T	T	T	H	C
JAX00050253	14	12650218	0	A	G	G	A	G	A	A	G	G	G	A	G	A	G	H	G	G	G	G	A	G	G	A	G	A	A	G	G	G	A	H	G	G	G	G	G	A	H	H	G	H	H	A	H	H	G
JAX00373406	14	12673460	0	T	C	C	T	C	T	T	C	C	C	T	C	T	C	H	C	C	C	C	T	C	C	T	C	T	T	C	C	C	T	H	C	C	C	C	C	T	H	H	C	H	H	T	H	H	C
JAX00373407	14	12673725	1	C	T	T	C	C	C	C	T	C	T	C	H	C	T	H	T	T	C	T	C	T	T	C	C	C	C	T	T	C	C	H	C	T	T	C	T	C	H	C	H	C	H	C	H	H	T
JAX00373409	14	12674410	0	A	G	G	A	A	A	A	A	A	G	A	A	A	G	H	A	G	A	G	A	G	G	A	A	A	A	A	G	A	A	H	A	H	A	A	G	A	H	A	A	A	H	A	H	A	A
JAX00373410	14	12675951	1	C	G	G	C	G	C	C	C	G	G	C	H	C	G	H	C	G	G	G	C	G	G	C	G	C	C	C	G	G	C	H	G	H	C	G	G	C	H	H	H	H	H	C	H	C	C
JAX00373412	14	12679923	0	G	A	G	G	G	G	G	A	G	G	G	H	G	G	G	A	G	G	G	G	G	G	G	G	G	G	A	G	G	G	G	G	H	A	G	G	G	G	G	H	G	G	G	G	H	A
JAX00373414	14	12688837	1	G	A	A	G	G	G	G	G	A	A	G	G	G	A	H	G	A	A	A	G	A	A	G	A	G	G	G	A	G	G	H	A	H	G	G	A	G	H	H	H	H	H	G	H	G	G
JAX00373415	14	12690672	0	C	T	C	C	C	C	C	T	T	C	C	H	C	C	C	T	C	T	C	C	C	C	C	T	C	C	T	C	C	C	C	T	H	T	C	C	C	C	H	T	H	C	C	C	H	T
JAX00050254	14	12692903	1	C	T	C	C	T	C	C	C	C	C	C	H	C	C	C	C	C	C	C	C	C	C	C	C	C	C	C	C	T	C	C	C	C	C	T	C	C	C	C	C	C	C	C	C	C	C
JAX00373417	14	12699984	0	G	A	G	G	G	G	G	G	A	G	G	G	G	G	G	G	G	A	G	G	G	G	G	A	G	G	G	G	G	G	G	A	G	G	G	G	G	G	H	H	H	G	G	G	G	G
JAX00050256	14	12703795	0	T	C	T	T	C	T	T	C	C	T	T	C	T	T	T	C	T	C	T	T	T	T	T	C	T	T	C	T	C	T	T	C	H	C	C	T	T	T	H	C	H	T	T	T	H	C
JAX00373418	14	12711446	0	C	T	C	C	C	C	C	C	C	T	C	C	C	T	C	C	T	C	T	C	T	C	C	C	C	C	C	C	C	C	C	C	H	C	C	C	C	H	C	C	C	H	C	H	C	C
JAX00373419	14	12711466	0	A	G	A	A	G	A	A	A	A	A	A	H	A	A	A	A	A	A	A	A	A	A	A	A	A	A	A	A	G	A	A	A	A	A	G	A	A	A	A	A	A	A	A	A	A	A
JAX00373420	14	12711549	1	G	C	G	G	C	G	G	C	C	C	G	C	G	C	G	C	C	C	C	G	C	G	G	C	G	G	C	G	C	G	G	C	C	C	C	G	G	H	H	C	H	H	G	H	H	C
JAX00373421	14	12713314	0	C	A	C	C	A	C	C	C	C	C	C	H	C	C	C	C	C	C	C	C	C	C	C	C	C	C	C	C	A	C	C	C	C	C	A	C	C	C	C	C	C	C	C	C	C	C
JAX00373423	14	12714289	1	A	G	G	A	G	A	A	A	G	A	A	H	A	A	H	A	A	G	A	A	A	G	A	G	A	A	A	G	G	A	H	G	A	A	G	G	A	A	H	H	H	A	A	A	A	A
JAX00373424	14	12716277	0	A	T	A	A	A	A	A	A	A	T	A	A	A	T	A	A	T	A	T	A	T	A	A	A	A	A	A	A	A	A	A	A	H	A	A	A	A	H	A	A	A	H	A	H	A	A
JAX00373426	14	12730831	0	T	C	T	T	C	T	T	C	C	T	T	C	T	T	T	C	T	C	T	T	T	T	T	C	T	T	C	T	C	T	T	C	T	H	C	T	T	T	H	C	H	T	T	T	T	C
JAX00050257	14	12736672	0	T	G	T	T	G	T	T	G	G	T	T	G	T	T	T	G	T	G	T	T	T	T	T	G	T	T	G	T	G	T	T	G	H	G	G	T	T	T	H	G	H	T	T	T	H	G
JAX00050258	14	12736783	1	C	T	C	C	T	C	C	C	T	C	C	H	C	C	C	C	C	T	C	C	C	C	C	T	C	C	C	C	T	C	C	T	C	C	T	C	C	C	H	H	H	C	C	C	C	C
JAX00373428	14	12740758	1	A	G	A	A	G	A	A	A	G	A	A	H	A	A	A	A	A	G	A	A	A	A	A	G	A	A	A	A	G	A	A	G	A	A	G	A	A	A	H	H	H	A	A	A	A	A
JAX00373429	14	12740918	1	G	A	G	G	G	G	G	G	A	G	G	G	G	G	G	G	G	A	G	G	G	G	G	A	G	G	G	G	G	G	G	A	G	G	G	G	G	G	H	H	H	G	G	G	G	G
JAX00373430	14	12744369	0	T	C	T	T	T	T	T	T	C	T	T	T	T	T	T	T	T	C	T	T	T	T	T	C	T	T	T	T	T	T	T	C	T	T	T	T	T	T	H	H	C	T	T	T	T	T
JAX00373431	14	12744639	1	G	C	G	G	G	G	G	C	G	G	G	H	G	G	G	C	G	G	G	G	G	G	G	G	G	G	C	G	G	G	G	G	H	C	G	G	G	G	G	H	G	G	G	G	H	C
JAX00373436	14	12770216	0	C	T	C	C	T	C	C	C	T	C	C	H	C	C	C	C	C	T	C	C	C	C	C	T	C	C	C	C	T	C	C	T	C	C	T	C	C	C	H	H	H	C	C	C	C	C
JAX00050260	14	12774862	1	T	C	T	T	C	T	T	C	C	T	T	C	T	T	T	C	T	C	T	T	T	T	T	C	T	T	C	T	C	T	T	C	H	C	C	T	T	T	H	C	H	T	T	T	H	C
JAX00050262	14	12794139	1	G	A	A	G	A	G	A	A	A	G	G	A	G	G	H	A	G	A	G	G	G	A	H	A	G	A	A	A	A	G	H	A	H	A	A	A	G	G	H	A	H	H	A	G	H	A
JAX00373437	14	12794699	1	A	C	C	A	C	A	C	C	C	A	A	C	A	A	H	C	A	C	A	A	A	C	H	C	A	C	C	C	C	A	H	C	H	C	C	C	A	A	H	C	H	H	C	A	H	C
JAX00373438	14	12798300	1	A	G	A	A	A	A	A	G	A	A	A	H	A	A	A	G	A	A	A	A	A	A	A	A	A	A	G	A	A	A	A	A	H	G	A	A	A	A	A	H	A	A	A	A	H	G
JAX00050263	14	12812890	1	G	T	T	G	G	G	T	G	G	G	G	G	G	G	H	G	G	G	G	G	G	T	H	G	G	T	G	T	G	G	H	G	G	G	G	T	G	G	G	G	G	H	T	G	G	G
JAX00050265	14	12821573	1	T	C	T	T	C	T	T	T	C	T	T	H	T	T	T	T	T	C	T	T	T	T	T	C	T	T	T	T	C	T	T	C	T	T	C	T	T	T	H	H	H	T	T	T	T	T
JAX00373439	14	12838623	0	C	G	G	C	C	C	G	C	C	C	C	C	C	C	H	C	C	C	C	C	C	G	H	C	C	G	C	G	C	C	H	C	C	C	C	G	C	C	C	C	C	H	G	C	C	C
JAX00373442	14	12842282	1	A	G	G	A	G	A	G	G	G	A	A	G	A	A	H	G	A	G	A	A	A	G	H	G	A	G	G	G	G	A	H	G	H	G	G	G	A	A	H	G	H	H	G	A	H	G
JAX00050266	14	12853164	1	G	C	G	G	C	G	G	G	G	G	G	H	G	G	G	G	G	G	G	G	G	G	G	G	G	G	G	G	C	G	G	G	G	G	C	G	G	G	G	G	G	G	G	G	G	G
JAX00050267	14	12858568	0	C	T	C	C	T	C	C	T	T	C	C	T	C	C	C	T	C	T	C	C	C	C	C	T	C	C	T	C	T	C	C	T	H	T	T	C	C	C	H	T	H	C	C	C	H	T
JAX00050268	14	12858614	1	G	A	A	G	G	G	A	G	G	G	G	G	G	G	H	G	G	G	G	G	G	A	H	G	G	A	G	A	G	G	H	G	G	G	G	A	G	G	G	G	G	H	A	G	G	G
JAX00373444	14	12859093	1	T	C	C	T	T	T	C	T	T	T	T	T	T	T	H	T	T	T	T	T	T	C	H	T	T	C	T	C	T	T	H	T	T	T	T	C	T	T	T	T	T	H	C	T	T	T
JAX00373445	14	12865181	1	T	G	T	T	G	T	T	T	G	T	T	H	T	T	T	T	T	G	T	T	T	T	T	G	T	T	T	T	G	T	T	G	T	T	G	T	T	T	H	H	H	T	T	T	T	T
JAX00373446	14	12889761	0	A	C	A	A	C	A	A	A	C	A	A	H	A	A	A	A	A	C	A	A	A	A	A	C	A	A	A	A	C	A	A	C	A	A	C	A	A	A	H	H	H	A	A	A	A	A
JAX00373449	14	12895792	0	A	G	G	A	A	A	G	A	A	G	A	A	A	G	H	A	G	A	G	A	G	G	H	A	A	G	A	G	A	A	H	A	H	A	A	G	A	H	A	A	A	G	G	H	A	A
JAX00373450	14	12897616	1	G	A	A	G	G	G	A	G	G	A	G	G	G	A	H	G	A	G	A	G	A	A	H	G	G	A	G	A	G	G	H	G	H	G	G	A	G	H	G	G	G	A	A	H	G	G
JAX00373453	14	12900144	1	C	T	T	C	C	C	T	T	C	T	C	H	C	T	H	T	T	C	T	C	T	T	H	C	C	T	T	T	C	C	H	C	T	T	C	T	C	H	C	H	C	T	T	H	H	T
JAX00373455	14	12900857	0	G	T	G	G	T	G	G	G	T	G	G	H	G	G	G	G	G	T	G	G	G	G	G	T	G	G	G	G	T	G	G	T	G	G	T	G	G	G	H	H	H	G	G	G	G	G
JAX00373456	14	12901397	0	C	G	G	C	G	C	G	G	G	G	C	G	C	G	H	G	G	G	G	C	G	G	H	G	C	G	G	G	G	C	H	G	G	G	G	G	C	H	G	G	H	G	G	H	H	G
JAX00050270	14	12901809	1	C	T	T	C	C	C	T	C	C	T	C	C	C	T	H	C	T	C	T	C	T	T	H	C	C	T	C	T	C	C	H	C	H	C	C	T	C	H	C	C	C	T	T	H	C	C
JAX00050271	14	12901934	1	T	C	C	T	T	T	C	T	T	C	T	T	T	C	H	T	C	T	C	T	C	C	H	T	T	C	T	C	T	T	H	T	H	T	T	C	T	H	T	T	T	C	C	H	T	T
JAX00373458	14	12902494	1	T	G	T	T	T	T	T	T	G	T	T	T	T	T	T	T	T	G	T	T	T	T	T	G	T	T	T	T	T	T	T	G	T	T	T	T	T	T	H	H	H	T	T	T	T	T
JAX00373459	14	12902797	0	C	T	T	C	C	C	T	C	C	T	C	C	C	T	H	C	T	C	T	C	T	T	H	C	C	T	C	T	C	C	H	C	H	C	C	T	C	H	C	C	C	T	T	H	C	C
JAX00373460	14	12905747	0	C	T	C	C	T	C	C	T	T	C	C	T	C	C	C	T	C	T	C	C	C	C	C	T	C	C	T	C	T	C	C	T	H	T	T	C	C	C	H	T	H	C	C	C	H	T
JAX00050272	14	12925232	0	A	G	A	A	G	A	A	A	G	A	A	H	A	A	A	A	A	G	A	A	A	A	A	G	A	A	A	A	G	A	A	G	A	A	G	A	A	A	H	H	H	A	A	A	A	A
JAX00050274	14	12948396	0	T	C	T	T	C	T	T	T	C	T	T	H	T	T	T	T	T	C	T	T	T	T	T	C	T	T	T	T	C	T	T	C	T	T	C	T	T	T	H	H	H	T	T	T	T	T
JAX00050276	14	12978279	0	G	A	G	G	A	G	G	G	A	G	G	H	G	G	G	G	G	A	G	G	G	G	G	A	G	G	G	G	A	G	G	A	G	G	A	G	G	G	H	H	H	G	G	G	G	G
JAX00050277	14	12978372	1	C	T	C	C	T	C	C	C	C	C	C	H	C	C	C	C	C	C	C	C	C	C	C	C	C	C	C	C	T	C	C	C	C	C	T	C	C	C	C	C	C	C	C	C	C	C
JAX00050278	14	13031012	1	T	C	T	T	C	T	T	C	C	T	T	C	T	T	T	C	T	C	T	T	T	T	T	C	T	T	C	T	C	T	T	C	H	C	C	T	T	T	H	C	H	T	T	T	H	C
JAX00050279	14	13031562	1	A	G	A	A	G	A	A	A	A	A	A	H	A	A	A	A	A	A	A	A	A	A	A	A	A	A	A	A	G	A	A	A	A	A	G	A	A	A	A	A	A	A	A	A	A	A
JAX00050282	14	13082092	0	G	A	G	G	A	G	G	A	A	G	G	A	G	G	G	A	G	A	G	G	G	G	G	A	G	G	A	G	A	G	G	A	H	A	A	G	G	G	H	A	H	G	G	G	H	A
JAX00373472	14	13115159	0	C	G	C	C	G	C	C	G	G	C	C	G	C	C	C	G	C	G	C	C	C	C	C	G	C	C	G	C	G	C	C	G	H	G	G	C	C	C	H	G	H	C	C	C	H	G
JAX00373473	14	13116027	0	T	G	T	T	G	T	T	T	T	T	T	H	T	T	T	T	T	T	T	T	T	T	T	T	T	T	T	T	G	T	T	T	T	T	G	T	T	T	T	T	T	T	T	T	T	T
JAX00373474	14	13116180	0	A	T	A	A	T	A	A	A	T	A	A	T	A	A	A	A	A	T	H	A	A	A	A	T	A	A	A	A	T	A	A	T	A	A	T	A	A	A	T	H	H	A	A	A	A	A
JAX00373475	14	13116294	0	T	C	T	T	C	T	T	C	C	T	T	C	T	T	T	C	T	C	T	T	T	T	T	C	T	T	C	T	C	T	T	C	H	C	C	T	T	T	H	C	H	T	T	T	H	C
JAX00050285	14	13146708	0	T	C	T	T	C	T	T	T	C	T	T	H	T	T	T	T	T	C	T	T	T	T	T	C	T	T	T	T	C	T	T	C	T	T	C	T	T	T	H	H	H	T	T	T	T	T
JAX00050287	14	13147033	0	A	C	C	A	A	A	C	A	A	A	A	A	A	A	H	A	A	A	A	A	A	C	H	A	A	C	A	C	A	A	H	A	A	A	A	C	A	A	A	A	A	H	C	A	A	A
JAX00373479	14	13174979	0	G	T	G	G	T	G	G	T	T	G	G	T	G	G	G	T	G	T	G	G	G	G	G	T	G	G	T	G	T	G	G	T	H	T	T	G	G	G	H	T	H	G	G	G	H	T
JAX00373483	14	13191652	1	A	G	A	A	G	A	A	G	G	A	A	G	A	A	A	G	A	G	A	A	A	A	A	G	A	A	G	A	G	A	A	G	H	G	G	A	A	A	H	G	H	A	A	A	H	G
JAX00373485	14	13196667	0	C	A	C	C	C	C	C	A	C	C	C	H	C	C	C	A	C	C	C	C	C	C	C	C	C	C	A	C	C	C	C	C	H	A	C	C	C	C	C	H	C	C	C	C	H	A
JAX00050288	14	13196712	0	T	G	T	T	G	T	T	T	G	T	T	H	T	T	T	T	T	G	T	T	T	T	T	G	T	T	T	T	G	T	T	G	T	T	G	T	T	T	H	H	H	T	T	T	T	T
JAX00050289	14	13196755	0	T	C	T	T	C	T	T	T	C	T	T	H	T	T	T	T	T	C	T	T	T	T	T	C	T	T	T	T	C	T	T	C	T	T	C	T	T	T	H	H	H	T	T	T	T	T
JAX00050290	14	13196896	0	T	C	T	T	C	T	T	T	C	T	T	H	T	T	T	T	T	C	T	T	T	T	T	C	T	T	T	T	C	T	T	C	T	T	C	T	T	T	H	H	H	T	T	T	T	T
JAX00050292	14	13206324	1	A	C	A	A	C	A	A	A	C	A	A	H	A	A	A	A	A	C	A	A	A	A	A	C	A	A	A	A	C	A	A	C	A	A	C	A	A	A	H	H	H	A	A	A	A	A
JAX00050293	14	13206348	0	C	A	C	C	A	C	C	C	A	C	C	H	C	C	C	C	C	A	C	C	C	C	C	A	C	C	C	C	A	C	C	A	C	C	A	C	C	C	H	H	H	C	C	C	C	C
JAX00050294	14	13241212	1	A	G	G	A	G	A	G	G	G	G	A	G	A	G	H	G	G	G	G	A	G	G	H	G	A	G	G	G	G	A	H	G	G	G	G	G	A	H	H	G	H	G	G	H	H	G
JAX00373488	14	13278572	0	A	G	A	A	G	A	A	G	G	A	H	G	A	A	A	G	A	G	H	A	A	A	A	G	A	A	G	A	G	A	A	G	H	G	G	A	A	A	H	G	H	A	A	A	H	G
JAX00050297	14	13305637	1	T	C	T	T	C	T	T	T	C	T	T	H	T	T	T	T	T	C	T	T	T	T	T	C	T	T	T	T	C	T	T	C	T	T	C	T	T	T	H	H	H	T	T	T	T	T
JAX00373490	14	13308624	0	C	T	T	C	T	C	T	T	T	C	C	T	C	C	H	T	C	T	C	C	C	T	H	T	C	T	T	T	T	C	H	T	H	T	T	T	C	C	H	T	H	H	T	C	H	T
JAX00373492	14	13316480	0	G	A	A	G	A	G	A	G	A	A	G	H	G	A	H	G	A	A	A	G	A	A	H	A	G	A	G	A	A	G	H	A	H	G	A	A	G	H	H	H	H	A	A	H	G	G
JAX00050299	14	13317985	1	A	G	A	A	G	A	A	A	G	A	A	H	A	A	A	A	A	G	A	A	A	A	A	G	A	A	A	A	G	A	A	G	A	A	G	A	A	A	H	H	H	A	A	A	A	A
JAX00373495	14	13319361	0	T	C	C	T	C	T	C	C	C	C	T	C	T	C	H	C	C	C	C	T	C	C	H	C	T	C	C	C	C	T	H	C	C	C	C	C	T	H	H	C	H	C	C	H	H	C
JAX00373496	14	13319693	0	A	G	A	A	G	A	A	A	G	A	A	H	A	A	A	A	A	G	A	A	A	A	A	G	A	A	A	A	G	A	A	G	A	A	G	A	A	A	H	A	H	A	A	A	A	A
JAX00050300	14	13321437	0	T	C	T	T	C	T	T	C	C	T	T	C	T	T	T	C	T	C	T	T	T	T	T	C	T	T	C	T	C	T	T	C	H	C	C	T	T	T	H	C	H	T	T	T	H	C
JAX00050301	14	13336201	0	G	A	G	G	A	G	G	G	A	G	G	H	G	G	G	G	G	A	G	G	G	G	G	A	G	G	G	G	A	G	G	A	G	G	A	G	G	G	H	H	H	G	G	G	G	G
JAX00373501	14	13337652	1	C	G	C	C	G	C	C	G	G	C	C	G	C	C	C	G	C	G	C	C	C	C	C	G	C	C	G	C	G	C	C	G	H	G	G	C	C	C	H	G	H	C	C	C	H	G
JAX00373502	14	13337728	0	T	G	G	T	T	T	G	T	T	G	T	T	T	G	H	T	G	T	G	T	G	G	H	T	T	G	T	G	T	T	H	T	H	T	T	G	T	H	T	T	T	G	G	H	T	T
JAX00373503	14	13338024	0	A	G	A	A	A	A	A	G	A	A	A	H	A	A	A	G	A	A	A	A	A	A	A	A	A	A	G	A	A	A	A	A	H	G	A	A	A	A	A	H	A	A	A	A	H	G
JAX00373508	14	13387864	1	A	G	A	A	A	A	A	A	A	G	A	A	A	G	A	A	G	A	G	A	G	A	A	A	A	A	A	A	A	A	A	A	H	A	A	A	A	H	A	A	A	H	A	H	A	A
JAX00050303	14	13387969	1	C	T	C	C	T	C	C	C	T	C	C	H	C	C	C	C	C	T	C	C	C	C	C	T	C	C	C	C	T	C	C	T	C	C	T	C	C	C	H	H	H	C	C	C	C	C
JAX00373509	14	13388587	1	G	A	G	G	G	G	G	G	A	G	G	G	G	G	G	G	G	A	G	G	G	G	G	A	G	G	G	G	G	G	G	A	G	G	G	G	G	G	H	H	H	G	G	G	G	G
JAX00050304	14	13393774	0	C	T	C	C	T	C	C	C	T	C	C	H	C	C	C	C	C	T	C	C	C	C	C	T	C	C	C	C	T	C	C	T	C	C	T	C	C	C	H	H	H	C	C	C	C	C
JAX00373511	14	13396280	1	G	A	A	G	G	G	A	G	G	A	G	G	G	A	H	G	A	G	A	G	A	A	H	G	G	A	G	A	G	G	H	G	H	G	G	A	G	H	G	G	G	A	A	H	G	G
JAX00050306	14	13408263	1	C	T	C	C	T	C	C	C	T	C	C	H	C	C	C	C	C	T	C	C	C	C	C	T	C	C	C	C	T	C	C	T	C	C	T	C	C	C	H	H	H	C	C	C	C	C
JAX00050307	14	13408993	0	A	C	C	A	C	A	C	C	C	C	A	C	A	C	H	C	C	C	C	A	C	C	H	C	A	C	C	C	C	A	H	C	C	C	C	C	A	H	H	C	H	C	C	H	H	C
JAX00373513	14	13423496	1	T	A	A	T	T	T	A	T	T	A	T	T	T	A	H	T	A	T	A	T	A	A	H	T	T	A	T	A	T	T	H	T	H	T	T	A	T	H	T	T	T	A	A	H	T	T
JAX00373515	14	13425673	0	C	T	T	C	C	C	T	C	C	T	C	C	C	T	H	C	T	C	T	C	T	T	H	C	C	T	C	T	C	C	H	C	H	C	C	T	C	H	C	C	C	T	T	H	C	C
JAX00050308	14	13430855	1	C	T	T	C	T	C	T	T	T	T	C	T	C	T	H	T	T	T	T	C	T	T	H	T	C	T	T	T	T	C	H	T	T	T	T	T	C	H	H	T	H	T	T	H	H	T
JAX00373516	14	13430911	0	C	T	C	C	C	C	C	C	C	T	C	C	C	T	C	C	T	C	T	C	T	C	C	C	C	C	C	C	C	C	C	C	H	C	C	C	C	H	C	C	C	H	C	H	C	C
JAX00373517	14	13432544	1	C	T	T	C	C	C	T	C	C	T	C	C	C	T	H	C	T	C	T	C	T	T	H	C	C	T	C	T	C	C	H	C	H	C	C	T	C	H	C	C	C	T	T	H	C	C
JAX00373519	14	13436147	0	T	C	T	T	C	T	T	C	C	T	T	C	T	T	T	C	T	C	T	T	T	T	T	C	T	T	C	T	C	T	T	C	H	C	C	T	T	T	H	C	H	T	T	T	H	C
JAX00373520	14	13438494	0	T	C	T	T	T	T	T	C	T	T	T	H	T	T	T	C	T	H	T	T	T	T	T	T	T	H	C	T	T	T	T	T	H	C	T	T	T	T	T	H	T	T	T	T	H	C
JAX00373522	14	13450348	1	T	G	G	T	G	T	G	G	G	G	T	G	T	G	H	G	G	G	G	T	G	G	H	G	T	G	G	G	G	T	H	G	G	G	G	G	T	H	H	G	H	G	G	H	H	G
JAX00373523	14	13450378	0	A	G	A	A	G	A	A	G	G	A	A	G	A	A	A	G	A	G	A	A	A	A	A	G	A	A	G	A	G	A	A	G	H	G	G	A	A	A	H	G	H	A	A	A	H	G
JAX00050309	14	13451373	0	T	C	C	T	T	T	C	T	T	C	T	T	T	C	H	T	C	T	C	T	C	C	H	T	T	C	T	C	T	T	H	T	H	T	T	C	T	H	T	T	T	C	C	H	T	T
JAX00373524	14	13452033	0	G	A	A	G	G	G	G	G	G	G	G	G	G	G	H	G	G	G	G	G	G	A	G	G	G	G	G	A	G	H	H	G	G	G	G	A	G	G	G	G	G	G	G	G	G	G
JAX00050311	14	13456804	1	T	G	T	T	G	T	T	T	G	T	T	H	T	T	T	T	T	G	T	T	T	T	T	G	T	T	T	T	G	T	T	G	T	T	G	T	T	T	H	H	H	T	T	T	T	T
JAX00050312	14	13485276	0	T	C	T	T	C	T	T	C	C	T	T	C	T	T	T	C	T	C	T	T	T	T	T	C	T	T	C	T	C	T	T	C	H	C	C	T	T	T	H	C	H	T	T	T	H	C
JAX00373525	14	13487747	0	T	C	T	T	C	T	T	C	C	T	T	C	T	T	T	C	T	C	T	T	T	T	T	C	T	T	C	T	C	T	T	C	H	C	C	T	T	T	H	C	H	T	T	T	H	C
JAX00187929	14	13505483	1	T	G	G	T	G	T	G	G	G	G	T	G	T	G	H	G	G	G	G	T	G	G	H	G	T	G	G	G	G	T	H	G	G	G	G	G	T	H	H	G	H	G	G	H	H	G
JAX00373527	14	13505602	1	C	T	C	C	T	C	C	C	C	C	C	H	C	C	C	C	C	C	C	C	C	C	C	C	C	C	C	C	T	C	C	C	C	C	T	C	C	C	C	C	C	C	C	C	C	C
JAX00050313	14	13505852	0	A	C	C	A	C	A	C	C	C	C	A	C	A	C	H	C	C	C	C	A	C	C	H	C	A	C	C	C	C	A	H	C	C	C	C	C	A	H	H	C	H	C	C	H	H	C
JAX00373528	14	13506023	1	A	G	A	A	A	A	A	G	A	A	A	H	A	A	A	G	A	A	A	A	A	A	A	A	A	A	G	A	A	A	A	A	H	G	A	A	A	A	A	H	A	A	A	A	H	G
JAX00050314	14	13516112	0	G	A	G	G	A	G	G	G	A	G	G	H	G	G	G	G	G	A	G	G	G	G	G	A	G	G	G	G	A	G	G	A	G	G	A	G	G	G	H	H	H	G	G	G	G	G
JAX00050315	14	13522391	0	G	C	G	G	C	G	G	C	C	G	G	C	G	G	G	C	G	C	G	G	G	G	G	C	G	G	C	G	C	G	G	C	H	C	C	G	G	G	H	C	H	G	G	G	H	C
JAX00373529	14	13522770	1	G	T	T	G	G	G	T	G	G	T	G	G	G	T	H	G	T	G	T	G	T	T	H	G	G	T	G	T	G	G	H	G	H	G	G	T	G	H	G	G	G	T	T	H	G	G
JAX00373530	14	13528685	1	G	A	G	G	A	G	G	G	A	G	G	H	G	G	G	G	G	A	G	G	G	G	G	A	G	G	G	G	A	G	G	A	G	G	A	G	G	G	H	H	H	G	G	G	G	G
JAX00373531	14	13537306	1	C	T	C	C	T	C	C	C	C	C	C	H	C	C	C	C	C	C	C	C	C	C	C	C	C	C	C	C	T	C	C	C	C	C	T	C	C	C	C	C	C	C	C	C	C	C
JAX00050316	14	13537692	1	C	A	A	C	C	C	A	C	C	A	C	C	C	A	H	C	A	C	A	C	A	A	H	C	C	A	C	A	C	C	H	C	H	C	C	A	C	H	C	C	C	A	A	H	C	C
JAX00373533	14	13552117	0	C	T	C	C	C	C	C	T	C	C	C	H	C	C	C	T	C	C	C	C	C	C	C	C	C	C	T	C	C	C	C	C	H	T	C	C	C	C	C	H	C	C	C	C	H	T
JAX00373535	14	13563270	1	T	C	T	T	T	T	C	T	T	C	T	T	T	C	T	T	C	T	C	T	C	T	H	T	T	C	T	T	T	T	T	T	H	T	T	T	T	H	T	T	T	C	C	H	T	T
JAX00373539	14	13572270	0	C	T	T	C	T	C	T	T	T	T	H	T	C	T	H	T	T	T	T	C	T	T	H	T	H	T	T	T	T	C	H	T	T	T	T	T	C	H	H	T	H	T	T	H	H	T
JAX00050319	14	13589827	0	G	A	G	G	A	G	G	G	A	G	G	H	G	G	G	G	G	A	G	G	G	G	G	A	G	G	G	G	A	G	G	A	G	G	A	G	G	G	A	H	H	G	G	G	G	G
JAX00050320	14	13590709	0	A	T	A	A	T	A	A	T	T	A	A	T	A	A	A	T	A	T	A	A	A	A	A	T	A	A	T	A	T	A	A	T	H	T	T	A	A	A	H	T	H	A	A	A	H	T
JAX00050321	14	13619707	0	G	A	G	G	A	G	G	A	A	G	G	A	G	G	G	A	G	A	G	G	G	G	G	A	G	G	A	G	A	G	G	A	H	A	A	G	G	G	H	A	H	G	G	G	H	A
JAX00373549	14	13625888	0	T	C	T	T	C	T	T	C	C	T	T	C	T	T	T	C	T	C	T	T	T	T	T	C	T	T	C	T	C	T	T	C	H	C	C	T	T	T	H	C	H	T	T	T	H	C
JAX00050322	14	13628995	1	T	A	T	T	A	T	T	T	A	T	T	H	T	T	T	T	T	A	T	T	T	T	T	A	T	T	T	T	A	T	T	A	T	T	A	T	T	T	H	H	H	T	T	T	T	T
JAX00050323	14	13629581	1	G	A	G	G	A	G	G	G	G	G	G	H	G	G	G	G	G	G	G	G	G	G	G	G	G	G	G	G	A	G	G	G	G	G	A	G	G	G	G	G	G	G	G	G	G	G
JAX00373550	14	13636170	0	C	G	C	C	C	C	C	G	C	C	C	H	C	C	C	G	C	C	C	C	C	C	C	C	C	C	G	C	C	C	C	C	H	G	C	C	C	C	C	H	C	C	C	C	H	G
JAX00050324	14	13641441	0	A	C	A	A	C	A	A	A	A	A	A	H	A	A	A	A	A	A	A	A	A	A	A	A	A	A	A	A	C	A	A	A	A	A	C	A	A	A	A	A	A	A	A	A	A	A
JAX00050326	14	13663031	1	A	T	A	A	T	A	A	T	T	A	A	T	A	A	A	T	A	T	A	A	A	A	A	T	A	A	T	A	T	A	A	T	H	T	T	A	A	A	H	T	H	A	A	A	H	T
JAX00373555	14	13665124	0	A	T	T	A	A	A	A	A	A	T	H	A	A	T	A	A	T	A	T	A	T	T	A	A	A	A	A	T	A	A	H	A	H	A	A	T	A	H	A	A	A	H	A	H	A	A
JAX00373557	14	13665427	0	C	G	G	C	G	C	C	G	G	G	C	G	C	G	C	G	G	G	H	C	G	G	C	G	C	C	G	G	G	C	C	G	G	G	G	G	C	C	C	G	C	C	C	C	C	G
JAX00373558	14	13665543	0	G	A	A	G	A	G	G	A	A	A	G	A	G	A	G	A	A	A	A	G	A	A	G	A	G	G	A	A	A	G	H	A	A	A	A	A	G	H	H	A	H	H	G	H	H	A
JAX00373560	14	13699145	0	A	G	A	A	A	A	A	G	A	A	A	H	A	A	A	G	A	A	A	A	A	A	A	A	A	A	G	A	A	A	A	A	H	G	A	A	A	A	A	H	A	A	A	A	H	G
JAX00373561	14	13708965	0	A	G	A	A	G	A	A	G	G	A	A	G	A	A	A	G	A	G	A	A	A	A	A	G	A	A	G	A	G	A	A	G	H	G	G	A	A	A	H	G	H	A	A	A	H	G
JAX00373562	14	13717295	1	A	G	A	A	G	A	A	A	G	A	A	H	A	A	A	A	A	G	A	A	A	A	A	G	A	A	A	A	G	A	A	G	A	A	G	A	A	A	H	H	H	A	A	A	A	A
JAX00373565	14	13726305	0	T	G	T	T	G	T	T	G	G	T	T	G	T	T	T	G	T	G	T	T	T	T	T	G	T	T	G	T	G	T	T	G	H	G	G	T	T	T	H	G	H	T	T	T	H	G
JAX00373567	14	13730608	1	A	C	C	A	A	A	A	C	A	C	A	H	A	C	A	C	C	A	C	A	C	C	A	A	A	A	C	C	A	A	H	A	C	C	A	C	A	H	A	H	A	H	A	H	H	C
JAX00050331	14	13742341	0	A	G	A	A	G	A	A	A	G	A	H	H	A	A	A	A	A	G	H	A	A	A	A	G	A	A	A	A	G	A	A	G	A	A	G	A	A	A	H	H	H	A	A	A	A	A
JAX00373571	14	13747969	1	T	C	T	T	T	T	T	T	C	T	T	T	T	T	T	T	T	C	T	T	T	T	T	C	T	T	T	T	T	T	T	C	T	T	T	T	T	T	H	H	H	T	T	T	T	T
JAX00373572	14	13749153	1	A	T	A	A	T	A	A	A	T	A	A	H	A	A	A	A	A	T	A	A	A	A	A	T	A	A	A	A	T	A	A	T	A	A	T	A	A	A	H	H	H	A	A	A	A	A
JAX00373573	14	13749219	1	T	C	T	T	C	T	T	C	C	T	T	C	T	T	T	C	T	C	T	T	T	T	T	C	T	T	C	T	C	T	T	C	H	C	C	T	T	T	H	C	H	T	T	T	H	C
JAX00373576	14	13751919	1	T	C	T	T	C	T	T	T	C	T	T	H	T	T	T	T	T	C	T	T	T	T	T	C	T	T	T	T	C	T	T	C	T	T	C	T	T	T	H	H	H	T	T	T	T	T
JAX00373578	14	13753603	1	C	T	C	C	T	C	C	T	C	C	C	T	C	C	C	T	C	C	C	C	C	C	C	C	C	C	T	C	T	C	C	C	H	T	T	C	C	C	C	H	C	C	C	C	H	T
JAX00373579	14	13754744	0	T	C	T	T	T	T	T	C	C	T	T	H	T	T	T	C	T	C	T	T	T	T	T	C	T	T	C	T	T	T	T	C	H	C	T	T	T	T	H	C	H	T	T	T	H	C
JAX00373580	14	13773660	0	T	C	T	T	C	T	T	T	C	T	T	C	T	T	T	T	T	C	T	T	T	T	T	C	T	T	T	T	C	T	T	C	T	T	C	T	T	T	H	H	H	T	T	T	T	T
JAX00050333	14	13787050	0	G	A	G	G	A	G	G	G	A	G	G	H	G	G	G	G	G	A	G	G	G	G	G	A	G	G	G	G	A	G	G	A	G	G	A	G	G	G	H	H	H	G	G	G	G	G
JAX00373584	14	13788424	0	C	A	C	C	A	C	C	C	A	C	C	H	C	C	C	C	C	A	C	C	C	C	C	A	C	C	C	C	A	C	C	A	C	C	A	C	C	C	H	H	H	C	C	C	C	C
JAX00373586	14	13789532	1	A	G	A	A	G	A	A	A	A	A	A	H	A	A	A	A	A	A	A	A	A	A	A	A	A	A	A	A	G	A	A	A	A	A	G	A	A	A	A	A	A	A	A	A	A	A
JAX00373587	14	13790915	1	C	A	C	C	C	C	C	A	C	C	C	H	C	C	C	A	C	C	C	C	C	C	C	C	C	C	A	C	C	C	C	C	H	A	C	C	C	C	C	H	C	C	C	C	H	A
JAX00050334	14	13791544	1	A	G	A	A	G	A	A	G	G	A	A	G	A	A	A	G	A	G	A	A	A	A	A	G	A	A	G	A	G	A	A	G	H	G	G	A	A	A	H	G	H	A	A	A	H	G
JAX00050335	14	13791714	0	T	C	T	T	C	T	T	C	C	T	T	C	T	T	T	C	T	C	T	T	T	T	T	C	T	T	C	T	C	T	T	C	H	C	C	T	T	T	H	C	H	T	T	T	H	C
JAX00373588	14	13794263	0	A	T	A	A	A	A	A	T	A	A	A	A	A	A	A	H	A	A	A	A	A	A	A	A	A	A	T	A	A	A	A	A	H	T	A	A	A	A	A	H	A	A	A	A	H	T
JAX00050337	14	13803582	1	A	G	A	A	G	A	A	G	G	A	A	G	A	A	A	G	A	G	A	A	A	A	A	G	A	A	G	A	G	A	A	G	H	G	G	A	A	A	H	G	H	A	A	A	H	G
JAX00373589	14	13809439	0	T	C	T	T	C	T	T	C	C	T	H	C	T	T	T	C	T	C	T	T	T	T	T	C	T	T	C	T	C	T	T	C	H	C	C	T	T	T	H	C	H	T	T	T	H	C
JAX00373592	14	13861504	1	G	A	G	G	G	G	G	A	G	G	G	H	G	G	G	A	G	G	G	G	G	G	G	G	G	G	A	G	G	G	G	G	H	A	G	G	G	G	G	H	G	G	G	G	H	A
JAX00373593	14	13867465	1	C	T	C	C	T	C	C	T	T	C	C	T	C	C	C	T	C	T	C	C	C	C	C	T	C	C	T	C	T	C	C	T	H	T	T	C	C	C	H	T	H	C	C	C	H	T
JAX00373594	14	13867541	1	C	T	C	C	T	C	C	C	T	C	C	H	C	C	C	C	C	T	C	C	C	C	C	T	C	C	C	C	T	C	C	T	C	C	T	C	C	C	H	H	H	C	C	C	C	C
JAX00373597	14	13877938	1	G	A	G	G	A	G	G	A	A	G	G	A	G	G	G	A	G	A	G	G	G	G	G	A	G	G	A	G	A	G	G	A	H	A	A	G	G	G	H	A	H	G	G	G	H	A
JAX00050343	14	13899094	1	C	T	C	C	T	C	C	C	T	C	C	H	C	C	C	C	C	T	C	C	C	C	C	T	C	C	C	C	T	C	C	T	C	C	T	C	C	C	H	H	H	C	C	C	C	C
JAX00050344	14	13899931	0	C	T	C	C	T	C	C	T	T	C	C	T	C	C	C	T	C	H	C	C	C	C	C	T	C	C	T	C	T	C	C	T	H	T	T	C	C	C	H	T	H	C	C	C	H	T
JAX00204313	14	13927858	1	C	A	C	C	A	C	C	C	A	C	C	H	C	C	C	C	C	A	C	C	C	C	C	A	C	C	C	C	A	C	C	A	C	C	A	C	C	C	H	H	H	C	C	C	C	C
JAX00373600	14	13936839	1	C	G	C	C	C	C	C	G	C	C	C	H	C	C	C	G	C	C	C	C	C	C	C	C	C	C	G	C	C	C	C	C	H	G	C	C	C	C	C	H	C	C	C	C	H	G
JAX00373601	14	13936913	0	C	T	C	C	T	C	C	C	T	T	C	H	C	T	C	C	T	T	T	C	T	C	C	T	C	C	C	C	T	C	C	T	H	C	T	C	C	H	H	H	H	H	C	H	C	C
JAX00050345	14	13938612	0	G	T	G	G	T	G	G	G	T	G	G	H	G	G	G	G	G	T	G	G	G	G	G	T	G	G	G	G	T	G	G	T	G	G	T	G	G	G	H	H	H	G	G	G	G	G
JAX00373605	14	13970853	0	G	A	G	G	A	G	G	A	A	G	G	A	G	G	G	A	G	A	G	G	G	G	G	A	G	G	A	G	A	G	G	A	H	A	A	G	G	G	H	A	H	G	G	G	H	A
JAX00050348	14	13985651	1	T	C	T	T	C	T	T	C	C	T	T	C	T	T	T	C	T	C	T	T	T	T	T	C	T	T	C	T	C	T	T	C	H	C	C	T	T	T	H	C	H	T	T	T	H	C
JAX00373606	14	13986568	0	C	T	C	C	C	C	C	C	C	T	H	C	C	H	C	C	T	C	H	C	T	C	C	C	C	C	C	C	C	C	C	C	H	C	C	C	C	H	C	C	C	H	C	H	C	C
JAX00050349	14	13990809	1	A	C	A	A	C	A	A	A	C	A	A	H	A	A	A	A	A	C	A	A	A	A	A	C	A	A	A	A	C	A	A	C	A	A	C	A	A	A	H	H	H	A	A	A	A	A
JAX00373608	14	13991033	0	G	T	G	G	G	G	G	G	G	T	G	G	G	T	G	G	T	G	T	G	T	G	G	G	G	G	G	G	G	G	G	G	H	G	G	G	G	H	G	G	G	H	G	H	G	G
JAX00373610	14	13996438	1	G	A	G	G	G	G	G	A	G	G	G	H	G	G	G	A	G	G	G	G	G	G	G	G	G	G	A	G	G	G	G	G	H	A	G	G	G	G	G	H	G	G	G	G	H	A
JAX00050351	14	14003849	1	T	A	T	T	A	T	T	A	A	A	T	A	T	A	T	A	A	A	A	T	A	T	T	A	T	T	A	T	A	T	T	A	A	A	A	T	T	H	H	A	H	H	T	H	H	A
JAX00373611	14	14021451	0	A	G	A	A	A	A	A	G	A	G	G	G	H	G	A	G	G	A	G	A	G	A	A	A	A	A	G	A	A	A	A	A	G	G	A	A	A	H	A	H	A	H	A	H	G	G
JAX00373612	14	14021516	0	C	T	C	C	T	C	C	C	T	T	C	H	C	T	C	C	T	T	T	C	T	C	C	T	C	C	C	C	T	C	C	T	H	C	T	C	C	H	H	H	H	H	C	H	C	C
JAX00050353	14	14037259	0	A	C	A	A	C	A	A	C	C	C	A	C	A	C	A	C	C	C	C	A	C	A	A	C	A	A	C	A	C	A	A	C	C	C	C	A	A	H	A	C	A	H	A	H	H	C
JAX00373617	14	14038414	1	G	A	G	G	A	G	G	G	A	G	G	H	G	G	G	G	G	A	G	G	G	G	G	A	G	G	G	G	A	G	G	A	G	G	A	G	G	G	H	H	H	G	G	G	G	G
JAX00373619	14	14050118	0	T	C	T	T	T	T	T	C	T	T	H	C	T	T	T	C	T	T	T	T	T	T	T	T	T	T	C	T	T	T	T	T	H	C	T	T	T	T	T	H	T	T	T	T	H	C
JAX00373620	14	14060193	0	A	G	A	A	A	A	A	A	A	G	A	A	A	G	A	A	G	A	G	A	G	A	A	A	A	A	A	A	A	A	A	A	G	A	A	A	A	G	A	A	A	G	A	G	A	A
JAX00050354	14	14060548	0	T	C	T	T	C	T	T	T	C	T	T	H	T	T	T	T	T	C	T	T	T	T	T	C	T	T	T	T	C	T	T	C	T	T	C	T	T	T	H	H	H	T	T	T	T	T
JAX00373622	14	14066337	0	A	G	A	A	G	A	A	G	G	G	A	G	A	G	A	G	G	G	G	A	G	A	A	G	A	A	G	A	G	A	A	G	G	G	G	A	A	H	H	G	H	H	A	H	H	G
JAX00373623	14	14067343	0	C	T	C	C	T	C	C	C	C	C	C	T	C	C	C	H	C	C	C	C	C	C	C	C	C	C	C	C	T	C	C	C	C	C	T	C	C	C	C	C	C	C	C	C	C	C
JAX00050356	14	14069537	0	G	A	G	G	A	G	G	G	G	G	G	H	G	G	G	G	G	G	G	G	G	G	G	G	G	G	G	G	A	G	G	G	G	G	A	G	G	G	G	G	G	G	G	G	G	G
JAX00373624	14	14086381	0	G	C	G	G	G	G	G	G	G	C	G	G	G	C	G	G	C	G	C	G	C	G	G	G	G	G	G	G	G	G	G	G	H	G	G	G	G	H	G	G	G	H	G	H	G	G
JAX00373625	14	14089685	1	G	C	G	G	C	G	G	C	C	C	G	C	G	C	G	C	C	C	C	G	C	G	G	C	G	G	C	G	C	G	G	C	C	C	C	G	G	H	H	C	H	H	G	H	H	C
JAX00050357	14	14094714	0	A	G	A	A	G	A	A	A	G	A	A	H	A	A	A	A	A	G	A	A	A	A	A	G	A	A	A	A	G	A	A	G	A	A	G	A	A	A	H	H	H	A	A	A	A	A
JAX00050358	14	14094781	1	G	T	G	G	T	G	G	G	T	G	G	H	G	G	G	G	G	T	G	G	G	G	G	T	G	G	G	G	T	G	G	T	G	G	T	G	G	G	H	H	H	G	G	G	G	G
JAX00050359	14	14102586	0	G	A	G	G	A	G	G	A	A	G	G	A	G	G	G	A	G	A	G	G	G	G	G	A	G	G	A	G	A	G	G	A	G	A	A	G	G	G	H	A	H	G	G	G	H	A
JAX00373626	14	14104729	1	C	A	C	C	C	C	C	A	C	C	C	H	C	C	C	A	C	C	C	C	C	C	C	C	C	C	A	C	C	C	C	C	H	A	C	C	C	C	C	H	C	C	C	C	H	A
JAX00373627	14	14106064	1	A	G	A	A	G	A	A	G	G	A	A	G	A	A	A	G	A	G	A	A	A	A	A	G	A	A	G	A	G	A	A	G	H	G	G	A	A	A	H	G	H	A	A	A	H	G
JAX00373628	14	14112841	0	A	G	A	A	G	A	A	G	G	A	A	G	A	A	A	G	A	G	A	A	A	A	A	G	A	A	G	A	G	A	A	G	H	G	G	A	A	A	H	G	H	A	A	A	H	G
JAX00373629	14	14123584	1	T	C	T	T	C	T	T	C	C	T	T	C	T	T	T	C	T	C	T	T	T	T	T	C	T	T	C	T	C	T	T	C	H	C	C	T	T	T	H	C	H	T	T	T	H	C
JAX00373631	14	14127190	1	T	C	T	T	T	T	T	T	C	T	T	T	T	T	T	T	T	C	T	T	T	T	T	C	T	T	T	T	T	T	T	C	T	T	T	T	T	T	H	H	H	T	T	T	T	T
JAX00050360	14	14144469	1	A	G	A	A	G	A	A	G	G	A	A	G	A	A	A	G	A	G	A	A	A	A	A	G	A	A	G	A	G	A	A	G	H	G	G	A	A	A	H	G	H	A	A	A	H	G
JAX00050361	14	14151245	0	A	G	A	A	G	A	A	G	G	A	A	G	A	A	A	G	A	G	A	A	A	A	A	G	A	A	G	A	G	A	A	G	H	G	G	A	A	A	H	G	H	A	A	A	H	G
JAX00373632	14	14153460	1	A	G	A	A	A	A	A	G	A	A	A	H	A	A	A	G	A	A	A	A	A	A	A	A	A	A	G	A	A	A	A	A	H	G	A	A	A	A	A	H	A	A	A	A	H	G
JAX00373633	14	14157292	0	C	G	C	C	G	C	C	C	C	C	C	H	C	C	C	C	C	C	C	C	C	C	C	C	C	C	C	C	G	C	C	C	C	C	G	C	C	C	C	C	C	C	C	C	C	C
JAX00373634	14	14170329	1	A	T	A	A	T	A	A	T	T	A	A	T	A	A	A	T	A	T	A	A	A	A	A	T	A	A	T	A	T	A	A	T	H	T	T	A	A	A	H	T	H	A	A	A	H	T
JAX00373635	14	14185260	0	T	C	T	T	C	T	T	C	C	T	T	C	T	T	T	C	T	C	T	T	T	T	T	C	T	T	C	T	C	T	T	C	H	C	C	T	T	T	H	C	H	T	T	T	T	C
JAX00373638	14	14200042	1	G	C	G	G	C	G	G	C	C	C	G	C	G	C	G	C	C	C	C	G	C	G	G	C	G	G	C	G	C	G	G	C	C	C	C	G	G	H	H	C	H	H	G	H	H	C
JAX00373639	14	14200214	1	C	T	C	C	C	C	C	T	C	C	C	H	C	C	C	T	C	C	C	C	C	C	C	C	C	C	T	C	C	C	C	C	H	T	C	C	C	C	C	H	C	C	C	C	H	T
JAX00373640	14	14202231	1	G	A	G	G	A	G	G	A	A	G	G	A	G	G	G	A	G	A	G	G	G	G	G	A	G	G	A	G	A	G	G	A	H	A	A	G	G	G	H	A	H	G	G	G	H	A
JAX00373642	14	14209839	1	A	G	A	A	A	A	A	A	A	G	A	A	A	G	A	A	G	A	G	A	G	A	A	A	A	A	A	A	A	A	A	A	H	A	A	A	A	H	A	A	A	H	A	H	A	A
JAX00050366	14	14213282	1	A	G	A	A	G	A	A	A	G	A	A	H	A	A	A	A	A	G	A	A	A	A	A	G	A	A	A	A	G	A	A	G	A	A	G	A	A	A	H	H	H	A	A	A	A	A
JAX00050367	14	14213496	0	T	C	T	T	C	T	T	C	C	T	T	C	T	T	T	C	T	C	T	T	T	T	T	C	T	T	C	T	C	T	T	C	H	C	C	T	T	T	H	C	H	T	T	T	H	C
JAX00373644	14	14220929	1	G	A	G	G	A	G	G	A	G	G	G	A	G	G	G	A	G	G	G	G	G	G	G	G	G	G	A	G	A	G	G	G	H	A	A	G	G	G	G	H	G	G	G	G	H	A
JAX00373648	14	14222679	1	G	A	G	G	A	G	G	G	G	G	G	H	G	G	G	G	G	G	G	G	G	G	G	G	G	G	G	G	A	G	G	G	G	G	A	G	G	G	G	G	G	G	G	G	G	G
JAX00050368	14	14230879	0	A	T	T	A	T	T	T	T	T	A	A	T	H	A	H	T	A	T	A	T	A	T	T	T	A	T	T	T	T	T	H	T	H	T	T	T	T	A	T	T	T	H	T	A	T	T
JAX00373652	14	14248550	1	A	T	A	A	A	A	A	T	A	A	A	H	A	A	A	T	A	A	A	A	A	A	A	A	A	A	T	A	A	A	A	A	H	T	A	A	A	A	A	H	A	A	A	A	H	T
JAX00373654	14	14251956	1	A	C	C	A	A	C	C	C	A	A	A	H	H	A	H	C	A	A	A	C	A	C	C	A	A	C	C	C	A	C	H	A	H	C	A	C	C	A	H	H	H	H	C	A	C	C
JAX00373655	14	14251977	1	A	G	G	A	A	G	G	G	A	A	A	H	H	A	H	G	A	A	A	G	A	G	G	A	A	G	G	G	A	G	H	A	H	G	A	G	G	A	H	H	H	H	G	A	G	G
JAX00050369	14	14262266	1	T	G	G	T	G	G	G	G	G	T	T	G	H	T	H	G	T	G	T	G	T	G	G	G	T	G	G	G	G	G	H	G	H	G	G	G	G	T	G	G	G	H	G	T	G	G
JAX00050370	14	14262466	1	G	A	A	G	A	A	A	A	A	G	G	A	H	G	H	A	G	A	G	A	G	A	A	A	G	A	A	A	A	A	H	A	H	A	A	A	A	G	A	A	A	H	A	G	A	A
JAX00373657	14	14262541	1	A	G	G	A	G	G	G	G	G	A	A	G	H	A	H	G	A	G	A	G	A	G	G	G	A	G	G	G	G	G	H	G	H	G	G	G	G	A	G	G	G	H	G	A	G	G
JAX00050371	14	14263033	0	T	C	C	T	C	C	C	T	C	T	T	H	H	T	H	T	T	C	T	C	T	C	C	C	T	C	T	C	C	C	H	C	T	T	C	C	C	T	C	C	C	H	C	T	H	T
JAX00373658	14	14263360	0	C	T	T	C	T	T	T	T	T	C	C	T	H	C	H	T	C	T	C	T	C	T	T	T	C	T	T	T	T	T	H	T	H	T	T	T	T	C	T	T	T	H	T	C	T	T
JAX00050372	14	14290630	0	A	C	A	A	C	A	A	C	C	A	A	C	A	A	A	C	A	C	A	A	A	A	A	C	A	A	C	A	C	A	A	C	H	C	C	A	A	A	H	C	H	A	A	A	H	C
JAX00050373	14	14291028	1	T	C	T	T	C	T	T	C	C	T	T	C	T	T	T	C	T	C	T	T	T	T	T	C	T	T	C	T	C	T	T	C	H	C	C	T	T	T	H	C	H	T	T	T	H	C
JAX00373661	14	14304817	0	A	G	A	A	A	A	A	G	A	A	A	H	A	A	A	G	A	A	A	A	A	A	A	A	A	A	G	A	A	A	A	A	H	G	A	A	A	A	A	H	A	A	A	A	H	G
JAX00373662	14	14313243	1	A	G	A	A	A	A	A	G	A	A	A	H	A	A	A	G	A	A	A	A	A	A	A	A	A	A	G	A	A	A	A	A	H	G	A	A	A	A	A	H	A	A	A	A	H	G
JAX00373663	14	14313602	1	T	G	G	T	G	G	T	G	G	G	T	G	H	G	H	G	G	G	G	G	G	G	H	G	T	T	G	G	G	G	H	G	G	G	G	G	G	H	G	G	G	H	T	H	G	G
JAX00187931	14	14318260	1	A	G	G	A	G	G	A	G	G	G	A	G	H	G	H	G	G	G	G	G	G	G	H	G	A	A	G	G	G	G	H	G	G	G	G	G	G	H	G	G	G	H	A	H	G	G
JAX00050375	14	14323263	1	C	T	C	C	T	C	C	C	T	C	C	H	C	C	C	C	C	T	C	C	C	C	C	T	C	C	C	C	T	C	C	T	C	C	T	C	C	C	H	H	H	C	C	C	C	C
JAX00050376	14	14323507	1	C	T	C	C	T	C	C	C	T	C	C	H	C	C	C	C	C	T	C	C	C	C	C	T	C	C	C	C	T	C	C	T	C	C	T	C	C	C	H	H	H	C	C	C	C	C
JAX00050378	14	14386685	0	T	C	T	T	C	T	T	T	C	T	T	H	T	T	T	T	T	C	T	T	T	T	T	C	T	T	T	T	C	T	T	C	T	T	C	T	T	T	H	H	H	T	T	T	T	T
JAX00050379	14	14398791	1	C	T	C	C	T	C	C	T	T	C	C	T	C	C	C	T	C	T	C	C	C	C	C	T	C	C	T	C	T	C	C	T	H	T	T	C	C	C	H	T	H	C	C	C	H	T
JAX00050380	14	14399392	0	T	A	T	T	A	T	T	A	A	T	T	A	T	T	T	A	T	A	T	T	T	T	T	A	T	T	A	T	A	T	T	A	H	A	A	T	T	T	H	A	H	T	T	T	H	A
JAX00373666	14	14399992	0	C	T	C	C	C	C	C	T	C	C	C	H	C	C	C	T	C	C	C	C	C	C	C	C	C	C	T	C	C	C	C	C	H	T	C	C	C	C	C	H	C	C	C	C	H	T
JAX00187932	14	14413818	0	A	G	G	A	G	G	A	G	G	G	A	G	H	G	H	G	G	G	G	G	G	G	H	G	A	A	G	G	G	G	H	G	G	G	G	G	G	H	G	G	G	H	A	H	G	G
JAX00050381	14	14416525	0	T	C	T	T	C	T	T	T	C	T	T	H	T	T	T	T	T	C	T	T	T	T	T	C	T	T	T	T	C	T	T	C	T	T	C	T	T	T	H	H	H	T	T	T	T	T
JAX00050382	14	14416635	0	T	C	C	T	T	C	T	T	T	C	T	T	H	C	H	T	C	T	C	C	C	C	H	T	T	T	T	C	T	C	H	T	H	T	T	C	C	H	H	T	H	H	T	H	H	T
JAX00373668	14	14430077	0	C	T	C	C	T	C	C	C	T	C	C	H	C	C	C	C	C	T	C	C	C	C	C	T	C	C	C	C	T	C	C	T	C	C	T	C	C	C	H	H	H	C	C	C	C	C
JAX00050383	14	14435928	1	G	C	G	G	C	G	G	G	C	G	G	H	G	G	G	G	G	C	G	G	G	G	G	C	G	G	G	G	C	G	G	C	G	G	C	G	G	G	H	H	H	G	G	G	G	G
JAX00373670	14	14439201	0	C	T	C	C	T	C	C	C	C	C	C	H	C	C	C	C	C	C	C	C	C	C	C	C	C	C	C	C	T	C	C	C	C	C	T	C	C	C	C	C	C	C	C	C	C	C
JAX00373671	14	14453803	0	C	A	C	C	C	C	C	A	C	C	C	H	C	C	C	A	C	C	C	C	C	C	C	C	C	C	A	C	C	C	C	C	H	A	C	C	C	C	C	H	C	C	C	C	H	A
JAX00050384	14	14454200	1	C	T	T	C	T	T	C	T	T	T	C	T	H	T	H	T	T	T	T	T	T	T	H	T	C	C	T	T	T	T	H	T	T	T	T	T	T	H	T	T	T	H	C	H	T	T
JAX00373672	14	14469473	1	C	T	T	C	C	T	C	C	C	T	C	C	H	T	H	C	T	C	T	T	T	T	H	C	C	C	C	T	C	T	H	C	H	C	C	T	T	H	H	C	H	H	C	H	H	C
JAX00373674	14	14470236	1	A	T	T	A	A	T	A	A	T	T	A	A	H	T	H	A	T	T	T	T	T	T	H	T	A	A	A	T	A	T	H	T	H	A	A	T	T	H	T	H	T	H	A	H	H	A
JAX00050386	14	14476853	0	G	A	G	G	A	G	G	A	G	G	G	A	G	G	G	A	G	G	G	G	G	G	G	G	G	G	A	G	A	G	G	G	H	A	A	G	G	G	G	H	G	G	G	G	H	A
JAX00373678	14	14488375	0	C	T	T	C	C	T	C	C	C	T	C	C	H	T	H	C	T	C	T	T	T	T	H	C	C	C	C	T	C	T	H	C	H	C	C	T	T	H	H	C	H	H	C	H	H	C
JAX00373680	14	14489374	0	A	G	G	A	A	G	A	A	A	G	A	A	H	G	H	A	G	A	G	G	G	G	H	A	A	A	A	G	A	G	H	A	H	A	A	G	G	H	H	A	H	H	A	H	H	A
JAX00373681	14	14491937	1	G	T	G	G	T	G	G	G	G	G	G	H	G	G	G	G	G	G	G	G	G	G	G	G	G	G	G	G	T	G	G	G	G	G	T	G	G	G	G	G	G	G	G	G	G	G
JAX00050387	14	14492119	0	C	A	C	C	A	C	C	C	C	C	C	H	C	C	C	C	C	C	C	C	C	C	C	C	C	C	C	C	A	C	C	C	C	C	A	C	C	C	C	C	C	C	C	C	C	C
JAX00373682	14	14492207	1	G	A	G	G	G	G	G	A	G	G	G	H	G	G	G	A	G	G	G	G	G	G	G	G	G	G	A	G	G	G	G	G	H	A	G	G	G	G	G	H	G	G	G	G	H	A
JAX00050389	14	14492262	0	A	T	A	A	T	A	A	T	T	A	A	T	A	A	A	T	A	T	A	A	A	A	A	T	A	A	T	A	T	A	A	T	H	T	T	A	A	A	H	T	H	A	A	A	H	T
JAX00204314	14	14509021	0	T	C	T	T	C	T	T	C	C	T	T	C	T	T	T	C	T	C	T	T	T	T	T	C	T	T	C	T	C	T	T	C	H	C	C	T	T	T	H	C	H	T	T	T	H	C
JAX00373683	14	14515099	0	T	C	T	T	C	T	T	C	C	T	T	C	T	T	T	C	T	C	T	T	T	T	T	C	T	T	C	T	C	T	T	C	H	C	C	T	T	T	H	C	H	T	T	T	H	C
JAX00373685	14	14516090	0	C	A	A	C	C	A	C	C	C	A	C	C	H	A	H	C	A	C	A	A	A	A	H	C	C	C	C	A	C	A	H	C	H	C	C	A	A	H	H	C	A	H	C	H	H	C
JAX00373686	14	14516257	1	C	T	C	C	T	C	C	T	T	C	C	T	C	C	C	T	C	T	C	C	C	C	C	T	C	C	T	C	T	C	C	T	H	T	T	C	C	C	H	T	H	C	C	C	H	T
JAX00050390	14	14544267	1	G	C	G	G	C	G	G	G	C	G	G	H	G	G	G	G	G	C	G	G	G	G	G	C	G	G	G	G	C	G	G	C	G	G	C	G	G	G	H	H	H	G	G	G	G	G
JAX00050391	14	14544657	0	T	C	T	T	C	T	T	T	C	T	T	C	T	T	T	T	T	C	T	T	T	T	T	C	T	T	T	T	C	T	T	C	T	T	C	T	T	T	H	H	H	T	T	T	T	T
JAX00050392	14	14549440	0	T	C	T	T	C	T	T	C	C	T	T	C	T	T	T	C	T	C	T	T	T	T	T	C	T	T	C	T	C	T	T	C	H	C	C	T	T	T	H	C	H	T	T	T	H	C
JAX00373688	14	14550270	0	T	C	T	T	T	T	T	C	T	T	T	H	T	T	T	C	T	T	T	T	T	T	T	T	T	T	C	T	T	T	T	T	H	C	T	T	T	T	T	H	T	T	T	T	H	C
JAX00373689	14	14552540	1	G	A	G	G	A	G	G	A	A	G	G	A	G	G	G	A	G	A	G	G	G	G	G	A	G	G	A	G	A	G	G	A	H	A	A	G	G	G	H	A	H	G	G	G	H	A
JAX00373690	14	14555752	0	G	T	G	G	T	G	G	G	G	G	G	H	G	G	G	G	G	G	G	G	G	G	G	G	G	G	G	G	T	G	G	G	G	G	T	G	G	G	G	G	G	G	G	G	G	G
JAX00373692	14	14557044	0	T	C	C	T	C	C	T	C	C	C	T	C	H	C	H	C	C	C	C	C	C	C	H	C	T	T	C	C	C	C	H	C	C	C	C	C	C	H	C	C	C	H	T	H	C	C
JAX00373694	14	14559793	0	A	G	A	A	A	A	A	A	G	A	A	A	A	A	A	A	A	G	A	A	A	A	A	G	A	A	A	A	A	A	A	G	A	A	A	A	A	A	H	H	H	A	A	A	A	A
JAX00050393	14	14568725	0	A	G	A	A	G	A	A	A	A	A	A	H	A	A	A	A	A	A	A	A	A	A	A	A	A	A	A	A	G	A	A	A	A	A	G	A	A	A	A	A	A	A	A	A	A	A
JAX00373698	14	14569944	1	G	T	G	G	G	G	G	T	T	G	G	H	G	G	G	T	G	T	G	G	G	G	G	T	G	G	T	G	G	G	G	T	H	T	G	G	G	G	H	T	H	G	G	G	H	T
JAX00373699	14	14570073	1	A	G	G	A	A	G	A	A	A	G	A	A	H	G	H	A	G	A	G	G	G	G	H	A	A	A	A	G	A	G	H	A	H	A	A	G	G	H	H	A	H	H	A	H	H	A
JAX00373700	14	14570400	0	C	T	T	C	C	T	C	C	C	T	C	C	H	T	H	C	T	C	T	T	T	T	H	C	C	C	C	T	C	T	H	C	H	C	C	T	T	H	H	C	H	H	C	H	H	C
JAX00373701	14	14570859	1	T	C	C	T	C	C	T	T	T	C	T	H	H	C	H	T	C	T	C	C	C	C	H	T	T	T	T	C	C	C	H	T	H	T	C	C	C	H	H	T	H	H	T	H	H	T
JAX00050394	14	14585270	0	G	A	G	G	A	G	G	G	G	G	G	H	G	G	G	G	G	G	G	G	G	G	G	G	G	G	G	G	A	G	G	G	G	G	A	G	G	G	G	G	G	G	G	G	G	G
JAX00050395	14	14585327	0	C	A	C	C	A	C	C	C	A	C	C	H	C	C	C	C	C	A	C	C	C	C	C	A	C	C	C	C	A	C	C	A	C	C	A	C	C	C	H	H	H	C	C	C	C	C
JAX00050396	14	14625829	0	A	C	A	A	C	A	A	A	A	A	A	H	A	A	A	A	A	A	A	A	A	A	A	A	A	A	A	A	C	A	A	A	A	A	C	A	A	A	A	A	A	A	A	A	A	A
JAX00050398	14	14626208	0	A	G	A	A	G	A	A	G	G	A	A	G	A	A	A	G	A	G	A	A	A	A	A	G	A	A	G	A	G	A	A	G	H	G	G	A	A	A	H	G	H	A	A	A	H	G
JAX00373703	14	14636656	1	A	T	A	A	T	A	A	A	A	A	A	H	A	A	A	A	A	A	A	A	A	A	A	A	A	A	A	A	T	A	A	A	A	A	T	A	A	A	A	A	A	A	A	A	A	A
JAX00373705	14	14638751	0	T	C	T	T	C	T	T	T	C	T	H	H	T	T	T	T	T	C	T	T	T	T	T	C	T	T	T	T	C	T	T	C	T	T	C	T	T	T	H	H	H	T	T	T	T	T
JAX00373706	14	14639032	0	A	G	A	A	G	A	A	A	G	A	A	H	A	A	A	A	A	G	A	A	A	A	A	G	A	A	A	A	G	A	A	G	A	A	G	A	A	A	H	H	G	A	A	A	A	A
JAX00373707	14	14640129	1	G	C	G	G	C	G	G	G	C	G	G	H	G	G	G	G	G	C	G	G	G	G	G	C	G	G	G	G	C	G	G	C	G	G	C	G	G	G	H	H	H	G	G	G	G	G
JAX00373708	14	14651963	0	A	G	A	A	G	A	A	G	G	A	A	G	A	A	A	G	A	G	A	A	A	A	A	G	A	A	G	A	G	A	A	G	H	G	G	A	A	A	H	G	H	A	A	A	H	G
JAX00373709	14	14652380	0	A	C	A	A	A	A	A	C	C	A	A	H	A	A	A	C	A	C	A	A	A	A	A	C	A	A	C	A	A	A	A	C	A	C	A	A	A	A	H	C	H	A	A	A	H	C
JAX00373710	14	14652601	0	T	A	T	T	T	T	T	A	T	T	T	H	T	T	T	A	T	T	T	T	T	T	T	T	T	T	A	T	T	T	T	T	H	A	T	T	T	T	T	H	T	T	T	T	H	A
JAX00050399	14	14662129	0	G	T	G	G	T	G	G	T	T	G	G	T	G	G	G	T	G	T	G	G	G	G	G	T	G	G	T	G	T	G	G	T	H	T	T	G	G	G	H	T	H	G	G	G	H	T
JAX00050400	14	14662327	1	A	G	A	A	G	A	A	G	G	A	A	G	A	A	A	G	A	G	A	A	A	A	A	G	A	A	G	A	G	A	A	G	H	G	G	A	A	A	H	G	H	A	A	A	H	G
JAX00050401	14	14662415	1	T	C	T	T	C	T	T	C	C	T	T	C	T	T	T	C	T	C	T	T	T	T	T	C	T	T	C	T	C	T	T	C	H	C	C	T	T	T	H	C	H	T	T	T	H	C
JAX00373718	14	14662535	0	G	A	G	G	G	G	G	G	A	G	G	G	G	G	G	G	G	A	G	G	G	G	G	A	G	G	G	G	G	G	G	A	G	G	G	G	G	G	H	G	H	G	G	G	G	G
JAX00373719	14	14684022	0	T	C	T	T	C	T	T	C	C	T	T	C	T	T	T	C	T	C	T	T	T	T	T	C	T	T	C	T	C	T	T	C	H	C	C	T	T	T	H	C	H	T	T	T	H	C
JAX00050402	14	14691023	1	T	A	T	T	A	T	T	A	A	T	T	A	T	T	T	A	T	A	T	T	T	T	T	A	T	T	A	T	A	T	T	A	H	A	A	T	T	T	H	A	H	T	T	T	H	A
JAX00050404	14	14710301	0	G	C	G	G	C	G	G	G	C	G	G	H	G	G	G	G	G	C	G	G	G	G	G	C	G	G	G	G	C	G	G	C	G	G	C	G	G	G	H	H	H	G	G	G	G	G
JAX00373723	14	14720717	0	T	C	T	T	T	T	T	C	T	T	T	H	T	T	T	C	T	T	T	T	T	T	T	T	T	T	C	T	T	T	T	T	H	C	T	T	T	T	T	H	T	T	T	T	H	C
JAX00373725	14	14725549	1	A	G	G	A	G	G	A	G	G	G	A	G	H	G	H	G	G	G	G	G	G	G	H	G	A	A	G	G	G	G	H	G	G	G	G	G	G	H	G	G	G	H	A	H	G	G
JAX00050406	14	14733283	1	A	T	A	A	T	A	A	T	T	A	A	T	A	A	A	T	A	T	A	A	A	A	A	T	A	A	T	A	T	A	A	T	H	T	T	A	A	A	H	T	H	A	A	A	H	T
JAX00050407	14	14738344	1	T	C	T	T	C	T	T	T	C	T	T	H	T	T	T	T	T	C	T	T	T	T	T	C	T	T	T	T	C	T	T	C	T	T	C	T	T	T	H	H	H	T	T	T	T	T
JAX00373729	14	14739360	1	G	A	G	G	G	G	G	A	G	G	G	H	G	G	G	A	G	G	G	G	G	G	G	G	G	G	A	G	G	G	G	G	H	A	G	G	G	G	G	H	G	G	G	G	H	A
JAX00373730	14	14760437	0	G	A	G	G	A	G	G	G	A	G	G	H	G	G	G	G	G	A	G	G	G	G	G	A	G	G	G	G	A	G	G	A	G	G	A	G	G	G	H	H	H	G	G	G	G	G
JAX00050408	14	14772331	0	T	A	T	T	A	T	T	A	A	T	T	A	T	T	T	A	T	A	T	T	T	T	T	A	T	T	A	T	A	T	T	A	H	A	A	T	T	T	H	A	H	T	T	T	H	A
JAX00050409	14	14772525	1	T	C	T	T	C	T	T	C	C	T	T	C	T	T	T	C	T	C	T	T	T	T	T	C	T	T	C	T	C	T	T	C	H	C	C	T	T	T	H	C	H	T	T	T	H	C
JAX00373732	14	14786060	0	A	C	A	A	C	A	A	C	C	A	A	C	A	A	A	C	A	C	A	A	A	A	A	C	A	A	C	A	C	A	A	C	H	C	C	A	A	A	H	C	H	A	A	A	H	C
JAX00373733	14	14789823	0	T	G	T	T	G	T	T	G	G	T	T	G	T	T	T	G	T	G	T	T	T	T	T	G	T	T	G	T	G	T	T	G	H	G	G	T	T	T	H	G	H	T	T	T	H	G
JAX00373734	14	14797756	1	G	C	C	G	G	C	C	C	G	G	G	H	H	G	H	C	G	G	G	C	G	C	C	G	G	C	C	C	G	C	H	G	H	C	G	C	C	G	H	H	H	H	C	G	C	C
JAX00373735	14	14798180	0	C	T	C	C	C	C	C	T	C	C	C	H	C	C	C	T	C	C	C	C	C	C	C	C	C	C	T	C	C	C	C	C	H	T	C	C	C	C	C	H	C	C	C	C	H	T
JAX00373736	14	14798260	1	A	G	G	A	A	G	G	A	A	A	A	A	H	A	H	A	A	A	A	G	A	G	G	A	A	G	A	G	A	G	H	A	A	A	A	G	G	A	H	A	H	H	G	A	H	A
JAX00373737	14	14798394	0	T	C	C	T	C	C	C	C	C	T	T	C	H	T	H	C	T	C	T	C	T	C	C	C	T	C	C	C	C	C	H	C	H	C	C	C	C	T	C	C	C	H	C	T	C	C
JAX00373739	14	14804717	0	G	A	G	G	A	G	G	G	A	G	G	H	G	G	G	G	G	A	G	G	G	G	G	A	G	G	G	G	A	G	G	A	G	G	A	G	G	G	H	H	H	G	G	G	G	G
JAX00050412	14	14822226	0	A	C	A	A	C	A	A	C	C	A	A	C	A	A	H	C	A	C	A	A	A	A	A	C	A	A	C	A	C	A	A	C	H	C	C	A	A	A	H	C	H	A	A	A	H	C
JAX00050413	14	14822417	0	C	T	C	C	T	C	C	T	T	C	C	T	C	C	C	T	C	T	C	C	C	C	C	T	C	C	T	C	T	C	C	T	H	T	T	C	C	C	H	T	H	C	C	C	H	T
JAX00050414	14	14860993	1	C	T	C	C	T	C	C	C	T	C	C	H	C	C	C	C	C	T	C	C	C	C	C	T	C	C	C	C	T	C	C	T	C	C	T	C	C	C	H	H	H	C	C	C	C	C
JAX00050415	14	14872354	0	G	A	A	G	G	A	A	A	G	G	G	G	H	G	H	H	G	G	G	A	G	A	A	G	G	A	A	A	G	A	A	G	H	A	G	A	A	G	H	H	H	H	A	G	A	H
JAX00050416	14	14872370	1	G	A	A	G	G	A	A	A	G	G	G	H	H	G	H	A	G	G	G	A	G	A	A	G	G	A	A	A	G	A	H	G	H	A	G	A	A	G	H	H	H	H	A	G	A	A
JAX00373742	14	14872382	1	G	T	G	G	G	G	G	T	G	G	G	H	G	G	G	T	G	G	G	G	G	G	G	G	G	G	T	G	G	G	G	G	H	T	G	G	G	G	G	H	G	G	G	G	H	T
JAX00373743	14	14902449	0	C	T	C	C	C	C	C	T	C	C	C	H	C	C	C	T	C	C	C	C	C	C	C	C	C	C	T	C	C	C	C	C	H	T	C	C	C	C	C	H	C	C	C	C	H	T
JAX00373744	14	14902551	1	C	T	C	C	C	C	C	T	C	C	C	H	C	C	C	T	C	C	C	C	C	C	C	C	C	C	T	C	C	C	C	C	H	T	C	C	C	C	C	H	C	C	C	C	H	T
JAX00373745	14	14918035	0	G	T	G	G	G	G	G	T	T	G	G	H	G	G	G	T	G	T	G	G	G	G	G	T	G	G	T	G	G	G	G	T	H	T	G	G	G	G	H	T	H	G	G	G	H	T
JAX00373746	14	14918915	1	A	G	A	A	A	A	A	G	A	A	A	H	A	A	A	G	A	A	A	A	A	A	A	A	A	A	G	A	A	A	A	A	H	G	A	A	A	A	A	H	A	A	A	A	H	G
JAX00373747	14	14919076	0	A	G	A	A	A	A	A	G	G	A	A	H	A	A	A	G	A	G	A	A	A	A	A	G	A	A	G	A	A	A	A	G	H	G	A	A	A	A	H	G	H	A	A	A	H	G
JAX00373748	14	14919236	1	A	G	G	A	G	G	G	G	G	A	A	G	H	A	H	G	A	G	A	G	A	G	G	G	A	G	G	G	G	G	H	G	H	G	G	G	G	A	G	G	G	H	G	A	G	G
JAX00050420	14	14930217	1	A	T	A	A	T	A	A	A	A	A	A	H	A	A	A	A	A	A	A	A	A	A	A	A	A	A	A	A	T	A	A	A	A	A	T	A	A	A	A	A	A	A	A	A	A	A
JAX00373750	14	14930423	1	G	A	A	G	G	A	A	G	G	G	G	G	H	G	H	G	G	G	G	A	G	A	A	G	G	A	G	A	G	A	H	G	G	G	G	A	A	G	H	G	H	H	A	G	H	G
JAX00050422	14	14947697	0	G	A	G	G	A	G	G	A	G	G	G	H	G	G	G	A	G	G	G	G	G	G	G	G	G	G	A	G	A	G	G	G	H	A	A	G	G	G	G	H	G	G	G	G	H	H
JAX00373755	14	14960263	0	C	T	C	C	T	C	C	T	C	C	C	T	C	C	C	T	C	C	C	C	C	C	C	C	C	C	T	C	T	C	C	C	H	T	T	C	C	C	C	H	C	C	C	C	H	T
JAX00373756	14	14967269	1	C	A	C	C	A	C	C	C	C	C	C	H	C	C	C	C	C	C	C	C	C	C	C	C	C	C	C	C	A	C	C	C	C	C	A	C	C	C	C	C	C	C	C	C	C	C
JAX00373757	14	14967356	0	G	T	G	G	T	G	G	G	G	G	G	H	G	G	G	G	G	G	G	G	G	G	G	G	G	G	G	G	T	G	G	G	G	G	T	G	G	G	G	G	G	G	G	G	G	G
JAX00373759	14	14970046	0	G	A	A	G	G	A	A	G	G	G	G	G	H	G	H	G	G	G	G	A	G	A	A	G	G	A	G	A	G	A	H	G	G	G	G	A	A	G	H	G	H	H	A	G	H	G
JAX00373760	14	14975656	0	A	C	C	A	A	C	C	C	A	A	H	C	H	H	H	C	A	H	H	C	A	C	C	A	A	C	C	C	A	C	H	A	H	C	A	C	C	A	H	H	H	H	C	A	C	C
JAX00050423	14	14977080	0	G	A	G	G	A	G	G	G	A	G	G	H	G	G	G	G	G	A	G	G	G	G	G	A	G	G	G	G	A	G	G	A	G	G	A	G	G	G	G	H	H	G	G	G	G	G
JAX00373762	14	14995171	1	A	G	A	A	A	A	A	G	A	A	A	H	A	A	A	G	A	A	A	A	A	A	A	A	A	A	G	A	A	A	A	A	H	G	A	A	A	A	A	H	A	A	A	A	H	G
JAX00373763	14	14996177	0	T	C	C	T	C	C	C	C	C	T	T	C	H	T	H	C	T	C	T	C	T	C	C	C	T	C	C	C	C	C	H	C	C	C	C	C	C	T	C	C	C	H	C	T	C	C
JAX00373764	14	14996243	1	C	T	C	C	T	C	C	T	T	C	C	T	C	C	C	T	C	T	C	C	C	C	C	T	C	C	T	C	T	C	C	T	H	T	T	C	C	C	H	T	H	C	C	C	H	T
JAX00050426	14	15020139	1	C	A	A	C	C	A	A	C	C	C	C	C	H	C	H	C	C	C	C	A	C	A	A	C	C	A	C	A	C	A	H	C	C	C	C	A	A	C	H	C	H	H	A	C	H	C
JAX00050428	14	15029785	0	G	A	G	G	A	G	G	G	A	G	G	H	G	G	G	G	G	A	G	G	G	G	G	A	G	G	G	G	A	G	G	A	G	G	A	G	G	G	G	H	H	G	G	G	G	G
JAX00050429	14	15046584	1	C	G	C	C	G	C	C	G	G	C	C	G	C	C	C	G	C	G	C	C	C	C	C	G	C	C	G	C	G	C	C	G	H	G	G	C	C	C	H	G	H	C	C	C	H	G
JAX00373769	14	15051591	0	A	G	A	A	A	A	A	G	A	A	A	G	A	A	H	G	A	H	H	A	A	A	A	A	A	A	G	A	A	A	A	A	H	G	A	A	A	A	A	H	A	A	A	A	H	G
JAX00050431	14	15069256	1	A	G	A	A	G	A	A	G	G	A	A	G	A	A	A	G	A	G	A	A	A	A	A	G	A	A	G	A	G	A	A	G	H	G	G	A	A	A	H	G	H	A	A	A	H	G
JAX00050432	14	15083409	0	A	T	T	A	T	T	A	T	T	A	A	T	H	A	H	T	A	T	A	T	A	T	H	T	A	A	T	T	T	T	H	T	H	T	T	T	T	A	T	T	T	A	A	A	T	T
JAX00187934	14	15083585	0	G	A	G	G	A	G	G	A	A	G	G	A	G	G	G	A	G	A	G	G	G	G	G	A	G	G	A	G	A	G	G	A	H	A	A	G	G	G	H	A	H	G	G	G	H	A
JAX00373772	14	15085230	1	C	T	T	C	C	T	C	C	C	C	C	C	H	C	H	C	C	C	C	T	C	T	H	C	C	C	C	T	C	T	H	C	C	C	C	T	T	C	H	C	H	C	C	C	H	C
JAX00373773	14	15090411	1	C	G	G	C	C	G	C	C	C	C	C	C	H	C	H	C	C	C	C	G	C	G	H	C	C	C	C	G	C	G	H	C	C	C	C	G	G	C	H	C	H	C	C	C	H	C
JAX00050434	14	15097806	0	A	G	A	A	G	A	A	A	G	A	A	H	A	A	A	A	A	G	A	A	A	A	A	G	A	A	A	A	G	A	A	G	A	A	G	A	A	A	H	H	H	A	A	A	A	A
JAX00373776	14	15106114	0	A	G	G	A	G	G	A	G	G	A	A	G	A	A	H	G	A	G	A	G	A	G	H	G	A	A	G	G	G	G	H	G	H	G	G	G	G	A	G	G	G	A	A	A	G	G
JAX00373777	14	15108121	1	G	T	T	G	T	T	G	T	T	G	G	T	H	G	H	T	G	T	G	T	G	T	H	T	G	G	T	T	T	T	H	T	H	T	T	T	T	G	T	T	T	G	G	G	T	T
JAX00373778	14	15117138	0	G	A	A	G	G	A	G	G	G	G	G	G	H	G	H	G	G	G	G	A	G	A	H	G	G	G	G	A	G	A	H	G	G	G	G	A	A	G	H	G	H	G	G	G	H	G
JAX00373779	14	15117888	0	G	A	A	G	G	A	G	G	G	G	G	G	H	G	H	G	G	G	G	A	G	A	H	G	G	G	G	A	G	A	H	G	G	G	G	A	A	G	H	G	H	G	G	G	H	G
JAX00373780	14	15119636	0	C	T	T	C	C	T	C	T	T	C	C	H	H	C	H	T	C	T	C	T	C	T	H	T	C	C	T	T	C	T	H	T	H	T	C	T	T	C	T	T	T	C	C	C	T	T
JAX00373781	14	15120355	0	C	G	G	C	G	G	C	G	G	C	C	G	H	C	G	G	C	G	C	G	C	G	H	G	C	C	G	G	G	G	H	G	H	G	G	G	G	C	G	G	G	C	C	C	G	G
JAX00373784	14	15125100	1	A	C	A	A	C	A	A	A	A	A	A	H	A	A	A	A	A	A	A	A	A	A	A	A	A	A	A	A	C	A	A	A	A	A	C	A	A	A	A	A	A	A	A	A	A	A
JAX00373785	14	15139767	1	A	G	A	A	G	A	A	G	A	A	A	G	A	A	A	G	A	A	A	A	A	A	A	A	A	A	G	A	G	A	A	A	H	G	G	A	A	A	A	H	A	A	A	A	H	G
JAX00050435	14	15140923	1	A	G	A	A	G	A	A	G	G	A	A	G	A	A	A	G	A	G	A	A	A	A	A	G	A	A	G	A	G	A	A	G	H	G	G	A	A	A	H	G	H	A	A	A	H	G
JAX00050436	14	15141009	0	G	C	G	G	C	G	G	C	C	G	G	C	G	G	G	C	G	C	G	G	G	G	G	C	G	G	C	G	C	G	G	C	H	C	C	G	G	G	H	C	H	G	G	G	H	C
JAX00050437	14	15141181	1	G	A	G	G	A	G	G	G	G	G	G	H	G	G	G	G	G	G	G	G	G	G	G	G	G	G	G	G	A	G	G	G	G	G	A	G	G	G	G	G	G	G	G	G	G	G
JAX00373788	14	15149936	0	T	C	T	T	T	T	T	C	T	T	T	H	T	T	T	C	T	T	H	T	T	T	T	T	T	T	C	T	T	T	T	T	H	C	T	T	T	T	T	H	T	T	T	T	H	C
JAX00373789	14	15150034	0	T	G	T	T	G	T	T	T	G	T	T	H	T	T	T	T	T	G	T	T	T	T	T	G	T	T	T	T	G	T	T	G	T	T	G	T	T	T	H	H	H	T	T	T	T	T
JAX00373791	14	15167308	0	G	A	G	G	G	G	G	G	G	A	G	G	G	A	G	G	A	G	A	G	A	G	G	G	G	G	G	G	G	G	G	G	H	G	G	G	G	H	G	G	G	H	G	H	G	G
JAX00050438	14	15169235	1	C	G	C	C	G	C	C	C	G	C	C	H	C	C	C	C	C	G	C	C	C	C	C	G	C	C	C	C	G	C	C	G	C	C	G	C	C	C	H	H	H	C	C	C	C	C
JAX00050439	14	15169252	0	C	T	C	C	T	C	C	C	T	C	C	H	C	C	C	C	C	T	C	C	C	C	C	T	C	C	C	C	T	C	C	T	C	C	T	C	C	C	H	H	H	C	C	C	C	C
JAX00373793	14	15177633	0	A	G	A	A	A	A	A	A	A	G	A	A	A	G	A	A	G	A	G	A	G	A	A	A	A	A	A	A	A	A	A	A	H	A	A	A	A	H	A	A	A	H	A	H	A	A
JAX00050440	14	15177666	1	C	A	C	C	A	C	C	A	A	C	C	A	C	C	C	A	C	A	C	C	C	C	C	A	C	C	A	C	A	C	C	A	H	A	A	C	C	C	H	A	H	C	C	C	H	A
JAX00373796	14	15204398	1	G	T	G	G	G	G	G	T	G	G	G	H	G	G	G	T	G	G	G	G	G	G	G	G	G	G	T	G	G	G	G	G	H	T	G	G	G	G	G	H	G	G	G	G	H	T
JAX00373797	14	15218219	0	G	C	G	G	G	G	G	G	C	G	G	G	G	G	G	G	G	C	G	G	G	G	G	C	G	G	G	G	G	G	G	C	G	G	G	G	G	G	H	H	H	G	G	G	G	G
JAX00050441	14	15219551	1	G	C	G	G	C	G	G	G	G	G	G	H	G	G	G	G	G	G	G	G	G	G	G	G	G	G	G	G	C	G	G	G	G	G	C	G	G	G	G	G	G	G	G	G	G	G
JAX00050442	14	15223375	1	G	A	G	G	A	G	G	G	G	G	G	H	G	G	G	G	G	G	G	G	G	G	G	G	G	G	G	G	A	G	G	G	G	G	A	G	G	G	G	G	G	G	G	G	G	G
JAX00050443	14	15223646	0	C	T	C	C	T	C	C	T	T	C	C	H	T	C	T	C	C	T	C	C	C	H	C	T	C	C	C	C	T	C	C	T	C	C	T	C	C	C	H	H	H	C	T	C	C	C
JAX00373798	14	15223682	1	T	C	T	T	T	T	T	T	C	T	T	T	T	T	T	T	T	C	T	T	T	T	T	C	T	T	T	T	T	T	T	C	T	T	T	T	T	T	H	H	H	T	T	T	T	T
JAX00373799	14	15224397	1	A	G	A	A	G	A	A	G	G	A	A	G	A	A	A	G	A	G	A	A	A	A	A	G	A	A	G	A	G	A	A	G	H	G	G	A	A	A	H	G	H	A	A	A	H	G
JAX00373800	14	15228677	1	G	A	G	G	A	G	G	G	A	G	G	H	G	G	G	G	G	A	G	G	G	G	G	A	G	G	G	G	A	G	G	A	G	G	A	G	G	G	H	H	H	G	G	G	G	G
JAX00373803	14	15233617	0	C	T	C	C	T	C	C	T	T	T	C	T	C	T	C	T	T	T	T	C	T	C	C	T	C	C	T	C	T	C	C	T	T	T	T	C	C	H	H	T	H	H	C	H	H	T
JAX00050444	14	15248376	0	A	C	A	A	C	A	A	C	C	A	A	C	A	A	A	C	A	C	A	A	A	A	A	C	A	A	C	A	C	A	A	C	H	C	C	A	A	A	H	C	H	A	A	A	H	C
JAX00373804	14	15250502	0	T	C	T	T	T	T	T	C	T	T	T	H	T	T	T	C	T	T	T	T	T	T	T	T	T	T	C	T	T	T	T	T	H	C	T	T	T	T	T	H	T	T	T	T	H	C
JAX00373805	14	15251152	0	A	G	A	A	G	A	A	G	G	G	A	G	A	G	A	G	G	G	G	A	G	A	A	G	A	A	G	A	G	A	A	G	G	G	G	A	A	H	H	G	H	H	A	H	H	G
JAX00050445	14	15253674	0	C	T	C	C	T	C	C	T	T	C	C	T	C	C	C	T	C	T	C	C	C	C	C	T	C	C	T	C	T	C	C	T	H	T	T	C	C	C	H	T	H	C	C	C	H	T
JAX00373806	14	15257469	0	A	G	A	A	G	A	A	G	G	A	A	G	A	A	A	G	A	G	A	A	A	A	A	G	A	A	G	A	G	A	A	G	H	G	G	A	A	A	H	G	H	A	A	A	H	G
JAX00373807	14	15261133	0	A	G	A	A	G	A	A	G	G	A	A	G	A	A	A	G	A	G	A	A	A	A	A	G	A	A	G	A	G	A	A	G	H	G	G	A	A	A	A	G	H	A	A	A	H	G
JAX00373812	14	15279387	0	T	C	T	T	C	T	T	T	C	T	T	H	T	T	T	T	T	C	T	T	T	T	T	C	T	T	T	T	C	T	T	C	T	T	C	T	T	T	H	H	H	T	T	T	T	T
JAX00373816	14	15286860	1	G	A	G	G	G	G	G	G	G	A	G	G	G	A	G	G	A	G	A	G	A	G	G	G	G	G	G	G	G	G	G	G	H	G	G	G	G	H	G	G	G	H	G	H	G	G
JAX00373817	14	15287737	1	G	A	A	G	G	A	G	G	G	G	G	G	H	G	H	G	G	G	G	A	G	A	H	G	G	G	G	A	G	A	H	G	G	G	G	A	A	G	H	G	H	G	G	G	H	G
JAX00373818	14	15288827	1	C	G	G	C	G	G	C	G	G	C	C	G	H	C	H	G	C	G	C	G	C	G	H	G	C	C	G	G	G	G	H	G	H	G	G	G	G	C	G	G	G	C	C	C	G	G
JAX00373819	14	15289006	0	G	T	T	G	G	T	G	G	G	G	G	G	H	G	T	G	G	G	G	H	G	T	H	G	H	G	G	T	G	T	T	G	G	G	G	T	T	G	H	G	H	G	G	G	H	G
JAX00373820	14	15291306	0	T	C	C	T	C	C	T	C	C	T	T	C	H	T	H	C	T	C	T	C	T	C	C	C	T	T	C	C	C	C	H	C	H	C	C	C	C	T	C	C	C	T	T	T	C	C
JAX00373821	14	15291532	0	C	T	T	C	C	T	C	T	C	C	C	H	H	C	H	T	C	C	C	T	C	T	H	C	C	C	T	T	C	T	H	C	H	T	C	T	T	C	H	H	H	C	C	C	T	T
JAX00373822	14	15291608	0	A	T	T	A	A	T	A	A	A	A	A	A	H	A	H	A	A	A	A	T	A	T	H	A	A	A	A	T	A	T	H	A	A	A	A	T	T	A	H	A	H	A	A	A	H	A
JAX00373824	14	15291953	1	G	A	G	G	G	G	G	A	G	G	G	H	G	G	G	A	G	G	G	G	G	G	G	G	G	G	A	G	G	G	G	G	H	A	G	G	G	G	G	H	G	G	G	G	H	A
JAX00373825	14	15292023	1	T	C	C	T	C	C	T	C	T	T	T	C	H	T	H	C	T	T	T	C	T	C	H	T	T	T	C	C	C	C	H	T	H	C	C	C	C	T	H	H	H	T	T	T	C	C
JAX00050447	14	15302033	1	G	A	G	G	A	G	G	G	A	G	G	H	G	G	G	G	G	A	G	G	G	G	G	A	G	G	G	G	A	G	G	A	G	G	A	G	G	G	H	H	H	G	G	G	G	G
JAX00050448	14	15302140	0	G	A	G	G	A	G	G	G	A	G	G	H	G	G	G	G	G	A	G	G	G	G	G	A	G	G	G	G	A	G	G	A	G	G	A	G	G	G	H	H	H	G	G	G	G	G
JAX00050449	14	15308980	0	G	A	G	G	A	G	G	G	A	A	G	H	G	A	G	G	A	A	A	G	A	G	G	A	G	G	G	G	A	G	G	A	H	G	A	G	G	H	H	H	H	H	G	H	G	G
JAX00373828	14	15310858	1	T	C	T	T	C	T	T	T	C	T	T	H	T	T	T	T	T	C	T	T	T	T	T	C	T	T	T	T	C	T	T	C	T	T	C	T	T	T	H	H	H	T	T	T	T	T
JAX00373829	14	15311341	1	G	A	G	G	G	G	G	G	G	A	G	G	G	A	G	G	A	G	A	G	A	G	G	G	G	G	G	G	G	G	G	G	H	G	G	G	G	H	G	G	G	H	G	H	G	G
JAX00373830	14	15315147	0	A	G	G	A	G	G	A	G	G	A	A	G	H	A	H	G	A	G	A	G	A	G	H	G	A	A	G	G	G	G	H	G	H	G	G	G	G	A	G	G	G	A	A	A	G	G
JAX00373831	14	15315235	1	A	G	G	A	G	G	A	G	G	A	A	G	H	A	H	G	A	G	A	G	A	G	H	G	A	A	G	G	G	G	H	G	H	G	G	G	G	A	G	G	G	A	A	A	G	G
JAX00373833	14	15316595	0	C	T	C	C	C	C	C	C	T	C	C	C	C	C	C	C	C	T	C	C	C	C	C	T	C	C	C	C	C	C	C	T	C	C	C	C	C	C	H	H	H	C	C	C	C	C
JAX00373834	14	15316797	0	G	A	G	G	A	G	G	G	G	G	G	H	G	G	G	G	G	G	G	G	G	G	G	G	G	G	G	G	A	G	G	G	G	G	A	G	G	G	G	G	G	G	G	G	G	G
JAX00373835	14	15316951	1	T	G	T	T	T	T	T	T	T	G	T	T	T	G	T	T	G	T	G	T	G	T	T	T	T	T	T	T	T	T	T	T	H	T	T	T	T	H	T	T	T	H	T	H	T	T
JAX00050450	14	15327056	1	C	T	T	C	C	T	C	C	C	T	C	C	H	T	H	C	T	C	T	T	T	T	H	C	C	C	C	T	C	T	H	C	H	C	C	T	T	H	H	C	H	H	C	H	H	C
JAX00373836	14	15337728	1	G	A	G	G	G	G	G	A	A	G	G	H	G	G	G	A	G	A	G	G	G	G	G	A	G	G	A	G	G	G	G	A	H	A	G	G	G	G	H	A	H	G	G	G	H	A
JAX00187936	14	15338723	0	T	C	C	T	C	C	T	C	C	C	T	C	H	C	H	C	C	C	C	C	C	C	C	C	T	H	C	C	C	C	H	C	C	C	C	C	C	H	C	C	C	H	T	H	C	C
JAX00050451	14	15345840	1	A	G	A	A	G	A	A	A	A	G	A	H	A	G	A	A	G	A	G	A	G	A	A	A	A	A	A	A	G	A	A	A	H	A	G	A	A	H	A	A	A	H	A	H	A	A
JAX00050452	14	15346210	0	C	T	T	C	C	T	C	C	C	C	C	C	H	C	H	C	C	C	C	T	C	T	H	C	C	C	C	T	C	T	H	C	C	C	C	T	T	C	H	C	H	C	C	C	H	C
JAX00373837	14	15348509	1	C	A	C	C	C	C	C	A	C	C	C	H	C	C	C	A	C	C	C	C	C	C	C	C	C	C	A	C	C	C	C	C	H	A	C	C	C	C	C	H	C	C	C	C	H	A
JAX00373838	14	15349261	0	A	C	C	A	A	C	A	A	A	C	A	A	H	C	H	A	C	A	C	C	C	C	H	A	A	A	A	C	A	C	H	A	H	A	A	C	C	H	H	A	H	H	A	H	H	A
JAX00373839	14	15349281	0	G	A	G	G	G	G	G	A	A	G	G	H	G	G	G	A	G	A	G	G	G	G	G	A	G	G	A	G	G	G	G	A	H	A	G	G	G	G	H	A	H	G	G	G	H	A
JAX00373846	14	15355403	1	A	T	A	A	T	A	A	T	T	A	A	T	A	A	A	T	A	T	A	A	A	A	A	T	A	A	T	A	T	A	A	T	H	T	T	A	A	A	H	T	H	A	A	A	H	T
JAX00373848	14	15356450	1	G	A	G	G	A	G	G	A	A	G	G	A	G	G	G	A	G	A	G	G	G	G	G	A	G	G	A	G	A	G	G	A	H	A	A	G	G	G	H	A	H	G	G	G	H	A
JAX00050453	14	15370882	0	G	T	G	G	T	G	G	G	T	G	G	H	G	G	G	G	G	T	G	G	G	G	G	T	G	G	G	G	T	G	G	T	G	G	T	G	G	G	H	H	H	G	G	G	G	G
JAX00373850	14	15371438	0	G	A	G	G	A	G	G	A	A	G	G	A	G	G	G	A	G	A	G	G	G	G	G	A	G	G	A	G	A	G	G	A	H	A	A	G	G	G	H	A	H	G	G	G	H	A
JAX00373851	14	15374641	0	T	C	T	T	C	T	T	T	C	T	H	H	T	T	T	T	T	C	H	T	T	T	T	C	T	T	T	T	C	T	T	C	T	T	C	T	T	T	H	H	H	T	T	T	T	T
JAX00373852	14	15386378	0	A	G	A	A	G	A	A	A	A	A	A	H	A	A	A	A	A	A	A	A	A	A	A	A	A	A	A	A	G	A	A	A	A	A	G	A	A	A	A	A	A	A	A	A	A	A
JAX00050454	14	15387429	0	G	A	G	G	A	G	G	G	A	G	G	H	G	G	G	G	G	A	G	G	G	G	G	A	G	G	G	G	A	G	G	A	G	G	A	G	G	G	H	H	H	G	G	G	G	G
JAX00050455	14	15387578	0	A	C	A	A	C	A	A	C	C	A	A	C	A	A	A	C	A	C	A	A	A	A	A	C	A	A	C	A	C	A	A	C	H	C	C	A	A	A	A	C	H	A	A	A	H	C
JAX00050456	14	15407479	1	G	A	G	G	A	G	G	G	A	G	G	H	G	G	G	G	G	A	G	G	G	G	G	A	G	G	G	G	A	G	G	A	G	G	A	G	G	G	H	H	H	G	G	G	G	G
JAX00050457	14	15407784	0	T	C	T	T	C	T	T	C	C	T	T	C	T	T	T	C	T	C	T	T	T	T	T	C	T	T	C	T	C	T	T	C	H	C	C	T	T	T	C	C	H	T	T	T	H	C
JAX00373854	14	15419224	0	A	C	A	A	C	A	A	C	C	A	H	C	A	A	A	C	A	C	A	A	A	A	A	C	A	A	C	H	C	A	A	C	H	C	C	A	A	A	H	C	H	A	A	A	H	C
JAX00373856	14	15420390	1	G	C	G	G	G	G	G	C	G	G	G	H	G	G	G	C	G	G	G	G	G	G	G	G	G	G	C	G	G	G	G	G	H	C	G	G	G	G	G	H	G	G	G	G	H	C
JAX00373857	14	15420899	1	T	C	T	T	T	T	T	C	T	T	T	H	T	T	T	C	T	T	T	T	T	T	T	T	T	T	C	T	T	T	T	T	H	C	T	T	T	T	T	H	T	T	T	T	H	C
JAX00050460	14	15472207	0	T	C	T	T	C	T	T	C	C	T	T	C	T	T	T	C	T	C	T	T	T	T	T	C	T	T	C	T	C	T	T	C	H	C	C	T	T	T	H	C	H	T	T	T	H	C
JAX00050461	14	15478383	0	G	A	G	G	A	G	G	G	A	G	G	H	G	G	G	G	G	A	G	G	G	G	G	A	G	G	G	G	A	G	G	A	G	G	A	G	G	G	H	H	H	G	G	G	G	G
JAX00373862	14	15492174	0	G	A	G	G	A	G	G	A	A	A	G	A	G	A	G	A	A	A	G	G	A	G	G	A	G	G	A	G	A	G	G	A	A	A	A	G	G	H	H	A	H	H	G	H	H	A
JAX00050462	14	15498074	1	A	G	A	A	G	A	A	A	A	A	A	H	A	A	A	A	A	A	A	A	A	A	A	A	A	A	A	A	G	A	A	A	A	A	G	A	A	A	A	A	A	A	A	A	A	A
JAX00050463	14	15501014	0	G	A	G	G	A	G	G	G	G	G	G	H	G	G	G	G	G	G	G	G	G	G	G	G	G	G	G	G	A	G	G	G	G	G	A	G	G	G	G	G	G	G	G	G	G	G
JAX00050464	14	15501330	0	A	G	A	A	G	A	A	A	G	A	A	H	A	A	A	A	A	G	A	A	A	A	A	G	A	A	A	A	G	A	A	G	A	A	G	A	A	A	H	H	H	A	A	A	A	A
JAX00373867	14	15527069	1	C	T	C	C	T	C	C	C	C	C	C	H	C	C	C	C	C	C	C	C	C	C	C	C	C	C	C	C	T	C	C	C	C	C	T	C	C	C	C	C	C	C	C	C	C	C
JAX00050465	14	15543692	0	C	G	C	C	G	C	C	G	G	C	C	G	C	C	C	G	C	G	C	C	C	C	C	G	C	C	G	C	G	C	C	G	H	G	G	C	C	C	H	G	H	C	C	C	H	G
JAX00050466	14	15546270	1	C	G	C	C	G	C	C	G	G	C	C	G	C	C	C	G	C	G	C	C	C	C	C	G	C	C	G	C	G	C	C	G	H	G	G	C	C	C	H	G	H	C	C	C	H	G
JAX00050467	14	15550544	0	T	C	T	T	C	T	T	C	C	T	T	C	T	T	T	C	T	C	T	T	T	T	T	C	T	T	C	T	C	T	T	C	C	C	C	T	T	T	C	C	H	T	T	T	H	C
JAX00373872	14	15570600	0	A	C	A	A	C	A	A	C	C	A	A	C	A	A	A	C	A	C	H	A	A	A	A	C	A	A	C	A	C	A	A	C	H	C	C	A	A	A	H	C	H	A	A	A	H	C
JAX00373873	14	15576384	0	T	G	T	T	G	T	T	G	G	T	T	G	T	T	T	G	T	G	T	T	T	T	T	G	T	T	G	T	G	T	T	G	H	G	G	T	T	T	H	G	H	T	T	T	H	G
JAX00050468	14	15578754	1	C	T	C	C	T	C	C	T	T	C	C	T	C	C	C	T	C	T	C	C	C	C	C	T	C	C	T	C	T	C	C	T	H	T	T	C	C	C	H	T	H	C	C	C	H	T
JAX00050469	14	15584046	1	C	A	C	C	A	C	C	A	A	C	C	A	C	C	C	A	C	A	C	C	C	C	C	A	C	C	A	C	A	C	C	A	H	A	A	C	C	C	H	A	H	C	C	C	H	A
JAX00050470	14	15584508	0	G	A	G	G	A	G	G	G	A	G	G	H	G	G	G	G	G	A	G	G	G	G	G	A	G	G	G	G	A	G	G	A	G	G	A	G	G	G	H	H	H	G	G	G	G	G
JAX00373876	14	15599113	0	A	G	A	A	A	A	A	G	A	A	A	H	A	A	A	G	A	A	A	A	A	A	A	A	A	A	G	A	A	A	A	A	H	G	A	A	A	A	A	H	A	A	A	A	H	G
JAX00373879	14	15606417	1	G	A	G	G	A	G	G	A	A	G	G	A	G	G	G	A	G	A	G	G	G	G	G	A	G	G	A	G	A	G	G	A	H	A	A	G	G	G	H	A	H	G	G	G	H	A
JAX00050471	14	15607336	0	A	G	A	A	G	A	A	G	G	G	H	G	A	G	A	G	G	G	A	A	G	A	A	G	A	A	G	A	G	A	A	G	G	G	G	A	A	H	H	G	H	H	A	H	A	G
JAX00373882	14	15615494	1	G	A	G	G	G	G	G	G	A	G	G	G	G	G	G	G	G	A	G	G	G	G	G	A	G	G	G	G	G	G	G	A	G	G	G	G	G	G	H	H	H	G	G	G	G	G
JAX00373883	14	15616574	1	T	C	T	T	C	T	T	C	C	C	T	C	T	C	T	C	C	C	T	T	C	T	T	C	T	T	C	T	C	T	T	C	C	C	C	T	T	H	H	C	H	H	T	H	H	C
JAX00050473	14	15618059	1	C	T	C	C	T	C	C	T	T	C	C	T	C	C	C	T	C	T	C	C	C	C	C	T	C	C	T	C	T	C	C	T	H	T	T	C	C	C	H	T	H	C	C	C	H	T
JAX00373887	14	15639653	0	G	A	G	G	G	G	G	G	A	G	G	G	G	G	G	G	G	A	G	G	G	G	G	A	G	G	G	G	G	G	G	A	G	G	G	G	G	G	G	H	H	G	G	G	G	G
JAX00373888	14	15639669	1	G	A	G	G	G	G	G	G	G	A	G	G	G	A	G	G	A	G	G	G	A	G	G	G	G	G	G	G	G	G	G	G	H	G	G	G	G	H	G	G	G	H	G	H	G	G
JAX00373890	14	15643130	0	G	A	G	G	A	G	G	G	G	G	G	G	G	G	G	G	G	G	G	G	G	G	G	G	G	G	G	G	A	H	G	G	G	G	A	G	G	G	G	G	G	G	G	G	G	G
JAX00373893	14	15649139	0	G	A	G	G	G	G	G	A	G	G	G	G	G	G	G	H	G	G	G	G	G	G	G	G	G	G	A	G	G	G	G	G	H	A	G	G	G	G	G	H	G	G	G	G	H	A
JAX00050474	14	15663936	0	G	A	G	G	A	G	G	A	A	A	G	A	G	H	G	A	A	A	G	G	A	G	G	A	G	G	A	G	A	G	G	A	A	A	A	G	G	H	H	A	H	H	G	H	H	A
JAX00050475	14	15664246	1	G	T	G	G	T	G	G	T	T	T	G	T	G	T	G	T	T	T	G	G	T	G	G	T	G	G	T	G	T	G	G	T	T	T	T	G	G	H	H	T	H	H	G	H	H	T
JAX00050476	14	15664263	1	C	T	C	C	T	C	C	T	T	T	C	T	C	T	C	T	T	T	C	C	T	C	C	T	C	C	T	C	T	C	C	T	T	T	T	C	C	H	H	T	H	H	C	H	H	T
JAX00373895	14	15674118	1	G	A	G	G	A	G	G	G	A	G	G	A	G	G	G	G	G	A	G	G	G	G	G	A	G	G	G	G	A	G	G	A	G	G	A	G	G	G	H	H	H	G	G	G	G	G
JAX00373896	14	15676617	1	G	A	G	G	A	G	G	A	A	G	G	A	G	G	G	A	G	A	G	G	G	G	G	A	G	G	A	G	A	G	G	A	H	A	A	G	G	G	H	A	H	G	G	G	H	A
JAX00373897	14	15683725	0	C	T	C	C	T	C	T	T	T	T	C	T	C	T	C	T	T	T	C	C	T	C	H	T	C	T	T	C	T	C	C	T	T	T	T	C	C	H	H	T	H	T	T	H	H	T
JAX00050477	14	15694698	0	T	C	T	T	C	T	C	T	C	C	T	C	T	C	T	T	C	C	T	T	C	T	H	C	T	C	T	T	C	T	T	C	H	T	C	T	T	H	H	H	H	C	C	H	T	T
JAX00050479	14	15718443	1	T	A	T	T	A	T	T	T	A	T	T	A	T	T	T	T	T	A	T	T	T	T	T	A	T	T	T	T	A	T	T	A	T	T	A	T	T	T	H	H	H	T	T	T	T	T
JAX00373901	14	15736473	1	C	T	C	C	T	C	C	T	T	C	C	T	C	C	C	T	C	T	C	C	C	C	C	T	C	C	T	C	T	C	C	T	H	T	T	C	C	C	H	T	H	C	C	C	H	T
JAX00373902	14	15736613	0	G	T	G	G	T	G	G	G	T	G	G	H	G	G	G	G	G	T	G	G	G	G	G	T	G	G	G	G	T	G	G	T	G	G	T	G	G	G	H	H	H	G	G	G	G	G
JAX00373903	14	15737034	1	T	A	T	T	T	T	A	T	T	A	T	T	T	A	T	T	A	T	T	T	A	T	H	T	T	A	T	T	T	T	T	T	H	T	T	T	T	H	T	T	T	A	A	H	T	T
JAX00050481	14	15753263	1	A	G	A	A	G	A	A	G	G	A	A	G	A	A	A	G	A	G	A	A	A	A	A	G	A	A	G	A	G	A	A	G	H	G	G	A	A	A	H	G	H	A	A	A	H	G
JAX00050482	14	15753335	0	G	A	G	G	A	G	G	G	A	G	G	H	G	G	G	G	G	A	G	G	G	G	G	A	G	G	G	G	A	G	G	A	G	G	A	G	G	G	H	H	H	G	G	G	G	G
JAX00373913	14	15755530	1	G	A	G	G	A	G	G	G	G	G	G	H	G	G	G	G	G	G	G	G	G	G	G	G	G	G	G	G	A	G	G	G	G	G	A	G	G	G	G	G	G	G	G	G	G	G
JAX00373916	14	15761724	1	T	C	T	T	C	T	T	C	C	C	T	C	T	C	T	C	C	C	T	T	C	T	T	C	T	T	C	T	C	T	T	C	C	C	C	T	T	H	H	C	H	H	T	H	H	C
JAX00204322	14	15780800	0	C	G	G	C	C	C	C	C	C	C	C	C	C	C	C	C	C	C	G	G	C	G	C	C	C	C	C	H	C	C	C	C	C	C	C	H	C	C	C	C	C	C	C	C	C	C
JAX00373921	14	15845798	0	G	A	G	G	G	G	A	G	G	G	G	G	G	G	G	G	G	G	G	G	G	G	H	G	G	A	G	G	G	G	G	G	G	G	G	G	G	G	G	G	G	H	A	G	G	G
JAX00373922	14	15846144	1	G	A	G	G	G	G	A	G	G	G	G	G	G	G	G	G	G	G	G	G	G	G	H	G	G	A	G	G	G	G	G	G	G	G	G	G	G	G	G	G	G	H	A	G	G	G
JAX00373925	14	15846850	0	G	A	G	G	A	G	A	A	A	G	G	A	G	G	G	A	G	A	G	G	G	G	H	A	G	A	A	G	A	G	G	A	H	A	A	G	G	G	H	A	H	H	A	G	H	A
JAX00050489	14	15850588	1	C	G	C	C	G	C	C	C	G	C	C	H	C	C	C	C	C	G	C	C	C	C	C	G	C	C	C	C	G	C	C	G	C	C	G	C	C	C	H	H	H	C	C	C	C	C
JAX00050490	14	15858691	1	A	G	A	A	G	A	A	A	G	A	A	H	A	A	A	A	A	G	A	A	A	A	A	G	A	A	A	A	G	A	A	G	A	A	G	A	A	A	H	H	H	A	A	A	A	A
JAX00050491	14	15868519	0	A	G	A	A	G	A	A	A	G	A	A	H	A	A	A	A	A	G	A	A	A	A	A	G	A	A	A	A	G	A	A	G	A	A	G	A	A	A	H	H	H	A	A	A	A	A
JAX00373930	14	15876783	0	T	C	T	T	T	T	T	C	C	T	T	H	T	T	T	C	T	C	T	T	T	T	T	C	T	T	C	T	T	T	T	C	H	C	T	T	T	T	H	C	C	T	T	T	H	C
JAX00373931	14	15877312	1	T	C	T	T	T	T	T	T	C	T	T	T	T	T	T	T	T	C	T	T	T	T	T	C	T	T	T	T	T	T	T	C	T	T	T	T	T	T	H	H	H	T	T	T	T	T
JAX00373935	14	15887379	1	G	A	G	G	G	G	A	G	G	G	G	G	G	G	G	G	G	G	G	G	G	G	H	G	G	A	G	G	G	G	G	G	G	G	G	G	G	G	G	G	G	H	A	G	G	G
JAX00050492	14	15888303	1	C	A	C	C	A	C	C	C	A	C	C	H	C	C	C	C	C	A	C	C	C	C	C	A	C	C	C	C	A	C	C	A	C	C	A	C	C	C	H	H	H	C	C	C	C	C
JAX00373937	14	15898068	1	A	C	A	A	A	A	A	C	C	A	A	H	A	A	A	C	A	C	A	A	A	A	A	C	A	A	C	A	A	A	A	C	H	C	A	A	A	A	H	C	H	A	A	A	H	C
JAX00373939	14	15904524	0	T	C	T	T	C	T	C	C	C	T	T	C	T	T	T	C	T	C	T	T	T	T	H	C	T	C	C	T	C	H	T	C	H	C	C	T	T	T	H	C	H	H	C	T	H	C
JAX00373940	14	15904775	0	G	A	G	G	G	G	G	A	G	G	G	H	G	G	G	A	G	G	G	G	G	G	G	G	G	G	A	G	G	G	G	G	H	A	G	G	G	G	G	H	G	G	G	G	H	A
JAX00373941	14	15904803	1	A	G	A	A	G	A	G	G	G	G	A	G	A	G	A	G	G	G	A	A	G	A	H	G	A	G	G	A	G	A	A	G	G	G	G	A	A	H	H	G	H	G	G	H	H	G
JAX00373942	14	15905111	1	G	A	G	G	A	G	G	A	G	G	G	A	G	G	G	A	G	G	G	G	G	G	G	G	G	G	A	G	A	G	G	G	H	A	A	G	G	G	G	H	G	G	G	G	H	A
JAX00050493	14	15905842	1	G	T	G	G	T	G	G	T	T	G	G	T	G	G	G	T	G	T	G	G	G	G	G	T	G	G	T	G	T	G	G	T	H	T	T	G	G	G	H	T	H	G	G	G	H	T
JAX00373943	14	15906160	0	C	A	C	C	C	C	C	C	A	C	C	C	C	C	C	C	C	A	C	C	C	C	C	A	C	C	C	C	C	C	C	A	C	C	C	C	C	C	H	H	H	C	C	C	C	C
JAX00050494	14	15906337	1	A	T	A	A	T	A	A	A	T	A	A	H	A	A	A	A	A	T	A	A	A	A	A	T	A	A	A	A	T	A	A	T	A	A	T	A	A	A	H	H	H	A	A	A	A	A
JAX00373944	14	15906615	1	C	T	C	C	C	C	T	C	C	C	C	C	C	C	C	C	C	C	C	C	C	C	H	C	C	T	C	C	C	C	C	C	C	C	C	C	C	C	C	C	C	H	T	C	C	C
JAX00373945	14	15906835	1	C	A	C	C	A	C	C	C	C	C	C	H	C	C	C	C	C	C	C	C	C	C	C	C	C	C	C	C	A	C	C	C	C	C	A	C	C	C	C	C	C	C	C	C	C	C
JAX00050497	14	15934609	1	T	C	T	T	C	T	T	C	C	T	T	C	T	T	T	C	T	C	T	T	T	T	T	C	T	T	C	T	C	T	T	C	H	C	C	T	T	T	H	C	H	T	T	T	H	C
JAX00373946	14	15944547	0	T	G	T	T	G	T	T	G	G	T	T	G	T	T	T	G	T	G	T	T	T	T	T	G	T	T	G	T	G	T	T	G	H	G	G	T	T	T	H	G	H	T	T	T	H	G
JAX00373948	14	15947188	0	G	A	G	G	G	G	G	G	G	A	G	G	G	A	G	G	A	G	G	G	A	G	G	G	G	G	G	G	G	G	G	G	H	G	G	G	G	H	G	G	G	H	G	H	G	G
JAX00373949	14	15949830	1	A	G	A	A	A	A	A	G	A	A	A	H	A	A	A	G	A	A	A	A	A	A	A	A	A	A	G	A	A	A	A	A	H	G	A	A	A	A	A	H	A	A	A	A	H	G
JAX00373950	14	15951491	0	C	T	C	C	T	C	C	C	C	C	C	H	C	C	C	C	C	C	C	C	C	C	C	C	C	C	C	C	T	C	C	C	C	C	T	C	C	C	C	C	C	C	C	C	C	C
JAX00373951	14	15952041	0	T	G	T	T	G	T	T	G	G	G	T	G	T	G	T	G	G	G	T	T	G	T	T	G	T	T	G	T	G	T	T	G	G	G	G	T	T	G	G	G	G	H	T	G	G	G
JAX00373952	14	15953193	1	C	A	C	C	C	C	C	C	C	A	C	C	C	A	C	C	A	C	C	C	A	C	C	C	C	C	C	C	C	C	C	C	H	C	C	C	C	H	C	C	C	H	C	H	C	C
JAX00050498	14	15963132	0	A	T	A	A	T	A	A	T	T	T	A	T	A	T	A	T	T	T	A	A	T	A	A	T	A	A	T	A	T	A	A	T	T	T	T	A	A	H	H	T	H	H	A	H	H	T
JAX00373953	14	15967747	0	A	G	A	A	G	A	A	A	G	A	H	H	A	A	A	A	A	G	H	A	A	A	A	G	A	A	A	A	G	A	A	G	A	A	G	A	A	A	H	H	H	A	A	A	A	A
JAX00050499	14	15970690	0	C	A	C	C	A	C	C	C	C	C	C	H	C	C	C	C	C	C	C	C	C	C	C	C	C	C	C	C	A	C	C	C	C	C	A	C	C	C	C	C	C	C	C	C	C	C
JAX00050500	14	15970775	0	G	T	G	G	T	G	G	G	G	G	G	H	G	G	G	G	G	G	G	G	G	G	G	G	G	G	G	G	T	G	G	G	G	G	T	G	G	G	G	G	G	G	G	G	G	G
JAX00373954	14	15970909	1	C	A	C	C	C	C	C	C	A	C	C	C	C	C	C	C	C	A	C	C	C	C	C	A	C	C	C	C	C	C	C	A	C	C	C	C	C	C	H	H	H	C	C	C	C	C
JAX00373955	14	15970971	1	T	C	T	T	C	T	T	C	C	T	T	C	T	T	T	C	T	C	T	T	T	T	T	C	T	T	C	T	C	T	T	C	H	C	C	T	T	T	H	C	H	T	T	T	H	C
JAX00373956	14	15971140	0	G	A	G	G	G	G	G	G	A	G	G	G	G	G	G	G	G	A	G	G	G	G	G	A	G	G	G	G	G	G	G	A	G	G	G	G	G	G	H	H	H	G	G	G	G	G
JAX00373957	14	15984742	1	A	C	A	A	A	A	A	C	C	A	A	H	A	A	A	C	A	C	A	A	A	A	A	C	A	A	C	A	A	A	A	C	H	C	A	A	A	A	H	C	H	A	A	A	H	C
JAX00373958	14	15986799	0	G	C	G	G	G	G	G	C	C	G	H	H	G	G	G	C	G	C	G	G	G	G	G	C	G	G	C	G	G	G	G	C	H	C	G	G	G	G	H	C	H	G	G	G	H	C
JAX00373961	14	16018368	1	G	A	G	G	G	G	G	G	A	G	H	G	G	G	G	G	G	A	G	G	G	G	G	A	G	G	G	G	G	G	G	A	G	G	G	G	G	G	H	H	H	G	G	G	G	G
JAX00373962	14	16018612	1	G	A	G	G	G	G	G	A	G	G	G	H	G	G	G	A	G	G	G	G	G	G	G	G	G	G	A	G	G	G	G	G	H	A	G	G	G	G	G	H	G	G	G	G	H	A
JAX00050501	14	16018730	0	G	A	G	G	A	G	G	A	G	G	G	A	G	G	G	A	G	G	G	G	G	G	G	G	G	G	A	G	A	G	G	G	H	A	A	G	G	G	G	H	G	G	G	G	H	A
JAX00050502	14	16019903	0	C	G	C	C	G	C	C	G	G	C	H	G	C	C	C	G	C	G	C	C	C	C	C	G	C	C	G	C	G	C	C	G	H	G	G	C	C	C	H	G	H	C	C	C	H	G
JAX00050503	14	16019981	0	G	A	G	G	A	G	G	A	G	G	G	A	G	G	G	A	G	G	G	G	G	G	G	G	G	G	A	G	A	G	G	G	H	A	A	G	G	G	G	H	G	G	G	G	H	A
JAX00373963	14	16020047	0	G	C	G	G	C	G	G	G	G	G	G	H	G	G	G	G	G	G	G	G	G	G	G	G	G	G	G	G	C	G	G	G	G	G	C	G	G	G	G	G	G	G	G	G	G	G
JAX00373964	14	16041097	1	A	G	A	A	G	A	A	G	G	G	H	G	A	G	A	G	G	G	A	A	G	A	A	G	A	A	G	A	G	A	A	G	G	G	G	A	A	H	H	G	H	H	A	H	H	G
JAX00373965	14	16041144	0	G	A	G	G	A	G	G	G	G	G	G	H	G	G	G	G	G	G	G	G	G	G	G	G	G	G	G	G	A	G	G	G	G	G	A	G	G	G	G	G	G	G	G	G	G	G
JAX00373967	14	16054902	0	G	A	G	G	G	G	G	A	G	G	G	H	G	G	G	A	G	G	G	G	G	G	G	G	G	G	A	G	G	G	G	G	H	A	G	G	G	G	G	H	G	G	G	G	H	A
JAX00050504	14	16055341	1	T	C	T	T	C	T	T	C	C	C	T	C	T	C	T	C	C	C	T	T	C	T	T	C	T	T	C	T	C	T	T	C	C	C	C	T	T	H	H	C	H	H	T	H	H	C
JAX00373968	14	16061436	1	A	G	A	A	G	A	A	G	A	A	A	G	A	A	A	G	A	A	A	A	A	A	A	A	A	A	G	A	G	A	A	A	H	G	G	A	A	A	A	H	A	A	A	A	H	G
JAX00050505	14	16063105	1	G	A	G	G	A	G	G	A	G	A	G	A	G	A	G	A	A	G	G	G	A	G	G	G	G	G	A	G	A	G	G	G	A	A	A	G	G	H	G	H	G	H	G	H	H	A
JAX00050506	14	16063155	1	T	C	T	T	C	T	T	C	C	C	T	C	T	C	T	C	C	C	T	T	C	T	T	C	T	T	C	T	C	T	T	C	C	C	C	T	T	H	H	C	H	H	T	H	H	C
JAX00373969	14	16085433	0	T	C	T	T	T	T	T	T	C	T	T	T	T	T	T	T	T	C	T	T	T	T	T	C	T	T	T	T	T	T	T	C	T	T	T	T	T	T	H	H	H	T	T	T	T	T
JAX00373970	14	16085540	0	C	T	C	C	C	C	C	C	C	T	C	C	C	T	C	C	T	C	C	C	T	C	C	C	C	C	C	C	C	C	C	C	H	C	C	C	C	H	C	C	C	H	C	H	C	C
JAX00373972	14	16086565	1	C	T	C	C	C	C	C	C	C	T	C	C	C	T	C	C	T	C	C	C	T	C	C	C	C	C	C	C	C	C	C	C	H	C	C	C	C	H	C	C	C	H	C	H	C	C
JAX00373973	14	16088699	0	A	C	A	A	A	A	A	C	C	C	A	H	A	C	A	C	C	C	A	A	C	A	A	C	A	A	C	A	A	A	A	C	C	C	A	A	A	H	H	C	H	H	A	H	H	C
JAX00373974	14	16088949	1	G	A	G	G	G	G	G	A	A	A	G	H	G	A	G	A	A	A	G	G	A	G	G	A	G	G	A	G	G	G	G	A	A	A	G	G	G	H	H	A	H	H	G	H	H	A
JAX00373975	14	16090026	0	G	C	G	G	C	G	G	G	G	G	H	H	G	G	G	G	G	G	G	G	G	G	G	G	G	G	G	G	C	G	G	G	G	G	C	G	G	G	G	G	G	G	G	G	G	G
JAX00050507	14	16090172	0	C	A	C	C	A	C	C	A	A	A	C	A	C	A	C	A	A	A	C	C	A	C	C	A	C	C	A	C	A	C	C	A	A	A	A	C	C	H	H	A	H	H	C	H	H	A
JAX00373977	14	16091167	0	T	C	T	T	T	T	T	T	C	C	H	T	T	C	H	T	C	C	H	T	C	T	T	C	T	T	T	T	T	T	T	C	H	T	T	T	T	H	H	H	H	H	T	H	T	T
JAX00373978	14	16092980	1	T	G	T	T	G	T	T	T	G	G	T	H	T	G	T	T	G	G	T	T	G	T	T	G	T	T	T	T	G	T	T	G	H	T	G	T	T	H	H	H	H	H	T	H	T	T
JAX00373979	14	16093584	0	A	G	A	A	G	A	A	A	G	G	A	G	A	G	A	A	G	G	A	A	G	A	A	G	A	A	A	A	G	A	A	G	A	A	G	A	A	A	G	G	G	A	A	H	A	A
JAX00373981	14	16102005	0	A	C	A	A	C	A	A	C	C	C	A	C	A	C	A	C	C	C	A	A	C	A	A	C	A	A	C	A	C	A	A	C	C	C	C	A	A	H	H	C	H	H	A	H	H	C
JAX00373982	14	16103700	1	C	T	C	C	C	C	C	C	T	C	C	C	C	C	C	C	C	T	C	C	C	C	C	T	C	C	C	C	C	C	C	T	C	C	C	C	C	C	H	H	H	C	C	C	C	C
JAX00050509	14	16103926	1	G	A	G	G	A	G	G	G	G	G	G	H	G	G	G	G	G	G	G	G	G	G	G	G	G	G	G	G	A	G	G	G	G	G	A	G	G	G	G	G	G	G	G	G	G	G
JAX00373983	14	16124252	1	G	A	G	G	G	G	G	G	G	A	G	G	G	A	G	G	A	G	G	G	A	G	G	G	G	G	G	G	G	G	G	G	H	G	G	G	G	H	G	G	G	H	G	H	G	G
JAX00373984	14	16125182	1	T	C	T	T	C	T	T	C	C	T	T	C	T	T	T	C	T	C	T	T	T	T	T	C	T	T	C	T	C	T	T	C	H	C	C	T	T	T	H	C	H	T	T	T	H	C
JAX00050510	14	16126873	0	G	T	G	G	T	G	G	T	T	G	G	T	G	G	G	T	G	T	G	G	G	G	G	T	G	G	T	G	T	G	G	T	H	T	T	G	G	G	H	T	H	G	G	G	H	T
JAX00050511	14	16126971	0	T	C	T	T	C	T	T	C	C	C	T	C	T	C	T	C	C	C	T	T	C	T	T	C	T	T	C	T	C	T	T	C	C	C	C	T	T	H	H	C	H	H	T	H	H	C
JAX00373986	14	16135535	0	A	C	A	A	C	A	A	C	C	C	A	C	A	C	A	C	C	C	A	A	C	A	A	C	A	A	C	A	C	A	A	C	C	C	C	A	A	H	H	C	H	H	A	H	H	C
JAX00373988	14	16136992	0	T	C	T	T	C	T	T	T	T	T	T	H	T	T	T	T	T	T	T	T	T	T	T	T	T	T	T	T	C	T	T	T	T	T	C	T	T	T	T	T	T	T	T	T	T	T
JAX00050512	14	16138768	1	C	A	C	C	A	C	C	C	C	C	C	H	C	C	C	C	C	C	C	C	C	C	C	C	C	C	C	C	A	C	C	C	C	C	A	C	C	C	C	C	C	C	C	C	C	C
JAX00373991	14	16149425	0	A	C	A	A	A	A	A	C	A	A	A	C	A	A	A	C	A	A	A	A	A	A	A	A	A	A	C	A	A	A	A	A	C	C	A	A	A	A	A	H	A	A	A	A	H	C
JAX00373992	14	16169616	0	C	T	C	C	T	C	C	C	T	C	C	H	C	C	C	C	C	T	C	C	C	C	C	T	C	C	C	C	T	C	C	T	C	C	T	C	C	C	H	H	H	C	C	C	C	C
JAX00050515	14	16180853	0	C	T	C	C	T	C	C	T	T	C	C	T	C	C	C	T	C	T	C	C	C	C	C	T	C	C	T	C	T	C	C	T	C	T	T	C	C	C	H	T	H	C	C	C	C	T
JAX00373994	14	16181042	0	G	A	G	G	A	G	G	G	G	G	G	H	G	G	G	G	G	G	G	G	G	G	G	G	G	G	G	G	A	G	G	G	G	G	A	G	G	G	G	G	G	G	G	G	G	G
JAX00373996	14	16182453	0	C	T	C	C	T	C	C	T	T	C	C	T	C	C	C	T	C	T	C	C	C	C	C	T	C	C	T	C	T	C	C	T	H	T	T	C	C	C	H	T	H	C	C	C	H	T
JAX00373997	14	16200641	0	A	C	A	A	A	A	A	C	A	A	A	H	A	A	A	C	A	A	A	A	A	A	A	A	A	A	C	A	A	A	A	A	H	C	A	A	A	A	A	H	A	A	A	A	H	C
JAX00373998	14	16200776	0	G	C	G	G	C	G	G	C	C	G	G	C	G	G	G	C	G	C	G	G	G	G	G	C	G	G	C	G	C	G	G	C	H	C	C	G	G	G	H	C	H	G	G	G	H	C
JAX00050516	14	16202917	1	G	C	G	G	C	G	G	C	C	G	G	C	G	G	G	C	G	C	G	G	G	G	G	C	G	G	C	G	C	G	G	C	H	C	C	G	G	G	H	C	H	G	G	G	H	C
JAX00374000	14	16205186	1	A	C	C	A	C	C	C	C	C	A	A	C	H	A	H	C	A	C	C	C	A	C	C	C	A	C	C	C	C	C	H	C	H	C	C	C	C	A	C	C	C	H	C	A	C	C
JAX00374001	14	16207728	0	C	T	T	C	C	T	T	C	C	C	C	C	H	C	H	C	C	C	T	T	C	T	T	C	C	T	C	T	C	T	H	C	C	C	C	T	T	C	H	C	H	H	T	C	H	C
JAX00050517	14	16208056	0	C	T	C	C	T	C	C	C	T	C	C	H	C	C	C	C	C	T	C	C	C	C	C	T	C	C	C	C	T	C	C	T	C	C	T	C	C	C	H	H	H	C	C	C	C	C
JAX00374002	14	16208113	0	T	C	C	T	C	C	C	C	C	C	T	C	H	C	H	C	C	C	C	C	C	C	C	C	T	C	C	C	C	C	H	C	C	C	C	C	C	H	C	C	C	C	C	H	C	C
JAX00050518	14	16228725	1	G	A	G	G	A	G	G	G	A	G	G	H	G	G	G	G	G	A	G	G	G	G	G	A	G	G	G	G	A	G	G	A	G	G	A	G	G	G	H	H	H	G	G	G	G	G
JAX00050520	14	16256571	1	A	G	G	A	A	G	G	A	A	A	A	A	H	A	H	A	A	A	G	G	A	G	G	A	A	G	A	G	A	G	H	A	A	A	A	G	G	A	H	A	H	H	G	A	H	A
JAX00187937	14	16256699	0	G	C	C	G	C	C	C	G	C	G	H	H	H	H	H	G	G	C	C	C	G	C	C	C	G	C	G	C	C	C	H	C	G	G	C	C	C	G	C	H	C	H	C	G	H	G
JAX00374003	14	16264773	1	A	G	G	A	G	G	G	G	G	A	A	G	H	A	H	G	A	G	G	G	A	G	G	G	A	G	G	G	G	G	H	G	H	G	G	G	G	A	G	G	G	H	G	A	G	G
JAX00374005	14	16270001	0	G	T	G	G	T	G	G	G	G	G	G	H	G	G	G	G	G	G	G	G	G	G	G	G	G	G	G	G	T	G	G	G	G	G	T	G	G	G	G	G	G	G	G	G	G	G
JAX00374008	14	16270933	0	G	A	A	G	G	A	A	A	G	G	G	H	H	G	H	A	G	G	A	A	G	A	A	G	G	A	A	A	G	A	H	G	H	A	G	A	A	G	H	H	H	H	A	G	A	A
JAX00050521	14	16278153	1	C	G	G	C	C	G	G	C	C	C	C	C	H	C	H	C	C	C	G	G	C	G	G	C	C	G	C	G	C	G	H	C	C	C	C	G	G	C	H	C	H	H	G	C	H	C
JAX00374010	14	16278270	0	C	A	A	C	C	A	A	C	C	C	C	C	H	C	H	C	C	C	A	A	C	A	A	C	C	A	C	A	C	A	H	C	C	C	C	A	A	C	H	C	H	H	A	C	H	C
JAX00374013	14	16299856	1	T	G	T	T	T	T	T	G	T	T	T	H	T	T	T	G	T	T	T	T	T	T	T	T	T	T	G	T	T	T	T	T	H	G	T	T	T	T	T	H	T	T	T	T	H	G
JAX00050522	14	16312396	1	T	G	T	T	G	T	T	G	G	T	T	G	T	T	T	G	T	G	T	T	T	T	T	G	T	T	G	T	G	T	T	G	H	G	G	T	T	T	H	G	H	T	T	T	H	G
JAX00374015	14	16317460	1	G	A	G	G	G	G	A	G	G	A	G	G	G	A	G	G	A	G	G	G	A	G	H	G	G	A	G	G	G	G	G	G	H	G	G	G	G	H	G	G	G	A	A	H	G	G
JAX00374016	14	16317720	0	G	A	G	G	G	G	A	G	G	A	G	G	G	A	G	G	A	G	G	G	A	G	H	G	G	A	G	G	G	G	G	G	H	G	G	G	G	H	G	G	G	A	A	H	G	G
JAX00050525	14	16332587	1	C	T	C	C	T	C	C	C	T	C	C	H	C	C	C	C	C	T	C	C	C	C	C	T	C	C	C	C	T	C	C	T	C	C	T	C	C	C	H	H	H	C	C	C	C	C
JAX00374017	14	16332823	0	C	T	C	C	T	C	T	T	T	T	C	T	C	T	C	T	T	T	C	C	T	C	H	T	C	T	T	C	T	C	C	T	T	T	T	C	C	H	H	T	H	T	T	H	H	T
JAX00374018	14	16349757	0	G	C	G	G	G	G	G	C	G	G	G	H	G	G	G	C	G	G	G	G	G	G	G	G	G	G	C	G	G	G	G	G	H	C	G	G	G	G	G	H	G	G	G	G	H	C
JAX00050526	14	16351279	1	C	G	C	C	G	C	C	G	G	C	C	G	C	C	C	G	C	G	C	C	C	C	C	G	C	C	G	C	G	C	C	G	H	G	G	C	C	C	H	G	H	C	C	C	H	G
JAX00050527	14	16352384	1	A	G	A	A	G	A	A	A	G	A	A	H	A	A	A	A	A	G	A	A	A	A	A	G	A	A	A	A	G	A	A	G	A	A	G	A	A	A	H	H	H	A	A	A	A	A
JAX00050528	14	16373711	0	T	C	T	T	C	T	C	C	C	T	T	C	T	T	T	C	T	C	T	T	T	T	C	C	T	C	C	T	C	T	T	C	H	C	C	T	T	T	C	C	H	H	C	T	H	C
JAX00374019	14	16375432	1	C	G	C	C	C	C	C	C	G	C	C	C	C	C	C	C	C	G	C	C	C	C	C	G	C	C	C	C	C	C	C	G	C	C	C	C	C	C	H	H	H	C	C	C	C	C
JAX00050529	14	16378199	0	T	A	T	T	A	T	T	A	A	T	T	A	T	T	T	H	T	A	T	T	T	T	T	A	T	T	H	T	A	T	T	A	T	A	A	T	T	T	H	A	H	T	T	T	T	H
JAX00050530	14	16381985	1	C	T	C	C	T	C	C	T	T	C	C	T	C	C	C	T	C	T	C	C	C	C	C	T	C	C	T	C	T	C	C	T	H	T	T	C	C	C	H	T	H	C	C	C	H	T
JAX00374022	14	16383222	1	T	C	T	T	C	T	T	T	C	T	T	H	T	T	T	T	T	C	T	T	T	T	T	C	T	T	T	T	C	T	T	C	T	T	C	T	T	T	H	H	H	T	T	T	T	T
JAX00374023	14	16386410	1	G	A	G	G	G	G	G	G	A	G	G	G	G	G	G	G	G	A	G	G	G	G	G	A	G	G	G	G	G	G	G	A	G	G	G	G	G	G	H	H	H	G	G	G	G	G
JAX00374024	14	16396402	0	A	T	T	A	T	T	A	T	T	T	A	T	H	T	H	T	T	T	T	T	T	T	H	T	A	A	T	T	T	T	H	T	T	T	T	T	T	H	T	T	T	H	A	H	T	T
JAX00374025	14	16398809	0	T	C	T	T	T	T	T	C	T	T	T	H	T	T	T	C	T	T	T	T	T	T	T	T	T	T	C	T	T	T	T	T	H	C	T	T	T	T	T	H	T	T	T	T	H	C
JAX00374027	14	16412095	1	G	C	G	G	G	G	G	C	G	G	G	H	G	G	G	C	G	G	G	G	G	G	G	G	G	G	C	G	G	G	G	G	H	C	G	G	G	G	G	H	G	G	G	G	H	C
JAX00050532	14	16428988	0	T	G	T	T	G	T	T	T	G	T	T	H	T	T	T	T	T	G	T	T	T	T	T	G	T	T	T	T	G	T	T	G	T	T	G	T	T	T	G	H	H	T	T	T	T	T
JAX00050533	14	16432632	1	C	T	C	C	T	C	C	C	T	C	C	H	C	C	C	C	C	T	C	C	C	C	C	T	C	C	C	C	T	C	C	T	C	C	T	C	C	C	H	H	H	C	C	C	C	C
JAX00374029	14	16436750	1	G	C	C	G	G	C	G	G	G	C	G	G	H	C	H	G	C	G	C	C	C	C	H	G	G	G	G	C	G	C	H	G	H	G	G	C	C	H	H	G	H	H	G	H	H	G
JAX00204329	14	16460452	0	G	T	G	G	T	G	G	T	T	G	G	T	G	G	G	T	G	T	G	G	G	G	G	T	G	G	T	G	T	G	G	T	H	T	T	G	G	G	H	T	H	G	G	G	H	T
JAX00050534	14	16461779	1	A	G	A	A	G	A	A	G	G	A	A	G	A	A	A	G	A	G	A	A	A	A	A	G	A	A	G	A	G	A	A	G	H	G	G	A	A	A	H	G	H	A	A	A	H	G
JAX00050535	14	16469189	1	C	T	C	C	T	C	C	C	T	C	C	H	C	C	C	C	C	T	C	C	C	C	C	T	C	C	C	C	T	C	C	T	C	C	T	C	C	C	H	H	H	C	C	C	C	C
JAX00050536	14	16469526	1	T	C	T	T	C	T	T	T	C	T	T	H	T	T	T	T	T	C	T	T	T	T	T	C	T	T	T	T	C	T	T	C	T	T	C	T	T	T	H	H	H	T	T	T	T	T
JAX00374032	14	16472060	1	C	T	C	C	C	C	C	C	T	C	C	C	C	C	C	C	C	T	C	C	C	C	C	T	C	C	C	C	C	C	C	T	C	C	C	C	C	C	H	H	H	C	C	C	C	C
JAX00374039	14	16495000	0	T	C	T	T	T	T	T	C	T	C	T	H	T	C	T	C	C	T	T	T	C	T	T	T	T	T	C	T	T	T	T	T	C	C	T	T	T	H	T	H	T	H	T	H	H	C
JAX00374041	14	16495665	0	T	A	T	T	T	T	T	T	A	T	T	T	T	T	T	T	T	A	T	T	T	T	T	A	T	T	T	T	T	T	T	A	T	T	T	T	T	T	H	H	H	T	T	T	T	T
JAX00050539	14	16505914	1	C	T	C	C	T	C	C	T	T	T	C	T	C	T	C	T	T	T	C	C	T	C	C	T	C	C	T	C	T	C	C	T	T	T	T	C	C	H	H	T	H	H	C	H	H	T
JAX00374042	14	16506192	1	T	C	T	T	T	T	T	C	T	T	T	H	T	T	T	C	T	T	T	T	T	T	T	T	T	T	C	T	T	T	T	T	H	C	T	T	T	T	T	H	T	T	T	T	H	C
JAX00374043	14	16508408	1	T	A	T	T	T	T	T	A	T	A	T	H	T	A	T	A	A	T	T	T	A	T	T	T	T	T	A	T	T	T	T	T	A	A	T	T	T	H	T	H	T	H	T	H	H	A
JAX00374044	14	16518083	0	C	T	C	C	T	C	C	C	T	C	C	H	C	C	C	C	C	T	C	C	C	C	C	T	C	C	C	C	T	C	C	T	C	C	T	C	C	C	H	H	H	C	C	C	C	C
JAX00374045	14	16523888	1	C	T	C	C	C	C	C	C	C	T	C	C	C	T	C	C	T	C	C	C	T	C	C	C	C	C	C	C	C	C	C	C	H	C	C	C	C	H	C	C	C	H	C	H	C	C
JAX00374046	14	16526039	0	A	T	A	A	A	A	A	A	A	T	A	A	A	T	A	A	T	A	H	A	T	A	A	A	A	A	A	A	A	A	A	A	H	A	A	A	A	H	A	A	A	H	A	H	A	A
JAX00374047	14	16528026	1	T	G	T	T	G	T	T	G	G	T	T	G	T	T	T	G	T	G	T	T	T	T	T	G	T	T	G	T	G	T	T	G	H	G	G	T	T	T	H	G	H	T	T	T	H	G
JAX00374049	14	16528965	0	A	T	A	A	A	A	A	A	T	A	A	A	A	A	A	A	A	T	A	A	A	A	A	T	A	A	A	A	A	A	A	T	A	A	A	A	A	A	H	H	H	A	A	A	A	A
JAX00374050	14	16530337	1	T	C	T	T	C	T	T	C	C	C	T	C	T	C	T	C	C	C	T	T	C	T	T	C	T	T	C	T	C	T	T	C	C	C	C	T	T	H	H	C	H	H	T	H	H	C
JAX00050540	14	16540060	1	G	A	G	G	A	G	G	G	A	G	G	H	G	G	G	G	G	A	G	G	G	G	G	A	G	G	G	G	A	G	G	A	G	G	A	G	G	G	H	H	H	G	G	G	G	G
JAX00050542	14	16546275	0	T	C	T	T	C	T	T	T	C	T	T	H	T	T	T	T	T	C	T	T	T	T	T	C	T	T	T	T	C	T	T	C	T	T	C	T	T	T	H	H	H	T	T	T	T	T
JAX00374052	14	16549360	0	C	T	C	C	C	C	C	T	C	C	C	C	C	C	C	T	C	C	C	C	C	C	C	C	C	C	T	C	C	C	C	C	H	T	C	C	C	C	C	H	C	C	C	C	H	T
JAX00050545	14	16592697	0	A	G	A	A	G	A	A	G	G	A	A	G	A	A	A	G	A	G	A	A	A	A	A	G	A	A	G	A	G	A	A	G	H	G	G	A	A	A	H	G	H	A	A	A	H	G
JAX00050547	14	16616193	0	T	C	T	T	C	T	T	C	C	T	T	C	T	T	T	C	T	C	T	T	T	T	T	C	T	T	C	T	C	T	T	C	H	C	C	T	T	T	H	C	H	T	T	T	H	C
JAX00374055	14	16622545	0	G	A	G	G	G	G	G	G	G	A	G	G	G	A	G	G	A	G	G	G	A	G	G	G	G	G	G	G	G	G	G	G	H	G	G	G	G	H	G	G	G	H	G	H	G	G
JAX00050548	14	16622589	1	C	A	C	C	A	C	C	C	C	C	C	H	C	C	C	C	C	C	C	C	C	C	C	C	C	C	C	C	A	C	C	C	C	C	A	C	C	C	C	C	C	C	C	C	C	C
JAX00374057	14	16625229	1	C	T	C	C	T	C	C	C	C	C	C	H	C	C	C	C	C	C	C	C	C	C	C	C	C	C	C	C	T	C	C	C	C	C	T	C	C	C	C	C	C	C	C	C	C	C
JAX00374059	14	16631224	1	A	G	A	A	A	A	A	G	A	G	A	H	A	G	A	G	G	A	A	A	G	A	A	A	A	A	G	A	A	A	A	A	G	G	A	A	A	H	A	H	A	H	A	H	H	G
JAX00374060	14	16631283	0	C	T	C	C	C	C	C	T	C	T	C	H	C	T	C	T	T	C	C	C	T	C	C	C	C	C	T	C	C	C	C	C	T	T	C	C	C	H	C	H	C	H	C	H	H	T
JAX00374061	14	16633175	1	A	G	A	A	G	A	A	A	A	A	A	H	A	A	A	A	A	A	A	A	A	A	A	A	A	A	A	A	G	A	A	A	A	A	G	A	A	A	A	A	A	A	A	A	A	A
JAX00374063	14	16639151	1	G	A	G	G	A	G	G	A	A	G	G	A	G	G	G	A	G	A	G	G	G	G	G	A	G	G	A	G	A	G	G	A	H	A	A	G	G	G	H	A	H	G	G	G	H	A
JAX00374065	14	16640233	1	C	T	C	C	T	C	C	T	T	C	C	T	C	C	C	T	C	T	C	C	C	C	C	T	C	C	T	C	T	C	C	T	H	T	T	C	C	C	H	T	H	C	C	C	H	T
JAX00374066	14	16644513	1	A	G	A	A	G	A	A	G	G	A	A	G	A	A	A	G	A	G	A	A	A	A	A	G	A	A	G	A	G	A	A	G	H	G	G	A	A	A	H	G	H	A	A	A	H	G
JAX00374067	14	16650743	0	A	C	A	A	C	A	A	A	C	A	A	A	A	A	A	A	A	C	A	A	A	A	A	C	A	A	A	A	C	A	A	C	A	A	C	A	A	A	A	A	A	A	A	A	A	A
JAX00050549	14	16653651	0	G	A	G	G	A	G	G	A	A	G	G	A	G	G	G	A	G	A	G	G	G	G	G	A	G	G	A	G	A	G	G	A	H	A	A	G	G	G	H	A	H	G	G	G	H	A
JAX00050550	14	16654457	1	G	C	G	G	C	G	G	C	C	G	G	C	G	G	G	C	G	C	G	G	G	G	G	C	G	G	C	G	C	G	G	C	H	C	C	G	G	G	H	C	H	G	G	G	H	C
JAX00204333	14	16678449	1	G	A	G	G	A	G	G	A	A	G	G	A	G	G	G	A	G	A	G	G	G	G	G	A	G	G	A	G	A	G	G	A	H	A	A	G	G	G	H	A	H	G	G	G	H	A
JAX00187938	14	16687421	1	C	A	C	C	A	C	A	C	A	A	C	H	C	A	C	C	A	A	C	C	A	C	H	A	C	A	C	C	A	C	C	A	H	C	A	C	C	H	H	H	H	A	A	H	C	C
JAX00187939	14	16687449	0	A	G	A	A	G	A	G	A	G	G	A	H	A	G	A	A	G	G	A	A	G	A	H	G	A	G	A	A	G	A	A	G	H	A	G	A	A	H	H	H	H	G	G	H	A	A
JAX00374070	14	16702279	1	G	A	G	G	G	G	A	G	G	A	G	G	G	A	G	G	A	G	G	G	A	G	H	G	G	A	G	G	G	G	G	G	H	G	G	G	G	H	G	G	G	A	A	H	G	G
JAX00374071	14	16702306	1	G	A	G	G	G	G	G	A	G	G	G	H	G	G	G	A	G	G	G	G	G	G	G	G	G	G	A	G	G	G	G	G	H	A	G	G	G	G	G	H	G	G	G	G	H	A
JAX00050552	14	16706020	1	G	C	G	G	C	G	C	C	C	C	G	C	G	C	G	C	C	C	G	G	C	G	H	C	G	C	C	G	C	G	G	C	C	C	C	G	G	H	H	C	H	C	C	H	H	C
JAX00374073	14	16706585	1	G	A	G	G	A	G	A	G	A	A	G	H	G	A	G	G	A	A	G	G	A	G	H	A	G	A	G	G	A	G	G	A	H	G	A	G	G	H	H	H	H	A	A	H	G	G
JAX00374075	14	16712378	1	A	C	A	A	C	A	A	C	C	A	A	C	A	A	A	C	A	C	A	A	A	A	A	C	A	A	C	A	C	A	A	C	H	C	C	A	A	A	H	C	H	A	A	A	H	C
JAX00050553	14	16715416	0	G	T	G	G	T	G	G	G	T	G	G	H	G	G	G	G	G	T	G	G	G	G	G	T	G	G	G	G	T	G	G	T	G	G	T	G	G	G	H	H	H	G	G	G	G	G
JAX00050554	14	16715532	0	C	G	C	C	G	C	C	G	G	C	H	G	C	C	C	G	C	G	H	C	C	C	C	G	C	C	G	C	G	C	C	G	H	G	G	C	C	C	H	G	H	C	C	C	H	G
JAX00374076	14	16734496	1	C	T	C	C	T	C	C	T	T	C	C	T	C	C	C	T	C	T	C	C	C	C	C	T	C	C	T	C	T	C	C	T	H	T	T	C	C	C	H	T	H	C	C	C	H	T
JAX00374077	14	16747662	0	T	C	T	T	C	T	T	T	T	T	T	H	T	T	T	T	T	T	T	T	T	T	T	T	T	T	T	T	C	T	T	T	T	T	C	T	T	T	T	T	T	T	T	T	T	T
JAX00374080	14	16748494	0	A	G	A	A	A	A	A	G	A	A	A	H	A	A	A	G	A	A	A	A	A	A	A	A	A	A	G	A	A	A	A	A	H	G	A	A	A	A	A	H	A	A	A	A	H	G
JAX00374084	14	16769280	0	G	A	G	G	A	G	G	A	A	G	G	A	G	G	G	A	G	A	G	G	G	G	G	A	G	G	A	G	A	G	G	A	H	A	A	G	G	G	H	A	H	G	G	G	H	A
JAX00374090	14	16774264	0	T	G	T	T	T	T	T	G	G	T	T	H	T	T	T	G	T	G	T	T	T	T	T	G	T	T	G	T	T	T	T	G	H	G	T	T	T	T	H	G	H	T	T	T	H	G
JAX00050558	14	16774680	0	T	A	T	T	A	T	T	T	T	T	T	H	T	T	T	T	T	T	T	T	T	T	T	T	T	T	T	T	A	T	T	T	T	T	A	T	T	T	T	T	T	T	T	T	T	T
JAX00374091	14	16775134	1	G	A	G	G	G	G	A	G	G	A	G	G	G	A	G	G	A	G	G	G	A	G	H	G	G	A	G	G	G	G	G	G	H	G	G	G	G	H	G	G	G	A	A	H	G	G
JAX00050559	14	16777096	0	A	G	A	A	G	A	A	A	G	A	H	H	A	H	A	A	A	G	A	A	A	A	A	G	A	A	A	A	G	A	A	G	A	A	G	A	A	A	H	H	H	A	A	A	A	A
JAX00050560	14	16777295	1	C	T	C	C	T	C	C	T	T	C	C	T	C	C	C	T	C	T	C	C	C	C	C	T	C	C	T	C	T	C	C	T	H	T	T	C	C	C	H	T	H	C	C	C	H	T
JAX00374093	14	16777518	0	G	A	G	G	G	G	G	G	A	G	G	G	G	G	G	G	G	A	G	G	G	G	G	A	G	G	G	G	G	G	G	A	G	G	G	G	G	G	H	H	H	G	G	G	G	G
JAX00374094	14	16777879	1	T	C	T	T	C	T	T	T	C	T	T	H	T	T	T	T	T	C	T	T	T	T	T	C	T	T	T	T	C	T	T	C	T	T	C	T	T	T	H	H	H	T	T	T	T	T
JAX00374095	14	16777984	1	C	T	C	C	T	C	C	C	T	C	C	H	C	C	C	C	C	T	C	C	C	C	C	T	C	C	C	C	T	C	C	T	C	C	T	C	C	C	H	H	H	C	C	C	C	C
JAX00374099	14	16802083	0	A	G	A	A	G	A	A	G	A	A	A	G	A	A	A	G	A	A	A	A	A	A	A	A	A	A	G	A	G	A	A	A	H	G	G	A	A	A	A	H	A	A	A	A	H	G
JAX00374101	14	16803206	1	G	A	G	G	G	G	G	G	A	G	G	G	G	G	G	G	G	A	G	G	G	G	G	A	G	G	G	G	G	G	G	A	G	G	G	G	G	G	H	H	H	G	G	G	G	G
JAX00050561	14	16804072	0	T	C	T	T	C	T	T	C	C	T	T	C	T	T	T	C	T	C	T	T	T	T	T	C	T	T	C	T	C	T	T	C	H	C	C	T	T	T	H	C	H	T	T	T	H	C
JAX00050562	14	16820141	0	T	G	T	T	G	T	T	T	T	T	T	H	T	T	T	T	T	T	T	T	T	T	T	T	T	T	T	T	G	T	T	T	T	T	G	T	T	T	T	T	T	T	T	T	T	T
JAX00050563	14	16830492	0	C	T	C	C	T	C	C	T	T	C	C	T	C	C	C	T	C	T	C	C	C	C	C	T	C	C	T	C	T	C	C	T	H	T	T	C	C	C	T	T	H	C	C	C	H	T
JAX00374104	14	16830807	0	T	C	T	T	C	T	C	C	C	C	T	C	T	C	T	C	C	C	T	T	C	T	H	C	T	C	C	T	C	T	T	C	C	C	C	T	T	H	H	C	H	C	C	H	H	C
JAX00374105	14	16855676	0	T	G	T	T	T	T	T	G	T	T	T	H	T	T	T	G	T	T	T	T	T	T	T	T	T	T	G	T	T	T	T	T	H	G	T	T	T	T	T	H	T	T	T	T	H	G
JAX00050564	14	16856133	0	C	G	C	C	G	C	C	C	G	C	C	H	C	C	C	C	C	G	C	C	C	C	C	G	C	C	C	C	G	C	C	G	C	C	G	C	C	C	H	H	H	C	C	C	C	C
JAX00050566	14	16876001	1	C	T	C	C	T	C	C	C	T	C	C	H	C	C	C	C	C	T	C	C	C	C	C	T	C	C	C	C	T	C	C	T	C	C	T	C	C	C	H	H	H	C	C	C	C	C
JAX00374106	14	16877723	1	A	G	A	A	G	A	A	G	G	A	A	G	A	A	A	G	A	G	A	A	A	A	A	G	A	A	G	A	G	A	A	G	H	G	G	A	A	A	H	G	H	A	A	A	H	G
JAX00374109	14	16892459	0	G	A	G	G	A	G	G	G	A	A	G	H	G	A	G	G	A	A	G	G	A	G	G	A	G	G	G	G	A	G	G	A	H	G	A	G	G	H	H	H	H	H	G	H	G	G
JAX00050567	14	16896567	0	C	G	C	C	G	C	C	G	G	C	C	G	C	C	C	G	C	G	C	C	C	C	C	G	C	C	G	C	G	C	C	G	H	G	G	C	C	C	H	G	H	C	C	C	H	G
JAX00374110	14	16897563	0	C	T	C	C	C	C	C	C	C	T	C	C	C	T	C	C	T	C	C	C	T	C	C	C	C	C	C	C	C	C	C	C	H	C	C	C	C	H	C	C	C	H	C	H	C	C
JAX00374111	14	16899804	0	C	T	C	C	C	C	C	T	C	C	C	C	C	C	C	T	C	C	C	C	C	C	C	C	C	C	T	C	C	C	C	C	H	T	C	C	C	C	C	C	C	C	C	C	C	H
JAX00050568	14	16900331	1	A	G	A	A	G	A	A	A	G	A	A	H	A	A	A	A	A	G	A	A	A	A	A	G	A	A	A	A	G	A	A	G	A	A	G	A	A	A	H	H	H	A	A	A	A	A
JAX00050569	14	16900702	1	T	C	T	T	C	T	T	T	C	C	T	H	T	C	T	T	C	C	T	T	C	T	T	C	T	T	T	T	C	T	T	C	H	T	C	T	T	H	H	H	H	H	T	H	T	T
JAX00374115	14	16949226	1	T	C	T	T	C	T	T	C	C	C	T	C	T	C	T	C	C	C	T	T	C	T	T	C	T	T	C	T	C	T	T	C	C	C	C	T	T	H	H	C	H	H	T	H	H	C
JAX00374116	14	16951169	0	T	C	T	T	C	T	T	C	C	T	T	C	T	T	T	C	T	C	T	T	T	T	T	C	T	T	C	T	C	T	T	C	H	C	C	T	T	T	H	C	H	T	T	T	H	C
JAX00374117	14	16951289	0	G	C	G	G	G	G	G	G	G	C	G	G	G	C	G	G	C	G	G	G	C	G	G	G	G	G	G	G	G	G	G	G	H	G	G	G	G	G	G	G	G	H	G	H	G	G
JAX00050572	14	16951720	0	G	A	G	G	A	G	G	A	A	G	G	A	G	G	G	A	G	A	G	G	G	G	G	A	G	G	A	G	A	G	G	A	H	A	A	G	G	G	H	A	H	G	G	G	H	A
JAX00050573	14	16960030	1	C	A	C	C	A	C	C	A	A	C	C	A	C	C	C	A	C	A	C	C	C	C	C	A	C	C	A	C	A	C	C	A	H	A	A	C	C	C	H	A	H	C	C	C	H	A
JAX00050575	14	16995792	0	G	A	G	G	A	G	G	G	A	G	G	H	G	G	G	G	G	A	G	G	G	G	G	A	G	G	G	G	A	G	G	A	G	G	A	G	G	G	H	H	H	G	G	G	G	G
JAX00374119	14	17003377	1	T	C	T	T	C	T	T	T	C	T	T	H	T	T	T	T	T	C	T	T	T	T	T	C	T	T	T	T	C	T	T	C	T	T	C	T	T	T	H	H	H	T	T	T	T	T
JAX00374120	14	17003931	0	G	A	G	G	A	G	G	G	A	G	G	H	G	G	G	G	G	A	G	G	G	G	G	A	G	G	G	G	A	G	G	A	G	G	A	G	G	G	H	H	H	G	G	G	G	G
JAX00374121	14	17004256	0	G	A	G	G	G	G	G	A	G	G	G	H	G	G	G	A	G	G	G	G	G	G	G	G	G	G	A	G	G	G	G	G	H	A	G	G	G	G	G	H	G	G	G	G	H	A
JAX00050576	14	17005781	1	A	T	A	A	T	A	A	A	T	A	A	H	A	A	A	A	A	T	A	A	A	A	A	T	A	A	A	A	T	A	A	T	A	A	T	A	A	A	H	H	H	A	A	A	A	A
JAX00050577	14	17013162	1	G	A	G	G	A	G	G	A	A	A	G	A	G	A	G	A	A	A	G	G	A	G	G	A	G	G	A	G	A	G	G	A	A	A	A	G	G	H	H	A	H	H	G	H	H	A
JAX00050578	14	17014564	1	C	T	C	C	T	C	C	T	T	C	C	T	C	C	C	T	C	T	C	C	C	C	C	T	C	C	T	C	T	C	C	T	H	T	T	C	C	C	H	T	H	C	C	C	H	T
JAX00374123	14	17017191	1	A	G	A	A	G	A	A	G	G	A	A	G	A	A	A	G	A	G	A	A	A	A	A	G	A	A	G	A	G	A	A	G	H	G	G	A	A	A	H	G	H	A	A	A	H	G
JAX00374124	14	17017299	0	A	G	A	A	A	A	A	A	A	G	A	A	A	G	A	A	G	A	A	A	G	A	A	A	A	A	A	A	A	A	A	A	H	A	A	A	A	H	A	A	A	H	A	H	A	A
JAX00050579	14	17040907	1	G	T	G	G	T	G	G	G	T	G	G	H	G	G	G	G	G	T	G	G	G	G	G	T	G	G	G	G	T	G	G	T	G	G	T	G	G	G	H	H	H	G	G	G	G	G
JAX00374127	14	17043640	0	C	G	C	C	G	C	C	G	G	C	C	G	C	C	C	G	C	G	C	C	C	H	C	G	C	C	G	C	G	C	C	G	H	G	G	C	C	C	H	G	H	C	C	C	H	G
JAX00374128	14	17064860	1	C	A	C	C	A	C	A	A	A	C	C	A	C	C	C	A	C	A	C	C	C	C	H	A	C	A	A	C	A	C	C	A	H	A	A	C	C	C	H	A	H	H	A	C	H	A
JAX00374129	14	17070655	0	A	G	A	A	A	A	A	G	A	A	A	H	A	A	A	G	A	A	A	A	A	A	A	A	A	A	G	A	A	A	A	A	H	G	A	A	A	A	A	A	A	A	A	A	H	G
JAX00050580	14	17071208	1	G	A	G	G	A	G	A	A	A	G	G	A	G	G	G	A	G	A	G	G	G	G	H	A	G	A	A	G	A	G	G	A	H	A	A	G	G	G	H	A	H	H	A	G	H	A
JAX00050581	14	17077322	0	T	C	T	T	C	T	T	T	C	T	T	H	T	T	T	T	T	C	T	T	T	T	T	C	T	T	T	T	C	T	T	C	T	T	C	T	T	T	H	H	H	T	T	T	T	T
JAX00374130	14	17078667	1	C	T	C	C	C	C	T	C	C	C	C	C	C	C	C	C	C	C	C	C	C	C	H	C	C	T	C	C	C	C	C	C	C	C	C	C	C	C	C	C	C	H	T	C	C	C
JAX00374131	14	17084655	1	A	G	A	A	A	A	G	A	A	A	A	A	A	A	A	A	A	A	A	A	A	A	H	A	A	G	A	A	A	A	A	A	A	A	A	A	A	A	A	A	A	H	G	A	A	A
JAX00050582	14	17095269	1	A	G	A	A	G	A	A	A	G	A	A	H	A	A	A	A	A	G	A	A	A	A	A	G	A	A	A	A	G	A	A	G	A	A	G	A	A	A	H	H	H	A	A	A	A	A
JAX00050583	14	17095631	1	G	T	G	G	T	G	G	G	G	G	G	H	G	G	G	G	G	G	G	G	G	G	G	G	G	G	G	G	T	G	G	G	G	G	T	G	G	G	G	G	G	G	G	G	G	G
JAX00374133	14	17100225	0	G	A	G	G	G	G	G	A	G	G	G	H	G	G	G	A	G	G	G	G	G	G	G	G	G	G	A	G	G	G	G	G	H	A	G	G	G	G	G	H	G	G	G	G	H	A
JAX00374134	14	17100543	0	T	A	T	T	A	T	T	T	T	T	T	H	T	T	T	T	T	T	T	T	T	T	T	T	T	T	T	T	A	T	T	T	T	T	A	T	T	T	T	T	T	T	T	T	T	T
JAX00050584	14	17115669	0	T	C	T	T	C	T	T	C	C	T	T	C	T	T	T	C	T	C	T	T	T	T	T	C	T	T	C	T	C	T	T	C	H	C	C	T	T	T	H	C	H	T	T	T	H	C
JAX00050585	14	17145589	0	G	A	G	G	A	G	A	A	A	G	G	A	G	G	G	A	G	A	G	G	G	G	H	A	G	A	A	G	A	G	G	A	H	A	A	G	G	G	H	A	H	H	A	G	H	A
JAX00050586	14	17145638	1	A	T	A	A	T	A	A	T	T	A	A	T	A	A	A	T	A	T	A	A	A	A	A	T	A	A	T	A	T	A	A	T	H	T	T	A	A	A	H	T	H	A	A	A	H	T
JAX00374136	14	17150097	0	C	A	C	C	C	C	C	A	C	C	C	H	C	C	C	A	C	C	C	C	C	C	C	C	C	C	A	C	C	C	C	C	H	A	C	C	C	C	C	H	C	C	C	C	H	A
JAX00050587	14	17151387	0	C	T	C	C	T	C	C	C	T	C	C	H	C	C	C	C	C	T	C	C	C	C	C	T	C	C	C	C	T	C	C	T	C	C	T	C	C	C	H	H	H	C	C	C	C	C
JAX00374138	14	17165998	0	A	T	A	A	A	A	T	A	A	A	A	A	A	A	A	A	A	A	A	A	A	A	H	A	A	T	A	A	A	A	A	A	A	A	A	A	A	A	A	A	A	H	T	A	A	A
JAX00050588	14	17166825	0	G	A	G	G	A	G	G	A	A	G	G	A	G	G	G	A	G	A	G	G	G	G	G	A	G	G	A	G	A	G	G	A	H	A	A	G	G	G	H	A	H	G	G	G	H	A
JAX00374139	14	17168553	1	G	A	G	G	G	G	A	G	G	G	G	G	G	G	G	G	G	G	G	G	G	G	H	G	G	A	G	G	G	G	G	G	G	G	G	G	G	G	G	G	G	H	A	G	G	G
JAX00050589	14	17168739	1	C	T	C	C	T	C	T	T	T	C	C	T	C	C	C	T	C	T	C	C	C	C	H	T	C	T	T	C	T	C	C	T	H	T	T	C	C	C	H	T	H	H	T	C	H	T
JAX00050590	14	17179528	0	G	A	G	G	A	G	G	G	A	G	G	H	G	G	G	G	G	A	G	G	G	G	G	A	G	G	G	G	A	G	G	A	G	G	A	G	G	G	H	H	H	G	G	G	G	G
JAX00204340	14	17207906	0	C	T	C	C	T	C	C	T	T	C	C	T	C	C	C	T	C	T	C	C	C	C	C	T	C	H	T	C	T	C	C	T	T	T	T	C	C	C	T	T	T	C	C	C	H	T
JAX00374145	14	17237692	1	A	G	A	A	A	A	A	G	A	A	A	H	A	A	A	G	A	A	A	A	A	A	A	A	A	A	G	A	A	A	A	A	H	G	A	A	A	A	A	H	A	A	A	A	H	G
JAX00050594	14	17263624	0	C	A	C	C	A	C	C	C	A	C	C	H	C	C	C	C	C	A	C	C	C	C	C	A	C	C	C	C	A	C	C	A	C	C	A	C	C	C	H	H	H	C	C	C	C	C
JAX00050595	14	17267326	0	A	G	A	A	G	A	A	G	G	A	A	G	A	A	A	G	A	G	A	A	A	A	A	G	A	A	G	A	G	A	A	G	H	G	G	A	A	A	H	G	H	A	A	A	H	G
JAX00374149	14	17269841	1	A	G	A	A	G	A	A	A	A	A	A	H	A	A	A	A	A	A	A	A	A	A	A	A	A	A	A	A	G	A	A	A	A	A	G	A	A	A	A	A	A	A	A	A	A	A
JAX00050596	14	17269995	0	T	C	T	T	C	T	T	C	C	T	T	C	T	T	T	C	T	C	T	T	T	T	T	C	T	T	C	T	C	T	T	C	H	C	C	T	T	T	H	C	H	T	T	T	H	C
JAX00187940	14	17277933	1	T	C	T	T	C	T	T	T	C	T	T	H	T	T	T	T	T	C	T	T	T	T	T	C	T	T	T	T	C	T	T	C	T	T	C	T	T	T	H	H	H	T	T	T	T	T
JAX00374150	14	17289192	0	G	A	G	G	A	G	G	G	G	G	G	H	G	G	G	G	G	G	G	G	G	G	G	G	G	G	G	G	A	G	G	G	G	G	A	G	G	G	G	G	G	G	G	G	G	G
JAX00050597	14	17292544	0	T	C	T	T	C	T	T	C	C	T	T	C	T	T	T	C	T	C	T	T	T	T	T	C	T	T	C	T	C	T	T	C	H	C	C	T	T	T	H	C	H	T	T	T	H	C
JAX00050598	14	17305027	0	T	A	T	T	A	T	T	A	A	T	T	A	T	T	T	H	T	A	T	T	T	T	T	A	T	T	A	T	A	T	T	A	H	A	A	T	T	T	H	A	H	T	T	T	H	A
JAX00050599	14	17307306	1	T	C	T	T	C	T	T	C	C	T	T	C	T	T	T	C	T	C	T	T	T	T	T	C	T	T	C	T	C	T	T	C	H	C	C	T	T	T	H	C	H	T	T	T	H	C
JAX00374156	14	17364273	1	A	G	A	A	G	A	A	A	G	A	A	H	A	A	A	A	A	G	A	A	A	A	A	G	A	A	A	A	G	A	A	G	A	A	G	A	A	A	H	H	H	A	A	A	A	A
JAX00050604	14	17390764	0	T	G	T	T	G	T	T	T	G	T	T	H	T	T	T	T	T	G	T	T	T	T	T	G	T	T	T	T	G	T	T	G	T	T	G	T	T	T	H	H	H	T	T	T	T	T
JAX00050605	14	17390888	0	C	T	C	C	T	C	C	C	T	C	C	H	C	C	C	C	C	T	C	C	C	C	C	T	C	C	C	C	T	C	C	T	C	C	T	C	C	C	H	H	H	C	C	C	C	C
JAX00374157	14	17401120	0	T	C	T	T	T	T	T	C	T	T	T	H	T	T	T	C	T	T	T	T	T	T	T	T	T	T	C	T	T	T	T	T	H	C	T	T	T	T	T	H	T	T	T	T	H	C
JAX00374158	14	17401724	0	T	A	T	T	A	T	T	T	T	T	T	H	T	T	T	T	T	T	T	T	T	T	T	T	T	T	T	T	A	T	T	T	T	T	A	T	T	T	T	T	T	T	T	T	T	T
JAX00374159	14	17405353	0	T	C	T	T	C	T	C	C	C	C	T	C	T	C	T	C	C	C	T	T	C	T	H	C	T	C	C	T	C	T	T	C	C	C	C	T	T	H	H	C	H	C	C	H	H	C
JAX00374160	14	17406290	1	C	T	C	C	C	C	C	C	T	C	C	C	C	C	C	C	C	T	C	C	C	C	C	T	C	C	C	C	C	C	C	T	C	C	C	C	C	C	H	H	H	C	C	C	C	C
JAX00050606	14	17416838	1	A	G	A	A	G	A	A	G	G	A	A	G	A	A	A	G	A	G	A	A	A	A	A	G	A	A	G	A	G	A	A	G	H	G	G	A	A	A	H	G	H	A	A	A	H	G
JAX00050608	14	17417093	1	T	C	T	T	C	T	T	T	T	T	T	H	T	T	T	T	T	T	T	T	T	T	T	T	T	T	T	T	C	T	T	T	T	T	C	T	T	T	T	T	T	T	T	T	T	T
JAX00374161	14	17422496	0	C	T	C	C	T	C	C	C	T	C	C	H	C	C	C	C	C	T	C	C	C	C	C	T	C	C	C	C	T	C	C	T	C	C	T	C	C	C	H	H	H	C	C	C	C	C
JAX00374162	14	17425359	0	A	G	A	A	G	A	A	G	G	A	A	G	A	A	A	G	A	G	A	A	A	A	A	G	A	A	G	A	G	A	A	G	H	G	G	A	A	A	H	G	H	A	A	A	H	G
JAX00374164	14	17429774	1	G	A	G	G	A	G	G	G	A	G	G	H	G	G	G	G	G	A	G	G	G	G	G	A	G	G	G	G	A	G	G	A	G	G	A	G	G	G	H	H	H	G	G	G	G	G
JAX00374165	14	17434727	1	A	C	A	A	C	A	C	C	C	C	A	C	A	C	A	C	C	C	A	A	C	A	H	C	A	C	C	A	C	A	A	C	C	C	C	A	A	H	H	C	H	C	C	H	H	C
JAX00374166	14	17434991	1	T	A	T	T	A	T	T	T	A	T	T	H	T	T	T	T	T	A	T	T	T	T	T	A	T	T	T	T	A	T	T	A	T	T	A	T	T	T	H	H	H	T	T	T	T	T
JAX00374168	14	17438646	1	G	A	G	G	A	G	G	G	A	G	G	H	G	G	G	G	G	A	G	G	G	G	G	A	G	G	G	G	A	G	G	A	G	G	A	G	G	G	H	H	H	G	G	G	G	G
JAX00050609	14	17451833	0	C	T	C	C	T	C	C	C	T	C	C	H	C	C	C	C	C	T	C	C	C	C	C	T	C	C	C	C	T	C	C	T	C	C	T	C	C	C	H	H	H	C	C	C	C	C
JAX00374169	14	17452661	0	A	G	A	A	A	A	A	G	A	A	A	H	A	A	A	G	A	A	A	A	A	A	A	A	A	A	G	A	A	A	A	A	H	G	A	A	A	A	A	H	A	A	A	A	H	G
JAX00050611	14	17467694	1	G	A	G	G	A	G	G	G	A	G	G	H	G	G	G	G	G	A	G	G	G	G	G	A	G	G	G	G	A	G	G	A	G	G	A	G	G	G	H	H	H	G	G	G	G	G
JAX00374170	14	17468287	0	C	G	C	C	G	C	C	C	C	C	C	H	C	C	C	C	C	C	C	C	C	C	C	C	C	C	C	C	G	C	C	C	C	C	G	C	C	C	C	C	C	C	C	C	C	C
JAX00374171	14	17470900	1	C	T	C	C	T	C	C	C	T	C	C	H	C	C	C	C	C	T	C	C	C	C	C	T	C	C	C	C	T	C	C	T	C	C	T	C	C	C	H	H	H	C	C	C	C	C
JAX00374174	14	17483116	1	C	T	C	C	C	C	C	T	C	C	C	H	C	C	C	T	C	C	C	C	C	C	C	C	C	C	T	C	C	C	C	C	H	T	C	C	C	C	C	H	C	C	C	C	H	T
JAX00050612	14	17492444	0	A	C	A	A	C	A	A	C	C	A	A	C	A	A	A	C	A	C	A	A	A	A	A	C	A	A	C	A	C	A	A	C	C	C	C	A	A	A	H	C	H	A	A	A	H	C
JAX00050613	14	17504663	0	T	C	T	T	C	T	T	C	C	T	T	C	T	T	T	C	T	C	T	T	T	T	T	C	T	T	C	T	C	T	T	C	H	C	C	T	T	T	C	C	C	T	T	T	H	C
JAX00050614	14	17512670	0	A	G	A	A	G	A	A	G	G	A	A	G	A	A	A	G	A	G	A	A	A	A	A	G	A	A	G	A	G	A	A	G	H	G	G	A	A	A	A	G	A	A	A	A	H	G
JAX00050615	14	17521031	1	C	A	C	C	A	C	C	C	A	C	C	H	C	C	C	C	C	A	C	C	C	C	C	A	C	C	C	C	A	C	C	A	C	C	A	C	C	C	H	H	H	C	C	C	C	C
JAX00374175	14	17524590	1	C	T	C	C	C	C	C	T	C	C	C	H	C	C	C	T	C	C	C	C	C	C	C	C	C	C	T	C	C	C	C	C	H	T	C	C	C	C	C	H	C	C	C	C	H	T
JAX00374179	14	17547522	0	G	T	G	G	T	G	G	T	T	G	G	T	G	G	G	T	G	T	G	G	G	G	G	T	G	G	T	G	T	G	G	T	H	T	T	G	G	G	H	T	H	G	G	G	H	T
JAX00374180	14	17549107	0	C	A	C	C	C	C	C	A	C	C	C	H	C	C	C	A	C	C	C	C	C	C	C	C	C	C	A	C	C	C	C	C	H	A	C	C	C	C	C	H	C	C	C	C	H	A
JAX00374181	14	17565088	1	A	G	A	A	G	A	A	G	G	A	A	G	A	A	A	G	A	G	A	A	A	A	A	G	A	A	G	A	G	A	A	G	H	G	G	A	A	A	H	G	H	A	A	A	H	G
JAX00187941	14	17571003	0	A	C	A	A	C	A	A	C	C	A	A	C	A	A	A	C	A	C	A	A	A	A	A	C	A	A	C	A	C	A	A	C	H	C	C	A	A	A	H	C	H	A	A	A	H	C
JAX00050618	14	17580486	1	T	C	T	T	C	T	T	T	C	T	T	H	T	T	T	T	T	C	T	T	T	T	T	C	T	T	T	T	C	T	T	C	T	T	C	T	T	T	H	H	H	T	T	T	T	T
JAX00050619	14	17580587	0	A	G	A	A	G	A	A	G	G	A	A	G	A	A	A	G	A	H	A	A	A	A	A	G	A	A	G	A	G	A	A	G	H	G	G	A	A	A	A	G	H	A	A	A	H	G
JAX00374182	14	17580814	0	C	G	C	C	G	C	C	C	C	C	C	H	C	C	C	C	C	C	C	C	C	C	C	C	C	C	C	C	G	C	C	C	C	C	G	C	C	C	C	C	C	C	C	C	C	C
JAX00050620	14	17580833	0	G	A	G	G	A	G	G	A	A	G	G	A	G	G	G	A	G	A	G	G	G	G	G	A	G	G	A	G	A	G	G	A	H	A	A	G	G	G	H	A	H	G	G	G	H	A
JAX00374183	14	17585952	0	A	T	A	A	T	A	A	A	T	A	A	H	A	A	A	A	A	T	A	A	A	A	A	T	A	A	A	A	T	A	A	T	A	A	T	A	A	A	H	H	H	A	A	A	A	A
JAX00374185	14	17596140	1	C	T	C	C	T	C	C	C	C	C	C	H	C	C	C	C	C	C	C	C	C	C	C	C	C	C	C	C	T	C	C	C	C	C	T	C	C	C	C	C	C	C	C	C	C	C
JAX00374186	14	17601847	0	C	T	C	C	C	C	C	T	C	C	C	H	C	C	C	T	C	C	C	C	C	C	C	C	C	C	T	C	C	C	C	C	H	T	C	C	C	C	C	H	C	C	C	C	H	T
JAX00374187	14	17605665	1	G	A	G	G	G	G	G	G	A	G	G	G	G	G	G	G	G	A	G	G	G	G	G	A	G	G	G	G	G	G	G	A	G	G	G	G	G	G	H	H	H	G	G	G	G	G
JAX00050621	14	17622684	0	T	C	T	T	C	T	T	T	C	T	T	H	T	T	T	T	T	C	T	T	T	T	T	C	T	T	T	T	C	T	T	C	T	T	C	T	T	T	H	H	H	T	T	T	T	T
JAX00050622	14	17622874	0	A	G	A	A	G	A	A	A	G	A	A	H	A	A	A	A	A	G	A	A	A	A	A	G	A	A	A	A	G	A	A	G	A	A	G	A	A	A	H	H	H	A	A	A	A	A
JAX00374188	14	17622897	0	G	A	G	G	A	G	G	G	G	G	G	H	G	G	G	G	G	G	G	G	G	G	G	G	G	G	G	G	A	G	G	G	G	G	A	G	G	G	G	G	G	G	G	G	G	G
JAX00050623	14	17626467	0	T	C	T	T	C	T	T	C	C	T	T	C	T	T	T	C	T	C	H	T	T	T	T	C	T	T	C	T	C	T	T	C	H	C	C	T	T	T	H	C	H	T	T	T	H	C
JAX00374189	14	17626508	0	T	C	T	T	C	T	T	C	C	T	T	C	T	T	T	C	T	C	T	T	T	T	T	C	T	T	C	T	C	T	T	C	H	C	C	T	T	T	H	C	H	T	T	T	H	C
JAX00050624	14	17644554	0	G	T	G	G	T	G	G	G	T	G	G	H	G	G	G	G	G	T	G	G	G	G	G	T	G	G	G	G	T	G	G	T	G	G	T	G	G	G	H	H	H	G	G	G	G	G
JAX00050625	14	17645246	0	G	A	G	G	A	G	G	G	A	G	G	H	G	G	G	G	G	A	G	G	G	G	G	A	G	G	G	G	A	G	G	A	G	G	A	G	G	G	H	H	H	G	G	G	G	G
JAX00050626	14	17662354	0	A	T	A	A	T	A	A	A	T	A	A	H	A	A	A	A	A	T	A	A	A	A	A	T	A	A	A	A	T	A	A	T	A	A	T	A	A	A	H	H	H	A	A	A	A	A
JAX00374192	14	17673035	0	G	A	G	G	A	G	G	G	A	G	G	H	G	G	G	G	G	A	G	G	G	G	G	A	G	G	G	G	A	G	G	A	G	G	A	G	G	G	H	H	H	G	G	G	G	G
JAX00050628	14	17680830	0	T	A	T	T	A	T	T	T	A	T	T	H	T	T	T	T	T	A	T	T	T	T	T	A	T	T	T	T	A	T	T	A	T	T	A	T	T	T	H	H	H	T	T	T	T	T
JAX00374193	14	17681376	1	A	G	A	A	G	A	A	G	G	A	A	G	A	A	A	G	A	G	A	A	A	A	A	G	A	A	G	A	G	A	A	G	H	G	G	A	A	A	H	G	H	A	A	A	H	G
JAX00050629	14	17693577	1	T	C	T	T	C	T	T	T	C	T	T	H	T	T	T	T	T	C	T	T	T	T	T	C	T	T	T	T	C	T	T	C	T	T	C	T	T	T	H	H	H	T	T	T	T	T
JAX00374194	14	17705922	1	A	C	A	A	A	A	A	C	A	A	A	H	A	A	A	C	A	A	A	A	A	A	A	A	A	A	C	A	A	A	A	A	H	C	A	A	A	A	A	H	A	A	A	A	H	C
JAX00374195	14	17719178	1	C	T	C	C	T	C	C	C	C	C	C	H	C	C	C	C	C	C	C	C	C	C	C	C	C	C	C	C	T	C	C	C	C	C	T	C	C	C	C	C	C	C	C	C	C	C
JAX00374196	14	17726405	1	A	C	A	A	C	A	A	C	C	A	A	C	A	A	A	C	A	C	A	A	A	A	A	C	A	A	C	A	C	A	A	C	H	C	C	A	A	A	H	C	H	A	A	A	H	C
JAX00050631	14	17733891	1	C	G	C	C	G	C	C	C	G	C	C	H	C	C	C	C	C	G	C	C	C	C	C	G	C	C	C	C	G	C	C	G	C	C	G	C	C	C	H	H	H	C	C	C	C	C
JAX00374197	14	17740692	1	G	A	G	G	G	G	G	A	G	G	G	H	G	G	G	A	G	G	G	G	G	G	G	G	G	G	A	G	G	G	G	G	H	A	G	G	G	G	G	H	G	G	G	G	H	A
JAX00050632	14	17753437	1	C	T	C	C	T	C	C	C	T	C	C	H	C	C	C	C	C	T	C	C	C	C	C	T	C	C	C	C	T	C	C	T	C	C	T	C	C	C	H	H	H	C	C	C	C	C
JAX00374199	14	17758261	1	A	T	A	A	A	A	A	T	A	A	A	H	A	A	A	T	A	A	A	A	A	A	A	A	A	A	T	A	A	A	A	A	H	T	A	A	A	A	A	H	A	A	A	A	H	T
JAX00374202	14	17771523	0	C	T	C	C	T	C	C	C	T	C	C	H	C	C	C	C	C	T	C	C	C	C	C	T	C	C	C	C	T	C	C	T	C	C	T	C	C	C	H	H	H	C	C	C	C	C
JAX00050633	14	17776352	0	T	C	T	T	C	T	T	T	C	T	T	H	T	T	T	T	T	C	T	T	T	T	T	C	T	T	T	T	C	T	T	C	T	T	C	T	T	T	H	H	H	T	T	T	T	T
JAX00374204	14	17778417	1	A	G	G	A	A	G	A	A	A	A	A	A	H	A	H	A	A	A	G	G	A	G	H	A	A	A	A	G	A	G	A	A	A	A	A	G	G	A	H	A	H	A	A	A	H	A
JAX00050634	14	17778674	0	A	G	A	A	G	A	A	G	G	A	A	G	A	A	A	G	A	G	A	A	A	A	A	G	A	A	G	A	G	A	A	G	H	G	G	A	A	A	H	G	H	A	A	A	H	G
JAX00050635	14	17782982	1	A	G	A	A	G	A	A	G	G	A	A	G	A	A	A	G	A	G	A	A	A	A	A	G	A	A	G	A	G	A	A	G	H	G	G	A	A	A	H	G	H	A	A	A	H	G
JAX00374205	14	17783874	1	C	T	C	C	C	C	C	T	C	C	C	H	C	C	C	T	C	C	C	C	C	C	C	C	C	C	T	C	C	C	C	C	H	T	C	C	C	C	C	H	C	C	C	C	H	T
JAX00050636	14	17817139	0	C	A	C	C	A	C	C	C	A	C	C	H	C	C	C	C	C	A	C	C	C	C	C	A	C	C	C	C	A	C	C	A	C	C	A	C	C	C	H	H	H	C	C	C	C	C
JAX00050637	14	17832690	1	G	A	G	G	A	G	G	G	A	G	G	H	G	G	G	G	G	A	G	G	G	G	G	A	G	G	G	G	A	G	G	A	G	G	A	G	G	G	H	H	H	G	G	G	G	G
JAX00050638	14	17836477	0	C	T	C	C	T	C	C	C	T	C	C	H	C	C	C	C	C	T	C	C	C	C	C	T	C	C	C	C	T	C	C	T	C	C	T	C	C	C	H	H	H	C	C	C	C	C
JAX00374207	14	17837375	0	A	T	A	A	T	A	A	A	A	A	A	H	A	A	A	A	A	A	A	A	A	A	A	A	A	A	A	A	T	A	A	A	A	A	T	A	A	A	A	A	A	A	A	A	A	A
JAX00050639	14	17852219	1	A	C	A	A	C	A	A	C	C	A	A	C	A	A	A	C	A	C	A	A	A	A	A	C	A	A	C	A	C	A	A	C	H	C	C	A	A	A	H	C	H	A	A	A	H	C
JAX00050641	14	17854751	0	A	T	A	A	T	A	A	A	T	A	A	H	A	A	A	A	A	T	A	A	A	A	A	T	A	A	A	A	H	A	A	T	A	A	T	A	A	A	H	H	H	A	A	A	A	A
JAX00050643	14	17901715	0	G	A	G	G	A	G	G	G	A	G	G	H	G	G	G	G	G	A	G	G	G	G	G	A	G	G	G	G	A	G	G	A	G	G	A	G	G	G	H	H	H	G	G	G	G	G
JAX00050644	14	17905888	1	A	T	A	A	T	A	A	A	T	A	A	H	A	A	A	A	A	T	A	A	A	A	A	T	A	A	A	A	T	A	A	T	A	A	T	A	A	A	H	H	H	A	A	A	A	A
JAX00374214	14	17921411	0	C	T	C	C	T	C	C	C	T	C	C	H	C	C	C	C	C	T	C	C	C	C	C	T	C	C	C	C	T	C	C	T	C	C	T	C	C	C	H	T	H	C	C	C	C	C
JAX00374215	14	17921719	1	A	G	A	A	G	A	A	A	A	A	A	H	A	A	A	A	A	A	A	A	A	A	A	A	A	A	A	A	G	A	A	A	A	A	G	A	A	A	A	A	A	A	A	A	A	A
JAX00374216	14	17921892	1	C	T	C	C	C	C	C	T	C	C	C	H	C	C	C	T	C	C	C	C	C	C	C	C	C	C	T	C	C	C	C	C	H	T	C	C	C	C	C	H	C	C	C	C	H	T
JAX00050646	14	17945035	0	C	T	C	C	T	C	C	T	T	C	C	T	C	C	C	T	C	T	C	C	C	C	C	T	C	C	T	C	T	C	C	T	H	T	T	C	C	C	H	T	H	C	C	C	H	T
JAX00050647	14	17949888	0	C	T	C	C	T	C	C	T	T	C	C	T	C	C	C	T	C	T	C	C	C	C	C	T	C	C	T	C	T	C	C	T	H	T	T	C	C	C	H	T	H	C	C	C	H	T
JAX00374217	14	17951230	0	G	C	G	G	G	G	G	C	G	G	G	H	G	G	G	C	G	G	G	G	G	G	G	G	G	G	C	G	G	G	G	G	C	C	G	G	G	G	G	C	G	G	G	G	C	C
JAX00374219	14	17956830	1	T	C	T	T	C	T	C	C	C	C	T	C	T	C	T	C	C	C	H	C	C	T	H	C	T	C	C	T	C	T	T	C	C	C	C	T	T	H	H	C	H	C	C	H	H	C
JAX00050649	14	17975768	1	G	A	G	G	A	G	G	G	A	G	G	H	G	G	G	G	G	A	G	G	G	G	G	A	G	G	G	G	A	G	G	A	G	G	A	G	G	G	H	H	H	G	G	G	G	G
JAX00050650	14	17984635	1	A	G	A	A	G	A	A	G	G	A	A	G	A	A	A	G	A	G	A	A	A	A	A	G	A	A	G	A	G	A	A	G	H	G	G	A	A	A	H	G	H	A	A	A	H	G
JAX00050651	14	18004036	1	C	A	C	C	A	C	C	A	A	C	C	A	C	C	C	A	C	A	C	C	C	C	C	A	C	C	A	C	A	C	C	A	H	A	A	C	C	C	H	A	H	C	C	C	H	A
JAX00050653	14	18011122	0	C	T	C	C	T	C	C	C	C	C	C	T	C	C	H	H	C	C	C	C	C	C	C	C	C	C	C	C	T	C	C	C	C	C	T	C	C	C	C	C	C	C	C	C	C	C
JAX00374224	14	18025518	1	T	G	T	T	T	T	T	G	T	T	T	H	T	T	T	G	T	T	T	T	T	T	T	T	T	T	G	T	T	T	T	T	H	G	T	T	T	T	T	H	T	T	T	T	H	G
JAX00374226	14	18038246	1	A	G	A	A	A	A	A	G	A	A	A	H	A	A	A	G	A	A	A	A	A	A	A	A	A	A	G	A	A	A	A	A	H	G	A	A	A	A	A	H	A	A	A	A	H	G
JAX00374227	14	18038568	0	C	T	C	C	T	C	C	T	T	C	C	T	C	C	C	T	C	T	C	C	C	C	C	T	C	C	T	C	T	C	C	T	H	T	T	C	C	C	H	T	H	C	C	C	H	T
JAX00374228	14	18055317	0	C	A	C	C	C	C	C	C	A	C	C	C	C	C	C	C	C	A	C	C	C	C	C	A	C	C	C	C	C	C	C	A	C	C	C	C	C	C	H	H	C	C	C	C	C	C
JAX00050656	14	18075771	1	A	G	A	A	G	A	A	A	G	A	A	H	A	A	A	A	A	G	A	A	A	A	A	G	A	A	A	A	G	A	A	G	A	A	G	A	A	A	H	H	H	A	A	A	A	A
JAX00374230	14	18083973	1	G	C	G	G	C	G	G	G	C	G	G	H	G	G	G	G	G	C	G	G	G	G	G	C	G	G	G	G	C	G	G	C	G	G	C	G	G	G	H	H	H	G	G	G	G	G
JAX00374232	14	18090803	0	G	A	G	G	G	G	G	A	G	G	G	H	G	G	G	A	G	G	G	G	G	G	G	G	G	G	A	G	G	G	G	G	H	A	G	G	G	G	G	H	G	G	G	G	H	A
JAX00050658	14	18092452	0	A	G	A	A	G	A	A	G	G	A	A	G	A	A	A	G	A	G	A	A	A	A	A	G	A	A	G	A	G	A	A	G	H	G	G	A	A	A	H	G	H	A	A	A	H	G
JAX00050661	14	18148924	1	C	T	C	C	T	C	C	T	T	C	C	T	C	C	C	T	C	T	C	C	C	C	C	T	C	C	T	C	T	C	C	T	H	T	T	C	C	C	H	T	H	C	C	C	H	T
JAX00050662	14	18154125	1	C	T	C	C	T	C	C	T	T	C	C	T	C	C	C	T	C	T	C	C	C	C	C	T	C	C	T	C	T	C	C	T	H	T	T	C	C	C	H	T	H	C	C	C	H	T
JAX00374235	14	18166377	0	A	C	A	A	C	A	A	A	A	A	A	C	A	A	A	A	A	A	A	A	A	A	A	A	A	A	A	A	C	A	A	A	A	A	C	A	A	A	A	A	A	A	A	A	A	A
JAX00374236	14	18182086	0	G	A	G	G	G	G	G	G	A	G	G	G	G	G	G	G	G	A	G	G	G	G	G	A	G	G	G	G	G	G	G	A	G	G	G	G	G	G	H	H	H	G	G	G	G	G
JAX00374238	14	18194770	1	C	A	C	C	C	C	C	A	C	C	C	H	C	C	C	A	C	C	C	C	C	C	C	C	C	C	A	C	C	C	C	C	H	A	C	C	C	C	C	H	C	C	C	C	H	A
JAX00374239	14	18199427	0	A	G	A	A	G	A	A	G	G	A	A	G	A	A	A	G	A	G	A	A	A	A	A	G	A	A	G	A	G	A	A	G	H	G	G	A	A	A	H	G	H	A	A	A	H	G
JAX00050668	14	18320471	1	G	T	G	G	T	T	T	T	T	G	G	T	H	G	G	T	G	T	G	T	G	G	T	T	G	T	T	G	T	G	G	T	H	T	T	G	T	G	T	T	T	H	T	G	T	T
JAX00374242	14	18415403	0	G	T	G	G	G	G	G	G	G	T	H	G	G	T	G	G	H	G	H	G	T	G	G	G	G	G	G	G	G	G	G	G	H	G	G	G	G	H	G	G	G	G	G	H	G	G
JAX00374243	14	18417144	1	C	A	C	C	C	C	C	C	C	A	C	C	C	A	C	C	A	C	H	C	A	C	C	C	C	C	C	C	C	C	C	C	H	C	C	C	C	H	C	C	C	H	C	H	C	C
JAX00374244	14	18417426	0	A	C	A	A	A	A	A	C	A	A	A	H	A	A	A	A	A	A	A	A	A	A	A	A	A	A	C	A	A	A	A	A	H	C	A	A	A	A	A	A	A	A	A	A	H	C
JAX00050673	14	18431455	1	G	T	G	G	T	T	T	G	G	G	G	H	H	G	G	T	G	G	G	T	G	G	T	G	G	T	G	G	T	G	G	G	G	G	T	G	T	G	G	G	G	H	T	G	H	G
JAX00374246	14	18431733	1	C	G	C	C	C	C	C	G	C	C	C	H	C	C	C	C	C	C	C	C	C	C	C	C	C	C	G	C	C	C	C	C	H	G	C	C	C	C	C	H	C	C	C	C	H	G
JAX00374247	14	18432059	1	A	G	A	A	A	A	A	G	G	A	A	H	A	A	A	A	A	G	A	A	A	A	A	G	A	A	G	A	A	A	A	G	H	G	A	A	A	A	G	G	G	A	A	A	H	G
JAX00050674	14	18437063	1	A	T	A	A	T	T	T	T	T	T	A	T	H	T	A	T	T	T	H	T	T	A	T	T	A	T	T	A	T	A	A	T	T	T	T	A	T	H	T	T	T	T	T	H	T	T
JAX00050675	14	18437409	0	G	A	G	G	A	A	A	G	G	G	G	H	H	G	G	A	G	G	G	A	G	G	A	G	G	A	G	G	A	G	G	G	G	G	A	G	A	G	G	G	G	H	A	G	H	G
JAX00374251	14	18451016	1	G	C	G	G	G	G	G	G	C	G	G	G	G	G	G	G	G	C	G	G	G	G	G	C	G	G	G	G	G	G	G	C	G	G	G	G	G	G	C	H	C	G	G	G	G	G
JAX00050677	14	18452471	0	A	T	A	A	T	T	T	A	A	T	A	H	H	T	A	T	T	A	H	T	T	A	T	A	A	T	A	A	T	A	A	A	H	A	T	A	T	H	A	A	A	T	T	H	H	A
JAX00374254	14	18480841	0	C	T	C	C	C	C	C	T	T	C	C	H	C	C	C	C	C	T	C	C	C	C	C	T	C	C	T	C	C	C	C	T	H	T	C	C	C	C	T	T	T	C	C	C	H	T
JAX00374255	14	18494612	1	C	A	C	C	C	C	C	A	A	A	C	H	C	A	C	C	A	A	A	C	A	C	C	A	C	C	A	C	C	C	C	A	A	A	C	C	C	H	A	A	A	H	C	H	H	A
JAX00374256	14	18494845	1	G	C	G	G	G	G	G	G	C	G	G	G	G	G	G	G	G	C	G	G	G	G	G	C	G	G	G	G	G	G	G	C	G	G	G	G	G	G	C	H	C	G	G	G	G	G
JAX00374257	14	18518521	1	A	G	A	A	A	A	A	A	A	G	A	A	A	G	A	A	G	A	G	A	G	A	A	A	A	A	A	A	A	A	A	A	H	A	A	A	A	H	A	A	A	H	A	H	A	A
JAX00050681	14	18518777	0	A	G	A	A	G	G	A	A	G	A	A	H	H	A	A	A	A	G	A	A	A	A	H	G	A	G	A	A	G	A	A	G	A	A	G	A	G	A	G	H	G	A	A	A	H	A
JAX00374259	14	18519289	0	T	C	T	T	T	T	T	C	T	T	T	H	T	T	T	T	T	T	T	T	T	T	T	T	T	T	C	T	T	T	T	T	H	C	T	T	T	T	T	H	T	T	T	T	H	C
JAX00204348	14	18520631	1	C	T	C	C	C	C	C	C	T	C	C	C	C	C	C	C	C	T	C	C	C	C	C	T	C	C	C	C	C	C	C	T	C	C	C	C	C	C	T	H	T	C	C	C	C	C
JAX00374262	14	18524991	1	G	A	G	G	A	A	G	A	G	A	G	A	H	A	G	G	A	G	A	G	A	G	H	G	G	A	A	G	A	G	G	G	A	A	A	G	A	H	G	H	G	H	G	H	A	A
JAX00374264	14	18526537	0	T	C	T	T	C	C	T	T	C	C	T	H	H	C	T	T	C	C	C	T	C	T	H	H	T	C	T	T	C	T	T	C	H	T	C	T	C	H	C	H	C	H	T	H	H	T
JAX00374265	14	18526578	0	G	A	G	G	A	A	G	G	A	A	G	G	H	A	G	G	A	A	H	G	A	G	H	A	G	A	G	G	A	G	G	A	G	G	A	G	A	H	A	H	A	H	G	H	H	G
JAX00050684	14	18539106	1	C	G	C	C	G	G	G	G	G	G	C	G	H	G	C	G	G	G	G	G	G	C	G	G	C	G	G	C	G	C	C	G	G	G	G	C	G	H	G	G	G	G	G	H	G	G
JAX00374266	14	18539181	0	C	T	C	C	C	C	C	C	T	C	C	C	C	C	C	C	C	T	C	C	C	C	C	T	C	C	C	C	C	C	C	T	C	C	C	C	C	C	T	T	T	C	C	C	C	C
JAX00374267	14	18543877	0	T	A	T	T	A	A	A	T	T	A	T	H	H	A	T	A	A	T	A	A	A	T	A	T	T	A	T	T	A	T	T	T	H	A	A	T	A	H	T	T	T	A	A	H	H	T
JAX00374269	14	18544339	0	A	G	A	A	G	G	G	A	A	G	A	G	G	G	A	G	G	A	G	G	G	A	G	A	A	G	A	A	G	A	A	A	G	G	G	A	G	G	H	A	H	G	G	G	G	A
JAX00374270	14	18544359	0	C	G	C	C	C	C	C	C	G	C	C	C	C	C	C	C	C	G	C	C	C	C	C	G	C	C	C	C	C	C	C	G	C	C	C	C	C	C	G	G	G	C	C	C	C	C
JAX00374271	14	18545520	0	A	G	A	A	G	G	G	A	G	G	A	H	H	G	A	G	G	G	G	G	G	A	G	G	A	G	A	A	G	A	A	G	H	G	G	A	G	H	G	G	G	G	G	H	H	A
JAX00374273	14	18546905	0	G	C	G	G	G	G	G	C	G	G	G	H	G	G	G	G	G	G	G	G	G	G	G	G	G	G	C	G	G	G	G	G	H	G	G	G	G	G	G	G	G	G	G	G	H	C
JAX00374275	14	18547704	1	A	G	A	A	A	A	A	G	G	A	A	H	A	A	A	A	A	G	A	A	A	A	A	G	A	A	G	A	A	A	A	G	H	A	A	A	A	A	G	G	G	A	A	A	H	G
JAX00374277	14	18567192	0	G	A	G	G	G	G	A	G	G	G	G	G	G	G	G	A	G	G	G	A	G	G	H	G	G	G	G	G	G	G	G	G	G	G	G	G	G	G	G	G	G	H	A	G	G	G
JAX00374278	14	18568520	1	C	T	C	C	C	C	T	T	T	C	C	H	C	C	C	T	C	T	C	T	C	C	H	H	C	C	T	C	C	C	C	T	H	C	C	C	C	C	T	T	H	H	T	C	H	T
JAX00374279	14	18568813	1	C	T	C	C	C	C	C	C	T	C	C	C	C	C	C	C	C	T	C	C	C	C	C	H	C	C	C	C	C	C	C	T	C	C	C	C	C	C	T	T	H	C	C	C	C	C
JAX00374282	14	18575256	1	C	T	C	C	T	T	C	T	C	T	C	T	H	T	C	C	T	C	T	C	T	C	H	C	C	T	T	C	T	C	C	C	T	T	T	C	T	H	C	C	H	H	C	H	T	T
JAX00374283	14	18575812	1	A	G	A	A	G	G	A	A	A	G	A	H	H	G	A	A	G	A	G	A	G	A	H	A	A	G	A	A	G	A	A	A	H	G	G	A	G	H	A	A	H	H	A	H	H	A
JAX00374284	14	18576509	1	C	T	C	C	C	C	C	C	C	T	C	C	C	T	C	C	T	C	T	C	T	C	C	C	C	C	C	C	C	C	C	C	H	T	C	C	C	H	C	C	C	H	C	H	C	C
JAX00050685	14	18580136	1	G	A	G	G	A	A	G	G	G	A	G	H	H	A	G	G	A	G	A	G	A	G	H	G	G	A	G	G	A	G	G	G	H	A	A	G	A	H	G	G	H	H	G	H	H	G
JAX00050686	14	18580258	0	A	G	A	A	G	G	A	A	A	G	A	H	H	G	A	A	G	A	G	A	G	A	H	A	A	G	A	A	G	A	A	A	H	G	G	A	G	H	H	A	H	H	A	H	H	A
JAX00050687	14	18580324	0	T	C	T	T	C	C	T	C	C	C	H	C	H	C	T	T	C	C	C	T	C	T	H	H	T	C	C	T	C	T	T	C	C	C	C	T	C	H	C	C	C	H	T	H	C	C
JAX00374286	14	18584284	1	C	G	C	C	C	C	C	G	C	C	C	H	C	C	C	C	C	C	C	C	C	C	C	C	C	C	G	C	C	C	C	C	H	C	C	C	C	C	C	C	C	C	C	C	H	G
JAX00050688	14	18609776	1	T	C	T	T	C	C	C	C	C	C	T	C	H	C	T	C	C	C	C	C	C	T	C	H	T	C	C	T	C	T	T	C	C	C	C	T	C	H	C	C	C	C	C	H	C	C
JAX00204349	14	18609990	1	A	C	A	A	A	A	A	C	C	A	A	H	A	A	A	A	A	C	A	A	A	A	A	H	A	A	C	A	A	A	A	C	H	A	A	A	A	A	H	C	H	A	A	A	H	C
JAX00050690	14	18619312	0	C	T	C	C	T	T	T	C	C	T	C	H	H	T	C	T	T	C	T	T	T	C	T	C	C	T	C	C	T	C	C	C	H	T	T	C	T	H	H	C	H	T	T	H	H	C
JAX00374289	14	18619520	0	C	T	C	C	T	T	T	C	C	T	C	H	H	T	C	T	T	C	T	T	T	C	T	C	C	T	C	C	T	C	C	C	H	T	T	C	T	H	H	C	H	T	T	H	H	C
JAX00374291	14	18619802	1	T	C	T	T	T	T	T	C	C	T	T	H	T	T	T	T	T	C	T	T	T	T	T	H	T	T	C	T	T	T	T	C	H	T	T	T	T	T	H	C	H	T	T	T	H	C
JAX00374293	14	18625142	1	G	A	G	G	G	G	G	G	A	G	G	G	G	G	G	G	G	A	G	G	G	G	G	H	G	G	G	G	G	G	G	A	G	G	G	G	G	G	H	H	H	G	G	G	G	G
JAX00374294	14	18625630	1	T	C	T	T	T	T	T	C	C	T	T	H	T	T	T	T	T	C	T	T	T	T	T	H	T	T	C	T	T	T	T	C	H	T	T	T	T	T	H	C	H	T	T	T	H	C
JAX00050691	14	18648089	1	C	A	C	C	A	A	A	C	C	A	C	H	H	A	C	A	A	C	A	A	A	C	A	C	C	A	C	C	A	C	C	C	H	A	A	C	A	H	H	C	H	A	A	H	H	C
JAX00374297	14	18678926	1	G	A	G	G	G	G	A	G	G	A	G	G	G	A	G	A	A	G	A	A	A	G	H	G	G	G	G	G	G	G	G	G	H	A	G	G	G	H	G	G	G	A	A	H	G	G
JAX00374298	14	18679591	0	T	C	T	T	T	T	T	T	C	T	T	T	T	T	T	T	T	C	T	T	T	T	T	H	T	T	T	T	T	T	T	C	T	T	T	T	T	T	H	H	H	T	T	T	T	T
JAX00050694	14	18705151	0	T	C	T	T	C	C	C	T	T	C	T	H	H	C	T	C	C	T	C	C	C	T	C	T	T	C	T	T	C	T	T	T	H	C	C	T	C	H	H	T	H	C	C	H	H	T
JAX00050695	14	18706538	0	G	A	G	G	G	G	G	A	A	G	G	H	G	G	G	G	G	A	G	G	G	G	G	H	G	G	A	G	G	G	G	A	H	G	G	G	G	G	H	A	H	G	G	G	H	A
JAX00374302	14	18711230	0	C	T	C	C	C	C	C	C	T	C	C	C	C	C	C	C	C	T	C	C	C	C	C	H	C	C	C	C	C	C	C	T	C	C	C	C	C	C	H	H	H	C	C	C	C	C
JAX00374304	14	18713056	1	G	A	G	G	G	G	G	G	A	G	G	G	G	G	G	G	G	A	G	G	G	G	G	H	G	G	G	G	G	G	G	A	G	G	G	G	G	G	H	H	H	G	G	G	G	G
JAX00050697	14	18739970	0	G	A	G	G	G	G	A	G	G	A	G	G	G	A	G	A	A	G	A	A	A	G	H	G	G	G	G	G	G	G	G	G	H	A	G	G	G	H	G	G	G	A	A	H	G	G
JAX00050699	14	18741807	1	T	G	T	T	T	T	G	T	T	G	T	T	T	G	T	G	G	T	G	G	G	T	H	T	T	T	T	T	T	T	T	T	H	G	T	T	T	H	T	T	T	G	G	H	T	T
JAX00374308	14	18745678	0	T	C	T	T	T	T	C	C	C	C	T	H	T	C	T	C	C	C	C	C	C	T	H	H	T	T	C	T	T	T	T	C	C	C	T	T	T	H	H	C	H	C	C	H	H	C
JAX00374309	14	18758458	1	T	C	T	T	T	T	C	C	T	C	T	H	T	C	T	C	C	T	C	C	C	T	H	T	T	T	C	T	T	T	T	T	C	C	T	T	T	H	T	H	T	C	C	H	H	C
JAX00374310	14	18758635	0	A	G	A	A	A	A	A	A	G	A	A	A	A	A	A	A	A	G	A	A	A	A	A	G	A	A	A	A	A	A	A	G	A	A	A	A	A	A	G	G	G	A	A	A	A	A
JAX00374312	14	18759135	0	C	G	C	C	C	C	C	C	G	C	C	C	C	C	C	C	C	G	C	C	C	C	C	H	C	C	C	C	C	C	C	G	C	C	C	C	C	C	H	H	C	C	C	C	C	C
JAX00374313	14	18759891	1	G	A	G	G	G	G	G	A	G	G	G	H	G	G	G	G	G	G	G	G	G	G	G	G	G	G	A	G	G	G	G	G	H	G	G	G	G	G	G	H	G	G	G	G	H	A
JAX00374314	14	18765219	1	A	G	A	A	A	A	A	A	G	A	A	A	A	A	A	A	A	G	A	A	A	A	A	H	A	A	A	A	A	A	A	G	A	A	A	A	A	A	H	H	H	A	A	A	A	A
JAX00374316	14	18765692	0	A	G	A	A	A	A	A	G	A	A	A	H	A	A	A	A	A	A	A	A	A	A	A	A	A	A	G	A	A	A	A	A	H	A	A	A	A	A	A	H	A	A	A	A	H	G
JAX00374317	14	18766171	1	A	G	A	A	A	A	G	G	G	G	A	H	A	G	A	G	G	G	G	G	G	A	H	H	A	A	G	A	A	A	A	G	G	G	A	A	A	H	H	G	H	G	G	H	H	G
JAX00050700	14	18781862	0	A	G	A	A	A	A	G	A	G	G	A	A	A	G	A	G	G	G	G	G	G	A	H	H	A	A	A	A	A	A	A	G	H	G	A	A	A	H	H	H	H	G	G	H	A	A
JAX00374318	14	18794187	0	T	C	T	T	T	T	C	T	C	C	T	T	T	C	T	C	C	C	C	C	C	T	H	H	T	T	T	T	T	T	T	C	H	C	T	T	T	H	H	H	H	C	C	C	T	T
JAX00374319	14	18794490	1	G	A	G	G	G	G	A	G	A	A	G	G	G	A	G	A	A	A	A	A	A	G	H	H	G	G	G	G	G	G	G	A	H	A	G	G	G	H	H	H	H	A	A	H	G	G
JAX00050702	14	18794554	0	A	G	A	A	G	G	G	G	G	G	A	G	H	G	A	G	G	G	G	G	G	A	G	H	A	G	G	A	G	A	A	G	G	G	G	A	G	H	G	G	G	G	G	H	G	G
JAX00374321	14	18799711	0	A	G	A	A	A	A	G	G	A	G	A	H	A	G	A	G	G	A	G	G	G	A	H	A	A	A	G	A	A	A	A	A	G	G	A	A	A	H	A	H	A	G	G	H	H	G
JAX00374322	14	18799779	1	A	G	A	A	A	A	A	G	G	A	A	H	A	A	A	A	A	G	A	A	A	A	A	H	A	A	G	A	A	A	A	G	H	A	A	A	A	A	H	G	H	A	A	A	H	G
JAX00050703	14	18810444	0	G	A	G	G	G	G	G	A	G	G	G	H	G	G	G	G	G	G	G	G	G	G	G	G	G	G	A	G	G	G	G	G	H	G	G	G	G	G	G	H	G	G	G	G	H	A
JAX00204353	14	18810635	0	C	T	C	C	C	C	C	T	T	C	C	H	C	C	C	C	C	T	C	C	C	C	C	H	C	C	T	C	C	C	C	T	H	C	C	C	C	C	H	T	H	C	C	C	H	T
JAX00204355	14	18822628	1	T	C	T	T	T	T	T	T	C	T	T	T	T	T	T	T	T	C	T	T	T	T	T	H	T	T	T	T	T	T	T	C	T	T	T	T	T	T	H	H	H	T	T	T	T	T
JAX00050705	14	18834887	1	A	C	A	A	A	A	A	A	C	A	A	A	A	A	A	A	A	C	A	A	A	A	A	H	A	A	A	A	A	A	A	C	A	A	A	A	A	A	H	H	H	A	A	A	A	A
JAX00374324	14	18840790	1	C	T	C	C	C	C	T	C	C	T	C	C	C	T	C	T	T	C	T	T	T	C	H	C	C	C	C	C	C	C	C	C	H	T	C	C	C	H	C	C	C	T	T	H	C	C
JAX00374325	14	18841029	1	C	T	C	C	C	C	T	C	C	T	C	C	C	T	C	T	T	C	T	T	T	C	H	C	C	C	C	C	C	C	C	C	H	T	C	C	C	H	C	C	C	T	T	H	C	C
JAX00374327	14	18842458	1	T	C	T	T	T	T	T	C	C	T	T	H	T	T	T	T	T	C	T	T	T	T	T	H	T	T	C	T	T	T	T	C	H	T	T	T	T	T	H	C	H	T	T	T	H	C
JAX00374328	14	18842719	0	T	C	T	T	T	T	C	C	C	C	T	T	T	C	T	C	C	C	C	C	C	T	H	T	T	T	C	T	T	T	T	C	C	C	T	T	T	H	T	C	T	C	C	H	T	C
JAX00374330	14	18848532	0	T	C	T	T	T	T	T	C	T	T	T	H	T	T	T	T	T	T	T	T	T	T	T	T	T	T	C	T	T	T	T	T	H	T	T	T	T	T	T	H	T	T	T	T	H	C
JAX00050706	14	18861186	0	G	A	G	G	G	G	A	A	A	A	G	H	G	A	G	A	A	A	A	A	A	G	H	H	G	G	A	G	G	G	G	A	A	A	G	G	G	H	H	A	H	A	A	H	H	A
JAX00050707	14	18861207	1	T	A	T	T	T	T	A	A	A	A	T	H	T	A	T	A	A	A	A	A	A	T	H	H	T	T	A	T	T	T	T	A	A	A	T	T	T	H	H	A	H	A	A	H	H	A
JAX00050710	14	18898503	1	C	G	C	C	C	C	C	G	G	C	C	H	C	C	C	C	C	G	C	C	C	C	C	H	C	C	G	C	C	C	C	G	H	C	C	C	C	C	H	G	H	C	C	C	H	G
JAX00050711	14	18900429	0	T	C	T	T	T	T	T	C	C	T	H	H	T	T	T	T	T	C	T	T	T	T	T	H	T	T	C	T	T	T	T	C	H	T	T	T	T	T	H	C	H	T	T	T	H	C
JAX00374335	14	18911035	1	G	C	G	G	G	G	G	G	C	G	G	G	G	G	G	G	G	C	G	G	G	G	G	H	G	G	G	G	G	G	G	C	G	G	G	G	G	G	H	H	H	G	G	G	G	G
JAX00374336	14	18918199	1	T	C	T	T	T	T	T	C	T	T	T	H	T	T	T	T	T	T	T	T	T	T	T	T	T	T	C	T	T	T	T	T	H	T	T	T	T	T	T	H	T	T	T	T	H	C
JAX00374337	14	18919147	0	C	T	C	C	C	C	C	T	C	C	C	H	C	C	C	C	C	C	C	C	C	C	C	C	C	C	T	C	C	C	C	C	H	C	C	C	C	C	C	H	C	C	C	C	H	T
JAX00374339	14	18928862	1	C	T	C	C	C	C	C	C	T	C	C	C	C	C	C	C	C	T	C	C	C	C	C	H	C	C	C	C	C	C	C	T	C	C	C	C	C	C	H	H	H	C	C	C	C	C
JAX00374341	14	18933915	0	G	T	G	G	G	G	G	G	T	G	G	G	G	G	G	G	G	T	G	G	G	G	G	H	G	G	G	G	G	G	G	T	G	G	G	G	G	G	H	H	H	G	G	G	G	G
JAX00374343	14	18943244	0	C	G	C	C	C	C	G	G	G	G	C	H	C	G	C	G	G	G	G	G	G	C	H	H	C	C	G	C	C	C	C	G	G	G	C	C	C	H	H	G	H	G	G	H	H	G
JAX00374344	14	18948368	1	G	A	G	G	G	G	G	A	G	G	G	H	G	G	G	G	G	G	G	G	G	G	G	G	G	G	A	G	G	G	G	G	H	G	G	G	G	G	G	H	G	G	G	G	H	A
JAX00374347	14	18968345	0	A	G	A	A	A	A	A	G	G	A	A	H	A	A	A	A	A	G	A	A	A	A	A	H	A	A	G	A	A	A	A	G	H	A	A	A	A	A	H	G	H	A	A	A	H	G
JAX00050715	14	18974304	0	C	T	C	C	T	T	T	T	T	T	C	T	H	T	C	T	T	T	T	T	T	C	T	H	C	T	T	C	T	C	C	T	T	T	T	C	T	H	T	T	T	T	T	H	T	T
JAX00204358	14	18974613	1	G	C	G	G	G	G	G	G	C	G	G	G	G	G	G	G	G	C	G	G	G	G	G	H	G	G	G	G	G	G	G	C	G	G	G	G	G	G	H	H	H	G	G	G	G	G
JAX00374348	14	18983726	1	G	A	G	G	G	G	G	A	A	G	G	H	G	G	G	G	G	A	G	G	G	G	G	H	G	G	A	G	G	G	G	A	H	G	G	G	G	G	H	A	H	G	G	G	H	A
JAX00050716	14	18984176	0	A	G	A	A	G	G	G	A	A	A	A	H	H	A	A	G	A	A	A	G	A	A	G	A	A	G	A	A	G	A	A	A	A	A	G	A	G	A	A	A	H	H	G	A	H	A
JAX00374353	14	19006502	1	A	G	A	A	A	A	A	G	A	A	A	H	A	A	A	A	A	A	A	A	A	A	A	A	A	A	G	A	A	A	A	A	H	A	A	A	A	A	A	A	A	A	A	A	H	G
JAX00374354	14	19009776	1	A	T	A	A	T	T	T	A	A	T	A	H	H	T	A	T	T	A	T	T	T	A	T	A	A	T	A	A	T	A	A	A	H	T	T	A	T	H	H	A	H	T	T	H	H	A
JAX00374355	14	19010022	0	T	C	T	T	C	C	C	C	C	C	T	C	H	C	T	C	C	C	C	C	C	T	C	H	T	C	C	T	C	T	T	C	C	C	C	T	C	H	C	C	C	C	C	H	C	C
JAX00374356	14	19010086	0	G	A	G	G	G	G	G	A	G	G	G	G	G	G	G	G	G	G	G	G	G	G	G	G	G	G	H	G	G	G	G	G	G	G	G	G	G	G	G	G	G	G	G	G	G	H
JAX00374361	14	19015819	1	T	C	T	T	T	T	T	T	C	T	T	T	T	T	T	T	T	C	T	T	T	T	T	H	T	T	T	T	T	T	T	C	T	T	T	T	T	T	H	C	H	T	T	T	T	T
JAX00374362	14	19020837	1	C	T	C	C	T	T	C	C	C	C	C	H	H	C	C	C	C	C	C	C	C	C	H	C	C	T	C	C	T	C	C	C	C	C	T	C	T	C	H	C	H	C	C	C	H	C
JAX00374363	14	19024131	1	G	A	G	G	G	G	G	G	A	G	G	G	G	G	G	G	G	A	G	G	G	G	G	H	G	G	G	G	G	G	G	A	G	G	G	G	G	G	H	A	H	G	G	G	G	G
JAX00050720	14	19024310	1	A	G	A	A	G	G	A	A	A	A	A	H	H	A	A	A	A	A	A	A	A	A	H	A	A	G	A	A	G	A	A	A	A	A	G	A	G	A	H	A	H	A	A	A	H	A
JAX00374365	14	19026341	1	C	T	C	C	C	C	C	C	C	T	C	C	C	T	C	C	T	C	T	C	T	C	C	C	C	C	C	C	C	C	C	C	H	T	C	C	C	H	C	C	C	H	C	H	C	C
JAX00374366	14	19027052	0	T	C	T	T	T	T	T	C	C	C	T	H	T	C	T	T	C	C	C	T	C	T	T	H	T	T	C	T	T	T	T	C	C	C	T	T	T	H	H	C	H	H	T	H	H	C
JAX00374367	14	19027283	1	A	G	A	A	A	A	A	A	G	A	A	A	A	A	A	A	A	G	A	A	A	A	A	H	A	A	A	A	A	A	A	G	A	A	A	A	A	A	H	G	H	A	A	A	A	A
JAX00374368	14	19043953	1	G	T	G	G	G	G	G	G	G	T	G	G	G	T	G	G	T	G	T	G	T	G	G	G	G	G	G	G	G	G	G	G	H	T	G	G	G	H	G	G	G	H	G	H	G	G
JAX00374369	14	19046314	0	A	C	A	A	A	A	A	C	C	C	A	H	A	C	A	A	C	C	C	A	C	A	A	H	A	A	C	A	A	A	A	C	C	C	A	A	A	H	H	C	H	H	A	H	H	C
JAX00374370	14	19048984	0	T	C	T	T	T	T	T	C	T	T	T	H	T	T	T	T	T	T	T	T	T	T	T	T	T	T	C	T	T	T	T	T	H	T	T	T	T	T	T	T	T	T	T	T	H	C
JAX00374371	14	19052127	0	G	A	G	G	G	G	A	G	A	G	G	G	G	G	G	A	G	A	G	A	G	G	H	H	G	G	G	G	G	G	G	A	G	G	G	G	G	G	A	A	H	H	A	G	G	G
JAX00374372	14	19052272	1	T	C	T	T	T	T	C	C	C	C	T	H	T	C	T	C	C	C	C	C	C	T	H	H	T	T	C	T	T	T	T	C	C	C	T	T	T	H	H	C	H	C	C	H	H	C
JAX00374373	14	19054323	1	A	G	A	A	A	A	G	G	A	A	A	H	A	A	A	G	A	A	A	G	A	A	H	A	A	A	G	A	A	A	A	A	H	A	A	A	A	A	A	A	A	H	G	A	H	G
JAX00374374	14	19054618	1	C	T	C	C	C	C	T	C	C	C	C	C	C	C	C	T	C	C	C	T	C	C	H	C	C	C	C	C	C	C	C	C	C	C	C	C	C	C	C	C	C	H	T	C	C	C
JAX00374375	14	19054767	1	T	C	T	T	T	T	C	C	T	T	T	H	T	T	T	C	T	T	T	C	T	T	H	T	T	T	C	T	T	T	T	T	H	T	T	T	T	T	T	T	T	H	C	T	H	C
JAX00374377	14	19055254	0	C	A	C	C	C	C	A	C	A	C	C	C	C	C	C	A	C	A	C	A	C	C	H	H	C	C	H	C	C	C	C	A	C	C	C	C	C	C	H	A	H	H	A	C	C	H
JAX00374378	14	19055298	1	A	G	A	A	A	A	G	G	G	A	A	H	A	A	A	G	A	G	A	G	A	A	H	H	A	A	G	A	A	A	A	G	H	A	A	A	A	A	H	G	H	H	G	A	H	G
JAX00050723	14	19061677	1	C	T	C	C	C	C	C	C	C	T	C	C	C	T	C	C	T	C	T	C	T	C	C	C	C	C	C	C	C	C	C	C	H	T	C	C	C	H	C	C	C	H	C	H	C	C
JAX00374382	14	19061785	0	T	C	T	T	T	T	T	C	C	C	T	T	T	C	T	T	C	C	H	T	C	T	T	H	T	T	C	T	T	T	T	C	C	C	T	T	T	H	H	C	T	T	T	T	H	C
JAX00374384	14	19076000	1	C	A	C	C	C	C	C	A	A	C	C	H	C	C	C	C	C	A	C	C	C	C	C	H	C	C	A	C	C	C	C	A	H	C	C	C	C	C	H	A	H	C	C	C	H	A
JAX00374385	14	19076272	1	T	C	T	T	T	T	C	T	T	T	T	T	T	T	T	C	T	T	T	C	T	T	H	T	T	T	T	T	T	T	T	T	T	T	T	T	T	T	T	T	T	H	C	T	T	T
JAX00374386	14	19076554	0	G	A	G	G	G	G	G	G	A	G	G	G	G	G	G	G	G	A	G	G	G	G	G	H	G	G	G	G	G	G	G	A	G	G	G	G	G	G	H	H	H	G	G	G	G	G
JAX00374388	14	19078616	1	G	A	G	G	G	G	G	G	A	G	G	G	G	G	G	G	G	A	G	G	G	G	G	H	G	G	G	G	G	G	G	A	G	G	G	G	G	G	H	H	H	G	G	G	G	G
JAX00374389	14	19079597	1	T	G	T	T	T	T	G	G	G	T	T	H	T	T	T	G	T	G	T	G	T	T	H	H	T	T	G	T	T	T	T	G	H	T	T	T	T	T	H	G	H	H	G	T	H	G
JAX00374390	14	19080196	1	C	A	C	C	C	C	C	C	C	A	C	C	C	A	C	C	A	C	H	C	A	C	C	C	C	C	C	C	C	C	C	C	H	A	C	C	C	H	C	C	C	H	C	H	C	C
JAX00050725	14	19098397	0	T	C	T	T	C	C	T	C	C	T	T	C	H	T	T	T	T	C	H	T	T	T	H	T	T	C	C	T	C	T	T	C	H	T	C	T	C	T	C	C	C	T	T	T	C	C
JAX00374394	14	19105193	0	T	G	T	T	T	T	T	T	G	T	T	T	T	T	T	T	T	G	T	T	T	T	T	H	T	T	T	T	T	T	T	G	T	T	T	T	T	T	H	H	H	T	T	T	T	T
JAX00050726	14	19105233	1	C	A	C	C	A	A	A	C	C	C	C	H	H	C	C	A	C	C	H	A	C	C	A	C	C	A	C	C	A	C	C	C	C	C	A	C	A	C	H	C	H	H	A	C	H	C
JAX00374396	14	19117602	0	T	C	T	T	T	T	T	C	C	T	T	H	T	T	T	T	T	C	T	T	T	T	T	H	T	T	C	T	T	T	T	C	H	T	T	T	T	T	H	C	H	T	T	T	H	C
JAX00374397	14	19123904	1	T	C	T	T	T	T	T	C	C	T	T	H	T	T	T	T	T	C	T	T	T	T	T	H	T	T	C	T	T	T	T	C	H	T	T	T	T	T	H	C	H	T	T	T	H	C
JAX00374398	14	19126695	1	G	A	G	G	G	G	A	G	G	G	G	G	G	G	G	A	G	G	G	A	G	G	H	G	G	G	G	G	G	G	G	G	G	G	G	G	G	G	G	G	G	H	A	G	G	G
JAX00050728	14	19141204	1	T	G	T	T	T	T	T	G	T	T	T	H	T	T	T	T	T	T	T	T	T	T	T	T	T	T	G	T	T	T	T	T	H	T	T	T	T	T	T	H	T	T	T	T	H	G
JAX00374400	14	19145450	1	G	C	G	G	G	G	G	C	G	G	G	H	G	G	G	G	G	G	G	G	G	G	G	G	G	G	C	G	G	G	G	G	H	G	G	G	G	G	G	H	G	G	G	G	H	C
JAX00374401	14	19148762	0	G	A	G	G	G	G	G	A	G	G	G	H	G	G	G	G	G	G	G	G	G	G	G	G	G	G	A	G	G	G	G	G	H	G	G	G	G	G	G	H	G	G	G	G	H	A
JAX00050729	14	19150592	1	T	C	T	T	T	T	T	C	T	T	T	H	T	T	T	T	T	T	T	T	T	T	T	T	T	T	C	T	T	T	T	T	H	T	T	T	T	T	T	H	T	T	T	T	H	C
JAX00050730	14	19167429	1	G	A	G	G	G	G	G	A	G	G	G	H	G	G	G	G	G	G	G	G	G	G	G	G	G	G	A	G	G	G	G	G	H	G	G	G	G	G	G	H	G	G	G	G	H	A
JAX00374402	14	19187611	0	A	G	A	A	A	A	A	G	G	A	A	H	A	A	A	A	A	G	A	A	A	A	A	H	A	A	G	A	A	A	A	G	H	A	A	A	A	A	H	G	H	A	A	A	H	G
JAX00374403	14	19189257	1	A	C	A	A	A	A	A	C	A	A	A	H	A	A	A	A	A	A	A	A	A	A	A	A	A	A	C	A	A	A	A	A	H	A	A	A	A	A	A	H	A	A	A	A	H	C
JAX00374404	14	19189279	1	G	A	G	G	G	G	G	G	A	G	G	G	G	G	G	G	G	A	G	G	G	G	G	H	G	G	G	G	G	G	G	A	G	G	G	G	G	G	H	H	H	G	G	G	G	G
JAX00374407	14	19192540	0	T	C	T	T	T	T	T	C	C	T	T	C	T	T	T	H	T	C	T	T	T	T	T	H	T	T	C	T	T	T	T	C	H	T	T	T	T	T	H	C	H	T	T	T	H	C
JAX00374408	14	19197092	1	A	G	A	A	A	A	A	A	G	A	A	A	A	A	A	A	A	G	A	A	A	A	A	H	A	A	A	A	A	A	A	G	A	A	A	A	A	A	H	H	H	A	A	A	A	A
JAX00050733	14	19212887	1	T	C	T	T	C	C	C	C	C	T	T	C	H	T	T	C	T	C	T	C	T	T	C	H	T	C	C	T	C	T	T	C	H	T	C	T	C	T	C	C	C	H	C	T	C	C
JAX00374412	14	19213175	1	A	G	A	A	G	G	A	G	A	A	A	G	H	A	A	A	A	A	A	A	A	A	H	A	A	G	G	A	G	A	A	A	H	A	G	A	G	A	H	H	H	A	A	A	G	G
JAX00374413	14	19213843	0	G	A	G	G	G	G	A	G	G	G	G	G	G	G	G	A	G	G	G	A	G	G	H	G	G	G	G	G	G	G	G	G	G	G	G	G	G	G	G	G	G	A	A	G	G	G
JAX00050734	14	19218690	0	A	C	A	A	C	C	C	A	A	A	A	H	H	A	A	C	A	A	A	C	A	A	C	A	A	C	A	A	C	A	A	A	A	A	C	A	C	A	H	A	H	H	C	A	H	A
JAX00374420	14	19250837	1	C	T	C	C	C	C	C	T	C	C	C	H	C	C	C	C	C	C	C	C	C	C	C	C	C	C	T	C	C	C	C	C	H	C	C	C	C	C	C	H	C	C	C	C	H	T
JAX00050736	14	19266526	0	C	G	C	C	G	G	C	C	C	C	C	H	H	C	C	C	C	C	C	C	C	C	H	C	C	G	C	C	G	C	C	C	C	C	G	C	G	C	G	C	G	C	C	C	H	C
JAX00374421	14	19269159	0	T	C	T	T	T	T	T	C	T	T	T	H	T	T	T	T	T	T	T	T	T	T	T	T	T	T	C	T	T	T	T	T	H	T	T	T	T	T	T	H	T	T	T	T	H	C
JAX00050737	14	19274855	1	A	G	A	A	G	G	G	G	G	A	A	G	H	A	A	G	A	G	A	G	A	A	G	H	A	G	G	A	G	A	A	G	H	A	G	A	G	A	G	G	G	H	G	A	G	G
JAX00050738	14	19274887	0	T	C	T	T	C	C	C	C	C	C	T	C	H	C	T	C	C	C	H	C	C	T	C	H	T	C	C	T	C	T	T	C	C	C	C	T	C	H	C	C	C	C	C	H	C	C
JAX00374423	14	19288718	1	A	G	A	A	A	A	A	A	G	A	A	A	A	A	A	A	A	G	A	A	A	A	A	H	A	A	A	A	A	A	A	G	A	A	A	A	A	A	H	H	H	A	A	A	A	A
JAX00374425	14	19308033	1	C	T	C	C	C	C	C	C	T	C	C	C	C	C	C	C	C	T	C	C	C	C	C	H	C	C	C	C	C	C	C	T	C	C	C	C	C	C	H	H	H	C	C	C	C	C
JAX00374426	14	19325759	1	C	A	C	C	C	C	C	A	A	C	C	H	C	C	C	C	C	A	C	C	C	C	C	H	C	C	A	C	C	C	C	A	H	C	C	C	C	C	H	A	H	C	C	C	H	A
JAX00374429	14	19345150	0	C	T	C	C	C	C	C	C	T	C	C	C	C	C	C	C	C	T	C	C	C	C	C	H	C	C	C	C	C	C	C	T	C	C	C	C	C	C	H	H	H	C	C	C	C	C
JAX00374430	14	19348371	0	G	A	G	G	G	G	G	G	A	G	G	G	G	G	G	G	G	A	G	G	G	G	G	H	G	G	G	G	G	G	G	A	G	G	G	G	G	G	H	H	H	G	G	G	G	G
JAX00374431	14	19350484	1	C	T	C	C	C	C	C	T	C	C	C	H	C	C	C	C	C	C	C	C	C	C	C	C	C	C	T	C	C	C	C	C	H	C	C	C	C	C	C	H	C	C	C	C	H	T
JAX00050742	14	19350564	0	C	T	C	C	T	T	T	T	T	C	C	T	H	C	C	T	C	T	C	T	C	C	T	H	C	T	T	C	T	C	C	T	H	C	T	C	T	C	T	T	T	H	T	C	T	T
JAX00050744	14	19354754	0	G	T	G	G	T	T	T	T	T	G	G	T	H	G	G	T	G	T	G	T	G	G	T	H	G	T	T	G	T	G	G	T	H	G	T	G	T	G	T	T	T	H	T	G	T	T
[truncated: 13,860 more rows]
[truncated: 127 more columns]
