# Supplementary material for: Genetic Analysis of Hematological Parameters in Incipient Lines of the Collaborative Cross
Source: G3 (Bethesda). 2012 Feb 1;2(2):157–65. doi: 10.1534/g3.111.001776 (PMC3284323; doi:10.1534/g3.111.001776)
Supplement: Supporting Information [file supp_2.2.157_TableS2.zip › chr15.csv]

id	chr	position	array	call0	call2	B/J	C57BL/6J	129/SvlmJ	NOD/LtJ	NZO/LtJ	CAST/EiJ	PWK/PhJ.2	WSB/EiJ	OR13m69	OR205m51	OR549m62	OR857m67	OR941m72	OR1390m66	OR1519m154	OR1536m143	OR2020m60	OR829m74	OR1122m139	OR125m64	OR190m55	OR220m52	OR291m157	OR380m69	OR489m79	OR555m52	OR559m152	OR699m69	OR779m146	OR822m147	OR896m61	OR940m160	OR1246m70	OR1401m157	OR1427m53	OR2075m59	OR2168m52	OR773m68	OR3594m47	OR3066m50	OR5066m143	OR3289m52	OR5049m130	OR5154m140
JAX00391985	15	3090615	0	C	A	C	C	C	C	C	C	A	C	C	C	H	C	C	C	C	H	C	C	H	C	C	C	C	C	C	C	C	C	C	H	C	C	C	A	A	C	H	C	C	C	C	H	C	C
JAX00058339	15	3096128	1	G	C	G	G	G	G	G	G	C	G	G	G	H	G	G	G	G	H	G	G	H	G	G	G	G	G	G	G	G	G	G	H	G	G	G	C	C	G	H	G	G	G	G	H	G	G
JAX00391989	15	3125333	0	G	A	G	G	G	G	G	G	A	G	G	G	H	G	G	G	G	H	G	G	H	G	G	G	G	G	G	G	G	G	G	H	G	G	G	A	A	G	H	G	G	G	G	H	G	G
JAX00058342	15	3133557	0	G	A	G	G	G	G	G	A	A	G	G	G	H	G	G	G	G	H	H	G	H	A	G	A	G	G	A	G	G	G	G	H	G	G	G	A	A	G	H	G	G	G	H	H	H	A
JAX00391990	15	3153255	1	C	T	C	C	C	C	C	C	T	C	C	C	H	C	C	C	C	H	C	C	H	C	C	C	C	C	C	C	C	C	C	H	C	C	C	T	T	C	H	C	C	C	C	H	C	C
JAX00391993	15	3171625	1	G	A	G	G	G	G	G	A	A	G	G	G	H	G	G	G	G	H	H	G	H	A	G	A	G	G	A	G	G	G	G	H	G	G	G	A	A	G	H	G	G	G	H	H	H	A
JAX00058345	15	3179870	0	T	C	T	T	T	T	T	C	T	T	T	T	T	T	T	T	T	T	H	T	T	C	T	C	T	T	C	T	T	T	T	T	T	T	T	T	T	T	T	T	T	T	H	T	H	C
JAX00058346	15	3180039	0	T	C	T	T	T	T	T	C	T	T	T	T	T	T	T	T	T	T	H	T	T	C	T	C	T	T	C	T	T	T	T	T	T	T	T	T	T	T	T	T	T	T	H	T	H	C
JAX00391996	15	3209168	0	T	C	T	T	T	T	T	T	C	T	T	T	T	T	T	T	T	H	T	T	H	T	T	T	T	T	T	T	T	T	T	H	T	T	T	C	C	T	H	T	T	T	T	H	T	T
JAX00058348	15	3210011	0	G	T	G	G	T	G	T	G	G	T	G	T	G	G	G	G	G	H	H	T	H	G	T	G	T	T	G	T	T	G	G	G	G	T	T	G	G	G	H	H	H	G	H	H	H	G
JAX00058349	15	3231222	0	C	T	C	C	C	C	C	C	T	C	C	C	H	C	C	C	C	H	C	C	H	C	C	C	C	C	C	C	C	C	C	H	C	C	C	T	T	C	H	C	C	C	C	H	C	C
JAX00391997	15	3242173	1	T	C	T	T	T	T	T	C	C	T	T	T	H	T	T	T	T	H	H	T	H	C	T	C	T	T	C	T	T	T	T	H	T	T	T	C	C	T	H	T	T	T	H	H	H	C
JAX00391998	15	3245724	0	T	A	T	T	T	T	T	T	A	T	T	T	H	T	T	T	T	H	T	T	H	T	T	T	T	T	T	T	T	T	T	H	T	T	T	A	A	T	H	T	T	T	T	H	T	T
JAX00206151	15	3246016	1	G	A	G	G	G	G	G	G	A	G	G	G	H	G	G	G	G	H	G	G	H	G	G	G	G	G	G	G	G	G	G	H	G	G	G	A	A	G	H	G	G	G	G	H	G	G
JAX00206152	15	3246128	0	A	C	A	A	A	A	A	A	C	A	A	A	H	A	A	A	A	H	A	A	H	A	A	A	A	A	A	A	A	A	A	H	A	A	A	C	C	A	H	A	A	A	A	H	A	A
JAX00058353	15	3269911	0	A	G	A	A	A	A	A	G	G	A	A	A	A	A	A	A	A	A	H	A	A	G	A	G	A	A	G	A	A	A	A	A	A	A	A	G	G	A	A	A	A	A	H	A	H	G
JAX00392000	15	3270589	0	T	C	T	T	T	T	T	C	T	T	T	T	T	T	T	T	T	T	H	T	T	C	T	C	T	T	C	T	T	T	T	T	T	T	T	T	T	T	T	T	T	T	H	T	H	C
JAX00058355	15	3299930	0	A	G	A	A	A	A	A	G	G	A	A	A	H	A	A	A	A	H	H	A	H	G	A	G	A	A	G	A	A	A	A	H	A	A	A	G	G	A	H	A	A	A	H	H	H	G
JAX00392005	15	3300642	0	C	T	C	C	C	C	C	T	C	C	H	C	C	C	C	C	C	C	H	C	C	T	C	T	C	C	T	C	C	C	C	C	C	C	C	C	C	C	C	C	C	C	H	C	H	T
JAX00058356	15	3315013	0	A	G	A	A	G	A	G	G	G	G	A	G	G	A	A	A	A	G	G	G	G	G	G	G	G	G	G	G	G	A	A	G	A	G	G	G	G	A	G	G	G	A	G	G	G	G
JAX00392007	15	3324769	0	C	T	C	C	C	C	C	T	T	C	C	C	H	C	C	C	C	H	H	C	H	T	C	T	C	C	T	C	C	C	C	H	C	C	C	T	T	C	H	C	C	C	H	H	H	T
JAX00058357	15	3338096	1	T	C	T	T	T	T	T	C	T	T	T	T	T	T	T	T	T	T	H	T	T	C	T	C	T	T	C	T	T	T	T	T	T	T	T	T	T	T	T	T	T	T	H	T	H	C
JAX00058358	15	3338667	1	G	A	G	G	G	G	G	A	A	G	G	G	H	G	G	G	G	H	H	G	H	A	G	A	G	G	A	G	G	G	G	H	G	G	G	A	A	G	H	G	G	G	H	H	H	A
JAX00058359	15	3339348	1	A	C	A	A	C	C	C	C	C	C	A	C	H	C	A	C	A	C	C	C	C	C	C	C	C	C	C	C	C	A	A	C	A	C	C	C	C	A	C	C	H	A	C	C	C	C
JAX00392009	15	3363867	0	G	A	G	G	G	G	G	A	A	G	G	G	H	G	G	G	G	H	H	G	A	A	G	A	G	G	A	G	G	G	G	H	G	G	G	A	A	G	H	G	G	G	H	H	H	H
JAX00392010	15	3375667	1	A	G	A	A	A	A	A	G	G	A	A	A	H	A	A	A	A	H	H	A	H	G	A	G	A	A	G	A	A	A	A	H	A	A	A	G	G	A	H	A	A	A	H	H	H	G
JAX00058360	15	3379247	1	C	T	C	C	C	C	C	T	C	C	C	C	C	C	C	C	C	C	H	C	C	T	C	T	C	C	T	C	C	C	C	C	C	C	C	C	C	C	C	C	C	C	H	C	H	T
JAX00392013	15	3412060	1	A	G	A	A	A	A	A	A	G	A	A	A	H	A	A	A	A	H	A	A	H	A	A	A	A	A	A	A	A	A	A	H	A	A	A	G	G	A	H	A	A	A	A	H	A	A
JAX00392014	15	3416656	1	T	C	T	T	T	T	T	C	C	T	T	T	H	T	T	T	T	H	H	T	H	C	T	C	T	T	C	T	T	T	T	H	T	T	T	C	C	T	H	T	T	T	H	H	H	C
JAX00392015	15	3416683	1	T	G	T	T	T	T	T	T	G	T	T	T	H	T	T	T	T	H	T	T	H	T	T	T	T	T	T	T	T	T	T	H	T	T	T	G	G	T	H	T	T	T	T	H	T	T
JAX00058363	15	3418397	0	T	C	T	T	T	T	T	C	C	T	T	T	H	T	T	T	T	H	H	T	H	C	T	C	T	T	C	T	T	T	T	H	T	T	T	C	C	T	T	T	T	T	H	H	H	C
JAX00392017	15	3423177	0	A	T	A	A	A	A	A	T	A	A	A	A	A	A	A	A	A	A	H	A	A	T	A	T	A	A	T	A	A	A	A	A	A	A	A	A	A	A	A	A	A	A	H	A	H	T
JAX00058366	15	3456229	1	C	T	C	C	C	C	C	C	T	C	C	C	H	C	C	C	C	H	C	C	H	C	C	C	C	C	C	C	C	C	C	H	C	C	C	T	T	C	H	C	C	C	C	H	C	C
JAX00058367	15	3456390	0	C	A	C	C	C	C	C	C	A	C	C	C	H	C	C	C	C	H	C	C	H	C	C	C	C	C	C	C	C	C	C	H	C	C	C	A	A	C	H	C	C	C	C	H	C	C
JAX00058368	15	3464502	1	A	T	A	A	A	A	A	T	T	T	A	A	H	A	A	A	A	T	H	T	H	T	T	T	A	T	T	T	T	A	A	T	A	A	T	T	T	A	T	A	A	A	T	H	T	T
JAX00206156	15	3464556	1	A	T	A	A	A	A	A	A	T	A	A	A	H	A	A	A	A	H	A	A	H	A	A	A	A	A	A	A	A	A	A	H	A	A	A	T	T	A	H	A	A	A	A	H	A	A
JAX00058369	15	3481273	1	C	T	C	C	T	T	T	C	C	C	C	T	C	T	C	T	C	C	H	C	H	C	C	C	T	C	C	C	C	C	C	C	C	T	C	C	C	C	C	T	H	C	C	H	C	C
JAX00392019	15	3487029	1	T	C	T	T	T	T	T	T	C	T	T	T	H	T	T	T	T	H	T	T	H	T	T	T	T	T	T	T	T	T	T	H	T	T	T	C	C	T	H	T	T	T	T	H	T	T
JAX00392020	15	3493386	0	A	G	A	A	A	A	A	G	G	G	A	A	H	A	A	A	A	G	H	G	G	G	G	G	A	G	G	G	G	A	A	G	A	A	G	G	G	A	G	A	A	A	G	H	G	G
JAX00392021	15	3494411	0	A	C	A	A	A	A	A	A	C	A	A	A	H	A	A	A	A	H	A	A	H	A	A	A	A	A	A	A	A	A	A	H	A	A	A	C	C	A	H	A	A	A	A	H	A	A
JAX00392022	15	3497089	1	A	G	A	A	A	A	A	G	A	A	A	A	A	A	A	A	A	A	H	A	A	G	A	G	A	A	G	A	A	A	A	A	A	A	A	A	A	A	A	A	A	A	H	A	H	G
JAX00392023	15	3509446	0	A	G	A	A	A	A	A	G	G	A	A	A	H	A	A	A	A	H	H	A	H	G	A	G	A	A	G	A	A	A	A	H	A	A	A	G	G	A	H	A	A	A	H	H	H	G
JAX00058370	15	3519753	0	C	T	C	C	T	T	T	T	C	C	C	T	C	T	C	T	C	C	T	C	H	T	C	T	T	C	T	C	C	C	C	C	C	T	C	C	C	C	C	T	H	C	H	H	H	T
JAX00058371	15	3519912	0	G	A	G	G	A	A	A	G	G	G	G	A	G	A	G	A	G	G	H	G	G	G	G	G	A	G	G	G	G	G	G	G	G	A	G	G	G	G	G	A	H	G	G	H	G	G
JAX00392026	15	3520104	1	C	G	C	C	G	G	G	G	G	C	C	G	H	G	C	G	C	H	G	C	G	G	C	G	G	C	G	C	C	C	C	H	C	G	C	G	G	C	H	G	H	C	H	G	H	G
JAX00392027	15	3522190	1	G	A	G	G	G	G	G	G	G	A	G	G	G	G	G	G	G	H	G	A	G	G	A	G	G	A	G	A	A	G	G	H	G	G	A	G	G	G	H	G	G	G	H	G	H	G
JAX00392032	15	3530446	1	C	T	C	C	C	C	C	T	T	C	C	C	H	C	C	C	C	H	H	C	H	T	C	T	C	C	T	C	C	C	C	H	C	C	C	T	T	C	H	C	C	C	H	H	H	T
JAX00058373	15	3538844	0	G	A	G	G	A	A	A	G	G	G	G	A	G	A	G	A	G	G	H	G	H	G	G	G	A	G	G	G	G	G	G	G	G	A	G	G	G	G	G	A	H	G	G	A	G	G
JAX00392034	15	3543700	1	G	C	G	G	C	C	C	G	G	G	G	C	G	C	G	C	G	G	H	G	H	G	G	G	C	G	G	G	G	G	G	G	G	C	G	G	G	G	G	C	H	G	G	H	G	G
JAX00392036	15	3556600	1	C	T	C	C	C	C	C	T	C	C	C	C	C	C	C	C	C	C	H	C	C	T	C	T	C	C	T	C	C	C	C	C	C	C	C	C	C	C	C	C	C	C	H	C	H	T
JAX00058375	15	3562399	1	A	G	A	A	G	G	G	A	A	A	A	G	A	G	A	G	A	A	H	A	H	A	A	A	G	A	A	A	A	A	A	A	A	G	A	A	A	A	A	G	H	A	A	H	A	A
JAX00392040	15	3562413	0	T	C	T	T	T	T	T	T	T	C	T	T	T	T	T	T	T	H	T	C	T	T	C	T	T	C	T	C	C	T	T	T	T	T	C	T	T	T	H	T	T	T	H	T	H	T
JAX00392041	15	3562981	1	A	G	A	A	G	G	G	G	G	G	A	G	H	G	A	G	A	G	G	G	G	G	G	G	G	G	G	G	G	A	A	H	A	G	G	G	G	A	G	G	H	A	G	G	G	G
JAX00392042	15	3564109	1	G	A	G	G	G	G	G	G	A	G	G	G	H	G	G	G	G	H	G	G	H	G	G	G	G	G	G	G	G	G	G	H	G	G	G	A	A	G	H	G	G	G	G	H	G	G
JAX00392043	15	3564154	0	T	C	T	T	T	T	T	C	C	T	T	T	H	T	T	T	T	H	H	T	H	C	T	C	T	T	C	T	T	T	T	H	T	T	T	C	C	T	H	T	T	T	H	H	H	C
JAX00058376	15	3568048	0	A	C	A	A	C	C	C	A	A	C	A	C	A	C	A	C	A	H	H	C	H	A	C	A	C	C	A	C	C	A	A	A	A	C	C	A	A	A	H	C	H	A	H	H	H	A
JAX00058377	15	3585698	1	G	A	G	G	A	A	A	G	G	A	G	A	G	A	G	A	G	H	H	A	H	G	A	G	A	A	G	A	A	G	G	G	G	A	A	G	G	G	H	A	H	G	H	H	H	G
JAX00392044	15	3586931	1	G	A	G	G	G	G	G	G	A	G	G	G	H	G	G	G	G	H	G	G	H	G	G	G	G	G	G	G	G	G	G	H	G	G	G	A	A	G	H	G	G	G	G	H	G	G
JAX00392045	15	3590560	0	G	T	G	G	G	G	G	T	T	G	G	G	H	G	G	G	G	H	H	G	H	T	G	T	G	G	T	G	G	G	G	H	G	G	G	T	T	G	H	G	G	G	H	H	H	T
JAX00392046	15	3592628	0	A	G	A	A	G	G	G	A	A	G	A	G	A	G	A	G	A	H	H	G	H	A	G	A	G	G	A	G	G	A	A	A	A	G	G	A	A	A	H	G	H	A	H	H	H	A
JAX00058378	15	3619113	1	A	G	A	A	G	G	G	G	G	G	A	G	H	G	A	G	A	G	G	G	G	G	G	G	G	G	G	G	G	A	A	H	A	G	G	G	G	A	G	G	H	A	G	G	G	G
JAX00058379	15	3619416	0	A	G	A	A	G	G	G	G	G	G	A	G	H	G	A	G	A	G	G	G	G	G	G	G	G	G	G	G	G	A	A	H	A	G	G	G	G	A	G	G	H	A	G	G	G	G
JAX00058380	15	3628795	0	C	A	C	C	A	A	A	C	A	A	C	A	H	A	C	A	C	A	H	A	A	C	A	C	A	A	C	A	A	C	C	H	C	A	A	A	A	C	A	A	H	C	H	A	H	C
JAX00392054	15	3639720	1	C	T	C	C	T	T	T	C	C	T	C	T	C	T	C	T	C	H	H	T	H	C	T	C	T	T	C	T	T	C	C	C	C	T	T	C	C	C	H	T	H	C	H	H	H	C
JAX00392055	15	3643258	1	A	G	A	A	G	G	G	G	G	G	A	G	H	G	A	G	A	G	G	G	G	G	G	G	G	G	G	G	G	A	A	H	A	G	G	G	G	A	G	G	H	A	G	G	G	G
JAX00392056	15	3643286	0	T	C	T	T	C	C	C	T	C	C	T	C	H	C	T	C	T	C	H	C	C	T	C	T	C	C	T	C	C	T	T	H	T	C	C	C	C	T	C	C	H	T	H	C	H	T
JAX00392059	15	3648947	1	G	T	G	G	T	T	T	G	G	T	G	T	G	T	G	T	G	H	H	T	H	G	T	G	T	T	G	T	T	G	G	G	G	T	T	G	G	G	H	T	H	G	H	H	H	G
JAX00058381	15	3654504	1	T	C	T	T	C	C	C	T	T	C	T	C	T	C	T	C	T	H	H	C	H	T	C	T	C	C	T	C	C	T	T	T	T	C	C	T	T	T	H	C	H	T	H	H	H	T
JAX00058382	15	3654587	0	T	C	T	T	C	C	C	C	C	C	T	C	H	C	T	C	T	C	C	C	C	C	C	C	C	C	C	C	C	T	T	H	T	C	C	C	C	T	C	C	H	T	C	C	C	C
JAX00392060	15	3654661	0	G	A	G	G	G	G	G	G	G	A	G	G	G	G	G	G	G	H	G	A	G	G	A	G	G	A	G	A	A	G	G	G	G	G	A	G	G	G	H	G	G	G	H	G	H	G
JAX00392061	15	3655081	1	C	T	C	C	T	T	T	T	T	T	C	T	H	T	C	T	C	T	T	T	T	T	T	T	T	T	T	T	T	C	C	H	C	T	T	T	T	C	T	T	H	C	T	T	T	T
JAX00058383	15	3655702	1	C	T	C	C	T	T	T	T	T	T	C	T	H	T	C	T	C	T	T	T	T	T	T	T	T	T	T	T	T	C	C	H	C	T	T	T	T	C	T	T	H	C	T	T	T	T
JAX00392064	15	3661327	0	T	G	T	T	T	T	T	T	T	G	T	T	T	T	T	T	T	H	T	G	T	T	G	T	T	G	T	G	G	T	T	T	T	T	G	T	T	T	T	T	T	T	H	T	H	T
JAX00058384	15	3684438	0	A	C	A	A	C	C	C	A	A	C	A	C	A	C	A	C	A	H	H	C	H	A	C	A	C	C	A	C	C	A	A	A	A	C	C	A	A	A	H	C	H	A	H	H	H	A
JAX00058385	15	3685082	1	C	T	C	C	T	T	T	C	C	T	C	T	C	T	C	T	C	H	H	T	H	C	T	C	T	T	C	T	T	C	C	C	C	T	T	C	C	C	H	T	H	C	H	H	H	C
JAX00392067	15	3699453	0	G	T	G	G	G	G	G	T	T	G	G	G	G	G	G	G	G	G	H	G	H	T	G	T	G	G	T	G	G	G	G	G	G	G	G	T	T	G	H	G	G	G	H	H	H	T
JAX00392070	15	3701346	1	A	T	A	A	T	T	T	T	T	T	A	T	H	T	A	T	A	T	T	T	T	T	T	T	T	T	T	T	T	A	A	H	A	T	T	T	T	A	T	T	H	A	T	T	T	T
JAX00392071	15	3701413	0	A	G	A	A	A	A	A	G	A	A	A	A	A	A	A	A	A	A	H	A	A	G	A	G	A	A	G	A	A	A	A	A	A	A	A	A	A	A	A	A	A	A	H	A	H	G
JAX00058386	15	3709526	0	A	G	A	A	G	G	G	A	A	G	A	G	A	G	A	G	A	H	H	G	H	A	G	A	G	G	A	G	G	A	A	A	A	G	G	A	A	A	H	G	H	A	H	H	H	A
JAX00392072	15	3710278	0	C	T	C	C	T	T	T	C	C	T	C	T	C	T	C	T	C	H	H	T	C	C	T	C	T	T	C	T	T	C	C	C	C	T	T	C	C	C	H	T	H	C	H	H	H	C
JAX00392073	15	3710898	1	G	A	G	G	G	G	G	G	A	G	G	G	H	G	G	G	G	H	G	G	H	G	G	G	G	G	G	G	G	G	G	H	G	G	G	A	A	G	H	G	G	G	G	H	G	G
JAX00392075	15	3717503	0	C	T	C	C	T	T	T	C	C	T	C	H	C	T	C	T	C	C	H	T	H	C	T	C	T	T	C	T	T	C	C	C	C	T	T	C	C	C	H	T	H	C	H	H	H	C
JAX00392076	15	3717744	0	A	G	A	A	G	G	G	G	G	G	A	G	H	G	A	G	A	G	G	G	G	G	G	G	G	G	G	G	G	A	A	H	A	G	G	G	G	A	G	G	H	A	G	G	G	G
JAX00392077	15	3737224	1	C	T	C	C	C	C	C	C	C	T	C	C	C	C	C	C	C	H	C	T	C	C	T	C	C	T	C	T	T	C	C	C	C	C	T	C	C	C	H	C	C	C	H	C	H	C
JAX00058387	15	3737559	0	G	A	G	G	A	A	A	G	G	G	G	A	G	A	G	A	G	G	H	G	H	H	G	G	A	G	H	G	G	G	G	G	G	A	G	G	G	G	G	A	H	G	G	H	G	H
JAX00392078	15	3737789	1	G	A	G	G	G	G	G	G	A	G	G	G	H	G	G	G	G	H	G	G	H	G	G	G	G	G	G	G	G	G	G	H	G	G	G	A	A	G	H	G	G	G	G	H	G	G
JAX00392079	15	3737829	0	T	C	T	T	T	T	T	C	T	T	T	T	T	T	T	T	T	T	H	T	T	C	T	C	T	T	C	T	T	T	T	T	T	T	T	T	T	T	T	T	T	T	H	T	H	C
JAX00392080	15	3737999	1	G	A	G	G	G	G	G	A	A	A	G	G	H	G	G	G	G	A	H	A	H	A	A	A	G	A	A	A	A	G	G	H	G	G	A	A	A	G	A	G	G	G	A	H	A	A
JAX00392081	15	3738221	0	A	G	A	A	A	A	A	A	A	G	A	A	A	A	A	A	A	H	A	G	A	A	G	A	A	G	A	G	G	A	A	A	A	A	G	A	A	A	H	A	A	A	H	A	H	A
JAX00058388	15	3738380	1	C	A	C	C	C	C	C	C	C	A	C	C	C	C	C	C	C	H	C	A	C	C	A	C	C	A	C	A	A	C	C	C	C	C	A	C	C	C	H	C	C	C	H	C	H	C
JAX00058389	15	3738675	0	A	G	A	A	A	A	A	G	G	G	A	A	H	A	A	A	A	G	H	G	A	G	G	G	A	G	G	G	G	A	A	A	A	A	G	G	G	A	G	A	A	A	G	A	G	G
JAX00392085	15	3750319	1	C	A	C	C	C	C	C	C	A	C	C	C	H	C	C	C	C	H	C	C	H	C	C	C	C	C	C	C	C	C	C	H	C	C	C	A	A	C	H	C	C	C	C	H	C	C
JAX00392086	15	3750908	1	A	C	A	A	A	A	A	C	C	A	A	A	H	A	A	A	A	H	H	A	H	C	A	C	A	A	C	A	A	A	A	H	A	A	A	C	C	A	H	A	A	A	H	H	H	C
JAX00392087	15	3751524	1	A	G	A	A	A	A	A	G	G	A	A	A	H	A	A	A	A	H	H	A	H	G	A	G	A	A	G	A	A	A	A	H	A	A	A	G	G	A	H	A	A	A	H	H	H	G
JAX00058390	15	3776295	1	C	T	C	C	T	T	T	C	C	C	C	T	C	T	C	T	C	C	H	C	H	C	C	C	T	C	C	C	C	C	C	C	C	T	C	C	C	C	C	T	H	C	C	H	C	C
JAX00392091	15	3811038	0	G	T	G	G	G	G	G	T	G	G	G	G	G	G	G	G	G	G	H	G	G	T	G	T	G	G	T	G	G	G	G	G	G	G	G	G	G	G	G	G	G	G	H	G	G	T
JAX00058394	15	3822806	0	C	A	C	C	C	C	C	A	C	C	C	C	C	C	C	C	C	C	H	C	C	A	C	A	C	C	A	C	C	C	C	C	C	C	C	C	C	C	C	C	C	C	H	C	H	A
JAX00392094	15	3828411	0	A	C	A	A	A	A	A	C	C	A	A	A	H	A	A	A	A	H	H	A	H	C	A	C	A	A	C	A	A	A	A	H	A	A	A	C	C	A	H	A	A	A	H	H	H	C
JAX00392100	15	3911722	0	A	G	A	A	A	A	A	G	A	A	A	A	A	A	A	A	A	A	H	A	A	G	A	G	A	A	G	A	A	A	A	A	A	A	A	A	A	A	A	A	A	A	H	A	H	G
JAX00392101	15	3919164	0	T	A	T	T	T	T	T	A	A	T	T	T	H	T	T	T	T	H	H	T	H	A	T	A	T	T	A	T	T	T	T	H	T	T	T	A	A	T	H	T	T	T	H	H	H	A
JAX00206159	15	3933573	1	T	C	T	T	T	T	T	C	C	T	T	T	H	T	T	T	T	H	H	T	H	C	T	C	T	T	C	T	T	T	T	H	T	T	T	C	C	T	H	T	T	T	H	H	H	C
JAX00058402	15	3939309	1	A	T	A	A	T	T	T	A	A	A	A	T	A	T	A	T	A	A	H	A	H	A	A	A	T	A	A	A	A	A	A	A	A	T	A	A	A	A	A	T	H	A	A	H	A	A
JAX00392104	15	3941628	1	C	T	C	C	T	T	T	C	T	C	C	T	H	T	C	T	C	H	H	C	T	C	C	C	T	C	C	C	C	C	C	H	C	T	C	T	T	C	H	T	H	C	C	T	C	C
JAX00058404	15	3954044	0	T	C	T	T	C	C	C	C	C	T	T	C	T	C	T	C	T	T	C	T	C	C	T	H	C	T	C	T	T	T	T	T	T	C	T	C	C	T	T	C	H	T	T	C	T	C
JAX00058406	15	3966885	0	G	A	G	G	A	A	A	A	A	G	G	A	H	A	G	A	G	H	A	G	A	A	G	A	A	G	A	G	G	G	G	H	G	A	G	A	A	G	H	A	H	G	H	A	H	A
JAX00392109	15	3969146	0	A	C	A	A	C	C	C	C	C	A	A	C	H	C	A	C	A	H	C	A	C	C	A	C	C	A	C	A	A	A	A	H	A	C	A	C	C	A	H	C	H	A	H	C	H	C
JAX00392110	15	3969292	1	C	T	C	C	C	C	C	C	T	C	C	C	H	C	C	C	C	H	C	C	H	C	C	C	C	C	C	C	C	C	C	H	C	C	C	T	T	C	H	C	C	C	C	H	C	C
JAX00392111	15	3969432	0	C	T	C	C	C	C	C	C	T	C	C	C	C	C	C	C	C	H	C	C	H	C	C	C	C	C	C	C	C	C	C	H	C	C	C	T	T	C	H	C	C	C	C	H	C	C
JAX00392112	15	3969451	0	A	T	A	A	T	T	T	A	A	A	A	T	A	T	A	T	A	A	H	A	T	A	A	A	T	A	A	A	A	A	A	A	A	T	A	A	A	A	A	T	H	A	A	T	A	A
JAX00392113	15	3970334	0	T	C	T	T	T	T	T	C	C	T	T	T	H	T	T	T	T	H	H	T	H	C	T	C	T	T	C	T	T	T	T	H	T	T	T	C	C	T	H	T	T	T	H	H	H	C
JAX00058407	15	3987906	1	A	G	A	A	G	G	G	G	G	A	A	G	H	G	A	G	A	H	G	A	G	G	A	G	G	A	G	A	A	A	A	H	A	G	A	G	G	A	H	G	H	A	H	G	H	G
JAX00392115	15	3991099	0	C	G	C	C	C	C	C	C	G	C	C	C	H	C	C	C	C	H	C	C	H	C	C	C	C	C	C	C	C	C	C	H	C	C	C	G	G	C	H	C	C	C	C	H	C	C
JAX00392116	15	3991128	1	T	C	T	T	T	T	T	C	C	T	T	T	H	T	T	T	T	H	H	T	H	C	T	C	T	T	C	T	T	T	T	H	T	T	T	C	C	T	H	T	T	T	H	H	H	C
JAX00392119	15	3994169	0	G	A	G	G	G	G	G	G	A	G	G	G	H	G	G	G	G	H	G	G	H	G	G	G	G	G	G	G	G	G	G	H	G	G	G	A	A	G	H	G	G	G	G	H	G	G
JAX00392120	15	3994440	1	G	C	G	G	G	G	G	C	G	G	G	G	G	G	G	G	G	G	H	G	G	C	G	C	G	G	C	G	G	G	G	G	G	G	G	G	G	G	G	G	G	G	H	G	H	C
JAX00392122	15	3999739	0	G	T	G	G	G	G	G	T	G	G	G	G	G	G	G	G	G	G	G	G	G	T	G	T	G	G	T	G	G	G	G	G	G	G	G	G	G	G	G	G	G	G	G	G	G	T
JAX00392123	15	4004587	0	G	A	G	G	G	G	G	A	A	G	G	G	H	G	G	G	G	H	H	G	H	A	G	A	G	G	A	G	G	G	G	H	G	G	G	A	A	G	H	G	G	G	H	H	H	A
JAX00392124	15	4004652	1	C	A	C	C	C	C	C	A	A	A	C	C	H	C	C	C	C	A	H	A	H	A	A	A	C	A	A	A	A	C	C	H	C	C	A	A	A	C	A	C	C	C	A	H	A	A
JAX00392125	15	4004681	1	G	T	G	G	G	G	G	T	T	G	G	G	H	G	G	G	G	H	H	G	H	T	G	T	G	G	T	G	G	G	G	H	G	G	G	T	T	G	H	G	G	G	H	H	H	T
JAX00392126	15	4004756	0	A	T	A	A	A	A	A	A	A	T	A	A	A	A	A	A	A	T	A	T	A	A	T	A	A	T	A	T	T	A	A	A	A	A	T	A	A	A	H	A	A	A	T	A	T	A
JAX00392127	15	4006039	1	G	A	G	G	G	G	G	G	A	G	G	G	H	G	G	G	G	H	G	G	H	G	G	G	G	G	G	G	G	G	G	H	G	G	G	A	A	G	H	G	G	G	G	H	G	G
JAX00392128	15	4006145	0	A	G	A	A	A	A	A	G	A	A	A	A	A	A	A	A	A	A	H	A	A	G	A	G	A	A	G	A	A	A	A	A	A	A	A	A	A	A	A	A	A	A	G	A	G	G
JAX00392129	15	4006502	0	G	C	G	G	G	G	G	C	C	G	G	G	H	G	G	G	G	H	H	G	H	C	G	C	G	G	C	G	G	G	G	H	G	G	G	C	C	G	H	G	G	G	H	H	H	C
JAX00392134	15	4013033	1	A	G	A	A	A	A	A	G	G	G	A	A	H	A	A	A	A	G	H	G	H	G	G	G	A	G	G	G	G	A	A	H	A	A	G	G	G	A	G	A	A	A	G	H	G	G
JAX00058408	15	4018206	0	G	C	G	G	G	G	G	C	C	G	G	G	H	G	G	G	G	H	H	G	H	C	G	C	G	G	C	G	G	G	G	H	G	G	G	C	C	G	H	G	G	G	H	H	H	C
JAX00392139	15	4041711	0	G	A	G	G	G	G	G	G	A	G	G	G	H	G	G	G	G	H	G	G	H	G	G	G	G	G	G	G	G	G	G	H	G	G	G	A	A	G	H	G	G	G	G	H	G	G
JAX00058411	15	4043188	0	G	C	G	G	C	C	C	G	G	G	G	C	G	C	G	C	G	G	H	G	H	G	G	G	C	G	G	G	G	G	G	G	G	C	G	G	G	G	G	C	H	G	G	H	G	G
JAX00392140	15	4048747	1	A	T	A	A	A	A	A	T	T	A	A	A	H	A	A	A	A	H	H	A	H	T	A	T	A	A	T	A	A	A	A	H	A	A	A	T	T	A	H	A	A	A	H	H	H	T
JAX00058413	15	4056870	1	A	G	A	A	A	A	A	G	G	A	A	A	H	A	A	A	A	H	H	A	H	G	A	G	A	A	G	A	A	A	A	H	A	A	A	G	G	A	H	A	A	A	H	H	H	G
JAX00392141	15	4076383	1	A	G	A	A	A	A	A	G	G	G	A	A	H	A	A	A	A	G	H	G	H	G	G	G	A	G	G	G	G	A	A	H	A	A	G	G	G	A	G	A	A	A	G	H	G	G
JAX00058414	15	4105333	0	A	G	A	A	A	A	A	G	G	G	A	A	H	A	A	A	A	G	H	G	H	G	G	G	A	G	G	G	G	A	A	H	A	A	G	G	G	A	G	A	A	A	G	H	G	G
JAX00392142	15	4112007	0	G	T	G	G	G	G	G	G	T	G	G	G	H	G	G	G	G	H	G	G	H	G	G	G	G	G	G	G	G	G	G	H	G	G	G	T	T	G	H	G	G	G	G	H	G	G
JAX00392143	15	4112209	0	A	G	A	A	A	A	A	A	G	A	A	A	H	A	A	A	A	G	A	A	H	A	A	A	A	A	A	A	A	A	A	H	A	A	A	G	G	A	H	A	A	A	A	H	A	A
JAX00392144	15	4112312	1	C	T	C	C	C	C	C	C	C	T	C	C	C	C	C	C	C	H	C	T	C	C	T	C	C	T	C	T	T	C	C	C	C	C	T	C	C	C	H	C	C	C	H	C	H	C
JAX00058416	15	4112345	0	G	A	G	G	A	G	G	G	G	G	G	A	G	G	G	G	G	G	H	G	G	G	G	G	A	G	G	G	G	G	G	G	G	G	G	G	G	G	G	H	H	G	G	H	G	G
JAX00392145	15	4112359	0	T	A	T	T	T	T	T	A	T	T	T	T	T	T	T	T	T	T	H	T	T	A	T	A	T	T	A	T	T	T	T	T	T	T	T	T	T	T	T	T	T	T	H	T	H	A
JAX00392147	15	4113128	1	C	A	C	C	C	C	C	C	C	A	C	C	C	C	C	C	C	H	C	A	C	C	A	C	C	A	C	A	A	C	C	C	C	C	A	C	C	C	H	C	C	C	H	C	H	C
JAX00392150	15	4118876	0	C	T	C	C	C	C	C	T	C	C	C	C	C	C	C	C	C	C	H	C	C	T	C	T	C	C	T	C	C	C	C	C	C	C	C	C	C	C	C	C	C	C	H	C	H	T
JAX00392152	15	4123861	1	G	T	G	G	G	G	G	G	T	G	G	G	H	G	G	G	G	H	G	G	H	G	G	G	G	G	G	G	G	G	G	H	G	G	G	T	T	G	H	G	G	G	G	H	G	G
JAX00058419	15	4157197	1	A	G	A	A	G	A	G	A	A	A	A	G	A	A	A	A	A	A	H	A	H	A	A	A	G	A	A	A	A	A	A	A	A	G	A	A	A	A	A	H	H	A	A	H	A	A
JAX00392153	15	4169766	0	C	G	C	C	G	C	G	G	G	G	C	G	H	C	C	C	C	G	G	G	G	G	G	G	G	G	G	G	G	C	C	H	C	G	G	G	G	C	G	H	H	C	G	G	G	G
JAX00058420	15	4172214	1	T	A	T	T	A	T	A	A	A	A	T	A	H	T	T	T	T	A	A	A	A	A	A	A	A	A	A	A	A	T	T	H	T	A	A	A	A	T	A	H	H	T	A	A	A	A
JAX00392155	15	4174245	1	T	G	T	T	G	T	G	G	G	G	T	G	H	T	T	T	T	G	G	G	G	G	G	G	G	G	G	G	G	T	T	H	T	G	G	G	G	T	G	H	H	T	G	G	G	G
JAX00058421	15	4174292	0	T	C	T	T	C	T	C	T	T	C	T	C	T	T	T	T	T	H	H	C	H	T	C	T	C	C	T	C	C	T	T	T	T	C	C	T	T	T	H	H	H	T	H	H	H	T
JAX00392156	15	4174389	1	T	G	T	T	G	T	G	T	T	G	T	G	T	T	T	T	T	H	H	G	H	T	G	T	G	G	T	G	G	T	T	T	T	G	G	T	T	T	H	H	H	T	H	H	H	T
JAX00392158	15	4180681	1	G	A	G	G	G	G	G	G	A	G	G	G	H	G	G	G	G	H	G	G	H	G	G	G	G	G	G	G	G	G	G	H	G	G	G	A	A	G	H	G	G	G	G	H	G	G
JAX00392159	15	4181122	1	A	G	A	A	G	A	G	G	G	G	A	G	H	A	A	A	A	G	G	G	G	G	G	G	G	G	G	G	G	A	A	H	A	G	G	G	G	A	G	H	H	A	G	G	G	G
JAX00058422	15	4196392	0	T	C	T	T	C	T	C	C	C	C	T	C	H	T	T	T	T	C	C	C	C	C	C	C	C	C	C	C	C	T	T	T	T	C	C	C	C	T	C	H	H	T	C	C	C	C
JAX00058424	15	4211498	0	A	G	A	A	G	A	G	G	G	G	A	G	H	A	A	A	A	G	G	G	G	G	G	G	G	G	H	G	G	A	A	H	A	G	G	G	G	A	G	H	G	A	G	G	G	G
JAX00206166	15	4215068	0	G	T	G	G	G	G	G	T	T	G	G	G	H	G	G	G	G	H	H	G	H	T	G	T	G	G	T	G	G	G	G	H	G	G	G	T	T	G	H	G	G	G	H	H	H	T
JAX00392164	15	4219885	0	C	T	C	C	C	C	C	T	C	C	C	C	C	C	C	C	C	C	H	C	C	T	C	T	C	C	T	C	C	C	C	C	C	C	C	C	C	C	C	C	C	C	H	C	H	T
JAX00392165	15	4220525	1	C	G	C	C	C	C	C	C	G	C	C	C	H	C	C	C	C	H	C	C	H	C	C	C	C	C	C	C	C	C	C	H	C	C	C	G	G	C	H	C	C	C	C	H	C	C
JAX00392167	15	4225335	1	T	C	T	T	T	T	T	T	C	T	T	T	H	T	T	T	T	H	T	T	H	T	T	T	T	T	T	T	T	T	T	H	T	T	T	C	C	T	H	T	T	T	T	H	T	T
JAX00392168	15	4225459	1	A	G	A	A	A	A	A	A	G	A	A	A	H	A	A	A	A	H	A	A	H	A	A	A	A	A	A	A	A	A	A	H	A	A	A	G	G	A	H	A	A	A	A	H	A	A
JAX00206167	15	4240230	0	T	C	T	T	T	T	T	C	C	T	T	T	H	T	T	T	T	H	H	T	H	C	T	C	T	T	C	T	T	T	T	H	T	T	T	C	C	T	H	T	T	T	H	H	H	C
JAX00058426	15	4271602	0	C	T	C	C	T	C	T	C	C	T	C	T	C	C	C	C	C	H	H	T	H	C	T	C	T	T	C	T	T	C	C	C	C	T	T	C	C	C	H	H	H	C	H	H	H	C
JAX00058427	15	4277673	1	T	C	T	T	C	T	C	C	C	C	T	C	H	T	T	T	T	C	C	C	C	C	C	C	C	C	C	C	C	T	T	H	T	C	C	C	C	T	C	H	H	T	C	C	C	C
JAX00058429	15	4284316	1	G	T	G	G	T	G	T	T	T	T	G	T	H	G	G	G	G	T	T	T	T	T	T	T	T	T	T	T	T	G	G	H	G	T	T	T	T	G	T	H	H	G	T	T	T	T
JAX00392173	15	4285239	0	A	G	A	A	G	A	G	A	A	G	A	G	A	A	A	A	A	H	H	G	H	A	G	A	G	G	A	G	G	A	A	A	A	G	G	A	A	A	H	H	H	A	H	H	H	A
JAX00058430	15	4290595	0	A	T	A	A	T	A	T	T	T	T	A	T	H	A	A	A	A	T	T	T	T	T	T	T	T	T	T	T	T	A	A	H	A	T	T	T	T	A	T	H	H	A	T	T	T	T
JAX00058431	15	4297171	1	C	A	C	C	A	C	A	A	A	A	C	A	H	C	C	C	C	A	A	A	A	A	A	A	A	A	A	A	A	C	C	H	C	A	A	A	A	C	A	H	H	C	A	A	A	A
JAX00058432	15	4320283	0	T	C	T	T	C	T	C	C	C	C	T	C	H	T	T	T	T	C	C	C	C	C	C	C	C	C	C	C	C	T	T	H	T	C	C	C	C	T	C	H	H	T	C	C	C	C
JAX00058433	15	4324784	0	C	T	C	C	T	C	T	C	C	T	C	T	C	C	C	C	C	H	H	T	H	C	T	C	T	T	C	T	T	C	C	C	C	T	T	C	C	C	H	H	H	C	H	H	H	C
JAX00392177	15	4333123	0	T	C	T	T	T	T	T	T	C	T	T	T	H	T	T	T	T	T	T	T	H	T	T	T	T	T	T	T	T	T	T	H	T	T	T	C	C	T	H	T	T	T	T	H	T	T
JAX00392180	15	4340571	0	C	T	C	C	C	C	C	T	T	C	C	C	H	C	C	C	C	H	H	C	H	T	C	T	C	C	T	C	C	C	C	H	C	C	C	T	T	C	H	C	C	C	H	H	H	T
JAX00206170	15	4352028	1	T	G	T	T	T	T	T	G	G	T	T	T	H	T	T	T	T	H	H	T	H	G	T	G	T	T	G	T	T	T	T	H	T	T	T	G	G	T	H	T	T	T	H	H	H	G
JAX00392181	15	4354209	0	T	C	T	T	T	T	T	T	T	C	T	T	T	T	T	T	T	H	T	C	T	T	C	T	T	C	T	C	C	T	T	T	T	T	C	T	T	T	H	T	T	T	H	T	H	T
JAX00392183	15	4354413	0	T	A	T	T	T	T	T	A	T	T	T	T	T	T	T	T	T	T	H	T	T	A	T	A	T	T	A	T	T	T	T	T	T	T	T	T	T	T	T	T	T	T	H	T	H	A
JAX00392184	15	4360326	0	T	C	T	T	T	T	T	C	T	T	T	T	T	T	T	T	T	T	H	T	T	C	T	C	T	T	C	T	T	T	T	T	T	T	T	T	T	T	T	T	T	T	H	T	H	C
JAX00058435	15	4379072	1	A	G	A	A	A	A	A	A	G	A	A	A	H	A	A	A	A	H	A	A	H	A	A	A	A	A	A	A	A	A	A	H	A	A	A	G	G	A	H	A	A	A	A	H	A	A
JAX00058436	15	4379100	0	A	G	A	A	A	A	A	A	G	A	A	A	H	A	A	A	A	H	A	A	H	A	A	A	A	A	A	A	A	A	A	H	A	A	A	G	G	A	H	A	A	A	A	H	A	A
JAX00392185	15	4384945	1	T	C	T	T	T	T	T	C	T	T	T	T	T	T	T	T	T	T	H	T	T	C	T	C	T	T	C	T	T	T	T	T	T	T	T	T	T	T	T	T	T	T	H	T	H	C
JAX00206171	15	4393029	1	G	A	G	G	G	G	G	G	A	G	G	G	H	G	G	G	G	H	G	G	H	G	G	G	G	G	G	G	G	G	G	H	G	G	G	A	A	G	H	G	G	G	G	H	G	G
JAX00392186	15	4402000	0	A	G	A	A	A	A	A	G	G	A	A	A	H	A	A	A	A	H	H	A	H	H	A	G	A	A	G	A	A	A	A	H	A	A	A	G	G	A	H	A	A	A	A	H	H	G
JAX00058438	15	4412234	0	T	A	T	T	T	T	T	T	A	T	T	T	H	T	T	T	T	H	T	T	H	T	T	T	T	T	T	T	T	T	T	H	T	T	T	A	A	T	H	T	T	T	T	H	T	T
JAX00392190	15	4412315	1	C	T	C	C	C	C	C	C	T	C	C	C	H	C	C	C	C	H	C	C	H	C	C	C	C	C	C	C	C	C	C	H	C	C	C	T	T	C	H	C	C	C	C	H	C	C
JAX00392199	15	4490756	1	C	T	C	C	C	C	C	T	T	T	C	C	H	C	C	C	C	T	H	T	H	T	T	T	C	T	T	T	T	C	C	H	C	C	T	T	T	C	T	C	C	C	T	H	T	T
JAX00392200	15	4491133	0	G	A	G	G	G	G	G	G	G	A	G	G	G	G	G	G	G	G	G	A	G	G	A	G	G	A	G	A	A	G	G	G	G	G	A	G	G	G	H	G	G	G	H	G	H	G
JAX00392201	15	4492166	1	G	A	G	G	G	G	G	G	G	A	G	G	G	G	G	G	G	H	G	A	G	G	A	G	G	A	G	A	A	G	G	G	G	G	A	G	G	G	H	G	G	G	H	G	H	G
JAX00058446	15	4499680	1	T	C	T	T	T	T	T	C	T	T	T	T	T	T	T	T	T	T	H	T	T	C	T	C	T	T	C	T	T	T	T	T	T	T	T	T	T	T	T	T	T	T	H	T	H	C
JAX00392202	15	4509442	0	A	G	A	A	A	A	A	G	G	A	A	A	H	A	A	A	A	H	H	A	H	G	A	G	A	A	G	A	A	A	A	H	A	A	A	G	G	A	H	A	A	A	H	H	H	G
JAX00392203	15	4509468	0	C	A	C	C	C	C	C	A	A	C	C	C	H	C	C	C	C	H	H	C	H	A	C	A	C	C	A	C	C	C	C	H	C	C	C	A	A	C	H	C	C	C	H	H	H	A
JAX00058448	15	4529611	1	C	T	C	C	C	C	C	T	T	C	C	C	H	C	C	C	C	H	H	C	H	T	C	T	C	C	T	C	C	C	C	H	C	C	C	T	T	C	H	C	C	C	H	H	H	T
JAX00058449	15	4541160	1	A	G	A	A	A	A	A	G	G	A	A	A	H	A	A	A	A	H	H	A	H	G	A	G	A	A	G	A	A	A	A	H	A	A	A	G	G	A	H	A	A	A	H	H	H	G
JAX00392209	15	4543164	1	G	A	G	G	G	G	G	A	G	G	G	G	G	G	G	G	G	G	H	G	G	A	G	A	G	G	A	G	G	G	G	G	G	G	G	G	G	G	G	G	G	G	H	G	H	A
JAX00392211	15	4550121	0	G	A	G	G	G	G	G	G	A	G	G	G	H	G	G	G	G	H	G	G	H	G	G	G	G	G	G	G	G	G	G	H	G	G	G	A	A	G	H	G	G	G	G	H	G	G
JAX00392213	15	4579586	1	G	A	G	G	G	G	G	A	A	G	G	G	H	G	G	G	G	H	H	G	H	A	G	A	G	G	A	G	G	G	G	H	G	G	G	A	A	G	H	G	G	G	H	H	H	A
JAX00392214	15	4579998	0	T	C	T	T	T	T	T	C	C	T	T	T	H	T	T	T	T	H	H	T	H	C	T	C	T	T	C	T	T	T	T	H	T	T	T	C	C	T	H	T	T	T	H	H	H	C
JAX00392215	15	4581618	0	A	G	A	A	A	A	A	G	A	A	A	A	A	A	A	A	A	A	H	A	A	G	A	G	A	A	G	A	A	A	A	A	A	A	A	A	A	A	A	A	A	A	H	A	H	G
JAX00392218	15	4599783	1	A	G	A	A	A	A	A	A	G	A	A	A	H	A	A	A	A	H	A	A	H	A	A	A	A	A	A	A	A	A	A	H	A	A	A	G	G	A	H	A	A	A	A	H	A	A
JAX00058454	15	4614003	0	C	T	C	C	C	C	C	T	C	C	C	C	C	C	C	C	C	C	H	C	C	T	C	T	C	C	T	C	C	C	C	C	C	C	C	C	C	C	C	C	C	C	H	C	H	T
JAX00058455	15	4614143	1	C	T	C	C	C	C	C	T	T	C	C	C	H	C	C	C	C	H	H	C	H	T	C	T	C	C	T	C	C	C	C	H	C	C	C	T	T	C	H	C	C	C	H	H	H	T
JAX00392220	15	4651669	1	A	T	A	A	A	A	A	A	T	A	A	A	H	A	A	A	A	H	A	A	H	A	A	A	A	A	A	A	A	A	A	H	A	A	A	T	T	A	H	A	A	A	A	H	A	A
JAX00058456	15	4652277	1	A	G	A	A	A	A	A	G	G	A	A	A	H	A	A	A	A	H	H	A	H	G	A	G	A	A	G	A	A	A	A	H	A	A	A	G	G	A	H	A	A	A	H	H	H	G
JAX00392221	15	4652992	1	A	G	A	A	A	A	A	G	G	A	A	A	H	A	A	A	A	H	H	A	H	G	A	G	A	A	G	A	A	A	A	H	A	A	A	G	G	A	H	A	A	A	H	H	H	G
JAX00392222	15	4678552	1	C	G	C	C	C	C	C	C	G	C	C	C	H	C	C	C	C	H	C	C	H	C	C	C	C	C	C	C	C	C	C	H	C	C	C	G	G	C	H	C	C	C	C	H	C	C
JAX00392223	15	4678626	0	A	T	A	A	A	A	A	A	T	A	A	A	H	A	A	A	A	H	A	A	H	A	A	A	A	A	A	A	A	A	A	H	A	A	A	T	T	A	H	A	A	A	A	H	A	A
JAX00392224	15	4678884	1	C	G	C	C	C	C	C	G	C	C	C	C	C	C	C	C	C	C	H	C	C	G	C	G	C	C	G	C	C	C	C	C	C	C	C	C	C	C	C	C	C	C	H	C	H	G
JAX00392225	15	4679579	1	A	G	A	A	A	A	A	G	G	A	A	A	H	A	A	A	A	H	H	A	H	G	A	G	A	A	G	A	A	A	A	H	A	A	A	G	G	A	H	A	A	A	H	H	H	G
JAX00058460	15	4702189	1	A	G	A	A	A	A	A	G	G	A	A	A	H	A	A	A	A	H	H	A	H	G	A	G	A	A	G	A	A	A	A	H	A	A	A	G	G	A	H	A	A	A	H	H	H	G
JAX00058461	15	4702297	0	A	G	A	A	A	A	A	G	A	A	A	A	A	A	A	A	A	A	H	A	A	G	A	G	A	A	H	A	A	A	A	A	A	A	A	A	A	A	A	A	A	A	H	A	H	G
JAX00392229	15	4704952	1	T	C	T	T	T	T	T	T	C	T	T	T	H	T	T	T	T	H	T	T	H	T	T	T	T	T	T	T	T	T	T	H	T	T	T	C	C	T	H	T	T	T	T	H	T	T
JAX00392230	15	4705070	1	C	T	C	C	C	C	C	C	T	C	C	C	H	C	C	C	C	H	C	C	H	C	C	C	C	C	C	C	C	C	C	H	C	C	C	T	T	C	H	C	C	C	C	H	C	C
JAX00392233	15	4711881	0	G	A	G	G	G	G	G	G	A	G	G	G	H	G	G	G	G	H	G	G	H	G	G	G	G	G	G	G	G	G	G	G	G	G	G	A	A	G	G	G	G	G	G	H	G	G
JAX00392235	15	4713013	1	C	A	C	C	C	C	C	A	A	C	C	C	H	C	C	C	C	H	H	C	H	A	C	A	C	C	A	C	C	C	C	H	C	C	C	A	A	C	H	C	C	C	H	H	H	A
JAX00392239	15	4716055	1	T	C	T	T	T	T	T	C	C	T	T	T	H	T	T	T	T	H	H	T	H	C	T	C	T	T	C	T	T	T	T	H	T	T	T	C	C	T	H	T	T	T	H	H	H	C
JAX00392240	15	4732955	0	C	T	C	C	C	C	C	T	T	C	C	C	H	C	C	C	C	H	H	C	H	T	C	T	C	C	T	C	C	C	C	H	C	C	C	T	T	C	H	C	C	C	H	H	H	T
JAX00392241	15	4740182	1	T	C	T	T	T	T	T	C	C	T	T	T	H	T	T	T	T	H	H	T	H	C	T	C	T	T	C	T	T	T	T	H	T	T	T	C	C	T	H	T	T	T	H	H	H	C
JAX00058462	15	4740272	0	C	G	C	C	C	C	C	G	G	C	C	C	C	C	C	C	C	C	C	C	C	G	C	G	C	C	G	C	C	C	C	C	C	C	C	G	H	C	C	C	C	C	C	C	C	G
JAX00392242	15	4740314	0	C	T	C	C	C	C	C	T	T	C	C	C	H	C	C	C	C	H	H	C	H	T	C	T	C	C	T	C	C	C	C	H	C	C	C	T	T	C	H	C	C	C	H	H	H	T
JAX00392243	15	4743169	1	A	G	A	A	A	A	A	G	G	A	A	A	H	A	A	A	A	H	H	A	H	G	A	G	A	A	G	A	A	A	A	H	A	A	A	G	G	A	H	A	A	A	H	H	H	G
JAX00392244	15	4743582	0	G	A	G	G	G	G	G	A	A	G	G	G	H	G	G	G	G	H	H	G	H	A	G	A	G	G	A	G	G	G	G	H	G	G	G	A	A	G	H	G	G	G	H	H	H	A
JAX00392246	15	4747565	0	T	C	T	T	T	T	T	C	T	T	T	T	T	T	T	T	T	T	H	T	T	C	T	C	T	T	C	T	T	T	T	T	T	T	T	T	T	T	T	T	T	T	H	T	H	C
JAX00392247	15	4747586	0	A	T	A	A	A	A	A	A	T	A	A	A	H	A	A	A	A	H	A	A	H	A	A	A	A	A	A	A	A	A	A	H	A	A	A	T	T	A	H	A	A	A	A	H	A	A
JAX00392248	15	4747635	0	G	A	G	G	G	G	G	A	G	G	G	G	G	G	G	G	G	G	H	G	G	A	G	A	G	G	A	G	G	G	G	G	G	G	G	G	G	G	G	G	G	G	H	G	H	A
JAX00392250	15	4756494	0	A	G	A	A	A	A	A	G	A	A	A	A	A	A	A	A	A	A	H	A	A	G	A	G	A	A	G	A	A	A	A	A	A	A	A	A	A	A	A	A	A	A	H	A	H	G
JAX00392253	15	4765357	1	G	C	G	G	G	G	G	C	C	G	G	G	H	G	G	G	G	H	H	G	H	C	G	C	G	G	C	G	G	G	G	H	G	G	G	C	C	G	H	G	G	G	H	H	H	C
JAX00392257	15	4777984	0	A	G	A	A	A	A	A	A	G	A	A	A	H	A	A	A	A	H	A	A	A	A	A	A	A	A	A	A	A	A	A	A	A	A	A	G	G	A	H	A	A	A	A	H	A	A
JAX00058467	15	4778376	1	G	A	G	G	G	G	G	G	A	G	G	G	H	G	G	G	G	H	G	G	H	G	G	G	G	G	G	G	G	G	G	H	G	G	G	A	A	G	H	G	G	G	G	H	G	G
JAX00392258	15	4789737	0	T	C	T	T	T	T	T	C	C	C	T	T	H	T	T	T	T	C	H	C	H	C	C	C	T	C	C	C	C	T	T	H	T	T	C	C	C	T	C	T	T	T	C	C	C	C
JAX00392259	15	4790651	0	T	C	T	T	T	T	T	C	C	T	T	T	H	T	T	T	T	H	H	T	H	C	T	C	T	T	C	T	T	T	T	H	T	T	T	C	C	T	H	T	T	T	H	H	H	C
JAX00392265	15	4797558	0	T	C	T	T	T	T	T	C	T	T	T	T	T	T	T	T	T	T	H	T	T	C	T	C	T	T	C	T	T	T	T	T	T	T	T	T	T	T	T	T	T	T	H	T	H	C
JAX00392267	15	4856293	1	C	T	C	C	C	C	C	T	T	C	C	C	H	C	C	C	C	H	H	C	H	T	C	T	C	C	T	C	C	C	C	H	C	C	C	T	T	C	H	C	C	C	H	H	H	T
JAX00392269	15	4861335	0	A	C	A	A	A	A	A	A	C	A	A	A	H	A	A	A	A	H	A	A	H	A	A	A	A	A	A	A	A	A	A	H	A	A	A	C	C	A	H	A	A	A	A	H	A	A
JAX00058470	15	4861459	0	A	G	A	A	A	G	A	G	G	G	A	A	H	G	A	G	A	G	H	G	H	G	G	G	A	G	G	G	G	A	A	H	A	A	G	G	G	A	G	H	A	A	G	H	G	G
JAX00058471	15	4861677	1	A	G	A	A	A	G	A	G	G	G	A	A	H	G	A	G	A	G	H	G	H	G	G	G	A	G	G	G	G	A	A	H	A	A	G	G	G	A	G	H	A	A	G	H	G	G
JAX00392270	15	4863906	0	A	G	A	A	A	A	A	A	G	A	A	A	H	A	A	A	A	H	A	A	H	A	A	A	A	A	A	A	A	A	A	H	A	A	A	G	G	A	H	A	A	A	A	H	A	A
JAX00058472	15	4870598	1	A	G	A	A	A	G	A	A	A	G	A	A	A	G	A	G	A	H	A	G	A	A	G	A	A	G	A	G	G	A	A	A	A	A	G	A	A	A	H	H	A	A	H	A	H	A
JAX00392274	15	4876980	1	A	G	A	A	A	A	A	G	A	A	A	A	A	A	A	A	A	A	H	A	A	G	A	G	A	A	G	A	A	A	A	A	A	A	A	A	A	A	A	A	A	A	H	A	H	G
JAX00058474	15	4885638	0	G	T	G	G	G	T	G	G	G	G	G	G	G	T	G	T	G	G	G	G	G	G	G	G	G	G	G	G	G	G	G	G	G	G	G	G	G	G	G	H	G	G	G	G	G	G
JAX00392276	15	4891087	0	A	G	A	A	A	A	A	A	G	A	A	A	H	A	A	A	A	H	A	A	H	A	A	A	A	A	A	A	A	A	A	H	A	A	A	G	G	A	H	A	A	A	A	H	A	A
JAX00392280	15	4910357	1	A	G	A	A	A	A	A	A	G	A	A	A	H	A	A	A	A	H	A	A	H	A	A	A	A	A	A	A	A	A	A	H	A	A	A	G	G	A	H	A	A	A	A	H	A	A
JAX00392281	15	4917270	0	C	G	C	C	C	C	C	G	G	C	C	C	H	C	C	C	C	H	H	C	H	G	C	G	C	C	G	C	C	C	C	H	C	C	C	G	G	C	H	C	C	C	H	H	H	G
JAX00392283	15	4923947	0	G	A	G	G	G	G	G	A	G	G	G	G	G	G	G	G	G	H	H	G	G	H	G	A	G	G	H	G	G	G	G	G	G	G	G	G	G	G	G	G	G	G	H	G	H	H
JAX00058477	15	4940966	1	A	G	A	A	A	A	A	G	G	A	A	A	H	A	A	A	A	H	H	A	H	G	A	G	A	A	G	A	A	A	A	H	A	A	A	G	G	A	H	A	A	A	H	H	H	G
JAX00058478	15	4941003	1	G	A	G	G	G	G	G	A	G	G	G	G	G	G	G	G	G	G	H	G	G	A	G	A	G	G	A	G	G	G	G	G	G	G	G	G	G	G	G	G	G	G	H	G	H	A
JAX00392287	15	4956226	0	T	C	T	T	T	T	T	C	C	T	T	T	H	T	T	T	T	H	H	T	H	C	T	C	T	T	C	T	T	T	T	H	T	T	T	C	C	T	H	T	T	T	H	H	H	C
JAX00392288	15	4959513	1	C	T	C	C	C	C	C	T	T	C	C	C	H	C	C	C	C	H	H	C	H	T	C	T	C	C	T	C	C	C	C	H	C	C	C	T	T	C	H	C	C	C	H	H	H	T
JAX00392290	15	4961967	1	T	C	T	T	T	T	T	T	C	T	T	T	H	T	T	T	T	H	T	T	H	T	T	T	T	T	T	T	T	T	T	H	T	T	T	C	C	T	H	T	T	T	T	H	T	T
JAX00058479	15	4969992	0	C	T	C	C	C	C	C	T	T	C	C	C	H	C	C	C	C	H	H	C	T	T	C	T	C	C	T	C	C	C	C	H	C	C	C	T	T	C	H	C	C	C	T	T	T	T
JAX00058480	15	4970393	0	G	T	G	G	G	G	G	G	T	G	G	G	H	G	G	G	G	H	G	G	H	G	G	G	G	G	G	G	G	G	G	H	G	G	G	T	T	G	H	G	G	G	G	H	G	G
JAX00392292	15	4990456	0	C	G	C	C	C	C	C	G	G	C	C	C	C	C	C	C	C	C	C	C	C	G	C	H	C	C	G	C	C	C	C	C	C	C	C	H	H	C	C	C	C	C	C	C	C	G
JAX00206177	15	4993303	1	C	A	C	C	C	C	C	A	A	C	C	C	H	C	C	C	C	H	H	C	H	A	C	A	C	C	A	C	C	C	C	H	C	C	C	A	A	C	H	C	C	C	H	H	H	A
JAX00392294	15	4994612	0	T	G	T	T	T	T	T	G	G	T	T	T	H	T	T	T	T	H	H	T	H	G	T	G	T	T	G	T	T	T	T	H	T	T	T	G	G	T	H	T	T	T	H	H	H	G
JAX00392301	15	5009120	1	T	G	T	T	T	T	T	G	T	T	T	T	T	T	T	T	T	T	H	T	T	G	T	G	T	T	G	T	T	T	T	T	T	T	T	T	T	T	T	T	T	T	H	T	H	G
JAX00392302	15	5010834	1	G	A	G	G	G	G	G	A	G	G	G	G	G	G	G	G	G	G	H	G	G	A	G	A	G	G	A	G	G	G	G	G	G	G	G	G	G	G	G	G	G	G	H	G	H	A
JAX00392303	15	5011718	1	G	A	G	G	G	G	G	G	A	G	G	G	H	G	G	G	G	H	G	G	H	G	G	G	G	G	G	G	G	G	G	H	G	G	G	A	A	G	H	G	G	G	G	H	G	G
JAX00206179	15	5030972	0	G	A	G	G	G	G	G	A	A	G	G	G	H	G	G	G	G	H	H	G	H	A	G	A	G	G	A	G	G	G	G	H	G	G	G	A	A	G	H	G	G	G	H	H	H	A
JAX00206180	15	5030995	0	G	A	G	G	G	G	G	A	A	G	G	G	G	G	G	G	G	G	H	G	H	H	G	H	G	G	H	G	G	G	G	G	G	G	G	H	H	G	G	G	G	G	H	G	H	A
JAX00392305	15	5044172	1	A	T	A	A	A	A	A	T	T	A	A	A	H	A	A	A	A	H	H	A	H	T	A	T	A	A	T	A	A	A	A	H	A	A	A	T	T	A	H	A	A	A	H	H	H	T
JAX00058486	15	5061781	0	C	G	C	C	C	C	C	G	C	C	C	C	C	C	C	C	C	C	H	C	C	G	C	G	C	C	G	C	C	C	C	C	C	C	C	C	C	C	C	C	C	C	H	C	H	G
JAX00058487	15	5062022	0	A	C	A	A	A	A	A	C	C	A	A	A	H	A	A	A	A	H	C	A	H	C	A	C	A	A	C	A	A	A	A	H	A	A	A	C	C	A	H	A	A	A	H	H	H	C
JAX00392307	15	5062457	1	C	T	C	C	C	C	C	C	T	C	C	C	H	C	C	C	C	H	C	C	H	C	C	C	C	C	C	C	C	C	C	H	C	C	C	T	T	C	H	C	C	C	C	H	C	C
JAX00392309	15	5092728	0	G	T	G	G	G	G	G	T	G	G	G	G	G	G	G	G	G	G	H	G	G	T	G	T	G	G	T	G	G	G	G	G	G	G	G	G	G	G	G	G	G	G	H	G	H	T
JAX00058489	15	5098420	0	C	T	C	C	C	C	C	T	T	C	C	C	C	C	C	C	C	C	C	C	C	H	C	H	C	C	H	C	C	C	C	C	C	C	C	T	T	C	C	C	C	C	C	C	C	T
JAX00392314	15	5106432	0	T	C	T	T	T	T	T	C	T	T	T	T	T	T	T	T	T	T	H	T	T	C	T	C	T	T	C	T	T	T	T	T	T	T	T	T	T	T	T	T	T	T	T	T	T	C
JAX00392317	15	5119973	0	A	C	A	A	A	C	A	A	A	A	A	A	A	C	A	C	A	A	A	A	A	A	A	A	A	A	A	A	A	A	A	A	A	A	A	A	A	A	A	H	A	A	A	A	A	A
JAX00392318	15	5122272	1	G	T	G	G	G	G	G	T	G	G	G	G	G	G	G	G	G	G	H	G	G	T	G	T	G	G	T	G	G	G	G	G	G	G	G	G	G	G	G	G	G	G	H	G	H	T
JAX00058491	15	5135250	1	T	C	T	T	T	C	T	C	T	C	T	T	T	C	T	C	T	H	H	C	T	C	C	C	T	C	C	C	C	T	T	T	T	T	C	T	T	T	H	H	T	T	C	T	C	C
JAX00206182	15	5136902	0	C	A	C	C	C	C	C	C	A	C	C	C	H	C	C	C	C	H	C	C	H	C	C	C	C	C	C	C	C	C	C	H	C	C	C	A	A	C	H	C	C	C	C	H	C	C
JAX00392320	15	5167996	0	C	T	C	C	C	C	C	C	T	C	C	C	T	C	C	C	C	H	C	C	T	C	C	C	C	C	C	C	C	C	C	T	C	C	C	T	T	C	T	C	C	C	C	T	C	C
JAX00392321	15	5187467	1	A	T	A	A	A	A	A	A	A	T	A	A	A	A	A	A	A	H	A	T	A	A	T	A	A	T	A	T	T	A	A	A	A	A	T	A	A	A	H	A	A	A	H	A	H	A
JAX00392322	15	5187727	0	T	C	T	T	T	T	T	C	T	T	T	T	T	T	T	T	T	T	H	T	T	C	T	C	T	T	C	T	T	T	T	T	T	T	T	T	T	T	T	T	T	T	H	T	H	C
JAX00392323	15	5188343	1	A	T	A	A	A	A	A	A	T	A	A	A	H	A	A	A	A	H	A	A	H	A	A	A	A	A	A	A	A	A	A	H	A	A	A	T	T	A	H	A	A	A	A	H	A	A
JAX00392324	15	5190724	0	T	G	T	T	T	G	T	T	T	T	T	T	T	G	T	G	T	T	T	T	T	T	T	T	T	T	T	T	T	T	T	T	T	T	T	T	T	T	T	H	T	T	T	T	T	T
JAX00058496	15	5190955	0	T	C	T	T	T	T	T	C	C	T	T	T	H	T	T	T	T	H	H	T	H	C	T	C	T	T	C	T	T	T	T	H	T	T	T	C	C	T	H	T	T	T	H	H	H	C
JAX00392326	15	5213953	1	T	G	T	T	T	T	T	G	T	T	T	T	T	T	T	T	T	T	H	T	T	G	T	G	T	T	G	T	T	T	T	T	T	T	T	T	T	T	T	T	T	T	H	T	H	G
JAX00058497	15	5221274	1	G	A	G	G	G	G	G	G	A	G	G	G	H	G	G	G	G	H	G	G	H	G	G	G	G	G	G	G	G	G	G	H	G	G	G	A	A	G	H	G	G	G	G	H	G	G
JAX00392329	15	5239686	1	G	A	G	G	G	G	G	A	G	G	G	G	G	G	G	G	G	G	H	G	G	A	G	A	G	G	A	G	G	G	G	G	G	G	G	G	G	G	G	G	G	G	H	G	H	A
JAX00206186	15	5248063	0	T	C	T	T	T	T	T	T	C	T	T	T	H	T	T	T	T	H	T	T	H	T	T	T	T	T	T	T	T	T	T	H	T	T	T	C	C	T	H	T	T	T	T	H	T	T
JAX00392330	15	5251223	0	A	G	A	A	A	A	A	A	G	A	A	A	G	A	A	A	A	H	A	A	H	A	A	A	A	A	A	A	A	A	A	H	A	A	A	G	G	A	H	A	A	A	A	H	A	A
JAX00392336	15	5282026	0	C	T	C	C	C	C	C	C	T	C	C	C	H	C	C	C	C	H	C	C	H	C	C	C	C	C	C	C	C	C	C	H	C	C	C	T	T	C	H	C	C	C	C	H	C	C
JAX00392337	15	5282834	1	T	C	T	T	T	T	T	C	T	T	T	T	T	T	T	T	T	T	H	T	T	C	T	C	T	T	C	T	T	T	T	T	T	T	T	T	T	T	T	T	T	T	H	T	H	C
JAX00058503	15	5291032	1	T	C	T	T	T	T	T	C	C	T	T	T	H	T	T	T	T	H	H	T	H	C	T	C	T	T	C	T	T	T	T	H	T	T	T	C	C	T	H	T	T	T	H	H	H	C
JAX00392339	15	5297493	1	T	C	T	T	T	T	T	C	C	T	T	T	H	T	T	T	T	H	H	T	H	C	T	C	T	T	C	T	T	T	T	H	T	T	T	C	C	T	H	T	T	T	H	H	H	C
JAX00392343	15	5335306	0	G	A	G	G	G	G	G	A	G	G	G	G	G	G	G	G	G	G	H	G	G	A	G	A	G	G	A	G	G	G	G	G	G	G	G	G	G	G	G	G	G	G	H	G	H	A
JAX00058506	15	5336137	0	A	T	A	A	A	A	A	A	T	A	A	A	H	A	A	A	A	H	A	A	H	A	A	A	A	A	A	A	A	A	A	H	A	A	A	T	T	A	H	A	A	A	A	H	A	A
JAX00058507	15	5336382	1	T	C	T	T	T	T	T	C	C	T	T	T	H	T	T	T	T	H	H	T	H	C	T	C	T	T	C	T	T	T	T	H	T	T	T	C	C	T	H	T	T	T	H	H	H	C
JAX00058508	15	5338255	1	C	T	C	C	C	C	C	C	T	C	C	C	H	C	C	C	C	H	C	C	H	C	C	C	C	C	C	C	C	C	C	H	C	C	C	T	T	C	H	C	C	C	C	H	C	C
JAX00392344	15	5350958	1	T	C	T	T	T	T	T	C	C	T	T	T	H	T	T	T	T	H	H	T	H	C	T	C	T	T	C	T	T	T	T	H	T	T	T	C	C	T	H	T	T	T	H	H	H	C
JAX00392350	15	5404467	1	A	C	A	A	A	A	A	A	C	A	A	A	H	A	A	A	A	H	A	A	H	A	A	A	A	A	A	A	A	A	A	H	A	A	A	C	C	A	H	A	A	A	A	H	A	A
JAX00058513	15	5421199	1	C	T	C	C	C	C	C	C	T	C	C	C	H	C	C	C	C	H	C	C	H	C	C	C	C	C	C	C	C	C	C	H	C	C	C	T	T	C	H	C	C	C	C	H	C	C
JAX00392351	15	5451107	1	A	G	A	A	A	A	A	G	A	A	A	A	A	A	A	A	A	A	H	A	A	G	A	G	A	A	G	A	A	A	A	A	A	A	A	A	A	A	A	A	A	A	H	A	H	G
JAX00392352	15	5453720	0	G	A	G	G	G	G	G	A	G	G	G	G	G	G	G	G	G	G	H	G	G	A	G	A	G	G	A	G	G	G	G	G	G	G	G	G	G	G	G	G	G	G	H	G	H	A
JAX00392353	15	5481232	1	G	T	G	G	G	G	G	T	G	G	G	G	G	G	G	G	G	G	H	G	G	T	G	T	G	G	T	G	G	G	G	G	G	G	G	G	G	G	G	G	G	G	H	G	H	T
JAX00058518	15	5497371	0	G	A	G	G	G	G	G	G	A	G	G	G	H	G	G	G	G	H	G	G	H	G	G	G	G	G	G	G	G	G	G	H	G	G	G	A	A	G	H	G	G	G	G	H	G	G
JAX00058519	15	5497427	0	G	A	G	G	G	G	G	G	A	G	G	G	H	G	G	G	G	H	G	G	H	G	G	G	G	G	G	G	G	G	G	H	G	G	G	A	A	G	H	G	G	G	G	H	G	G
JAX00392354	15	5505656	1	G	T	G	G	G	G	G	T	G	G	G	G	G	G	G	G	G	G	H	G	G	T	G	T	G	G	T	G	G	G	G	G	G	G	G	G	G	G	G	G	G	G	H	G	H	T
JAX00392355	15	5516380	1	G	T	G	G	G	G	G	G	T	G	G	G	H	G	G	G	G	H	G	G	H	G	G	G	G	G	G	G	G	G	G	H	G	G	G	T	T	G	H	G	G	G	G	H	G	G
JAX00058522	15	5541971	0	T	C	T	T	T	T	T	C	C	T	T	T	H	T	T	T	T	H	H	T	H	C	T	C	T	T	C	T	T	T	T	H	T	T	T	C	C	T	H	T	T	T	H	H	H	C
JAX00058523	15	5542228	1	G	T	G	G	G	G	G	T	T	G	G	G	H	G	G	G	G	H	H	G	H	T	G	T	G	G	T	G	G	G	G	H	G	G	G	T	T	G	H	G	G	G	H	H	H	T
JAX00392358	15	5546696	1	C	T	C	C	C	C	C	C	T	C	C	C	H	C	C	C	C	H	C	C	H	C	C	C	C	C	C	C	C	C	C	H	C	C	C	T	T	C	H	C	C	C	C	H	C	C
JAX00392360	15	5549325	1	C	T	C	C	C	C	C	T	C	C	C	C	C	C	C	C	C	C	H	C	C	T	C	T	C	C	T	C	C	C	C	C	C	C	C	C	C	C	C	C	C	C	H	C	H	T
JAX00392361	15	5549613	1	A	T	A	A	A	A	A	T	A	A	A	A	A	A	A	A	A	A	H	A	A	T	A	T	A	A	T	A	A	A	A	A	A	A	A	A	A	A	A	A	A	A	H	A	H	T
JAX00392364	15	5566364	1	T	C	T	T	T	T	T	T	C	T	T	T	H	T	T	T	T	H	T	T	H	T	T	T	T	T	T	T	T	T	T	H	T	T	T	C	C	T	H	T	T	T	T	H	T	T
JAX00392365	15	5566895	0	T	C	T	T	T	T	T	T	T	C	T	T	T	T	T	T	T	H	T	C	T	T	C	T	T	C	T	C	C	T	T	T	T	T	C	T	T	T	H	T	T	T	H	T	H	T
JAX00392366	15	5567635	0	T	C	T	T	T	T	T	C	C	T	T	T	H	T	T	T	T	H	H	T	H	C	T	C	T	T	C	T	T	T	T	H	T	T	T	C	C	T	H	T	T	T	H	H	H	C
JAX00392367	15	5567811	1	T	C	T	T	T	T	T	C	C	T	T	T	H	T	T	T	T	H	H	T	H	C	T	C	T	T	C	T	T	T	T	H	T	T	T	C	C	T	H	T	T	T	H	H	H	C
JAX00392368	15	5568203	0	T	C	T	T	T	T	T	T	C	T	T	T	H	T	T	T	T	H	T	T	H	T	T	T	T	T	T	T	T	T	T	C	T	T	T	C	C	T	C	T	T	T	T	H	T	T
JAX00206191	15	5607284	0	A	T	A	A	A	A	A	A	T	A	A	A	H	A	A	A	A	H	A	A	H	A	A	A	A	A	A	A	A	A	A	H	A	A	A	T	T	A	H	A	A	A	A	H	A	A
JAX00058527	15	5618050	0	A	G	A	A	A	A	A	G	G	A	A	A	H	A	A	A	A	H	H	A	H	G	A	G	A	A	G	A	A	A	A	H	A	A	A	G	G	A	H	A	A	A	H	H	H	G
JAX00392373	15	5620991	1	T	A	T	T	T	A	T	T	T	T	T	T	T	A	T	A	T	T	T	T	T	T	T	T	T	T	T	T	T	T	T	T	T	T	T	T	T	T	T	H	T	T	T	T	T	T
JAX00392374	15	5622567	1	C	G	C	C	C	C	C	G	G	C	C	C	H	C	C	C	C	H	H	C	H	G	C	G	C	C	G	C	C	C	C	H	C	C	C	G	G	C	H	C	C	C	H	H	H	G
JAX00392375	15	5622685	1	C	T	C	C	C	C	C	T	C	C	C	C	C	C	C	C	C	C	H	C	C	T	C	T	C	C	T	C	C	C	C	C	C	C	C	C	C	C	C	C	C	C	H	C	H	T
JAX00058528	15	5622736	0	T	C	T	T	T	T	T	C	C	T	T	T	T	T	T	T	T	T	T	T	T	C	T	C	T	T	C	T	T	T	T	T	T	T	T	H	C	T	T	T	T	T	H	H	H	C
JAX00206193	15	5625562	0	A	G	A	A	A	A	A	G	G	A	A	A	H	A	A	A	A	G	H	A	H	G	A	G	A	A	G	A	A	A	A	H	A	A	A	G	G	A	H	A	A	A	H	H	H	G
JAX00392377	15	5641483	1	A	G	A	A	A	A	A	G	G	A	A	A	H	A	A	A	A	H	H	A	H	G	A	G	A	A	G	A	A	A	A	H	A	A	A	G	G	A	H	A	A	A	H	H	H	G
JAX00392383	15	5669439	1	A	G	A	A	A	A	A	G	A	A	A	A	A	A	A	A	A	A	H	A	A	G	A	G	A	A	G	A	A	A	A	A	A	A	A	A	A	A	A	A	A	A	H	A	H	G
JAX00392384	15	5669568	1	G	A	G	G	G	G	G	G	A	G	G	G	H	G	G	G	G	H	G	G	H	G	G	G	G	G	G	G	G	G	G	H	G	G	G	A	A	G	H	G	G	G	G	H	G	G
JAX00392385	15	5669863	0	G	A	G	G	G	G	G	G	A	G	G	G	H	G	G	G	G	H	G	G	H	G	G	G	G	G	G	G	G	G	G	H	G	G	G	A	A	G	H	G	G	G	G	G	G	G
JAX00392386	15	5686862	1	A	C	A	A	A	A	A	C	C	A	A	A	H	A	A	A	A	H	H	A	H	C	A	C	A	A	C	A	A	A	A	H	A	A	A	C	C	A	H	A	A	A	H	H	H	C
JAX00392387	15	5687646	1	T	C	T	T	T	T	T	T	C	T	T	T	H	T	T	T	T	H	T	T	H	T	T	T	T	T	T	T	T	T	T	H	T	T	T	C	C	T	H	T	T	T	T	H	T	T
JAX00392388	15	5688694	1	T	G	T	T	T	T	T	G	G	T	T	T	H	T	T	T	T	H	H	T	H	G	T	G	T	T	G	T	T	T	T	H	T	T	T	G	G	T	H	T	T	T	H	H	H	G
JAX00058534	15	5701912	0	G	A	G	G	G	A	G	A	G	G	G	G	G	A	G	A	G	G	H	G	G	A	G	A	G	G	A	G	G	G	G	G	G	G	G	G	G	G	G	H	G	G	H	G	H	A
JAX00058535	15	5702621	1	A	G	A	A	A	G	A	A	G	A	A	A	H	G	A	G	A	H	A	A	H	A	A	A	A	A	A	A	A	A	A	H	A	A	A	G	G	A	H	H	A	A	A	H	A	A
JAX00392390	15	5726010	0	G	C	G	G	G	G	G	C	G	G	G	G	G	G	G	G	G	G	H	G	G	C	G	C	G	G	C	G	G	G	G	G	G	G	G	G	G	G	G	G	G	G	H	G	H	C
JAX00392391	15	5744604	0	G	A	G	G	G	G	G	A	G	G	G	G	G	G	G	G	G	G	H	G	G	A	G	A	G	G	A	G	G	G	G	G	G	G	G	G	G	G	G	G	G	G	H	G	H	A
JAX00392394	15	5752917	1	A	G	A	A	A	A	A	G	G	A	A	A	H	A	A	A	A	H	H	A	H	G	A	G	A	A	G	A	A	A	A	H	A	A	A	G	G	A	H	A	A	A	H	H	H	G
JAX00392397	15	5758904	0	C	T	C	C	C	C	C	T	T	C	C	C	H	C	C	C	C	H	H	C	H	T	C	T	C	C	T	C	C	C	C	H	C	C	C	T	T	C	H	C	C	C	H	H	H	T
JAX00392398	15	5759094	0	G	A	G	G	G	G	G	A	A	G	G	G	H	G	G	G	G	H	H	G	H	A	G	A	G	G	A	G	G	G	G	H	G	G	G	A	A	G	H	G	G	G	H	H	H	A
JAX00058540	15	5766545	1	C	G	C	C	C	C	C	G	G	C	C	C	H	C	C	C	C	H	H	C	H	G	C	G	C	C	G	C	C	C	C	H	C	C	C	G	G	C	H	C	C	C	H	H	H	G
JAX00058541	15	5766568	1	T	C	T	T	T	T	T	C	C	T	T	T	H	T	T	T	T	H	H	T	H	C	T	C	T	T	C	T	T	T	T	H	T	T	T	C	C	T	H	T	T	T	H	H	H	C
JAX00206194	15	5768498	1	A	G	A	A	A	A	A	G	G	A	A	A	H	A	A	A	A	H	H	A	H	G	A	G	A	A	G	A	A	A	A	H	A	A	A	G	G	A	H	A	A	A	H	H	H	G
JAX00206195	15	5768561	1	G	A	G	G	G	G	G	G	A	G	G	G	H	G	G	G	G	H	G	G	H	G	G	G	G	G	G	G	G	G	G	H	G	G	G	A	A	G	H	G	G	G	G	H	G	G
JAX00206196	15	5768684	0	C	T	C	C	C	C	C	T	T	C	C	C	H	C	C	C	C	H	H	C	H	T	C	T	C	C	T	C	C	C	C	H	C	C	C	T	T	C	H	C	C	C	H	H	H	T
JAX00392401	15	5775503	1	G	A	G	G	G	G	G	A	G	G	G	G	G	G	G	G	G	G	H	G	G	A	G	A	G	G	A	G	G	G	G	G	G	G	G	G	G	G	G	G	G	G	H	G	H	A
JAX00392405	15	5786649	0	G	A	G	G	G	G	G	A	A	G	G	G	H	G	G	G	G	H	H	G	H	A	G	A	G	G	A	G	G	G	G	H	G	G	G	A	A	G	H	G	G	G	G	H	H	A
JAX00392407	15	5822617	0	T	A	T	T	T	T	T	A	A	T	T	T	H	T	T	T	T	A	H	T	H	A	T	A	T	T	A	T	T	T	H	H	T	T	T	A	A	T	A	T	T	T	H	H	H	A
JAX00392409	15	5825178	1	C	T	C	C	C	C	C	T	C	C	C	C	C	C	C	C	C	C	H	C	C	T	C	T	C	C	T	C	C	C	C	C	C	C	C	C	C	C	C	C	C	C	H	C	H	T
JAX00392410	15	5826012	0	C	A	C	C	C	C	C	A	C	C	C	C	C	C	C	C	C	C	H	C	C	A	C	A	C	C	A	C	C	C	C	C	C	C	C	C	C	C	C	C	C	C	H	C	H	A
JAX00058545	15	5861380	1	G	A	G	G	G	A	G	G	G	G	G	G	G	A	G	A	G	G	G	G	G	G	G	G	G	G	G	G	G	G	G	G	G	G	G	G	G	G	G	H	G	G	G	G	G	G
JAX00058548	15	5884810	1	G	A	G	G	G	A	G	A	A	G	G	G	H	A	G	A	G	H	H	G	H	A	G	A	G	G	A	G	G	G	G	H	G	G	G	A	A	G	H	H	G	G	H	H	H	A
JAX00392417	15	5886568	0	G	A	G	G	G	A	G	A	G	G	G	G	G	A	G	A	G	G	H	G	G	A	G	A	G	G	A	G	G	G	G	G	G	G	G	G	G	G	G	H	G	G	H	G	H	A
JAX00058549	15	5889692	0	G	A	G	G	G	A	G	G	G	G	G	G	G	A	G	A	G	G	G	G	G	G	G	G	G	G	G	G	G	G	G	G	G	G	G	G	G	G	G	H	G	G	G	G	G	G
JAX00058550	15	5890514	1	C	T	C	C	C	T	C	C	T	C	C	C	H	T	C	T	C	H	C	C	H	C	C	C	C	C	C	C	C	C	C	H	C	C	C	T	T	C	H	H	C	C	C	H	C	C
JAX00392424	15	5949892	1	C	A	C	C	C	C	C	C	A	C	C	C	H	C	C	C	C	H	C	C	H	C	C	C	C	C	C	C	C	C	C	H	C	C	C	A	A	C	H	C	C	C	C	H	C	C
JAX00392426	15	5950423	1	G	C	G	G	G	C	G	C	C	G	G	G	H	C	G	C	G	H	H	G	H	C	G	C	G	G	C	G	G	G	G	H	G	G	G	C	C	G	H	H	G	G	H	H	H	C
JAX00392427	15	5950937	1	A	G	A	A	A	A	A	A	G	A	A	A	H	A	A	A	A	H	A	A	H	A	A	A	A	A	A	A	A	A	A	H	A	A	A	G	G	A	H	A	A	A	A	H	A	A
JAX00206201	15	5958976	1	A	G	A	A	A	A	A	A	G	A	A	A	H	A	A	A	A	H	A	A	H	A	A	A	A	A	A	A	A	A	A	H	A	A	A	G	G	A	H	A	A	A	A	H	A	A
JAX00392429	15	5969358	0	T	C	T	T	T	T	T	C	T	T	T	T	T	T	T	T	T	T	H	T	T	H	T	H	T	T	H	T	T	T	T	T	T	T	T	T	T	T	T	T	T	T	H	T	H	C
JAX00058556	15	5970376	1	G	T	G	G	G	T	G	G	G	G	G	G	G	T	G	T	G	G	G	G	G	G	G	G	G	G	G	G	G	G	G	G	G	G	G	G	G	G	G	H	G	G	G	G	G	G
JAX00392430	15	5983976	0	T	C	T	T	T	C	T	T	T	T	T	T	T	C	T	C	T	T	T	T	T	T	T	T	T	T	T	T	T	T	T	T	T	T	T	T	T	T	T	H	T	T	T	T	T	T
JAX00392431	15	5985718	0	G	T	G	G	G	G	G	T	T	G	G	G	H	G	G	G	G	H	H	G	H	T	G	T	G	G	T	G	G	G	G	H	G	G	G	T	T	G	H	G	G	G	H	H	H	T
JAX00392432	15	6006176	1	A	T	A	A	A	A	A	T	T	A	A	A	H	A	A	A	A	H	H	A	H	T	A	T	A	A	T	A	A	A	A	H	A	A	A	T	T	A	H	A	A	A	H	H	H	T
JAX00392433	15	6007848	0	A	C	A	A	A	A	A	C	A	A	A	A	A	A	A	A	A	A	H	A	A	C	A	C	A	A	C	A	A	A	A	A	A	A	A	A	A	A	A	A	A	A	H	A	H	C
JAX00392434	15	6007878	1	C	A	C	C	C	C	C	C	A	C	C	C	H	C	C	C	C	H	C	C	H	C	C	C	C	C	C	C	C	C	C	H	C	C	C	A	A	C	H	C	C	C	C	H	C	C
JAX00392435	15	6008058	1	T	C	T	T	T	C	T	C	C	T	T	T	H	C	T	C	T	H	H	T	H	C	T	C	T	T	C	T	T	T	T	H	T	T	T	C	C	T	H	H	T	T	H	H	H	C
JAX00392438	15	6014914	1	A	G	A	A	A	A	A	G	G	A	A	A	H	A	A	A	A	H	H	A	H	G	A	G	A	A	G	A	A	A	A	H	A	A	A	G	G	A	H	A	A	A	H	H	H	G
JAX00392440	15	6018646	0	T	C	T	T	T	T	T	C	C	T	T	T	H	T	T	T	T	H	C	T	H	C	T	C	T	T	C	T	T	T	T	T	T	T	T	C	C	T	T	T	T	T	H	H	H	C
JAX00058559	15	6028443	0	G	A	G	G	G	A	G	G	G	G	G	G	G	A	G	A	G	G	G	G	G	G	G	G	G	G	G	G	G	G	G	G	G	G	G	G	G	G	G	H	G	G	G	G	G	G
JAX00392442	15	6028907	1	G	A	G	G	G	A	G	G	A	G	G	G	H	A	G	A	G	H	G	G	H	G	G	G	G	G	G	G	G	G	G	H	G	G	G	A	A	G	H	H	G	G	G	H	G	G
JAX00206205	15	6029156	0	A	G	A	A	A	A	A	A	G	A	A	A	H	A	A	A	A	H	A	A	H	A	A	A	A	A	A	A	A	A	A	H	A	A	A	G	G	A	H	A	A	A	A	H	A	A
JAX00392445	15	6035991	0	A	T	A	A	A	T	A	T	T	T	A	A	H	T	A	T	A	T	H	T	H	T	T	T	A	T	T	T	T	A	A	H	A	A	T	T	T	A	T	H	A	A	T	H	T	T
JAX00392447	15	6036293	0	C	T	C	C	C	T	C	C	C	C	C	C	C	T	C	T	C	C	C	C	C	C	C	C	C	C	C	C	C	C	C	C	C	C	C	C	C	C	C	H	C	C	C	C	C	C
JAX00392448	15	6036502	0	C	T	C	C	C	T	C	C	C	C	C	C	C	T	C	T	C	C	C	C	C	C	C	C	C	C	C	C	C	C	C	C	C	C	C	C	C	C	C	H	C	C	C	C	C	C
JAX00058562	15	6070733	1	C	T	C	C	C	T	C	C	C	C	C	C	C	T	C	T	C	C	C	C	C	C	C	C	C	C	C	C	C	C	C	C	C	C	C	C	C	C	C	H	C	C	C	C	C	C
JAX00392452	15	6075101	0	A	G	A	A	A	A	A	G	A	G	A	A	A	A	A	A	A	H	H	G	A	G	G	G	A	G	G	G	G	A	A	A	A	A	G	A	A	A	H	A	A	A	G	A	G	G
JAX00392453	15	6075441	0	G	A	G	G	G	G	G	G	A	A	G	G	H	G	G	G	G	A	G	A	H	G	A	G	G	A	G	A	A	G	G	H	G	G	A	A	A	G	A	G	G	G	H	H	H	G
JAX00392458	15	6114434	0	A	G	A	A	A	A	A	A	A	G	A	A	A	A	A	A	A	H	A	G	A	A	G	A	A	G	A	G	G	A	A	A	A	A	G	A	A	A	H	A	A	A	H	A	H	A
JAX00392459	15	6115262	0	A	C	A	A	A	C	A	C	C	C	A	A	H	C	A	A	A	C	H	C	H	C	C	C	A	C	C	C	C	A	A	H	A	A	C	C	C	A	C	H	A	A	C	H	C	C
JAX00392461	15	6116435	1	G	A	G	G	G	A	G	G	G	G	G	G	G	A	G	G	G	G	G	G	G	G	G	G	G	G	G	G	G	G	G	G	G	G	G	G	G	G	G	H	G	G	G	G	G	G
JAX00392462	15	6118396	0	T	C	T	T	T	T	T	C	C	T	T	T	H	T	T	T	T	H	H	T	H	C	T	C	T	T	C	T	T	T	T	H	T	T	T	C	C	T	H	T	T	T	H	H	H	C
JAX00058563	15	6118863	1	C	T	C	C	C	T	C	C	C	C	C	C	C	T	C	C	C	C	C	C	C	C	C	C	C	C	C	C	C	C	C	C	C	C	C	C	C	C	C	H	C	C	C	C	C	C
JAX00392465	15	6130895	0	A	C	A	A	A	A	A	A	A	C	A	A	A	A	A	A	A	H	A	C	A	A	C	A	A	C	A	C	C	A	A	A	A	A	C	A	A	A	A	A	A	A	H	A	H	A
JAX00392466	15	6136600	0	T	C	T	T	T	T	T	C	T	T	T	T	T	T	T	T	T	T	H	T	T	C	T	C	T	T	C	T	T	T	T	T	T	T	T	T	T	T	T	T	T	T	H	T	H	C
JAX00058566	15	6139407	1	G	A	G	G	G	G	G	G	A	G	G	G	H	G	G	G	G	H	G	G	H	G	G	G	G	G	G	G	G	G	G	H	G	G	G	A	A	G	H	G	G	G	G	H	G	G
JAX00058567	15	6139526	1	C	T	C	C	C	C	C	C	C	T	C	C	C	C	C	C	C	H	C	T	C	C	T	C	C	T	C	T	T	C	C	C	C	C	T	C	C	C	H	C	C	C	H	C	H	C
JAX00058568	15	6139554	0	T	C	T	T	T	T	T	C	C	C	T	T	H	T	T	T	T	C	H	C	H	C	C	C	T	C	C	C	C	T	T	H	T	T	C	C	C	T	C	T	T	T	C	H	C	C
JAX00392467	15	6166439	0	G	A	G	G	G	G	G	A	A	G	G	G	H	G	G	G	G	H	H	G	H	A	G	A	G	G	A	G	G	G	G	H	G	G	G	A	A	G	H	G	G	G	H	H	H	A
JAX00392468	15	6181078	1	A	G	A	A	A	A	A	G	G	A	A	A	H	A	A	A	A	H	H	A	H	G	A	G	A	A	G	A	A	A	A	H	A	A	A	G	G	A	H	A	A	A	H	H	H	G
JAX00058569	15	6189978	1	C	T	C	C	C	T	C	C	C	C	C	C	C	T	C	C	C	C	C	C	C	C	C	C	C	C	C	C	C	C	C	C	C	C	C	C	C	C	C	H	C	C	C	C	C	C
JAX00392469	15	6193032	0	C	A	C	C	C	C	C	C	A	C	C	C	H	C	C	C	C	H	C	C	H	C	C	C	C	C	C	C	C	C	C	H	C	C	C	A	A	C	H	C	C	C	C	H	C	C
JAX00058570	15	6196505	0	T	G	T	T	T	G	T	G	G	G	T	T	H	G	T	T	T	G	H	G	H	G	G	G	T	G	G	G	G	T	T	H	T	T	G	G	G	T	G	H	T	T	G	H	G	G
JAX00392470	15	6196863	1	G	T	G	G	G	G	G	T	G	G	G	G	G	G	G	G	G	G	H	G	G	T	G	T	G	G	T	G	G	G	G	G	G	G	G	G	G	G	G	G	G	G	H	G	H	T
JAX00058571	15	6197186	1	C	T	C	C	C	C	C	C	T	C	C	C	H	C	C	C	C	H	C	C	H	C	C	C	C	C	C	C	C	C	C	H	C	C	C	T	T	C	H	C	C	C	C	H	C	C
JAX00392471	15	6197284	0	G	C	G	G	G	G	G	G	C	G	G	G	H	G	G	G	G	H	G	G	H	G	G	G	G	G	G	G	G	G	G	H	G	G	G	C	C	G	H	G	G	G	G	H	G	G
JAX00392472	15	6197397	0	A	G	A	A	A	A	A	G	G	A	A	A	H	A	A	A	A	H	H	A	H	G	A	G	A	A	G	A	A	A	A	H	A	A	A	G	G	A	H	A	A	A	H	H	H	G
JAX00392475	15	6204522	1	C	T	C	C	C	C	C	C	C	T	C	C	C	C	C	C	C	H	C	T	C	C	T	C	C	T	C	T	T	C	C	C	C	C	T	C	C	C	H	C	C	C	H	C	H	C
JAX00392477	15	6226302	0	C	T	C	C	C	C	C	C	T	C	C	C	H	C	C	C	C	H	C	C	H	C	C	C	C	C	C	C	C	C	C	H	C	C	C	T	T	C	H	C	C	C	C	H	C	C
JAX00058573	15	6227695	0	C	T	C	C	C	C	C	T	T	C	C	C	H	C	C	C	C	H	H	C	H	T	C	T	C	C	T	C	C	C	C	H	C	C	C	T	T	C	H	C	C	C	H	H	H	T
JAX00058574	15	6227794	1	G	A	G	G	G	A	G	A	A	A	G	G	H	A	G	G	G	A	H	A	H	A	A	A	G	A	A	A	A	G	G	H	G	G	A	A	A	G	A	H	G	G	A	H	A	A
JAX00392482	15	6258222	0	A	C	A	A	A	A	A	C	C	C	H	A	H	A	A	A	A	C	H	C	H	C	C	C	A	C	C	C	C	A	A	H	A	A	C	C	C	A	C	A	A	A	C	H	C	C
JAX00058575	15	6258874	1	C	T	C	C	C	T	C	T	T	T	H	C	H	T	C	C	C	T	H	T	H	T	T	T	C	T	T	T	T	C	C	H	C	C	T	T	T	C	T	H	C	C	T	H	T	T
JAX00058576	15	6267995	1	T	C	T	T	T	C	T	C	C	C	H	T	H	C	T	T	T	C	H	C	H	C	C	C	T	C	C	C	C	T	T	H	T	T	C	C	C	T	C	H	T	T	C	H	C	C
JAX00058577	15	6270442	0	A	G	A	A	A	G	A	G	G	G	H	A	H	G	A	A	A	G	H	G	H	G	G	G	A	G	G	G	G	A	A	H	A	A	G	G	G	A	G	H	A	A	G	H	G	G
JAX00392483	15	6276824	0	C	A	C	C	C	A	C	C	C	A	C	C	C	A	C	C	C	H	C	A	C	C	A	C	C	A	C	A	A	C	C	C	C	C	A	C	C	C	H	A	C	C	H	C	H	C
JAX00392484	15	6279606	1	A	G	A	A	A	G	A	A	A	G	A	A	A	G	A	A	A	H	A	G	A	A	G	A	A	G	A	G	G	A	A	A	A	A	G	A	A	A	H	H	A	A	H	A	H	A
JAX00392487	15	6283080	1	C	T	C	C	C	T	C	C	C	C	C	C	C	T	C	C	C	C	C	C	C	C	C	C	C	C	C	C	C	C	C	C	C	C	C	C	C	C	C	H	C	C	C	C	C	C
JAX00392488	15	6283991	0	C	G	C	C	C	C	C	G	G	C	C	C	H	C	C	C	C	H	H	C	H	G	C	G	C	C	G	C	C	C	C	H	C	C	C	G	G	C	H	C	C	C	H	H	H	G
JAX00392489	15	6285245	1	T	G	T	T	T	G	T	T	T	T	T	T	T	G	T	T	T	T	T	T	T	T	T	T	T	T	T	T	T	T	T	T	T	T	T	T	T	T	T	H	T	T	T	T	T	T
JAX00058579	15	6293696	1	G	A	G	G	G	A	G	A	G	A	G	G	G	A	G	G	G	H	H	A	G	A	A	A	G	A	A	A	A	G	G	G	G	G	A	G	G	G	H	H	G	G	A	G	A	A
JAX00392491	15	6306237	0	C	T	C	C	C	C	C	T	T	C	C	C	H	C	C	C	C	H	H	C	H	T	C	T	C	C	T	C	C	C	C	H	C	C	C	T	T	C	H	C	C	C	H	H	H	T
JAX00392493	15	6309653	0	C	T	C	C	C	C	C	C	C	T	C	C	C	C	C	C	C	H	C	T	C	C	T	C	C	T	C	T	T	C	C	C	C	C	T	C	C	C	C	C	C	C	H	C	H	C
JAX00392495	15	6310139	1	T	C	T	T	T	T	T	C	T	T	T	T	T	T	T	T	T	T	H	T	T	C	T	C	T	T	C	T	T	T	T	T	T	T	T	T	T	T	T	T	T	T	H	T	H	C
JAX00392497	15	6336357	0	A	G	A	A	A	A	A	A	G	A	A	A	A	A	A	A	A	H	A	A	A	A	A	A	A	A	A	A	A	A	A	H	A	A	A	G	G	A	H	A	A	A	A	A	A	A
JAX00058581	15	6338384	0	T	G	T	T	T	T	T	G	T	T	T	T	T	T	T	T	T	T	H	T	T	G	T	G	T	T	G	T	T	T	T	T	T	T	T	T	T	T	T	T	T	T	H	T	H	G
JAX00392498	15	6348491	1	A	G	A	A	A	A	A	A	G	A	A	A	H	A	A	A	A	H	A	A	H	A	A	A	A	A	A	A	A	A	A	H	A	A	A	G	G	A	H	A	A	A	A	H	A	A
JAX00392500	15	6352102	1	C	T	C	C	C	C	C	C	C	T	C	C	C	C	C	C	C	H	C	T	C	C	T	C	C	T	C	T	T	C	C	C	C	C	T	C	C	C	H	C	C	C	H	C	H	C
JAX00392501	15	6353758	0	C	T	C	C	C	C	C	C	C	T	C	C	C	C	C	C	C	H	C	T	C	C	T	C	C	T	C	T	T	C	C	C	C	C	T	C	C	C	H	C	C	C	H	C	H	C
JAX00392502	15	6361451	1	C	T	C	C	C	C	C	T	T	C	C	C	H	C	C	C	C	H	H	C	H	T	C	T	C	C	T	C	C	C	C	H	C	C	C	T	T	C	H	C	C	C	H	H	H	T
JAX00392504	15	6365560	0	T	C	T	T	T	T	T	T	C	T	T	T	H	T	T	T	T	H	T	T	H	T	T	T	T	T	T	T	T	T	T	H	T	T	T	C	C	T	H	T	T	T	T	C	T	T
JAX00392505	15	6365653	1	G	T	G	G	G	G	G	G	T	G	G	G	H	G	G	G	G	H	G	G	H	G	G	G	G	G	G	G	G	G	G	H	G	G	G	T	T	G	H	G	G	G	G	H	G	G
JAX00058584	15	6379562	0	C	T	C	C	C	C	C	T	T	C	C	C	H	C	C	C	C	H	H	C	H	T	C	T	C	C	T	C	C	C	C	H	C	C	C	T	T	C	H	C	C	C	H	H	H	T
JAX00392507	15	6387259	0	C	T	C	C	C	C	C	C	T	C	C	C	H	C	C	C	C	H	C	C	H	C	C	C	C	C	C	C	C	C	C	H	C	C	C	T	T	C	H	C	C	C	C	H	C	C
JAX00392510	15	6393475	0	T	C	T	T	T	T	T	C	C	C	T	T	H	T	T	T	T	C	H	C	H	C	C	C	T	C	C	C	C	T	T	H	T	T	C	C	C	T	C	T	T	T	C	H	C	C
JAX00392511	15	6393498	0	T	C	T	T	T	T	T	C	C	T	T	T	H	T	T	T	T	H	H	T	H	C	T	C	T	T	C	T	T	T	T	H	T	T	T	C	C	T	H	T	T	T	H	H	H	C
JAX00392514	15	6417531	0	G	T	G	G	G	G	G	T	T	T	G	G	H	G	G	G	G	T	H	T	H	T	T	T	G	T	T	T	T	G	G	H	G	G	T	T	T	G	T	G	G	G	T	H	T	T
JAX00058588	15	6419972	1	T	G	T	T	T	T	T	G	G	T	T	T	H	T	T	T	T	H	H	T	H	G	T	G	T	T	G	T	T	T	T	H	T	T	T	G	G	T	H	T	T	T	H	H	H	G
JAX00392517	15	6423781	0	A	G	A	A	A	A	A	A	G	A	A	A	H	A	A	A	A	H	A	A	H	A	A	A	A	A	A	A	A	A	A	H	A	A	A	G	G	A	H	A	A	A	A	H	A	A
JAX00392518	15	6439684	1	A	C	A	A	A	A	A	C	C	A	A	A	H	A	A	A	A	H	H	A	H	C	A	C	A	A	C	A	A	A	A	H	A	A	A	C	C	A	H	A	A	A	H	H	H	C
JAX00392519	15	6441977	0	A	G	A	A	A	A	A	G	G	A	A	A	H	A	A	A	A	H	H	A	H	G	A	G	A	A	G	A	A	A	A	H	A	A	A	G	G	A	H	A	A	A	H	H	H	G
JAX00392520	15	6446721	1	G	A	G	G	G	G	G	G	A	G	G	G	H	G	G	G	G	H	G	G	H	G	G	G	G	G	G	G	G	G	G	H	G	G	G	A	A	G	H	G	G	G	G	H	G	G
JAX00058590	15	6464989	1	A	G	A	A	A	A	A	G	G	A	A	A	H	A	A	A	A	H	H	A	H	G	A	G	A	A	G	A	A	A	A	H	A	A	A	G	G	A	H	A	A	A	H	H	H	G
JAX00392521	15	6465451	1	G	T	G	G	G	G	G	T	T	G	G	G	H	G	G	G	G	H	H	G	H	T	G	T	G	G	T	G	G	G	G	H	G	G	G	T	T	G	H	G	G	G	H	H	H	T
JAX00392523	15	6466904	1	T	C	T	T	T	T	T	C	T	T	T	T	T	T	T	T	T	T	H	T	T	C	T	C	T	T	C	T	T	T	T	T	T	T	T	T	T	T	T	T	T	T	H	T	H	C
JAX00392524	15	6467295	1	T	C	T	T	T	T	T	T	C	T	T	T	H	T	T	T	T	H	T	T	H	T	T	T	T	T	T	T	T	T	T	H	T	T	T	C	C	T	H	T	T	T	T	H	T	T
JAX00058593	15	6481907	0	G	C	G	G	G	G	G	C	C	G	G	G	H	G	G	G	G	H	H	H	H	C	C	C	G	G	C	G	G	G	G	H	G	G	G	C	C	G	H	G	G	G	H	H	H	C
JAX00392530	15	6528376	0	T	A	T	T	T	T	T	T	A	T	T	T	H	T	T	T	T	H	T	H	H	T	A	T	T	T	T	T	T	T	T	H	T	T	T	A	A	T	H	T	T	T	T	H	T	T
JAX00392531	15	6532367	1	A	G	A	A	A	A	A	G	G	A	A	A	H	A	A	A	A	H	H	H	H	G	G	G	A	A	G	A	A	A	A	H	A	A	A	G	G	A	H	A	A	A	H	H	H	G
JAX00392532	15	6536147	0	C	T	C	C	C	C	C	T	C	C	C	C	C	C	C	C	C	C	H	C	C	T	C	T	C	C	T	C	C	C	C	C	C	C	C	C	C	C	C	C	C	C	H	C	H	H
JAX00058596	15	6538905	1	G	A	G	G	G	G	G	A	A	G	G	G	H	G	G	G	G	H	H	H	H	A	A	A	G	G	A	G	G	G	G	H	G	G	G	A	A	G	H	G	G	G	H	H	H	A
JAX00058597	15	6539064	0	T	C	T	T	T	T	T	C	T	T	T	T	T	T	T	T	T	T	H	T	T	C	T	C	T	T	C	T	T	T	T	T	T	T	T	T	T	T	T	T	T	T	H	T	H	C
JAX00392534	15	6539298	0	A	T	A	A	A	A	A	T	A	A	A	A	A	A	A	A	A	A	H	A	A	T	A	T	A	A	T	A	A	A	A	A	A	A	A	A	A	A	A	A	A	A	H	A	H	T
JAX00206215	15	6561577	0	G	C	G	G	G	G	G	C	C	G	G	G	H	G	G	G	G	H	H	H	H	C	C	C	G	G	C	G	G	G	G	H	G	G	G	C	C	G	H	G	G	G	H	H	H	C
JAX00392538	15	6572610	1	G	C	G	G	G	G	G	C	C	G	G	G	H	G	G	G	G	H	H	H	H	C	C	C	G	G	C	G	G	G	G	H	G	G	G	C	C	G	H	G	G	G	H	H	H	C
JAX00392539	15	6572694	0	T	G	T	T	T	T	T	T	G	T	T	T	H	T	T	T	T	H	T	H	H	T	G	T	T	T	T	T	T	T	T	H	T	T	T	G	G	T	H	T	T	T	T	H	T	T
JAX00058600	15	6579980	0	A	T	A	A	A	A	A	T	T	A	H	A	H	A	A	A	A	H	H	H	H	T	T	T	A	A	T	A	A	A	A	H	A	A	A	T	T	A	H	A	A	A	H	H	H	T
JAX00206216	15	6580042	1	C	A	C	C	C	C	C	A	A	C	C	C	H	C	C	C	C	H	H	H	H	A	A	A	C	C	A	C	C	C	C	H	C	C	C	A	A	C	H	C	C	C	H	H	H	A
JAX00058601	15	6587958	1	C	G	C	C	C	G	C	G	G	G	C	C	H	G	C	C	C	G	H	G	H	G	G	G	C	G	G	G	G	C	C	H	C	C	G	G	G	C	G	H	C	C	G	H	G	G
JAX00392544	15	6593948	0	T	C	T	T	T	T	T	C	T	T	T	T	T	T	T	T	T	T	H	T	T	C	T	C	T	T	C	T	T	T	T	T	T	T	T	T	T	T	T	T	T	T	H	T	H	C
JAX00392545	15	6612112	1	A	G	A	A	A	A	A	G	G	A	A	A	H	A	A	A	A	H	H	H	H	G	G	G	A	A	G	A	A	A	A	H	A	A	A	G	G	A	H	A	A	A	H	H	H	G
JAX00058605	15	6660623	1	A	C	A	A	A	A	A	C	C	A	A	A	H	A	A	A	A	H	H	H	H	C	C	C	A	A	C	A	A	A	A	H	A	A	A	C	C	A	H	A	A	A	H	H	H	C
JAX00392549	15	6660967	1	C	T	C	C	C	C	C	T	C	C	C	C	C	C	C	C	C	C	H	C	C	T	C	T	C	C	T	C	C	C	C	C	C	C	C	C	C	C	C	C	C	C	H	C	H	T
JAX00058606	15	6661270	1	G	A	G	G	G	G	G	A	A	G	G	G	H	G	G	G	G	H	H	H	H	A	A	A	G	G	A	G	G	G	G	H	G	G	G	A	A	G	H	G	G	G	H	H	H	A
JAX00206218	15	6664299	0	T	C	T	T	T	T	T	T	C	T	T	T	H	T	T	T	T	H	T	H	H	T	C	T	T	T	T	T	T	T	T	H	T	T	T	C	C	T	H	T	T	T	T	H	T	T
JAX00392552	15	6673268	1	T	C	T	T	T	T	T	T	C	T	T	T	H	T	T	T	T	H	T	H	H	T	C	T	T	T	T	T	T	T	T	H	T	T	T	C	C	T	H	T	T	T	T	H	T	T
JAX00206221	15	6701115	1	A	C	A	A	A	A	A	A	C	A	A	A	H	A	A	A	A	H	A	H	H	A	C	A	A	A	A	A	A	A	A	H	A	A	A	C	C	A	H	A	A	A	A	H	A	A
JAX00058610	15	6701136	0	A	G	A	A	A	A	A	G	G	G	A	A	H	A	A	A	A	G	H	G	A	G	G	G	A	G	G	G	G	A	A	H	A	A	G	G	G	A	G	A	A	A	G	H	G	G
JAX00392553	15	6701901	1	C	T	C	C	C	C	C	T	C	C	C	C	C	C	C	C	C	C	H	C	C	T	C	T	C	C	T	C	C	C	C	C	C	C	C	C	C	C	C	C	C	C	H	C	H	T
JAX00392554	15	6714746	1	G	A	G	G	G	G	G	A	A	A	G	G	H	G	G	G	G	A	H	A	H	A	A	A	G	A	A	A	A	G	G	H	G	G	A	A	A	G	A	G	G	G	A	H	A	A
JAX00392556	15	6717105	1	G	C	G	G	G	G	G	C	C	G	G	G	H	G	G	G	G	H	H	H	H	C	C	C	G	G	C	G	G	G	G	H	G	G	G	C	C	G	H	G	G	G	H	H	H	C
JAX00392557	15	6720460	1	A	G	A	A	A	A	A	A	A	G	A	A	A	A	A	A	A	H	A	H	A	A	A	A	A	G	A	G	G	A	A	A	A	A	G	A	A	A	H	A	A	A	H	A	H	A
JAX00058611	15	6722339	0	C	T	C	C	C	C	C	C	T	C	H	C	H	C	C	C	C	T	H	H	H	C	T	C	C	C	C	C	C	C	C	H	C	C	C	T	T	C	H	C	C	C	C	H	C	C
JAX00392559	15	6726358	0	A	T	A	A	A	A	A	T	A	A	A	A	A	A	A	A	A	A	H	A	A	T	A	T	A	A	T	A	A	A	A	A	A	A	A	H	A	A	A	A	A	A	H	A	H	T
JAX00392562	15	6731767	1	T	A	T	T	T	T	T	T	A	T	T	T	H	T	T	T	T	H	T	H	H	T	A	T	T	T	T	T	T	T	T	H	T	T	T	A	A	T	H	T	T	T	T	H	T	T
JAX00058612	15	6739396	0	A	G	A	A	A	A	A	G	G	G	A	A	H	A	A	A	A	G	H	G	H	G	G	G	A	G	G	G	G	A	A	H	A	A	G	G	G	A	G	A	A	A	G	H	G	G
JAX00058613	15	6739552	0	T	A	T	T	T	T	T	A	T	T	T	T	T	T	T	T	T	T	H	T	T	A	T	A	T	T	A	T	T	T	T	T	T	T	T	T	T	T	T	T	T	T	H	T	H	A
JAX00392563	15	6744958	1	C	T	C	C	C	C	C	T	C	C	C	C	C	C	C	C	C	C	H	C	C	T	C	T	C	C	T	C	C	C	C	C	C	C	C	C	C	C	C	C	C	C	H	C	H	T
JAX00392566	15	6761728	1	G	A	G	G	G	G	G	G	G	A	G	G	G	G	G	G	G	H	G	H	G	G	G	G	G	A	G	A	A	G	G	G	G	G	A	G	G	G	H	G	G	G	H	G	H	G
JAX00392571	15	6772196	1	T	C	T	T	T	T	T	C	T	T	T	T	T	T	T	T	T	T	H	T	T	C	T	C	T	T	C	T	T	T	T	T	T	T	T	T	T	T	T	T	T	T	H	T	H	C
JAX00058615	15	6778331	0	C	T	C	C	C	C	C	C	T	C	C	C	H	C	C	C	C	H	C	H	H	C	T	C	C	C	C	C	C	C	C	H	C	C	C	T	T	C	H	C	C	C	C	H	C	C
JAX00058616	15	6787757	0	A	G	A	A	A	A	A	G	G	A	A	A	H	A	A	A	A	H	H	H	H	G	G	G	A	A	G	A	A	A	A	H	A	A	A	G	G	A	H	A	A	A	H	H	H	G
JAX00392573	15	6791035	1	G	A	G	G	G	G	G	G	A	A	G	G	H	G	G	G	G	A	G	A	H	G	A	G	G	A	G	A	A	G	G	H	G	G	A	A	A	G	A	G	G	G	H	H	H	G
JAX00392574	15	6791843	1	C	T	C	C	C	C	C	C	C	T	C	C	C	C	C	C	C	H	C	H	C	C	C	C	C	T	C	T	T	C	C	C	C	C	T	C	C	C	H	C	C	C	H	C	H	C
JAX00206225	15	6835478	0	T	C	T	T	T	T	T	T	C	T	T	T	H	T	T	T	T	H	T	H	H	T	C	T	T	T	T	T	T	T	T	H	T	T	T	C	C	T	H	T	T	T	T	H	T	T
JAX00392576	15	6836792	1	G	A	G	G	G	G	G	A	A	G	G	G	H	G	G	G	G	H	H	H	H	A	A	A	G	G	A	G	G	G	G	H	G	G	G	A	A	G	H	G	G	G	H	H	H	A
JAX00392579	15	6847270	1	T	A	T	T	T	A	T	T	A	A	T	T	H	A	T	T	T	A	T	A	H	T	A	T	T	A	T	A	A	T	T	H	T	T	A	A	A	T	A	H	T	T	H	H	H	T
JAX00392581	15	6848093	1	T	C	T	T	T	C	T	C	C	C	T	T	H	C	T	T	T	C	H	C	H	C	C	C	T	C	C	C	C	T	T	H	T	T	C	C	C	T	C	H	T	T	C	H	C	C
JAX00392582	15	6849169	0	T	C	T	T	T	T	T	C	C	T	T	T	H	T	T	T	T	H	C	H	H	C	C	C	T	T	C	T	T	T	T	H	T	T	T	C	C	T	H	T	T	T	C	H	H	C
JAX00392584	15	6855624	0	C	A	C	C	C	A	C	C	C	A	C	C	C	A	C	C	C	H	C	H	C	C	C	C	C	A	C	A	A	C	C	C	C	C	A	C	C	C	H	H	C	C	H	C	H	C
JAX00058620	15	6861541	0	T	C	T	T	T	C	T	C	C	C	T	T	H	C	T	T	T	C	H	C	H	C	C	C	T	C	C	C	C	T	T	H	T	T	C	C	C	T	C	H	T	T	C	H	C	C
JAX00058621	15	6861635	0	G	A	G	G	G	A	G	G	G	A	G	G	G	A	G	G	G	H	G	H	G	G	G	G	G	A	G	A	A	G	G	G	G	G	A	G	G	G	H	H	G	G	H	G	H	G
JAX00392586	15	6867054	1	C	T	C	C	C	C	C	C	C	T	C	C	C	C	C	C	C	H	C	H	C	C	C	C	C	T	C	T	T	C	C	C	C	C	T	C	C	C	H	C	C	C	H	C	H	C
JAX00392587	15	6868155	1	C	G	C	C	C	C	C	C	G	G	C	C	H	C	C	C	C	G	C	G	H	C	G	C	C	G	C	G	G	C	C	H	C	C	G	G	G	C	G	C	C	C	H	H	H	C
JAX00392588	15	6869925	0	A	G	A	A	A	A	A	A	G	A	A	A	H	A	A	A	A	H	A	H	H	A	G	A	A	A	A	A	A	A	A	H	A	A	A	G	G	A	H	A	A	A	A	H	A	A
JAX00392590	15	6870251	0	C	T	C	C	C	C	C	C	T	C	C	C	H	C	C	C	C	H	C	H	H	C	T	C	C	C	C	C	C	C	C	H	C	C	C	T	T	C	H	C	C	C	C	H	C	C
JAX00206226	15	6872684	0	C	T	C	C	C	C	C	C	T	C	C	C	H	C	C	C	C	H	C	H	H	C	T	C	C	C	C	C	C	C	C	H	C	C	C	T	T	C	H	C	C	C	C	H	C	C
JAX00058623	15	6901700	1	C	A	C	C	C	C	C	C	A	C	C	C	H	C	C	C	C	H	C	H	H	C	A	C	C	C	C	C	C	C	C	H	C	C	C	A	A	C	H	C	C	C	C	H	C	C
JAX00392593	15	6902020	0	C	T	C	C	C	C	C	T	C	C	C	C	C	C	C	C	C	C	H	C	C	T	C	T	C	C	T	C	C	C	C	C	C	C	C	C	C	C	C	C	C	C	H	C	H	T
JAX00392595	15	6908117	0	A	C	A	A	A	A	A	C	C	A	A	A	H	A	A	A	A	H	H	H	H	C	C	C	A	A	C	A	A	A	A	H	A	A	A	C	C	A	H	A	A	A	H	H	H	C
JAX00392596	15	6908133	0	C	T	C	C	C	C	C	C	T	C	C	C	H	C	C	C	C	H	C	H	H	C	T	C	C	C	C	C	C	C	C	H	C	C	C	T	T	C	H	C	C	C	C	H	C	C
JAX00058625	15	6909861	1	A	G	A	A	A	G	A	G	G	G	A	A	H	G	A	A	A	G	H	G	H	G	G	G	A	G	G	G	G	A	A	H	A	A	G	G	G	A	G	H	A	A	G	H	G	G
JAX00392597	15	6909946	0	T	G	T	T	T	G	T	G	G	G	T	T	H	G	T	T	T	G	H	G	H	G	G	G	T	G	G	G	G	T	T	H	T	T	G	G	G	T	G	H	T	T	G	H	G	G
JAX00392598	15	6909967	1	A	G	A	A	A	A	A	G	G	A	A	A	H	A	A	A	A	H	H	H	H	G	G	G	A	A	G	A	A	A	A	H	A	A	A	G	G	A	H	A	A	A	H	H	H	G
JAX00392599	15	6910584	1	T	C	T	T	T	C	T	T	C	C	T	T	H	C	T	T	T	C	T	C	H	T	C	T	T	C	T	C	C	T	T	H	T	T	C	C	C	T	C	H	T	T	H	H	H	T
JAX00392600	15	6910794	1	C	T	C	C	C	T	C	C	C	T	C	C	C	T	C	C	C	H	C	H	C	C	C	C	C	T	C	T	T	C	C	C	C	C	T	C	C	C	H	H	C	C	H	C	H	C
JAX00392602	15	6913758	1	C	T	C	C	C	C	C	T	C	C	C	C	C	C	C	C	C	C	H	C	C	T	C	T	C	C	T	C	C	C	C	C	C	C	C	C	C	C	C	C	C	C	H	C	H	T
JAX00392603	15	6914062	0	C	T	C	C	C	C	C	T	C	C	C	C	C	C	C	C	C	C	H	C	C	T	C	T	C	C	T	C	C	C	C	C	C	C	C	C	C	C	C	C	C	C	H	C	H	T
JAX00392604	15	6914383	1	A	G	A	A	A	G	A	A	A	G	A	A	A	G	A	A	A	H	A	H	A	A	A	A	A	G	A	G	G	A	A	A	A	A	G	A	A	A	H	H	A	A	H	A	H	A
JAX00392607	15	6939241	1	G	A	G	G	G	G	G	A	A	G	G	G	H	G	G	G	G	H	H	H	H	A	A	A	G	G	A	G	G	G	G	H	G	G	G	A	A	G	H	G	G	G	H	H	H	A
JAX00058628	15	6942090	0	A	G	A	A	A	A	A	G	G	A	A	A	H	A	A	A	A	H	H	H	H	G	G	G	A	A	G	A	A	A	A	H	A	A	A	G	G	A	H	A	A	A	H	H	H	G
JAX00392608	15	6946480	0	G	A	G	G	G	G	G	A	G	G	G	G	G	G	G	G	G	G	H	G	G	A	G	A	G	G	A	G	G	G	G	G	G	G	G	G	G	G	G	G	G	G	H	G	H	A
JAX00058629	15	6960881	1	T	C	T	T	T	T	T	T	C	T	T	T	H	T	T	T	T	H	T	H	H	T	C	T	T	T	T	T	T	T	T	H	T	T	T	C	C	T	H	T	T	T	T	H	T	T
JAX00058630	15	6961160	0	T	C	T	T	T	T	T	C	C	T	T	T	H	T	T	H	T	H	H	H	H	C	C	C	T	H	C	H	T	H	T	H	T	T	T	C	C	T	H	T	T	T	H	H	H	C
JAX00392609	15	6968554	1	G	A	G	G	G	G	G	G	G	A	G	G	G	G	G	G	G	H	G	H	G	G	G	G	G	H	G	A	A	G	G	G	G	G	A	G	G	G	H	G	G	G	H	G	H	G
JAX00392614	15	6981025	0	A	G	A	A	A	A	A	G	A	G	A	A	A	A	A	A	A	H	H	H	A	G	A	G	A	H	G	G	G	A	A	A	A	A	G	A	A	A	H	A	A	A	G	A	G	G
JAX00392617	15	6981394	0	A	T	A	A	A	A	A	T	T	T	A	A	H	A	A	A	A	T	H	T	H	T	T	T	A	H	T	T	T	A	A	H	A	A	T	T	T	A	T	A	A	A	T	H	T	T
JAX00392620	15	6986848	1	A	T	A	A	A	A	A	T	T	T	A	A	H	A	A	A	A	T	H	T	H	T	T	T	A	H	T	T	T	A	A	H	A	A	T	T	T	A	T	A	A	A	T	H	T	T
JAX00392621	15	6987432	0	G	A	G	G	G	G	G	A	G	A	G	G	G	G	G	G	G	H	H	H	G	A	G	A	G	H	A	A	A	G	G	G	G	G	A	G	G	G	H	G	G	G	A	G	A	A
JAX00392623	15	6990226	1	A	G	A	A	A	A	A	G	G	G	A	A	H	A	A	A	A	G	H	G	H	G	G	G	A	H	G	G	G	A	A	H	A	A	G	G	G	A	G	A	A	A	G	H	G	G
JAX00392624	15	6990299	0	G	A	G	G	G	G	G	G	A	A	G	G	H	G	G	G	G	A	G	A	H	G	A	G	G	H	G	A	A	G	G	H	G	G	A	A	A	G	A	G	G	G	H	H	H	G
JAX00392625	15	6990708	1	C	A	C	C	C	C	C	C	A	C	C	C	H	C	C	C	C	H	C	H	H	C	A	C	C	C	C	C	C	C	C	H	C	C	C	A	A	C	H	C	C	C	C	H	C	C
JAX00392626	15	6992947	1	A	G	A	A	A	A	A	A	A	G	A	A	A	A	A	A	A	H	A	H	A	A	A	A	A	H	A	G	G	A	A	A	A	A	G	A	A	A	H	A	A	A	H	A	H	A
JAX00392627	15	6994775	0	A	G	A	A	A	A	A	A	A	G	H	A	A	A	A	A	A	H	A	H	A	A	A	A	A	H	A	G	G	A	A	A	A	A	G	A	A	A	H	A	A	A	H	A	H	A
JAX00392628	15	6994871	1	C	G	C	C	C	C	C	C	G	G	C	C	H	C	C	C	C	G	C	G	H	C	G	C	C	H	C	G	G	C	C	H	C	C	G	G	G	C	G	C	C	C	H	H	H	C
JAX00392629	15	6997867	0	A	G	A	A	A	A	A	G	G	A	A	A	H	A	A	A	A	H	H	H	H	G	G	G	A	A	G	A	A	A	A	H	A	A	A	G	G	A	H	A	A	A	H	H	H	G
JAX00392630	15	6998085	1	T	C	T	T	T	T	T	C	T	T	T	T	T	T	T	T	T	T	H	T	T	C	T	C	T	T	C	T	T	T	T	T	T	T	T	T	T	T	T	T	T	T	H	T	H	C
JAX00392631	15	6998195	1	C	A	C	C	C	C	C	C	A	C	C	C	H	C	C	C	C	H	C	H	H	C	A	C	C	C	C	C	C	C	C	H	C	C	C	A	A	C	H	C	C	C	C	H	C	C
JAX00392634	15	7000408	0	A	T	A	A	A	A	A	T	A	A	A	A	A	A	A	A	A	A	H	A	A	T	A	T	A	A	T	A	A	A	A	A	A	A	A	A	A	A	A	A	A	A	H	A	H	T
JAX00392638	15	7007884	0	G	A	G	G	G	G	G	A	A	G	G	G	H	G	G	G	G	H	H	H	H	A	A	A	G	G	A	G	G	G	G	H	G	G	G	A	A	G	H	G	G	G	H	H	H	A
JAX00392640	15	7008304	0	G	A	G	G	G	G	G	G	A	G	G	G	H	G	G	G	G	H	G	H	H	G	A	G	G	G	G	G	G	G	G	H	G	G	G	A	A	G	H	G	G	G	G	H	G	G
JAX00392642	15	7012008	0	C	T	C	C	C	C	C	T	T	C	C	C	H	C	C	C	C	C	C	H	C	T	T	T	C	C	T	C	C	C	C	H	C	C	C	T	T	C	H	C	C	C	H	H	H	T
JAX00392643	15	7012311	1	C	T	C	C	C	C	C	C	T	C	C	C	H	C	C	C	C	H	C	H	H	C	T	C	C	C	C	C	C	C	C	H	C	C	C	T	T	C	H	C	C	C	C	H	C	C
JAX00058632	15	7021158	0	T	C	T	T	T	T	T	C	T	T	T	T	T	T	T	T	T	T	H	T	T	C	T	C	T	T	C	T	T	T	T	T	T	T	T	T	T	T	T	T	T	T	H	T	H	C
JAX00058633	15	7021210	0	A	T	A	A	A	A	A	T	A	A	A	A	A	A	A	A	A	A	A	A	A	H	A	H	A	A	H	A	A	A	A	A	A	A	A	A	A	A	A	A	A	A	A	A	A	H
JAX00392646	15	7033061	1	T	C	T	T	T	T	T	T	C	T	T	T	H	T	T	T	T	H	T	H	H	T	C	T	T	T	T	T	T	T	T	H	T	T	T	C	C	T	H	T	T	T	T	H	T	T
JAX00392647	15	7052743	1	G	A	G	G	G	G	G	G	G	A	G	G	G	G	G	G	G	H	G	H	G	G	G	G	G	H	G	A	A	G	G	G	G	G	A	G	G	G	H	G	G	G	H	G	H	G
JAX00058635	15	7058282	0	C	T	C	C	C	C	C	T	T	T	C	C	H	C	C	C	C	T	C	T	H	T	T	T	C	H	T	T	T	C	C	H	C	C	T	T	T	C	T	C	C	C	T	H	T	T
JAX00392650	15	7060865	0	T	C	T	T	T	T	T	C	T	T	T	T	T	T	T	T	T	T	H	T	T	C	T	C	T	T	C	T	T	T	T	T	T	T	T	T	T	T	T	T	T	T	H	T	H	C
JAX00392651	15	7060950	0	G	A	G	G	G	G	G	A	A	A	G	G	G	G	G	G	G	A	H	A	H	A	A	A	G	H	A	A	A	G	G	H	G	G	A	A	A	G	A	G	G	G	A	H	A	A
JAX00392654	15	7067327	0	G	C	G	G	G	G	G	C	G	C	G	G	G	G	G	G	G	H	H	G	G	C	G	C	G	H	C	C	C	G	G	G	G	G	C	G	G	G	H	G	G	G	C	G	C	C
JAX00392655	15	7070751	1	G	C	G	G	G	G	G	G	C	G	G	G	H	G	G	G	G	H	G	C	H	G	C	G	G	G	G	G	G	G	G	H	G	G	G	C	C	G	H	G	G	G	G	H	G	G
JAX00206227	15	7080459	1	C	T	C	C	C	C	C	C	T	C	C	C	H	C	C	C	C	H	C	T	H	C	T	C	C	C	C	C	C	C	C	H	C	C	C	T	T	C	H	C	C	C	C	H	C	C
JAX00392663	15	7097086	1	T	A	T	T	T	T	T	A	T	T	T	T	T	T	T	T	T	T	H	T	T	A	T	A	T	T	A	T	T	T	T	T	T	T	T	T	T	T	T	T	T	T	H	T	H	A
JAX00058638	15	7101444	1	T	C	T	T	T	T	T	T	T	C	T	T	T	T	T	T	T	H	T	T	T	T	T	T	T	H	T	C	C	T	T	T	T	T	C	T	T	T	H	T	T	T	H	T	H	T
JAX00206229	15	7110993	0	C	T	C	C	C	C	C	C	T	C	C	C	H	C	C	C	C	H	C	T	H	C	T	C	C	C	C	C	C	C	C	H	C	C	C	T	T	C	H	C	C	C	C	H	C	C
JAX00392666	15	7114206	1	A	G	A	A	A	A	A	A	G	A	A	A	H	A	A	A	A	H	A	G	H	A	G	A	A	A	A	A	A	A	A	H	A	A	A	G	G	A	H	A	A	A	A	H	A	A
JAX00188056	15	7115195	0	A	G	G	A	G	G	G	G	G	G	A	G	G	G	A	G	A	G	G	G	G	G	G	G	A	G	G	G	G	H	G	G	G	A	G	G	G	H	G	G	G	G	G	G	G	G
JAX00392667	15	7118037	1	G	A	G	G	G	G	G	A	A	A	G	G	H	G	G	G	G	A	H	A	H	A	A	A	G	H	A	A	A	G	G	H	G	G	A	A	A	G	A	G	G	G	A	H	A	A
JAX00392670	15	7120078	1	C	T	C	C	C	C	C	T	C	C	C	C	C	C	C	C	C	C	H	C	C	T	C	T	C	C	T	C	C	C	C	C	C	C	C	C	C	C	C	C	C	C	H	C	H	T
JAX00392671	15	7120347	0	T	G	T	T	T	T	T	G	G	T	T	T	H	T	T	T	T	H	G	H	H	G	G	G	T	T	G	T	T	T	T	H	T	T	T	G	G	T	H	T	T	T	H	H	H	G
JAX00058641	15	7120831	0	A	G	A	A	A	A	A	G	A	G	A	A	A	A	A	A	A	H	H	H	A	G	A	G	A	H	G	G	G	A	A	A	A	A	G	A	A	A	H	A	A	A	G	A	G	G
JAX00392672	15	7121023	0	T	G	T	T	T	T	T	T	G	T	T	T	H	T	T	T	T	H	H	H	H	T	G	T	T	T	T	T	T	T	T	H	T	T	T	G	G	T	H	T	T	T	T	H	T	T
JAX00392673	15	7124796	1	A	G	A	A	A	A	A	G	A	A	A	A	A	A	A	A	A	A	H	A	A	G	A	G	A	A	G	A	A	A	A	A	A	A	A	A	A	A	A	A	A	A	H	A	H	G
JAX00392674	15	7125256	1	C	T	C	C	C	C	C	T	T	C	C	C	H	C	C	C	C	H	H	H	H	T	T	T	C	C	T	C	C	C	C	H	C	C	C	T	T	C	H	C	C	C	H	H	H	T
JAX00392676	15	7128683	0	G	A	G	G	G	G	G	A	G	G	G	G	G	G	G	G	G	G	H	G	G	A	G	A	G	G	A	G	G	G	G	G	G	G	G	G	G	G	G	G	G	G	H	G	H	A
JAX00058642	15	7141280	1	T	C	T	T	T	T	T	C	C	C	T	T	H	T	T	T	T	C	H	C	H	C	C	C	T	H	C	C	C	T	T	H	T	T	C	C	C	T	C	T	T	T	C	H	C	C
JAX00392678	15	7143105	0	A	C	A	A	A	A	A	A	A	C	A	A	A	A	A	A	A	H	A	H	A	A	A	A	A	H	A	C	C	A	A	A	A	A	C	A	A	A	H	A	A	A	H	A	H	A
JAX00392679	15	7143631	0	A	C	A	A	A	A	A	A	A	C	A	A	A	A	A	A	A	H	A	H	A	A	A	A	A	H	A	C	C	A	A	A	A	A	C	A	A	A	H	A	A	A	H	A	H	A
JAX00392680	15	7146184	0	T	C	T	T	T	T	T	C	C	T	T	T	H	T	T	T	T	H	H	H	H	C	C	C	T	T	C	T	T	T	T	H	T	T	T	C	C	T	H	T	T	T	H	H	H	C
JAX00392681	15	7146572	1	G	A	G	G	G	G	G	A	A	A	G	G	H	G	G	G	G	A	H	A	H	A	A	A	G	H	A	A	A	G	G	H	G	G	A	A	A	G	A	G	G	G	A	H	A	A
JAX00392682	15	7146644	0	C	T	C	C	C	C	C	T	T	T	C	C	H	C	C	C	C	T	H	T	H	T	T	T	C	H	T	T	T	C	C	H	C	C	T	T	T	C	T	C	C	C	T	H	T	T
JAX00392688	15	7172415	0	G	A	G	G	G	G	G	G	G	A	G	G	G	G	G	G	G	A	G	A	G	G	G	G	G	H	G	A	A	G	G	G	G	G	A	G	G	G	A	G	G	G	H	G	H	G
JAX00392690	15	7177493	0	T	C	T	T	T	T	T	C	C	T	T	T	T	T	T	T	T	H	H	T	T	C	H	C	T	T	C	T	T	T	T	T	T	T	T	C	C	T	T	T	T	T	H	T	H	C
JAX00058645	15	7178064	1	A	G	A	A	A	A	A	A	G	A	A	A	H	A	A	A	A	H	A	A	H	A	G	A	A	A	A	A	A	A	A	H	A	A	A	G	G	A	A	A	A	A	A	H	A	A
JAX00392692	15	7186570	0	C	T	C	C	C	C	C	T	C	T	C	C	C	C	C	C	C	H	H	H	C	T	C	T	C	H	T	T	T	C	C	C	C	C	T	C	C	C	H	C	C	C	T	C	T	T
JAX00392695	15	7194634	1	G	A	G	G	G	G	G	A	G	G	G	G	G	G	G	G	G	G	H	G	G	A	G	A	G	G	A	G	G	G	G	G	G	G	G	G	G	G	G	G	G	G	H	G	H	A
JAX00206234	15	7202221	1	T	C	T	T	T	T	T	C	C	T	T	T	H	T	T	T	T	H	H	H	C	C	C	C	T	T	C	T	T	T	T	H	T	T	T	C	C	T	H	T	T	T	H	H	H	C
JAX00392697	15	7203774	0	T	A	T	T	T	T	T	A	A	T	T	T	H	T	T	T	T	H	H	A	A	A	A	A	T	T	A	T	T	T	T	H	T	T	T	A	A	T	H	T	T	T	H	H	H	A
JAX00392699	15	7205955	1	G	A	G	G	G	G	G	A	A	G	G	G	H	G	G	G	G	H	H	H	A	A	A	A	G	G	A	G	G	G	G	H	G	G	G	A	A	G	H	G	G	G	H	H	H	A
JAX00392700	15	7206088	1	C	G	C	C	C	C	C	G	G	G	C	C	H	C	C	C	C	G	H	G	G	G	G	G	C	H	G	G	G	C	C	H	C	C	G	G	G	C	G	C	C	C	G	H	G	G
JAX00392701	15	7207292	0	C	A	C	C	C	C	C	A	C	C	C	C	C	C	C	C	C	C	C	C	C	H	C	H	C	C	H	C	C	C	C	C	C	C	C	C	C	C	C	C	C	C	H	C	H	H
JAX00392703	15	7207497	1	G	A	G	G	G	G	G	G	G	A	G	G	G	G	G	G	G	H	G	H	G	G	G	G	G	H	G	A	A	G	G	G	G	G	A	G	G	G	H	G	G	G	H	G	H	G
JAX00058648	15	7227222	0	A	G	A	A	A	A	A	G	G	G	A	A	G	A	A	A	A	G	G	G	G	G	G	G	A	H	G	G	G	A	A	G	A	A	G	G	G	A	G	A	A	A	G	G	G	G
JAX00058649	15	7228692	0	T	C	T	T	T	T	T	C	C	T	T	T	H	T	T	T	T	H	H	H	C	C	C	C	T	T	C	T	T	T	T	H	T	T	T	C	C	T	H	T	T	T	H	H	H	C
JAX00392706	15	7250948	1	G	A	G	G	G	G	G	A	G	G	G	G	G	G	G	G	G	G	H	G	G	A	G	A	G	G	A	G	G	G	G	G	G	G	G	G	G	G	G	G	G	G	H	G	H	A
JAX00392707	15	7251062	0	C	T	C	C	C	C	C	C	C	T	C	C	C	C	C	C	C	H	C	H	C	C	C	C	C	H	C	T	T	C	C	C	C	C	T	C	C	C	H	C	C	C	H	C	H	C
JAX00392708	15	7255663	0	A	C	A	A	A	A	A	C	C	A	A	A	H	A	A	A	A	H	H	A	H	C	C	C	A	A	C	A	A	A	A	H	A	A	A	C	C	A	H	A	A	A	A	H	A	C
JAX00392709	15	7259290	0	T	C	T	T	T	T	T	C	C	T	T	T	H	T	T	T	T	H	H	T	T	C	H	C	T	T	C	T	T	T	T	T	T	T	T	H	H	T	T	T	T	T	H	H	H	C
JAX00058651	15	7259888	0	C	T	C	C	C	C	C	T	C	C	C	C	C	C	C	C	C	C	H	C	C	T	C	T	C	C	T	C	C	C	C	C	C	C	C	C	C	C	C	C	C	C	H	C	H	T
JAX00392712	15	7284230	1	G	A	G	G	G	A	G	G	G	G	G	G	G	A	G	G	G	G	G	G	G	G	G	G	G	H	G	G	G	G	G	G	G	G	G	G	G	G	G	H	G	G	G	G	G	G
JAX00058653	15	7299699	0	T	A	T	T	T	T	T	T	A	A	T	T	H	T	T	T	T	A	T	A	H	T	A	T	T	H	T	A	A	T	T	H	T	T	A	A	A	T	A	T	T	T	H	H	H	T
JAX00392713	15	7299927	1	G	C	G	G	G	G	G	G	C	G	G	G	H	G	G	G	G	H	G	H	H	G	C	G	G	G	G	G	G	G	G	H	G	G	G	C	C	G	H	G	G	G	G	H	G	G
JAX00392714	15	7306319	0	A	G	A	A	A	A	A	A	A	G	A	A	A	A	A	A	A	G	A	H	A	A	A	A	A	H	A	G	G	A	A	A	A	A	G	A	A	A	H	A	A	A	G	A	G	A
JAX00392715	15	7306523	0	G	A	G	G	G	G	G	G	G	A	G	G	G	G	G	G	G	H	G	H	G	G	G	G	G	H	G	A	A	G	G	G	G	G	A	G	G	G	H	G	G	G	H	G	H	G
JAX00392716	15	7314884	1	G	A	G	G	G	G	G	G	G	A	G	G	G	G	G	G	G	H	G	H	G	G	G	G	G	H	G	A	A	G	G	G	G	G	A	G	G	G	H	G	G	G	H	G	H	G
JAX00392717	15	7315058	0	T	A	T	T	T	T	T	A	T	A	T	T	T	T	T	T	T	T	H	H	T	A	T	A	T	H	A	A	A	T	T	T	T	T	A	T	T	T	H	T	T	T	A	T	A	A
JAX00392718	15	7316056	1	G	A	G	G	G	G	G	G	A	G	G	G	H	G	G	G	G	H	G	H	H	G	A	G	G	G	G	G	G	G	G	H	G	G	G	A	A	G	H	G	G	G	G	H	G	G
JAX00392719	15	7316290	0	C	T	C	C	C	C	C	C	T	C	C	C	H	C	C	C	C	H	C	H	H	C	T	C	C	C	C	C	C	C	C	H	C	C	C	T	T	C	H	C	C	C	C	H	C	C
JAX00392720	15	7316340	0	G	C	G	G	G	G	G	C	G	G	G	G	G	G	G	G	G	G	H	G	G	C	G	C	G	G	C	G	G	G	G	G	G	G	G	G	G	G	G	G	G	G	H	G	H	C
JAX00392721	15	7318583	0	C	A	C	C	C	C	C	A	C	C	C	C	C	C	C	C	C	C	H	C	C	A	C	A	C	C	A	C	C	C	C	C	C	C	C	C	C	C	C	C	C	C	H	C	H	A
JAX00392724	15	7342808	0	C	T	C	C	C	C	C	C	T	C	C	C	H	C	C	C	C	H	C	H	H	C	T	C	C	C	C	C	C	C	C	H	C	C	C	T	T	C	H	C	C	C	C	H	C	C
JAX00392725	15	7343000	0	A	T	A	A	A	A	A	A	T	A	A	A	H	A	A	A	A	H	A	H	A	A	T	A	A	A	A	A	A	A	A	H	A	A	A	T	T	A	H	A	A	A	A	H	A	A
JAX00392727	15	7352647	1	T	A	T	T	T	T	T	A	A	A	T	T	H	T	T	T	T	A	H	A	H	A	A	A	T	H	A	A	A	T	T	H	T	T	A	A	A	T	A	T	T	T	A	H	A	A
JAX00206235	15	7354854	1	A	G	A	A	A	A	A	G	A	A	A	A	A	A	A	A	A	A	H	A	A	G	A	G	A	A	G	A	A	A	A	A	A	A	A	A	A	A	A	A	A	A	H	A	H	G
JAX00206236	15	7354911	0	T	C	T	T	T	T	T	C	C	T	T	T	H	T	T	T	T	H	H	H	H	C	C	C	T	T	C	T	T	T	T	H	T	T	T	C	C	T	H	T	T	T	H	H	H	C
JAX00392728	15	7355147	0	C	A	C	C	C	C	C	C	A	C	H	C	H	C	C	H	C	H	C	H	H	C	A	C	C	C	C	C	C	C	C	C	C	C	C	A	A	C	H	C	C	C	C	H	C	C
JAX00206237	15	7355216	1	C	T	C	C	C	C	C	C	T	C	C	C	H	C	C	C	C	H	C	H	H	C	T	C	C	C	C	C	C	C	C	H	C	C	C	T	T	C	H	C	C	C	C	H	C	C
JAX00392729	15	7358708	1	A	G	A	A	A	A	A	G	G	A	A	A	H	A	A	A	A	H	H	H	H	G	G	G	A	A	G	A	A	A	A	H	A	A	A	G	G	A	H	A	A	A	H	H	H	G
JAX00392730	15	7364362	0	A	G	A	A	A	A	A	G	A	A	A	A	A	A	A	A	A	A	H	A	A	G	A	G	A	A	G	A	A	A	A	A	A	A	A	A	A	A	A	A	A	A	H	A	H	G
JAX00392731	15	7364494	1	T	C	T	T	T	T	T	C	C	C	T	T	H	T	T	T	T	C	H	C	H	C	C	C	T	H	C	C	C	T	T	H	T	T	C	C	C	T	C	T	T	T	C	H	C	C
JAX00392734	15	7385564	0	A	G	A	A	A	A	A	G	A	A	A	A	A	A	A	A	A	A	H	A	A	G	A	G	A	A	G	A	A	A	A	A	A	A	A	A	A	A	A	A	A	A	H	A	H	G
JAX00392736	15	7386263	0	T	C	T	T	T	T	T	T	T	C	T	T	T	T	T	T	T	H	T	H	T	T	T	T	T	H	T	C	C	T	T	T	T	T	C	T	T	T	H	T	T	T	H	T	H	T
JAX00392737	15	7386886	0	T	C	T	T	T	T	T	C	C	T	T	T	H	T	T	T	T	H	H	H	H	C	C	C	T	T	C	T	T	T	T	H	T	T	T	C	C	T	H	T	T	T	H	H	H	C
JAX00392738	15	7387793	1	A	G	A	A	A	A	A	A	G	A	A	A	H	A	A	A	A	H	A	H	H	A	G	A	A	A	A	A	A	A	A	H	A	A	A	G	G	A	H	A	A	A	A	H	A	A
JAX00392739	15	7387896	1	A	G	A	A	A	A	A	A	G	A	A	A	H	A	A	A	A	H	A	H	H	A	G	A	A	A	A	A	A	A	A	H	A	A	A	G	G	A	H	A	A	A	A	H	A	A
JAX00392742	15	7389686	1	G	A	G	G	G	G	G	G	A	G	G	G	H	G	G	G	G	H	G	H	H	G	A	G	G	G	G	G	G	G	G	H	G	G	G	A	A	G	H	G	G	G	G	H	G	G
JAX00392743	15	7389767	0	T	C	T	T	T	T	T	C	C	T	T	T	T	T	T	T	T	H	H	H	H	C	C	C	T	T	C	T	T	T	T	H	T	T	T	C	C	T	T	T	T	T	H	H	H	C
JAX00058660	15	7392606	0	G	A	G	G	G	G	G	A	G	G	G	G	G	G	G	G	G	G	H	G	G	A	G	A	G	G	A	G	G	G	G	G	G	G	G	G	G	G	G	G	G	G	H	G	H	A
JAX00392745	15	7417340	0	G	C	G	G	G	G	G	C	C	G	G	G	H	G	G	G	G	H	H	H	H	C	C	C	G	G	C	G	G	G	G	H	G	G	G	C	C	G	H	G	G	G	H	H	H	C
JAX00392746	15	7420869	1	A	C	A	A	A	C	A	A	A	C	A	A	A	C	A	A	A	H	A	H	A	A	A	A	A	C	A	C	C	A	A	A	A	A	C	A	A	A	H	H	A	A	H	A	H	A
JAX00392747	15	7422582	0	A	G	A	A	A	A	A	A	G	A	A	A	H	A	A	A	A	H	A	H	H	A	G	A	A	A	A	A	A	A	A	H	A	A	A	G	G	A	H	A	A	A	A	H	A	A
JAX00206238	15	7423759	1	C	T	C	C	C	C	C	C	T	C	C	C	H	C	C	C	C	H	C	H	H	C	T	C	C	C	C	C	C	C	C	H	C	C	C	T	T	C	H	C	C	C	C	H	C	C
JAX00058665	15	7444887	1	G	T	G	G	G	T	G	T	T	T	G	G	H	T	G	G	G	T	H	T	H	T	T	T	G	T	T	T	T	G	G	H	G	G	T	T	T	G	T	H	G	G	T	H	T	T
JAX00392748	15	7451458	1	G	A	G	G	G	G	G	G	G	A	G	G	G	G	G	G	G	H	G	H	G	G	G	G	G	H	G	A	A	G	G	G	G	G	A	G	G	G	H	G	G	G	H	G	H	G
JAX00058667	15	7452330	0	G	A	G	G	G	G	G	A	A	A	G	G	H	G	G	G	G	A	H	A	H	A	A	A	G	H	A	A	A	G	G	H	G	G	A	A	A	G	A	G	G	G	A	H	A	A
JAX00206240	15	7460205	1	G	A	G	G	G	G	G	A	A	G	G	G	H	G	G	G	G	H	H	H	H	A	A	A	G	G	A	G	G	G	G	H	G	G	G	A	A	G	H	G	G	G	H	H	H	A
JAX00392749	15	7475069	0	G	T	G	G	G	G	G	T	T	G	G	G	H	G	G	G	G	H	H	H	H	T	T	T	G	G	T	G	G	G	G	T	G	G	G	T	T	G	H	G	G	G	H	H	H	T
JAX00392752	15	7480972	0	C	G	C	C	C	C	C	C	G	C	C	C	H	C	C	C	C	H	C	H	H	C	G	C	C	C	C	C	C	C	C	H	C	C	C	G	G	C	H	C	C	C	C	H	C	C
JAX00392753	15	7486182	1	C	T	C	C	C	C	C	T	C	C	C	C	C	C	C	C	C	C	H	C	C	T	C	T	C	C	T	C	C	C	C	C	C	C	C	C	C	C	C	C	C	C	H	C	H	T
JAX00392755	15	7495696	0	C	G	C	C	C	C	C	G	C	C	C	C	C	C	C	C	C	C	H	C	C	G	C	G	C	C	G	C	C	C	C	C	C	C	C	C	C	C	C	C	C	C	H	C	H	G
JAX00058669	15	7496915	0	G	A	G	G	G	G	G	A	A	A	G	G	H	G	G	G	G	A	H	A	H	A	A	A	G	H	A	A	A	G	G	H	G	G	A	A	A	G	A	G	G	G	A	H	A	A
JAX00392758	15	7523368	1	C	T	C	C	C	C	C	C	T	T	C	C	H	C	C	C	C	T	C	T	H	C	T	C	C	H	C	T	T	C	C	H	C	C	T	T	T	C	T	C	C	C	H	H	H	C
JAX00392759	15	7523410	0	G	A	G	G	G	G	G	G	A	G	G	G	H	G	G	G	G	H	G	H	H	G	A	G	G	G	G	G	G	G	G	H	G	G	G	A	A	G	H	G	G	G	G	H	G	G
JAX00206242	15	7528371	1	G	A	G	G	G	G	G	A	A	A	G	G	H	G	G	G	G	A	H	A	H	A	A	A	G	H	A	A	A	G	G	H	G	G	A	A	A	G	A	G	G	G	A	H	A	A
JAX00392760	15	7529514	1	T	A	T	T	T	T	T	T	T	A	T	T	T	T	T	T	T	H	T	H	T	T	T	T	T	H	T	A	A	T	T	T	T	T	A	T	T	T	H	T	T	T	H	T	H	T
JAX00058673	15	7543559	1	T	G	T	T	T	T	T	G	G	T	T	T	H	T	T	T	T	H	H	H	H	G	G	G	T	T	G	T	T	T	T	H	T	T	T	G	G	T	H	T	T	T	H	H	H	G
JAX00392765	15	7554457	0	G	A	G	G	G	G	G	A	G	G	G	G	G	G	G	G	G	G	H	G	G	A	G	H	G	G	A	G	G	G	G	G	G	G	G	G	G	G	G	G	G	G	G	G	G	H
JAX00392766	15	7554486	0	C	T	C	C	C	C	C	C	T	C	C	C	H	C	C	C	C	H	C	C	C	C	T	C	C	C	C	C	C	C	C	H	C	C	C	T	T	C	H	C	C	C	C	H	C	C
JAX00392767	15	7554784	1	T	C	T	T	T	T	T	C	C	C	T	T	H	T	T	T	T	C	H	C	H	C	C	C	T	H	C	C	C	T	T	H	T	T	C	C	C	T	C	T	T	T	C	H	C	C
JAX00392768	15	7556143	1	G	A	G	G	G	G	G	A	A	A	G	G	H	G	G	G	G	A	H	A	H	A	A	A	G	H	A	A	A	G	G	H	G	G	A	A	A	G	A	G	G	G	A	H	A	A
JAX00392769	15	7557119	1	C	A	C	C	C	C	C	C	C	A	C	C	C	C	C	C	C	H	C	A	C	C	C	C	C	H	C	A	A	C	C	C	C	C	A	C	C	C	H	C	C	C	H	C	H	C
JAX00392770	15	7557688	0	G	A	G	G	G	G	G	A	A	A	G	G	H	G	G	G	G	A	H	A	H	A	A	A	G	H	A	A	A	G	G	H	G	G	A	A	A	G	A	G	G	G	A	H	A	A
JAX00392771	15	7558095	0	T	C	T	T	T	C	T	T	T	C	T	T	T	C	T	T	T	H	T	C	T	T	T	T	T	C	T	C	C	T	T	T	T	T	C	T	T	T	H	H	T	T	H	T	H	T
JAX00392772	15	7558175	1	G	T	G	G	G	T	G	G	G	T	G	G	G	T	G	G	G	H	G	T	G	G	G	G	G	T	G	T	T	G	G	G	G	G	T	G	G	G	H	H	G	G	H	G	H	G
JAX00392774	15	7558797	1	G	A	G	G	G	G	G	G	A	G	G	G	H	G	G	G	G	H	G	G	H	G	A	G	G	G	G	G	G	G	G	H	G	G	G	A	A	G	H	G	G	G	G	H	G	G
JAX00392777	15	7565756	1	C	T	C	C	C	T	C	C	C	C	C	C	C	T	C	C	C	C	C	C	C	C	C	C	C	H	C	C	C	C	C	C	C	C	C	C	C	C	C	H	C	C	C	C	C	C
JAX00392778	15	7566111	0	T	C	T	T	T	T	T	C	C	T	T	T	H	T	T	T	T	H	H	H	H	C	C	C	T	T	C	T	T	T	T	H	T	T	T	C	C	T	H	T	T	T	H	H	H	C
JAX00392780	15	7573503	1	C	T	C	C	C	T	C	C	T	T	C	C	H	T	C	C	C	T	C	T	H	C	T	C	C	T	C	T	T	C	C	H	C	C	T	T	T	C	T	H	C	C	H	H	H	C
JAX00058674	15	7576354	0	T	C	T	T	T	C	T	C	C	C	T	T	H	C	T	T	T	C	H	C	H	C	C	C	T	C	C	C	C	T	T	H	T	T	C	C	C	T	C	H	T	T	C	H	C	C
JAX00058675	15	7576459	1	T	C	T	T	T	C	T	T	T	T	T	T	T	C	T	T	T	T	T	T	T	T	T	T	T	H	T	T	T	T	T	T	T	T	T	T	T	T	T	H	T	T	T	T	T	T
JAX00058676	15	7577594	1	A	G	A	A	A	G	A	G	G	A	A	A	H	G	A	A	A	H	H	H	H	G	G	G	A	H	G	A	A	A	A	H	A	A	A	G	G	A	H	H	A	A	H	H	H	G
JAX00392783	15	7577720	0	G	A	G	G	G	A	G	A	G	G	G	G	G	A	G	G	G	G	H	G	G	A	G	A	G	H	A	G	G	G	G	G	G	G	G	G	G	G	G	H	G	G	H	G	H	A
JAX00392789	15	7582493	1	C	T	C	C	C	T	C	C	C	T	C	C	C	T	C	C	C	H	C	H	C	C	C	C	C	T	C	T	T	C	C	C	C	C	T	C	C	C	H	H	C	C	H	C	H	C
JAX00392793	15	7592392	1	C	T	C	C	C	C	C	C	C	T	C	C	C	C	C	C	C	H	C	H	C	C	C	C	C	H	C	T	T	C	C	C	C	C	T	C	C	C	H	C	C	C	H	C	H	C
JAX00392795	15	7617409	0	G	T	G	G	G	G	G	T	G	G	G	G	G	G	G	G	G	G	H	G	G	T	G	T	G	G	T	G	G	G	G	G	G	G	G	G	G	G	G	G	G	G	H	G	H	T
JAX00392796	15	7618756	1	T	C	T	T	T	T	T	C	C	T	T	T	H	T	T	T	T	H	H	H	H	C	C	C	T	T	C	T	T	T	T	H	T	T	T	C	C	T	H	T	T	T	H	H	H	C
JAX00392797	15	7618940	1	C	T	C	C	C	C	C	T	T	C	C	C	H	C	C	C	C	H	H	H	H	T	T	T	C	C	T	C	C	C	C	H	C	C	C	T	T	C	H	C	C	C	H	H	H	T
JAX00392798	15	7620382	1	T	C	T	T	T	T	T	C	T	T	T	T	T	T	T	T	T	T	H	T	T	C	T	C	T	T	C	T	T	T	T	T	T	T	T	T	T	T	T	T	T	T	H	T	H	C
JAX00392799	15	7621637	0	C	A	C	C	C	C	C	A	A	C	C	C	H	C	C	C	C	H	H	H	H	A	A	A	C	C	A	C	C	C	C	H	C	C	C	A	A	C	H	C	C	C	H	H	H	A
JAX00058677	15	7621695	1	G	A	G	G	G	G	G	A	A	G	G	G	H	G	G	G	G	H	H	H	H	A	A	A	G	G	A	G	G	G	G	H	G	G	G	A	A	G	H	G	G	G	H	H	H	A
JAX00392801	15	7643464	1	G	A	G	G	G	G	G	G	A	G	G	G	H	G	G	G	G	H	G	H	H	G	A	G	G	G	G	G	G	G	G	H	G	G	G	A	A	G	H	G	G	G	G	H	G	G
JAX00392802	15	7644998	1	C	T	C	C	C	C	C	T	C	C	C	C	C	C	C	C	C	C	H	C	C	T	C	T	C	C	T	C	C	C	C	C	C	C	C	C	C	C	C	C	C	C	H	C	H	T
JAX00058680	15	7658196	1	T	A	T	T	T	T	T	T	A	T	T	T	H	T	T	T	T	H	T	H	H	T	A	T	T	T	T	T	T	T	T	H	T	T	T	A	A	T	H	T	T	T	T	H	T	T
JAX00392803	15	7664239	1	G	A	G	G	G	G	G	A	G	G	G	G	G	G	G	G	G	G	H	G	G	A	G	A	G	G	A	G	G	G	G	G	G	G	G	G	G	G	G	G	G	G	H	G	H	A
JAX00392804	15	7665480	0	A	C	A	A	A	A	A	A	C	A	A	A	H	A	A	A	A	H	A	H	H	A	C	A	A	A	A	A	A	A	A	H	A	A	A	C	C	A	H	A	A	A	A	H	A	A
JAX00392805	15	7666787	1	A	T	A	A	A	A	A	T	T	A	A	A	H	A	A	A	A	H	H	H	H	T	T	T	A	A	T	A	A	A	A	H	A	A	A	T	T	A	H	A	A	A	H	H	H	T
JAX00392807	15	7669482	0	C	T	C	C	C	C	C	C	T	C	C	C	H	C	C	C	C	H	C	H	H	C	T	C	C	C	C	C	C	C	C	H	C	C	C	T	T	C	H	C	C	C	C	H	C	C
JAX00392808	15	7669598	1	T	C	T	T	T	T	T	T	C	T	T	T	H	T	T	T	T	H	T	H	H	T	C	T	T	T	T	T	T	T	T	H	T	T	T	C	C	T	H	T	T	T	T	H	T	T
JAX00392809	15	7669670	0	G	A	G	G	G	G	G	A	G	G	G	G	G	G	G	G	G	G	H	G	G	A	G	A	G	G	A	G	G	G	G	G	G	G	G	G	G	G	G	G	G	G	H	G	H	A
JAX00058684	15	7698162	0	G	A	G	G	G	G	G	G	A	G	G	G	H	G	G	G	G	H	G	H	H	G	A	G	G	G	G	G	G	G	G	H	G	G	G	A	A	G	H	G	G	G	G	H	G	G
JAX00392811	15	7700674	0	T	C	T	T	T	T	T	C	C	C	H	T	H	T	T	T	T	C	H	C	H	C	C	C	T	H	C	C	C	T	T	H	T	T	C	C	C	T	C	T	T	T	C	H	C	C
JAX00392812	15	7710893	0	A	G	A	A	A	A	A	G	A	A	A	A	A	A	A	A	A	A	H	A	A	G	A	G	A	A	G	A	A	A	A	A	A	A	A	A	A	A	A	A	A	A	H	A	H	G
JAX00392813	15	7712971	1	A	G	A	A	A	G	A	A	A	A	A	A	A	G	A	A	A	A	A	A	A	A	A	A	A	H	A	A	A	A	A	A	A	A	A	A	A	A	A	H	A	A	A	A	A	A
JAX00058687	15	7733016	0	A	G	A	A	A	A	A	G	G	A	A	A	A	A	A	A	A	A	A	A	A	G	H	G	A	A	G	A	A	A	A	A	A	A	A	G	G	A	A	A	A	A	A	A	A	G
JAX00058688	15	7736254	0	C	T	C	C	C	C	C	T	C	C	C	C	C	C	C	C	C	C	H	C	C	T	C	T	C	C	T	C	C	C	C	C	C	C	C	C	C	C	C	C	C	C	H	C	H	T
JAX00058689	15	7771156	0	G	T	G	G	G	T	G	T	T	T	G	G	H	T	G	G	G	T	H	T	H	T	T	T	G	T	T	T	T	G	G	H	G	G	T	T	T	G	T	H	G	G	T	H	T	T
JAX00392816	15	7772039	1	G	T	G	G	G	T	G	T	T	T	G	G	H	T	G	G	G	T	H	T	H	T	T	T	G	T	T	T	T	G	G	H	G	G	T	T	T	G	T	H	G	G	T	H	T	T
JAX00206249	15	7781493	0	T	C	T	T	T	T	T	T	C	T	T	T	H	T	T	T	T	T	T	T	T	T	C	T	T	T	T	T	T	T	T	H	T	T	T	C	C	T	H	T	T	T	T	H	T	T
JAX00058690	15	7786219	1	C	T	C	C	C	T	C	C	C	T	C	C	C	T	C	C	C	T	C	T	C	C	C	C	C	T	C	T	T	C	C	C	C	C	T	C	C	C	H	H	C	C	H	C	H	C
JAX00392818	15	7786300	1	G	A	G	G	G	G	G	G	A	G	G	G	H	G	G	G	G	G	G	G	H	G	A	G	G	G	G	G	G	G	G	H	G	G	G	A	A	G	H	G	G	G	G	H	G	G
JAX00392819	15	7787124	0	G	A	G	G	G	G	G	A	G	G	G	G	G	G	G	G	G	G	A	G	G	A	G	A	G	G	A	G	G	G	G	G	G	G	G	G	G	G	G	G	G	G	H	G	H	A
JAX00392821	15	7790618	1	T	C	T	T	T	T	T	T	C	T	T	T	H	T	T	T	T	T	T	T	H	T	C	T	T	T	T	T	T	T	T	H	T	T	T	C	C	T	H	T	T	T	T	H	T	T
JAX00392822	15	7794315	1	T	C	T	T	T	T	T	C	C	T	T	T	H	T	T	T	T	T	H	T	H	C	C	C	T	T	C	T	T	T	T	H	T	T	T	C	C	T	H	T	T	T	H	H	H	C
JAX00058691	15	7794517	1	G	T	G	G	G	G	G	G	T	G	G	G	H	G	G	G	G	G	G	G	H	G	T	G	G	G	G	G	G	G	G	H	G	G	G	T	T	G	H	G	G	G	G	H	G	G
JAX00392825	15	7796318	0	G	A	G	G	G	G	G	A	G	G	G	G	G	G	G	G	G	G	H	G	G	A	G	A	G	G	A	G	G	G	G	G	G	G	G	G	G	G	G	G	G	G	H	G	H	A
JAX00206250	15	7830921	1	C	T	C	C	C	C	C	C	T	C	C	C	H	C	C	C	C	C	C	C	H	C	T	C	C	C	C	C	C	C	C	H	C	C	C	T	T	C	H	C	C	C	C	H	C	C
JAX00392830	15	7834047	1	C	T	C	C	C	C	C	C	T	C	C	C	H	C	C	C	C	C	C	C	H	C	T	C	C	C	C	C	C	C	C	H	C	C	C	T	T	C	H	C	C	C	C	H	C	C
JAX00392831	15	7836930	0	C	G	C	C	C	C	C	C	G	C	C	C	H	C	C	C	C	H	C	H	H	C	G	C	C	C	C	C	C	C	C	H	C	C	C	G	G	C	H	C	C	C	C	H	C	C
JAX00392832	15	7837601	0	A	G	A	A	A	A	A	G	G	A	A	A	H	A	A	A	A	H	H	H	H	G	G	G	A	A	G	A	A	A	A	H	A	A	A	G	G	A	H	A	A	A	H	H	H	G
JAX00392835	15	7847936	0	G	C	G	G	G	G	G	C	G	G	G	G	G	G	G	G	G	G	H	G	G	H	G	H	G	G	H	G	G	G	G	G	G	G	G	G	G	G	G	G	G	G	H	G	H	C
JAX00392836	15	7853641	0	T	C	T	T	T	T	T	C	C	T	H	T	H	T	T	H	T	H	H	C	C	C	C	C	T	T	C	T	T	T	H	C	T	T	T	C	C	T	C	T	T	T	C	C	H	C
JAX00058695	15	7854099	0	C	T	C	C	C	C	C	T	T	C	H	C	H	C	C	C	C	H	H	H	H	T	T	T	C	C	T	C	C	C	C	H	C	C	C	T	T	C	H	C	C	C	H	H	H	T
JAX00392841	15	7878622	0	A	G	A	A	A	G	A	G	A	A	A	A	A	G	A	A	A	A	H	A	A	G	A	G	A	H	G	A	A	A	A	A	A	A	A	A	A	A	A	H	A	A	H	A	H	G
JAX00392842	15	7879394	1	C	T	C	C	C	C	C	C	T	C	C	C	H	C	C	C	C	H	C	H	H	C	T	C	C	C	C	C	C	C	C	H	C	C	C	T	T	C	H	C	C	C	C	H	C	C
JAX00392843	15	7882331	1	A	G	A	A	A	A	A	G	G	A	A	A	H	A	A	A	A	H	H	H	H	G	G	G	A	A	G	A	A	A	A	H	A	A	A	G	G	A	H	A	A	A	H	H	H	G
JAX00392845	15	7891708	0	G	C	G	G	G	G	G	C	G	G	G	G	G	G	G	G	G	G	H	G	G	C	G	C	G	G	C	G	G	G	G	G	G	G	G	H	G	G	G	G	G	G	H	G	H	C
JAX00058699	15	7902723	1	T	C	T	T	T	C	T	C	C	C	T	T	H	C	T	T	T	C	H	C	H	C	C	C	T	C	C	C	C	T	T	H	T	T	C	C	C	T	C	H	T	T	C	H	C	C
JAX00058700	15	7907335	1	A	T	A	A	A	T	A	T	T	T	A	A	H	T	A	A	A	T	H	T	H	T	T	T	A	T	T	T	T	A	A	H	A	A	T	T	T	A	T	H	A	A	T	H	T	T
JAX00058701	15	7925712	1	T	C	T	T	T	C	T	C	C	C	T	T	H	C	T	T	T	C	H	C	H	C	C	C	T	C	C	C	C	T	T	H	T	T	C	C	C	T	C	H	T	T	C	H	C	C
JAX00058703	15	7940495	1	A	G	A	A	A	A	A	G	G	G	A	A	H	A	A	A	A	G	H	G	H	G	G	G	A	H	G	G	G	A	A	H	A	A	G	G	G	A	G	A	A	A	G	H	G	G
JAX00392849	15	7948662	1	A	G	A	A	A	A	A	G	A	A	A	A	A	A	A	A	A	A	H	A	A	G	A	G	A	A	G	A	A	A	A	A	A	A	A	A	A	A	A	A	A	A	H	A	H	G
JAX00392850	15	7954759	1	C	T	C	C	C	C	C	C	T	C	C	C	H	C	C	C	C	H	C	H	H	C	T	C	C	C	C	C	C	C	C	H	C	C	C	T	T	C	H	C	C	C	C	H	C	C
JAX00392851	15	7954873	0	C	T	C	C	C	C	C	C	C	T	C	C	C	C	C	C	C	H	C	C	C	C	C	C	C	H	C	T	T	C	C	C	C	C	T	C	C	C	H	C	C	C	C	C	C	C
JAX00392852	15	7963169	0	C	A	C	C	C	C	C	C	A	C	C	C	H	C	C	C	C	H	C	H	H	C	A	C	C	C	C	C	C	C	C	H	C	C	C	A	A	C	H	C	C	C	C	H	C	C
JAX00392854	15	7968067	0	G	A	G	G	G	G	G	G	A	G	G	G	G	G	G	G	G	G	G	G	G	G	H	G	G	G	G	G	G	G	G	G	G	G	G	A	A	G	G	G	G	G	G	G	G	G
JAX00058704	15	7972653	0	T	C	T	T	T	T	T	T	C	T	T	T	H	T	T	T	T	H	T	H	H	T	C	T	T	T	T	T	T	T	T	H	T	T	T	C	C	T	H	T	T	T	T	H	T	T
JAX00058706	15	7983653	0	T	C	T	T	T	T	T	C	C	C	T	T	H	T	T	T	T	C	H	C	H	C	C	C	T	H	C	C	C	T	T	H	T	T	C	C	C	T	C	T	T	T	C	H	C	C
JAX00392856	15	7997477	0	C	T	C	C	C	C	C	T	C	C	C	C	C	C	C	C	C	C	H	C	C	T	C	T	C	C	T	C	C	C	C	C	C	C	C	C	C	C	C	C	C	C	H	C	H	T
JAX00392859	15	8007533	1	T	C	T	T	T	T	T	C	C	C	T	T	H	T	T	T	T	C	H	C	H	C	C	C	T	H	C	C	C	T	T	H	T	T	C	C	C	T	C	T	T	T	C	H	C	C
JAX00392860	15	8010893	0	A	T	A	A	A	A	A	A	T	A	A	A	H	A	A	A	A	H	A	H	H	A	T	A	A	A	A	A	A	A	A	H	A	A	A	T	T	A	H	A	A	A	A	H	A	A
JAX00392861	15	8024006	1	G	A	G	G	G	G	G	A	A	G	G	G	H	G	G	G	G	H	H	H	H	A	A	A	G	G	A	G	G	G	G	H	G	G	G	A	A	G	H	G	G	G	H	H	H	A
JAX00392862	15	8024235	1	A	G	A	A	A	A	A	G	G	G	A	A	H	A	A	A	A	G	H	G	H	G	G	G	A	H	G	G	G	A	A	H	A	A	G	G	G	A	G	A	A	A	G	H	G	G
JAX00392863	15	8025869	0	C	G	C	C	C	C	C	G	G	C	C	C	H	C	C	C	C	H	H	H	H	G	G	G	C	C	G	C	C	C	C	H	C	C	C	G	G	C	H	C	C	C	H	H	H	G
JAX00058710	15	8040748	0	A	C	A	A	A	C	A	C	C	C	A	A	H	C	A	A	A	C	H	C	H	C	C	C	A	C	C	C	C	A	A	H	A	A	C	C	C	A	C	H	A	A	C	H	C	C
JAX00392865	15	8044611	1	C	T	C	C	C	T	C	C	T	T	C	C	H	T	C	C	C	T	C	T	H	C	T	C	C	T	C	T	T	C	C	H	C	C	T	T	T	C	T	H	C	C	H	H	H	C
JAX00392866	15	8045696	0	A	C	A	A	A	C	A	C	C	C	A	A	A	C	A	A	A	C	H	C	H	C	C	C	A	C	C	C	C	A	A	H	A	A	C	C	C	A	C	H	A	A	C	A	C	C
JAX00392869	15	8062338	1	G	C	G	G	G	G	G	G	C	G	G	G	H	G	G	G	G	H	G	H	H	G	C	G	G	G	G	G	G	G	G	H	G	G	G	C	C	G	H	G	G	G	G	H	G	G
JAX00392870	15	8063529	1	G	T	G	G	G	G	G	G	G	T	G	G	G	G	G	G	G	H	G	H	G	G	G	G	G	H	G	T	T	G	G	G	G	G	T	G	G	G	H	G	G	G	H	G	H	G
JAX00058713	15	8080086	0	G	A	G	G	G	A	G	G	G	A	G	G	G	A	G	G	G	H	G	H	G	G	G	G	G	A	G	A	A	G	G	G	G	G	A	G	G	G	H	H	G	G	A	G	A	G
JAX00392877	15	8098413	1	A	G	A	A	A	A	A	G	G	A	A	A	H	A	A	A	A	H	H	H	H	G	G	G	A	A	G	A	A	A	A	H	A	A	A	G	G	A	H	A	A	A	A	H	A	G
JAX00392878	15	8099851	0	G	C	G	G	G	G	G	C	G	G	G	G	G	G	G	G	G	G	H	G	G	C	G	C	G	G	C	G	G	G	G	G	G	G	G	G	G	G	G	G	G	G	G	G	G	H
JAX00058714	15	8099952	1	C	A	C	C	C	A	C	A	A	A	C	C	H	A	C	C	C	A	H	A	H	A	A	A	C	A	A	A	A	C	C	H	C	C	A	A	A	C	A	H	C	C	A	A	A	A
JAX00058715	15	8103872	0	T	C	T	T	T	C	T	T	C	C	T	T	C	C	T	T	T	C	T	C	C	T	C	T	T	C	T	C	C	H	T	C	T	T	C	C	C	T	C	C	T	T	C	C	C	T
JAX00392879	15	8109076	1	G	A	G	G	G	G	G	G	A	G	G	G	H	G	G	G	G	H	G	H	H	G	A	G	G	G	G	G	G	G	G	H	G	G	G	A	A	G	H	G	G	G	G	A	G	G
JAX00392882	15	8122283	1	C	T	C	C	C	C	C	T	T	C	C	C	H	C	C	C	C	H	H	H	H	T	T	T	C	C	T	C	C	C	C	H	C	C	C	T	T	C	H	C	C	C	C	T	C	T
JAX00392883	15	8122608	0	G	T	G	G	G	G	G	T	G	G	G	G	G	G	G	G	G	G	G	G	G	T	H	T	G	G	T	G	G	G	G	G	G	G	G	G	G	G	G	G	G	G	G	G	G	T
JAX00392885	15	8133988	1	T	C	T	T	T	T	T	C	C	T	T	T	H	T	T	T	T	H	H	H	H	C	C	C	T	T	C	T	T	T	T	H	T	T	T	C	C	T	H	T	T	T	T	C	T	C
JAX00058718	15	8134692	0	A	C	A	A	A	A	A	A	C	A	A	A	H	A	A	A	A	H	A	H	H	A	C	A	A	A	A	A	A	A	A	H	A	A	A	C	C	A	H	A	A	A	A	H	A	A
JAX00392886	15	8158216	1	A	G	A	A	A	A	A	G	G	A	A	A	H	A	A	A	A	H	H	H	H	G	G	G	A	A	G	A	A	A	A	H	A	A	A	G	G	A	H	A	A	A	A	G	A	G
JAX00392888	15	8158845	0	A	G	A	A	A	A	A	A	G	A	A	A	G	A	A	A	A	H	A	H	H	A	G	A	A	A	A	A	A	A	A	H	A	A	A	G	G	A	G	A	A	A	A	G	A	A
JAX00392893	15	8217494	1	T	C	T	T	T	T	T	C	C	T	T	T	H	T	T	T	T	H	H	H	H	C	C	C	T	T	C	T	T	T	T	H	T	T	T	C	C	T	H	T	T	T	T	C	T	C
JAX00058722	15	8218004	1	T	C	T	T	T	T	T	C	C	T	T	T	H	T	T	T	T	H	H	H	H	C	C	C	T	T	C	T	T	T	T	H	T	T	T	C	C	T	H	T	T	T	T	C	T	C
JAX00392894	15	8218450	1	A	G	A	A	A	A	A	G	G	A	A	A	H	A	A	A	A	H	H	H	H	G	G	G	A	A	G	A	A	A	A	H	A	A	A	G	G	A	H	A	A	A	A	G	A	G
JAX00058723	15	8219015	0	C	T	C	C	C	C	C	T	T	C	C	C	H	C	C	C	C	H	H	H	H	T	T	T	C	C	T	C	C	C	C	H	C	C	C	T	T	C	H	C	C	C	H	T	H	T
JAX00392895	15	8241479	1	T	C	T	T	T	C	T	T	T	T	T	T	T	C	T	T	T	T	T	T	T	T	T	T	T	H	T	T	T	T	T	T	T	T	T	T	T	T	T	H	T	T	T	T	T	T
JAX00058725	15	8254701	0	C	A	C	C	C	C	C	C	A	C	C	C	H	C	C	C	C	H	C	A	H	C	A	C	C	C	C	C	C	C	C	H	C	C	C	A	A	C	H	C	C	C	C	H	C	C
JAX00058727	15	8258108	0	T	C	T	T	T	T	T	C	T	T	T	T	T	T	T	T	T	T	H	T	T	C	T	C	T	T	C	T	T	T	T	T	T	T	T	T	T	T	T	T	T	T	H	T	H	C
JAX00206254	15	8277044	0	G	A	G	G	G	G	G	G	A	G	G	G	H	G	G	G	G	H	G	H	H	G	A	G	G	G	G	G	G	G	G	H	G	G	G	A	A	G	H	G	G	G	G	H	G	G
JAX00058729	15	8296268	1	T	G	T	T	T	T	T	G	T	T	T	T	T	T	T	T	T	T	H	T	T	G	T	G	T	T	G	T	T	T	T	T	T	T	T	T	T	T	T	T	T	T	H	T	H	G
JAX00392900	15	8307282	0	C	T	C	C	C	C	C	C	T	C	C	C	H	C	C	C	C	H	C	H	H	C	T	C	C	C	C	C	C	C	C	H	C	C	C	T	T	C	C	C	C	C	C	H	C	C
JAX00392903	15	8317540	1	T	C	T	T	T	T	T	C	C	T	T	T	H	T	T	T	T	H	H	H	H	C	C	C	T	T	C	T	T	T	T	H	T	T	T	C	C	T	H	T	T	T	H	H	H	C
JAX00058731	15	8331463	0	T	C	T	T	T	T	T	C	C	T	T	T	C	T	T	T	T	H	H	C	H	C	C	C	T	T	C	T	T	T	T	H	T	T	T	C	C	T	H	T	T	T	H	H	H	C
JAX00058732	15	8334357	1	T	C	T	T	T	T	T	C	C	T	T	T	H	T	T	T	T	H	H	H	H	C	C	C	T	T	C	T	T	T	T	H	T	T	T	C	C	T	H	T	T	T	H	H	H	C
JAX00058733	15	8347207	1	A	G	A	A	A	A	A	G	G	A	A	A	H	A	A	A	A	H	H	H	H	G	G	G	A	A	G	A	A	A	A	H	A	A	A	G	G	A	H	A	A	A	H	H	H	G
JAX00392908	15	8366555	1	G	A	G	G	G	G	G	G	A	G	G	G	H	G	G	G	G	H	G	H	H	G	A	G	G	G	G	G	G	G	G	H	G	G	G	A	A	G	H	G	G	G	G	H	G	G
JAX00058734	15	8376777	0	A	G	A	A	A	A	A	G	G	A	A	A	G	A	A	A	A	H	H	H	H	G	G	G	A	A	G	A	A	A	A	H	A	A	A	G	G	A	H	A	A	A	H	H	H	G
JAX00058735	15	8377282	0	C	T	C	C	C	C	C	T	T	C	C	C	H	C	C	C	C	H	H	H	H	T	T	T	C	C	T	C	C	C	C	H	C	C	C	T	T	C	H	C	C	C	H	H	H	T
JAX00058736	15	8378309	1	T	C	T	T	T	T	T	C	C	T	T	T	H	T	T	T	T	H	H	H	H	C	C	C	T	T	C	T	T	T	T	H	T	T	T	C	C	T	H	T	T	T	H	H	H	C
JAX00206259	15	8389911	0	G	A	G	G	G	G	G	A	A	G	G	G	H	G	G	G	G	H	H	G	G	A	A	A	G	G	A	G	G	G	G	H	G	G	G	A	A	G	G	G	G	G	G	G	G	A
JAX00392912	15	8427561	0	A	C	A	A	A	A	A	C	A	A	A	A	A	A	A	A	A	A	H	A	A	C	A	C	A	A	C	A	A	A	A	A	A	A	A	A	A	A	A	A	A	A	H	A	H	C
JAX00058740	15	8459814	0	T	G	T	T	T	T	T	T	G	T	T	T	H	T	T	T	T	H	T	H	H	T	G	T	T	T	T	T	T	T	T	H	T	T	T	G	G	T	H	T	T	T	T	H	T	T
JAX00058741	15	8459902	0	T	C	T	T	T	T	T	C	C	T	T	T	H	T	T	T	T	H	H	H	H	C	C	C	T	T	C	T	T	T	T	H	T	T	T	C	C	T	H	T	T	T	H	H	H	C
JAX00392914	15	8473795	1	C	T	C	C	C	C	C	C	T	C	C	C	H	C	C	C	C	H	C	H	H	C	T	C	C	C	C	C	C	C	C	H	C	C	C	T	T	C	H	C	C	C	C	H	C	C
JAX00392916	15	8494679	1	T	C	T	T	T	T	T	T	C	T	T	T	H	T	T	T	T	H	T	H	H	T	C	T	T	T	T	T	T	T	T	H	T	T	T	C	C	T	H	T	T	T	T	H	T	T
JAX00058743	15	8500459	0	A	T	A	A	A	A	A	T	T	A	A	A	H	A	A	A	A	H	H	H	H	T	T	T	A	A	T	A	A	A	A	H	A	A	A	T	T	A	A	A	A	A	H	H	H	T
JAX00392918	15	8532284	1	G	A	G	G	G	G	G	A	G	G	G	G	G	G	G	G	G	G	H	G	G	A	G	A	G	G	A	G	G	G	G	G	G	G	G	G	G	G	G	G	G	G	H	G	H	A
JAX00392919	15	8537833	1	G	C	G	G	G	G	G	G	C	G	G	G	H	G	G	G	G	H	G	H	H	G	C	G	G	G	G	G	G	G	G	H	G	G	G	C	C	G	G	G	G	G	G	H	G	G
JAX00392921	15	8541142	0	A	G	A	A	A	A	A	G	A	A	A	A	A	A	A	A	A	A	H	A	A	G	A	G	A	A	G	A	A	A	A	A	A	A	A	A	A	A	A	A	A	A	H	A	H	G
JAX00058749	15	8576534	1	T	G	G	T	T	G	T	G	G	G	T	T	G	G	T	T	T	G	H	G	H	G	G	G	T	G	G	G	G	H	T	H	G	T	G	G	G	G	G	H	H	G	G	H	G	G
JAX00392924	15	8578222	0	G	A	G	G	G	G	G	A	A	G	G	G	G	G	G	G	G	G	G	G	G	A	A	A	G	G	A	G	G	G	G	G	G	G	G	A	A	G	G	G	G	G	G	G	G	A
JAX00392925	15	8590654	0	G	T	G	G	G	G	G	G	T	G	G	G	H	G	G	G	G	H	G	H	H	G	T	G	G	G	G	G	G	G	G	H	G	G	G	T	T	G	H	G	G	G	G	H	G	G
JAX00058752	15	8603133	0	T	C	T	T	T	T	T	C	C	T	T	T	H	T	T	T	T	H	H	H	C	C	C	C	T	T	C	T	T	T	T	H	T	T	T	C	C	T	H	T	T	T	H	H	H	C
JAX00058753	15	8603180	0	G	C	G	G	G	G	G	G	C	G	G	G	G	G	G	G	G	H	G	H	H	G	C	G	G	G	G	G	G	G	G	H	G	G	G	C	C	G	H	G	G	G	G	H	G	G
JAX00392927	15	8609388	1	T	C	T	T	T	T	T	C	C	T	T	T	H	T	T	T	T	H	H	H	H	C	C	C	T	T	C	T	T	T	T	H	T	T	T	C	C	T	H	T	T	T	H	H	H	C
JAX00392928	15	8613515	0	G	A	G	G	G	G	G	G	A	G	G	G	H	G	G	G	G	H	G	H	H	G	A	G	G	G	G	G	G	G	G	H	G	G	G	A	A	G	H	G	G	G	G	H	G	G
JAX00392929	15	8615232	1	T	C	T	T	T	T	T	C	T	T	T	T	T	T	T	T	T	T	H	T	T	C	T	C	T	T	C	T	T	T	T	T	T	T	T	T	T	T	T	T	T	T	H	T	H	C
JAX00392931	15	8633009	0	G	C	G	G	G	G	G	G	C	G	G	G	H	G	G	G	G	H	G	H	H	G	C	G	G	G	G	G	G	G	G	H	G	G	G	C	C	G	H	G	G	G	G	H	G	G
JAX00058755	15	8651715	1	G	A	A	G	G	A	G	A	A	G	G	G	A	A	G	G	G	H	H	H	H	A	A	A	G	H	A	G	G	H	G	H	A	G	G	A	A	A	H	H	H	A	H	H	H	A
JAX00392933	15	8651740	1	C	A	C	C	C	C	C	A	C	C	C	C	C	C	C	C	C	C	H	C	C	A	C	A	C	C	A	C	C	C	C	C	C	C	C	C	C	C	C	C	C	C	H	C	H	A
JAX00392935	15	8675763	0	A	T	A	A	A	A	A	T	T	A	H	A	H	A	A	H	A	H	H	H	H	T	H	T	A	A	T	A	A	A	A	H	A	A	A	T	T	A	H	A	A	A	H	H	H	T
JAX00392938	15	8689912	1	T	C	T	T	T	T	T	C	C	T	T	T	H	T	T	T	T	H	H	H	H	C	C	C	T	T	C	T	T	T	T	H	T	T	T	C	C	T	H	T	T	T	H	H	H	C
JAX00392939	15	8691539	0	A	C	A	A	A	A	A	C	A	A	A	A	A	A	A	A	A	A	H	A	A	C	A	C	A	A	C	A	A	A	A	A	A	A	A	A	A	A	A	A	A	A	H	A	H	C
JAX00058758	15	8698105	1	G	A	G	G	G	G	G	A	A	G	G	G	H	G	G	G	G	H	H	H	H	A	A	A	G	G	A	G	G	G	G	H	G	G	G	A	A	G	H	G	G	G	H	H	H	A
JAX00058759	15	8699743	0	G	A	G	G	G	G	G	G	A	G	G	G	H	G	G	G	G	G	G	H	H	G	A	G	G	G	G	G	G	G	G	H	G	G	G	A	A	G	H	G	G	G	G	H	G	G
JAX00058760	15	8710051	0	G	A	A	G	G	A	G	G	G	G	G	G	H	A	G	G	G	G	G	G	G	G	G	G	G	H	G	G	G	H	G	G	A	G	G	G	G	A	G	H	H	A	G	G	G	G
JAX00392941	15	8736225	0	A	G	A	A	A	A	A	G	G	A	A	A	H	A	A	A	A	H	H	H	H	G	G	G	A	A	G	A	A	A	A	H	A	A	A	G	G	A	H	A	A	A	H	H	H	G
JAX00392942	15	8737923	0	G	A	G	G	G	G	G	G	A	G	G	G	H	G	G	G	G	H	G	H	H	H	A	G	G	G	G	G	G	G	G	H	G	G	G	A	A	G	H	G	G	G	G	H	G	G
JAX00058762	15	8741224	0	C	T	C	C	C	C	C	C	T	C	C	C	H	C	C	C	C	H	C	C	C	C	T	C	C	C	C	C	C	C	C	H	C	C	C	T	T	C	H	C	C	C	C	H	C	C
JAX00058763	15	8741305	0	A	C	A	A	A	A	A	C	C	A	A	A	H	A	A	A	A	H	H	H	H	C	C	C	A	A	C	A	A	A	A	H	A	A	A	C	C	A	H	A	A	A	H	C	H	C
JAX00392943	15	8749062	1	C	G	C	C	C	C	C	G	C	C	C	C	C	C	C	C	C	C	H	C	C	G	C	G	C	C	G	C	C	C	C	C	C	C	C	C	C	C	C	C	C	C	H	C	H	G
JAX00392945	15	8773444	0	G	A	G	G	G	G	G	G	A	G	G	G	H	G	G	G	G	H	G	H	H	G	A	G	G	G	G	G	G	G	G	H	G	G	G	A	A	G	H	G	G	G	G	A	G	G
JAX00392946	15	8789388	1	C	T	C	C	C	C	C	T	C	C	C	C	C	C	C	C	C	C	H	C	C	T	C	T	C	C	T	C	C	C	C	C	C	C	C	C	C	C	C	C	C	C	H	C	H	T
JAX00392949	15	8804942	0	G	T	G	G	G	G	G	T	T	G	G	G	H	G	G	G	G	H	H	H	H	T	T	T	G	G	T	G	G	G	G	H	G	G	G	T	T	G	H	G	G	G	H	H	H	T
JAX00058767	15	8820138	0	A	G	A	A	A	A	A	G	G	A	A	A	H	A	A	A	A	H	H	H	H	G	G	G	A	A	G	A	A	A	A	H	A	A	A	G	G	A	H	A	A	A	H	H	H	G
JAX00058768	15	8820287	1	G	A	G	G	G	G	G	A	A	G	G	G	H	G	G	G	G	H	H	H	H	A	A	A	G	G	A	G	G	G	G	H	G	G	G	A	A	G	H	G	G	G	H	H	H	A
JAX00058769	15	8820414	1	T	C	T	T	T	T	T	C	C	T	T	T	H	T	T	T	T	H	H	H	H	C	C	C	T	T	C	T	T	T	T	H	T	T	T	C	C	T	H	T	T	T	H	H	H	C
JAX00392950	15	8821238	1	C	T	C	C	C	C	C	C	T	C	C	C	H	C	C	C	C	H	C	H	H	C	T	C	C	C	C	C	C	C	C	H	C	C	C	T	T	C	H	C	C	C	C	H	C	C
JAX00392951	15	8827628	0	A	G	A	A	A	A	A	G	G	A	A	A	H	A	A	A	A	H	H	H	H	G	G	G	A	A	G	A	A	A	A	H	A	A	A	G	G	A	H	A	A	A	H	H	H	G
JAX00392952	15	8831545	0	C	T	C	C	C	C	C	T	C	C	C	C	C	C	C	C	C	C	H	C	C	T	C	T	C	C	T	C	C	C	C	C	C	C	C	C	C	C	C	C	C	C	H	C	H	T
JAX00392953	15	8836208	1	C	T	C	C	C	C	C	T	C	C	C	C	C	C	C	C	C	C	H	C	C	T	C	T	C	C	T	C	C	C	C	C	C	C	C	C	C	C	C	C	C	C	H	C	H	T
JAX00058773	15	8898046	1	T	C	T	T	T	T	T	T	C	T	T	T	H	T	T	T	T	H	T	H	H	T	C	T	T	T	T	T	T	T	T	H	T	T	T	C	C	T	H	T	T	T	T	H	T	T
JAX00058774	15	8898070	0	C	T	C	C	C	C	C	T	T	C	C	C	H	C	C	C	C	H	H	H	H	T	T	T	C	C	T	C	C	C	C	H	C	C	C	T	T	C	H	C	C	C	H	H	H	T
JAX00392957	15	8898189	1	G	T	G	G	G	G	G	T	T	G	G	G	H	G	G	G	G	H	H	H	H	T	T	T	G	G	T	G	G	G	G	H	G	G	G	T	T	G	H	G	G	G	H	H	H	T
JAX00392962	15	8904656	1	A	G	A	A	A	A	A	A	G	A	A	A	H	A	A	A	A	H	A	H	H	A	G	A	A	A	A	A	A	A	A	H	A	A	A	G	G	A	H	A	A	A	A	H	A	A
JAX00058775	15	8918893	0	C	T	C	C	C	C	C	C	T	C	C	C	H	C	C	C	C	H	H	H	H	C	T	C	C	C	C	C	C	C	C	H	C	C	C	T	T	C	H	C	C	C	C	H	C	C
JAX00392963	15	8920939	0	T	G	T	T	T	T	T	G	T	T	T	T	T	T	T	T	T	T	H	T	T	G	T	G	T	T	G	T	T	T	T	T	T	T	T	T	T	T	T	T	T	T	H	T	G	G
JAX00392964	15	8923914	1	C	T	C	C	C	C	C	C	T	C	C	C	H	C	C	C	C	H	C	H	H	C	T	C	C	C	C	C	C	C	C	H	C	C	C	T	T	C	H	C	C	C	C	H	C	C
JAX00392967	15	8925261	1	G	T	G	G	G	G	G	G	T	G	G	G	H	G	G	G	G	H	G	H	H	G	T	G	G	G	G	G	G	G	G	H	G	G	G	T	T	G	H	G	G	G	G	H	G	G
JAX00058776	15	8926550	1	A	G	G	A	G	G	A	G	G	G	A	G	G	G	A	G	A	G	G	G	H	G	G	G	A	G	G	G	G	H	G	H	G	A	G	G	G	G	G	G	G	G	G	G	G	G
JAX00058778	15	8938595	0	A	G	A	A	G	A	A	G	G	G	A	G	H	A	A	G	A	G	G	G	H	G	G	G	A	H	G	G	G	A	G	H	A	A	G	G	G	A	G	H	H	A	G	G	G	G
JAX00392971	15	8941877	0	C	G	C	C	C	C	C	G	G	G	C	C	H	C	C	C	C	G	H	G	H	G	G	G	C	H	G	G	G	C	C	H	C	C	G	G	G	C	G	C	C	C	G	H	G	G
JAX00392972	15	8942253	0	C	T	C	C	C	C	C	C	C	T	C	C	C	C	C	C	C	H	C	H	C	C	C	C	C	H	C	T	T	C	C	C	C	C	T	C	C	C	H	C	C	C	H	C	H	C
JAX00392973	15	8942997	0	G	T	G	G	G	G	G	T	G	G	G	G	G	G	G	G	G	G	H	G	G	T	G	T	G	G	T	G	G	G	G	G	G	G	G	G	G	G	G	G	G	G	H	G	H	T
JAX00392976	15	8993018	0	A	C	A	A	A	A	A	A	C	A	A	A	H	A	A	A	A	C	A	H	H	A	C	A	A	A	A	A	A	A	A	H	A	A	A	C	C	A	H	A	A	A	A	H	A	A
JAX00392977	15	8993461	1	T	C	T	T	T	T	T	C	T	T	T	T	T	T	T	T	T	T	H	T	T	C	T	C	T	T	C	T	T	T	T	T	T	T	T	T	T	T	T	T	T	T	H	T	H	C
JAX00392978	15	8993533	1	G	A	A	G	G	A	G	G	G	G	G	G	H	A	G	G	G	G	G	G	G	G	G	G	G	H	G	G	G	H	G	G	A	G	G	G	G	A	G	H	H	A	G	G	G	G
JAX00058781	15	8995821	1	G	A	A	G	G	A	G	G	G	G	G	G	H	A	G	G	G	G	G	G	G	G	G	G	G	H	G	G	G	H	G	G	A	G	G	G	G	A	G	H	H	A	G	G	G	G
JAX00058782	15	9014311	0	G	A	G	G	A	G	G	G	G	G	G	A	G	G	G	A	G	G	H	G	G	G	G	G	G	G	G	G	G	G	A	G	G	G	G	G	G	G	G	H	H	G	G	A	G	G
JAX00392979	15	9039345	0	A	C	A	A	A	A	A	C	C	A	A	A	H	A	A	A	A	H	H	H	H	C	C	C	A	A	C	A	A	A	A	H	A	A	A	C	C	A	H	A	A	A	H	H	H	C
JAX00058784	15	9039603	0	G	A	A	G	G	A	G	A	A	G	G	G	A	A	G	G	G	H	H	H	H	A	A	A	G	G	A	G	G	H	G	G	A	G	G	A	A	A	G	H	H	A	H	H	H	A
JAX00058785	15	9042617	0	A	G	G	A	A	G	A	G	G	A	A	A	G	G	A	A	A	H	H	H	H	G	G	G	A	H	G	A	A	H	A	H	G	A	A	G	G	G	H	H	H	G	H	H	H	G
JAX00392980	15	9043349	1	A	C	A	A	A	A	A	C	A	A	A	A	A	A	A	A	A	A	H	A	A	C	A	C	A	A	C	A	A	A	A	A	A	A	A	A	A	A	A	A	A	A	H	A	H	C
JAX00392982	15	9046968	1	A	G	A	A	A	A	A	A	G	A	A	A	H	A	A	A	A	H	A	H	H	A	G	A	A	A	A	A	A	A	A	H	A	A	A	G	G	A	H	A	A	A	A	H	A	A
JAX00058786	15	9047818	0	T	G	G	T	T	G	T	T	T	T	T	T	H	G	T	T	T	T	T	T	T	T	T	T	T	H	T	T	T	H	T	T	G	T	T	T	T	G	T	H	H	G	T	T	T	T
JAX00206274	15	9054656	1	A	G	A	A	A	A	A	G	G	A	A	A	H	A	A	A	A	H	H	H	H	G	G	G	A	A	G	A	A	A	A	H	A	A	A	G	G	A	H	A	A	A	H	H	H	G
JAX00392985	15	9065938	1	C	G	C	C	C	C	C	C	G	C	C	C	H	C	C	C	C	H	C	H	H	C	G	C	C	C	C	C	C	C	C	H	C	C	C	G	G	C	H	C	C	C	C	H	C	C
JAX00392986	15	9091907	0	A	T	A	A	A	A	A	T	T	T	A	A	H	A	A	A	A	T	H	T	H	T	T	T	A	H	T	T	T	A	A	H	A	A	T	T	T	A	T	A	A	A	T	H	T	T
JAX00392991	15	9106268	0	C	T	C	C	C	C	C	C	T	C	C	C	H	C	C	C	C	H	C	C	H	C	T	C	C	C	C	C	C	C	C	C	C	C	C	T	T	C	C	C	C	C	C	H	C	C
JAX00392992	15	9123351	0	T	C	C	T	T	C	C	T	T	T	T	T	H	C	T	T	T	T	T	T	H	T	T	T	T	H	T	T	T	H	T	T	C	T	T	T	T	C	T	H	H	C	T	T	T	T
JAX00058791	15	9124240	1	C	T	T	C	C	T	T	T	T	C	C	C	T	T	C	C	C	H	H	H	T	T	T	T	C	H	T	C	C	H	C	H	T	C	C	T	T	T	H	H	H	T	H	H	H	T
JAX00392994	15	9127412	1	T	G	G	T	T	G	G	G	G	T	T	T	G	G	T	T	T	H	H	H	G	G	G	G	T	H	G	T	T	H	T	H	G	T	T	G	G	G	H	H	H	G	H	H	H	G
JAX00392995	15	9129040	0	A	G	G	A	A	G	G	G	G	A	H	H	G	G	A	H	A	H	H	H	G	G	G	G	A	H	G	A	A	H	A	H	G	A	A	G	G	G	H	H	H	G	H	H	H	G
JAX00392997	15	9130030	0	T	C	C	T	T	C	C	C	C	T	T	T	C	C	T	T	T	H	H	H	C	C	C	C	T	H	C	T	T	H	T	H	C	T	T	C	C	C	H	H	H	C	H	H	H	C
JAX00392999	15	9132077	1	G	A	G	G	G	G	G	A	A	A	G	G	H	G	G	G	G	A	H	A	H	A	A	A	G	H	A	A	A	G	G	H	G	G	A	A	A	G	A	G	G	G	A	H	A	A
JAX00393000	15	9132529	0	G	C	G	G	G	G	G	C	G	G	G	G	G	G	G	G	G	G	H	G	G	C	G	C	G	G	C	G	G	G	G	G	G	G	G	G	G	G	G	G	G	G	H	G	H	C
JAX00393001	15	9133699	1	A	T	A	A	A	A	A	A	T	A	A	A	H	A	A	A	A	H	A	H	H	A	T	A	A	A	A	A	A	A	A	H	A	A	A	T	T	A	H	A	A	A	A	H	A	A
JAX00058794	15	9181151	0	C	T	C	C	C	C	C	C	C	T	H	C	C	C	C	C	C	H	C	H	C	C	C	C	C	H	C	T	T	C	C	C	C	C	T	C	C	C	H	C	C	C	H	C	H	C
JAX00058795	15	9182218	0	C	G	G	C	C	G	G	C	C	C	C	C	H	G	C	C	C	C	C	C	H	C	C	C	C	H	C	C	C	H	C	C	G	C	C	C	C	G	C	H	H	G	C	C	C	C
JAX00058796	15	9183376	0	T	C	C	T	T	C	C	T	T	T	T	T	H	C	T	T	T	T	T	T	H	T	T	T	T	H	T	T	T	C	T	T	C	T	T	T	T	C	T	H	H	C	T	T	T	T
JAX00393002	15	9229917	1	A	G	A	A	A	A	A	A	G	A	A	A	H	A	A	A	A	H	A	H	H	A	G	A	A	A	A	A	A	A	A	H	A	A	A	G	G	A	H	A	A	A	A	H	A	A
JAX00393005	15	9246467	0	C	A	C	C	C	C	C	C	A	C	C	C	H	C	C	C	C	H	C	H	H	C	A	C	C	C	C	C	C	C	C	C	C	C	C	A	A	C	H	C	C	C	C	H	C	C
JAX00058801	15	9268893	1	C	T	T	C	T	T	T	T	T	C	C	T	T	T	C	T	C	H	T	H	T	T	T	T	C	H	T	C	C	H	T	C	T	C	C	T	T	T	H	T	T	T	H	T	H	T
JAX00393012	15	9309192	0	C	T	C	C	C	C	C	T	T	T	C	C	H	C	C	C	C	T	H	T	H	T	T	T	C	H	T	T	T	C	C	H	C	C	T	T	T	C	T	C	C	C	T	H	T	T
JAX00058804	15	9311614	0	A	C	A	A	A	A	A	C	C	A	A	A	H	A	A	A	A	H	H	H	H	C	C	C	A	A	C	A	A	A	A	A	A	A	A	C	C	A	H	A	A	A	H	H	H	C
JAX00393014	15	9312204	0	G	A	G	G	G	G	G	A	A	G	G	G	G	G	G	G	G	G	G	G	G	A	A	A	G	G	A	G	G	G	G	G	G	G	G	A	A	G	G	G	G	G	G	G	G	A
JAX00393016	15	9347387	1	C	T	C	C	C	C	C	C	T	C	C	C	H	C	C	C	C	H	C	H	H	C	T	C	C	C	C	C	C	C	C	C	C	C	C	T	T	C	H	C	C	C	C	H	C	C
JAX00393017	15	9351278	1	G	A	G	G	G	G	G	A	A	G	G	G	H	G	G	G	G	H	H	H	H	A	A	A	G	G	A	G	G	G	G	G	G	G	G	A	A	G	H	G	G	G	H	H	H	A
JAX00393018	15	9352055	1	T	C	T	T	T	T	T	C	C	T	T	T	H	T	T	T	T	H	H	H	H	C	C	C	T	T	C	T	T	T	T	T	T	T	T	C	C	T	H	T	T	T	H	H	H	C
JAX00393019	15	9356615	1	C	A	C	C	C	C	C	C	C	A	C	C	C	C	C	C	C	H	C	H	C	C	C	C	C	H	C	A	A	C	C	H	C	C	A	C	C	C	H	C	C	C	H	C	H	C
JAX00058807	15	9356882	0	T	C	T	T	C	T	T	C	C	C	T	C	H	T	T	C	T	C	C	C	H	C	C	C	T	H	C	C	C	T	C	H	T	T	C	C	C	T	C	H	H	T	C	C	C	C
JAX00393020	15	9377113	0	G	A	G	G	G	G	G	G	G	A	G	G	G	G	G	G	G	H	G	H	G	G	G	G	G	H	G	A	A	G	G	G	G	G	A	G	G	G	H	G	G	G	H	G	H	G
JAX00058809	15	9389680	1	T	C	T	T	C	T	T	C	C	C	T	C	H	T	T	C	T	C	C	C	H	C	C	C	T	H	C	C	C	T	C	H	T	T	C	C	C	T	C	H	H	T	C	C	C	C
JAX00058811	15	9394428	1	G	A	G	G	A	G	G	A	A	A	G	A	H	G	G	A	G	A	A	A	H	A	A	A	G	H	A	A	A	G	A	H	G	G	A	A	A	G	A	H	H	G	A	A	A	A
JAX00393022	15	9396808	0	G	A	G	G	G	G	G	G	A	G	G	G	H	G	G	G	G	H	G	H	H	G	A	G	G	G	G	G	G	G	G	H	G	G	G	A	A	G	H	G	G	G	G	H	G	G
JAX00393024	15	9400513	1	G	A	G	G	G	G	G	A	G	G	G	G	G	G	G	G	G	G	H	G	G	A	G	A	G	G	A	G	G	G	G	G	G	G	G	G	G	G	G	G	G	G	H	G	H	A
JAX00393025	15	9404980	0	A	T	A	A	A	A	A	T	T	A	A	A	H	A	A	A	A	H	H	H	H	T	T	T	A	A	T	A	A	A	A	H	A	A	A	T	T	A	H	A	A	A	T	H	H	T
JAX00393026	15	9408305	0	C	G	C	C	C	C	C	G	C	C	C	C	C	C	C	C	C	C	H	C	C	G	C	G	C	C	G	C	C	C	C	C	C	C	C	C	C	C	C	C	C	C	H	C	H	G
JAX00058812	15	9411537	0	T	C	C	T	C	C	C	C	C	C	T	C	C	C	T	C	T	C	C	C	C	C	C	C	T	C	C	C	C	H	C	H	C	T	C	C	C	C	C	C	C	C	C	C	C	C
JAX00393028	15	9435227	1	A	G	A	A	A	A	A	G	G	G	A	A	H	A	A	A	A	G	H	G	H	G	G	G	A	H	G	G	G	A	A	H	A	A	G	G	G	A	G	A	A	A	G	H	G	G
JAX00206280	15	9436529	1	A	C	A	A	A	A	A	C	C	A	A	A	H	A	A	A	A	H	H	H	H	C	C	C	A	A	C	A	A	A	A	H	A	A	A	C	C	A	H	A	A	A	H	H	H	C
JAX00393029	15	9437919	1	T	G	T	T	T	T	T	G	G	G	T	T	H	T	T	T	T	G	H	G	H	G	G	G	T	H	G	G	G	T	T	H	T	T	G	G	G	T	G	T	T	T	G	H	G	G
JAX00058815	15	9466336	1	G	A	G	G	A	G	G	G	G	A	G	A	G	G	G	A	G	H	H	H	G	G	G	G	G	H	G	A	A	G	A	G	G	G	A	G	G	G	H	H	H	G	H	H	H	G
JAX00393033	15	9472612	1	G	A	G	G	G	G	G	A	G	G	G	G	G	G	G	G	G	G	H	G	G	A	G	A	G	G	A	G	G	G	G	G	G	G	G	G	G	G	G	G	G	G	H	G	H	A
JAX00393034	15	9476736	0	A	C	A	A	C	A	A	C	C	C	A	C	H	A	A	C	A	C	C	C	H	C	C	C	A	H	C	C	C	A	C	H	A	A	C	C	C	A	C	H	H	A	C	C	C	C
JAX00393035	15	9477448	0	A	G	A	A	A	A	A	A	A	G	A	A	A	A	A	A	A	H	A	H	A	A	A	A	A	H	A	G	G	A	A	A	A	A	G	A	A	A	H	A	A	A	H	A	H	A
JAX00393036	15	9477622	1	G	A	G	G	G	G	G	G	G	A	G	G	G	G	G	G	G	H	G	H	G	G	G	G	G	H	G	A	A	G	G	G	G	G	A	G	G	G	H	G	G	G	H	G	H	G
JAX00058818	15	9494335	1	A	G	A	A	G	A	A	G	G	G	A	G	H	A	A	G	A	G	G	G	H	G	G	G	A	H	G	G	G	A	G	H	A	A	G	G	G	A	G	H	H	A	G	G	G	G
JAX00393039	15	9501598	0	G	A	G	G	G	G	G	A	A	G	G	G	H	G	G	G	G	H	G	H	H	A	A	A	G	G	A	G	G	G	G	H	G	G	G	A	A	G	H	G	G	G	H	H	G	A
JAX00393040	15	9509525	0	C	T	C	C	C	C	C	C	C	T	C	C	C	C	C	C	C	H	C	H	C	C	C	C	C	H	C	T	T	C	C	C	C	C	T	C	C	C	H	C	C	C	H	C	H	C
JAX00058821	15	9529840	0	C	T	C	C	T	C	C	T	T	T	C	T	H	C	C	T	C	T	T	T	H	T	T	T	C	H	T	T	T	C	T	H	C	C	T	T	T	C	T	H	H	C	T	T	T	T
JAX00058822	15	9530086	1	A	G	G	A	G	G	G	G	G	G	A	G	G	G	A	G	A	G	G	G	G	G	G	G	A	G	G	G	G	H	G	H	G	A	G	G	G	G	G	G	G	G	G	G	G	G
JAX00393043	15	9533735	1	G	A	G	G	G	G	G	G	A	G	G	G	H	G	G	G	G	H	G	H	H	G	A	G	G	G	G	G	G	G	G	H	G	G	G	A	A	G	H	G	G	G	G	H	G	G
JAX00393044	15	9537773	0	C	T	C	C	C	C	C	T	C	C	C	C	C	C	C	C	C	C	H	C	C	T	C	T	C	C	T	C	C	C	C	C	C	C	C	C	C	C	C	C	C	C	H	C	H	T
JAX00058823	15	9541637	0	T	C	C	T	C	C	C	C	C	C	T	C	C	C	T	C	T	C	C	C	C	C	C	C	T	C	C	C	C	H	C	H	C	T	C	C	C	C	C	C	C	C	C	C	C	C
JAX00206284	15	9547590	0	G	A	G	G	G	G	G	A	A	G	G	G	H	G	G	G	G	H	G	H	H	A	A	A	G	G	A	G	G	G	G	H	G	G	G	A	A	G	H	G	G	G	H	H	H	A
JAX00393047	15	9550093	1	G	A	G	G	G	G	G	A	A	G	G	G	H	G	G	G	G	H	H	H	H	A	A	A	G	G	A	G	G	G	G	H	G	G	G	A	A	G	H	G	G	G	H	H	H	A
JAX00393048	15	9554484	0	G	A	G	G	G	G	G	A	G	G	G	G	G	G	G	G	G	G	A	G	G	A	G	A	G	G	A	G	G	G	G	G	G	G	G	G	G	G	G	G	G	G	H	G	H	A
JAX00393049	15	9556234	0	A	G	A	A	A	A	A	A	G	A	A	A	H	A	A	A	A	H	A	H	H	A	G	A	A	A	A	A	A	A	A	H	A	A	A	G	G	A	H	A	A	A	A	H	A	A
JAX00393052	15	9557231	0	T	C	C	T	T	T	C	T	T	T	T	T	H	T	T	T	T	T	T	T	H	T	T	T	T	T	T	T	T	H	T	T	C	T	T	T	T	C	T	T	H	C	T	T	T	T
JAX00058824	15	9570768	0	C	T	C	C	T	T	C	C	C	C	C	T	C	T	C	T	C	C	H	C	C	C	C	C	C	H	C	C	C	C	T	C	C	C	C	C	C	C	C	T	H	C	C	H	C	C
JAX00393054	15	9571457	1	A	G	A	A	A	A	A	G	G	A	A	A	H	A	A	A	A	H	H	H	H	G	G	G	A	A	G	A	A	A	A	H	A	A	A	G	G	A	H	A	A	A	H	H	H	G
JAX00393055	15	9578164	0	C	A	C	C	C	C	C	C	A	C	C	C	H	C	C	C	C	H	C	H	H	C	A	C	C	C	C	C	C	C	C	H	C	C	C	A	A	C	H	C	C	C	C	H	C	C
JAX00058825	15	9578915	0	G	A	A	G	A	A	A	G	G	A	G	A	H	A	G	A	G	H	H	H	H	G	G	G	G	A	G	A	A	H	A	G	A	G	A	G	G	A	H	A	A	A	H	H	H	G
JAX00058826	15	9579019	1	T	G	G	T	G	G	G	G	G	G	T	G	G	G	T	G	T	G	G	G	G	G	G	G	T	G	G	G	G	H	G	H	G	T	G	G	G	G	G	G	G	G	G	G	G	G
JAX00393056	15	9581412	0	T	C	T	T	T	T	T	C	T	T	T	T	T	T	T	T	T	T	H	T	T	C	T	C	T	T	C	T	T	T	T	T	T	T	T	T	T	T	T	T	T	T	H	T	H	C
JAX00393057	15	9591359	1	C	A	A	C	A	A	A	A	A	A	C	A	A	A	C	A	C	A	A	A	A	A	A	A	C	A	A	A	A	H	A	H	A	C	A	A	A	A	A	A	A	A	A	A	A	A
JAX00393058	15	9592394	1	C	T	C	C	T	T	C	C	C	C	C	T	C	T	C	T	C	C	H	C	C	C	C	C	C	H	C	C	C	C	T	C	C	C	C	C	C	C	C	T	H	C	C	H	C	C
JAX00393060	15	9592910	0	A	T	A	A	A	A	A	T	T	A	A	A	H	A	A	A	A	H	H	H	H	T	T	T	A	A	T	A	A	A	A	H	A	A	A	T	T	A	H	A	A	A	H	H	H	T
JAX00393061	15	9597877	1	A	G	A	A	A	A	A	G	G	A	A	A	H	A	A	A	A	H	H	H	H	G	G	G	A	A	G	A	A	A	A	H	A	A	A	G	G	A	H	A	A	A	H	H	H	G
JAX00058828	15	9619125	1	T	C	T	T	T	T	T	C	C	C	T	T	H	T	T	T	T	C	H	C	H	C	C	C	T	H	C	C	C	T	T	H	T	T	C	C	C	T	C	T	T	T	C	H	C	C
JAX00058829	15	9619191	1	T	C	T	T	T	T	T	T	C	C	T	T	H	T	T	T	T	C	T	C	H	T	C	T	T	H	T	C	C	T	T	H	T	T	C	C	C	T	C	T	T	T	H	H	H	T
JAX00393065	15	9622653	0	C	T	C	C	C	C	C	C	C	T	C	C	C	C	C	C	C	T	C	H	C	C	C	C	C	H	C	T	T	C	C	C	C	C	T	C	C	C	H	C	C	C	H	C	T	C
JAX00393066	15	9623563	0	T	C	T	T	T	T	T	T	C	T	T	T	H	T	T	T	T	C	T	H	H	T	C	T	T	T	T	T	T	T	T	H	T	T	T	C	C	T	H	T	T	T	T	H	T	T
JAX00393067	15	9623914	1	C	T	C	C	C	C	C	T	C	C	C	C	C	C	C	C	C	C	H	C	C	T	C	T	C	C	T	C	C	C	C	C	C	C	C	C	C	C	C	C	C	C	H	C	H	T
JAX00393068	15	9649552	1	C	T	C	C	C	C	C	T	C	C	C	C	C	C	C	C	C	C	H	C	C	T	C	T	C	C	T	C	C	C	C	C	C	C	C	C	C	C	C	C	C	C	H	C	H	T
JAX00393069	15	9655257	0	G	T	G	G	G	G	G	G	G	T	G	G	G	G	G	G	G	H	G	H	G	G	G	G	G	H	G	T	T	G	G	G	G	G	T	G	G	G	H	G	G	G	H	G	H	G
JAX00058830	15	9658204	1	G	T	G	G	G	G	G	T	T	G	G	G	H	G	G	G	G	H	H	H	H	T	T	T	G	G	T	G	G	G	G	H	G	G	G	T	T	G	H	G	G	G	H	H	H	T
JAX00058831	15	9658409	0	A	C	A	A	A	A	A	C	A	A	A	A	A	A	A	A	A	A	H	A	A	C	A	C	A	A	C	A	A	A	A	A	A	A	A	A	A	A	A	A	A	A	H	A	H	C
JAX00393070	15	9665304	1	C	T	C	C	C	C	C	C	T	C	C	C	H	C	C	C	C	H	C	H	H	C	T	C	C	C	C	C	C	C	C	H	C	C	C	T	T	C	H	C	C	C	C	H	C	C
JAX00393074	15	9693197	1	C	T	C	C	C	C	C	T	C	T	C	C	C	C	C	C	C	H	H	H	C	T	C	T	C	H	T	T	T	C	C	C	C	C	T	C	C	C	H	C	C	C	T	C	T	T
JAX00393076	15	9694869	0	C	T	C	C	C	C	C	T	C	C	C	C	C	C	C	C	C	C	C	C	C	H	C	T	C	C	T	C	C	C	C	C	C	C	C	C	C	C	C	C	C	C	H	C	H	T
JAX00058835	15	9701854	1	T	C	T	T	T	T	T	C	T	T	T	T	T	T	T	T	T	T	T	T	T	C	T	C	T	T	C	T	T	T	T	T	T	T	T	T	T	T	T	T	T	T	H	T	H	C
JAX00393078	15	9702248	1	G	A	G	G	G	G	G	A	A	G	G	G	H	G	G	G	G	H	G	H	H	A	A	A	G	G	A	G	G	G	G	H	G	G	G	A	A	G	H	G	G	G	H	H	H	A
JAX00393079	15	9704374	1	T	C	C	T	T	T	C	T	T	T	T	T	H	T	T	T	T	T	T	T	H	T	T	T	T	T	T	T	T	H	T	T	C	T	T	T	T	C	T	T	H	C	T	T	T	T
JAX00393080	15	9713892	0	T	G	T	T	T	T	T	T	G	T	T	T	H	T	T	T	T	H	T	H	H	T	G	T	T	T	T	T	T	T	T	H	T	T	T	G	G	T	H	T	T	T	T	H	T	T
JAX00058837	15	9754005	0	A	G	G	A	G	G	G	G	G	G	A	G	G	G	A	G	A	G	G	G	G	G	G	G	A	G	G	G	G	H	G	H	G	A	G	G	G	G	G	G	G	G	G	G	G	G
JAX00393087	15	9757767	1	A	G	A	A	A	A	A	G	A	A	A	A	A	A	A	A	A	A	A	A	A	G	A	G	A	A	G	A	A	A	A	A	A	A	A	A	A	A	A	A	A	A	H	A	H	G
JAX00393088	15	9781068	0	C	T	C	C	C	C	C	T	C	C	C	C	C	C	C	C	C	C	T	C	C	T	C	T	C	H	T	C	C	C	C	C	C	C	C	C	C	C	C	C	C	C	H	C	H	T
JAX00393091	15	9786520	0	C	T	C	C	C	C	C	T	T	C	C	C	H	C	C	C	C	H	C	H	H	T	T	T	C	C	T	C	C	C	C	H	C	C	C	T	T	C	H	C	C	C	H	H	H	T
JAX00393092	15	9788073	1	G	T	G	G	G	G	G	G	T	G	G	G	H	G	G	G	G	H	G	H	H	G	T	G	G	G	G	G	G	G	G	H	G	G	G	T	T	G	H	G	G	G	G	H	G	G
JAX00058842	15	9807193	0	C	T	T	C	T	T	T	T	C	T	C	T	H	T	C	T	C	H	T	H	H	T	C	T	C	T	T	T	T	C	T	C	T	C	T	C	C	T	H	T	T	T	T	H	T	T
JAX00058843	15	9808549	1	A	T	T	A	T	T	T	T	T	T	A	T	T	T	A	T	A	T	T	T	T	T	T	T	A	T	T	T	T	A	T	H	T	A	T	T	T	T	T	T	T	T	T	T	T	T
JAX00393094	15	9815624	0	A	G	A	A	A	A	A	G	A	A	A	A	A	A	A	A	A	A	H	A	A	G	A	G	A	A	G	A	A	A	A	A	A	A	A	A	A	A	A	A	A	A	H	A	H	G
JAX00393095	15	9822690	0	C	T	T	C	T	T	T	C	C	T	C	T	H	T	C	T	C	H	H	H	H	C	C	C	C	T	C	T	T	C	T	C	T	C	T	C	C	T	H	T	T	T	H	H	H	C
JAX00393096	15	9824335	1	G	A	G	G	G	G	G	G	A	G	G	G	H	G	G	G	G	H	G	H	H	G	A	G	G	G	G	G	G	G	G	H	G	G	G	A	A	G	H	G	G	G	G	H	G	G
JAX00393097	15	9824467	0	C	T	C	C	C	C	C	T	T	C	C	C	H	C	C	C	C	H	H	H	H	T	T	T	C	C	T	C	C	C	C	H	C	C	C	T	T	C	H	C	C	C	H	H	H	T
JAX00393098	15	9831472	1	A	G	A	A	A	A	A	G	G	A	A	A	H	A	A	A	A	H	H	H	H	G	G	G	A	A	G	A	A	A	A	H	A	A	A	G	G	A	H	A	A	A	H	H	H	G
JAX00058844	15	9834820	1	A	G	G	A	G	G	G	G	G	G	A	G	G	G	A	G	A	G	G	G	G	G	G	G	A	G	G	G	G	A	G	H	G	A	G	G	G	G	G	G	G	G	G	G	G	G
JAX00058846	15	9859429	1	C	G	C	C	C	C	C	C	G	C	C	C	H	C	C	C	C	H	C	H	H	C	G	C	C	C	C	C	C	C	C	H	C	C	C	G	G	C	H	C	C	C	C	H	C	C
JAX00058847	15	9860793	1	A	G	A	A	A	A	A	G	G	A	A	A	H	A	A	A	A	H	H	H	H	G	G	G	A	A	G	A	A	A	A	H	A	A	A	G	G	A	H	A	A	A	H	H	H	G
JAX00206289	15	9862014	1	T	C	T	T	T	T	T	C	C	T	T	T	H	T	T	T	T	H	H	H	H	C	C	C	T	T	C	T	T	T	T	H	T	T	T	C	C	T	H	T	T	T	H	H	H	C
JAX00206290	15	9862413	0	G	A	G	G	G	G	G	G	A	G	G	G	H	G	G	G	G	H	G	H	H	G	A	G	G	G	G	G	G	G	G	H	G	G	G	A	A	G	H	G	G	G	G	H	G	G
JAX00393100	15	9883792	0	G	A	G	G	G	G	G	A	G	G	G	G	G	G	G	G	G	G	H	G	G	A	G	A	G	G	A	G	G	G	G	G	G	G	G	G	G	G	G	G	G	G	H	G	H	A
JAX00058849	15	9899014	1	A	C	A	A	A	A	A	A	C	A	A	A	H	A	A	A	A	H	A	H	H	A	C	A	A	A	A	A	A	A	A	H	A	A	A	C	C	A	H	A	A	A	A	H	A	A
JAX00058850	15	9899535	1	A	G	A	A	A	A	A	A	G	A	A	A	H	A	A	A	A	H	A	H	H	A	G	A	A	A	A	A	A	A	A	H	A	A	A	G	G	A	H	A	A	A	A	H	A	A
JAX00393102	15	9900344	0	T	G	T	T	T	T	T	G	G	T	T	T	H	T	T	T	T	H	H	H	H	G	G	G	T	T	G	T	T	T	T	H	T	T	T	G	G	T	H	T	T	T	H	H	H	G
JAX00393103	15	9900528	1	C	T	C	C	C	C	C	C	T	C	C	C	H	C	C	C	C	H	C	H	H	C	T	C	C	C	C	C	C	C	C	H	C	C	C	T	T	C	H	C	C	C	C	H	C	C
JAX00393106	15	9926384	0	G	A	G	G	G	G	G	G	A	G	G	G	H	G	G	G	G	H	G	H	H	G	A	G	G	G	G	G	G	G	G	H	G	G	G	A	A	G	G	G	G	G	G	H	G	G
JAX00058853	15	9944235	1	C	T	T	C	T	T	T	C	C	C	C	T	H	T	C	T	C	C	H	C	H	C	C	C	C	H	C	C	C	H	T	C	T	C	C	C	C	T	C	T	T	T	C	H	C	C
JAX00058854	15	9963626	1	G	A	A	G	A	A	A	G	G	A	G	A	H	A	G	A	G	H	H	H	H	G	G	G	G	A	G	A	A	H	A	G	A	G	A	G	G	A	H	A	A	A	H	H	H	G
JAX00058855	15	9972933	0	A	G	G	A	G	G	G	G	G	G	A	G	G	G	A	G	A	G	G	G	G	G	G	G	A	G	G	G	G	H	G	H	G	A	G	G	G	G	G	G	G	G	G	G	G	G
JAX00058856	15	9974333	0	T	C	C	T	C	C	C	C	C	C	T	C	C	C	T	C	T	C	C	C	C	C	C	C	T	C	C	C	C	H	C	H	C	T	C	C	C	C	C	C	C	C	C	C	C	C
JAX00393109	15	9985771	1	T	C	C	T	C	C	C	C	C	C	T	C	C	C	T	C	T	C	C	C	C	C	C	C	T	C	C	C	C	H	C	H	C	T	C	C	C	C	C	C	C	C	C	C	C	C
JAX00206291	15	9994393	0	T	C	T	T	T	T	T	C	C	T	T	T	H	T	T	T	T	H	H	H	C	C	C	C	T	T	C	T	T	T	T	H	T	T	T	C	C	T	H	T	T	T	H	H	H	C
JAX00058857	15	10014410	1	C	G	G	C	G	G	C	G	G	G	C	G	G	G	C	G	C	G	G	G	G	G	G	G	C	G	G	G	G	H	G	H	G	C	G	G	G	G	G	G	G	G	G	G	G	G
JAX00393112	15	10017090	0	T	C	T	T	T	T	T	C	C	T	T	T	H	T	T	T	T	H	H	C	C	C	C	C	T	T	C	T	T	T	T	H	T	T	T	C	C	T	H	T	T	T	H	H	H	C
JAX00393114	15	10021455	1	A	G	A	A	A	A	A	G	G	G	A	A	H	A	A	A	A	G	H	G	G	G	G	G	A	H	G	G	G	A	A	H	A	A	G	G	G	A	G	A	A	A	G	H	G	G
JAX00393115	15	10026368	0	C	A	C	C	C	C	C	C	A	C	C	C	H	C	C	C	C	H	C	C	A	C	A	C	C	C	C	C	C	C	C	H	C	C	C	A	A	C	H	C	C	C	C	H	C	C
JAX00393116	15	10027220	1	T	A	T	T	T	T	T	T	A	T	T	T	H	T	T	T	T	H	T	H	A	T	A	T	T	T	T	T	T	T	T	H	T	T	T	A	A	T	H	T	T	T	T	H	T	T
JAX00393117	15	10028211	1	G	A	G	G	G	G	G	A	A	A	G	G	H	G	G	G	G	A	H	A	A	A	A	A	G	H	A	A	A	G	G	H	G	G	A	A	A	G	A	G	G	G	A	H	A	A
JAX00058859	15	10035731	0	T	C	C	T	C	C	T	C	C	C	T	C	C	C	T	C	T	C	C	C	C	C	C	C	T	C	C	C	C	H	C	H	C	T	C	C	C	C	C	C	C	C	C	C	C	C
JAX00393120	15	10036401	1	C	T	C	C	C	C	C	C	C	T	C	C	C	C	C	C	C	H	C	H	C	C	C	C	C	H	C	T	T	C	C	C	C	C	T	C	C	C	H	C	C	C	H	C	H	C
JAX00393122	15	10051650	1	T	C	T	T	T	T	T	T	C	C	T	T	H	T	T	T	T	C	T	C	C	T	C	T	T	H	T	C	C	T	T	H	T	T	C	C	C	T	C	T	T	T	H	H	H	T
JAX00058861	15	10051933	1	G	A	G	G	G	G	G	A	A	G	G	G	H	G	G	G	G	H	H	H	A	A	A	A	G	G	A	G	G	G	G	H	G	G	G	A	A	G	H	G	G	G	H	H	H	A
JAX00393124	15	10054561	0	A	G	A	A	A	A	A	A	A	G	A	A	A	A	A	A	A	H	A	H	A	H	A	A	A	H	A	G	G	A	A	A	A	A	G	A	A	A	H	A	A	A	G	A	G	A
JAX00393127	15	10065692	1	A	G	A	A	A	A	A	A	G	A	A	A	H	A	A	A	A	H	A	H	G	A	G	A	A	A	A	A	A	A	A	H	A	A	A	G	G	A	H	A	A	A	A	H	A	A
JAX00058862	15	10066827	0	G	A	A	G	G	G	G	G	G	G	G	G	H	G	G	G	G	G	G	G	G	G	G	G	G	G	G	G	G	H	G	G	A	G	G	G	G	A	G	G	G	A	G	G	G	G
JAX00393128	15	10076881	1	A	G	A	A	A	A	A	A	G	A	A	A	H	A	A	A	A	H	A	H	G	A	G	A	A	A	A	A	A	A	A	H	A	A	A	G	G	A	H	A	A	A	A	H	A	A
JAX00393130	15	10126842	0	T	C	T	T	T	T	T	C	T	T	T	T	T	T	T	T	T	T	H	T	T	C	T	C	T	T	C	T	T	T	T	T	T	T	T	T	T	T	T	T	T	T	H	T	H	C
JAX00058867	15	10132962	1	T	C	T	T	T	T	T	C	C	T	T	T	H	T	T	T	T	H	H	H	H	C	C	C	T	T	C	T	T	T	T	H	T	T	T	C	C	T	H	T	T	T	H	H	H	C
JAX00393131	15	10151331	0	A	G	A	A	A	A	A	G	A	A	A	A	A	A	A	A	A	A	H	A	A	G	A	G	A	A	G	A	A	A	A	A	A	A	A	A	A	A	A	A	A	A	H	A	H	G
JAX00393132	15	10155574	1	G	A	G	G	G	G	G	A	G	G	G	G	G	G	G	G	G	G	H	G	G	A	G	A	G	G	A	G	G	G	G	G	G	G	G	G	G	G	G	G	G	G	H	G	H	A
JAX00393133	15	10170620	1	T	C	T	T	T	T	T	T	C	T	T	T	H	T	T	T	T	H	T	H	H	T	C	T	T	T	T	T	T	T	T	H	T	T	T	C	C	T	H	T	T	T	T	H	T	T
JAX00393135	15	10170939	1	G	A	G	G	G	G	G	G	A	G	G	G	H	G	G	G	G	H	G	H	H	G	A	G	G	G	G	G	G	G	G	H	G	G	G	A	A	G	H	G	G	G	G	H	G	G
JAX00058870	15	10180126	1	G	A	G	G	G	G	G	A	G	G	G	G	G	G	G	G	G	G	H	G	G	A	G	A	G	G	A	G	G	G	G	G	G	G	G	G	G	G	G	G	G	G	H	G	H	A
JAX00206299	15	10193148	1	C	T	C	C	C	C	C	C	T	C	C	C	H	C	C	C	C	H	C	H	H	C	T	C	C	C	C	C	C	C	C	H	C	C	C	T	T	C	H	C	C	C	C	H	C	C
JAX00393139	15	10204441	0	G	A	G	G	G	G	G	G	G	A	G	G	G	G	G	G	G	H	G	H	G	G	G	G	G	H	G	A	A	G	G	G	G	G	A	G	G	G	H	G	G	G	H	G	H	G
JAX00393140	15	10204807	1	A	G	A	A	A	A	A	G	A	A	A	A	A	A	A	A	A	A	H	A	A	G	A	G	A	A	G	A	A	A	A	A	A	A	A	A	A	A	A	A	A	A	H	A	H	G
JAX00393142	15	10209883	1	G	A	G	G	A	A	G	G	G	G	G	A	G	A	G	A	G	G	H	G	G	G	G	G	G	H	G	G	G	G	A	G	G	G	G	G	G	G	G	A	H	G	G	H	G	G
JAX00393144	15	10211986	0	A	G	G	A	G	G	A	G	G	G	A	G	G	G	A	G	A	G	G	G	H	G	G	G	A	G	G	G	G	A	G	H	G	A	G	G	G	G	G	G	G	G	G	G	G	G
JAX00393146	15	10216205	1	C	T	C	C	C	C	C	C	T	C	C	C	H	C	C	C	C	H	C	H	H	C	T	C	C	C	C	C	C	C	C	H	C	C	C	T	T	C	H	C	C	C	C	H	C	C
JAX00058872	15	10218770	1	G	A	A	G	G	G	G	A	A	G	G	G	A	G	G	G	G	H	H	H	H	A	A	A	G	G	A	G	G	H	G	H	A	G	G	A	A	A	H	G	H	A	H	H	H	A
JAX00058873	15	10222419	1	C	T	T	C	C	C	C	T	C	C	C	C	H	C	C	C	C	C	H	C	C	T	C	T	C	C	T	C	C	H	C	C	T	C	C	C	C	T	C	C	H	T	H	C	H	T
JAX00393147	15	10224853	0	T	C	T	T	T	T	T	C	C	T	T	T	H	T	T	T	T	H	H	H	H	C	C	C	T	T	C	T	T	T	T	H	T	T	T	C	C	T	H	T	T	T	H	H	H	C
JAX00393149	15	10227012	0	A	T	A	A	A	A	A	T	A	A	A	A	A	A	A	A	A	A	H	A	A	T	A	T	A	A	T	A	A	A	A	A	A	A	A	A	A	A	A	A	A	A	H	A	H	T
JAX00058874	15	10239022	1	C	G	G	C	C	C	C	C	C	C	C	C	H	C	C	C	C	C	C	C	C	C	C	C	C	C	C	C	C	H	C	C	G	C	C	C	C	G	C	C	H	G	C	C	C	C
JAX00058875	15	10242202	1	G	A	A	G	G	G	G	A	A	G	G	G	A	G	G	G	G	H	H	H	H	A	A	A	G	G	A	G	G	H	G	H	A	G	G	A	A	A	H	G	H	A	H	H	H	A
JAX00058876	15	10248218	0	T	C	C	T	T	T	T	T	T	T	T	T	H	T	T	T	T	T	T	T	T	T	T	T	T	T	T	T	T	H	T	T	C	T	T	T	T	C	T	T	H	C	T	T	T	T
JAX00058877	15	10248446	0	A	G	G	A	A	A	A	G	G	A	A	A	G	A	A	A	A	H	H	H	H	G	G	G	A	A	G	A	A	H	A	H	G	A	A	G	G	G	H	A	H	G	H	H	H	G
JAX00393152	15	10273136	0	A	G	A	A	A	A	A	A	A	G	A	A	A	A	A	A	A	H	A	H	A	A	A	A	A	H	A	G	G	A	A	A	A	A	G	A	A	A	H	A	A	A	H	A	H	A
JAX00393153	15	10273592	1	A	G	G	A	A	A	A	G	G	A	A	A	G	A	A	A	A	H	H	H	H	G	G	G	A	A	G	A	A	H	A	H	G	A	A	G	G	G	H	A	H	G	H	H	H	G
JAX00393154	15	10276596	0	C	A	A	C	C	C	C	C	C	C	C	C	H	C	C	C	C	C	C	C	C	C	C	C	C	C	C	C	C	C	C	C	A	C	C	C	C	A	C	C	H	A	C	C	C	C
JAX00393155	15	10277074	0	T	C	T	T	T	T	T	C	T	T	T	T	T	T	T	T	T	T	H	T	T	C	T	C	T	T	C	T	T	T	T	T	T	T	T	T	T	T	T	T	T	T	H	T	H	C
JAX00058878	15	10282664	0	G	A	A	G	G	G	G	A	A	A	G	G	A	G	G	G	G	A	H	A	H	A	A	A	G	H	A	A	A	H	G	H	A	G	A	A	A	A	A	G	H	A	A	H	A	A
JAX00393157	15	10282918	1	G	A	G	G	G	G	G	G	A	G	G	G	H	G	G	G	G	H	G	H	H	G	A	G	G	G	G	G	G	G	G	H	G	G	G	A	A	G	H	G	G	G	G	H	G	G
JAX00393160	15	10303925	1	C	T	C	C	C	C	C	T	T	C	C	C	H	C	C	C	C	H	H	H	H	T	T	T	C	C	T	C	C	C	C	H	C	C	C	T	T	C	H	C	C	C	H	H	H	T
JAX00058880	15	10311950	1	A	C	A	A	C	C	A	A	A	A	A	C	A	C	A	C	A	A	H	A	A	A	A	A	A	H	A	A	A	A	C	A	A	A	A	A	A	A	A	C	H	A	A	H	A	A
JAX00206302	15	10312266	0	T	G	T	T	T	T	T	G	G	T	H	T	H	T	T	T	T	G	G	H	H	G	G	G	T	T	G	T	T	T	T	H	T	T	T	G	G	T	H	T	T	T	H	H	H	G
JAX00206303	15	10312296	0	A	G	A	A	A	A	A	G	G	A	A	A	H	A	A	A	A	H	H	H	H	G	G	G	A	H	G	A	A	A	A	H	A	A	A	G	G	A	H	A	A	A	H	H	H	G
JAX00393161	15	10339478	0	C	T	C	C	C	C	C	C	T	C	C	C	H	C	C	C	C	H	C	H	H	C	T	C	C	C	C	C	C	C	C	H	C	C	C	T	T	C	H	C	C	C	C	H	C	C
JAX00393162	15	10342879	1	G	A	G	G	G	G	G	G	A	G	G	G	H	G	G	G	G	H	G	H	H	G	A	G	G	G	G	G	G	G	G	H	G	G	G	A	A	G	H	G	G	G	G	H	G	G
JAX00393163	15	10344662	1	C	T	C	C	C	C	C	C	T	C	C	C	H	C	C	C	C	H	C	H	H	C	T	C	C	C	C	C	C	C	C	H	C	C	C	T	T	C	H	C	C	C	C	H	C	C
JAX00058884	15	10371013	0	T	C	T	T	C	C	T	C	C	T	T	C	H	C	T	C	T	H	C	H	C	C	C	C	T	H	C	T	T	T	C	C	T	T	T	C	C	T	C	C	H	T	H	C	H	C
JAX00058886	15	10382542	0	A	G	G	A	G	G	A	G	G	G	A	G	G	G	A	G	A	G	G	G	H	G	G	G	A	G	G	G	G	H	G	H	G	A	G	G	G	G	G	G	G	G	G	G	G	G
JAX00393166	15	10394133	1	A	G	A	A	A	A	A	G	A	A	A	A	A	A	A	A	A	A	H	A	A	G	A	G	A	A	G	A	A	A	A	A	A	A	A	A	A	A	A	A	A	A	H	A	H	G
JAX00393167	15	10395459	1	T	G	T	T	T	T	T	G	G	T	T	T	H	T	T	T	T	H	H	H	H	G	G	G	T	T	G	T	T	T	T	H	T	T	T	G	G	T	G	T	T	T	H	H	H	G
JAX00058887	15	10400045	0	C	T	T	C	C	C	C	C	C	T	C	C	H	C	C	C	C	H	C	H	C	C	C	H	C	T	H	T	T	H	C	C	T	C	T	C	C	T	C	C	H	T	T	C	T	C
JAX00206304	15	10408979	1	C	G	C	C	C	C	C	C	G	C	C	C	H	C	C	C	C	H	C	H	H	C	G	C	C	C	C	C	C	C	C	H	C	C	C	G	G	C	G	C	C	C	C	H	C	C
JAX00393168	15	10419284	0	T	A	T	T	T	T	T	A	T	T	T	T	T	T	T	T	T	T	H	T	T	A	T	A	T	T	A	T	T	T	T	T	T	T	T	T	T	T	T	T	T	T	H	T	H	A
JAX00058889	15	10419402	0	T	A	A	T	T	T	T	T	A	A	T	T	A	T	T	T	T	A	T	A	H	T	A	T	T	A	T	A	A	H	T	H	A	T	A	A	A	A	A	T	H	A	H	H	H	T
JAX00393169	15	10422742	1	G	C	C	G	G	G	G	G	G	C	G	G	H	G	G	G	G	H	G	G	G	G	G	G	G	H	G	C	C	H	G	G	C	G	C	G	G	C	G	G	H	C	H	G	H	G
JAX00393171	15	10429117	0	C	T	C	C	C	C	C	C	T	C	C	C	H	C	C	C	C	H	C	T	H	C	T	C	C	H	C	H	C	C	C	H	C	C	C	T	T	C	T	C	C	C	C	H	C	C
JAX00393172	15	10429147	1	G	A	A	G	G	G	G	G	A	A	G	G	A	G	G	G	G	A	G	A	H	G	A	G	G	A	G	A	A	H	G	H	A	G	A	A	A	A	A	G	H	A	H	H	H	G
JAX00393173	15	10434087	1	A	G	G	A	A	A	A	G	A	G	A	A	H	A	A	A	A	H	H	A	A	G	A	G	A	H	G	G	G	H	A	A	G	A	G	A	A	G	A	A	H	G	G	A	G	G
JAX00393174	15	10435069	1	C	T	C	C	C	C	C	C	T	C	C	C	H	C	C	C	C	H	C	T	H	C	T	C	C	H	C	C	C	C	C	H	C	C	C	T	T	C	T	C	C	C	C	H	C	C
JAX00393175	15	10436875	0	G	A	A	G	G	G	G	G	G	A	G	G	H	G	G	G	G	H	G	G	G	G	G	G	G	G	G	A	A	G	G	G	A	G	A	G	G	A	G	G	H	A	H	G	H	G
JAX00393176	15	10436979	1	C	T	T	C	C	C	C	T	C	T	C	C	H	C	C	C	C	H	H	C	C	T	C	T	C	H	T	T	T	H	C	C	T	C	T	C	C	T	C	C	H	T	T	C	T	T
JAX00393177	15	10437418	0	G	A	A	G	G	G	G	A	G	G	G	G	H	G	G	G	G	G	H	G	G	A	G	A	G	G	A	G	G	H	G	G	A	G	G	G	G	A	G	G	H	A	H	G	H	A
JAX00393178	15	10437603	0	T	C	C	T	T	T	T	C	C	C	T	T	C	T	T	T	T	C	H	C	H	C	C	C	T	C	C	C	C	H	T	H	C	T	C	C	C	C	C	T	H	C	C	H	C	C
JAX00393179	15	10450336	1	C	T	C	C	C	C	C	T	C	C	C	C	C	C	C	C	C	C	H	C	C	T	C	T	C	C	T	C	C	C	C	C	C	C	C	C	C	C	C	C	C	C	H	C	H	T
JAX00058890	15	10450539	0	G	T	T	G	T	T	G	T	T	T	G	T	T	T	G	T	G	T	T	T	H	T	T	T	G	T	T	T	T	H	T	H	T	G	T	T	T	T	T	T	T	T	T	T	T	T
JAX00393180	15	10450936	0	G	A	G	G	A	A	G	G	G	G	G	A	G	A	G	A	G	G	H	G	G	G	G	G	G	G	G	G	G	G	A	G	G	G	G	G	G	G	G	A	H	G	G	H	G	G
JAX00058891	15	10466216	1	A	G	G	A	G	G	A	G	G	G	A	G	G	G	A	G	A	G	G	G	H	G	G	G	A	G	G	G	G	H	G	H	G	A	G	G	G	G	G	G	G	G	G	G	G	G
JAX00058892	15	10466309	1	G	A	A	G	A	A	G	G	A	A	G	A	A	A	G	A	G	A	H	A	H	G	A	G	G	A	G	A	A	H	A	H	A	G	A	A	A	A	A	A	A	A	H	A	H	G
JAX00393181	15	10475822	1	C	T	C	C	C	C	C	T	C	C	C	C	C	C	C	C	C	C	H	C	C	T	C	T	C	C	T	C	C	C	C	C	C	C	C	C	C	C	C	C	C	C	H	C	H	T
JAX00393182	15	10475852	1	T	G	T	T	T	T	T	G	G	T	T	T	H	T	T	T	T	H	H	G	H	G	G	G	T	H	G	T	T	T	T	H	T	T	T	G	G	T	G	T	T	T	H	H	H	G
JAX00393183	15	10476627	1	C	T	T	C	T	T	C	C	C	T	C	T	H	T	C	T	C	H	H	C	C	C	C	C	C	H	C	T	T	H	T	C	T	C	T	C	C	T	C	T	T	T	H	H	H	C
JAX00393184	15	10482553	0	C	T	T	C	T	T	C	T	C	T	C	T	H	T	C	T	C	H	T	H	C	T	C	T	C	H	T	T	T	H	T	C	T	C	T	C	C	T	H	T	T	T	T	H	T	T
JAX00393185	15	10490039	1	G	A	G	G	G	G	G	G	A	G	G	G	H	G	G	G	G	H	G	H	H	G	A	G	G	H	G	G	G	G	G	H	G	G	G	A	A	G	H	G	G	G	G	H	G	G
JAX00058893	15	10490653	1	G	A	A	G	A	A	G	G	G	A	G	A	H	A	G	A	G	H	H	H	G	G	G	G	G	H	G	A	A	H	A	G	A	G	A	G	G	A	H	A	A	A	H	H	H	G
JAX00058895	15	10493883	0	T	C	C	T	C	C	T	T	C	C	T	C	C	C	T	C	T	C	H	C	H	T	C	T	T	C	T	C	C	H	C	H	C	T	C	C	C	C	C	C	C	C	H	C	H	T
JAX00393189	15	10504143	1	T	C	C	T	C	C	T	T	C	C	T	C	C	C	T	C	T	C	H	C	H	T	C	T	T	C	T	C	C	H	C	H	C	T	C	C	C	C	C	C	C	C	H	C	H	T
JAX00393191	15	10511605	0	G	A	A	G	A	A	G	G	G	G	G	A	H	A	G	A	G	G	H	G	G	G	G	G	G	G	G	G	G	H	A	G	A	G	G	G	G	A	G	A	A	A	G	H	G	G
JAX00393195	15	10528610	0	T	G	T	T	T	T	T	G	G	T	T	T	H	T	T	T	T	H	T	H	H	G	G	G	T	H	G	T	T	T	T	H	T	T	T	G	G	T	H	T	T	T	H	H	H	G
JAX00058896	15	10528667	1	A	G	G	A	G	G	A	G	G	G	A	G	G	G	A	G	A	G	G	G	H	G	G	G	A	G	G	G	G	H	G	H	G	A	G	G	G	G	G	G	G	G	G	G	G	G
JAX00393196	15	10530005	1	C	G	G	C	C	C	C	C	C	C	C	C	H	C	C	C	C	C	C	C	C	C	C	C	C	C	C	C	C	H	C	C	G	C	C	C	C	G	C	C	H	G	C	C	C	C
JAX00058898	15	10530084	0	T	C	C	T	C	C	T	C	C	C	T	C	C	C	T	C	T	C	H	C	H	C	C	C	T	C	C	C	C	H	C	H	C	T	C	C	C	C	C	C	C	C	C	C	C	C
JAX00393197	15	10530948	0	A	G	G	A	A	A	A	G	G	A	A	A	G	A	A	A	A	H	H	G	H	G	G	G	A	H	G	A	A	H	A	H	G	A	A	G	G	G	H	A	H	G	H	H	H	G
JAX00393200	15	10534040	1	G	T	G	G	G	G	G	T	T	G	G	G	H	G	G	G	G	H	H	H	H	T	T	T	G	H	T	G	G	G	G	H	G	G	G	T	T	G	H	G	G	G	H	H	H	T
JAX00393201	15	10534131	0	G	A	A	G	G	G	G	A	A	G	G	G	A	G	G	G	G	H	H	H	H	A	A	A	G	H	A	G	G	H	G	H	A	G	G	A	A	A	H	G	H	A	H	H	H	A
JAX00393202	15	10537680	1	T	C	T	T	T	T	T	C	C	C	T	T	H	T	T	T	T	C	H	C	H	C	C	C	T	C	C	C	C	T	T	H	T	T	C	C	C	T	C	T	T	T	C	H	C	C
JAX00393203	15	10541033	1	A	G	G	A	A	A	A	G	G	G	A	A	G	A	A	A	A	G	H	G	H	G	G	G	A	G	G	G	G	H	A	H	G	A	G	G	G	G	G	A	H	G	G	H	G	G
JAX00393205	15	10543154	1	C	T	T	C	C	C	C	T	T	T	C	C	T	C	C	C	C	T	H	T	H	T	T	T	C	T	T	T	T	H	C	H	T	C	T	T	T	T	T	C	H	T	T	H	T	T
JAX00393206	15	10545357	0	A	G	A	A	A	A	A	A	A	G	A	A	A	A	A	A	A	H	A	H	A	A	A	A	A	H	A	G	G	A	A	A	A	A	G	A	A	A	H	A	A	A	H	A	H	A
JAX00393208	15	10546540	1	T	A	T	T	T	T	T	T	T	A	T	T	T	T	T	T	T	H	T	H	T	T	T	T	T	H	T	A	A	T	T	T	T	T	A	T	T	T	H	T	T	T	H	T	H	T
JAX00393211	15	10552677	1	T	G	T	T	T	T	T	G	T	T	T	T	T	T	T	T	T	T	H	T	T	G	T	G	T	T	G	T	T	T	T	T	T	T	T	T	T	T	T	T	T	T	H	T	H	G
JAX00393212	15	10556111	1	C	T	C	C	C	C	C	T	C	C	C	C	C	C	C	C	C	C	H	C	C	T	C	T	C	C	T	C	C	C	C	C	C	C	C	C	C	C	C	C	C	C	H	C	H	T
JAX00393213	15	10556975	0	C	T	C	C	C	C	C	C	T	T	C	C	H	C	C	C	C	T	C	T	H	C	T	C	C	T	C	T	T	C	C	H	C	C	T	T	T	C	T	C	C	C	H	H	H	C
JAX00393214	15	10560285	0	C	T	C	C	C	C	C	T	C	T	C	C	C	C	C	C	C	H	H	H	C	T	C	T	C	H	T	T	T	C	C	C	C	C	T	C	C	C	H	C	C	C	T	C	T	T
JAX00393219	15	10567872	1	T	C	T	T	T	T	T	C	C	C	T	T	H	T	T	T	T	C	H	C	H	C	C	C	T	C	C	C	C	T	T	H	T	T	C	C	C	T	C	T	T	T	C	H	C	C
JAX00058899	15	10568837	1	G	A	G	G	A	A	G	G	G	G	G	A	G	A	G	A	G	G	H	G	G	G	G	G	G	G	G	G	G	G	A	G	G	G	G	G	G	G	G	A	H	G	G	H	G	G
JAX00393221	15	10574378	1	G	C	G	G	G	G	G	G	C	G	G	G	H	G	G	G	G	H	G	H	H	G	C	G	G	H	G	G	G	G	G	H	G	G	G	C	C	G	H	G	G	G	G	H	G	G
JAX00058901	15	10581971	0	G	A	G	G	A	A	G	G	G	G	G	A	G	A	G	A	G	G	H	G	G	G	G	G	G	G	G	G	G	G	A	G	G	G	G	G	G	G	G	A	H	G	G	H	G	G
JAX00393223	15	10586599	1	C	A	C	C	C	C	C	C	A	C	C	C	H	C	C	C	C	H	C	H	H	C	A	C	C	H	C	C	C	C	C	H	C	C	C	A	A	C	H	C	C	C	C	H	C	C
JAX00393226	15	10608069	0	C	T	C	C	C	C	C	T	T	C	C	C	H	C	C	C	C	H	H	H	H	T	T	T	C	H	T	C	C	C	C	H	C	C	C	T	T	C	H	C	C	C	H	H	H	T
JAX00393231	15	10620472	0	A	G	A	A	G	G	A	G	G	A	A	G	H	G	A	G	A	H	G	H	H	G	G	G	A	H	G	A	A	A	G	H	A	A	A	G	G	A	H	G	H	A	H	G	H	G
JAX00393232	15	10620696	1	A	C	A	A	C	C	A	A	C	C	A	C	H	C	A	C	A	C	H	C	H	A	C	A	A	C	A	C	C	A	C	H	A	A	C	C	C	A	C	C	H	A	H	C	H	A
JAX00058903	15	10621806	0	G	T	G	G	T	T	G	G	T	G	G	T	H	T	G	T	G	T	H	H	H	G	T	G	G	T	G	G	G	G	T	H	G	G	G	T	T	G	H	T	H	G	G	T	G	G
JAX00393233	15	10621975	1	G	A	G	G	A	A	G	G	A	G	G	A	H	A	G	A	G	H	H	H	H	G	A	G	G	H	G	G	G	G	A	H	G	G	G	A	A	G	H	A	H	G	G	A	G	G
JAX00393239	15	10630134	1	A	C	A	A	C	C	A	C	A	A	A	C	A	C	A	C	A	A	C	A	A	C	A	C	A	A	C	A	A	A	C	A	A	A	A	A	A	A	A	C	H	A	H	H	H	C
JAX00393240	15	10630966	0	G	A	G	G	A	A	G	G	G	A	G	A	G	A	G	A	G	H	H	H	G	G	G	G	G	H	G	A	A	G	A	G	G	G	A	G	G	G	H	A	H	G	H	H	H	G
JAX00393241	15	10631485	0	C	T	C	C	C	C	C	T	C	C	C	C	C	C	C	C	C	C	H	C	C	T	C	T	C	C	T	C	C	C	C	C	C	C	C	C	C	C	C	C	C	C	H	C	H	T
JAX00058904	15	10632836	0	C	A	C	C	A	A	C	C	C	A	C	A	C	A	C	A	C	H	H	H	C	C	C	C	C	H	C	A	A	C	A	C	C	C	A	C	C	C	H	A	H	C	H	H	H	C
JAX00393242	15	10637069	1	G	A	G	G	G	G	G	A	G	G	G	G	G	G	G	G	G	G	H	G	G	A	G	A	G	G	A	G	G	G	G	G	G	G	G	G	G	G	G	G	G	G	H	G	H	A
JAX00393244	15	10637870	0	A	G	A	A	A	A	A	G	G	A	A	A	H	A	A	A	A	G	H	H	H	G	G	G	A	H	G	A	A	A	A	H	A	A	A	G	G	A	H	A	A	A	H	H	H	G
JAX00393245	15	10641808	1	C	T	C	C	C	C	C	T	T	C	C	C	H	C	C	C	C	H	H	H	H	T	T	T	C	H	T	C	C	C	C	H	C	C	C	T	T	C	H	C	C	C	H	H	H	T
JAX00393246	15	10641864	1	A	G	A	A	A	A	A	G	A	A	A	A	A	A	A	A	A	A	H	A	A	G	A	G	A	A	G	A	A	A	A	A	A	A	A	A	A	A	A	A	A	A	H	A	H	G
JAX00058905	15	10645303	0	G	T	G	G	T	T	G	T	T	G	G	T	G	T	G	T	G	G	T	H	H	T	T	T	G	G	T	G	G	G	T	G	G	G	G	T	T	G	G	T	H	G	G	T	G	T
JAX00058906	15	10645520	1	A	G	A	A	G	G	A	A	A	G	A	G	A	G	A	G	A	H	H	H	A	A	A	A	A	H	A	G	G	A	G	A	A	A	G	A	A	A	H	G	H	A	H	H	H	A
JAX00393247	15	10670012	0	T	A	T	T	T	T	T	T	A	T	T	T	H	T	T	T	T	H	T	H	A	T	A	T	T	H	T	T	T	T	T	H	T	T	T	A	A	T	H	T	T	T	T	H	T	T
JAX00393249	15	10674888	0	T	C	T	T	T	T	T	T	T	C	T	T	T	T	T	T	T	H	T	H	T	T	T	T	T	T	T	C	C	T	T	T	T	T	C	T	T	T	H	T	T	T	H	T	H	T
JAX00393250	15	10681467	1	A	G	G	A	A	A	A	G	G	A	A	A	G	A	A	A	A	H	H	H	H	G	G	G	A	H	G	A	A	H	A	H	G	A	A	G	G	G	H	A	H	G	H	H	H	G
JAX00393256	15	10705075	1	C	A	C	C	A	A	C	C	C	A	C	A	C	A	C	A	C	H	H	H	C	C	C	C	C	H	C	A	A	C	A	C	C	C	A	C	C	C	H	A	H	C	H	H	H	C
JAX00393257	15	10706010	1	G	A	G	G	A	A	G	A	G	A	G	A	G	A	G	A	G	H	A	H	G	A	G	A	G	H	A	A	A	G	A	G	G	G	A	G	G	G	H	A	H	G	A	H	A	A
JAX00393258	15	10707069	1	G	A	G	G	G	G	G	G	G	A	G	G	G	G	G	G	G	H	G	H	G	G	G	G	G	H	G	A	A	G	G	G	G	G	A	G	G	G	H	G	G	G	H	G	H	G
JAX00393260	15	10710404	1	G	A	G	G	A	A	G	G	G	G	G	A	G	A	G	A	G	G	H	G	G	G	G	G	G	G	G	G	G	G	A	G	G	G	G	G	G	G	G	A	H	G	G	H	G	G
JAX00393261	15	10711203	1	G	T	G	G	G	G	G	G	G	T	G	G	G	G	G	G	G	H	G	H	G	G	G	G	G	H	G	T	T	G	G	G	G	G	T	G	G	G	H	G	G	G	H	G	H	G
JAX00206311	15	10711700	0	A	G	A	A	A	A	A	G	G	A	A	A	H	A	A	A	A	H	H	H	H	G	G	G	A	H	G	A	A	A	A	H	A	A	A	G	G	A	H	A	A	A	H	H	H	G
JAX00393262	15	10713896	1	C	G	G	C	G	G	C	G	G	G	C	G	G	G	C	G	C	G	G	G	H	G	G	G	C	G	G	G	G	H	G	H	G	C	G	G	G	G	G	G	G	G	G	G	G	G
JAX00393263	15	10714042	1	G	A	G	G	G	G	G	G	A	G	G	G	H	G	G	G	G	H	G	H	H	G	A	G	G	H	G	G	G	G	G	H	G	G	G	A	A	G	H	G	G	G	G	H	G	G
JAX00058909	15	10714488	0	C	G	C	C	G	G	C	C	C	C	C	G	C	G	C	G	C	C	H	C	C	C	C	C	C	C	C	C	C	C	G	C	C	C	C	C	C	C	C	G	H	C	C	H	C	C
JAX00393265	15	10714611	0	T	C	T	T	T	T	T	C	C	T	T	T	T	T	T	T	T	T	T	T	T	H	C	C	T	T	C	T	T	T	T	T	T	T	T	H	C	T	T	T	T	T	T	T	T	C
JAX00393266	15	10714730	0	C	A	C	C	C	C	C	A	A	C	C	C	H	C	C	C	C	H	H	H	H	A	A	A	C	H	A	C	C	C	C	H	C	C	C	A	A	C	H	C	C	C	H	H	H	A
JAX00058910	15	10714831	0	T	C	C	T	C	C	T	T	C	C	T	C	C	C	T	C	T	C	H	C	H	T	C	T	T	C	T	C	C	H	C	H	C	T	C	C	C	C	C	C	C	C	H	C	H	T
JAX00393268	15	10715237	0	A	G	G	A	A	A	A	A	A	A	A	A	H	A	A	A	A	A	A	A	A	A	A	A	A	A	A	A	A	G	A	A	G	A	A	A	A	G	A	A	H	G	A	A	A	A
JAX00393269	15	10724625	0	C	T	T	C	C	C	C	C	C	C	C	C	H	C	C	C	C	C	C	C	C	C	C	C	C	C	C	C	C	H	C	C	T	C	C	C	C	T	C	C	H	T	C	C	C	C
JAX00393270	15	10724643	1	G	A	A	G	G	G	G	A	A	G	G	G	A	G	G	G	G	H	H	H	H	A	A	A	G	H	A	G	G	H	G	H	A	G	G	A	A	A	H	G	H	A	H	H	H	A
JAX00058911	15	10724928	1	T	C	C	T	C	C	T	C	C	C	T	C	C	C	T	C	T	C	C	C	H	C	C	C	T	C	C	C	C	H	C	H	C	T	C	C	C	C	C	C	C	C	C	C	C	C
JAX00058912	15	10734812	1	T	C	C	T	C	C	T	C	C	T	T	C	C	C	T	C	T	H	C	H	H	C	C	C	T	H	C	T	T	H	C	H	C	T	T	C	C	C	H	C	C	C	H	C	H	C
JAX00393272	15	10748964	0	G	A	G	G	G	G	G	A	A	G	G	G	H	G	G	G	G	H	H	H	H	A	A	A	G	H	A	G	G	G	G	H	G	G	G	A	A	G	H	G	G	G	H	H	H	A
JAX00393276	15	10758573	0	G	A	G	G	G	G	G	A	G	G	G	G	G	G	G	G	G	G	H	G	G	A	G	A	G	G	A	G	G	G	G	G	G	G	G	G	G	G	G	G	G	G	H	G	H	A
JAX00393277	15	10758838	1	T	G	T	T	T	T	T	G	T	T	T	T	T	T	T	T	T	T	H	T	T	G	T	G	T	T	G	T	T	T	T	T	T	T	T	T	T	T	T	T	T	T	H	T	H	G
JAX00393278	15	10759439	0	G	T	G	G	G	G	G	T	G	G	G	G	G	G	G	G	G	G	H	G	G	T	G	T	G	G	T	G	G	G	G	G	G	G	G	G	G	G	G	G	G	G	H	G	H	T
JAX00393279	15	10759801	1	T	C	C	T	C	C	T	C	C	C	T	C	C	C	T	C	T	C	C	C	H	C	C	C	T	C	C	C	C	H	C	H	C	T	C	C	C	C	C	C	C	C	C	C	C	C
JAX00393281	15	10762498	0	T	C	T	T	C	C	T	T	T	C	T	C	T	C	T	C	T	H	H	H	T	T	T	T	T	H	T	C	C	T	C	T	T	T	C	T	T	T	H	C	H	T	H	H	H	T
JAX00393282	15	10762544	0	A	G	A	A	A	A	A	A	G	A	A	A	H	A	A	A	A	H	A	H	H	A	G	A	A	H	A	A	A	A	A	H	A	A	A	G	G	A	H	A	A	A	A	H	A	A
JAX00393283	15	10763355	1	T	C	C	T	C	C	T	C	T	C	T	C	H	C	T	C	T	H	C	H	T	C	T	C	T	H	C	C	C	H	C	T	C	T	C	T	T	C	H	C	C	C	C	H	C	C
JAX00393285	15	10763816	1	C	T	T	C	T	T	C	C	C	T	C	T	H	T	C	T	C	H	H	H	C	C	C	C	C	H	C	T	T	H	T	C	T	C	T	C	C	T	H	T	T	T	H	H	H	C
JAX00393286	15	10766321	0	C	T	T	C	C	C	C	C	C	C	C	C	H	C	C	C	C	C	C	C	C	H	C	C	C	C	C	C	C	H	C	C	T	C	C	C	C	T	C	C	H	T	C	C	C	C
JAX00393287	15	10767295	1	C	T	C	C	T	T	C	T	T	T	C	T	H	T	C	T	C	T	T	T	H	T	T	T	C	T	T	T	T	C	T	H	C	C	T	T	T	C	T	T	H	C	T	T	T	T
JAX00393291	15	10771674	1	C	G	C	C	C	C	C	G	G	G	C	C	H	C	C	C	C	G	H	G	H	G	G	G	C	G	G	G	G	C	C	H	C	C	G	G	G	C	G	C	C	C	G	H	G	G
JAX00393292	15	10772548	0	C	T	C	C	T	T	C	C	C	T	C	T	C	T	C	T	C	H	H	H	C	C	C	C	C	T	C	T	T	C	T	C	C	C	T	C	C	C	H	T	H	C	H	H	H	C
JAX00393294	15	10772901	0	T	C	T	T	T	T	T	C	C	T	T	T	H	T	T	T	T	H	H	H	H	C	C	C	T	H	C	T	T	T	T	H	T	T	T	C	H	T	H	T	T	T	H	H	H	H
JAX00393295	15	10775499	0	C	T	C	C	C	C	C	T	T	T	C	C	H	C	C	C	C	T	H	T	H	T	T	T	C	T	T	T	T	C	C	H	C	C	T	T	T	C	T	C	C	C	T	H	T	T
JAX00393297	15	10775690	0	C	T	C	C	T	T	C	C	C	C	C	T	C	H	C	T	C	C	H	C	C	C	C	C	C	C	C	C	C	C	T	C	C	C	C	C	C	C	C	T	H	C	C	H	C	C
JAX00058915	15	10778296	0	T	C	T	T	C	C	T	C	C	C	T	C	T	C	T	C	T	C	C	C	T	C	C	C	T	C	C	C	C	T	C	T	T	T	H	C	C	T	C	C	T	T	C	C	C	C
JAX00058917	15	10810335	0	A	C	A	A	C	C	A	A	A	C	A	C	A	C	A	C	A	H	H	H	A	A	A	A	A	H	A	C	C	A	C	A	A	A	C	A	A	A	H	C	H	A	H	H	H	A
JAX00393300	15	10818126	0	C	T	C	C	C	C	C	T	T	C	C	C	C	C	C	C	C	H	C	H	H	T	T	T	C	C	T	C	C	C	C	C	C	C	C	T	T	C	C	C	C	C	H	H	C	T
JAX00206316	15	10823176	1	A	G	A	A	A	A	A	G	A	A	A	A	A	A	A	A	A	A	H	A	A	G	A	G	A	A	G	A	A	A	A	A	A	A	A	A	A	A	A	A	A	A	H	A	H	G
JAX00393302	15	10848685	1	C	T	C	C	T	T	C	T	C	T	C	T	C	T	C	T	C	H	T	H	C	T	C	T	C	H	T	T	T	C	T	C	C	C	T	C	C	C	H	T	H	C	T	H	T	T
JAX00058920	15	10856242	1	T	A	T	T	A	A	T	T	A	A	T	A	H	A	T	A	T	A	H	A	H	T	A	T	T	A	T	A	A	T	A	H	T	T	A	A	A	T	A	A	H	T	H	A	H	T
JAX00393307	15	10864500	0	T	C	T	T	C	C	T	C	T	C	T	C	T	C	T	C	T	H	C	H	T	C	T	C	T	H	C	C	C	T	C	T	T	T	C	T	T	T	H	C	H	T	C	H	C	C
JAX00393309	15	10874353	1	G	A	G	G	G	G	G	A	G	G	G	G	G	G	G	G	G	G	H	G	G	A	G	A	G	G	A	G	G	G	G	G	G	G	G	G	G	G	G	G	G	G	H	G	H	A
JAX00393310	15	10879889	0	C	T	C	C	C	C	C	C	C	T	C	C	C	C	C	C	C	H	C	H	C	C	C	C	C	H	C	T	T	C	C	C	C	C	T	C	C	C	H	C	C	C	H	C	H	C
JAX00393312	15	10881309	0	T	A	T	T	T	T	T	A	A	A	T	T	H	T	T	T	T	A	H	A	H	A	A	A	T	A	A	A	A	T	T	H	T	T	A	A	A	T	A	T	T	T	A	H	A	A
JAX00393313	15	10881524	0	G	A	G	G	G	G	G	A	A	G	G	G	H	G	G	G	G	H	H	H	H	A	A	A	G	H	A	G	G	G	G	H	G	G	G	A	A	G	H	G	G	G	H	H	H	A
JAX00393314	15	10894806	0	G	A	G	G	A	A	G	G	A	G	G	A	H	A	G	A	G	H	H	H	H	G	A	G	G	H	G	G	G	G	A	H	G	G	G	A	A	G	H	A	H	G	G	A	G	G
JAX00393315	15	10894999	0	A	G	A	A	G	G	A	A	G	G	A	G	H	G	A	G	A	G	H	G	H	A	G	A	A	G	A	G	G	A	G	H	A	A	G	G	G	A	G	G	H	A	H	G	H	A
JAX00393316	15	10895310	0	A	G	A	A	A	A	A	G	G	G	A	A	H	A	A	A	A	G	H	G	H	G	G	G	A	G	G	G	G	A	A	H	A	A	G	G	G	A	G	A	A	A	G	H	G	G
JAX00393317	15	10896176	1	A	G	A	A	G	G	A	G	G	A	A	G	H	G	A	G	A	H	G	H	H	G	G	G	A	H	G	A	A	A	G	H	A	A	A	G	G	A	H	G	H	A	H	G	H	G
JAX00393320	15	10897277	0	T	G	T	T	T	G	T	T	T	T	T	T	T	G	T	T	T	T	T	T	T	T	T	T	T	T	T	T	T	T	T	T	T	T	T	T	T	T	T	H	T	T	T	T	T	T
JAX00058925	15	10898130	0	C	G	C	C	G	G	C	C	C	C	C	G	C	G	C	G	C	C	H	C	C	C	C	C	C	C	C	C	C	C	G	C	C	C	C	C	C	C	C	G	H	C	C	H	C	C
JAX00393324	15	10900808	0	C	T	C	C	C	C	C	C	T	C	C	C	C	C	C	C	C	C	C	C	H	C	T	C	C	H	C	C	C	C	C	C	C	C	C	T	T	C	H	C	C	C	C	H	C	C
JAX00393326	15	10901906	0	G	T	G	G	T	T	G	G	G	G	G	T	G	T	G	T	G	G	H	G	G	G	G	G	G	G	G	G	G	G	T	G	G	G	G	G	G	G	G	T	G	G	G	G	G	G
JAX00393327	15	10902647	0	A	T	A	A	A	A	A	A	T	A	A	A	H	A	A	A	A	H	A	H	H	A	T	A	A	H	A	A	A	A	A	H	A	A	A	T	T	A	H	A	A	A	A	H	A	A
JAX00393329	15	10903316	0	T	C	T	T	C	C	T	C	C	T	T	C	H	C	T	C	T	H	C	T	T	C	C	C	T	H	C	T	T	T	C	H	T	T	T	C	C	T	H	C	H	T	H	C	H	C
JAX00393332	15	10920581	0	T	C	T	T	C	C	T	C	C	C	T	C	H	C	T	C	T	C	C	C	H	C	C	C	T	C	C	C	C	T	C	H	T	T	C	C	C	T	C	C	H	T	C	C	C	C
JAX00058926	15	10924493	0	G	A	G	G	A	A	G	G	A	A	G	A	H	A	G	A	G	A	H	A	H	G	A	G	G	A	G	A	A	G	A	H	G	G	A	A	A	G	A	A	H	G	H	A	H	G
JAX00393334	15	10933408	0	A	G	A	A	A	A	A	G	G	A	A	A	G	A	A	A	A	G	G	G	G	G	G	G	A	H	G	A	A	A	A	G	A	A	A	G	G	A	G	A	A	A	G	G	G	G
JAX00058928	15	10933887	0	A	G	A	A	G	G	A	G	G	G	A	G	H	G	A	G	A	G	G	G	H	G	G	G	A	G	G	G	G	A	G	G	A	A	G	G	G	A	G	G	H	A	G	G	G	G
JAX00393339	15	10942615	0	C	T	C	C	C	C	C	T	T	C	C	C	H	C	C	C	C	H	H	H	H	T	T	T	C	H	T	C	C	C	C	H	C	C	C	T	T	C	H	C	C	C	H	H	H	T
JAX00393342	15	10980932	0	C	G	C	C	C	C	C	C	G	C	C	C	H	C	C	C	C	H	C	H	H	C	G	C	C	H	C	C	C	C	C	H	C	C	C	G	G	C	H	C	C	C	C	H	C	C
JAX00393343	15	10981101	1	T	C	T	T	T	T	T	C	C	T	T	T	H	T	T	T	T	H	H	H	H	C	C	C	T	H	C	T	T	T	T	H	T	T	T	C	C	T	H	T	T	T	H	H	H	C
JAX00393344	15	10985000	0	A	G	A	A	A	A	A	G	G	A	A	A	H	A	A	A	A	H	H	H	H	G	G	G	A	H	G	A	A	A	A	H	A	A	A	G	G	A	H	A	A	A	H	H	H	G
JAX00393345	15	10986830	1	C	T	C	C	C	C	C	C	T	C	C	C	H	C	C	C	C	H	C	H	H	C	T	C	C	H	C	C	C	C	C	H	C	C	C	T	T	C	H	C	C	C	C	H	C	C
JAX00393346	15	10997790	1	A	C	A	A	C	C	A	A	A	C	A	C	A	C	A	C	A	H	H	H	A	A	A	A	A	H	A	C	C	A	C	A	A	A	C	A	A	A	H	C	H	A	H	H	H	A
JAX00393347	15	11011529	1	A	G	A	A	G	G	A	A	G	G	A	G	H	G	A	G	A	G	H	G	H	A	G	A	A	G	A	G	G	A	G	H	A	A	G	G	G	A	G	G	H	A	H	G	H	A
JAX00393348	15	11012507	0	T	C	T	T	T	T	T	C	T	T	T	T	T	T	T	T	T	T	H	T	T	C	T	C	T	T	C	T	T	T	T	T	T	T	T	T	T	T	T	T	T	T	H	T	H	C
JAX00058934	15	11033743	1	T	C	T	T	C	C	T	T	C	C	T	C	H	C	T	C	T	C	H	C	H	T	C	T	T	C	T	C	C	T	C	H	T	T	C	C	C	T	C	C	H	T	H	C	H	T
JAX00188061	15	11041851	1	T	C	C	T	C	C	C	C	C	C	T	C	C	C	T	C	T	C	C	C	C	C	C	C	T	C	C	C	C	H	C	H	C	T	C	C	C	C	C	C	C	C	C	C	C	C
JAX00393353	15	11045543	0	G	A	G	G	A	A	G	G	G	G	G	A	G	A	G	A	G	G	H	G	G	G	G	G	G	G	G	G	G	G	A	G	G	G	G	G	G	G	G	A	H	G	G	H	G	G
JAX00393354	15	11045722	0	C	T	C	C	C	C	C	C	C	T	C	C	C	C	C	C	C	H	C	H	C	C	C	C	C	H	C	T	T	C	C	C	C	C	T	C	C	C	H	C	C	C	H	C	H	C
JAX00393355	15	11045909	1	G	T	G	G	T	T	G	G	G	T	G	T	G	T	G	T	G	H	H	H	G	G	G	G	G	H	G	T	T	G	T	G	G	G	T	G	G	G	H	T	H	G	H	H	H	G
JAX00393357	15	11052304	1	T	C	T	T	C	C	T	C	C	C	T	C	H	C	T	C	T	C	C	C	H	C	C	C	T	C	C	C	C	T	C	H	T	T	C	C	C	T	C	C	H	T	C	C	C	C
JAX00393358	15	11052564	1	C	T	C	C	C	C	C	C	T	C	C	C	H	C	C	C	C	H	C	H	H	C	T	C	C	H	C	C	C	C	C	H	C	C	C	T	T	C	H	C	C	C	C	H	C	C
JAX00393359	15	11052969	0	C	G	C	C	G	G	C	C	C	C	C	G	C	G	C	G	C	C	H	C	C	C	C	C	C	C	C	C	C	C	G	C	C	C	C	C	C	C	C	G	H	C	C	H	C	C
JAX00393360	15	11053012	0	G	A	G	G	A	A	G	G	G	G	G	A	G	A	G	A	G	G	H	G	G	G	G	G	G	G	G	G	G	G	A	G	G	G	G	G	G	G	G	A	H	G	G	H	G	G
JAX00058936	15	11061848	1	T	C	T	T	C	C	T	C	C	C	T	C	H	C	T	C	T	C	C	C	H	C	C	C	T	C	C	C	C	T	C	H	T	T	C	C	C	T	C	C	H	T	C	C	C	C
JAX00058937	15	11064559	0	A	G	A	A	G	G	A	G	G	G	A	G	A	G	A	G	A	G	G	G	H	G	G	G	A	G	G	G	G	A	G	H	A	A	G	G	G	A	G	G	H	A	G	G	G	G
JAX00393361	15	11075458	0	G	A	G	G	G	G	G	G	A	G	G	G	H	G	G	G	G	H	G	H	H	G	A	G	G	H	G	G	G	G	G	H	G	G	G	A	A	G	H	G	G	G	G	H	G	G
JAX00393362	15	11098127	0	T	G	T	T	T	T	T	T	G	T	T	T	H	T	T	T	T	H	T	H	H	T	G	T	T	H	T	T	T	T	T	H	T	T	T	G	G	T	H	T	T	T	T	H	T	T
JAX00393363	15	11098160	1	C	T	T	C	C	C	C	C	C	C	C	C	H	C	C	C	C	C	C	C	C	C	C	C	C	C	C	C	C	H	C	C	T	C	C	C	C	T	C	C	H	T	C	C	C	C
JAX00393364	15	11098255	1	C	T	C	C	C	C	C	C	C	T	C	C	C	C	C	C	C	H	C	H	C	C	C	C	C	H	C	T	T	C	C	C	C	C	T	C	C	C	H	C	C	C	H	C	H	C
JAX00393365	15	11098361	0	A	G	A	A	A	A	A	G	A	A	A	A	A	A	A	A	A	A	H	A	A	G	A	G	A	A	G	A	A	A	A	A	A	A	A	A	A	A	A	A	A	A	H	A	H	G
JAX00058938	15	11098420	1	T	G	T	T	G	G	T	G	G	G	T	G	H	G	T	G	T	G	G	G	H	G	G	G	T	G	G	G	G	T	G	H	T	T	G	G	G	T	G	G	H	T	G	G	G	G
JAX00393367	15	11107365	0	C	T	C	C	C	C	C	C	C	T	C	C	C	C	C	C	C	H	C	H	C	C	C	C	C	H	C	T	T	C	C	C	C	C	T	C	C	C	H	C	C	C	H	C	H	C
JAX00393369	15	11110871	0	G	A	G	G	G	G	G	G	G	A	G	G	G	G	G	G	G	H	G	H	G	G	G	G	G	H	G	A	A	G	G	G	G	G	A	G	G	G	H	G	G	G	G	G	G	G
JAX00393370	15	11113505	0	A	T	A	A	A	A	A	A	T	A	A	A	H	A	A	A	A	H	A	A	A	A	T	A	A	A	A	A	A	A	A	A	A	A	A	H	T	A	A	A	A	A	A	H	A	A
JAX00393371	15	11113648	1	C	A	C	C	C	C	C	A	C	A	C	C	C	C	C	C	C	H	H	H	C	A	C	A	C	H	A	A	A	C	C	C	C	C	A	C	C	C	H	C	C	C	A	C	A	A
JAX00393372	15	11113685	0	T	C	T	T	T	T	T	T	C	T	T	T	H	T	T	T	T	H	T	H	H	T	C	T	T	H	T	T	T	T	T	H	T	T	T	C	C	T	H	T	T	T	T	H	T	T
JAX00058939	15	11114081	0	T	C	T	T	C	C	T	C	C	C	T	C	C	C	H	C	T	C	C	C	H	C	C	C	T	C	C	C	C	T	C	H	T	T	C	C	C	T	C	C	H	T	C	C	C	C
JAX00058940	15	11114145	1	A	T	A	A	T	T	A	A	A	A	A	T	A	T	A	T	A	A	H	A	A	A	A	A	A	A	A	A	A	A	T	A	A	A	A	A	A	A	A	T	H	A	A	H	A	A
JAX00058941	15	11123411	1	A	G	A	A	G	G	A	G	G	G	A	G	H	G	A	G	A	G	G	G	H	G	G	G	A	G	G	G	G	A	G	H	A	A	G	G	G	A	G	G	H	A	G	G	G	G
JAX00393373	15	11124174	1	G	A	G	G	G	G	G	A	G	A	G	G	G	G	G	G	G	H	H	H	G	A	G	A	G	H	A	A	A	G	G	G	G	G	A	G	G	G	H	G	G	G	A	G	A	A
JAX00393375	15	11130765	1	G	T	G	G	G	G	G	T	G	T	G	G	G	G	G	G	G	H	H	H	G	T	G	T	G	H	T	T	T	G	G	G	G	G	T	G	G	G	H	G	G	G	T	G	T	T
JAX00393377	15	11142039	1	A	C	A	A	A	A	A	C	C	C	A	A	H	A	A	A	A	C	H	C	H	C	C	C	A	C	C	C	C	A	A	H	A	A	C	C	C	A	C	A	A	A	C	H	C	C
JAX00393378	15	11142273	0	T	G	T	T	T	T	T	T	G	G	T	T	H	T	T	T	T	G	T	G	T	T	G	T	T	G	T	G	G	T	T	H	T	T	G	G	G	T	G	T	T	T	H	H	H	T
JAX00393383	15	11161047	1	G	A	G	G	G	G	G	G	G	A	G	G	G	G	G	G	G	H	G	H	G	G	G	G	G	H	G	A	A	G	G	G	G	G	A	G	G	G	H	G	G	G	H	G	H	G
JAX00393384	15	11161161	0	C	T	C	C	T	T	C	C	C	T	C	T	C	T	C	T	C	H	H	H	C	C	C	C	C	H	C	T	T	C	T	C	C	C	T	C	C	C	H	T	H	C	H	H	H	C
JAX00393386	15	11162121	1	C	G	C	C	G	G	C	G	G	G	C	G	H	G	C	G	C	G	G	G	H	G	G	G	C	G	G	G	G	C	G	H	C	C	G	G	G	C	G	G	H	C	G	G	G	G
JAX00393387	15	11162462	1	T	A	T	T	A	A	T	T	T	T	T	A	T	A	T	A	T	T	H	T	T	T	T	T	T	T	T	T	T	T	A	T	T	T	T	T	T	T	T	A	H	T	T	H	T	T
JAX00393388	15	11168631	0	G	T	G	G	T	T	G	T	T	G	G	T	H	T	G	T	G	H	T	H	H	T	T	T	G	H	T	G	G	G	T	H	G	G	G	T	T	G	H	T	H	G	H	T	H	T
JAX00058944	15	11178221	1	C	G	C	C	G	G	C	C	G	C	C	G	H	G	C	G	C	H	H	H	H	C	G	C	C	H	C	C	C	C	G	H	C	C	C	G	G	C	H	G	H	C	C	G	C	C
JAX00393393	15	11187695	1	A	G	A	A	A	A	A	G	G	A	A	A	H	A	A	A	A	H	H	H	H	G	G	G	A	H	G	A	A	A	A	H	A	A	A	G	G	A	H	A	A	A	H	H	H	G
JAX00393400	15	11205309	0	C	T	T	C	C	C	C	C	C	T	C	C	H	C	C	C	C	H	C	H	C	C	C	C	C	H	C	T	T	H	C	C	T	C	T	C	C	T	H	C	H	T	H	C	H	C
JAX00393401	15	11207511	1	A	G	G	A	A	A	A	A	G	G	A	A	G	A	A	A	A	G	A	G	H	A	G	A	A	G	A	G	G	H	A	H	G	A	G	G	G	G	G	A	H	G	H	H	H	A
JAX00393402	15	11208391	0	C	T	T	C	C	C	C	C	C	T	C	C	H	C	C	C	C	H	C	H	C	C	C	C	C	H	C	T	T	H	C	C	T	C	T	C	C	T	H	C	H	T	H	C	H	C
JAX00058947	15	11210770	1	T	A	T	T	A	A	T	T	T	T	T	A	T	A	T	A	T	T	H	T	T	T	T	T	T	T	T	T	T	T	A	T	T	T	T	T	T	T	T	A	H	T	T	H	T	T
JAX00393403	15	11213336	0	G	A	A	G	G	G	G	G	A	A	G	G	A	G	G	G	G	A	G	A	H	G	A	G	G	A	G	A	A	H	G	H	A	G	A	A	A	A	A	G	H	A	H	H	H	G
JAX00393404	15	11217629	1	G	A	G	G	G	G	G	G	A	G	G	G	H	G	G	G	G	H	G	H	H	G	A	G	G	H	G	G	G	G	G	H	G	G	G	A	A	G	H	G	G	G	G	H	G	G
JAX00058948	15	11233026	0	A	C	A	A	C	C	A	C	C	A	A	C	H	C	A	C	A	H	C	H	H	C	C	C	A	A	C	A	A	A	C	A	A	A	A	C	C	A	H	C	H	A	A	C	H	C
JAX00393406	15	11252190	1	T	C	T	T	T	T	T	T	C	T	T	T	H	T	T	T	T	H	T	H	H	T	C	T	T	H	T	T	T	T	T	H	T	T	T	C	C	T	H	T	T	T	T	H	T	T
JAX00058950	15	11256189	0	A	G	G	A	G	G	A	G	G	G	A	G	G	G	A	G	A	G	G	G	A	G	G	G	A	G	G	G	G	H	G	H	G	A	G	G	G	G	G	G	G	G	G	G	G	G
JAX00393408	15	11257347	1	C	T	C	C	C	C	C	T	C	C	C	C	C	C	C	C	C	C	H	C	C	T	C	T	C	C	T	C	C	C	C	C	C	C	C	C	C	C	C	C	C	C	H	C	H	T
JAX00393410	15	11258870	0	G	A	G	G	G	G	G	A	G	G	G	G	G	G	G	G	G	G	H	G	G	A	G	A	G	G	A	G	G	G	G	G	G	G	G	G	G	G	G	G	G	G	H	G	H	A
JAX00393411	15	11261042	0	A	C	A	A	A	A	A	C	C	A	A	A	H	A	A	A	A	H	H	H	H	C	C	C	A	H	C	A	A	A	A	H	A	A	A	C	C	A	H	A	A	A	H	H	H	C
JAX00058952	15	11278933	1	T	C	T	T	C	C	T	T	T	T	T	C	T	C	T	C	T	T	H	T	T	T	T	T	T	T	T	T	T	T	C	T	T	T	T	T	T	T	T	C	H	T	T	H	T	T
JAX00058953	15	11289884	0	T	C	T	T	C	C	T	C	T	T	T	C	T	C	T	C	T	T	C	T	T	C	T	C	T	T	C	T	T	T	C	T	T	T	T	T	T	T	T	C	H	T	H	H	H	C
JAX00393416	15	11293476	1	A	G	A	A	G	G	A	A	A	A	A	G	A	G	A	G	A	A	H	A	A	A	A	A	A	A	A	A	A	A	G	A	A	A	A	A	A	A	A	G	H	A	A	H	A	A
JAX00058954	15	11293881	1	A	G	A	A	G	G	A	G	G	A	A	G	H	G	A	G	A	H	G	H	H	G	G	G	A	H	G	A	A	A	G	H	A	A	A	G	G	A	H	G	H	A	H	G	H	G
JAX00393417	15	11298287	1	G	A	G	G	G	G	G	A	G	G	G	G	G	G	G	G	G	G	H	G	G	A	G	A	G	G	A	G	G	G	G	G	G	G	G	G	G	G	G	G	G	G	H	G	H	A
JAX00393418	15	11298412	0	G	A	G	G	G	G	A	G	A	A	G	G	H	G	G	G	G	A	G	A	A	G	A	G	G	A	G	A	A	G	G	H	G	G	A	A	A	G	A	G	G	G	H	H	H	G
JAX00393420	15	11304618	1	G	A	G	G	G	G	G	G	A	G	G	G	H	G	G	G	G	H	G	H	H	G	A	G	G	H	G	G	G	G	G	H	G	G	G	A	A	G	H	G	G	G	G	H	G	G
JAX00393421	15	11307396	1	A	G	A	A	A	A	A	G	G	A	A	A	H	A	A	A	A	H	H	H	H	G	G	G	A	H	G	A	A	A	A	H	A	A	A	G	G	A	H	A	A	A	H	H	H	G
JAX00393422	15	11311517	1	G	A	G	G	G	G	G	G	G	A	G	G	G	G	G	G	G	H	G	H	G	G	G	G	G	H	G	A	A	G	G	G	G	G	A	G	G	G	H	G	G	G	H	G	H	G
JAX00058955	15	11312908	0	C	T	T	C	C	C	C	C	C	C	C	C	H	C	C	C	C	C	C	C	C	C	C	C	C	C	C	C	C	H	C	C	T	C	C	C	C	T	C	C	H	T	C	C	C	C
JAX00393425	15	11316862	1	C	T	C	C	C	C	C	C	C	T	C	C	C	C	C	C	C	H	C	H	C	C	C	C	C	H	C	T	T	C	C	C	C	C	T	C	C	C	H	C	C	C	H	C	H	C
JAX00393426	15	11324084	1	T	C	T	T	T	T	T	C	C	T	T	T	H	T	T	T	T	H	H	H	H	C	C	C	T	H	C	T	T	T	T	H	T	T	T	C	C	T	H	T	T	T	H	H	H	C
JAX00393427	15	11325385	0	T	G	G	T	T	T	T	T	G	G	T	T	G	T	T	T	T	G	T	G	H	T	G	T	T	G	T	G	G	H	T	H	G	T	G	G	G	G	G	T	H	G	H	T	H	T
JAX00393429	15	11325660	1	C	T	T	C	C	C	C	C	T	T	C	C	T	C	C	C	C	T	C	T	H	C	T	C	C	T	C	T	T	H	C	H	T	C	T	T	T	T	T	C	H	T	H	H	H	C
JAX00393430	15	11325817	0	G	C	G	G	G	G	G	C	C	G	G	G	H	G	G	G	G	H	H	H	H	C	C	C	G	H	C	G	G	G	G	H	G	G	G	C	C	G	H	G	G	G	H	H	H	C
JAX00393433	15	11332212	1	T	C	T	T	T	T	T	T	C	T	T	T	H	T	T	T	T	H	T	H	H	T	C	T	T	H	T	T	T	T	T	H	T	T	T	C	C	T	H	T	T	T	T	H	T	T
JAX00393436	15	11337749	0	T	C	C	T	T	T	T	C	C	C	T	T	C	T	T	T	T	C	H	C	H	C	C	C	T	C	C	C	C	H	T	H	C	T	C	C	C	C	C	T	H	C	C	H	C	C
JAX00206322	15	11347863	0	T	C	T	T	T	T	T	C	C	C	T	T	H	T	T	T	T	C	H	C	H	C	C	C	T	C	C	C	C	T	T	H	T	T	C	C	C	T	C	T	T	T	C	H	C	C
JAX00393443	15	11350076	0	A	G	A	A	A	A	A	G	A	A	A	A	A	A	A	A	A	A	H	A	A	G	A	G	A	A	G	A	A	A	A	A	A	A	A	A	A	A	A	A	A	A	H	A	H	G
JAX00393447	15	11366655	1	G	A	G	G	G	G	G	G	A	G	G	G	H	G	G	G	G	H	G	H	H	G	A	G	G	H	G	G	G	G	G	H	G	G	G	A	A	G	H	G	G	G	G	H	G	G
JAX00393448	15	11367351	1	G	T	G	G	G	G	G	G	T	G	G	G	H	G	G	G	G	H	G	H	H	G	T	G	G	H	G	G	G	G	G	H	G	G	G	T	T	G	H	G	G	G	G	H	G	G
JAX00393451	15	11371093	0	A	G	A	A	A	A	A	G	G	G	A	A	H	A	A	A	A	G	H	G	H	G	G	G	A	G	G	G	G	A	A	A	A	A	G	G	G	A	G	A	A	A	G	H	G	G
JAX00393453	15	11381805	1	A	C	A	A	A	A	A	A	C	C	A	A	H	A	A	A	A	C	A	C	H	A	C	A	A	C	A	C	C	A	A	H	A	A	C	C	C	A	C	A	A	A	H	H	H	A
JAX00188062	15	11392525	0	C	T	T	C	T	T	T	T	T	T	C	T	T	T	C	T	C	T	T	T	T	T	T	T	C	T	T	T	T	H	T	H	T	C	T	T	T	T	T	T	T	T	T	T	T	T
JAX00058961	15	11398608	0	T	A	A	T	T	T	T	A	A	A	T	T	A	T	T	T	T	A	H	A	H	A	A	A	T	A	A	A	A	H	T	H	A	T	A	A	A	A	A	T	H	A	A	H	A	A
JAX00058962	15	11400138	0	C	T	C	C	T	T	C	C	C	C	C	T	C	T	C	T	C	C	H	C	C	C	C	C	C	C	C	C	C	C	T	C	C	C	C	C	C	C	C	T	H	C	C	H	C	C
JAX00393455	15	11401951	1	G	A	G	G	G	G	G	G	G	A	G	G	G	G	G	G	G	H	G	H	G	G	G	G	G	H	G	A	A	G	G	G	G	G	A	G	G	G	H	G	G	G	H	G	H	G
JAX00393456	15	11402242	0	C	T	C	C	C	C	C	T	C	C	C	C	C	C	C	C	C	C	H	C	C	T	C	T	C	C	T	C	C	C	C	C	C	C	C	C	C	C	C	C	C	C	H	C	H	T
JAX00393458	15	11406421	1	A	T	A	A	A	A	A	A	T	T	A	A	H	A	A	A	A	T	A	T	H	A	T	A	A	T	A	T	T	A	A	H	A	A	T	T	T	A	T	A	A	A	H	H	H	A
JAX00393459	15	11406864	0	C	T	C	C	C	C	C	C	C	T	C	C	C	C	C	C	C	H	C	H	C	C	C	C	C	H	C	T	T	C	C	C	C	C	T	C	C	C	H	C	C	C	H	C	H	C
JAX00393460	15	11407504	0	A	G	A	A	A	A	A	G	A	G	A	A	A	A	A	A	A	H	H	H	A	G	A	G	A	H	G	G	G	A	A	A	A	A	G	A	A	A	H	A	A	A	G	A	G	G
JAX00393462	15	11408882	1	G	A	A	G	G	G	G	G	A	G	G	G	A	G	G	G	G	H	G	H	H	G	A	G	G	H	G	G	G	H	G	H	A	G	G	A	A	A	H	G	H	A	G	H	G	G
JAX00393463	15	11409028	0	G	A	A	G	G	G	G	A	A	G	G	G	A	G	G	G	G	H	H	H	H	A	A	A	G	H	A	G	G	H	G	H	A	G	G	A	A	A	H	G	H	A	H	H	H	A
JAX00393464	15	11409632	1	A	G	G	A	A	A	A	G	G	A	A	A	G	A	A	A	A	H	H	H	H	G	G	G	A	H	G	A	A	H	A	H	G	A	A	G	G	G	H	A	H	G	H	H	H	G
JAX00393465	15	11410429	1	T	C	C	T	T	T	T	C	T	T	T	T	H	T	T	T	T	T	H	T	T	C	T	C	T	T	C	T	T	H	T	T	C	T	T	T	T	C	T	T	H	C	H	T	H	C
JAX00393466	15	11411024	1	C	T	T	C	C	C	C	C	C	C	C	C	H	C	C	C	C	C	C	C	C	C	C	C	C	C	C	C	C	H	C	C	T	C	C	C	C	T	C	C	H	T	C	C	C	C
JAX00393467	15	11411150	0	T	C	T	T	T	T	T	C	T	T	T	T	T	T	T	T	T	T	H	T	T	C	T	C	T	T	C	T	T	T	T	T	T	T	T	T	T	T	T	T	T	T	H	T	H	C
JAX00393469	15	11417271	0	A	G	A	A	A	A	A	G	G	G	A	A	H	A	A	A	A	G	H	G	H	G	G	G	A	G	G	G	G	A	A	H	A	A	G	G	G	A	G	A	A	A	G	H	G	G
JAX00206324	15	11421601	0	G	T	G	G	G	G	G	T	T	G	G	G	H	G	G	G	G	H	H	H	H	T	T	T	G	H	T	G	G	G	G	H	G	G	G	T	T	G	H	G	G	G	H	H	H	T
JAX00058963	15	11421644	0	A	G	G	A	A	A	A	A	A	G	A	A	A	A	A	A	A	H	A	H	A	A	A	A	A	H	A	G	G	H	A	A	G	A	G	A	A	G	H	A	H	G	H	A	H	A
JAX00393471	15	11427829	1	G	A	G	G	G	G	G	G	A	G	G	G	H	G	G	G	G	H	G	H	H	G	A	G	G	H	G	G	G	G	G	H	G	G	G	A	A	G	H	G	G	G	G	H	G	G
JAX00058964	15	11438479	0	T	C	C	T	T	T	T	T	T	C	T	T	H	T	T	T	T	H	T	H	T	T	T	T	T	H	T	C	C	H	T	T	C	T	C	T	T	C	H	T	H	C	H	T	H	T
JAX00393474	15	11450026	1	A	G	A	A	A	A	A	G	A	A	A	A	A	A	A	A	A	A	H	A	A	G	A	G	A	A	G	A	A	A	A	A	A	A	A	A	A	A	A	A	A	A	H	A	H	G
JAX00058965	15	11450267	1	A	C	C	A	A	A	A	C	C	C	A	A	C	A	A	A	A	C	H	C	H	C	C	C	A	C	C	C	C	H	A	H	C	A	C	C	C	C	C	A	H	C	C	H	C	C
JAX00393477	15	11475486	0	G	C	G	G	G	G	G	G	C	G	G	G	H	G	G	G	G	H	G	C	C	G	C	G	G	C	G	G	G	G	G	C	G	G	G	C	C	G	C	G	G	G	G	C	G	G
JAX00058970	15	11488013	1	C	T	C	C	T	T	C	C	C	C	C	T	C	T	C	T	C	C	H	C	C	C	C	C	C	C	C	C	C	C	T	C	C	C	C	C	C	C	C	T	H	C	C	H	C	C
JAX00393478	15	11509328	0	T	G	T	T	T	T	T	G	G	T	T	T	H	T	T	T	T	H	H	H	H	G	G	G	T	H	G	T	T	T	T	H	T	T	T	G	G	T	H	T	T	T	H	H	H	G
JAX00393480	15	11514131	1	G	A	G	G	G	G	G	G	A	G	G	G	H	G	G	G	G	H	G	H	H	G	A	G	G	H	G	G	G	G	G	H	G	G	G	A	A	G	H	G	G	G	G	H	G	G
JAX00058973	15	11534221	1	A	G	G	A	G	G	A	G	G	A	A	G	G	G	A	G	A	H	G	H	H	G	G	G	A	H	G	A	A	H	G	H	G	A	A	G	G	G	H	G	G	G	H	G	H	G
JAX00393483	15	11534550	1	G	T	G	G	G	G	G	T	G	G	G	G	G	G	G	G	G	G	H	G	G	T	G	T	G	G	T	G	G	G	G	G	G	G	G	G	G	G	G	G	G	G	H	G	H	T
JAX00393484	15	11534667	1	G	A	G	G	G	G	G	A	G	G	G	G	G	G	G	G	G	G	H	G	G	A	G	A	G	G	A	G	G	G	G	G	G	G	G	G	G	G	G	G	G	G	H	G	H	A
JAX00206328	15	11534760	0	C	A	C	C	C	C	C	A	A	C	C	C	H	C	C	C	C	H	H	H	H	A	A	A	C	H	A	C	C	C	C	H	C	C	C	A	A	C	H	C	C	C	H	H	H	A
JAX00206329	15	11534839	0	C	T	C	C	C	C	C	T	C	C	C	C	C	C	C	C	C	C	H	C	C	C	C	H	C	C	C	C	C	C	C	C	C	C	C	C	C	C	C	C	C	C	H	C	H	H
JAX00393486	15	11562137	0	C	T	C	C	C	C	C	C	T	C	C	C	H	C	C	C	C	H	C	H	H	C	T	C	C	H	C	C	C	C	C	H	C	C	C	T	T	C	H	C	C	C	C	H	C	C
JAX00058974	15	11562376	0	A	C	A	A	C	C	A	A	A	A	A	C	A	C	A	C	A	A	H	A	A	A	A	A	A	A	A	A	A	A	C	A	A	A	A	A	A	A	A	C	H	A	A	H	A	A
JAX00393487	15	11582828	0	G	A	G	G	G	G	G	A	A	G	G	G	H	G	G	G	G	H	H	H	G	A	A	A	G	H	A	G	G	G	G	G	G	G	G	A	A	G	H	G	G	G	H	H	H	A
JAX00393489	15	11585104	0	T	C	T	T	T	T	T	T	C	T	T	T	H	T	T	T	T	H	T	H	H	T	C	T	T	H	T	T	T	T	T	H	T	T	T	C	C	T	H	T	T	T	T	H	T	T
JAX00393495	15	11607254	0	G	A	A	G	G	G	G	G	G	G	G	G	H	G	G	G	G	G	G	G	G	G	G	G	G	G	G	G	G	H	G	G	A	G	G	G	G	A	G	G	H	A	G	G	G	G
JAX00393496	15	11610719	0	A	G	A	A	A	A	A	G	G	A	A	A	H	A	A	A	A	H	H	H	H	H	G	G	A	H	G	A	A	A	A	H	A	A	A	G	G	A	H	A	A	A	A	H	A	G
JAX00393497	15	11612944	0	A	T	T	A	A	A	A	T	A	A	A	A	H	A	A	A	A	A	H	A	A	T	A	T	A	A	T	A	A	H	A	A	T	A	A	A	A	T	A	A	H	T	H	A	H	T
JAX00393498	15	11612962	1	C	T	T	C	C	C	C	T	C	C	C	C	H	C	C	C	C	C	H	C	C	T	C	T	C	C	T	C	C	H	C	C	T	C	C	C	C	T	C	C	H	T	H	C	H	T
JAX00058978	15	11615431	0	G	A	A	G	A	A	G	A	A	G	G	A	A	A	G	A	G	H	A	H	H	A	A	A	G	H	A	G	G	H	A	H	A	G	G	A	A	A	H	A	A	A	G	A	G	A
JAX00393502	15	11617564	0	C	T	T	C	C	C	C	C	C	C	C	C	H	C	C	C	C	C	C	C	C	C	C	C	C	C	C	C	C	H	C	C	T	C	C	C	C	T	C	C	H	T	C	C	C	C
JAX00393504	15	11621514	1	G	C	G	G	C	C	G	C	C	G	G	C	H	C	G	C	G	H	C	H	H	C	C	C	G	H	C	G	G	G	C	H	G	G	G	C	C	G	H	C	H	G	H	C	H	C
JAX00058979	15	11636406	1	A	G	A	A	G	G	A	A	A	A	A	G	A	G	A	G	A	A	H	A	A	A	A	A	A	A	A	A	A	A	G	A	A	A	A	A	A	A	A	G	H	A	A	H	A	A
JAX00393509	15	11640820	0	T	C	C	T	T	T	T	C	C	T	T	T	C	T	T	T	T	H	H	H	H	C	C	C	T	H	C	T	T	H	T	H	C	T	T	C	C	C	H	T	H	C	H	H	H	C
JAX00393510	15	11644683	1	C	G	C	C	C	C	C	G	C	C	C	C	C	C	C	C	C	C	H	C	C	G	C	G	C	C	G	C	C	C	C	C	C	C	C	C	C	C	C	C	C	C	H	C	H	G
JAX00393511	15	11657612	0	C	T	C	C	T	T	C	C	C	C	C	T	C	T	C	T	C	C	H	C	C	C	C	C	C	C	C	C	C	C	T	C	C	C	C	C	C	C	C	T	H	C	C	H	C	C
JAX00393516	15	11664675	0	T	A	A	T	T	T	T	A	A	T	T	T	A	T	T	T	T	H	H	H	H	A	A	A	T	H	A	T	T	A	T	H	A	T	T	A	A	A	H	T	H	A	H	H	H	A
JAX00058980	15	11664720	1	A	G	G	A	G	G	A	G	A	A	A	G	H	G	A	G	A	A	G	A	A	G	A	G	A	A	G	A	A	H	G	A	G	A	A	A	A	G	A	G	G	G	H	H	H	G
JAX00393517	15	11664749	0	C	T	T	C	C	C	C	T	T	C	C	C	T	C	C	C	C	H	H	T	T	T	T	T	C	T	T	C	C	T	C	T	T	C	C	T	T	T	T	C	T	T	T	H	T	T
JAX00058981	15	11665142	0	A	G	G	A	A	A	A	G	A	A	A	A	H	A	A	A	A	A	H	A	A	G	A	G	A	A	G	A	A	H	A	A	G	A	A	A	A	G	A	A	H	G	H	A	H	G
JAX00058982	15	11665960	1	T	C	C	T	C	C	T	C	C	T	T	C	C	C	T	C	T	H	C	H	H	C	C	C	T	H	C	T	T	H	C	H	C	T	T	C	C	C	H	C	C	C	H	C	H	C
JAX00393519	15	11667493	0	T	C	C	T	C	C	T	C	C	T	T	C	C	C	T	C	T	T	C	T	T	C	C	C	T	T	C	T	T	H	C	T	C	T	T	C	C	C	T	C	C	C	H	C	H	C
JAX00393523	15	11675582	0	T	C	C	T	T	T	T	T	T	T	T	T	H	T	T	T	T	T	T	T	T	T	T	T	T	T	T	T	T	H	T	T	C	T	T	T	T	C	T	T	H	C	T	T	T	T
JAX00206331	15	11698515	0	G	T	G	G	G	G	G	G	T	G	G	G	H	G	G	G	G	G	G	H	H	G	T	G	G	H	G	G	G	G	G	H	G	G	G	T	T	G	H	G	G	G	G	H	G	G
JAX00393525	15	11699892	1	G	C	G	G	G	G	G	C	G	G	G	G	G	G	G	G	G	G	H	G	G	C	G	C	G	G	C	G	G	G	G	G	G	G	G	G	G	G	G	G	G	G	H	G	H	C
JAX00058985	15	11715531	0	T	C	C	T	T	T	T	C	C	T	T	T	C	T	T	T	T	H	H	H	H	C	C	C	T	H	C	T	T	H	T	H	C	T	T	C	C	C	C	T	H	C	H	H	H	C
JAX00393530	15	11718818	1	A	T	T	A	A	A	A	A	A	A	A	A	H	A	A	A	A	A	A	A	A	A	A	A	A	A	A	A	A	H	A	A	T	A	A	A	A	T	A	A	H	T	A	A	A	A
JAX00058987	15	11736076	0	G	A	A	G	G	G	G	G	G	G	G	G	H	G	G	G	G	G	G	G	G	G	G	G	G	G	G	G	G	H	G	G	A	G	G	G	G	A	G	G	H	A	G	G	G	G
JAX00393532	15	11740790	0	T	A	T	T	T	T	T	A	A	T	T	T	H	T	T	T	T	H	H	A	H	A	A	A	T	H	A	T	T	T	T	H	T	T	T	A	A	T	H	T	T	T	H	H	H	A
JAX00393533	15	11740901	1	C	T	C	C	C	C	C	T	T	C	C	C	H	C	C	C	C	H	H	H	H	T	T	T	C	H	T	C	C	C	C	H	C	C	C	T	T	C	H	C	C	C	H	H	H	T
JAX00393534	15	11741156	1	C	G	C	C	C	C	C	C	G	C	C	C	H	C	C	C	C	H	C	H	H	C	G	C	C	H	C	C	C	C	C	H	C	C	C	G	G	C	H	C	C	C	C	H	C	C
JAX00393535	15	11744699	0	G	C	G	G	G	G	G	C	C	G	G	G	H	G	G	G	G	H	H	H	H	C	C	C	G	H	C	G	G	G	G	H	G	G	G	C	C	G	H	G	G	G	H	H	H	C
JAX00393538	15	11746620	0	G	A	G	G	G	G	G	G	A	G	G	G	A	G	G	G	G	H	G	A	A	G	A	G	G	A	G	G	G	G	G	A	G	G	G	A	A	G	A	G	G	G	G	A	G	G
JAX00393541	15	11756308	1	T	G	T	T	T	T	T	G	G	T	T	T	H	T	T	T	T	H	H	H	H	G	G	G	T	H	G	T	T	T	T	H	T	T	T	G	G	T	H	T	T	T	H	H	H	G
JAX00393542	15	11756635	0	G	A	A	G	G	G	G	A	A	G	G	G	A	G	G	G	G	H	H	H	H	A	A	A	G	G	A	G	G	G	G	H	A	G	G	A	A	A	H	G	H	A	H	H	H	A
JAX00393545	15	11762140	1	T	C	C	T	T	T	T	T	T	T	T	T	H	T	T	T	T	T	T	T	T	T	T	T	T	T	T	T	T	H	T	T	C	T	T	T	T	C	T	T	H	C	T	T	T	T
JAX00393546	15	11763521	0	A	G	A	A	A	A	A	G	G	A	A	A	H	A	A	A	A	H	H	H	H	G	G	G	A	H	G	A	A	A	A	H	A	A	A	G	G	A	H	A	A	A	H	H	H	G
JAX00058989	15	11771656	1	T	G	G	T	T	T	T	G	T	T	T	T	H	T	T	T	T	T	H	T	T	G	T	G	T	T	G	T	T	H	T	T	G	T	T	T	T	G	T	T	H	G	H	T	H	G
JAX00058990	15	11773118	1	G	T	T	G	G	G	G	T	T	G	G	G	T	G	G	G	G	H	H	H	H	T	T	T	G	H	T	G	G	H	G	H	T	G	G	T	T	T	H	G	H	T	H	H	H	T
JAX00206332	15	11776186	1	T	C	T	T	T	T	T	T	C	T	T	T	H	T	T	T	T	H	T	H	H	T	C	T	T	H	T	T	T	T	T	H	T	T	T	C	C	T	H	T	T	T	T	H	T	T
JAX00058991	15	11778526	1	T	C	C	T	T	T	T	C	C	T	T	T	C	T	T	T	T	H	H	H	H	C	C	C	T	H	C	T	T	H	T	H	C	T	T	C	C	C	H	T	H	C	H	H	H	C
JAX00206333	15	11781355	1	C	G	C	C	C	C	C	C	G	C	C	C	H	C	C	C	C	H	C	H	H	C	G	C	C	H	C	C	C	C	C	H	C	C	C	G	G	C	H	C	C	C	C	H	C	C
JAX00206334	15	11781435	0	G	A	G	G	G	G	G	G	A	G	G	G	H	G	G	G	G	H	G	H	G	G	A	G	G	H	G	G	G	G	G	H	G	G	G	H	A	G	H	G	G	G	G	H	G	G
JAX00393549	15	11798776	1	T	C	T	T	T	T	T	T	C	T	T	T	H	T	T	T	T	H	T	H	H	T	C	T	T	H	T	T	T	T	T	H	T	T	T	C	C	T	H	T	T	T	T	H	T	T
JAX00393550	15	11803545	1	G	A	G	G	G	G	G	A	G	G	G	G	G	G	G	G	G	G	H	G	G	A	G	A	G	G	A	G	G	G	G	G	G	G	G	G	G	G	G	G	G	G	H	G	H	A
JAX00058992	15	11803861	0	T	C	C	T	T	T	T	C	C	T	T	T	C	T	T	T	T	H	H	H	H	C	C	C	T	H	C	T	T	H	T	H	C	T	T	C	C	C	H	T	H	C	H	H	H	C
JAX00393551	15	11804981	1	C	A	C	C	C	C	C	C	A	C	C	C	H	C	C	C	C	H	C	H	H	C	A	C	C	H	C	C	C	C	C	H	C	C	C	A	A	C	H	C	C	C	C	H	C	C
JAX00393553	15	11814469	0	G	C	G	G	G	G	G	G	C	G	G	G	H	G	G	G	G	H	G	H	H	G	C	G	G	H	G	G	G	G	G	H	G	G	G	C	C	G	H	G	G	G	G	H	G	G
JAX00393554	15	11819411	1	T	C	C	T	T	T	T	C	C	T	T	T	C	T	T	T	T	H	H	H	H	C	C	C	T	H	C	T	T	H	T	H	C	T	T	C	C	C	H	T	H	C	H	H	H	C
JAX00058993	15	11819811	0	A	G	G	A	A	A	A	A	A	A	A	A	H	A	A	A	A	A	A	A	A	A	A	A	A	A	A	A	A	H	A	A	G	A	A	A	A	G	A	A	H	G	A	A	A	A
JAX00393556	15	11822279	1	G	A	G	G	G	G	G	A	G	G	G	G	G	G	G	G	G	G	H	G	G	A	G	A	G	G	A	G	G	G	G	G	G	G	G	G	G	G	G	G	G	G	H	G	H	A
JAX00393558	15	11823001	1	T	G	G	T	T	T	T	G	G	T	T	T	G	T	T	T	T	H	H	H	H	G	G	G	T	H	G	T	T	H	T	H	G	T	T	G	G	G	H	T	H	G	H	H	H	G
JAX00058995	15	11841440	0	A	G	G	A	A	A	A	G	G	G	A	A	G	A	A	A	A	G	H	G	G	G	G	G	A	G	G	G	G	H	A	H	G	A	G	G	G	G	G	A	H	G	G	H	G	G
JAX00393562	15	11896798	0	G	A	G	G	G	G	G	G	G	A	G	G	G	G	G	G	G	H	G	H	G	G	G	G	G	H	G	A	A	G	G	G	G	G	A	G	G	G	H	G	G	G	H	G	H	G
JAX00393563	15	11896833	0	G	A	G	G	G	G	G	G	G	A	G	G	G	G	G	G	G	H	G	H	G	G	G	G	G	H	G	A	A	G	G	G	G	G	A	G	G	G	H	G	G	G	H	G	H	G
JAX00393564	15	11897314	0	G	C	G	G	G	G	G	C	C	G	G	G	H	G	G	G	G	H	H	H	H	C	C	C	G	H	C	G	G	G	G	H	G	G	G	C	C	G	H	G	G	G	H	H	H	C
JAX00393565	15	11898893	0	G	A	G	G	G	G	G	G	A	G	G	G	H	G	G	G	G	H	G	H	H	G	A	G	G	H	G	G	G	G	H	H	G	G	G	A	A	G	H	G	G	G	G	H	G	G
JAX00393566	15	11900366	1	T	A	T	T	T	T	T	A	T	T	T	T	T	T	T	T	T	T	H	T	T	A	T	A	T	T	A	T	T	T	T	T	T	T	T	T	T	T	T	T	T	T	H	T	H	A
JAX00393567	15	11901402	0	G	A	G	G	G	G	G	G	A	G	G	G	H	G	G	G	G	H	G	H	H	G	A	H	G	H	G	G	G	G	G	H	G	G	G	A	A	G	A	G	G	G	G	H	G	G
JAX00393568	15	11901474	1	G	A	G	G	G	G	G	G	A	G	G	G	H	G	G	G	G	H	G	H	H	G	A	G	G	H	G	G	G	G	G	H	G	G	G	A	A	G	H	G	G	G	G	H	G	G
JAX00058998	15	11905292	1	G	A	A	G	A	A	G	G	G	G	G	A	H	A	G	A	G	G	H	G	G	G	G	G	G	G	G	G	G	G	A	G	A	G	G	G	G	A	G	A	A	A	G	H	G	G
JAX00058999	15	11912738	0	C	T	T	C	C	C	C	C	C	C	C	C	H	C	C	C	C	C	C	C	C	C	C	C	C	C	C	C	C	C	C	C	T	C	C	C	C	T	C	C	H	T	C	C	C	C
JAX00059000	15	11917362	1	T	C	C	T	C	C	T	T	T	C	T	C	H	C	T	C	T	H	H	H	T	T	T	T	T	H	T	C	C	T	C	T	C	T	C	T	T	C	H	C	C	C	H	H	H	T
JAX00059001	15	11920242	1	T	C	C	T	C	C	T	C	C	C	T	C	C	C	T	C	T	C	C	C	H	C	C	C	T	C	C	C	C	T	C	H	C	T	C	C	C	C	C	C	C	C	C	C	C	C
JAX00393570	15	11925951	0	T	C	C	T	C	C	T	T	T	C	T	C	T	C	T	C	T	H	H	H	T	T	T	T	T	T	T	C	C	T	C	T	C	T	C	T	T	C	T	C	C	C	H	T	H	T
JAX00393571	15	11926010	0	G	A	G	G	G	G	G	G	A	G	G	G	H	G	G	G	G	H	G	H	H	G	A	G	G	H	G	G	G	G	G	H	G	G	G	A	A	G	H	G	G	G	G	H	G	G
JAX00059002	15	11930840	0	G	A	A	G	A	A	G	G	G	G	G	A	H	A	G	A	G	G	H	G	G	G	G	G	G	G	G	G	G	G	A	G	A	G	G	G	G	A	G	A	A	A	G	H	G	G
JAX00059003	15	11936980	0	G	A	A	G	A	A	G	G	G	G	G	A	H	A	G	A	G	G	H	G	G	G	G	G	G	G	G	G	G	H	A	G	A	G	G	G	G	A	G	A	A	A	G	H	G	G
JAX00393574	15	11948082	1	A	C	C	A	C	C	A	C	C	C	A	C	C	C	A	C	A	C	C	C	H	C	C	C	A	C	C	C	C	H	C	H	C	A	C	C	C	C	C	C	C	C	C	C	C	C
JAX00393577	15	11957868	0	T	C	T	T	T	T	T	T	T	C	T	T	T	T	T	T	T	H	T	H	T	T	T	T	T	H	T	C	C	T	T	T	T	T	C	T	T	T	H	T	T	T	H	T	H	T
JAX00393581	15	11972580	0	G	A	G	G	G	G	G	G	G	A	G	G	G	G	G	G	G	H	G	H	G	G	G	G	G	H	G	A	A	G	G	G	G	G	A	G	G	G	H	G	G	G	H	G	H	G
JAX00393583	15	11973051	0	C	G	C	C	C	C	C	G	G	G	C	C	H	C	C	C	C	G	H	G	H	G	G	G	C	G	G	G	G	C	C	H	C	C	G	G	G	C	G	C	C	C	G	H	G	G
JAX00059005	15	11984862	0	G	A	A	G	A	A	G	G	G	G	G	A	H	A	G	A	G	G	H	G	G	G	G	G	G	G	G	H	G	H	A	G	A	G	G	G	G	A	G	A	A	A	G	H	G	G
JAX00393584	15	11992696	0	C	A	C	C	C	C	C	C	A	C	C	C	H	C	C	C	C	C	C	H	H	C	A	C	C	H	C	C	C	C	C	H	C	C	C	A	A	C	H	C	C	C	C	H	C	C
JAX00393590	15	12007972	0	G	A	G	G	G	G	G	G	G	A	G	G	G	G	G	G	G	H	G	H	G	G	G	G	G	H	G	A	A	G	G	G	G	G	A	G	G	G	H	G	G	G	H	G	H	G
JAX00393591	15	12008042	1	G	A	G	G	G	G	G	A	A	G	G	G	H	G	G	G	G	H	H	H	H	A	A	A	G	H	A	G	G	G	G	H	G	G	G	A	A	G	H	G	G	G	H	H	H	A
JAX00393595	15	12019027	1	C	T	C	C	C	C	C	T	T	T	C	C	H	C	C	C	C	T	H	T	H	T	T	T	C	T	T	T	T	C	C	H	C	C	T	T	T	C	T	C	C	C	T	H	T	T
JAX00059008	15	12020756	1	G	A	G	G	G	G	G	G	G	A	G	G	G	G	G	G	G	H	G	H	G	G	G	G	G	H	G	A	A	G	G	G	G	G	A	G	G	G	H	G	G	G	H	G	H	G
JAX00393596	15	12031853	1	T	A	T	T	T	T	T	T	A	T	T	T	H	T	T	T	T	H	T	H	H	T	A	T	T	H	T	T	T	T	T	H	T	T	T	A	A	T	H	T	T	T	T	H	T	T
JAX00393597	15	12032127	0	G	A	G	G	G	G	G	G	A	G	G	G	H	G	G	G	G	H	G	H	H	G	A	G	G	H	G	G	G	G	G	H	G	G	G	A	A	G	H	G	G	G	G	H	G	G
JAX00393599	15	12047717	0	G	A	A	G	G	G	G	G	G	G	G	G	H	H	H	G	G	G	G	G	G	G	G	G	G	G	G	G	G	G	G	G	A	G	G	G	G	A	G	G	H	A	G	G	G	G
JAX00393600	15	12051315	0	C	G	G	C	C	C	C	C	C	C	C	C	H	C	C	C	C	C	C	C	C	C	C	C	C	C	C	C	C	H	C	C	G	C	C	C	C	G	C	C	H	G	C	C	C	C
JAX00059010	15	12053541	1	A	G	G	A	A	A	A	G	G	G	A	A	G	A	A	A	A	G	H	G	H	G	G	G	A	G	G	G	G	H	A	H	G	A	G	G	G	G	G	A	H	G	G	H	G	G
JAX00393603	15	12069557	0	G	A	G	G	G	G	G	A	A	A	G	G	G	G	G	G	G	A	H	A	G	A	A	A	G	A	A	A	A	G	G	G	G	G	A	A	A	G	A	G	G	G	A	G	A	A
JAX00393604	15	12071149	1	A	G	A	A	A	A	A	G	G	A	A	A	H	A	A	A	A	H	H	H	H	G	G	G	A	H	G	A	A	A	A	H	A	A	A	G	G	A	H	A	A	A	H	H	H	G
JAX00393605	15	12079159	1	C	T	C	C	C	C	C	C	T	C	C	C	H	C	C	C	C	H	C	H	H	C	T	C	C	H	C	C	C	C	C	H	C	C	C	T	T	C	H	C	C	C	C	H	C	C
JAX00393606	15	12080291	0	T	A	T	T	T	T	T	A	T	A	T	T	T	T	T	T	T	H	H	H	T	A	T	A	T	H	A	A	A	T	T	T	T	T	A	T	T	T	H	T	T	T	A	T	A	A
JAX00393609	15	12088615	0	G	A	G	G	G	G	G	G	G	A	G	G	G	G	G	G	G	H	G	H	G	G	G	G	G	H	G	A	A	G	G	G	G	G	A	G	G	G	H	G	G	G	H	G	H	G
JAX00059013	15	12088775	0	C	T	C	C	T	T	C	C	C	C	C	T	C	T	C	T	C	C	H	C	C	C	C	C	C	C	C	C	C	C	T	C	C	C	C	C	C	C	C	H	H	C	C	H	C	C
JAX00393610	15	12093661	0	A	G	A	A	G	G	A	G	G	A	A	G	H	G	A	G	A	H	G	H	H	G	G	G	A	H	G	A	A	A	G	H	A	A	A	G	G	A	H	G	H	A	H	G	H	G
JAX00393611	15	12099769	0	C	T	C	C	C	C	C	T	C	C	C	C	C	C	C	C	C	C	H	C	C	T	C	T	C	C	T	C	C	C	C	C	C	C	C	C	C	C	C	C	C	C	H	C	H	T
JAX00393612	15	12100001	1	G	A	G	G	G	G	G	G	G	A	G	G	G	G	G	G	G	H	G	H	G	G	G	G	G	H	G	A	A	G	G	G	G	G	A	G	G	G	H	G	G	G	H	G	H	G
JAX00393613	15	12101361	0	G	A	G	G	G	G	G	G	A	G	G	G	H	G	G	G	G	H	G	H	H	G	A	G	G	H	G	G	G	G	G	H	G	G	G	A	A	G	H	G	G	G	G	H	G	G
JAX00393615	15	12104864	1	G	A	G	G	G	G	G	G	A	A	G	G	H	G	G	G	G	A	G	A	H	G	A	G	G	A	G	A	A	G	G	H	G	G	A	A	A	G	A	G	G	G	H	H	H	G
JAX00393616	15	12106277	1	G	T	G	G	G	G	G	G	G	T	G	G	G	G	G	G	G	H	G	H	G	G	G	G	G	H	G	T	T	G	G	G	G	G	T	G	G	G	H	G	G	G	H	G	H	G
JAX00393617	15	12107514	1	T	C	T	T	T	T	T	T	T	C	T	T	T	T	T	T	T	H	T	H	T	T	T	T	T	H	T	C	C	T	T	T	T	T	C	T	T	T	H	T	T	T	H	T	H	T
JAX00393618	15	12122927	1	T	G	T	T	T	T	T	T	G	T	T	T	H	T	T	T	T	H	T	H	H	T	G	T	T	H	T	T	T	T	T	H	T	T	T	G	G	T	H	T	T	T	T	H	T	T
JAX00059016	15	12139637	0	A	G	A	A	A	A	A	G	G	A	A	A	H	A	A	A	A	H	H	H	H	G	G	G	A	H	G	A	A	A	A	H	A	A	A	G	G	A	H	A	A	A	H	H	H	G
JAX00393622	15	12139684	1	G	A	G	G	G	G	G	A	A	G	G	G	H	G	G	G	G	H	H	H	H	A	A	A	G	H	A	G	G	G	G	H	G	G	G	A	A	G	H	G	G	G	H	H	H	A
JAX00059018	15	12158532	0	T	A	T	T	A	A	T	T	T	A	T	A	T	A	T	A	T	H	H	H	T	T	T	T	T	H	T	A	A	T	A	T	T	T	A	T	T	T	H	A	H	T	H	H	T	T
JAX00393624	15	12164087	0	C	T	C	C	T	T	C	C	C	T	C	T	C	T	C	T	C	H	H	H	C	C	C	C	C	H	C	T	T	C	T	C	C	C	T	C	C	C	H	T	H	C	H	H	H	C
JAX00393625	15	12164199	0	T	C	T	T	T	T	T	C	C	T	T	T	H	T	T	T	T	H	H	H	H	C	C	C	T	H	C	T	T	T	T	H	T	T	T	C	C	T	H	T	T	T	H	H	H	C
JAX00393626	15	12164218	1	A	G	A	A	G	G	A	G	A	G	A	G	A	G	A	G	A	H	G	H	A	G	A	G	A	H	G	G	G	A	G	A	A	A	G	A	A	A	H	G	H	A	G	H	G	G
JAX00393632	15	12171876	0	A	C	A	A	C	C	A	A	A	C	A	C	A	C	A	C	A	H	H	C	A	A	A	A	A	C	A	C	C	A	C	A	A	A	C	A	A	A	C	C	H	A	H	H	H	A
JAX00393633	15	12171993	1	G	C	G	G	G	G	G	G	C	G	G	G	H	G	G	G	G	H	G	H	H	G	C	G	G	H	G	G	G	G	G	H	G	G	G	C	C	G	H	G	G	G	G	H	G	G
JAX00393634	15	12172218	0	T	A	T	T	A	A	T	T	T	A	T	A	T	A	T	A	T	H	H	H	T	T	T	T	T	H	T	A	A	T	A	T	T	T	A	T	T	T	H	A	H	T	H	H	H	T
JAX00393635	15	12175873	1	T	C	T	T	C	C	T	C	T	C	T	C	T	C	T	C	T	H	C	H	T	C	T	C	T	H	C	C	C	T	C	T	T	T	C	T	T	T	H	C	H	T	C	H	C	C
JAX00393636	15	12175963	1	T	C	T	T	T	T	T	T	C	T	T	T	H	T	T	T	T	H	T	H	H	T	C	T	T	H	T	T	T	T	T	H	T	T	T	C	C	T	H	T	T	T	T	H	T	T
JAX00059019	15	12176410	0	A	G	A	A	G	G	A	G	G	G	A	G	A	G	A	G	A	G	G	G	A	G	G	G	A	G	G	G	G	A	G	A	A	A	G	G	G	A	G	G	H	A	G	G	G	G
JAX00393638	15	12176435	1	A	G	A	A	G	G	A	G	A	G	A	G	A	G	A	G	A	H	G	H	A	G	A	G	A	H	G	G	G	A	G	A	A	A	G	A	A	A	H	G	H	A	G	H	G	G
JAX00393640	15	12200397	1	C	T	C	C	C	C	C	C	T	C	C	C	C	C	C	C	C	H	C	H	H	C	T	C	C	H	C	C	C	C	C	H	C	C	C	T	T	C	H	C	C	C	C	H	C	C
JAX00393641	15	12202120	1	G	A	G	G	A	A	A	A	G	A	G	A	G	A	G	A	G	H	A	H	H	A	G	A	G	H	A	A	A	G	A	G	G	G	A	G	G	G	H	A	H	G	A	H	A	A
JAX00393642	15	12202505	0	G	A	G	G	G	G	G	A	G	G	G	G	G	G	G	G	G	G	H	G	G	A	G	A	G	G	A	G	G	G	G	G	G	G	G	G	G	G	G	G	G	G	H	G	H	A
JAX00393644	15	12209268	0	A	T	A	A	A	A	A	A	T	A	A	A	A	A	A	A	A	H	A	H	T	A	T	A	A	T	A	A	A	A	A	H	A	A	A	T	T	A	T	A	A	A	A	T	A	A
JAX00393645	15	12214920	1	T	G	T	T	T	T	T	G	G	T	T	T	T	T	T	T	T	H	H	H	H	G	G	G	T	H	G	T	T	T	T	H	T	T	T	G	G	T	H	T	T	T	H	H	H	G
JAX00059022	15	12218943	1	T	C	T	T	C	C	C	T	T	C	T	C	T	C	T	C	T	H	H	H	H	T	T	T	T	H	T	C	C	T	C	T	T	T	C	T	T	T	H	C	H	T	H	H	H	T
JAX00059024	15	12224897	0	G	A	G	G	A	A	A	G	G	A	G	A	G	A	G	A	G	H	H	H	H	G	G	G	G	H	G	A	A	G	A	G	G	G	A	G	G	G	H	A	H	G	H	H	H	G
JAX00393649	15	12225611	0	C	T	C	C	C	C	C	C	T	C	C	C	H	C	C	C	C	C	C	C	C	C	T	C	C	C	C	C	C	C	C	C	C	C	C	T	T	C	C	C	C	C	C	C	C	C
JAX00206342	15	12243769	1	C	T	C	C	C	C	C	T	T	C	C	C	H	C	C	C	C	H	H	H	H	T	T	T	C	H	T	C	C	C	C	H	C	C	C	T	T	C	H	C	C	C	H	H	H	T
JAX00059025	15	12244902	0	G	A	G	G	A	A	A	A	A	A	G	A	H	A	G	A	G	A	A	A	A	A	A	A	G	A	A	A	A	G	A	H	G	G	A	A	A	G	A	A	H	G	A	A	A	A
JAX00393650	15	12250384	1	G	C	G	G	G	G	G	C	G	G	G	G	G	G	G	G	G	G	H	G	G	C	G	C	G	G	C	G	G	G	G	G	G	G	G	G	G	G	G	G	G	G	H	G	H	C
JAX00393651	15	12259914	1	G	A	G	G	G	G	G	G	A	G	G	G	H	G	G	G	G	H	G	H	H	G	A	G	G	H	G	G	G	G	G	H	G	G	G	A	A	G	H	G	G	G	G	H	G	G
JAX00393652	15	12286665	1	A	G	A	A	A	A	A	G	G	A	A	A	H	A	A	A	A	H	H	H	H	G	G	G	A	H	G	A	A	A	A	H	A	A	A	G	G	A	H	A	A	A	H	H	H	G
JAX00393653	15	12287238	0	G	T	G	G	G	G	G	T	T	G	G	G	H	G	G	G	G	H	H	H	H	T	T	T	G	H	T	G	G	G	G	H	G	G	G	T	T	G	H	G	G	G	H	H	H	T
JAX00393654	15	12290893	1	C	T	C	C	T	T	T	T	T	T	C	T	H	T	C	T	C	T	T	T	T	T	T	T	C	T	T	T	T	C	T	H	C	C	T	T	T	C	T	T	H	C	T	T	T	T
JAX00393655	15	12292432	1	T	C	T	T	T	T	T	C	T	T	T	T	T	T	T	T	T	T	H	T	T	C	T	C	T	T	C	T	T	T	T	T	T	T	T	T	T	T	T	T	T	T	H	T	H	C
JAX00059029	15	12305467	0	C	T	C	C	T	T	T	C	C	T	C	T	C	T	C	T	C	H	H	H	H	C	C	C	C	H	C	T	T	C	T	C	C	C	T	C	C	C	H	T	H	C	H	H	H	C
JAX00393659	15	12312980	0	T	C	T	T	C	C	C	C	C	C	T	H	H	C	T	C	T	C	H	C	C	C	C	C	T	C	C	C	C	T	C	H	T	T	C	C	C	T	C	C	H	T	C	C	C	C
JAX00393660	15	12315640	1	C	T	C	C	C	C	C	T	C	C	C	C	C	C	C	C	C	C	H	C	C	T	C	T	C	C	T	C	C	C	C	C	C	C	C	C	C	C	C	C	C	C	H	C	H	T
JAX00393661	15	12318611	1	A	G	A	A	A	A	A	A	G	A	A	A	H	A	A	A	A	H	A	H	H	A	G	A	A	H	A	A	A	A	A	H	A	A	A	G	G	A	H	A	A	A	A	H	A	A
JAX00393663	15	12333707	0	A	G	A	A	A	A	A	A	G	A	A	A	H	A	A	A	A	H	A	H	H	A	G	A	A	H	A	A	A	A	A	H	A	A	A	G	G	A	H	A	A	A	A	H	A	A
JAX00059031	15	12334406	1	C	G	C	C	G	G	G	C	G	G	C	G	H	G	C	G	C	G	H	G	G	C	G	C	C	G	C	G	G	C	G	H	C	C	G	G	G	C	G	G	H	C	H	G	H	C
JAX00393665	15	12334999	1	C	T	C	C	T	T	T	C	C	T	C	T	C	T	C	T	C	H	H	H	H	C	C	C	C	H	C	T	T	C	T	C	C	C	T	C	C	C	H	T	H	C	H	H	H	C
JAX00059032	15	12339826	1	G	A	G	G	A	A	A	G	G	G	G	A	G	A	G	A	G	G	H	G	H	G	G	G	G	G	G	G	G	G	A	G	G	G	G	G	G	G	G	A	H	G	G	H	G	G
JAX00393666	15	12340547	0	C	T	C	C	C	C	C	T	C	C	C	C	C	C	C	C	C	C	H	C	C	T	C	T	C	C	T	C	C	C	C	C	C	C	C	C	C	C	C	C	C	C	H	C	H	T
JAX00393667	15	12341942	1	T	G	T	T	G	G	G	T	G	G	T	G	H	G	T	G	T	G	H	G	G	T	G	T	T	G	T	G	G	T	G	H	T	T	G	G	G	T	G	G	H	T	H	G	H	T
JAX00059033	15	12344367	0	C	T	C	C	T	T	T	T	C	T	C	T	C	T	C	T	C	H	T	H	H	T	C	T	C	H	T	T	T	C	T	C	C	C	T	C	C	C	H	T	H	C	T	H	T	T
JAX00393668	15	12346425	0	A	G	A	A	G	G	G	G	G	G	A	G	H	G	A	G	A	G	G	G	G	G	G	G	A	G	G	G	G	A	G	H	A	A	G	G	G	A	G	G	H	A	G	G	G	G
JAX00393669	15	12349272	1	G	A	G	G	G	G	G	G	A	G	G	G	H	G	G	G	G	H	G	H	H	G	A	G	G	H	G	G	G	G	G	H	G	G	G	A	A	G	H	G	G	G	G	H	G	G
JAX00393670	15	12349383	0	G	A	G	G	G	G	G	A	G	G	G	G	G	G	G	G	G	G	H	G	G	A	G	A	G	G	A	G	G	G	G	G	G	G	G	G	G	G	G	G	G	G	H	G	H	A
JAX00393671	15	12356132	1	A	C	A	A	C	C	C	A	C	C	A	C	H	C	A	C	A	C	H	C	C	A	C	A	A	C	A	C	C	A	C	H	A	A	C	C	C	A	C	C	H	A	H	C	H	A
JAX00393672	15	12357708	0	T	C	T	T	C	C	C	T	C	C	T	C	H	C	T	C	T	C	H	C	C	T	C	T	T	C	T	C	C	T	C	H	T	T	C	C	C	T	C	C	H	T	H	C	H	T
JAX00393673	15	12359371	0	A	G	A	A	G	G	G	G	G	G	A	G	H	G	A	G	A	G	G	G	G	G	G	G	A	G	G	G	G	A	G	H	A	A	G	G	G	A	G	G	H	A	G	G	G	G
JAX00393674	15	12363869	1	C	G	C	C	G	G	G	C	C	G	C	G	C	G	C	G	C	H	C	H	H	C	C	C	C	H	C	G	G	C	G	C	C	C	G	C	C	C	H	G	H	C	H	H	H	C
JAX00059034	15	12373633	0	G	A	G	G	A	A	A	G	G	A	G	A	G	A	G	A	G	H	G	H	H	G	G	G	G	H	G	A	A	G	A	G	G	G	A	G	G	G	H	A	H	G	H	H	H	G
JAX00059035	15	12373805	1	A	G	A	A	G	G	G	G	A	G	A	G	A	G	A	G	A	H	H	H	H	G	A	G	A	H	G	G	G	A	G	A	A	A	G	A	A	A	H	G	H	A	G	H	G	G
JAX00393679	15	12373922	1	G	A	G	G	A	A	A	A	G	A	G	A	G	A	G	A	G	H	H	H	H	A	G	A	G	H	A	A	A	G	A	G	G	G	A	G	G	G	H	A	H	G	A	H	A	A
JAX00393683	15	12380029	0	T	C	T	T	T	T	T	C	C	T	T	T	H	T	T	T	T	H	C	H	H	C	C	C	T	T	C	T	T	T	T	T	T	T	T	C	C	T	H	T	T	T	T	T	T	C
JAX00393685	15	12384099	0	G	A	G	G	G	G	G	G	A	G	G	G	G	G	G	G	G	G	A	H	H	G	A	G	G	G	G	G	G	G	G	H	G	G	G	A	A	G	H	G	G	G	G	H	G	G
JAX00059036	15	12384904	0	C	A	C	C	A	A	A	A	C	A	C	A	C	A	C	A	C	H	H	H	H	A	C	A	C	H	A	A	A	C	A	C	C	C	A	C	C	C	H	A	H	C	A	H	A	A
JAX00393688	15	12390543	1	A	G	A	A	G	G	G	G	G	G	A	G	H	G	A	G	A	G	G	G	G	G	G	G	A	G	G	G	G	A	G	H	A	A	G	G	G	A	G	G	H	A	G	G	G	G
JAX00393689	15	12392722	0	G	A	G	G	A	A	A	G	A	A	G	A	H	A	G	A	G	A	H	A	A	G	A	G	G	A	G	A	A	G	A	H	G	G	A	A	A	G	A	A	H	G	H	A	H	G
JAX00059037	15	12400322	0	T	C	T	T	C	C	C	T	C	C	T	C	H	C	T	C	T	C	H	C	C	T	C	T	T	C	T	C	C	T	C	H	T	T	C	C	C	T	C	C	H	T	H	C	C	T
JAX00393690	15	12401700	0	C	T	C	C	C	C	C	T	C	C	C	C	C	C	C	C	C	C	H	C	C	T	C	T	C	C	T	C	C	C	C	C	C	C	C	C	C	C	C	C	C	C	H	C	H	T
JAX00393692	15	12409150	0	T	C	C	T	C	C	C	C	C	C	T	C	C	C	T	C	T	C	C	C	C	C	C	C	T	C	C	C	C	H	C	H	C	T	C	C	C	C	C	C	C	C	C	C	C	C
JAX00059038	15	12409762	1	A	G	A	A	G	G	G	G	G	G	A	G	H	G	A	G	A	G	G	G	G	G	G	G	A	G	G	G	G	A	G	H	A	A	G	G	G	A	G	G	H	A	G	G	G	G
JAX00393693	15	12410146	0	C	T	C	C	C	C	C	C	T	C	C	C	H	C	C	C	C	H	H	H	H	C	T	C	C	H	C	C	C	C	C	H	C	C	C	T	T	C	H	C	C	C	C	C	C	C
JAX00393697	15	12427067	1	A	G	A	A	A	A	A	G	A	A	A	A	A	A	A	A	A	A	H	A	A	G	A	G	A	A	G	A	A	A	A	A	A	A	A	A	A	A	A	A	A	A	H	A	H	G
JAX00393698	15	12427617	1	C	T	C	C	C	C	C	T	C	C	C	C	C	C	C	C	C	C	H	C	C	T	C	T	C	C	T	C	C	C	C	C	C	C	C	C	C	C	C	C	C	C	H	C	H	T
JAX00393699	15	12433345	0	A	T	A	A	A	A	A	T	T	T	A	A	H	A	A	A	A	T	T	T	H	T	T	T	A	T	T	T	T	A	A	H	A	A	T	T	T	A	T	A	A	A	T	H	T	T
JAX00393701	15	12448870	0	C	T	C	C	T	T	C	C	C	C	C	T	C	T	C	T	C	C	C	C	C	C	C	C	C	C	C	C	C	C	T	C	C	C	C	C	C	C	C	T	H	C	C	H	C	C
JAX00393703	15	12450114	0	G	A	G	G	A	A	G	A	G	A	G	A	G	A	G	A	G	H	H	H	G	A	G	A	G	H	A	A	A	G	A	G	G	G	A	G	G	G	G	A	G	G	A	G	A	A
JAX00393704	15	12456331	1	T	G	T	T	G	G	T	T	T	G	T	G	T	G	T	G	T	H	T	H	T	T	T	T	T	H	T	G	G	T	G	T	T	T	G	T	T	T	H	G	H	T	H	H	H	T
JAX00393706	15	12460776	1	T	C	T	T	T	T	T	C	C	T	T	T	H	T	T	T	T	H	C	H	H	C	C	C	T	H	C	T	T	T	T	H	T	T	T	C	C	T	H	T	T	T	H	H	H	C
JAX00059040	15	12462283	1	C	G	C	C	G	G	C	G	G	G	C	G	H	G	C	G	C	G	G	G	H	G	G	G	C	G	G	G	G	C	G	H	C	C	G	G	G	C	G	G	H	C	G	G	G	G
JAX00393708	15	12462659	1	G	A	G	G	A	A	G	A	A	A	G	A	H	A	G	A	G	A	A	A	H	A	A	A	G	A	A	A	A	G	A	H	G	G	A	A	A	G	A	A	H	G	A	A	A	A
JAX00393710	15	12469940	0	T	C	T	T	T	T	T	C	C	C	T	T	H	T	T	T	T	C	C	C	H	C	C	C	T	C	C	C	C	T	T	H	T	T	C	C	C	T	C	T	T	T	C	H	C	C
JAX00393712	15	12471340	1	A	C	A	A	C	C	A	A	A	A	A	C	A	C	A	C	A	A	A	A	A	A	A	A	A	A	A	A	A	A	C	A	A	A	A	A	A	A	A	C	H	A	A	H	A	A
JAX00393713	15	12477329	0	T	C	T	T	T	T	T	C	T	C	T	T	T	T	T	T	T	H	C	H	T	C	T	C	T	H	C	C	C	T	T	T	T	T	C	T	T	T	H	T	T	T	C	T	C	C
JAX00393714	15	12478783	1	G	A	G	G	G	G	G	G	A	A	G	G	H	G	G	G	G	A	G	A	H	G	A	G	G	A	G	A	A	G	G	H	G	G	A	A	A	G	A	G	G	G	H	H	H	G
JAX00393715	15	12479535	1	C	T	C	C	C	C	C	C	T	C	C	C	H	C	C	C	C	H	C	H	H	C	T	C	C	H	C	C	C	C	C	H	C	C	C	T	T	C	H	C	C	C	C	H	C	C
JAX00059043	15	12484020	1	G	A	G	G	A	A	G	G	G	G	G	A	G	A	G	A	G	G	G	G	G	G	G	G	G	G	G	G	G	G	A	G	G	G	G	G	G	G	G	A	H	G	G	H	G	G
JAX00393717	15	12487558	0	C	A	C	C	C	C	C	C	C	A	C	C	C	C	C	C	C	H	C	H	C	C	C	C	C	H	C	A	A	C	C	C	C	C	A	C	C	C	H	C	C	C	H	C	H	C
JAX00393718	15	12488856	0	C	T	C	C	C	C	C	T	C	C	C	C	C	C	C	C	C	C	T	C	C	T	C	T	C	C	T	C	C	C	C	C	C	C	C	C	C	C	C	C	C	C	T	C	T	T
JAX00393719	15	12489784	1	C	G	C	C	C	G	C	C	C	C	C	C	C	G	C	C	C	C	C	C	C	C	C	C	C	C	C	C	C	C	C	C	C	C	C	C	C	C	C	H	C	C	C	C	C	C
JAX00393721	15	12489856	0	C	G	C	C	C	C	C	G	G	C	C	C	H	C	C	C	C	H	G	H	H	G	G	G	C	H	G	C	C	C	C	C	C	C	C	G	G	C	H	C	C	C	H	H	H	G
JAX00393723	15	12498644	0	T	C	T	T	C	C	T	C	C	C	T	C	H	C	T	C	T	C	C	C	H	C	C	C	T	C	C	C	C	T	C	H	T	T	C	C	C	T	C	C	H	T	C	C	C	C
JAX00393724	15	12499087	0	T	C	T	T	T	T	T	C	T	T	T	T	T	T	T	T	T	T	H	T	T	C	T	C	T	T	C	T	T	T	T	T	T	T	T	T	T	T	T	T	T	T	H	T	H	C
JAX00393725	15	12502273	0	T	C	T	T	T	T	T	C	T	C	T	T	T	T	T	T	T	H	H	H	T	C	T	C	T	H	C	C	C	T	T	T	T	T	C	T	T	T	H	T	T	T	C	T	C	C
JAX00393726	15	12502788	0	A	G	G	A	G	G	A	G	G	G	A	G	G	G	A	G	A	G	G	G	H	G	G	G	A	G	G	G	G	G	G	H	G	A	G	G	G	G	G	G	G	G	G	G	G	G
JAX00393728	15	12509947	0	G	T	G	G	G	G	G	T	T	G	G	G	H	G	G	G	G	H	T	H	G	T	T	T	G	G	T	G	G	G	G	H	G	G	G	T	T	G	H	G	G	G	H	G	H	T
JAX00393731	15	12535631	1	T	C	T	T	T	T	T	C	C	T	T	T	H	T	T	T	T	H	C	H	H	C	C	C	T	H	C	T	T	T	T	H	T	T	T	C	C	T	H	T	T	T	H	H	H	C
JAX00393733	15	12535841	1	G	C	G	G	G	G	G	G	G	C	G	G	G	G	G	G	G	H	G	H	G	G	G	G	G	H	G	C	C	G	G	G	G	G	C	G	G	G	H	G	G	G	H	G	H	G
JAX00393735	15	12543404	1	G	A	A	G	G	G	G	G	G	G	G	G	H	G	G	G	G	G	G	G	G	G	G	G	G	G	G	G	G	H	G	G	A	G	G	G	G	A	G	G	H	A	G	G	G	G
JAX00393736	15	12546513	1	C	T	C	C	C	C	C	T	C	C	C	C	C	C	C	C	C	C	H	C	C	T	C	T	C	C	T	C	C	C	C	C	C	C	C	C	C	C	C	C	C	C	H	C	H	T
JAX00059048	15	12558109	0	A	G	G	A	G	G	A	G	G	G	A	G	G	G	A	G	A	G	G	G	H	G	G	H	A	G	H	G	G	H	G	H	G	A	G	G	G	G	G	G	G	G	G	G	G	G
JAX00393737	15	12560308	0	G	A	A	G	G	G	G	G	G	G	G	G	H	G	G	G	G	G	G	G	G	G	G	G	G	G	G	G	G	H	G	G	A	G	G	G	G	A	G	G	H	A	G	G	G	G
JAX00393738	15	12560471	0	G	A	A	G	G	G	G	G	G	G	G	G	A	G	G	G	G	G	G	G	G	G	G	G	G	G	G	G	G	H	G	G	A	G	G	H	G	A	G	G	H	A	G	G	G	G
JAX00059049	15	12573206	0	G	A	A	G	A	A	A	G	G	A	G	A	H	A	G	A	G	H	G	H	H	G	G	G	G	H	G	A	A	A	A	G	A	G	A	G	G	A	H	A	A	A	H	H	H	G
JAX00393742	15	12573338	1	C	G	C	C	C	C	C	G	C	C	C	C	C	C	C	C	C	C	H	C	C	G	C	G	C	C	G	C	C	C	C	C	C	C	C	C	C	C	C	C	C	C	H	C	H	G
JAX00059050	15	12575901	1	C	T	T	C	C	C	C	T	T	C	C	C	T	C	C	C	C	H	T	H	H	T	T	T	C	H	T	C	C	H	C	H	T	C	C	T	T	T	H	C	H	T	H	H	H	T
JAX00393745	15	12578506	1	A	G	A	A	G	G	G	G	G	G	A	G	H	G	A	G	A	G	G	G	G	G	G	G	A	G	G	G	G	A	G	H	A	A	G	G	G	A	G	G	H	A	G	G	G	G
JAX00393746	15	12578968	0	G	C	G	G	G	G	G	C	G	G	G	G	G	G	G	G	G	G	H	G	G	C	G	C	G	G	C	G	G	G	G	G	G	G	G	G	G	G	G	G	G	G	H	G	H	C
JAX00393747	15	12581059	1	A	G	A	A	G	G	G	G	A	G	A	G	A	G	A	G	A	H	H	H	H	G	A	G	A	H	G	G	G	A	G	A	A	A	G	A	A	A	H	G	H	A	G	H	G	G
JAX00393748	15	12581257	0	T	C	C	T	C	C	C	C	C	C	T	C	C	C	T	C	T	C	C	C	C	C	C	C	T	C	C	C	C	H	C	H	C	T	C	C	C	C	C	C	C	C	C	C	C	C
JAX00393750	15	12581520	1	C	T	C	C	T	T	T	C	C	T	C	T	C	T	C	T	C	H	C	H	H	C	C	C	C	H	C	T	T	C	T	C	C	C	T	C	C	C	H	T	H	C	H	H	H	C
JAX00393751	15	12593427	1	T	C	C	T	T	T	T	T	T	T	T	T	H	T	T	T	T	T	T	T	T	T	T	T	T	T	T	T	T	H	T	T	C	T	T	T	T	C	T	T	H	C	T	T	T	T
JAX00393752	15	12608792	1	C	T	C	C	C	C	C	C	T	C	C	C	H	C	C	C	C	H	H	H	H	C	T	C	C	H	C	C	C	C	C	H	C	C	C	T	T	C	H	C	C	C	C	H	C	C
JAX00393755	15	12613504	1	T	A	A	T	T	T	T	T	A	A	T	T	A	T	T	T	T	A	H	A	H	T	A	T	T	A	T	A	A	H	T	H	A	T	A	A	A	A	A	T	H	A	H	H	H	T
JAX00393756	15	12614284	0	A	G	G	A	A	A	A	G	A	G	A	A	H	A	A	A	A	H	H	H	A	G	A	G	A	H	G	G	G	H	A	A	G	A	G	A	A	G	H	A	H	G	G	A	G	G
JAX00393757	15	12614325	1	C	A	A	C	C	C	C	A	C	A	C	C	H	C	C	C	C	H	H	H	C	A	C	A	C	H	A	A	A	H	C	C	A	C	A	C	C	A	H	C	H	A	A	C	A	A
JAX00059052	15	12617432	1	G	C	C	G	G	G	G	G	G	C	G	G	H	G	G	G	G	H	G	H	G	G	G	G	G	H	G	C	C	H	G	G	C	G	C	G	G	C	H	G	H	C	H	G	H	G
JAX00393762	15	12619502	1	C	T	T	C	T	T	T	C	C	T	C	T	H	T	C	T	C	H	C	H	H	C	C	C	C	H	C	T	T	H	T	C	T	C	T	C	C	T	H	T	T	T	H	H	H	C
JAX00059053	15	12620850	0	C	T	C	C	T	T	T	C	C	C	C	T	C	T	C	T	C	C	C	C	C	C	C	C	C	C	C	C	C	C	T	C	C	C	C	C	C	C	C	T	H	C	C	C	C	C
JAX00059054	15	12623664	1	T	G	G	T	T	T	T	T	T	T	T	T	H	T	T	T	T	T	T	T	T	T	T	T	T	T	T	T	T	H	T	T	G	T	T	T	T	G	T	T	H	G	T	T	T	T
JAX00206352	15	12624223	0	G	A	G	G	G	G	G	G	A	G	G	G	H	G	G	G	G	H	H	H	G	G	A	G	G	H	G	G	G	G	G	H	G	G	G	A	A	G	G	G	G	G	G	G	G	G
JAX00393763	15	12624302	1	C	G	C	C	C	C	C	C	G	C	C	C	H	C	C	C	C	H	H	H	H	C	G	C	C	H	C	C	C	C	C	H	C	C	C	G	G	C	H	C	C	C	C	H	C	C
JAX00206353	15	12624395	0	T	C	T	T	T	T	T	T	C	T	T	T	H	T	T	T	T	H	H	H	H	T	C	T	T	H	T	T	T	T	T	H	T	T	T	C	C	T	H	T	T	T	T	H	T	T
JAX00393765	15	12627520	0	C	A	A	C	A	A	A	A	A	A	C	A	A	A	C	A	C	A	A	A	A	A	A	A	C	A	A	A	A	H	A	H	A	C	A	A	A	A	A	A	A	A	A	A	A	A
JAX00393770	15	12646098	1	G	A	G	G	G	G	G	G	G	A	G	G	G	G	G	G	G	H	G	H	G	G	G	G	G	H	G	A	A	G	G	G	G	G	A	G	G	G	H	G	G	G	H	G	H	G
JAX00393771	15	12648421	0	A	C	A	A	C	C	C	A	A	A	A	C	A	C	A	C	A	A	A	A	C	A	A	A	A	A	A	A	A	A	C	A	A	A	A	A	A	A	A	C	H	A	A	H	A	A
JAX00393772	15	12648730	1	C	T	C	C	T	T	T	T	C	C	C	T	C	T	C	T	C	C	H	C	H	T	C	T	C	C	T	C	C	C	T	C	C	C	C	C	C	C	C	T	H	C	H	H	H	T
JAX00393773	15	12649202	1	G	A	G	G	A	A	A	G	A	A	G	A	H	A	G	A	G	A	H	A	A	G	A	G	G	A	G	A	A	G	A	H	G	G	A	A	A	G	A	A	H	G	H	A	H	G
JAX00393779	15	12655059	0	C	T	T	C	C	C	C	C	C	C	C	C	H	C	C	C	C	C	C	C	C	C	C	C	C	C	C	C	C	H	C	C	T	C	C	C	C	T	C	C	H	T	C	C	C	C
JAX00059055	15	12658397	0	T	G	T	T	G	G	G	T	T	G	T	G	T	G	T	G	T	H	T	H	H	T	T	T	T	H	T	G	G	T	G	T	T	T	G	T	T	T	H	G	H	T	H	H	H	T
JAX00393782	15	12659115	1	G	A	G	G	G	G	G	A	G	A	G	G	G	G	G	G	G	H	H	H	G	A	G	A	G	H	A	A	A	G	G	G	G	G	A	G	G	G	H	G	G	G	A	G	A	A
JAX00059057	15	12659527	1	G	A	G	G	A	A	A	A	G	A	G	A	G	A	G	A	G	H	H	H	H	A	G	A	G	H	A	A	A	G	A	G	G	G	A	G	G	G	H	A	H	G	A	H	A	A
JAX00393783	15	12659818	1	A	C	A	A	C	C	C	C	C	C	A	C	H	C	A	C	A	C	C	C	C	C	C	C	A	C	C	C	C	A	C	H	A	A	C	C	C	A	C	C	H	A	C	C	C	C
JAX00393785	15	12675128	1	A	G	A	A	A	A	A	A	G	A	A	A	H	A	A	A	A	H	H	H	H	A	G	A	A	H	A	A	A	A	A	H	A	A	A	G	G	A	H	A	A	A	A	H	A	A
JAX00393786	15	12676030	0	G	A	G	G	G	G	G	A	A	G	G	G	G	G	G	G	G	G	H	H	H	A	A	A	G	H	A	G	G	G	G	H	G	G	G	A	A	G	H	G	G	G	H	H	H	A
JAX00059058	15	12691750	0	C	T	C	C	T	T	T	C	C	C	C	T	C	T	C	T	C	C	C	C	H	C	C	C	C	C	C	C	C	C	T	C	C	C	C	C	C	C	C	T	H	C	C	H	C	C
JAX00393788	15	12700617	1	T	C	T	T	T	T	T	C	T	T	T	T	T	T	T	T	T	T	H	T	T	C	T	C	T	T	C	T	T	T	T	T	T	T	T	T	T	T	T	T	T	T	H	T	H	C
JAX00393789	15	12701559	0	G	T	G	G	G	G	G	T	T	T	G	G	H	G	G	G	G	T	T	T	H	T	T	T	G	T	T	T	T	G	G	H	G	G	T	T	T	G	T	G	G	G	T	H	T	T
JAX00059059	15	12701981	0	T	C	T	T	C	C	C	C	C	C	T	C	C	C	T	C	T	C	C	C	C	C	C	C	T	C	C	C	C	T	C	H	T	T	C	C	C	T	C	C	C	T	C	C	C	C
JAX00393792	15	12705289	1	G	A	G	G	A	A	A	G	G	A	G	A	G	A	G	A	G	H	G	H	H	G	G	G	G	H	G	A	A	G	A	G	G	G	A	G	G	G	H	A	H	G	H	H	H	G
JAX00393793	15	12705533	1	T	C	T	T	C	C	C	T	T	C	T	C	T	C	T	C	T	H	T	H	H	T	T	T	T	H	T	C	C	T	C	T	T	T	C	T	T	T	H	C	H	T	H	H	H	T
JAX00393796	15	12730523	1	C	T	C	C	T	T	T	C	C	C	C	T	C	T	C	T	C	C	C	C	H	C	C	C	C	C	C	C	C	C	T	C	C	C	C	C	C	C	C	T	H	C	C	H	C	C
JAX00393798	15	12730725	0	C	T	C	C	C	C	C	T	T	C	C	C	H	C	C	C	C	H	T	H	H	T	T	T	C	H	T	C	C	C	C	H	C	C	C	T	T	C	H	C	C	C	H	H	H	T
JAX00393803	15	12739044	1	C	A	C	C	C	C	C	C	C	A	C	C	C	C	C	C	C	H	C	H	C	C	C	C	C	H	C	A	A	C	C	C	C	C	A	C	C	C	H	C	C	C	H	C	H	C
JAX00393804	15	12739179	1	C	T	C	C	C	C	C	T	T	C	C	C	H	C	C	C	C	H	T	H	H	T	T	T	C	H	T	C	C	C	C	H	C	C	C	T	T	C	H	C	C	C	H	H	H	T
JAX00393805	15	12739398	0	G	A	G	G	G	G	G	A	A	G	G	G	H	G	G	G	G	G	A	H	H	A	H	H	G	H	A	G	G	G	G	H	G	G	G	A	A	G	H	G	G	G	H	H	H	A
JAX00059062	15	12742926	1	T	C	C	T	C	C	C	C	C	C	T	C	C	C	T	C	T	C	C	C	C	C	C	C	T	C	C	C	C	H	C	H	C	T	C	C	C	C	C	C	C	C	C	C	C	C
JAX00059063	15	12743451	0	C	A	C	C	A	A	A	C	C	C	C	A	C	A	C	A	C	C	C	C	H	C	C	C	C	C	C	C	C	C	A	C	C	C	C	C	C	C	C	A	H	C	C	H	C	C
JAX00206355	15	12751168	1	G	A	G	G	G	G	G	G	A	G	G	G	H	G	G	G	G	H	H	H	H	G	A	G	G	H	G	G	G	G	G	H	G	G	G	A	A	G	H	G	G	G	G	H	G	G
JAX00206357	15	12751217	0	T	C	T	T	T	T	T	C	C	T	T	T	H	T	T	T	T	H	C	H	H	C	C	C	T	H	C	T	T	T	T	H	T	T	T	C	C	T	H	T	T	T	H	H	H	C
JAX00393807	15	12754308	0	T	C	T	T	T	T	T	C	T	T	T	T	T	T	T	T	T	T	T	T	T	C	T	C	T	T	C	T	T	T	T	T	T	T	T	T	T	T	T	T	T	T	H	T	H	C
JAX00393808	15	12757147	0	G	A	G	G	A	A	A	A	A	G	G	A	A	A	G	A	G	H	A	A	A	A	A	A	G	A	A	G	G	G	A	A	G	G	G	A	A	G	A	A	H	G	H	A	H	A
JAX00393811	15	12759016	1	T	A	T	T	A	A	A	A	A	T	T	A	H	A	T	A	T	H	A	H	A	A	A	A	T	H	A	T	T	T	A	H	T	T	T	A	A	T	H	A	H	T	H	A	H	A
JAX00393812	15	12761131	0	G	T	G	G	G	G	G	T	T	G	G	G	H	G	G	G	G	H	T	H	H	T	T	T	G	H	T	G	G	G	G	H	G	G	G	T	T	G	H	G	G	G	H	H	H	T
JAX00393813	15	12761511	1	G	A	G	G	A	A	A	G	A	G	G	A	H	A	G	A	G	H	H	H	A	G	A	G	G	H	G	G	G	G	A	H	G	G	G	A	A	G	H	A	H	G	G	A	G	G
JAX00393814	15	12761770	1	G	A	G	G	A	A	A	A	A	A	G	A	H	A	G	A	G	A	A	A	A	A	A	A	G	A	A	A	A	G	A	H	G	G	A	A	A	G	A	A	H	G	A	A	A	A
JAX00393816	15	12762153	1	C	T	C	C	C	C	C	T	C	C	C	C	C	C	C	C	C	C	H	C	C	T	C	T	C	C	T	C	C	C	C	C	C	C	C	C	C	C	C	C	C	C	H	C	H	T
JAX00393817	15	12762227	1	G	A	G	G	G	G	G	G	A	G	G	G	H	G	G	G	G	H	H	H	H	G	A	G	G	H	G	G	G	G	G	H	G	G	G	A	A	G	H	G	G	G	G	H	G	G
JAX00393818	15	12763853	1	C	T	T	C	C	C	C	C	C	C	C	C	H	C	C	C	C	C	C	C	C	C	C	C	C	C	C	C	C	H	C	C	T	C	C	C	C	T	C	C	H	T	C	C	C	C
JAX00059064	15	12765318	1	G	A	A	G	G	G	G	G	G	A	G	G	H	G	G	G	G	H	G	H	G	G	G	G	G	H	G	A	A	H	G	G	A	G	A	G	G	A	H	G	H	A	H	G	H	G
JAX00059066	15	12786232	0	C	T	C	C	C	C	C	C	C	T	C	C	C	C	C	C	C	H	C	H	C	C	C	C	C	H	C	T	T	C	C	C	C	C	T	C	C	C	H	C	C	C	C	C	H	C
JAX00393821	15	12786615	1	A	G	A	A	A	A	A	G	G	G	A	A	H	A	A	A	A	G	G	G	H	G	G	G	A	G	G	G	G	A	A	H	A	A	G	G	G	A	G	A	A	A	G	H	G	G
JAX00393823	15	12786724	1	A	G	A	A	A	A	A	G	G	A	A	A	H	A	A	A	A	H	G	H	H	G	G	G	A	H	G	A	A	A	A	H	A	A	A	G	G	A	H	A	A	A	H	H	H	G
JAX00393824	15	12786767	1	T	G	G	T	G	G	G	G	G	G	T	G	G	G	T	G	T	G	G	G	G	G	G	G	T	G	G	G	G	H	G	H	G	T	G	G	G	G	G	G	G	G	G	G	G	G
JAX00393825	15	12789873	0	C	T	C	C	C	C	C	T	C	C	C	C	C	C	C	C	C	C	H	C	C	T	C	T	C	C	T	C	C	C	C	C	C	C	C	C	C	C	C	C	C	C	H	C	H	T
JAX00393826	15	12793258	1	A	G	A	A	A	A	A	G	A	A	A	A	A	A	A	A	A	A	H	A	A	G	A	G	A	A	G	A	A	A	A	A	A	A	A	A	A	A	A	A	A	A	H	A	H	G
JAX00393827	15	12793413	0	A	G	A	A	A	A	A	A	G	A	A	A	H	A	A	A	A	H	H	H	H	A	G	A	A	H	A	A	A	A	A	H	A	A	A	G	G	A	G	A	A	A	A	H	A	A
JAX00059067	15	12803069	0	T	C	C	T	T	T	T	C	C	T	T	T	C	T	T	T	T	H	C	H	H	C	C	C	T	H	C	T	T	H	T	H	C	T	T	C	C	C	H	T	H	C	H	H	H	C
JAX00059068	15	12806592	1	G	T	T	G	T	T	T	G	G	G	G	T	H	T	G	T	G	G	G	G	H	G	G	G	G	G	G	G	G	H	T	G	T	G	G	G	G	T	G	T	T	T	G	H	G	G
JAX00393829	15	12807210	0	C	A	C	C	C	C	C	A	C	C	C	C	C	C	C	C	C	C	H	C	C	A	C	A	C	C	A	C	C	C	C	C	C	C	C	C	C	C	C	C	C	C	C	C	C	A
JAX00393830	15	12820709	0	G	A	G	G	A	A	A	A	G	G	G	A	G	A	G	A	G	G	H	G	H	H	G	A	G	G	A	G	G	G	A	G	G	G	G	G	G	G	G	A	H	G	H	A	H	A
JAX00393831	15	12820919	0	C	A	C	C	C	C	C	C	A	C	C	C	H	C	C	C	C	H	H	A	H	C	A	C	C	H	C	C	C	C	C	H	C	C	C	A	A	C	H	C	C	C	C	A	C	C
JAX00393832	15	12829639	0	C	T	C	C	C	C	C	T	C	C	C	C	C	C	C	C	C	C	H	C	C	T	C	T	C	C	T	C	C	C	C	C	H	C	C	C	C	C	C	C	C	C	H	C	H	T
JAX00393833	15	12829903	1	T	G	T	T	T	T	T	G	G	T	T	T	H	T	T	T	T	H	G	H	H	G	G	G	T	H	G	T	T	T	T	H	T	T	T	G	G	T	H	T	T	T	H	H	H	G
JAX00393834	15	12834076	0	G	A	A	G	A	A	A	G	G	A	G	A	H	A	G	A	G	H	G	H	H	G	G	G	G	H	G	A	A	H	A	G	A	G	A	G	G	A	H	A	A	A	H	H	H	G
JAX00393838	15	12838344	0	G	A	G	G	G	G	G	G	G	A	G	G	G	G	G	G	G	H	G	H	G	G	G	G	G	H	G	A	A	G	G	G	G	G	A	G	G	G	H	G	G	G	H	G	H	G
JAX00393842	15	12845513	0	G	A	G	G	A	A	A	G	G	G	G	A	G	A	G	A	G	G	G	G	H	G	G	G	G	G	G	G	G	G	A	G	G	G	G	G	G	G	G	A	H	G	G	H	G	G
JAX00393843	15	12845951	0	T	C	C	T	T	T	T	T	T	C	H	H	H	T	T	T	T	H	T	H	T	T	T	T	T	H	T	C	C	H	T	T	C	T	C	T	T	C	H	T	C	C	H	T	H	T
JAX00393844	15	12846567	1	C	A	A	C	A	A	A	A	A	A	C	A	A	A	C	A	C	A	A	A	A	A	A	A	C	A	A	A	A	H	A	H	A	C	A	A	A	A	A	A	A	A	A	A	A	A
JAX00393847	15	12847265	1	C	G	G	C	C	C	C	C	G	G	C	C	G	C	C	C	C	G	H	G	H	C	G	C	C	G	C	G	G	H	C	H	G	C	G	G	G	G	G	C	H	G	H	H	H	C
JAX00393848	15	12847621	1	A	C	C	A	A	A	A	C	C	C	A	A	C	A	A	A	A	C	C	C	H	C	C	C	A	C	C	C	C	H	A	H	C	A	C	C	C	C	C	A	H	C	C	H	C	C
JAX00393849	15	12848739	0	T	C	C	T	T	T	T	C	T	C	T	T	H	T	T	T	T	H	H	H	T	C	T	C	T	H	C	C	C	H	T	T	C	T	C	T	T	C	H	T	H	C	C	T	C	C
JAX00393850	15	12848975	0	C	A	A	C	C	C	C	C	C	A	C	C	H	C	C	C	C	H	C	H	C	C	C	C	C	H	C	A	A	H	C	C	A	C	A	C	C	A	H	C	H	A	H	C	H	C
JAX00393853	15	12850644	0	T	C	C	T	T	T	T	C	C	C	T	T	C	T	T	T	T	C	C	C	H	C	C	C	T	C	C	C	C	H	T	H	C	T	C	C	C	C	C	T	H	C	C	H	C	C
JAX00059071	15	12871749	0	A	G	G	A	G	G	G	G	G	G	A	G	G	G	A	G	A	G	G	G	G	G	G	G	A	G	G	G	G	H	G	H	G	A	G	G	G	G	G	G	G	G	G	G	G	G
JAX00393856	15	12871770	0	G	A	G	G	G	G	G	A	G	G	G	G	G	G	G	G	G	G	H	G	G	A	G	A	G	G	A	G	G	G	G	G	G	G	G	G	G	G	G	G	G	G	H	G	H	A
JAX00393857	15	12874381	1	C	A	C	C	C	C	C	C	C	A	C	C	C	C	C	C	C	H	C	H	C	C	C	C	C	H	C	A	A	C	C	C	C	C	A	C	C	C	H	C	C	C	H	C	H	C
JAX00393858	15	12875017	1	G	C	C	G	C	C	C	C	C	C	G	C	C	C	G	C	G	C	C	C	C	C	C	C	G	C	C	C	C	H	C	H	C	G	C	C	C	C	C	C	C	C	C	C	C	C
JAX00059072	15	12875901	0	G	C	C	G	C	C	C	C	C	C	G	C	C	C	G	C	G	C	C	C	C	C	C	C	G	C	C	C	C	H	C	G	C	G	C	C	C	C	C	C	C	C	C	C	C	C
JAX00393860	15	12876851	0	T	C	C	T	C	C	C	C	C	T	T	C	C	C	T	C	T	H	C	H	C	C	C	C	T	H	C	H	T	H	C	T	C	T	T	C	C	C	H	C	C	C	H	C	H	C
JAX00393861	15	12879926	0	T	C	C	T	T	T	T	T	T	T	T	T	H	T	T	T	T	T	T	T	T	T	T	T	T	T	T	T	T	H	T	T	C	T	T	T	T	C	T	T	H	C	T	T	T	T
JAX00393862	15	12880046	0	T	A	T	T	T	T	T	A	A	A	T	T	H	T	T	T	T	A	A	A	H	A	A	A	T	A	A	A	A	T	T	H	T	T	A	A	A	T	A	T	T	T	A	H	A	A
JAX00393864	15	12885446	0	C	G	C	C	C	C	C	G	G	G	C	C	H	C	C	C	C	G	G	G	H	G	G	G	C	G	G	G	G	C	C	H	C	C	G	G	G	C	G	C	C	C	G	H	G	G
JAX00393867	15	12886973	0	G	A	A	G	G	G	G	G	G	G	G	G	H	G	G	G	G	G	G	G	G	G	G	G	G	G	G	G	G	H	G	G	A	G	G	G	G	A	G	G	H	A	G	G	G	G
JAX00393868	15	12888465	0	G	A	G	G	G	G	G	G	A	G	G	G	H	G	G	G	G	H	H	H	H	G	A	G	G	H	G	G	G	G	G	H	G	G	G	A	A	G	H	G	G	G	G	H	G	G
JAX00393870	15	12890609	1	C	T	T	C	T	T	T	C	C	T	C	T	H	T	C	T	C	H	C	H	H	C	C	C	C	H	C	T	T	H	T	C	T	C	T	C	C	T	H	T	T	T	H	H	H	C
JAX00393873	15	12893593	1	T	C	T	T	C	C	C	C	C	C	T	C	H	C	T	C	T	C	C	C	C	C	C	C	T	C	C	C	C	T	C	H	T	T	C	C	C	T	C	C	H	T	C	C	C	C
JAX00059073	15	12894201	0	G	A	A	G	G	G	G	G	G	G	G	G	H	G	G	G	G	G	G	G	G	G	G	G	G	G	G	G	G	H	G	G	A	G	G	G	G	A	G	G	H	A	G	G	G	G
JAX00059074	15	12894759	0	A	G	G	A	A	A	A	G	G	G	A	A	G	A	A	A	A	G	G	G	H	G	G	G	A	G	G	G	G	H	A	A	G	A	G	G	G	G	G	A	H	G	G	H	G	G
JAX00393874	15	12894875	0	C	T	T	C	C	C	C	C	C	T	C	C	H	C	C	C	C	H	C	H	C	C	C	C	C	H	C	T	T	H	C	C	T	C	T	C	C	T	H	C	H	T	H	C	H	C
JAX00393875	15	12894919	1	C	T	T	C	C	C	C	T	T	T	C	C	T	C	C	C	C	T	T	T	H	T	T	T	C	T	T	T	T	H	C	H	T	C	T	T	T	T	T	C	H	T	T	H	T	T
JAX00059075	15	12897410	1	G	C	C	G	C	C	C	C	C	G	G	C	C	C	G	C	G	H	C	H	C	C	C	C	G	H	C	G	G	H	C	H	C	G	G	C	C	C	H	C	C	C	H	C	H	C
JAX00393878	15	12897836	1	A	G	A	A	G	G	G	G	G	A	A	G	H	G	A	G	A	H	G	H	G	G	G	G	A	H	G	A	A	A	G	H	A	A	A	G	G	A	H	G	H	A	H	G	H	G
JAX00393880	15	12917248	0	A	G	A	A	G	G	G	A	A	A	A	G	A	G	A	G	A	A	A	A	H	A	A	A	A	A	A	A	A	A	G	A	A	A	A	A	A	A	A	G	H	A	A	H	A	A
JAX00393881	15	12920051	1	C	T	C	C	T	T	T	T	T	C	C	T	H	T	C	T	C	H	T	H	T	T	T	T	C	H	T	C	C	C	T	H	C	C	C	T	T	C	H	T	H	C	H	T	H	T
JAX00393885	15	12925202	0	T	C	T	T	T	T	T	C	T	T	T	T	T	T	T	T	T	T	H	T	T	C	T	C	T	T	C	T	T	T	T	T	T	T	T	T	T	T	T	T	T	T	H	T	H	C
JAX00059076	15	12940274	1	C	A	C	C	A	A	A	C	C	C	C	A	C	A	C	A	C	C	C	C	H	C	C	C	C	C	C	C	C	C	A	C	C	C	C	C	C	C	C	A	H	C	C	H	C	C
JAX00393887	15	12941344	0	C	G	C	C	C	C	C	G	C	C	C	C	C	C	C	C	C	C	H	C	C	G	C	G	C	C	G	C	C	C	C	C	C	C	C	C	C	C	C	C	C	C	H	C	H	G
JAX00059077	15	12944790	1	G	A	G	G	A	A	A	G	G	G	G	A	G	A	G	A	G	G	G	G	H	G	G	G	G	G	G	G	G	G	A	G	G	G	G	G	G	G	G	A	H	G	G	H	G	G
JAX00393889	15	12946251	1	A	G	A	A	A	A	A	G	A	G	A	A	A	A	A	A	A	H	H	H	A	G	A	G	A	H	G	G	G	A	A	A	A	A	G	A	A	A	H	A	A	A	G	A	G	G
JAX00393890	15	12947076	0	T	A	T	T	T	T	T	T	T	A	T	T	T	T	T	T	T	H	T	H	T	T	T	T	T	H	T	A	A	T	T	T	T	T	A	T	T	T	H	T	T	T	H	T	H	T
JAX00393891	15	12952793	1	C	T	C	C	T	T	T	C	C	C	C	T	C	T	C	T	C	C	C	C	H	C	C	C	C	C	C	C	C	C	T	C	C	C	C	C	C	C	C	T	H	C	C	H	C	C
JAX00393893	15	12969347	1	T	G	T	T	G	G	G	T	T	T	T	G	T	G	T	G	T	T	T	T	H	T	T	T	T	T	T	T	T	T	G	T	T	T	T	T	T	T	T	G	H	T	T	H	T	T
JAX00059079	15	12970747	0	G	A	G	G	A	A	A	A	A	A	G	A	H	A	G	A	G	A	A	A	A	A	A	A	G	A	A	A	A	G	A	H	G	G	A	A	A	G	A	A	H	G	A	A	A	A
JAX00393895	15	12971146	0	C	T	C	C	C	C	C	C	C	T	C	C	C	C	C	C	C	H	C	H	C	C	C	C	C	H	C	T	T	C	C	C	C	C	T	C	C	C	H	C	C	C	H	C	H	C
JAX00393896	15	12971881	1	C	T	C	C	C	C	C	C	T	T	C	C	H	C	C	C	C	T	H	T	H	C	T	C	C	T	C	T	T	C	C	H	C	C	T	T	T	C	T	C	C	C	H	H	H	C
JAX00393899	15	12975998	1	C	T	C	C	C	C	C	C	T	T	C	C	H	C	C	C	C	T	H	T	H	C	T	C	C	T	C	T	T	C	C	H	C	C	T	T	T	C	T	C	C	C	H	H	H	C
JAX00393900	15	12976040	0	T	G	T	T	T	T	T	G	G	G	T	T	H	T	T	T	T	G	H	G	H	G	G	G	T	G	G	G	G	T	T	H	T	T	G	G	G	T	G	T	T	T	G	H	G	G
JAX00393905	15	12980729	0	G	A	G	G	G	G	G	A	G	G	G	G	G	G	G	G	G	G	H	G	G	A	G	A	G	G	A	G	G	G	G	G	G	G	G	G	G	G	G	G	G	G	H	G	H	A
JAX00059080	15	12981090	1	A	G	A	A	G	G	G	G	G	G	A	G	H	G	A	G	A	G	G	G	G	G	G	G	A	G	G	G	G	A	G	H	A	A	G	G	G	A	G	G	H	A	G	G	G	G
JAX00393906	15	12985010	0	C	T	C	C	C	C	C	C	T	C	C	C	H	C	C	C	C	H	H	H	H	C	T	C	C	H	C	C	C	C	C	H	C	C	C	T	T	C	H	C	C	C	C	H	C	C
JAX00393907	15	12985303	0	C	G	C	C	C	C	C	C	G	C	C	C	H	C	C	C	C	H	H	H	H	C	G	C	C	H	C	C	C	C	C	H	C	C	C	G	G	C	H	C	C	C	C	H	C	C
JAX00393908	15	12987204	1	C	T	C	C	T	T	T	C	T	C	C	T	H	T	C	T	C	H	H	H	T	C	T	C	C	H	C	C	C	C	T	H	C	C	C	T	T	C	H	T	H	C	C	T	C	C
JAX00393911	15	12993984	1	A	G	A	A	A	A	A	G	G	A	A	A	H	A	A	A	A	H	G	H	H	G	G	G	A	H	G	A	A	A	A	H	A	A	A	G	G	A	H	A	A	A	H	H	H	G
JAX00393912	15	12995275	0	C	T	C	C	C	C	C	C	T	C	C	C	H	C	C	C	C	H	H	H	H	C	T	C	C	H	C	C	C	C	C	H	C	C	C	T	T	C	H	C	C	C	C	H	C	C
JAX00059081	15	12998130	1	G	A	G	G	A	A	A	A	A	A	G	A	H	A	G	A	G	A	A	A	A	A	A	A	G	A	A	A	A	G	A	H	G	G	A	A	A	G	A	A	H	G	A	A	A	A
JAX00393914	15	12998609	0	C	T	C	C	T	T	T	C	C	T	C	T	C	T	C	T	C	T	C	T	T	C	C	C	C	T	C	T	T	C	T	C	C	C	T	C	C	C	T	T	H	C	H	T	H	C
JAX00393915	15	13000648	1	G	A	G	G	A	A	A	A	G	A	G	A	G	A	G	A	G	H	H	H	H	A	G	A	G	H	A	A	A	G	A	G	G	G	A	G	G	G	H	A	H	G	A	H	A	A
JAX00393916	15	13002299	1	C	T	C	C	C	C	C	T	C	C	C	C	C	C	C	C	C	C	H	C	C	T	C	T	C	C	T	C	C	C	C	C	C	C	C	C	C	C	C	C	C	C	H	C	H	T
JAX00393917	15	13002461	0	A	G	A	A	G	G	G	A	A	G	A	G	A	G	A	G	A	H	A	A	H	A	A	A	A	H	A	G	G	A	G	A	A	A	G	A	A	A	H	G	H	A	H	H	H	A
JAX00393918	15	13002615	0	C	T	C	C	C	C	C	T	T	C	C	C	C	C	C	C	C	H	T	H	H	T	T	T	C	H	T	C	C	C	C	H	H	C	C	T	T	C	H	C	C	C	T	H	H	T
JAX00206360	15	13017640	1	T	C	T	T	C	C	C	C	C	C	T	C	H	C	T	C	T	C	C	C	C	C	C	C	T	C	C	C	C	T	C	H	T	T	C	C	C	T	C	C	H	T	C	C	C	C
JAX00059082	15	13027055	0	G	C	G	G	C	C	C	C	C	C	G	C	H	C	G	C	G	C	C	C	C	C	C	C	G	C	C	C	C	G	C	H	G	G	C	C	C	G	C	C	H	G	C	C	C	C
JAX00059083	15	13034863	0	A	G	A	A	G	G	G	G	G	G	H	G	H	G	A	G	A	G	G	G	G	G	G	G	A	G	G	G	G	A	G	H	A	A	G	G	G	A	G	G	H	A	G	G	G	G
JAX00393919	15	13042460	0	G	A	G	G	A	A	A	A	A	A	G	A	H	A	G	A	G	A	A	A	A	A	A	A	G	A	A	A	A	G	A	H	G	G	A	A	A	G	A	A	H	G	A	A	A	A
JAX00393920	15	13042646	1	T	G	T	T	T	T	T	T	G	T	T	T	H	T	T	T	T	H	H	H	H	T	G	T	T	H	T	T	T	T	T	H	T	T	T	G	G	T	H	T	T	T	T	H	T	T
JAX00393921	15	13042666	0	T	G	T	T	T	T	T	T	T	G	T	T	T	T	T	T	T	H	T	H	T	T	T	T	T	H	T	G	G	T	T	T	T	T	G	T	T	T	H	T	T	T	H	T	H	T
JAX00393922	15	13046602	1	C	T	C	C	C	C	C	C	C	T	C	C	C	C	C	C	C	H	C	H	C	C	C	C	C	H	C	T	T	C	C	C	C	C	T	C	C	C	H	C	C	C	H	C	H	C
JAX00393927	15	13052520	0	T	G	T	T	G	G	G	G	T	G	T	G	T	G	H	G	T	G	H	H	H	G	T	G	T	H	G	G	G	T	G	T	T	T	G	T	T	T	H	G	H	T	G	H	G	G
JAX00059085	15	13053144	1	A	C	A	A	C	C	C	A	A	C	A	C	A	C	A	C	A	H	A	H	H	A	A	A	A	H	A	C	C	A	C	A	A	A	C	A	A	A	H	C	H	A	H	H	H	A
JAX00393928	15	13053233	0	A	C	A	A	A	A	A	A	A	C	A	A	A	A	A	A	A	H	A	H	A	A	A	A	A	H	A	C	C	A	A	A	A	A	C	A	A	A	H	A	A	A	H	A	H	A
JAX00393929	15	13053929	0	T	C	T	T	C	C	C	C	C	C	T	C	H	C	T	C	T	C	C	C	C	C	C	C	T	C	C	C	C	T	C	H	T	T	C	C	C	T	C	C	H	T	C	C	C	C
JAX00393931	15	13054118	0	T	C	T	T	C	C	C	C	C	C	T	C	H	C	T	C	T	C	C	C	C	C	C	C	T	C	C	C	C	T	C	H	T	T	C	C	C	T	C	C	H	T	C	C	C	C
JAX00393932	15	13066813	0	A	G	A	A	A	A	A	G	G	G	A	A	H	A	A	A	A	G	G	G	H	G	G	G	A	G	G	G	G	A	A	H	A	A	G	G	G	A	G	A	A	A	G	H	G	G
JAX00393933	15	13067021	0	G	T	G	G	G	G	G	G	G	T	G	G	G	G	G	G	G	H	G	H	G	G	G	G	G	H	G	T	T	G	G	G	G	G	T	G	G	G	H	G	G	G	H	G	H	G
JAX00393934	15	13067113	0	C	A	C	C	C	C	C	A	C	A	C	C	C	C	C	C	C	H	H	H	C	A	C	A	C	H	A	A	A	C	C	C	C	C	A	C	C	C	H	C	C	C	A	C	A	A
JAX00393935	15	13067421	0	C	A	C	C	C	C	C	A	A	A	C	C	H	C	C	C	C	A	A	A	H	A	A	A	C	A	A	A	A	C	C	H	C	C	A	A	A	C	A	C	C	C	A	H	A	A
JAX00206361	15	13067621	0	T	A	T	T	T	T	T	T	A	T	T	T	H	T	T	T	T	H	H	H	H	T	A	T	T	H	T	T	T	T	T	H	T	T	T	A	A	T	H	T	T	T	T	T	T	T
JAX00393936	15	13068777	0	G	A	G	G	A	A	A	G	G	G	G	H	G	A	G	A	G	G	G	G	A	G	G	G	G	G	G	G	G	G	A	G	G	G	G	G	G	G	G	A	H	G	G	H	G	G
JAX00393937	15	13071172	1	C	T	C	C	C	C	C	C	T	C	C	C	H	C	C	C	C	H	H	H	H	C	T	C	C	H	C	C	C	C	C	H	C	C	C	T	T	C	H	C	C	C	C	H	C	C
JAX00059086	15	13078403	0	C	T	C	C	T	T	T	T	T	T	C	T	H	T	C	T	C	T	T	T	T	T	T	T	C	T	T	T	T	C	T	H	C	C	T	T	T	C	T	T	H	C	T	T	T	T
JAX00059087	15	13079857	0	G	A	G	G	A	A	A	G	G	G	G	A	G	A	G	A	G	G	G	G	G	G	G	G	G	G	G	G	G	G	A	G	G	G	G	G	G	G	G	A	H	G	G	G	G	G
JAX00059088	15	13080176	1	A	G	A	A	G	G	G	A	A	G	A	G	A	G	A	G	A	H	A	H	H	A	A	A	A	H	A	G	G	A	G	A	A	A	G	A	A	A	H	G	H	A	H	H	H	A
JAX00393940	15	13088115	0	T	C	T	T	T	T	T	C	T	C	T	T	T	T	T	T	T	H	H	H	T	C	T	C	T	H	C	C	C	T	T	T	T	T	C	T	T	T	H	T	T	T	C	T	C	C
JAX00393942	15	13089056	0	T	C	T	T	C	C	C	T	T	T	T	C	T	C	T	C	T	T	T	T	H	T	T	T	T	T	T	T	T	T	C	T	T	T	T	T	T	T	T	C	H	T	T	H	T	T
JAX00393944	15	13089495	1	T	C	T	T	C	C	C	C	C	C	T	C	H	C	T	C	T	C	C	C	C	C	C	C	T	C	C	C	C	T	C	H	T	T	C	C	C	T	C	C	H	T	C	C	C	C
JAX00393945	15	13091423	0	A	G	A	A	A	A	A	A	A	G	A	A	A	A	A	A	A	H	A	H	A	A	A	A	A	A	A	G	G	A	A	A	A	A	G	A	A	A	H	A	A	A	H	A	H	A
JAX00393946	15	13091506	0	A	G	A	A	G	G	G	G	A	G	A	G	A	G	A	G	A	H	H	H	H	G	A	G	A	H	G	G	G	A	G	A	A	A	G	A	A	A	H	G	H	A	G	H	G	G
JAX00393947	15	13093058	1	C	G	C	C	G	G	G	C	C	G	C	G	C	G	C	G	C	H	C	H	H	C	C	C	C	H	C	G	G	C	G	C	C	C	G	C	C	C	H	G	H	C	H	H	H	C
JAX00059089	15	13095259	1	T	G	T	T	G	G	G	T	T	G	T	G	T	G	T	G	T	H	T	H	H	T	T	T	T	H	T	G	G	T	G	T	T	T	G	T	T	T	H	G	H	T	H	H	H	T
JAX00393951	15	13102465	1	C	T	C	C	C	C	C	C	T	T	C	C	H	C	C	C	C	T	H	T	H	C	T	C	C	T	C	T	T	C	C	H	C	C	T	T	T	C	T	C	C	C	H	H	H	C
JAX00393952	15	13102580	1	T	C	T	T	T	T	T	T	C	C	T	T	H	T	T	T	T	C	H	C	H	T	C	T	T	C	T	C	C	T	T	H	T	T	C	C	C	T	C	T	T	T	H	H	H	T
JAX00393953	15	13102807	0	T	C	T	T	T	T	T	C	C	C	T	T	H	T	T	T	T	C	C	C	H	C	C	C	T	C	C	C	C	T	T	H	T	T	C	C	C	T	C	T	T	T	C	H	C	C
JAX00393954	15	13102903	0	T	C	T	T	T	T	T	C	C	C	T	T	H	T	T	T	T	C	C	C	H	C	C	C	T	C	C	C	C	T	T	H	T	T	C	C	C	T	C	T	T	T	C	H	C	C
JAX00393956	15	13107004	1	C	T	C	C	C	C	C	T	C	T	C	C	C	C	C	C	C	H	H	H	C	T	C	T	C	H	T	T	T	C	C	C	C	C	T	C	C	C	H	C	C	C	T	C	T	T
JAX00393957	15	13109448	1	C	T	C	C	C	C	C	T	T	C	C	C	H	C	C	C	C	H	T	H	H	T	T	T	C	H	T	C	C	C	C	H	C	C	C	T	T	C	H	C	C	C	H	H	H	T
JAX00393958	15	13109475	1	T	C	T	T	T	T	T	C	C	T	T	T	H	T	T	T	T	H	C	H	H	C	C	C	T	H	C	T	T	T	T	H	T	T	T	C	C	T	H	T	T	T	H	H	H	C
JAX00393959	15	13115434	1	T	G	G	T	G	G	G	G	G	G	T	G	G	G	T	G	T	G	G	G	G	G	G	G	T	G	G	G	G	H	G	H	G	T	G	G	G	G	G	G	G	G	G	G	G	G
JAX00393960	15	13122164	1	T	C	C	T	C	C	C	C	C	C	T	C	C	C	T	C	T	C	C	C	C	C	C	C	T	C	C	C	C	H	C	H	C	T	C	C	C	C	C	C	C	C	C	C	C	C
JAX00393961	15	13122214	0	C	T	C	C	C	C	C	C	C	T	C	C	C	C	C	C	C	H	C	H	C	C	C	C	C	H	C	T	T	C	C	C	C	C	T	C	C	C	H	C	C	C	H	C	H	C
JAX00393963	15	13122444	0	A	G	G	A	G	G	G	A	A	A	A	G	H	G	A	G	A	A	A	A	H	A	A	A	A	A	A	A	A	H	G	A	G	A	A	A	A	G	A	G	G	G	A	H	A	A
JAX00393964	15	13125402	1	A	G	G	A	G	G	G	G	G	A	A	G	G	G	A	G	A	H	G	H	G	G	G	G	A	H	G	A	A	H	G	H	G	A	A	G	G	G	H	G	G	G	H	G	H	G
JAX00393966	15	13129905	0	G	A	G	G	G	G	G	G	A	G	G	G	H	G	G	G	G	H	H	H	H	G	A	G	G	H	G	G	G	G	G	H	G	G	G	A	A	G	H	G	G	G	G	H	G	G
JAX00393967	15	13143906	0	G	T	T	G	T	T	T	G	T	T	G	T	T	H	G	T	G	T	H	T	T	G	T	G	G	T	G	T	T	H	T	H	T	G	T	T	T	T	T	T	T	T	H	T	H	G
JAX00059092	15	13152196	1	A	C	C	A	C	C	C	A	A	C	A	C	H	C	A	C	A	H	A	H	H	A	A	A	A	H	A	C	C	H	C	A	C	A	C	A	A	C	H	C	C	C	H	H	H	A
JAX00206363	15	13152779	0	G	A	G	G	G	G	G	G	A	G	G	G	H	G	G	G	G	H	H	H	H	G	A	G	G	H	G	G	G	G	G	H	G	G	G	A	A	G	H	G	G	G	G	H	G	G
JAX00393972	15	13158692	0	G	A	A	G	A	A	A	G	G	G	G	A	H	A	G	A	G	G	G	G	H	G	G	G	G	G	H	G	G	H	H	G	A	G	G	G	G	A	H	A	A	A	G	G	G	G
JAX00393973	15	13159023	0	G	A	A	G	A	A	A	A	A	G	G	A	A	A	G	A	G	H	A	H	A	A	A	A	G	H	A	G	G	H	A	H	A	G	G	A	A	A	H	A	A	A	H	A	H	A
JAX00393976	15	13159478	1	C	T	C	C	C	C	C	T	T	C	C	C	H	C	C	C	C	H	T	H	H	T	T	T	C	H	T	C	C	C	C	H	C	C	C	T	T	C	H	C	C	C	H	H	H	T
JAX00393979	15	13165921	1	T	C	T	T	T	T	T	T	C	T	T	T	H	T	T	T	T	H	H	H	H	T	C	T	T	H	T	T	T	T	T	H	T	T	T	C	C	T	H	T	T	T	T	H	T	T
JAX00393980	15	13165981	1	C	T	C	C	C	C	C	C	T	C	C	C	H	C	C	C	C	H	H	H	H	C	T	C	C	H	C	C	C	C	C	H	C	C	C	T	T	C	H	C	C	C	C	H	C	C
JAX00393982	15	13168680	0	A	G	A	A	A	A	A	G	A	A	A	A	A	A	A	A	A	A	H	A	A	G	A	G	A	A	G	A	A	A	A	A	A	A	A	A	A	A	A	A	A	A	H	A	H	G
JAX00059094	15	13174365	1	T	C	T	T	C	C	C	C	C	T	T	C	H	C	T	C	T	H	C	H	C	C	C	C	T	H	C	T	T	T	C	H	T	T	T	C	C	T	H	C	H	T	H	C	H	C
JAX00393983	15	13175882	0	A	G	A	A	A	A	A	G	G	A	A	A	H	A	A	A	A	A	G	H	H	G	G	G	A	H	G	A	A	A	A	H	A	A	A	G	G	A	H	A	A	A	H	H	H	G
JAX00059095	15	13179675	1	C	A	C	C	A	A	A	A	A	C	C	A	H	A	C	A	C	H	A	H	A	A	A	A	C	H	A	C	C	C	A	H	C	C	C	A	A	C	H	A	H	C	H	A	H	A
JAX00393985	15	13188043	1	G	A	A	G	G	G	G	G	G	G	G	G	H	G	G	G	G	G	G	G	G	G	G	G	G	G	G	G	G	H	G	G	A	G	G	G	G	A	G	G	H	A	G	G	G	G
JAX00393986	15	13188058	1	A	G	A	A	A	A	A	G	G	G	A	A	H	A	A	A	A	G	G	G	H	G	G	G	A	G	G	G	G	A	A	H	A	A	G	G	G	A	G	A	A	A	G	H	G	G
JAX00393987	15	13191204	0	C	A	A	C	C	C	C	A	A	A	C	C	A	C	C	C	C	A	A	A	H	A	A	A	C	A	A	A	A	C	C	H	A	C	A	A	A	A	A	C	H	A	A	H	A	A
JAX00393988	15	13191633	1	A	G	G	A	A	A	A	G	G	A	A	A	G	A	A	A	A	H	G	H	H	G	G	G	A	H	G	A	A	H	A	H	G	A	A	G	G	G	H	A	H	G	H	H	H	G
JAX00393989	15	13191716	0	C	T	C	C	C	C	C	C	C	T	C	C	C	C	C	C	C	H	C	H	C	C	C	C	C	T	C	T	T	C	C	C	C	C	T	C	C	C	T	C	C	C	H	C	H	C
JAX00206364	15	13196457	0	A	G	A	A	A	A	A	A	G	A	A	A	H	A	A	A	A	H	H	G	H	A	G	A	A	H	A	A	A	A	A	H	A	A	A	G	G	A	H	A	A	A	A	H	A	A
JAX00393990	15	13197964	1	A	C	C	A	A	A	A	C	C	C	A	A	C	A	A	A	A	C	C	C	H	C	C	C	A	C	C	C	C	H	A	H	C	A	C	C	C	C	C	A	H	C	C	H	C	C
JAX00059097	15	13201172	1	A	C	C	A	A	A	A	A	A	C	A	A	H	A	A	A	A	H	A	H	A	A	A	A	A	H	A	C	C	H	A	A	C	A	C	A	A	C	H	A	H	C	H	A	H	A
JAX00393993	15	13205553	0	T	G	T	T	T	T	T	G	G	G	T	T	H	T	T	T	T	G	G	G	H	G	G	G	T	G	G	G	G	T	T	H	T	T	G	G	G	T	G	H	T	T	G	H	G	G
JAX00393997	15	13226154	0	A	G	G	A	A	A	A	G	G	A	A	A	G	A	A	A	A	H	G	H	H	G	G	G	A	H	G	A	A	H	A	H	G	A	A	G	G	G	H	A	H	G	H	H	H	G
JAX00393998	15	13229475	0	T	C	T	T	T	T	T	T	C	T	T	T	H	T	T	T	T	H	H	H	H	T	C	T	T	H	T	T	T	T	T	H	T	T	T	C	C	T	H	T	T	T	T	H	T	T
JAX00393999	15	13231953	0	G	A	G	G	G	G	G	G	A	G	G	G	H	G	G	G	G	H	H	H	H	G	A	G	G	H	G	G	G	G	G	H	G	G	G	A	A	G	H	G	G	G	G	H	G	G
JAX00394003	15	13249952	1	T	C	C	T	T	T	T	C	T	T	T	T	H	T	T	T	T	T	H	T	T	C	T	C	T	T	C	T	T	H	T	T	C	T	T	T	T	C	T	T	H	C	H	T	H	C
JAX00394005	15	13253373	0	G	C	G	G	G	G	G	G	C	C	G	G	C	G	G	G	G	C	C	C	H	G	C	G	G	C	G	C	C	G	G	H	G	G	C	C	C	G	C	G	G	G	H	C	H	G
JAX00394007	15	13255243	0	G	A	G	G	G	G	G	A	G	A	G	G	G	G	G	G	G	H	A	A	G	A	G	A	G	H	A	A	A	G	G	G	G	G	A	G	G	G	H	G	G	G	A	G	A	A
JAX00394008	15	13255845	1	C	T	C	C	C	C	C	T	T	T	C	C	H	C	C	C	C	T	T	T	H	T	T	T	C	T	T	T	T	C	C	H	C	C	T	T	T	C	T	C	C	C	T	H	T	T
JAX00394009	15	13260512	0	C	A	C	C	C	C	C	A	C	C	C	C	C	C	C	C	C	H	H	C	C	A	C	A	C	C	A	C	C	C	C	C	H	C	C	H	C	C	C	C	C	C	H	C	H	A
JAX00394010	15	13263942	1	C	T	C	C	C	C	C	C	T	C	C	C	H	C	C	C	C	H	H	H	H	C	T	C	C	H	C	C	C	C	C	H	C	C	C	T	T	C	H	C	C	C	C	H	C	C
JAX00394012	15	13273525	0	G	C	G	G	G	G	G	C	C	G	G	G	H	G	G	G	G	H	C	H	H	C	C	C	G	H	C	G	G	G	G	H	G	G	G	C	C	G	H	G	G	G	H	H	H	C
JAX00394013	15	13278457	0	A	G	A	A	A	A	A	A	A	G	A	A	A	A	A	A	A	H	A	H	A	A	A	A	A	H	A	G	G	A	A	A	A	A	G	A	A	A	H	A	A	A	H	A	H	A
JAX00394015	15	13279877	0	A	G	A	A	A	A	A	G	G	A	A	A	H	A	A	A	A	H	G	H	H	G	G	G	A	H	G	A	A	A	A	H	A	A	A	G	G	A	H	A	A	A	H	H	H	G
JAX00394017	15	13280469	0	G	A	G	G	A	A	A	G	G	A	G	A	G	A	G	A	G	H	G	H	H	G	G	G	G	H	G	A	A	G	A	G	G	G	A	G	G	G	H	A	H	G	H	H	H	G
JAX00394018	15	13298023	1	T	C	T	T	T	T	T	C	T	C	T	T	T	T	T	T	T	H	H	H	T	C	T	C	T	H	C	C	C	T	T	T	T	T	C	T	T	T	H	T	T	T	C	T	C	C
JAX00394019	15	13298116	0	G	A	G	G	G	G	G	A	G	G	G	G	G	G	G	G	G	G	H	G	G	A	G	A	G	G	A	G	G	G	G	G	G	G	G	G	G	G	G	G	G	G	H	G	H	A
JAX00394020	15	13318936	0	T	G	T	T	T	T	T	T	G	T	T	T	H	T	T	T	T	H	H	H	H	T	G	T	T	H	T	T	T	T	T	H	T	T	T	G	G	T	T	T	T	T	T	H	T	T
JAX00394021	15	13320370	1	T	C	T	T	T	T	T	C	C	T	T	T	H	T	T	T	T	H	C	H	H	C	C	C	T	H	C	T	T	T	T	H	T	T	T	C	C	T	H	T	T	T	H	H	H	C
JAX00394022	15	13323170	1	A	G	A	A	A	A	A	G	G	G	A	A	H	A	A	A	A	G	G	G	H	G	G	G	A	G	G	G	G	A	A	H	A	A	G	G	G	A	G	A	A	A	G	H	G	G
JAX00059107	15	13338101	0	C	T	C	C	C	C	C	T	T	C	C	C	H	C	C	C	C	H	T	H	H	T	T	T	C	H	T	C	C	C	C	H	C	C	C	T	T	C	H	C	C	C	H	H	H	T
JAX00394023	15	13338462	0	G	T	G	G	G	G	G	G	T	G	G	G	H	G	G	G	G	H	H	H	H	G	T	G	G	H	G	G	G	G	G	H	G	G	G	T	T	G	H	G	G	G	G	H	G	G
JAX00059108	15	13339718	0	C	T	C	C	C	C	C	T	T	C	C	C	H	C	C	C	C	H	H	H	H	T	T	T	C	H	T	C	C	C	C	H	C	C	C	T	T	C	H	C	C	C	H	H	H	T
JAX00394025	15	13357763	1	T	G	T	T	T	T	T	G	T	G	T	T	T	T	T	T	T	H	H	H	T	G	T	G	T	H	G	G	G	T	T	T	T	T	G	T	T	T	H	T	T	T	G	T	G	G
JAX00394027	15	13362099	1	G	A	G	G	G	G	G	G	A	G	G	G	H	G	G	G	G	H	H	H	H	G	A	G	G	H	G	G	G	G	G	H	G	G	G	A	A	G	H	G	G	G	G	H	G	G
JAX00394029	15	13370179	1	C	T	C	C	C	C	C	C	T	T	C	C	H	C	C	C	C	T	H	T	H	C	T	C	C	T	C	T	T	C	C	H	C	C	T	T	T	C	T	C	C	C	H	H	H	C
JAX00394032	15	13379532	1	G	T	G	G	G	G	G	G	G	T	G	G	G	G	G	G	G	H	G	H	G	G	G	G	G	H	G	T	T	G	G	G	G	G	T	G	G	G	H	G	G	G	H	G	H	G
JAX00059110	15	13379798	0	A	T	A	A	A	A	A	T	T	A	A	A	H	A	A	A	A	H	T	H	H	T	T	T	A	H	T	A	A	A	A	H	A	A	A	T	T	A	H	A	A	A	H	H	H	T
JAX00394033	15	13384922	1	A	G	A	A	A	A	A	A	G	A	A	A	H	A	A	A	A	H	H	H	H	A	G	A	A	H	A	A	A	A	A	H	A	A	A	G	G	A	H	A	A	A	A	H	A	A
JAX00059113	15	13420173	0	T	C	T	T	T	T	T	C	C	T	T	T	H	T	T	T	T	H	C	H	H	C	C	C	T	H	C	T	T	T	T	H	T	T	T	C	C	T	H	T	T	T	H	H	H	C
JAX00394043	15	13478653	0	C	A	C	C	C	C	C	A	A	C	C	C	H	C	C	C	C	H	A	H	H	A	A	A	C	C	A	C	C	C	C	H	C	C	C	A	A	C	H	C	C	C	H	H	H	A
JAX00394044	15	13489487	0	T	G	T	T	T	T	T	G	T	T	T	T	T	T	T	T	T	T	H	T	T	G	T	G	T	T	G	T	T	T	T	T	T	T	T	T	T	T	T	T	T	T	H	T	H	G
JAX00394045	15	13493311	1	G	A	G	G	G	G	G	A	A	G	G	G	H	G	G	G	G	H	A	H	H	A	A	A	G	G	A	G	G	G	G	H	G	G	G	A	A	G	H	G	G	G	H	H	H	A
JAX00059118	15	13494658	1	T	C	T	T	T	T	T	T	T	C	T	T	T	T	T	T	T	H	T	H	T	T	T	T	T	C	T	C	C	T	T	T	T	T	C	T	T	T	H	T	T	T	H	T	H	T
JAX00059119	15	13495048	1	A	C	A	A	A	A	A	C	C	A	A	A	H	A	A	A	A	H	C	H	H	C	C	C	A	A	C	A	A	A	A	H	A	A	A	C	C	A	H	A	A	A	H	H	H	C
JAX00059120	15	13503746	0	G	C	C	G	G	G	G	C	C	G	H	G	C	G	G	G	G	C	C	C	C	C	C	C	G	G	C	G	G	H	G	H	C	G	G	C	C	C	H	G	H	C	H	H	H	C
JAX00394051	15	13516340	0	C	A	C	C	C	C	C	A	C	C	C	C	C	C	C	C	C	C	H	C	C	A	C	A	C	C	A	C	C	C	C	C	C	C	C	C	C	C	C	C	C	C	H	C	H	A
JAX00206375	15	13516747	1	C	T	C	C	C	C	C	C	T	C	C	C	H	C	C	C	C	H	H	H	H	C	T	C	C	C	C	C	C	C	C	H	C	C	C	T	T	C	H	C	C	C	C	H	C	C
JAX00394053	15	13519681	1	A	G	G	A	G	G	G	G	G	G	A	G	G	G	A	G	A	G	G	G	G	G	G	G	A	G	G	G	G	H	G	H	G	A	G	G	G	G	G	G	G	G	G	G	G	G
JAX00394058	15	13566687	0	C	T	C	C	C	C	C	C	C	T	C	C	C	C	C	C	C	H	C	H	C	C	C	C	C	C	C	T	T	C	C	C	C	C	T	C	C	C	H	C	C	C	H	C	H	C
JAX00394061	15	13574560	1	C	G	C	C	C	C	C	C	G	C	C	C	H	C	C	C	C	H	H	H	H	C	G	C	C	C	C	C	C	C	C	H	C	C	C	G	G	C	H	C	C	C	C	H	C	C
JAX00059125	15	13578927	0	A	G	A	A	A	A	A	G	G	A	A	A	A	A	A	A	A	H	G	A	A	H	G	G	A	A	H	A	A	A	A	A	A	A	A	G	G	A	A	A	A	A	A	A	A	G
JAX00394063	15	13611905	1	T	C	T	T	T	T	T	T	C	T	T	T	H	T	T	T	T	H	H	H	H	T	C	T	T	T	T	T	T	T	T	H	T	T	T	C	C	T	H	T	T	T	T	H	T	T
JAX00059127	15	13621074	0	T	C	T	T	T	T	T	T	C	T	T	T	H	T	T	T	T	H	H	H	H	T	C	T	T	H	T	T	T	T	T	H	T	T	T	C	C	T	H	T	T	T	T	H	T	T
JAX00394064	15	13626482	0	C	T	C	C	C	C	C	C	T	C	C	C	H	C	C	C	C	H	H	H	H	C	T	C	C	H	C	C	C	C	C	H	C	C	C	T	T	C	H	C	C	C	C	H	C	C
JAX00206379	15	13631547	1	G	A	G	G	G	G	G	G	A	G	G	G	H	G	G	G	G	H	H	H	H	G	A	G	G	H	G	G	G	G	G	H	G	G	G	A	A	G	H	G	G	G	G	H	G	G
JAX00394066	15	13642708	1	G	A	G	G	G	G	G	G	G	A	G	G	G	G	G	G	G	H	G	H	G	G	G	G	G	H	G	A	A	G	G	G	G	G	A	G	G	G	H	G	G	G	H	G	H	G
JAX00394067	15	13642976	1	T	C	T	T	T	T	T	C	C	T	T	T	H	T	T	T	T	H	C	H	H	C	C	C	T	H	C	T	T	T	T	H	T	T	T	C	C	T	H	T	T	T	H	H	H	C
JAX00059130	15	13645392	0	A	G	A	A	G	A	A	G	G	G	A	G	H	A	A	G	A	G	G	G	H	G	G	G	A	G	G	G	G	A	G	H	A	A	G	G	G	A	G	H	H	A	G	G	G	G
JAX00394069	15	13677417	1	C	T	C	C	C	C	C	C	T	C	C	C	H	C	C	C	C	H	H	H	H	C	T	C	C	H	C	C	C	C	C	H	C	C	C	T	T	C	H	C	C	C	C	H	C	C
JAX00059133	15	13693622	0	C	A	A	C	C	C	C	C	C	C	C	C	H	C	C	C	C	C	C	C	C	C	C	C	C	C	C	C	C	H	C	C	A	C	C	C	C	A	C	C	H	A	C	C	C	C
JAX00394072	15	13693741	0	C	T	T	C	C	C	C	C	T	T	C	C	T	C	C	C	C	T	H	T	H	C	T	C	C	T	C	T	T	H	C	H	T	C	T	T	T	T	T	C	H	T	H	H	H	C
JAX00059134	15	13694113	0	G	T	T	G	G	G	G	T	T	T	G	G	T	G	G	G	G	T	T	T	H	T	T	T	G	T	T	T	T	H	G	H	T	G	T	T	T	T	T	G	H	T	T	H	T	T
JAX00394073	15	13694288	0	C	G	G	C	C	C	C	G	G	G	C	C	G	C	C	C	C	G	H	G	G	G	G	G	C	G	G	G	G	H	C	G	G	C	G	G	G	G	G	C	G	G	G	H	G	G
JAX00394075	15	13703137	1	C	T	C	C	C	C	C	T	C	C	C	C	C	C	C	C	C	C	H	C	C	T	C	T	C	C	T	C	C	C	C	C	C	C	C	C	C	C	C	C	C	C	H	C	H	T
JAX00394077	15	13711420	1	T	C	T	T	T	T	T	C	C	C	T	T	H	T	T	T	T	C	C	C	H	C	C	C	T	C	C	C	C	T	T	H	T	T	C	C	C	T	C	T	T	T	C	H	C	C
JAX00059135	15	13717646	1	T	A	A	T	A	A	A	A	A	A	T	A	A	A	T	A	T	A	A	A	A	A	A	A	T	A	A	A	A	H	A	H	A	T	A	A	A	A	A	A	A	A	A	A	A	A
JAX00394080	15	13717858	0	G	A	G	G	G	G	G	G	A	G	G	G	A	G	G	G	G	H	H	A	A	G	A	G	G	H	G	G	G	G	G	H	G	G	G	A	A	G	H	G	G	G	G	H	G	G
JAX00394081	15	13719376	0	A	C	C	A	A	A	A	A	A	A	A	A	H	A	A	A	A	A	A	A	A	A	A	A	A	A	A	A	A	H	A	A	C	A	A	A	A	C	A	A	H	C	A	A	A	A
JAX00394082	15	13719460	0	C	A	C	C	C	C	C	A	A	C	C	C	H	C	C	C	C	H	A	H	H	A	A	A	C	C	A	C	C	C	C	H	C	C	C	A	A	C	H	C	C	C	H	H	H	A
JAX00394083	15	13719950	1	G	A	G	G	G	G	G	G	G	A	G	G	G	G	G	G	G	H	G	H	G	G	G	G	G	H	G	A	A	G	G	G	G	G	A	G	G	G	H	G	G	G	H	G	H	G
JAX00394084	15	13720128	1	A	T	A	A	A	A	A	T	T	T	A	A	H	A	A	A	A	T	T	T	H	T	T	T	A	T	T	T	T	A	A	H	A	A	T	T	T	A	T	A	A	A	T	H	T	T
JAX00394085	15	13722360	0	C	A	C	C	C	C	C	C	A	A	C	C	H	C	C	C	C	A	H	A	H	C	A	C	C	A	C	A	A	C	C	C	C	C	A	A	A	C	A	C	C	C	H	H	H	C
JAX00394086	15	13722373	0	A	C	A	A	A	A	A	A	C	C	A	A	A	A	A	A	A	C	H	C	A	A	C	A	A	C	A	C	C	A	A	H	A	A	C	C	C	A	C	A	A	A	H	H	H	A
JAX00394087	15	13726717	0	T	A	T	T	T	T	T	T	A	A	T	T	H	T	T	T	T	A	H	A	H	T	A	T	T	A	T	A	A	T	T	H	T	T	A	A	A	T	A	T	T	T	H	H	H	T
JAX00394088	15	13727309	0	G	A	G	G	G	G	G	G	G	A	G	G	G	G	G	G	G	G	G	G	G	G	G	G	G	G	G	A	H	G	G	G	G	G	H	G	G	G	G	G	G	G	G	G	G	G
JAX00394090	15	13729065	0	A	G	A	A	A	A	A	A	G	A	A	A	H	A	A	A	A	H	H	H	H	A	G	A	A	A	A	A	A	A	A	H	A	A	A	G	G	A	H	A	A	A	A	H	A	A
JAX00394091	15	13729114	1	G	A	A	G	G	G	G	G	G	G	G	G	H	G	G	G	G	G	G	G	G	G	G	G	G	G	G	G	G	H	G	G	A	G	G	G	G	A	G	G	H	A	G	G	G	G
JAX00059137	15	13733233	0	T	G	G	T	T	T	T	G	G	G	T	T	G	T	T	T	T	G	G	G	H	G	G	G	T	G	G	G	G	H	T	H	G	T	G	G	G	G	G	T	H	G	G	H	G	G
JAX00206381	15	13738600	1	G	A	G	G	G	G	G	A	A	A	G	G	H	G	G	G	G	A	A	A	H	A	A	A	G	A	A	A	A	G	G	H	G	G	A	A	A	G	A	G	G	G	A	H	A	A
JAX00059138	15	13747363	1	C	A	A	C	C	C	C	A	A	A	C	C	A	C	C	C	C	A	A	A	H	A	A	A	C	A	A	A	A	H	C	H	A	C	A	A	A	A	A	C	H	A	A	H	A	A
JAX00394092	15	13779863	0	G	A	G	G	G	G	G	A	A	G	G	G	H	G	G	G	G	H	A	H	H	A	A	A	G	H	A	G	G	G	G	H	G	G	G	A	A	G	H	G	G	G	H	H	H	A
JAX00059140	15	13797878	1	G	A	A	G	G	G	G	G	G	G	G	G	H	G	G	G	G	G	G	G	G	G	G	G	G	G	G	G	G	H	G	G	A	G	G	G	G	A	G	G	H	A	G	G	G	G
JAX00394094	15	13798187	0	T	C	T	T	T	T	T	T	C	T	T	T	H	T	T	T	T	H	H	H	H	T	C	T	T	H	T	T	T	T	T	H	T	T	T	C	C	T	H	T	T	T	T	H	T	T
JAX00394095	15	13799263	1	T	G	T	T	T	T	T	T	G	T	T	T	H	T	T	T	T	H	H	H	H	T	G	T	T	H	T	T	T	T	T	H	T	T	T	G	G	T	H	T	T	T	T	H	T	T
JAX00059141	15	13799355	0	T	G	G	T	T	T	T	G	T	T	T	T	H	T	T	T	T	T	H	T	T	G	T	G	T	T	G	T	T	H	T	T	G	T	T	T	T	G	T	T	H	G	H	T	H	G
JAX00394096	15	13799551	0	A	G	G	A	A	A	A	G	G	A	A	A	G	A	A	A	A	H	G	H	H	G	G	G	A	H	G	A	A	H	A	H	G	A	A	G	G	G	H	A	H	G	H	H	H	G
JAX00394098	15	13800269	1	C	T	C	C	C	C	C	T	C	C	C	C	C	C	C	C	C	C	H	C	C	T	C	T	C	C	T	C	C	C	C	C	C	C	C	C	C	C	C	C	C	C	H	C	H	T
JAX00394099	15	13804073	1	A	G	G	A	A	A	A	A	G	A	A	A	G	A	A	A	A	H	H	H	H	A	G	A	A	H	A	A	A	H	A	H	G	A	A	G	G	G	H	A	H	G	A	H	A	A
JAX00059142	15	13806104	0	C	T	T	C	C	C	C	C	C	C	C	C	H	C	C	C	C	C	C	C	C	C	C	C	C	C	C	C	C	C	C	C	T	C	C	C	C	T	C	C	C	T	C	C	C	C
JAX00394101	15	13806134	1	C	A	C	C	C	C	C	A	A	C	C	C	H	C	C	C	C	H	A	H	H	A	A	A	C	H	A	C	C	C	C	H	C	C	C	A	A	C	H	C	C	C	H	H	H	A
JAX00394103	15	13809275	0	T	G	T	T	T	T	T	G	G	G	T	T	H	T	T	T	T	G	G	G	H	G	G	G	T	G	G	G	G	T	T	H	T	T	G	G	G	T	G	T	T	T	G	H	G	G
JAX00059144	15	13824178	0	A	C	C	A	A	A	A	C	C	C	A	A	C	A	A	A	A	C	C	C	H	C	C	C	A	C	C	C	C	H	A	H	C	A	C	C	C	C	C	A	H	C	C	H	C	C
JAX00394106	15	13824201	0	A	T	A	A	A	A	A	T	T	A	A	A	H	A	A	A	A	H	T	T	T	T	T	T	A	H	T	A	A	A	A	T	A	A	A	T	T	A	T	A	A	A	T	T	T	T
JAX00059145	15	13854949	0	G	A	G	G	G	A	A	G	G	A	G	G	G	A	G	G	G	H	G	H	H	G	G	G	G	H	G	A	A	G	G	G	G	G	A	G	G	G	H	H	G	G	H	G	H	G
JAX00394111	15	13902576	1	G	C	G	G	G	G	G	G	C	G	G	G	H	G	G	G	G	H	H	H	H	G	C	G	G	H	G	G	G	G	G	H	G	G	G	C	C	G	H	G	G	G	G	H	G	G
JAX00394112	15	13902774	1	C	T	C	C	C	C	C	T	C	C	C	C	C	C	C	C	C	C	H	C	C	T	C	T	C	C	T	C	C	C	C	C	C	C	C	C	C	C	C	C	C	C	H	C	H	T
JAX00394114	15	13906432	0	G	C	G	G	G	G	G	C	G	G	G	G	G	G	G	G	G	G	H	G	G	C	G	C	G	G	C	G	G	G	G	G	G	G	G	G	G	G	G	G	G	G	H	G	H	C
JAX00394118	15	13923122	0	G	T	G	G	G	G	G	G	T	G	G	G	H	G	G	G	G	H	H	H	G	G	T	G	G	H	G	G	G	H	G	H	G	G	G	T	T	G	H	G	G	G	G	G	G	G
JAX00394119	15	13923143	0	T	A	T	T	T	A	A	T	T	A	T	T	T	A	T	T	T	H	T	H	H	T	T	T	T	H	T	A	A	T	T	T	T	T	A	T	T	T	H	H	T	T	H	T	H	T
JAX00394120	15	13929173	1	G	T	G	G	G	T	T	G	G	T	G	G	G	T	G	G	G	H	G	H	H	G	G	G	G	H	G	T	T	G	G	G	G	G	T	G	G	G	H	H	G	G	H	G	H	G
JAX00394122	15	13933567	1	A	G	A	A	A	A	A	G	G	A	A	A	H	A	A	A	A	H	G	H	H	G	G	G	A	H	G	A	A	A	A	H	A	A	A	G	G	A	H	A	A	A	H	H	H	G
JAX00059151	15	13934207	0	T	G	T	T	G	G	G	G	G	G	T	G	H	G	T	G	T	G	G	G	G	G	G	G	T	G	G	G	G	T	G	H	T	T	G	G	G	T	G	G	H	T	G	G	G	G
JAX00059152	15	13934921	0	G	A	G	G	G	A	A	A	A	A	G	G	H	A	G	G	G	A	A	A	A	A	A	A	G	A	A	A	A	G	G	H	G	G	A	A	A	G	A	H	G	G	A	H	A	A
JAX00059153	15	13937653	0	G	C	G	G	G	C	C	C	C	C	G	G	H	C	G	G	G	C	C	C	C	C	C	C	G	C	C	C	C	G	G	H	G	G	C	C	C	G	C	H	G	G	C	H	C	C
JAX00394123	15	13942711	1	C	A	C	C	C	C	C	A	C	C	C	C	C	C	C	C	C	C	H	C	C	A	C	A	C	C	A	C	C	C	C	C	C	C	C	C	C	C	C	C	C	C	H	C	H	A
JAX00394127	15	13966982	1	G	A	G	G	G	G	G	A	G	G	G	G	G	G	G	G	G	G	H	G	G	A	G	A	G	G	A	G	G	G	G	G	G	G	G	G	G	G	G	G	G	G	H	G	H	A
JAX00394129	15	13967869	0	A	G	A	A	A	A	A	G	G	A	A	A	H	A	A	A	A	H	G	H	H	G	G	G	A	H	G	A	A	A	A	H	A	A	A	G	G	A	H	A	A	A	H	H	H	G
JAX00394130	15	13980180	0	T	A	T	T	T	T	T	A	A	T	T	T	H	T	T	T	T	H	A	H	H	A	A	A	T	H	A	T	T	T	T	H	T	T	T	A	A	T	H	T	T	T	H	H	H	H
JAX00059154	15	13981223	0	C	G	C	C	G	C	C	C	C	C	C	G	C	C	C	G	C	C	C	C	C	C	C	C	C	C	C	C	C	C	G	C	C	C	C	C	C	C	C	H	H	C	C	H	C	C
JAX00059156	15	13998275	1	G	T	G	G	T	T	T	T	T	T	G	T	H	T	G	T	G	T	T	T	T	T	T	T	G	T	T	T	T	G	T	H	G	G	T	T	T	G	T	T	H	G	T	T	T	T
JAX00394133	15	14026810	0	C	A	C	C	C	C	C	A	C	C	C	C	C	C	C	C	C	C	H	C	C	A	C	A	C	C	A	C	C	C	C	C	C	C	C	C	C	C	C	C	C	C	H	C	H	A
JAX00059157	15	14026832	0	G	A	G	G	G	A	A	G	G	G	G	G	G	A	G	G	G	G	G	G	H	G	G	G	G	G	G	G	G	G	G	G	G	G	G	G	G	G	G	H	G	G	G	G	G	G
JAX00394134	15	14027478	1	A	G	G	A	A	G	G	G	G	A	A	A	G	G	A	A	A	H	G	H	G	G	G	G	A	H	G	A	A	H	A	H	G	A	A	G	G	G	H	H	H	G	H	H	H	G
JAX00394135	15	14029035	0	T	C	T	T	T	T	T	T	C	T	T	T	H	T	T	T	T	H	H	H	H	T	C	T	T	H	T	T	T	T	T	H	T	T	T	C	C	T	H	T	T	T	T	H	T	T
JAX00394136	15	14029426	1	G	T	T	G	G	G	G	G	G	G	G	G	H	G	G	G	G	G	G	G	G	G	G	G	G	G	G	G	G	H	G	G	T	G	G	G	G	T	G	G	H	T	G	G	G	G
JAX00394139	15	14061417	0	C	A	C	C	C	C	C	A	C	C	C	C	C	C	C	C	C	C	H	C	C	A	C	A	C	C	A	C	C	C	C	C	C	C	C	C	C	C	C	C	C	C	H	C	H	A
JAX00394140	15	14061759	1	G	A	A	G	G	G	G	A	A	G	G	G	A	G	G	G	G	H	A	H	H	A	A	A	G	H	A	G	G	H	G	H	A	G	G	A	A	A	H	G	H	A	H	H	H	A
JAX00059160	15	14063998	0	G	T	G	G	G	T	T	G	G	G	G	G	G	T	G	G	G	G	G	G	T	G	G	G	G	G	G	G	G	G	G	G	G	G	G	G	G	G	G	H	G	G	G	G	G	G
JAX00206385	15	14068080	0	T	C	T	T	T	T	T	C	C	T	T	T	H	T	T	T	T	H	C	H	H	C	C	C	T	H	C	T	T	T	T	H	T	T	T	C	C	T	H	T	T	T	H	H	H	C
JAX00394143	15	14070451	1	A	G	A	A	A	A	A	A	G	A	A	A	H	A	A	A	A	H	H	H	H	A	G	A	A	H	A	A	A	A	A	H	A	A	A	G	G	A	H	A	A	A	A	H	A	A
JAX00059163	15	14085105	1	G	A	A	G	G	A	A	A	A	G	G	G	A	A	G	G	G	H	A	H	A	A	A	A	G	H	A	G	G	H	G	H	A	G	G	A	A	A	H	H	H	A	H	H	H	A
JAX00394144	15	14092009	0	T	C	T	T	T	T	T	T	C	T	T	T	H	T	T	T	T	H	H	H	C	T	C	T	T	H	T	T	T	T	T	H	T	T	T	C	C	T	H	T	T	T	T	H	T	T
JAX00394146	15	14100411	1	C	T	C	C	C	C	C	T	C	C	C	C	C	C	C	C	C	C	H	C	C	T	C	T	C	C	T	C	C	C	C	C	C	C	C	C	C	C	C	C	C	C	H	C	H	T
JAX00394147	15	14102794	0	G	A	G	G	G	G	G	G	A	G	G	G	H	G	G	G	G	G	G	H	H	G	A	G	G	H	G	G	G	G	G	H	G	G	G	A	A	G	H	G	G	G	G	H	G	G
JAX00394148	15	14110263	1	A	T	A	A	A	A	A	T	A	A	A	A	A	A	A	A	A	A	H	A	A	T	A	T	A	A	T	A	A	A	A	A	A	A	A	A	A	A	A	A	A	A	H	A	H	T
JAX00059165	15	14110325	1	C	T	T	C	C	T	T	C	C	C	C	C	H	T	C	C	C	C	C	C	H	C	C	C	C	C	C	C	C	H	C	C	T	C	C	C	C	T	C	H	H	T	C	C	C	C
JAX00059166	15	14140726	1	T	C	C	T	T	C	C	T	T	T	T	T	H	C	T	T	T	T	T	T	H	T	T	T	T	T	T	T	T	H	T	T	C	T	T	T	T	C	T	H	H	C	T	T	T	T
JAX00059167	15	14140991	1	A	T	A	A	A	T	T	A	A	A	A	A	A	T	A	A	A	A	A	A	H	A	A	A	A	A	A	A	A	A	A	A	A	A	A	A	A	A	A	H	A	A	A	A	A	A
JAX00394154	15	14162046	1	G	A	G	G	G	G	G	A	G	G	G	G	G	G	G	G	G	G	H	G	G	A	G	A	G	G	A	G	G	G	G	G	G	G	G	G	G	G	G	G	G	G	H	G	H	A
JAX00394156	15	14163915	0	C	A	C	C	C	A	A	A	C	C	C	C	C	A	C	C	C	C	H	C	H	A	C	A	C	C	A	C	C	C	C	C	C	C	C	C	C	C	C	A	C	C	H	C	H	A
JAX00394159	15	14168438	0	C	T	C	C	C	C	C	T	T	C	C	C	H	C	C	C	C	H	T	H	H	T	T	T	C	H	T	C	C	C	C	H	C	C	C	T	T	C	H	C	C	C	H	H	H	T
JAX00394160	15	14173578	0	A	G	G	A	A	A	A	A	A	A	A	A	H	A	A	A	A	A	A	A	A	H	A	H	A	A	A	A	A	H	A	A	G	A	A	A	A	G	A	A	H	G	A	A	A	H
JAX00394161	15	14174148	1	A	C	A	A	A	A	A	A	C	A	A	A	H	A	A	A	A	H	H	H	H	A	C	A	A	H	A	A	A	A	A	H	A	A	A	C	C	A	H	A	A	A	A	H	A	A
JAX00394162	15	14174252	0	A	G	A	A	A	A	A	G	G	A	A	A	H	A	A	A	A	H	G	H	H	G	G	G	A	H	G	A	A	A	A	H	A	A	A	G	G	A	H	A	A	A	H	H	H	G
JAX00059170	15	14195965	0	C	T	C	C	C	T	T	T	C	C	C	C	C	T	C	C	C	C	H	C	H	T	C	T	C	C	T	C	C	C	C	C	C	C	C	C	C	C	C	H	C	C	H	C	H	T
JAX00059171	15	14196030	0	C	T	C	C	C	T	T	C	C	C	C	C	C	T	C	C	C	C	C	C	H	C	C	C	C	C	C	C	C	C	C	C	C	C	C	C	C	C	C	H	C	C	C	C	C	C
JAX00059173	15	14207122	0	G	A	G	G	G	A	A	G	A	A	G	G	H	A	G	G	G	A	H	A	H	G	A	G	G	A	G	A	A	G	G	H	G	G	A	A	A	G	A	H	G	G	H	H	H	G
JAX00206389	15	14210812	1	A	C	A	A	A	A	A	A	C	A	A	A	H	A	A	A	A	H	H	H	A	A	C	A	A	H	A	A	A	A	A	H	A	A	A	C	C	A	H	A	A	A	A	H	A	A
JAX00059174	15	14229253	1	A	G	G	A	A	G	G	G	G	G	A	A	G	G	A	A	A	G	G	G	G	G	G	G	A	G	G	G	G	H	A	H	G	A	G	G	G	G	G	H	H	G	G	H	G	G
JAX00394163	15	14263476	0	T	G	T	T	G	T	T	G	G	T	T	G	H	T	T	G	T	H	G	H	T	G	G	G	T	H	G	T	T	T	G	H	T	T	T	G	G	T	H	H	H	T	T	G	T	H
JAX00059175	15	14265544	0	C	T	C	C	C	T	T	C	C	C	C	C	C	T	C	C	C	C	C	C	H	C	C	C	C	C	C	C	C	C	C	C	C	C	C	C	C	C	C	H	C	C	C	C	C	C
JAX00059176	15	14265682	1	T	C	T	T	C	C	C	C	C	C	T	C	H	C	T	C	T	C	C	C	C	C	C	C	T	C	C	C	C	T	C	H	T	T	C	C	C	T	C	C	H	T	C	C	C	C
JAX00059177	15	14265728	0	T	C	T	T	T	C	C	C	T	T	T	T	T	C	T	T	T	T	H	T	C	C	T	C	T	T	C	T	T	T	T	T	T	T	T	T	T	T	T	H	T	T	H	T	H	C
JAX00394164	15	14266013	0	A	C	A	A	A	C	C	A	A	A	A	A	A	C	A	A	A	A	A	A	H	A	A	A	A	A	A	A	A	A	A	A	A	A	A	A	A	A	A	A	A	A	A	A	A	A
JAX00394165	15	14268213	0	C	T	C	C	C	T	T	C	C	C	C	C	C	T	C	C	C	C	C	C	H	C	C	C	C	C	C	C	C	C	C	C	C	C	C	C	C	C	C	C	C	C	C	C	C	C
JAX00394166	15	14280192	1	T	C	T	T	C	C	C	C	C	C	T	C	H	C	T	C	T	C	C	C	C	C	C	C	T	C	C	C	C	T	C	H	T	T	C	C	C	T	C	C	H	T	C	C	C	C
JAX00394169	15	14283797	0	C	A	C	C	C	A	A	A	C	C	C	C	C	A	C	C	C	C	H	C	A	A	C	A	C	C	A	C	C	C	C	C	C	C	C	C	C	C	C	C	C	C	H	C	H	A
JAX00394170	15	14284390	0	G	A	G	G	G	G	G	A	G	G	G	G	G	G	G	G	G	G	H	G	H	A	G	A	G	G	A	G	G	G	G	G	G	G	G	G	G	G	G	G	G	G	H	G	H	A
JAX00394172	15	14287077	1	T	G	T	T	T	T	T	T	G	T	T	T	H	T	T	T	T	H	H	H	T	T	G	T	T	H	T	T	T	T	T	H	T	T	T	G	G	T	H	T	T	T	T	H	T	T
JAX00394176	15	14292896	1	A	T	A	A	A	A	A	T	A	A	A	A	A	A	A	A	A	A	H	A	H	T	A	T	A	A	T	A	A	A	A	A	A	A	A	A	A	A	A	A	A	A	H	A	H	T
JAX00394177	15	14293094	0	A	G	A	A	G	A	A	A	A	A	A	G	A	A	A	G	A	A	A	A	A	A	A	A	A	A	A	A	A	A	G	A	A	A	A	A	A	A	A	G	G	A	A	G	A	A
JAX00059179	15	14298104	0	A	G	A	A	A	G	G	G	A	A	A	A	A	G	A	A	A	A	H	A	G	G	A	G	A	A	G	A	A	A	A	A	A	A	A	A	A	A	A	H	A	A	H	A	H	G
JAX00394178	15	14305400	0	A	G	A	A	A	G	G	A	A	A	A	A	A	G	A	A	A	A	A	A	H	A	A	A	A	A	A	A	A	A	A	A	A	A	A	A	A	A	A	H	A	A	A	A	A	A
JAX00059181	15	14324613	0	A	G	A	A	A	G	G	A	A	A	A	A	A	G	A	A	A	A	A	A	H	A	A	A	A	A	A	A	A	A	A	A	A	A	A	A	A	A	A	H	A	A	A	A	A	A
JAX00394180	15	14331890	0	C	A	C	C	A	A	A	C	A	C	C	A	H	A	C	A	C	H	A	H	A	C	A	C	C	H	C	C	C	C	A	H	C	C	C	A	A	C	H	A	H	C	C	A	C	C
JAX00394182	15	14364839	0	T	A	T	T	A	T	T	A	T	T	T	A	T	T	T	A	T	T	T	T	T	A	T	H	T	T	A	T	T	T	A	T	T	T	T	T	T	T	T	H	H	T	H	H	H	A
JAX00059185	15	14385017	0	G	A	G	G	G	A	A	G	G	G	G	G	G	A	G	G	G	G	G	G	H	G	G	G	G	G	G	G	G	G	G	G	G	G	G	G	G	G	G	H	G	G	G	G	G	G
JAX00394186	15	14385090	1	C	T	C	C	T	C	C	C	C	C	C	T	C	C	C	T	C	C	C	C	C	C	C	C	C	C	C	C	C	C	T	C	C	C	C	C	C	C	C	H	H	C	C	H	C	C
JAX00394187	15	14385157	1	C	T	C	C	T	C	C	C	T	C	C	T	H	C	C	T	C	H	T	H	H	C	T	C	C	H	C	C	C	C	T	H	C	C	C	T	T	C	H	H	H	C	C	T	C	C
JAX00394189	15	14392968	1	A	C	A	A	C	C	C	C	C	A	A	C	H	C	A	C	A	H	C	H	C	C	C	C	A	H	C	A	A	A	C	H	A	A	A	C	C	A	H	C	H	A	H	C	H	C
JAX00394190	15	14393111	1	A	C	A	A	C	A	A	A	A	A	A	C	A	A	A	C	A	A	A	A	A	A	A	A	A	A	A	A	A	A	C	A	A	A	A	A	A	A	A	H	H	A	A	H	A	A
JAX00394194	15	14396283	1	C	G	C	C	C	G	G	G	C	C	C	C	C	G	C	C	C	C	C	C	H	G	C	G	C	C	G	C	C	C	C	C	C	C	C	C	C	C	C	H	C	C	H	C	H	G
JAX00059188	15	14432730	1	G	A	G	G	G	A	A	G	A	G	G	G	H	A	G	G	G	H	A	H	A	G	A	G	G	H	G	G	G	G	G	H	G	G	G	A	A	G	H	H	G	G	G	H	G	G
JAX00394197	15	14432876	1	C	A	C	C	A	C	C	C	C	C	C	A	C	C	C	A	C	C	C	C	C	C	C	C	C	C	C	C	C	C	A	C	C	C	C	C	C	C	C	H	H	C	C	H	C	C
JAX00394202	15	14435707	0	G	A	G	G	G	A	A	G	A	G	G	G	H	A	G	G	G	H	H	H	H	G	A	G	G	H	G	G	G	G	G	H	G	G	G	A	A	G	H	H	G	G	G	H	G	G
JAX00394207	15	14475151	0	A	C	A	A	C	A	A	A	A	A	A	C	A	A	A	C	A	A	A	A	A	A	A	A	A	A	A	A	A	A	C	A	A	A	A	A	A	A	A	H	H	A	A	H	A	A
JAX00394208	15	14475329	1	C	T	C	C	C	C	C	T	C	C	C	C	C	C	C	C	C	C	H	C	H	T	C	T	C	C	T	C	C	C	C	C	C	C	C	C	C	C	C	C	C	C	H	C	H	T
JAX00059192	15	14475440	1	T	G	T	T	G	G	G	G	T	T	T	G	T	G	T	G	T	T	H	T	G	G	T	G	T	T	G	T	T	T	G	T	T	T	T	T	T	T	T	G	H	T	H	H	H	G
JAX00394212	15	14483119	1	T	C	T	T	T	T	T	T	C	T	T	T	H	T	T	T	T	H	H	H	T	T	C	T	T	H	T	T	T	T	T	H	T	T	T	C	C	T	H	T	T	T	T	H	T	T
JAX00394213	15	14487719	0	A	T	A	A	A	T	T	A	A	A	A	A	A	T	A	A	A	A	A	A	H	A	A	A	A	A	A	A	A	A	A	A	A	A	A	A	A	A	A	H	A	A	A	A	A	A
JAX00394214	15	14491500	0	A	T	A	A	T	T	T	A	A	A	A	T	A	T	A	T	A	A	A	A	H	A	A	A	A	A	A	A	A	A	T	A	A	A	A	A	A	A	A	T	H	A	A	H	A	A
JAX00394215	15	14492286	1	A	C	C	A	C	C	C	C	C	C	A	C	C	C	A	C	A	C	C	C	C	C	C	C	A	C	C	C	C	H	C	H	C	A	C	C	C	C	C	C	C	C	C	C	C	C
JAX00394216	15	14492453	0	G	A	G	G	A	A	A	G	G	G	G	A	G	A	G	A	G	G	G	G	H	G	G	G	G	G	G	G	G	G	A	G	G	G	G	G	G	G	G	A	H	G	G	H	G	G
JAX00059194	15	14502057	0	T	C	T	T	C	C	C	C	T	T	T	C	T	C	T	C	T	T	H	T	C	C	T	C	T	T	C	T	T	T	C	T	T	T	T	T	T	T	T	C	H	T	H	H	H	C
JAX00394218	15	14503785	1	T	G	T	T	G	T	T	T	T	T	T	G	T	T	T	G	T	T	T	T	T	T	T	T	T	T	T	T	T	T	G	T	T	T	T	T	T	T	T	H	H	T	T	H	T	T
JAX00394219	15	14504041	0	A	C	A	A	C	C	C	C	C	A	A	C	H	C	A	C	A	H	C	H	C	C	C	C	A	H	C	A	A	A	C	H	A	A	A	C	C	A	H	C	H	A	H	C	H	C
JAX00394220	15	14504326	1	T	C	T	T	C	C	C	C	C	T	T	C	H	C	T	C	T	H	C	H	C	C	C	C	T	H	C	T	T	T	C	H	T	T	T	C	C	T	H	C	H	T	H	C	H	C
JAX00059195	15	14504817	0	G	T	G	G	G	T	T	G	G	G	H	G	G	T	G	H	H	H	H	G	H	G	G	G	G	G	G	G	G	G	G	G	G	G	G	G	G	G	G	H	G	G	G	G	G	G
JAX00394221	15	14531014	1	G	A	G	G	A	G	G	G	G	G	G	A	G	G	G	A	G	G	G	G	G	G	G	G	G	G	G	G	G	G	A	G	G	G	G	G	G	G	G	H	H	G	G	H	G	G
JAX00394223	15	14531149	1	C	T	C	C	T	T	T	T	C	C	C	T	C	T	C	T	C	C	H	C	T	T	C	T	C	C	T	C	C	C	T	C	C	C	C	C	C	C	C	T	H	C	H	H	H	T
JAX00394225	15	14532600	1	A	C	A	A	A	C	C	A	A	A	A	A	A	C	A	A	A	A	A	A	H	A	A	A	A	A	A	A	A	A	A	A	A	A	A	A	A	A	A	H	A	A	A	A	A	A
JAX00394226	15	14532859	1	A	G	A	A	G	G	G	A	A	A	A	G	A	G	A	G	A	A	A	A	H	A	A	A	A	A	A	A	A	A	G	A	A	A	A	A	A	A	A	G	H	A	A	H	A	A
JAX00394228	15	14533410	0	C	A	C	C	C	C	C	A	C	C	C	C	C	C	C	C	C	C	H	C	H	A	C	A	C	C	A	C	C	C	C	C	C	C	C	C	C	C	C	C	C	C	H	C	H	A
JAX00394229	15	14539635	0	C	G	C	C	C	C	C	G	C	C	H	C	C	C	C	C	C	C	G	C	H	G	C	G	C	C	G	C	C	C	C	C	C	C	C	C	C	C	C	C	C	C	H	C	H	G
JAX00394230	15	14540126	1	A	G	A	A	G	G	G	A	A	A	A	G	A	G	A	G	A	A	A	A	H	A	A	A	A	A	A	A	A	A	G	A	A	A	A	A	A	A	A	G	H	A	A	H	A	A
JAX00059197	15	14540817	0	T	C	T	T	C	C	C	T	T	T	T	C	T	C	T	C	T	T	T	T	H	T	T	T	T	T	T	T	T	T	C	T	T	T	T	T	T	T	T	C	H	T	T	H	T	T
JAX00059198	15	14540863	0	A	G	A	A	G	G	G	A	A	A	A	G	A	G	A	G	A	A	A	A	H	A	A	A	A	A	A	A	A	A	G	A	A	A	A	A	A	A	A	G	H	A	A	H	A	A
JAX00206399	15	14546546	1	T	C	T	T	T	T	T	C	T	T	T	T	T	T	T	T	T	T	H	T	H	C	T	C	T	T	C	T	T	T	T	T	T	T	T	T	T	T	T	T	T	T	H	T	H	C
JAX00394234	15	14561338	1	G	A	G	G	G	G	G	G	A	G	G	G	H	G	G	G	G	H	H	H	G	G	A	G	G	H	G	G	G	G	G	H	G	G	G	A	A	G	H	G	G	G	G	H	G	G
JAX00394235	15	14572342	1	G	T	G	G	T	T	T	T	T	G	G	T	H	T	G	T	G	H	T	H	T	T	T	T	G	H	T	G	G	G	T	H	G	G	G	T	T	G	H	T	H	G	H	T	H	T
JAX00394236	15	14574384	1	G	C	G	G	C	C	C	C	C	G	G	C	H	C	G	C	G	H	C	H	C	C	C	C	G	H	C	G	G	G	C	H	G	G	G	C	C	G	H	C	H	G	H	C	H	C
JAX00394237	15	14586329	0	G	T	G	G	G	G	G	G	T	G	G	G	H	G	G	G	G	H	H	H	G	G	T	G	G	H	G	G	G	G	G	H	G	G	G	T	T	G	H	G	G	G	G	H	G	G
JAX00394239	15	14612417	0	C	T	C	C	T	T	T	T	C	C	C	H	C	H	C	H	C	C	C	C	T	T	C	T	C	C	T	C	C	C	T	C	C	C	C	C	C	C	C	T	H	C	H	H	H	T
JAX00394240	15	14612453	0	A	G	A	A	G	G	G	G	A	A	A	G	A	G	A	G	A	A	H	A	G	G	A	G	A	A	G	A	A	A	G	A	A	A	A	A	A	A	A	G	H	A	H	H	H	G
JAX00394241	15	14612618	0	A	C	A	A	A	A	A	A	C	A	H	A	C	A	A	A	A	C	H	H	A	A	C	A	A	H	A	A	A	A	A	H	A	A	A	C	C	A	H	A	A	A	A	H	A	A
JAX00059202	15	14616536	1	C	T	C	C	C	T	T	C	C	C	C	C	C	T	C	C	C	C	C	C	H	C	C	C	C	C	C	C	C	C	C	C	C	C	C	C	C	C	C	H	C	C	C	C	C	C
JAX00394244	15	14619169	0	C	T	C	C	C	C	C	T	C	C	C	C	C	H	C	C	C	C	C	C	H	T	C	H	C	C	T	C	C	C	C	C	C	C	C	C	C	C	C	C	C	C	C	C	C	H
JAX00059206	15	14657294	0	C	T	C	C	C	T	T	C	C	C	C	C	C	T	C	C	C	C	C	C	H	C	C	C	C	C	C	C	C	C	C	C	C	C	C	C	C	C	C	H	C	C	C	C	C	C
JAX00394251	15	14658057	1	A	G	A	A	A	A	A	G	G	A	A	A	H	A	A	A	A	G	G	H	H	G	G	G	A	H	G	A	A	A	A	H	A	A	A	G	G	A	G	A	A	A	H	H	H	G
JAX00394252	15	14680576	1	A	G	A	A	A	A	A	G	A	A	A	A	A	A	A	A	A	A	H	A	H	G	A	G	A	A	G	A	A	A	A	A	A	A	A	A	A	A	A	A	A	A	H	A	H	G
JAX00059208	15	14689340	1	A	T	A	A	T	T	T	T	T	A	A	T	H	T	A	T	A	T	T	H	T	T	T	T	A	H	T	A	A	A	T	H	A	A	A	T	T	A	T	T	H	A	H	T	H	T
JAX00059209	15	14689384	0	T	C	T	T	C	C	C	T	C	T	T	C	H	C	T	C	T	C	H	H	H	T	C	T	T	H	T	T	T	T	C	H	T	T	T	C	C	T	C	C	H	T	T	C	T	T
JAX00059210	15	14707299	0	G	A	G	G	A	A	A	G	G	G	G	A	G	A	G	A	G	G	G	G	H	G	G	G	G	G	G	G	G	G	A	G	G	G	G	G	G	G	G	A	H	G	G	H	G	G
JAX00394254	15	14712148	0	C	T	C	C	T	T	T	C	T	C	C	T	T	T	C	T	C	T	H	T	T	C	T	C	C	T	C	C	C	C	T	T	C	C	C	T	T	C	T	T	T	C	C	T	C	C
JAX00394258	15	14721898	1	A	C	A	A	A	A	A	C	A	A	A	A	A	A	A	A	A	A	H	A	H	C	A	C	A	A	C	A	A	A	A	A	A	A	A	A	A	A	A	A	A	A	H	A	H	C
JAX00394260	15	14739277	0	C	G	C	C	C	C	C	C	G	C	C	C	H	C	C	C	C	H	H	H	C	C	G	C	C	H	C	C	C	C	C	H	C	C	C	H	G	C	H	C	C	C	C	H	C	C
JAX00394263	15	14742075	0	G	A	G	G	G	G	G	A	G	G	G	G	G	G	G	G	G	G	H	G	H	A	G	A	G	G	A	G	G	G	G	G	G	G	G	G	G	G	G	G	G	G	H	G	H	A
JAX00394266	15	14754185	1	C	T	C	C	C	C	C	T	C	C	C	C	C	C	C	C	C	C	H	C	H	T	C	T	C	C	T	C	C	C	C	C	C	C	C	C	C	C	C	C	C	C	H	C	H	T
JAX00059214	15	14773251	0	C	T	T	C	T	C	C	T	T	T	C	T	T	C	C	T	C	T	T	T	H	T	T	T	C	T	T	T	T	C	T	H	T	C	T	T	T	T	T	H	T	T	T	T	T	T
JAX00059215	15	14779317	1	C	T	C	C	C	C	C	T	T	T	C	C	H	C	C	C	C	H	T	T	H	T	T	T	C	T	T	T	T	C	C	H	C	C	T	T	T	C	T	C	C	C	T	H	T	T
JAX00394269	15	14782907	0	A	T	A	A	A	A	A	T	A	A	A	A	A	A	A	A	A	A	H	A	H	T	A	T	A	A	T	A	A	A	A	A	A	A	A	A	A	A	A	A	A	A	H	A	H	T
JAX00394271	15	14801733	1	T	G	T	T	T	T	T	T	G	G	T	T	H	T	T	T	T	H	H	G	T	T	G	T	T	G	T	G	G	T	T	H	T	T	G	G	G	T	G	T	T	T	H	H	H	T
JAX00394272	15	14847851	1	C	T	C	C	C	C	C	T	C	C	C	C	C	C	C	C	C	C	H	C	H	T	C	T	C	C	T	C	C	C	C	C	C	C	C	C	C	C	C	C	C	C	H	C	H	T
JAX00394277	15	14867116	1	T	C	T	T	T	T	T	C	T	T	T	T	T	T	T	T	T	T	H	T	H	C	T	C	T	T	C	T	T	T	T	T	T	T	T	T	T	T	T	T	T	T	H	T	H	C
JAX00206407	15	14877770	1	G	T	G	G	G	G	G	T	G	G	G	G	G	G	G	G	G	G	H	G	H	T	G	T	G	G	T	G	G	G	G	G	G	G	G	G	G	G	G	G	G	G	H	G	H	T
JAX00206408	15	14877782	1	T	C	T	T	T	T	T	C	T	T	T	T	T	T	T	T	T	T	H	T	H	C	T	C	T	T	C	T	T	T	T	T	T	T	T	T	T	T	T	T	T	T	H	T	H	C
JAX00059223	15	14896447	1	T	C	T	T	T	T	T	T	C	C	T	T	H	T	T	T	T	H	H	C	T	T	C	T	T	C	T	C	C	T	T	H	T	T	C	C	C	T	C	T	T	T	H	H	H	T
JAX00059226	15	14926374	0	G	C	C	G	C	G	G	C	C	C	G	C	C	G	G	C	G	C	C	C	H	C	C	C	G	C	C	C	C	G	C	G	C	G	C	C	C	C	C	H	C	C	C	C	C	C
JAX00394281	15	14932157	1	A	G	A	A	A	A	A	A	G	G	A	A	H	A	A	A	A	H	H	G	A	A	G	A	A	G	A	G	G	A	A	H	A	A	G	G	G	A	G	A	A	A	H	H	H	A
JAX00206410	15	14957732	1	A	G	A	A	A	A	A	G	A	A	A	A	A	A	A	A	A	A	H	A	H	G	A	G	A	A	G	A	A	A	A	A	A	A	A	A	A	A	A	A	A	A	H	A	H	G
JAX00394285	15	14965589	0	C	T	C	C	C	C	C	T	C	C	C	C	C	C	C	C	C	C	H	C	H	T	C	T	C	C	T	C	C	C	C	C	C	C	C	C	C	C	C	C	C	C	H	C	H	T
JAX00394287	15	14975346	1	T	C	T	T	T	T	T	C	T	T	T	T	T	T	T	T	T	T	H	T	H	C	T	C	T	T	C	T	T	T	T	T	T	T	T	T	T	T	T	T	T	T	H	T	H	C
JAX00394290	15	15015063	1	A	C	A	A	A	A	A	C	C	C	A	A	H	A	A	A	A	H	C	C	H	C	C	C	A	C	C	C	C	A	A	H	A	A	C	C	C	A	C	A	A	A	C	H	C	C
JAX00394292	15	15042651	1	T	C	T	T	T	T	T	C	T	T	T	T	T	T	T	T	T	T	H	T	H	C	T	C	T	T	C	T	T	T	T	T	T	T	T	T	T	T	T	T	T	T	H	T	H	C
JAX00394293	15	15048255	1	A	G	A	A	A	A	A	A	G	G	A	A	H	A	A	A	A	H	H	G	A	A	G	A	A	G	A	G	G	A	A	H	A	A	G	G	G	A	G	A	A	A	H	H	H	A
JAX00394295	15	15065580	1	T	C	T	T	T	T	T	C	T	T	T	T	T	T	T	T	T	T	H	T	H	C	T	C	T	T	C	T	T	T	T	T	T	T	T	T	T	T	T	T	T	T	H	T	H	C
JAX00394297	15	15071851	1	C	T	C	C	C	C	C	T	T	T	C	C	H	C	C	C	C	H	T	T	H	T	T	T	C	T	T	T	T	C	C	H	C	C	T	T	T	C	T	C	C	C	T	H	T	T
JAX00394298	15	15074132	1	T	A	T	T	T	T	T	T	A	A	T	T	H	T	T	T	T	H	H	A	T	T	A	T	T	A	T	A	A	T	T	H	T	T	A	A	A	T	A	T	T	T	H	H	H	T
JAX00394299	15	15084143	1	A	C	A	A	A	A	A	A	C	C	A	A	H	A	A	A	A	H	H	C	A	A	C	A	A	C	A	C	C	A	A	H	A	A	C	C	C	A	C	A	A	A	H	H	H	A
JAX00394300	15	15085138	1	G	A	G	G	G	G	G	G	A	A	G	G	H	G	G	G	G	H	H	A	G	G	A	G	G	A	G	A	A	G	G	H	G	G	A	A	A	G	A	G	G	G	H	H	H	G
JAX00394301	15	15091057	1	T	C	T	T	T	T	T	C	T	T	T	T	T	T	T	T	T	T	H	T	H	C	T	C	T	T	C	T	T	T	T	T	T	T	T	T	T	T	T	T	T	T	H	T	H	C
JAX00394302	15	15091304	1	A	G	A	A	A	A	A	G	A	A	A	A	A	A	A	A	A	A	H	A	H	G	A	G	A	A	G	A	A	A	A	A	A	A	A	A	A	A	A	A	A	A	H	A	H	G
JAX00059239	15	15098654	1	A	G	G	A	G	A	A	G	G	G	A	G	G	A	A	G	A	G	G	G	H	G	G	G	A	G	G	G	G	A	G	H	G	A	G	G	G	G	G	H	G	G	G	G	G	G
JAX00059240	15	15104380	0	A	G	G	A	G	A	A	G	A	A	H	G	G	A	H	G	A	H	G	A	A	G	A	G	A	A	G	A	A	G	G	A	G	A	A	A	A	G	A	H	G	G	A	H	A	G
JAX00394306	15	15115362	0	C	G	C	C	C	C	C	C	G	C	C	C	C	C	C	C	C	H	H	H	C	C	G	C	C	H	C	C	C	C	C	H	C	C	C	G	G	C	H	C	C	C	C	H	C	C
JAX00394307	15	15122931	0	C	T	C	C	C	C	C	C	T	T	C	C	C	C	C	C	C	H	H	T	C	C	T	C	C	T	C	T	T	C	C	H	C	C	T	T	T	C	T	C	C	C	H	H	H	C
JAX00059241	15	15134922	0	T	A	A	T	A	T	T	T	T	T	T	A	H	T	T	A	T	T	T	T	T	T	T	T	T	T	T	T	T	H	A	T	A	T	T	T	T	A	T	H	A	A	T	H	T	T
JAX00059243	15	15139825	0	A	T	T	A	T	A	A	A	A	A	A	T	H	A	A	T	A	A	A	A	A	A	A	A	A	A	A	A	A	A	T	A	T	A	A	A	A	T	A	H	T	T	A	H	A	A
JAX00394311	15	15150973	1	G	A	G	G	G	G	G	A	G	G	G	G	G	G	G	G	G	G	H	G	H	A	G	A	G	G	A	G	G	G	G	G	G	G	G	G	G	G	G	G	G	G	H	G	H	A
JAX00394312	15	15167632	1	T	A	T	T	T	T	T	T	A	A	T	T	H	T	T	T	T	A	H	A	T	T	A	T	T	A	T	A	A	T	T	H	T	T	A	A	A	T	A	T	T	T	H	H	H	T
JAX00394314	15	15170395	1	T	C	C	T	C	T	T	C	C	C	T	C	C	T	T	C	T	C	C	C	H	C	C	C	T	C	C	C	C	H	C	H	C	T	C	C	C	C	C	H	C	C	C	C	C	C
JAX00394315	15	15170780	0	G	A	A	G	A	G	G	G	G	G	G	A	H	G	G	A	G	G	G	G	G	G	G	G	G	G	G	G	G	H	A	G	A	G	G	G	G	A	G	H	A	A	G	H	G	G
JAX00394317	15	15174204	1	G	A	G	G	G	G	G	G	A	A	G	G	H	G	G	G	G	A	H	A	G	G	A	G	G	A	G	A	A	G	G	H	G	G	A	A	A	G	A	G	G	G	H	H	H	G
JAX00394318	15	15181025	1	A	T	A	A	A	A	A	T	A	A	A	A	A	A	A	A	A	A	H	A	H	T	A	T	A	A	T	A	A	A	A	A	A	A	A	A	A	A	A	A	A	A	H	A	H	T
JAX00394320	15	15185123	0	A	G	A	A	A	A	A	G	A	A	A	A	A	A	A	A	A	A	H	A	H	G	A	G	A	A	G	A	A	A	A	A	A	A	A	A	A	A	A	A	A	A	H	A	H	G
JAX00394321	15	15188853	1	A	G	A	A	A	A	A	G	A	A	A	A	A	A	A	A	A	A	H	A	H	G	A	G	A	A	G	A	A	A	A	A	A	A	A	A	A	A	A	A	A	A	H	A	H	G
JAX00059244	15	15189806	0	G	A	A	G	A	G	G	G	G	G	G	A	H	G	G	A	G	G	G	G	G	G	G	G	G	G	G	G	G	H	A	G	A	G	G	G	G	A	G	H	A	A	G	H	G	G
JAX00394322	15	15195350	1	T	C	T	T	T	T	T	C	T	T	T	T	T	T	T	T	T	T	H	T	H	C	T	C	T	T	C	T	T	T	T	T	T	T	T	T	T	T	T	T	T	T	H	T	H	C
JAX00059245	15	15195975	1	C	T	T	C	T	C	C	C	C	C	C	T	H	C	C	T	C	C	C	C	C	C	C	C	C	C	C	C	C	H	T	C	T	C	C	C	C	T	C	H	T	T	C	H	C	C
JAX00394323	15	15199930	1	C	G	G	C	G	C	C	G	C	C	C	G	H	C	C	G	C	C	H	C	H	G	C	G	C	C	G	C	C	H	G	C	G	C	C	C	C	G	C	H	G	G	H	H	H	G
JAX00059247	15	15220886	1	A	G	G	A	G	A	A	G	A	A	A	G	H	A	A	G	A	A	H	A	H	G	A	G	A	A	G	A	A	H	G	A	G	A	A	A	A	G	A	H	G	G	H	H	H	G
JAX00059248	15	15221171	1	C	G	G	C	G	C	C	G	C	C	C	G	H	C	C	G	C	C	H	C	H	G	C	G	C	C	G	C	C	H	G	C	G	C	C	C	C	G	C	H	G	G	H	H	H	G
JAX00059249	15	15221189	0	C	T	T	C	T	C	C	C	C	C	C	T	H	C	C	T	C	C	C	C	C	C	C	C	C	C	C	C	C	C	T	C	T	C	C	C	C	T	C	H	T	T	C	H	C	C
JAX00394325	15	15234140	1	T	C	C	T	C	T	T	T	T	T	T	C	H	T	T	C	T	T	T	T	T	T	T	T	T	T	T	T	T	H	C	T	C	T	T	T	T	C	T	H	C	C	T	H	T	T
JAX00059250	15	15252559	1	G	T	T	G	T	G	G	T	G	T	G	T	H	G	G	T	G	H	H	H	H	T	G	T	G	H	T	T	T	H	T	G	T	G	T	G	G	T	H	H	T	T	T	H	T	T
JAX00059251	15	15254913	0	C	T	T	C	T	C	C	C	C	C	C	T	H	C	C	T	C	C	C	C	C	C	C	C	C	C	C	C	C	H	T	C	T	C	C	C	C	T	C	H	T	T	C	H	C	C
JAX00394327	15	15270522	1	A	G	A	A	A	A	A	G	A	A	A	A	A	A	A	A	A	A	H	A	H	G	A	G	A	A	G	A	A	A	A	A	A	A	A	A	A	A	A	A	A	A	H	A	H	G
JAX00394328	15	15270874	0	C	T	C	C	C	C	C	T	C	C	C	C	C	C	C	C	C	C	H	C	H	T	C	T	C	C	T	C	C	C	C	C	C	C	C	C	C	C	C	C	C	C	H	C	H	T
JAX00206416	15	15277712	1	T	C	T	T	T	T	T	C	T	T	T	T	T	T	T	T	T	T	H	T	H	C	T	C	T	T	C	T	T	T	T	T	T	T	T	T	T	T	T	T	T	T	H	T	H	C
JAX00206417	15	15277724	0	C	T	C	C	C	C	C	T	C	C	C	C	C	C	C	C	C	C	H	C	C	T	C	T	C	C	T	C	C	C	C	C	C	C	C	C	C	C	C	C	C	C	H	C	H	T
JAX00394331	15	15289654	0	T	G	T	T	T	T	T	G	T	T	T	T	T	T	T	T	T	T	H	T	H	G	T	G	T	T	G	T	T	T	T	T	T	T	T	T	T	T	T	T	T	T	H	T	H	G
JAX00059254	15	15297221	0	G	C	C	G	C	G	G	G	G	G	G	C	H	G	G	C	G	G	G	G	G	G	G	G	G	G	G	G	G	H	C	G	C	G	G	G	G	C	G	H	C	C	G	H	G	G
JAX00394333	15	15297882	1	C	T	C	C	C	C	C	C	T	C	C	C	H	C	C	C	C	H	H	H	C	C	T	C	C	H	C	C	C	C	C	H	C	C	C	T	T	C	H	C	C	C	C	H	C	C
JAX00394334	15	15298490	1	A	G	A	A	A	A	A	G	A	A	A	A	A	A	A	A	A	A	H	A	H	G	A	G	A	A	G	A	A	A	A	A	A	A	A	A	A	A	A	A	A	A	H	A	H	G
JAX00394335	15	15299118	1	A	G	A	A	A	A	A	A	G	A	A	A	H	A	A	A	A	H	H	H	A	A	G	A	A	H	A	A	A	A	A	H	A	A	A	G	G	A	H	A	A	A	A	H	A	A
JAX00059255	15	15307709	0	A	C	C	A	C	A	A	C	C	A	A	C	C	A	A	C	A	H	C	H	H	C	C	C	A	H	C	A	A	A	C	H	C	A	A	C	C	C	H	H	C	C	H	C	H	C
JAX00394336	15	15318504	1	G	C	C	G	C	G	G	G	G	G	G	C	H	G	G	C	G	G	G	G	G	G	G	G	G	G	G	G	G	H	C	G	C	G	G	G	G	C	G	H	C	C	G	H	G	G
JAX00394338	15	15323572	1	T	G	G	T	G	T	T	G	T	G	T	G	H	T	T	G	T	H	H	H	H	G	T	G	T	H	G	G	G	H	G	T	G	T	G	T	T	G	H	H	G	G	G	H	G	G
JAX00394340	15	15326858	0	A	G	A	A	A	A	A	G	A	A	A	A	A	A	A	A	A	A	H	A	H	G	A	G	A	A	G	A	A	A	A	A	A	A	A	A	A	A	A	A	A	A	H	A	H	G
JAX00059257	15	15330084	0	T	A	A	T	A	T	T	A	T	A	T	A	H	T	T	A	T	H	H	H	T	A	T	H	T	H	H	A	A	H	A	T	A	T	A	T	T	A	H	H	A	A	A	H	A	A
JAX00059258	15	15345182	0	G	C	C	G	C	G	G	C	C	G	H	C	C	G	H	C	G	C	C	H	H	C	C	C	G	H	C	G	G	H	C	H	C	G	G	C	C	C	H	H	C	C	H	C	H	C
JAX00394343	15	15356644	0	C	A	A	C	A	C	C	C	A	C	C	A	A	C	C	A	C	C	C	C	C	C	A	C	C	C	C	C	C	C	H	C	A	C	C	A	H	H	C	C	H	H	C	H	C	C
JAX00394344	15	15356784	1	G	A	A	G	A	G	G	G	A	G	G	A	A	G	G	A	G	H	G	H	G	G	A	G	G	H	G	G	G	H	A	H	A	G	G	A	A	A	H	H	A	A	G	A	G	G
JAX00059259	15	15370892	0	A	C	C	A	C	A	A	C	C	A	A	C	C	A	A	C	A	H	C	H	A	C	C	C	A	H	C	A	A	H	C	H	C	A	A	C	C	C	H	H	C	C	A	C	A	C
JAX00059261	15	15371356	0	T	C	C	T	C	T	T	C	C	T	T	C	C	T	T	C	T	H	C	H	H	C	C	C	T	H	C	T	T	H	C	H	C	T	T	C	C	C	H	H	C	C	H	C	H	C
JAX00394348	15	15376424	0	A	C	A	A	A	A	A	C	A	A	A	A	A	A	A	A	A	A	C	A	C	C	A	C	A	A	C	A	A	A	A	A	A	A	A	A	A	A	A	A	A	A	C	A	C	C
JAX00059264	15	15421174	0	T	G	G	T	G	T	T	G	G	G	T	G	G	T	T	G	T	G	G	G	H	G	G	G	T	G	G	G	G	H	G	H	G	T	G	G	G	G	G	H	G	G	G	G	G	G
JAX00394354	15	15423161	1	C	A	C	C	C	C	C	A	C	C	C	C	C	C	C	C	C	C	A	C	H	A	C	A	C	C	A	C	C	C	C	C	C	C	C	C	C	C	C	C	C	C	H	C	H	A
JAX00394357	15	15442196	0	T	C	T	T	T	T	T	C	C	C	H	T	H	T	T	T	T	C	C	C	H	C	C	C	T	C	C	H	C	T	T	H	T	T	C	C	C	T	C	T	T	T	C	H	C	C
JAX00206423	15	15491246	1	G	A	G	G	G	G	G	A	G	G	G	G	G	G	G	G	G	G	A	G	H	A	G	A	G	G	A	G	G	G	G	G	G	G	G	G	G	G	G	G	G	G	H	G	H	A
JAX00059268	15	15491572	1	C	T	T	C	T	C	C	C	C	C	C	T	H	C	C	T	C	C	C	C	C	C	C	C	C	C	C	C	C	H	T	C	T	C	C	C	C	T	C	H	T	T	C	H	C	C
JAX00394363	15	15518321	0	G	A	G	G	G	G	G	G	A	A	G	G	H	G	G	G	G	A	H	A	G	G	A	G	G	A	G	A	A	G	G	H	G	G	A	A	A	G	A	G	G	G	H	H	H	G
JAX00394366	15	15524013	0	A	C	A	A	A	A	A	A	C	C	A	A	H	A	A	A	A	C	H	C	A	A	C	A	A	C	A	C	C	A	A	H	A	A	C	C	C	A	C	A	A	A	H	H	H	A
JAX00394368	15	15524474	1	C	G	C	C	C	C	C	G	C	C	C	C	C	C	C	C	C	C	H	C	H	G	C	G	C	C	G	C	C	C	C	C	C	C	C	C	C	C	C	C	C	C	H	C	H	G
JAX00394369	15	15529176	0	T	C	T	T	T	T	T	C	C	C	T	T	H	T	T	T	T	C	C	C	C	C	C	C	T	C	C	C	C	T	T	C	T	T	C	C	C	T	C	T	T	T	C	C	C	C
JAX00394370	15	15529607	1	A	C	A	A	A	A	A	C	C	C	A	A	H	A	A	A	A	C	C	C	H	C	C	C	A	C	C	C	C	A	A	H	A	A	C	C	C	A	C	A	A	A	C	H	C	C
JAX00059271	15	15537270	1	C	A	C	C	C	C	C	A	A	A	C	C	H	C	C	C	C	A	A	A	H	A	A	A	C	A	A	A	A	C	C	H	C	C	A	A	A	C	A	C	C	C	A	H	A	A
JAX00059272	15	15537971	0	A	G	A	A	A	A	A	G	A	A	A	A	A	A	A	A	A	A	A	A	A	H	A	H	A	A	H	A	A	A	A	A	A	A	A	A	A	A	A	A	A	A	A	A	A	H
JAX00394371	15	15544656	1	T	C	T	T	C	T	T	T	T	T	T	C	T	T	T	C	T	T	T	T	T	T	T	T	T	T	T	T	T	T	C	T	T	T	T	T	T	T	T	H	H	T	T	H	T	T
JAX00394372	15	15559432	1	A	T	A	A	A	A	A	T	A	A	A	A	A	A	A	A	A	A	H	A	H	T	A	T	A	A	T	A	A	A	A	A	A	A	A	A	A	A	A	A	A	A	H	A	H	T
JAX00059275	15	15580229	0	G	A	G	G	G	G	G	A	G	G	G	G	G	G	G	G	G	G	H	G	H	A	G	A	G	G	A	G	G	G	G	G	G	G	G	G	G	G	G	G	G	G	H	G	H	A
JAX00059276	15	15580385	0	G	A	G	G	G	G	G	A	G	G	G	G	G	G	G	G	G	G	H	G	H	A	G	A	G	G	A	G	G	G	G	G	G	G	G	G	G	G	G	G	G	G	H	G	H	A
JAX00394374	15	15602126	0	C	T	C	C	C	C	C	T	T	C	C	C	H	C	C	C	C	H	T	H	H	T	T	T	C	H	T	C	C	C	C	H	C	C	C	T	T	C	H	C	C	C	H	H	H	T
JAX00059277	15	15608655	0	A	G	A	A	A	A	A	G	G	A	A	A	H	A	A	A	A	H	G	H	H	G	G	G	A	G	G	A	A	A	A	H	A	A	A	G	G	A	H	A	A	A	H	H	G	G
JAX00059278	15	15608858	0	T	C	T	T	T	T	T	C	C	T	T	T	H	T	T	T	T	H	C	H	H	C	C	C	T	H	C	T	T	T	T	H	T	T	T	C	C	T	H	T	T	T	H	H	H	C
JAX00394376	15	15642277	0	G	A	G	G	G	G	G	G	A	G	G	G	H	G	G	G	G	H	H	H	G	G	A	G	G	H	G	G	G	G	G	H	G	G	G	A	A	G	H	G	G	G	G	A	G	G
JAX00059280	15	15644308	0	T	A	A	T	A	T	A	A	A	A	T	A	A	T	T	A	T	A	A	A	A	A	A	A	T	A	A	A	A	H	A	H	A	T	A	A	A	A	A	H	A	A	A	A	A	A
JAX00206427	15	15646032	0	C	T	C	C	C	C	C	C	T	C	C	C	H	C	C	C	C	H	H	H	C	C	T	C	C	H	C	C	C	C	C	H	C	C	C	T	T	C	H	C	C	C	C	H	C	C
JAX00394377	15	15650893	1	G	T	G	G	G	G	G	G	T	G	G	G	H	G	G	G	G	H	H	H	G	G	T	G	G	H	G	G	G	G	G	H	G	G	G	T	T	G	H	G	G	G	G	H	G	G
JAX00394378	15	15651636	0	G	A	G	G	G	G	G	G	A	G	G	G	H	G	G	G	G	H	H	H	G	G	A	G	G	H	G	G	G	G	G	H	G	G	G	A	A	G	H	G	G	G	G	H	G	G
JAX00394379	15	15651793	0	C	G	C	C	C	C	C	G	C	C	C	C	C	C	C	C	C	C	H	C	H	G	C	G	C	C	G	C	C	C	C	C	C	C	C	C	C	C	C	C	C	C	H	C	H	G
JAX00394380	15	15651958	1	T	A	T	T	T	T	T	T	A	T	T	T	H	T	T	T	T	H	H	H	T	T	A	T	T	H	T	T	T	T	T	H	T	T	T	A	A	T	H	T	T	T	T	H	T	T
JAX00059283	15	15685305	0	C	T	C	C	C	C	C	T	T	C	C	C	T	C	H	C	C	H	T	H	H	T	T	T	C	H	T	C	C	C	C	T	C	C	C	T	T	C	H	C	C	C	H	H	H	T
JAX00059284	15	15685657	1	G	A	G	G	G	G	G	G	A	G	G	G	H	G	G	G	G	H	H	H	G	G	A	G	G	H	G	G	G	G	G	H	G	G	G	A	A	G	H	G	G	G	G	H	G	G
JAX00206429	15	15694626	1	G	A	G	G	G	G	G	A	A	G	G	G	H	G	G	G	G	H	A	H	H	A	A	A	G	H	A	G	G	G	G	H	G	G	G	A	A	G	H	G	G	G	H	H	H	A
JAX00059285	15	15715198	1	T	C	T	T	T	T	T	C	C	T	T	T	H	T	T	T	T	H	C	H	H	C	C	C	T	H	C	T	T	T	T	H	T	T	T	C	C	T	H	T	T	T	H	H	H	C
JAX00394383	15	15734967	1	A	G	A	A	A	A	A	A	G	A	A	A	H	A	A	A	A	H	H	H	A	A	G	A	A	H	A	A	A	A	A	H	A	A	A	G	G	A	H	A	A	A	A	H	A	A
JAX00394384	15	15735144	1	C	A	C	C	C	C	C	A	C	C	C	C	C	C	C	C	C	C	H	C	H	A	C	A	C	C	A	C	C	C	C	C	C	C	C	C	C	C	C	C	C	C	H	C	H	A
JAX00059286	15	15740404	0	A	T	A	A	A	A	A	A	T	A	A	A	H	A	A	A	A	H	H	H	A	A	T	A	A	H	A	A	A	A	A	H	A	A	A	T	T	A	H	A	A	A	A	H	A	A
JAX00059287	15	15740547	0	G	T	G	G	G	G	G	T	T	G	G	G	H	G	G	G	G	H	T	H	H	T	T	T	G	H	T	G	G	G	G	H	G	G	G	T	T	G	H	G	G	G	H	H	H	T
JAX00059288	15	15740581	1	T	C	T	T	T	T	T	C	T	T	T	T	T	T	T	T	T	T	H	T	H	C	T	C	T	T	C	T	T	T	T	T	T	T	T	T	T	T	T	T	T	T	H	T	H	C
JAX00394385	15	15740862	1	A	C	A	A	A	A	A	C	C	A	A	A	H	A	A	A	A	H	C	H	H	C	C	C	A	H	C	A	A	A	A	H	A	A	A	C	C	A	H	A	A	A	H	H	H	C
JAX00394386	15	15743127	1	C	T	C	C	C	C	C	T	C	C	C	C	C	C	C	C	C	C	H	C	H	T	C	T	C	C	T	C	C	C	C	C	C	C	C	C	C	C	C	C	C	C	H	C	H	T
JAX00394389	15	15768207	0	A	G	A	A	A	A	A	G	A	A	A	A	A	A	A	A	A	A	H	A	H	G	A	G	A	A	G	A	A	A	A	A	A	A	A	A	A	A	A	A	A	A	H	A	H	G
JAX00059289	15	15778030	0	G	C	G	G	G	G	G	C	C	G	G	G	G	G	G	G	G	G	C	G	G	C	C	C	G	G	C	G	G	G	G	G	G	G	G	C	C	G	G	G	G	G	G	G	G	C
JAX00059290	15	15778071	0	G	C	G	G	G	G	G	G	C	G	G	G	H	G	G	G	G	C	H	C	G	G	C	G	G	H	G	G	H	G	G	H	G	G	G	C	C	G	H	G	G	G	G	H	G	G
JAX00394390	15	15781367	1	G	A	G	G	G	G	G	G	A	G	G	G	H	G	G	G	G	H	H	H	G	G	A	G	G	H	G	G	G	G	G	H	G	G	G	A	A	G	H	G	G	G	G	H	G	G
JAX00394391	15	15788138	1	A	G	A	A	A	A	A	G	G	A	A	A	H	A	A	A	A	H	G	H	H	G	G	G	A	H	G	A	A	A	A	H	A	A	A	G	G	A	H	A	A	A	H	H	H	G
JAX00394392	15	15795692	1	A	G	A	A	A	A	A	G	A	A	A	A	A	A	A	A	A	A	H	A	H	G	A	G	A	A	G	A	A	A	A	A	A	A	A	A	A	A	A	A	A	A	H	A	H	G
JAX00394393	15	15796494	0	T	C	T	T	T	T	T	T	C	T	T	T	T	T	T	T	T	T	T	T	T	T	C	T	T	T	T	T	T	T	T	T	T	T	T	C	C	T	T	T	T	T	T	T	T	T
JAX00206431	15	15800460	0	G	T	G	G	G	G	G	G	T	G	G	G	H	H	G	G	G	H	H	H	G	G	T	G	G	H	G	G	G	G	G	H	G	G	G	T	T	G	H	G	G	G	G	T	G	G
JAX00394395	15	15830061	0	G	A	G	G	G	G	G	A	A	G	G	G	H	G	G	G	G	H	A	H	H	A	A	A	G	H	A	G	G	G	G	H	G	G	G	A	A	G	H	G	G	G	H	H	H	A
JAX00394399	15	15838227	1	G	A	G	G	G	G	G	A	A	G	G	G	H	G	G	G	G	H	A	H	H	A	A	A	G	H	A	G	G	G	G	H	G	G	G	A	A	G	H	G	G	G	H	H	H	A
JAX00059295	15	15858222	1	G	A	G	G	G	G	G	A	G	G	G	G	G	G	G	G	G	G	H	G	H	A	G	A	G	G	A	G	G	G	G	G	G	G	G	G	G	G	G	G	G	G	H	G	H	A
JAX00059296	15	15858373	0	G	C	G	G	G	G	G	G	C	G	G	G	H	G	G	G	G	H	H	H	G	G	C	G	G	H	G	G	G	G	G	H	G	G	G	C	C	G	H	G	G	G	G	H	G	G
JAX00059299	15	15918532	1	A	G	G	A	G	A	G	A	A	G	A	G	H	A	A	G	A	H	A	H	H	A	A	A	A	H	A	G	G	H	G	A	G	A	G	A	A	G	H	H	G	G	H	H	H	A
JAX00394402	15	15921075	0	G	C	G	G	G	G	G	C	C	G	G	G	H	G	G	G	G	C	C	H	H	C	C	C	G	C	C	G	G	G	G	H	G	G	G	C	C	G	C	G	G	G	H	H	H	C
JAX00394403	15	15984136	0	G	A	G	G	G	G	G	G	A	G	G	G	H	G	G	G	G	H	H	H	G	G	A	G	G	H	G	G	G	G	G	H	G	G	G	A	A	G	H	G	G	G	G	H	G	G
JAX00394404	15	15984340	0	T	C	T	T	T	T	T	C	C	T	T	T	H	T	T	T	T	H	C	H	H	C	C	C	T	H	C	T	T	T	T	H	T	T	T	C	C	T	H	T	T	T	H	H	H	C
JAX00394406	15	15988118	0	C	T	C	C	C	C	C	T	T	C	C	C	H	C	C	C	C	H	H	H	H	T	T	T	C	H	T	C	C	C	C	H	C	C	C	T	T	C	H	C	C	C	H	H	H	T
JAX00394407	15	16001345	0	C	A	C	C	C	C	C	A	C	C	C	C	C	C	C	C	C	C	H	C	H	A	C	A	C	C	A	C	C	C	C	C	C	C	C	C	C	C	C	C	C	C	H	C	H	A
JAX00394408	15	16004326	0	T	C	T	T	T	T	T	T	C	T	T	T	H	T	T	T	T	C	H	H	T	T	C	T	T	H	T	T	T	T	T	H	T	T	T	C	C	T	H	T	T	T	T	H	T	T
JAX00394409	15	16006433	1	T	C	T	T	T	T	T	C	C	T	T	T	H	T	T	T	T	C	C	H	H	C	C	C	T	H	C	T	T	T	T	H	T	T	T	C	C	T	H	T	T	T	H	H	H	C
JAX00394411	15	16006939	1	A	G	A	A	A	A	A	G	G	A	A	A	H	A	A	A	A	G	G	H	H	G	G	G	A	H	G	A	A	A	A	H	A	A	A	G	G	A	H	A	A	A	H	H	H	G
JAX00394412	15	16007345	1	G	A	G	G	G	G	G	G	A	G	G	G	H	G	G	G	G	A	H	H	G	G	A	G	G	H	G	G	G	G	G	H	G	G	G	A	A	G	H	G	G	G	G	H	G	G
JAX00394413	15	16007404	0	T	C	T	T	T	T	T	T	C	T	T	T	H	T	T	T	T	C	H	H	T	T	C	T	T	H	T	T	T	T	T	H	T	T	T	C	C	T	H	T	T	T	T	H	T	T
JAX00059307	15	16022281	0	T	G	T	T	T	T	T	T	G	T	T	T	G	T	T	T	T	H	H	G	T	T	G	T	T	H	T	T	T	T	T	T	T	T	T	G	G	T	H	T	T	T	T	G	T	T
JAX00059308	15	16025861	0	C	A	A	C	A	C	A	C	C	A	C	A	H	C	C	A	C	H	C	H	H	C	C	C	C	H	C	A	A	H	A	C	A	C	A	C	C	A	H	H	A	A	H	H	H	C
JAX00059309	15	16026321	1	C	T	C	C	T	C	C	C	C	C	C	T	C	C	C	T	C	C	C	C	C	C	C	C	C	C	C	C	C	C	T	C	C	C	C	C	C	C	C	H	H	C	C	H	C	C
JAX00206436	15	16049565	0	A	C	A	A	A	A	A	C	C	A	A	A	H	A	A	A	A	H	C	H	H	C	C	C	A	H	C	A	A	A	A	H	A	A	A	C	C	A	H	A	A	A	H	H	H	C
JAX00206437	15	16049600	0	G	A	G	G	G	G	G	A	A	G	G	G	H	G	G	G	G	H	A	H	H	A	A	A	G	G	A	G	G	G	G	H	G	G	G	A	A	G	H	G	G	G	H	H	H	A
JAX00206438	15	16049674	1	T	C	T	T	T	T	T	C	C	T	T	T	H	T	T	T	T	H	C	H	H	C	C	C	T	H	C	T	T	T	T	H	T	T	T	C	C	T	H	T	T	T	H	H	H	C
JAX00394414	15	16066960	1	T	C	T	T	T	T	T	T	C	T	T	T	H	T	T	T	T	H	C	H	T	T	C	T	T	H	T	T	T	T	T	H	T	T	T	C	C	T	H	T	T	T	T	H	T	T
JAX00394416	15	16067056	0	T	C	T	T	T	T	T	T	C	T	T	T	H	T	T	T	T	H	C	C	T	T	C	T	T	H	T	T	T	T	T	C	T	T	T	C	C	T	H	T	T	T	T	C	T	T
JAX00394418	15	16131212	1	G	A	G	G	G	G	G	A	A	G	G	G	H	G	G	G	G	H	A	H	H	A	A	A	G	H	A	G	G	G	G	A	G	G	G	A	A	G	H	G	G	G	H	H	H	A
JAX00394421	15	16133852	0	T	C	T	T	T	T	T	T	C	T	T	T	H	T	T	T	T	H	C	H	T	T	C	T	T	H	T	T	T	T	T	C	T	T	T	C	C	T	C	T	T	T	T	H	T	T
JAX00394422	15	16139772	1	G	C	G	G	G	G	G	C	C	G	G	G	H	G	G	G	G	H	C	H	H	C	C	C	G	H	C	G	G	G	G	C	G	G	G	C	C	G	H	G	G	G	H	H	H	C
JAX00394424	15	16141678	1	T	C	T	T	T	T	T	C	C	T	T	T	H	T	T	T	T	H	C	H	H	C	C	C	T	H	C	T	T	T	T	C	T	T	T	C	C	T	H	T	T	T	H	H	H	C
JAX00394426	15	16174142	0	A	C	A	A	A	A	A	C	A	A	A	A	A	A	A	A	A	A	H	A	H	C	A	C	A	A	C	A	A	A	A	A	A	A	A	A	A	A	A	A	A	A	H	A	H	C
JAX00059320	15	16178156	0	T	C	T	T	T	T	T	C	T	T	T	T	T	T	T	T	T	T	H	T	H	C	T	C	T	T	C	T	T	T	T	T	T	T	T	T	T	T	T	T	T	T	C	T	C	C
JAX00394429	15	16190274	1	C	A	C	C	C	C	C	C	A	C	C	C	H	C	C	C	C	H	H	H	C	C	A	C	C	H	C	C	C	C	C	A	C	C	C	A	A	C	H	C	C	C	C	H	C	C
JAX00394432	15	16200391	0	A	G	A	A	A	A	A	G	A	A	A	A	A	A	A	A	A	A	H	A	H	G	A	G	A	A	G	A	A	A	A	A	A	A	A	A	A	A	A	A	A	A	H	A	H	G
JAX00394433	15	16235666	0	A	G	A	A	A	A	A	A	G	A	H	H	H	A	H	A	A	H	H	A	A	A	H	A	A	A	A	A	A	A	A	A	A	A	A	G	H	A	A	A	A	A	A	H	A	A
JAX00394437	15	16257040	1	C	A	C	C	C	C	C	A	C	C	C	C	C	C	C	C	C	C	H	C	H	A	C	A	C	C	A	C	C	C	C	C	C	C	C	C	C	C	C	C	C	C	H	C	H	A
JAX00394438	15	16257238	1	T	A	T	T	T	T	T	A	A	T	T	T	H	T	T	T	T	H	A	H	H	A	A	A	T	H	A	T	T	T	T	H	T	T	T	A	A	T	H	T	T	T	H	H	H	A
JAX00394439	15	16257295	0	A	T	A	A	A	A	A	T	T	A	A	A	H	A	A	A	A	H	T	H	H	T	T	T	A	H	T	A	A	A	A	H	A	A	A	T	T	A	H	A	A	A	H	H	H	T
JAX00394440	15	16257311	0	T	A	T	T	T	T	T	A	T	T	T	T	T	T	T	T	T	T	H	T	H	A	T	A	T	T	A	T	T	T	T	T	T	T	T	T	T	T	T	T	T	T	H	T	H	A
JAX00206442	15	16278208	0	C	T	C	C	C	C	C	C	T	C	C	C	H	C	C	C	C	H	H	H	C	C	T	C	C	H	C	C	C	C	C	H	C	C	C	T	T	C	H	C	C	C	C	H	C	C
JAX00394443	15	16290353	1	T	A	T	T	T	T	T	A	A	T	T	T	H	T	T	T	T	H	A	H	H	A	A	A	T	H	A	T	T	T	T	H	T	T	T	A	A	T	H	T	T	T	H	H	H	A
JAX00059328	15	16306824	1	G	C	C	G	C	G	C	C	C	C	G	C	C	G	G	C	G	C	C	C	C	C	C	C	G	C	C	C	C	H	C	H	C	G	C	C	C	C	C	H	C	C	C	C	C	C
JAX00059329	15	16310765	1	A	T	T	A	T	A	T	A	A	T	A	T	H	A	A	T	A	H	A	H	H	A	A	A	A	H	A	T	T	H	T	A	T	A	T	A	A	T	H	H	T	T	H	H	H	A
JAX00394444	15	16316047	0	G	T	T	G	T	G	T	G	G	T	G	T	H	G	G	T	G	H	G	H	H	G	G	G	G	H	G	T	T	H	T	G	T	G	T	G	G	T	H	H	T	T	H	H	H	G
JAX00394445	15	16316432	0	A	C	C	A	C	A	C	A	A	C	A	C	H	A	A	C	A	H	A	H	H	A	A	A	A	H	A	C	C	H	C	A	C	A	C	A	A	C	C	H	C	C	H	H	H	A
JAX00394446	15	16326530	1	T	C	T	T	T	T	T	T	C	T	T	T	H	T	T	T	T	H	H	H	T	T	C	T	T	H	T	T	T	T	T	H	T	T	T	C	C	T	H	T	T	T	T	H	T	T
JAX00059331	15	16326570	0	C	T	T	C	T	C	T	T	T	T	C	T	T	C	C	T	C	T	T	T	T	T	T	T	C	T	T	T	T	H	T	H	T	C	T	T	T	T	T	H	T	T	T	T	T	T
JAX00059332	15	16345204	0	G	A	A	G	A	G	A	G	G	A	G	A	H	G	G	A	G	H	G	H	H	G	G	G	G	H	G	A	A	H	A	G	A	G	A	G	G	A	H	H	A	A	H	H	H	G
JAX00059333	15	16345277	1	G	A	A	G	A	G	A	G	G	A	G	A	H	G	G	A	G	H	G	H	H	G	G	G	G	H	G	A	A	H	A	G	A	G	A	G	G	A	H	H	A	A	H	H	H	G
JAX00394447	15	16346163	0	C	T	T	C	T	C	T	C	C	C	C	T	H	C	C	T	C	C	C	C	H	C	C	C	C	C	C	C	C	H	T	C	T	C	C	C	C	T	C	H	T	T	C	H	C	C
JAX00394448	15	16354475	1	G	A	A	G	A	G	A	G	G	A	G	A	H	G	G	A	G	H	G	H	H	G	G	G	G	H	G	A	A	H	A	G	A	G	A	G	G	A	H	H	A	A	H	H	H	G
JAX00394449	15	16381185	1	C	T	C	C	C	C	C	C	C	T	C	C	C	C	C	C	C	H	C	H	C	C	C	C	C	H	C	T	T	C	C	C	C	C	T	C	C	C	H	C	C	C	H	C	H	C
JAX00394450	15	16381354	1	T	C	T	T	T	T	T	T	T	C	T	T	T	T	T	T	T	H	T	H	T	T	T	T	T	H	T	C	C	T	T	T	T	T	C	T	T	T	H	T	T	T	H	T	H	T
JAX00394451	15	16381525	1	A	G	A	A	A	A	A	A	G	A	A	A	H	A	A	A	A	H	H	H	A	A	G	A	A	H	A	A	A	A	A	H	A	A	A	G	G	A	H	A	A	A	A	H	A	A
JAX00394455	15	16382348	1	T	G	T	T	T	T	T	G	T	G	T	T	T	T	T	T	T	H	H	H	H	G	T	G	T	H	G	G	G	T	T	T	T	T	G	T	T	T	H	T	T	T	G	T	G	G
JAX00394457	15	16389676	0	T	C	T	T	T	T	T	C	T	T	T	T	T	T	T	T	T	T	H	T	C	C	T	C	T	T	C	T	T	T	T	T	T	T	T	T	T	T	T	T	T	T	C	T	C	C
JAX00394458	15	16390716	1	T	A	T	T	T	T	T	A	A	T	T	T	H	T	T	T	T	H	A	H	H	A	A	A	T	H	A	T	T	T	T	H	T	T	T	A	A	T	H	T	T	T	H	H	H	A
JAX00394461	15	16410261	0	T	A	T	T	T	T	T	A	T	T	T	T	T	T	T	T	T	T	H	T	H	A	T	A	T	T	A	T	T	T	T	T	T	T	T	T	T	T	T	T	T	T	H	T	H	A
JAX00394463	15	16414719	1	C	T	C	C	C	C	C	T	T	T	C	C	H	C	C	C	C	T	T	T	H	T	T	T	C	T	T	T	T	C	C	H	C	C	T	T	T	C	T	C	C	C	T	H	T	T
JAX00394466	15	16429817	0	A	T	A	A	A	A	A	T	T	A	A	A	H	A	A	A	A	H	T	H	H	T	T	T	A	H	T	A	A	A	A	H	A	A	A	T	T	A	H	A	A	A	H	H	H	T
JAX00059339	15	16433782	0	A	G	A	A	G	A	A	G	G	G	H	G	G	H	H	G	A	G	G	G	H	G	G	G	A	G	G	G	G	A	G	H	A	A	G	G	G	A	G	G	G	A	G	G	G	G
JAX00206445	15	16434413	0	T	C	T	T	T	T	T	C	C	T	T	T	H	T	T	T	T	H	C	H	H	C	C	C	T	H	C	T	T	T	T	H	T	T	T	C	C	T	H	T	T	T	H	H	H	C
JAX00206447	15	16438744	0	A	T	A	A	A	A	A	T	T	A	A	A	H	A	A	A	A	H	T	H	H	T	T	T	A	H	T	A	A	A	A	H	A	A	A	T	T	A	H	A	A	A	H	H	H	T
JAX00394467	15	16440271	0	T	C	T	T	T	T	T	T	C	T	H	T	H	T	T	T	T	H	C	H	T	T	C	T	T	H	T	T	T	T	T	H	T	T	T	C	C	T	H	T	T	T	T	H	T	T
JAX00059340	15	16443057	1	A	G	A	A	G	A	A	A	A	A	A	G	A	A	A	G	A	A	A	A	A	A	A	A	A	A	A	A	A	A	G	A	A	A	A	A	A	A	A	H	H	A	A	H	A	A
JAX00394468	15	16443804	1	G	A	G	G	G	G	G	G	G	A	G	G	G	G	G	G	G	H	G	H	G	G	G	G	G	H	G	A	A	G	G	G	G	G	A	G	G	G	H	G	G	G	H	G	H	G
JAX00059341	15	16459450	0	G	A	A	G	G	G	A	G	G	G	G	G	H	G	G	G	G	G	G	G	H	G	G	G	G	G	G	G	G	A	G	G	A	G	G	G	G	A	G	G	H	A	G	G	G	G
JAX00059342	15	16459514	0	T	A	T	T	T	T	T	T	A	T	T	T	H	T	T	T	T	H	H	H	T	T	A	T	T	H	T	T	T	T	T	H	T	T	T	A	A	T	H	T	T	T	T	H	T	T
JAX00394470	15	16466717	1	A	G	A	A	A	A	A	A	G	A	A	A	H	A	A	A	A	H	H	H	A	A	G	A	A	H	A	A	A	A	A	H	A	A	A	G	G	A	H	A	A	A	A	H	A	A
JAX00394471	15	16467469	0	A	T	A	A	A	A	A	T	T	A	H	A	H	A	A	A	A	T	T	T	H	T	T	T	A	H	T	A	A	A	A	H	A	A	A	T	T	A	H	A	A	A	H	H	H	T
JAX00394472	15	16477748	0	A	G	A	A	A	A	A	A	A	G	A	A	A	A	A	A	A	H	A	H	A	A	A	A	A	H	A	G	G	A	A	A	A	A	G	A	A	A	H	A	A	A	H	A	H	A
JAX00394473	15	16479498	1	C	T	T	C	C	C	T	C	C	C	C	C	H	C	C	C	C	C	C	C	H	C	C	C	C	C	C	C	C	H	C	C	T	C	C	C	C	T	C	C	H	T	C	C	C	C
JAX00394475	15	16484866	0	T	C	T	T	T	T	T	T	C	T	T	T	H	T	T	T	T	T	H	T	T	T	H	T	T	T	T	T	T	T	T	T	T	T	T	H	H	T	T	T	T	T	T	T	T	T
JAX00394479	15	16519360	0	C	A	C	C	C	C	C	A	C	C	C	C	C	C	C	C	C	C	H	C	H	A	C	A	C	C	A	C	C	C	C	C	C	C	C	C	C	C	C	C	C	C	H	C	H	A
JAX00059346	15	16520470	0	T	A	T	T	A	T	T	T	T	T	T	A	T	T	T	A	T	T	T	T	T	T	T	T	T	T	T	T	T	T	A	T	T	T	T	T	T	T	T	H	H	T	T	H	T	T
JAX00059347	15	16520673	1	G	A	G	G	A	G	G	G	G	G	G	A	G	G	G	A	G	G	G	G	G	G	G	G	G	G	G	G	G	G	A	G	G	G	G	G	G	G	G	H	H	G	G	H	G	G
JAX00394483	15	16527396	0	G	C	G	G	G	G	G	G	C	G	G	G	H	G	G	G	G	H	H	H	G	G	C	G	G	H	G	G	G	G	G	H	G	G	G	C	C	G	H	G	G	G	G	H	G	G
JAX00394484	15	16539112	0	T	G	T	T	T	T	T	G	G	T	T	T	H	T	T	T	T	H	G	H	H	G	G	G	T	G	G	T	T	T	T	H	T	T	T	G	G	T	H	T	T	T	H	H	H	G
JAX00394487	15	16555745	1	T	C	T	T	T	T	T	T	C	T	T	T	H	T	T	T	T	H	H	H	T	T	C	T	T	H	T	T	T	T	T	H	T	T	T	C	C	T	H	T	T	T	T	H	T	T
JAX00394488	15	16560368	1	G	T	G	G	G	G	G	T	G	G	G	G	G	G	G	G	G	G	H	G	H	T	G	T	G	G	T	G	G	G	G	G	G	G	G	G	G	G	G	G	G	G	H	G	H	T
JAX00059349	15	16561299	0	A	G	G	A	A	A	G	A	A	A	A	A	H	A	A	A	A	A	A	A	H	A	A	A	A	A	A	A	A	H	A	A	G	A	A	A	A	G	A	A	H	G	A	A	A	A
JAX00059350	15	16567941	1	G	C	C	G	G	G	C	G	G	G	G	G	H	G	G	G	G	G	G	G	H	G	G	G	G	G	G	G	G	H	G	G	C	G	G	G	G	C	G	G	H	C	G	G	G	G
JAX00394491	15	16589204	1	G	T	G	G	G	G	G	T	G	G	G	G	G	G	G	G	G	G	H	G	H	T	G	T	G	G	T	G	G	G	G	G	G	G	G	G	G	G	G	G	G	G	H	G	H	T
JAX00394492	15	16591388	0	G	A	A	G	G	G	A	A	A	A	G	G	A	G	G	G	G	A	A	A	A	A	A	A	G	A	A	A	A	H	G	G	A	G	A	A	A	A	A	G	H	A	A	H	A	A
JAX00394493	15	16591779	0	A	G	G	A	A	A	G	G	G	A	A	A	G	A	A	A	A	A	G	A	G	G	G	G	A	H	G	A	A	H	A	H	G	A	A	G	G	G	A	A	H	G	H	H	H	G
JAX00394494	15	16623572	1	A	T	A	A	T	A	A	A	A	A	A	T	A	A	A	T	A	A	A	A	A	A	A	A	A	A	A	A	A	A	T	A	A	A	A	A	A	A	A	H	H	A	A	H	A	A
JAX00059352	15	16623603	0	G	T	T	G	T	G	T	T	T	G	G	T	T	G	G	T	G	H	T	H	T	T	T	T	G	H	T	G	G	H	T	H	T	G	G	T	T	T	H	H	T	T	H	T	H	T
JAX00059353	15	16623811	0	A	C	A	A	C	A	A	A	A	A	A	C	A	A	A	C	A	A	A	A	A	A	A	A	A	A	A	A	A	A	C	A	A	A	A	A	A	A	A	H	H	A	A	H	A	A
JAX00394495	15	16624288	0	C	T	C	C	C	C	C	C	T	C	H	C	H	C	C	C	C	H	H	H	C	C	T	C	C	T	C	H	C	C	C	H	C	C	C	T	T	C	H	C	C	C	C	C	C	C
JAX00394496	15	16625042	0	T	C	T	T	T	T	T	T	C	T	T	T	H	T	T	T	T	H	C	H	T	T	C	T	T	H	T	T	T	T	T	H	T	T	T	C	C	T	H	T	T	T	T	H	T	T
JAX00059354	15	16628379	0	C	T	T	C	T	C	T	T	T	C	C	T	T	C	C	T	C	H	T	H	T	T	T	T	C	H	T	C	C	H	T	H	T	C	C	T	T	T	H	H	T	T	H	T	H	T
JAX00394499	15	16641142	1	T	G	T	T	G	T	T	T	G	T	T	G	H	T	T	G	T	H	H	H	T	T	G	T	T	H	T	T	T	T	G	H	T	T	T	G	G	T	H	H	H	T	T	G	T	T
JAX00059355	15	16655497	1	G	A	G	G	A	G	G	A	A	G	G	A	H	G	G	A	G	H	A	H	H	A	A	A	G	H	A	G	G	G	A	H	G	G	G	A	A	G	H	H	H	G	H	A	H	A
JAX00394501	15	16657597	0	G	A	G	G	A	G	G	G	A	G	G	A	H	G	G	A	G	H	H	H	G	G	A	G	G	H	G	G	G	G	A	H	G	G	G	A	A	G	H	H	G	G	G	A	G	G
JAX00059356	15	16662563	0	T	G	G	T	G	T	G	G	G	T	T	G	G	T	T	G	T	H	G	H	G	G	G	G	T	H	G	T	T	H	G	H	G	T	T	G	G	G	H	H	G	G	H	G	H	G
JAX00394502	15	16662931	0	G	A	G	G	A	G	G	G	G	G	G	A	G	G	G	A	G	G	G	G	G	G	G	G	G	G	G	G	G	G	A	G	G	G	G	G	G	G	G	H	H	G	G	H	G	G
JAX00059357	15	16675928	0	C	G	G	C	G	C	G	G	G	C	C	G	G	C	C	G	C	H	G	H	G	G	G	G	C	H	G	C	C	H	G	H	G	C	C	G	G	G	H	H	G	G	H	G	H	G
JAX00394503	15	16698240	1	G	T	G	G	G	G	G	T	G	G	G	G	G	G	G	G	G	G	H	G	H	T	G	T	G	G	T	G	G	G	G	G	G	G	G	G	G	G	G	G	G	G	H	G	H	T
JAX00394504	15	16698796	0	T	A	T	T	T	T	T	A	T	T	T	T	T	T	T	T	T	T	H	T	H	A	T	A	T	T	A	T	T	T	T	T	T	T	T	T	T	T	T	T	T	T	H	T	H	A
JAX00394506	15	16701456	0	G	A	A	G	G	G	A	G	G	G	G	G	H	G	G	G	G	G	G	G	A	G	G	G	G	G	G	G	G	H	G	G	A	G	G	G	G	A	G	G	H	A	G	G	G	G
JAX00394507	15	16702046	0	G	C	G	G	G	G	G	G	C	G	G	G	H	G	G	G	G	H	H	H	G	G	C	G	G	H	G	G	G	G	G	H	G	G	G	C	C	G	H	G	G	G	G	H	G	G
JAX00394509	15	16705964	1	C	T	C	C	T	C	C	C	T	C	C	T	H	C	C	T	C	H	H	H	C	C	T	C	C	H	C	C	C	C	T	H	C	C	C	T	T	C	H	H	H	C	C	T	C	C
JAX00394510	15	16708472	1	T	C	C	T	T	T	C	T	T	T	T	T	H	T	T	T	T	T	T	T	H	T	T	T	T	T	T	T	T	H	T	T	C	T	T	T	T	C	T	T	H	C	T	T	T	T
JAX00394512	15	16709271	0	C	G	C	C	G	C	C	C	G	C	C	G	H	C	C	G	C	H	H	H	C	C	G	C	C	C	C	C	C	C	G	H	C	C	C	G	G	C	H	H	H	C	C	G	C	C
JAX00394513	15	16709318	0	T	C	T	T	T	T	T	C	T	T	T	T	T	T	T	T	T	T	H	T	T	C	T	C	T	T	C	T	T	T	T	T	T	T	T	T	T	T	T	T	T	T	T	T	T	C
JAX00394514	15	16709336	1	G	T	G	G	T	G	G	G	T	G	G	T	H	G	G	T	G	H	H	H	G	G	T	G	G	H	G	G	G	G	T	H	G	G	G	T	T	G	H	H	H	G	G	T	G	G
JAX00059359	15	16709691	0	C	T	T	C	T	C	T	T	T	C	C	T	T	C	C	T	C	H	T	H	T	T	T	T	C	H	T	C	C	H	T	H	T	C	C	T	T	T	H	H	T	T	C	T	C	T
JAX00394515	15	16719146	0	T	C	T	T	C	T	T	C	C	T	T	C	H	T	T	C	T	H	C	C	H	C	C	C	T	H	C	T	T	T	C	H	T	T	T	C	C	T	H	C	H	T	H	C	H	C
JAX00394516	15	16719184	0	T	C	T	T	T	T	T	C	T	T	T	T	T	T	T	T	T	T	H	T	C	C	T	C	T	T	C	T	T	T	T	T	T	T	T	T	T	T	T	T	T	T	H	T	H	C
JAX00394517	15	16719329	0	A	G	G	A	A	A	G	A	A	A	A	A	H	A	A	A	A	A	A	A	H	A	A	A	A	A	A	A	A	H	A	A	G	A	A	A	A	G	A	A	H	G	A	A	A	A
JAX00394518	15	16719368	0	C	G	C	C	C	C	C	G	C	C	C	C	C	C	C	C	C	C	H	C	H	G	C	G	C	C	G	C	C	C	C	C	C	C	C	C	C	C	C	C	C	C	H	C	H	G
JAX00059360	15	16719686	1	A	G	A	A	G	A	A	G	G	A	A	G	H	A	A	G	A	H	G	H	H	G	G	G	A	H	G	A	A	A	G	H	A	A	A	G	G	A	H	H	H	A	H	G	H	G
JAX00059362	15	16753120	0	A	C	C	A	C	A	C	C	C	A	A	C	C	A	A	C	A	H	C	A	C	C	C	C	A	H	C	A	A	H	C	H	C	A	A	C	C	C	H	H	C	C	H	C	H	C
JAX00059363	15	16753694	1	C	T	T	C	T	C	T	T	T	C	C	T	T	C	C	T	C	H	T	C	T	T	T	T	C	H	T	C	C	H	T	H	T	C	C	T	T	T	H	H	T	T	H	T	H	T
JAX00059364	15	16776112	0	A	C	A	A	C	A	A	C	C	A	A	C	H	A	A	C	A	A	C	A	A	C	C	C	A	A	C	A	A	A	C	A	A	A	A	C	C	A	A	A	H	A	A	C	H	C
JAX00059365	15	16779003	0	T	A	T	T	A	T	T	T	T	T	T	A	T	T	T	A	T	T	T	T	T	T	T	T	T	T	T	T	T	T	A	T	T	T	T	T	T	T	T	A	A	T	T	A	T	T
JAX00059366	15	16781991	1	G	C	G	G	C	G	G	G	G	G	G	C	G	G	G	C	G	G	G	G	G	G	G	G	G	G	G	G	G	G	C	G	G	G	G	G	G	G	G	H	H	G	G	H	G	G
JAX00394522	15	16792875	1	A	G	A	A	G	A	A	A	A	A	A	G	A	A	A	G	A	A	A	A	A	A	A	A	A	A	A	A	A	A	G	A	A	A	A	A	A	A	A	H	H	A	A	H	A	A
JAX00394523	15	16795825	1	T	C	T	T	C	T	T	C	C	T	T	C	H	T	T	C	T	H	C	T	H	C	C	C	T	H	C	T	T	T	C	H	T	T	T	C	C	T	H	H	H	T	H	C	H	C
JAX00394524	15	16796258	0	T	G	T	T	G	T	T	G	G	G	T	G	H	T	T	G	T	G	G	G	H	G	G	G	T	G	G	G	G	T	G	H	T	T	G	G	G	T	G	H	H	T	G	G	G	G
JAX00394527	15	16803660	1	C	A	C	C	C	C	C	A	C	C	C	C	C	C	C	C	C	C	H	C	H	A	C	A	C	C	A	C	C	C	C	C	C	C	C	C	C	C	C	C	C	C	H	C	H	A
JAX00394529	15	16804378	0	G	T	G	G	G	G	G	T	G	G	G	G	G	G	G	G	G	G	H	G	H	T	G	T	G	G	T	G	G	G	G	G	G	G	G	G	G	G	G	G	G	G	H	G	H	T
JAX00059369	15	16823799	0	G	T	G	G	T	G	G	G	T	G	G	T	H	G	G	T	G	H	H	H	G	G	T	G	G	H	G	G	G	G	T	H	G	G	G	T	T	G	H	H	H	G	G	T	G	G
JAX00394531	15	16824593	1	T	A	T	T	A	T	T	T	A	T	T	A	H	T	T	A	T	H	H	H	T	T	A	T	T	H	T	T	T	T	A	H	T	T	T	A	A	T	H	H	H	T	T	A	T	T
JAX00394533	15	16831284	1	G	A	G	G	G	G	G	G	G	A	G	G	G	G	G	G	G	H	G	H	G	G	G	G	G	H	G	A	A	G	G	G	G	G	A	G	G	G	H	G	G	G	H	G	H	G
JAX00394534	15	16831312	0	C	T	C	C	T	C	C	T	T	T	C	T	H	C	C	T	C	T	T	T	H	T	T	T	C	T	T	T	T	C	T	H	C	C	T	T	T	C	T	H	H	C	T	T	T	T
JAX00059372	15	16874779	0	A	G	A	A	G	A	A	G	G	G	A	G	H	A	A	G	A	G	G	G	G	G	G	G	A	G	G	G	G	A	G	H	A	A	G	G	G	A	G	H	H	A	G	G	G	G
JAX00059373	15	16890296	1	A	T	A	A	T	A	A	T	A	T	A	T	A	A	A	T	A	H	H	H	H	T	A	T	A	H	T	T	T	A	T	A	A	A	T	A	A	A	H	H	H	A	T	H	T	T
JAX00394535	15	16890642	0	C	T	C	C	C	C	C	C	C	T	C	C	C	C	C	C	C	C	C	C	C	C	C	C	C	C	C	T	T	C	C	C	C	C	T	C	C	C	C	C	C	C	H	C	C	C
JAX00394536	15	16891074	0	T	A	T	T	A	T	T	A	A	A	T	A	H	T	T	A	T	A	A	A	H	A	A	A	T	A	A	A	A	T	A	H	T	T	A	A	A	T	A	H	H	T	A	A	A	A
JAX00394538	15	16901705	0	T	G	T	T	T	T	T	T	G	T	T	T	H	T	T	T	T	H	H	H	T	T	G	T	T	H	T	T	T	T	T	H	T	T	T	G	G	T	T	T	T	T	T	H	T	T
JAX00059374	15	16904265	0	G	A	G	G	A	G	G	G	G	G	G	A	G	G	G	A	G	G	G	G	G	G	G	G	G	G	G	G	G	G	A	G	G	G	G	G	G	G	G	H	H	G	G	H	G	G
JAX00394540	15	16913716	0	C	A	C	C	C	C	C	C	C	A	C	C	C	C	C	C	C	H	C	H	C	C	C	C	C	H	C	A	A	C	C	C	C	C	A	C	C	C	H	C	C	C	H	C	H	C
JAX00394541	15	16913795	1	T	C	T	T	C	T	T	C	T	T	T	C	T	T	T	C	T	T	H	T	H	C	T	C	T	T	C	T	T	T	C	T	T	T	T	T	T	T	T	H	H	T	H	H	H	C
JAX00394543	15	16916242	1	C	G	C	C	G	C	C	G	C	C	C	G	C	C	C	G	C	C	H	C	H	G	C	G	C	C	G	C	C	C	G	C	C	C	C	C	C	C	C	H	H	C	H	H	H	G
JAX00394544	15	16918501	1	T	C	T	T	C	T	T	C	C	T	T	C	H	T	T	C	T	H	C	H	H	C	C	C	T	H	C	T	T	T	C	H	T	T	T	C	C	T	H	H	H	T	H	C	H	C
JAX00394545	15	16919056	1	G	T	G	G	T	G	G	G	T	G	G	T	H	G	G	T	G	H	H	H	G	G	T	G	G	H	G	G	G	G	T	H	G	G	G	T	T	G	H	H	H	G	G	T	G	G
JAX00394546	15	16928492	1	G	A	G	G	G	G	G	A	G	G	G	G	G	G	G	G	G	G	H	G	H	A	G	A	G	G	A	G	G	G	G	G	G	G	G	G	G	G	G	G	G	G	H	G	H	A
JAX00394547	15	16935275	0	A	C	A	A	C	A	A	C	C	C	A	C	H	A	A	C	A	C	C	C	H	C	C	C	A	C	C	C	C	A	C	H	A	A	C	C	C	A	C	H	H	A	C	C	C	C
JAX00059376	15	16936092	1	C	T	C	C	T	C	C	C	T	C	C	T	H	C	C	T	C	H	H	H	C	C	T	C	C	H	C	C	C	C	T	H	C	C	C	T	T	C	H	H	H	C	C	T	C	C
JAX00059377	15	16936264	0	C	T	C	C	T	C	C	C	C	C	C	T	C	C	C	T	C	C	C	C	C	C	C	C	C	C	C	C	C	C	T	C	C	C	C	C	C	C	C	H	H	C	C	H	C	C
JAX00059378	15	16940128	1	A	T	A	A	T	A	A	T	T	T	A	T	H	A	A	T	A	T	T	T	H	T	T	T	A	T	T	T	T	A	T	H	A	A	T	T	T	A	T	H	H	A	T	T	T	T
JAX00394554	15	16944388	1	C	T	C	C	C	C	C	T	C	C	C	C	C	C	C	C	C	C	H	C	H	T	C	T	C	C	T	C	C	C	C	C	C	C	C	C	C	C	C	C	C	C	H	C	H	T
JAX00394558	15	16948295	1	C	T	C	C	T	C	C	C	T	C	C	T	H	C	C	T	C	H	H	H	C	C	T	C	C	H	C	C	C	C	T	H	C	C	C	T	T	C	H	H	H	C	C	T	C	C
[truncated: 13,297 more rows]
[truncated: 127 more columns]
