# Supplementary material for: Genetic Analysis of Hematological Parameters in Incipient Lines of the Collaborative Cross
Source: G3 (Bethesda). 2012 Feb 1;2(2):157–65. doi: 10.1534/g3.111.001776 (PMC3284323; doi:10.1534/g3.111.001776)
Supplement: Supporting Information [file supp_2.2.157_TableS2.zip › chr16.csv]

id	chr	position	array	call0	call2	B/J	C57BL/6J	129/SvlmJ	NOD/LtJ	NZO/LtJ	CAST/EiJ	PWK/PhJ.2	WSB/EiJ	OR13m69	OR205m51	OR549m62	OR857m67	OR941m72	OR1390m66	OR1519m154	OR1536m143	OR2020m60	OR829m74	OR1122m139	OR125m64	OR190m55	OR220m52	OR291m157	OR380m69	OR489m79	OR555m52	OR559m152	OR699m69	OR779m146	OR822m147	OR896m61	OR940m160	OR1246m70	OR1401m157	OR1427m53	OR2075m59	OR2168m52	OR773m68	OR3594m47	OR3066m50	OR5066m143	OR3289m52	OR5049m130	OR5154m140
JAX00065869	16	3183799	1	A	G	A	A	A	A	A	G	A	A	G	A	A	A	A	A	A	A	A	A	A	A	A	A	A	A	A	A	A	A	A	A	A	G	A	A	A	H	A	A	A	A	A	H	H	A
JAX00412462	16	3450037	0	G	A	G	G	G	G	G	G	A	G	G	G	G	G	G	G	G	G	G	G	H	G	G	G	G	G	G	G	G	G	G	G	G	G	G	G	G	G	H	G	G	G	G	G	G	G
JAX00065879	16	3455397	1	T	G	T	T	T	T	T	G	T	T	G	T	T	T	T	T	T	T	T	T	T	T	T	T	T	T	T	T	T	T	T	T	T	G	T	T	T	H	T	T	T	T	T	H	H	T
JAX00412465	16	3495043	0	T	G	G	T	T	T	T	G	G	T	G	T	T	T	T	T	G	T	T	T	H	T	T	T	G	T	T	T	T	T	T	G	T	G	T	G	T	H	G	G	H	T	T	G	H	T
JAX00412474	16	3604070	0	G	A	G	G	G	G	G	A	G	G	H	G	G	G	G	G	G	G	G	G	G	G	G	G	G	G	G	G	G	G	G	G	G	A	G	G	G	H	G	G	G	G	G	H	H	G
JAX00412475	16	3604291	0	A	G	G	A	A	A	A	G	G	A	G	A	A	A	A	A	G	A	A	A	H	A	A	A	G	A	A	A	A	A	A	G	A	G	A	G	A	H	G	G	H	A	A	G	H	A
JAX00412476	16	3615325	0	C	G	G	C	C	C	C	G	G	C	G	C	C	C	C	C	G	C	C	C	H	C	C	C	G	C	C	C	C	C	C	G	C	G	C	G	C	H	G	G	H	C	C	G	H	C
JAX00412477	16	3616068	0	C	T	C	C	C	C	C	T	C	C	T	C	C	C	C	C	C	C	C	C	C	C	C	C	C	C	C	C	C	C	C	C	C	T	C	C	C	H	C	C	C	C	C	H	H	C
JAX00065890	16	3622059	0	A	G	G	A	A	A	A	A	G	A	A	A	A	A	A	A	G	A	A	A	H	A	A	A	G	A	A	A	A	A	A	G	A	A	A	G	A	A	G	G	H	A	A	H	A	A
JAX00065892	16	3622783	0	A	G	G	A	A	A	A	G	G	G	H	A	H	A	A	H	G	A	H	A	H	G	A	A	G	A	A	A	G	A	G	G	A	G	A	G	H	H	G	G	H	A	A	G	H	H
JAX00412478	16	3623156	0	G	T	G	G	G	G	G	T	G	G	T	G	G	G	G	G	G	G	G	G	G	G	G	G	G	G	G	G	G	G	G	G	G	T	G	G	G	H	G	G	G	G	G	H	H	G
JAX00412479	16	3633336	1	A	G	G	A	A	A	A	A	G	A	A	A	A	A	A	A	G	A	A	A	H	A	A	A	G	A	A	A	A	A	A	G	A	A	A	G	A	A	G	G	H	A	A	H	A	A
JAX00412480	16	3652942	1	G	A	G	G	G	G	G	A	G	G	A	G	G	G	G	G	G	G	G	G	G	G	G	G	G	G	G	G	G	G	G	G	G	A	G	G	G	H	G	G	G	G	G	H	H	G
JAX00412481	16	3661311	1	C	T	C	C	C	C	C	T	T	C	T	C	C	C	C	C	C	C	C	C	H	C	C	C	C	C	C	C	C	C	C	C	C	T	C	C	C	H	H	C	C	C	C	H	H	C
JAX00412482	16	3667232	0	C	T	T	C	C	C	C	C	C	T	C	C	T	C	C	H	T	C	T	C	C	T	C	C	T	C	C	C	T	C	T	T	C	C	C	T	H	C	H	T	H	C	C	H	C	H
JAX00412484	16	3689976	0	G	A	G	G	G	G	G	G	A	G	G	G	G	G	G	G	G	G	G	G	H	G	G	G	G	G	G	G	G	G	G	G	G	G	G	G	G	G	H	G	G	G	G	G	G	G
JAX00065897	16	3692330	0	A	G	G	A	A	A	A	G	G	G	G	A	G	A	A	H	G	A	G	A	H	G	A	A	G	A	A	H	G	A	G	G	A	G	A	G	H	H	G	G	H	A	A	G	H	H
JAX00412486	16	3698222	0	T	C	C	T	T	T	T	C	C	C	C	T	C	T	T	H	C	T	C	T	H	C	T	T	C	T	T	T	C	T	C	C	T	C	T	C	H	H	C	C	H	T	T	C	H	H
JAX00412487	16	3698316	0	G	A	G	G	G	G	G	G	A	G	G	G	G	G	G	G	G	G	G	G	H	G	G	G	G	G	G	G	G	G	G	G	G	G	G	G	G	G	H	G	G	G	G	G	G	G
JAX00412488	16	3698598	0	G	T	G	G	G	G	G	T	G	G	T	G	G	G	G	G	G	G	G	G	G	G	G	G	G	G	G	G	G	G	G	G	G	T	G	G	G	H	G	G	G	G	G	H	H	G
JAX00412489	16	3727291	1	G	A	G	G	G	G	G	A	G	G	A	G	G	G	G	G	G	G	G	G	G	G	G	G	G	G	G	G	G	G	G	G	G	A	G	G	G	H	G	G	G	G	G	H	H	G
JAX00412490	16	3731270	0	C	T	C	C	C	C	C	T	C	C	T	C	C	C	C	C	C	C	C	C	C	C	C	C	C	C	C	C	C	C	C	C	C	T	C	C	C	H	C	C	C	C	C	H	H	C
JAX00412491	16	3731598	0	A	T	T	A	A	A	A	A	T	T	A	A	T	A	A	H	T	A	T	A	H	T	A	A	T	A	A	A	T	A	T	T	A	A	A	T	H	A	T	T	H	A	A	H	A	H
JAX00065899	16	3743051	1	A	C	C	A	A	A	A	C	C	C	C	A	C	A	A	H	C	A	C	A	H	C	A	A	C	A	A	A	C	A	C	C	A	C	A	C	H	H	C	C	H	A	A	C	H	H
JAX00065900	16	3743069	1	C	T	T	C	C	C	C	T	T	T	T	C	T	C	C	H	T	C	T	C	H	T	C	C	T	C	C	C	T	C	T	T	C	T	C	T	H	H	T	T	H	C	C	T	H	H
JAX00412493	16	3771137	1	T	C	C	T	T	T	T	C	C	C	C	T	C	T	T	H	C	T	C	T	H	C	T	T	C	T	T	T	C	T	C	C	T	C	T	C	H	H	C	C	H	T	T	C	H	H
JAX00412495	16	3775988	1	C	A	A	C	C	C	C	A	A	A	A	C	A	C	C	H	A	C	A	C	H	A	C	C	A	C	C	C	A	C	A	A	C	A	C	A	H	H	A	A	H	C	C	A	H	H
JAX00412496	16	3781995	0	A	G	A	A	A	A	A	G	G	A	G	A	A	A	A	A	A	A	A	A	H	A	A	A	A	A	A	A	A	A	A	A	A	G	A	A	A	H	H	A	A	A	A	H	H	A
JAX00412497	16	3784912	0	G	A	G	G	G	G	G	A	A	G	A	G	G	G	G	G	G	G	G	G	A	G	G	G	G	G	G	G	G	G	G	G	G	A	G	G	G	G	H	G	G	G	G	H	H	G
JAX00065902	16	3791421	1	C	T	T	C	C	C	C	C	C	T	C	C	T	C	C	H	T	C	T	C	C	T	C	C	T	C	C	C	T	C	T	T	C	C	C	T	H	C	H	T	H	C	C	H	C	H
JAX00065903	16	3791523	0	T	C	C	T	T	T	T	T	T	T	T	T	T	T	T	T	C	T	H	T	T	T	T	T	C	T	T	T	T	T	T	C	T	T	T	C	T	T	C	C	H	T	T	H	T	T
JAX00065904	16	3792184	0	A	C	C	A	A	A	A	C	C	C	C	A	C	A	A	H	C	A	C	A	A	C	A	A	C	A	A	A	C	A	C	C	A	C	A	C	H	H	C	C	H	A	A	C	H	H
JAX00412498	16	3792573	1	T	C	C	T	T	T	T	T	T	C	T	T	C	T	T	H	C	T	C	T	T	C	T	T	C	T	T	T	C	T	C	C	T	T	T	C	H	T	H	C	H	T	T	H	T	H
JAX00412500	16	3797495	0	G	A	G	G	G	G	G	G	A	G	G	G	G	G	G	G	G	G	G	G	H	G	G	G	G	G	G	G	G	G	G	G	G	G	G	G	G	G	H	G	G	G	G	G	G	G
JAX00065905	16	3807525	1	A	G	G	A	A	A	A	A	A	G	A	A	G	A	A	H	G	A	G	A	A	G	A	A	G	A	A	A	G	A	G	G	A	A	A	G	H	A	H	G	H	A	A	H	A	H
JAX00412501	16	3813887	1	G	C	G	G	G	G	G	C	C	G	C	G	G	G	G	G	G	G	G	G	H	G	G	G	G	G	G	G	G	G	G	G	G	C	G	G	G	H	H	G	G	G	G	H	H	G
JAX00412502	16	3816585	0	G	A	G	G	G	G	G	A	A	G	A	G	G	G	G	G	G	G	G	G	H	G	G	G	G	G	G	G	G	G	G	G	G	A	G	G	G	H	H	G	G	G	G	H	H	G
JAX00412503	16	3818866	1	G	T	G	G	G	G	G	T	G	G	T	G	G	G	G	G	G	G	G	G	G	G	G	G	G	G	G	G	G	G	G	G	G	T	G	G	G	H	G	G	G	G	G	H	H	G
JAX00065906	16	3819881	1	T	C	C	T	T	T	T	C	C	C	C	T	C	T	T	H	C	T	C	T	H	C	T	T	C	T	T	T	C	T	C	C	T	C	T	C	H	H	C	C	H	T	T	C	H	H
JAX00065907	16	3820655	1	G	C	C	G	G	G	G	G	G	C	G	G	C	G	G	H	C	G	C	G	G	C	G	G	C	G	G	G	C	G	C	C	G	G	G	C	H	G	H	C	H	G	G	H	G	H
JAX00412504	16	3827613	1	G	C	G	G	G	G	G	C	C	G	C	G	G	G	G	G	G	G	G	G	H	G	G	G	G	G	G	G	G	G	G	G	G	C	G	G	G	H	H	G	G	G	G	H	H	G
JAX00412505	16	3844054	0	C	T	C	C	C	C	C	T	C	C	H	C	C	C	C	C	C	C	C	C	C	C	C	C	C	C	C	C	C	C	C	C	C	T	C	C	C	H	C	C	C	C	C	H	H	C
JAX00065909	16	3861321	1	G	A	A	G	G	G	G	A	A	A	A	G	A	G	G	H	A	G	A	G	H	A	G	G	A	G	G	G	A	G	A	A	G	A	G	A	H	H	A	A	H	G	G	A	H	H
JAX00412509	16	3863580	1	G	A	G	G	G	G	G	A	G	G	A	G	G	G	G	G	G	G	G	G	G	G	G	G	G	G	G	G	G	G	G	G	G	A	G	G	G	H	G	G	G	G	G	H	H	G
JAX00412511	16	3891401	1	C	T	C	C	C	C	C	T	T	T	T	C	T	C	C	H	C	C	T	C	H	T	C	C	C	C	C	C	T	C	T	C	C	T	C	C	H	H	H	C	C	C	C	H	H	H
JAX00412512	16	3891426	0	C	T	C	C	C	C	C	C	C	T	C	C	T	C	C	H	C	C	T	C	C	T	C	C	C	C	C	C	T	C	T	C	C	C	C	C	H	C	C	C	C	C	C	C	C	H
JAX00412515	16	3893975	0	A	G	A	A	A	A	A	G	G	G	G	A	G	A	A	H	A	A	G	A	H	G	A	A	A	A	A	A	G	A	G	A	A	G	A	A	H	H	H	A	A	A	A	H	H	H
JAX00412517	16	3896487	1	C	T	C	C	C	C	C	C	C	T	C	C	T	C	C	H	C	C	T	C	C	T	C	C	C	C	C	C	T	C	T	C	C	C	C	C	H	C	C	C	C	C	C	C	C	H
JAX00412518	16	3897184	0	T	A	A	T	T	T	T	A	A	A	A	T	A	T	T	H	A	T	A	T	H	A	T	T	A	T	T	T	A	T	A	A	T	A	T	A	H	H	A	A	H	T	T	A	H	H
JAX00412521	16	3905373	0	C	T	T	C	C	C	C	C	C	T	C	C	T	C	C	C	T	C	T	C	C	T	C	C	T	C	C	C	T	C	T	T	C	C	C	T	H	C	H	T	H	C	C	H	C	H
JAX00412522	16	3905766	1	T	G	G	T	T	T	T	G	G	G	G	T	G	T	T	H	G	T	G	T	H	G	T	T	G	T	T	T	G	T	G	G	T	G	T	G	H	H	G	G	H	T	T	G	H	H
JAX00065912	16	3910111	1	A	G	G	A	A	A	A	G	G	G	G	A	G	A	A	H	G	A	G	A	H	G	A	A	G	A	A	A	G	A	G	G	A	G	A	G	H	H	G	G	H	A	A	G	H	H
JAX00065913	16	3910899	1	G	A	A	G	G	G	G	A	G	A	A	G	A	G	G	H	A	G	A	G	G	A	G	G	A	G	G	G	A	G	A	A	G	A	G	A	H	H	H	A	H	G	G	A	H	H
JAX00412523	16	3916186	1	T	G	T	T	T	T	T	T	T	G	T	T	G	T	T	H	T	T	G	T	T	G	T	T	T	T	T	T	G	T	G	T	T	T	T	T	H	T	T	T	T	T	T	T	T	H
JAX00412524	16	3916603	0	A	G	G	A	A	A	A	G	G	G	G	A	G	A	A	H	G	A	G	A	H	G	A	A	G	A	A	A	G	A	G	G	A	G	A	G	H	H	G	G	H	A	A	G	H	H
JAX00412525	16	3927552	0	T	C	T	T	T	T	T	C	C	T	C	T	T	T	T	T	T	T	T	T	H	T	T	T	T	T	T	T	T	T	T	T	T	C	T	T	T	H	H	T	T	T	T	H	H	T
JAX00412526	16	3930826	1	C	T	C	C	C	C	C	C	T	C	C	C	C	C	C	C	C	C	C	C	H	C	C	C	C	C	C	C	C	C	C	C	C	C	C	C	C	C	H	C	C	C	C	C	C	C
JAX00065914	16	3936316	1	C	T	T	C	C	C	C	C	C	T	C	C	T	C	C	H	T	C	T	C	C	T	C	C	T	C	C	C	T	C	T	T	C	C	C	T	H	C	H	T	H	C	C	H	C	H
JAX00065916	16	3958821	1	T	C	C	T	T	T	T	T	T	C	T	T	C	T	T	H	C	T	C	T	T	C	T	T	C	T	T	T	C	T	C	C	T	T	T	C	H	T	H	C	H	T	T	H	T	H
JAX00412529	16	3964001	0	T	G	T	T	T	T	T	G	G	T	G	T	T	T	T	T	T	T	T	T	H	T	T	T	T	T	T	T	T	T	T	T	T	G	T	T	T	H	H	T	T	T	T	H	H	T
JAX00412532	16	3983990	1	C	T	C	C	C	C	C	T	C	C	T	C	C	C	C	C	C	C	C	C	C	C	C	C	C	C	C	C	C	C	C	C	C	T	C	C	C	H	C	C	C	C	C	H	H	C
JAX00412534	16	4009337	0	A	T	A	A	A	A	A	T	T	A	T	A	A	A	A	A	A	A	A	A	H	A	A	A	A	A	A	A	A	A	A	A	A	T	A	A	A	H	H	A	A	A	A	H	H	A
JAX00412535	16	4009491	1	A	G	A	A	A	A	A	G	G	G	G	A	G	A	A	H	A	A	G	A	H	G	A	A	A	A	A	A	G	A	G	A	A	G	A	A	H	H	H	A	A	A	A	H	H	H
JAX00065920	16	4018933	1	A	G	G	A	A	A	A	A	A	A	A	A	A	A	A	A	G	A	A	A	A	A	A	A	G	A	A	A	A	A	A	G	A	A	A	G	A	A	H	G	H	A	A	H	A	A
JAX00065921	16	4019009	1	T	C	T	T	T	T	T	C	C	T	C	T	T	T	T	T	T	T	T	T	H	T	T	T	T	T	T	T	T	T	T	T	T	C	T	T	T	H	H	T	T	T	T	H	H	T
JAX00412536	16	4022595	1	C	T	C	C	C	C	C	T	C	C	T	C	C	C	C	C	C	C	C	C	C	C	C	C	C	C	C	C	C	C	C	C	C	T	C	C	C	H	C	C	C	C	C	H	H	C
JAX00065922	16	4022824	1	G	C	C	G	G	G	G	C	C	C	C	G	C	G	G	H	C	G	C	G	H	C	G	G	C	G	G	G	C	G	C	C	G	C	G	C	H	H	C	C	H	G	G	C	H	H
JAX00412537	16	4024947	1	T	A	T	T	T	T	T	A	A	T	A	T	T	T	T	T	T	T	T	T	H	T	T	T	T	T	T	T	T	T	T	T	T	A	T	T	T	H	H	T	T	T	T	H	H	T
JAX00412539	16	4048461	1	T	A	T	T	T	T	T	T	T	A	T	T	A	T	T	H	T	T	A	T	T	A	T	T	T	T	T	T	A	T	A	T	T	T	T	T	H	T	T	T	T	T	T	T	T	H
JAX00412540	16	4051306	0	G	C	G	G	G	G	G	C	G	G	C	H	H	G	H	H	G	G	G	G	G	G	G	G	G	G	G	G	G	G	G	G	G	C	G	G	G	H	G	G	G	G	G	H	H	G
JAX00412541	16	4051375	0	C	T	C	C	C	C	C	C	C	T	C	C	T	C	C	H	C	C	T	C	C	T	C	C	C	C	C	C	T	C	T	C	C	C	C	C	H	C	C	C	C	C	C	C	C	H
JAX00412544	16	4054828	1	T	C	T	T	T	T	T	C	T	T	C	T	T	T	T	T	T	T	T	T	T	T	T	T	T	T	T	T	T	T	T	T	T	C	T	T	T	H	T	T	T	T	T	H	H	T
JAX00065923	16	4060706	1	A	G	A	A	A	A	A	G	G	A	G	A	A	A	A	A	A	A	A	A	H	A	A	A	A	A	A	A	A	A	A	A	A	G	A	A	A	H	H	A	A	A	A	H	H	A
JAX00065924	16	4063397	0	C	T	T	C	C	C	C	C	C	T	C	C	T	C	C	H	T	C	T	C	C	T	C	C	T	C	C	C	T	C	T	T	C	C	C	T	H	C	H	T	H	C	C	H	C	H
JAX00412545	16	4064334	1	T	C	T	T	T	T	T	T	C	T	T	T	T	T	T	T	T	T	T	T	H	T	T	T	T	T	T	T	T	T	T	T	T	T	T	T	T	T	H	T	T	T	T	T	T	T
JAX00412546	16	4074139	1	T	C	T	T	T	T	T	T	C	T	T	T	T	T	T	T	T	T	T	T	H	T	T	T	T	T	T	T	T	T	T	T	T	T	T	T	T	T	H	T	T	T	T	T	T	T
JAX00412547	16	4074154	0	A	G	A	A	A	A	A	A	G	A	A	A	A	A	A	A	A	A	A	A	H	A	A	A	A	A	A	A	A	A	A	A	A	A	A	A	A	A	G	A	A	A	A	A	A	A
JAX00412548	16	4085049	0	T	A	T	T	T	T	T	A	T	T	A	T	T	T	T	T	T	T	T	T	T	T	T	T	T	T	T	T	T	T	T	T	T	A	T	T	T	H	T	T	T	T	T	H	H	T
JAX00065926	16	4098853	1	G	A	G	G	G	G	G	G	G	A	G	G	A	G	G	H	G	G	A	G	G	A	G	G	G	G	G	G	A	G	A	G	G	G	G	G	H	G	G	G	G	G	G	G	G	H
JAX00412549	16	4101757	0	C	T	C	C	C	C	C	T	C	C	T	C	C	C	C	C	C	C	C	C	C	C	C	C	C	C	C	C	C	C	C	C	C	T	C	C	C	H	C	C	C	C	C	H	H	C
JAX00208195	16	4135068	0	A	G	A	A	A	A	A	G	G	G	G	A	G	A	A	H	A	A	G	A	H	G	A	A	A	A	A	A	G	A	G	A	A	G	A	A	H	H	H	A	A	A	A	H	H	H
JAX00065929	16	4139640	1	T	C	T	T	T	T	T	C	T	T	C	T	T	T	T	T	T	T	T	T	T	T	T	T	T	T	T	T	T	T	T	T	T	C	T	T	T	H	T	T	T	T	T	H	H	T
JAX00065930	16	4140943	0	A	T	T	A	A	A	A	T	T	T	T	A	T	A	A	H	T	A	T	A	H	T	A	A	T	A	A	A	T	A	T	T	A	T	A	T	H	H	T	T	H	A	A	T	H	H
JAX00412552	16	4143878	1	C	T	C	C	C	C	C	T	T	C	T	C	C	C	C	C	C	C	C	C	H	C	C	C	C	C	C	C	C	C	C	C	C	T	C	C	C	H	H	C	C	C	C	H	H	C
JAX00412553	16	4143909	1	T	C	C	T	T	T	T	C	C	C	C	T	C	T	T	H	C	T	C	T	H	C	T	T	C	T	T	T	C	T	C	C	T	C	T	C	H	H	C	C	H	T	T	C	H	H
JAX00065931	16	4154225	1	T	A	A	T	T	T	T	T	T	A	T	T	A	T	T	H	A	T	A	T	T	A	T	T	A	T	T	T	A	T	A	A	T	T	T	A	H	T	H	A	H	T	T	H	T	H
JAX00412556	16	4169122	0	T	C	T	T	T	T	T	C	C	T	H	T	T	T	T	T	T	T	H	T	H	T	T	T	T	T	T	T	T	T	T	T	T	C	T	T	T	H	H	T	T	T	T	H	H	T
JAX00412558	16	4175459	1	G	C	G	G	G	G	G	G	C	G	G	G	G	G	G	G	G	G	G	G	H	G	G	G	G	G	G	G	G	G	G	G	G	G	G	G	G	G	H	G	G	G	G	G	G	G
JAX00412559	16	4175807	0	G	A	G	G	G	G	G	A	G	G	A	G	G	G	G	G	G	G	G	G	G	G	G	G	G	G	G	G	G	G	G	G	G	A	G	G	G	H	G	G	G	G	G	H	H	G
JAX00412560	16	4176838	1	A	G	A	A	A	A	A	A	G	A	A	A	A	A	A	A	A	A	A	A	H	A	A	A	A	A	A	A	A	A	A	A	A	A	A	A	A	A	H	A	A	A	A	A	A	A
JAX00065932	16	4177427	0	T	C	C	T	T	T	T	C	C	C	C	T	C	T	T	H	C	T	C	T	H	C	T	T	C	T	T	T	C	T	C	C	T	C	T	C	H	H	C	C	H	T	T	C	H	H
JAX00065934	16	4185401	1	C	T	T	C	C	C	C	C	C	T	C	C	T	C	C	H	T	C	T	C	C	T	C	C	T	C	C	C	T	C	T	T	C	C	C	T	H	C	H	T	H	C	C	H	C	H
JAX00412561	16	4198667	0	C	A	A	C	C	C	C	C	C	C	C	C	C	C	C	C	A	C	C	C	C	C	C	C	A	C	C	C	C	C	C	A	C	C	C	A	C	C	H	A	H	C	C	A	C	C
JAX00412562	16	4200105	1	G	T	G	G	G	G	G	G	T	G	G	G	G	G	G	G	G	G	G	G	H	G	G	G	G	G	G	G	G	G	G	G	G	G	G	G	G	G	H	G	G	G	G	G	G	G
JAX00412563	16	4200142	0	C	G	G	C	C	C	C	G	G	G	G	C	G	C	C	H	G	C	G	C	H	G	C	C	G	C	C	C	G	C	G	G	C	G	C	G	H	H	G	G	H	C	C	G	H	H
JAX00412565	16	4212783	1	A	G	G	A	A	A	A	G	G	G	G	A	G	A	A	H	G	A	G	A	H	G	A	A	G	A	A	A	G	A	G	G	A	G	A	G	H	H	G	G	H	A	A	G	H	H
JAX00412567	16	4220606	1	T	C	T	T	T	T	T	C	C	T	C	T	T	T	T	T	T	T	T	T	H	T	T	T	T	T	T	T	T	T	T	T	T	C	T	T	T	H	H	T	T	T	T	H	H	T
JAX00065937	16	4222368	1	C	T	T	C	C	C	C	T	T	T	T	C	T	C	C	H	T	C	T	C	H	T	C	C	T	C	C	C	T	C	T	T	C	T	C	T	H	H	T	T	H	C	C	T	H	H
JAX00412570	16	4229954	0	T	A	A	T	T	T	T	A	T	A	A	T	A	T	T	H	A	T	A	T	T	A	T	T	A	T	T	T	A	T	A	A	T	A	T	A	H	H	H	A	H	T	T	A	H	H
JAX00412572	16	4232557	0	T	C	C	T	T	T	T	C	C	C	C	T	C	T	T	H	C	T	C	T	H	C	T	T	C	T	T	T	C	T	C	C	T	C	T	C	H	H	C	C	H	T	T	C	H	H
JAX00412573	16	4232692	0	T	C	C	T	T	T	T	T	C	C	T	T	C	T	T	H	C	T	C	T	H	C	T	T	C	T	T	T	C	T	C	C	T	T	T	C	H	T	C	C	H	T	T	H	T	H
JAX00065940	16	4251376	0	T	C	C	T	T	T	T	C	C	C	C	T	C	T	T	H	C	T	C	T	H	C	T	T	C	T	T	T	C	T	C	C	T	C	T	C	C	H	C	C	H	T	T	C	H	H
JAX00412577	16	4253345	1	T	C	T	T	T	T	T	T	C	T	T	T	T	T	T	T	T	T	T	T	H	T	T	T	T	T	T	T	T	T	T	T	T	T	T	T	T	T	H	T	T	T	T	T	T	T
JAX00412578	16	4253770	0	C	T	C	C	C	C	C	T	T	C	T	C	C	C	C	C	C	C	C	C	H	C	C	C	C	C	C	C	C	C	C	C	C	T	C	C	C	H	H	C	C	C	C	H	H	C
JAX00208198	16	4295657	0	T	C	T	T	T	T	T	C	C	T	C	T	T	T	T	T	T	T	T	T	H	T	T	T	T	T	T	T	T	T	T	T	T	C	T	T	T	H	H	T	T	T	T	H	H	T
JAX00412583	16	4296855	0	C	T	C	C	C	C	C	C	T	C	C	C	C	C	C	C	C	C	C	C	H	C	C	C	C	C	C	C	C	C	C	C	C	C	C	C	C	C	H	C	C	C	C	C	C	C
JAX00412584	16	4297062	1	A	G	A	A	A	A	A	G	A	A	G	A	A	A	A	A	A	A	A	A	A	A	A	A	A	A	A	A	A	A	A	A	A	G	A	A	A	H	A	A	A	A	A	H	H	A
JAX00065941	16	4297776	1	C	A	A	C	C	C	C	A	A	A	A	C	A	C	C	H	A	C	A	C	H	A	C	C	A	C	C	C	A	C	A	A	C	A	C	A	A	H	A	A	A	C	C	A	H	A
JAX00065942	16	4299260	0	T	C	T	T	T	T	T	T	C	T	T	T	T	T	T	T	T	T	T	T	H	T	T	T	T	T	T	T	T	T	T	T	T	T	T	T	T	T	H	T	T	T	T	T	T	T
JAX00065943	16	4302237	1	A	G	G	A	A	A	A	G	G	G	G	A	G	A	A	H	G	A	G	A	H	G	A	A	G	A	A	A	G	A	G	G	A	G	A	G	G	H	G	G	G	A	A	G	H	G
JAX00412586	16	4312611	0	C	T	T	C	C	C	C	C	C	T	C	C	T	C	C	H	T	C	T	C	C	T	C	C	T	C	C	C	T	C	T	T	C	C	C	T	T	C	T	T	T	C	C	T	C	T
JAX00412587	16	4312901	1	G	C	C	G	G	G	G	G	G	C	G	G	C	G	G	H	C	G	C	G	G	C	G	G	C	G	G	G	C	G	C	C	G	G	G	C	C	G	H	C	C	G	G	C	G	C
JAX00412588	16	4316698	1	C	A	A	C	C	C	C	C	A	A	C	C	A	C	C	H	A	C	A	C	H	A	C	C	A	C	C	C	A	C	A	A	C	C	C	A	A	C	A	A	A	C	C	A	C	A
JAX00412593	16	4323975	1	G	A	G	G	G	G	G	A	A	G	A	G	G	G	G	G	G	G	G	G	H	G	G	G	G	G	G	G	G	G	G	G	G	A	G	G	G	H	H	G	G	G	G	G	H	G
JAX00065944	16	4338365	0	G	C	C	G	G	G	G	G	G	C	G	G	C	G	G	C	C	G	C	G	G	C	G	G	C	G	G	G	C	G	C	C	G	G	G	C	C	G	C	C	C	G	G	C	G	C
JAX00412595	16	4341303	0	T	C	T	T	T	T	T	C	C	T	C	T	T	T	T	T	T	T	T	T	H	T	T	T	T	T	T	T	T	T	T	T	T	C	T	T	T	H	H	T	T	T	T	T	H	T
JAX00412596	16	4342673	0	C	T	C	C	C	C	C	T	T	C	T	C	C	C	C	C	C	C	C	C	H	C	C	C	C	C	C	C	C	C	C	C	C	T	C	C	C	H	H	C	C	C	C	H	H	C
JAX00065945	16	4343052	1	A	G	G	A	A	A	A	G	A	G	G	A	G	A	A	H	G	A	G	A	A	G	A	A	G	A	A	A	G	A	G	G	A	G	A	G	G	H	H	G	G	A	A	G	H	G
JAX00412601	16	4353935	1	A	T	T	A	A	A	A	A	T	T	A	A	T	A	A	H	T	A	T	A	H	T	A	A	T	A	A	A	T	A	T	T	A	A	A	T	T	A	T	T	T	A	A	H	A	T
JAX00412602	16	4354176	0	G	A	A	G	G	G	G	G	A	A	G	G	A	G	G	H	A	G	A	G	H	A	G	G	A	G	G	G	A	G	A	A	G	G	G	A	H	G	A	A	H	G	G	H	G	H
JAX00412603	16	4355342	1	A	G	A	A	A	A	A	G	G	A	G	A	A	A	A	A	A	A	A	A	H	A	A	A	A	A	A	A	A	A	A	A	A	G	A	A	A	H	H	A	A	A	A	H	H	A
JAX00412605	16	4370536	0	C	T	C	C	C	C	C	T	C	C	H	C	C	C	C	C	C	C	C	C	C	C	C	C	C	C	C	C	C	C	C	C	C	T	C	C	C	H	C	C	C	C	C	H	H	C
JAX00065948	16	4372374	0	C	T	C	C	C	T	C	C	C	T	C	C	T	C	C	H	C	C	T	C	C	T	C	T	C	C	T	C	T	C	T	C	C	C	C	C	T	C	C	C	C	T	C	C	H	H
JAX00065949	16	4372635	1	T	G	T	T	T	G	T	G	G	G	G	T	G	T	T	H	T	T	G	T	H	G	T	G	T	T	G	T	G	T	G	T	T	G	T	T	G	H	H	T	T	G	T	H	G	H
JAX00412608	16	4395448	1	A	C	A	A	A	A	A	A	C	C	A	A	C	A	A	H	A	A	C	A	H	C	A	A	A	A	A	A	C	A	C	A	A	A	A	A	H	A	H	A	A	A	A	A	A	H
JAX00412609	16	4403289	0	G	A	G	G	G	G	G	G	A	G	G	G	G	G	G	G	G	G	G	G	H	G	G	G	G	G	G	G	G	G	G	G	G	G	G	G	G	G	H	G	G	G	G	G	G	G
JAX00065950	16	4408587	1	T	C	T	T	T	C	T	C	C	C	C	T	C	T	T	H	T	T	C	T	H	C	T	C	T	T	C	T	C	T	C	T	T	C	T	T	C	H	H	T	T	C	T	H	C	H
JAX00065952	16	4413571	0	T	C	T	T	T	C	T	T	T	T	T	T	T	T	T	T	T	T	T	T	T	T	T	C	T	T	C	T	T	T	T	T	T	T	T	T	H	T	T	T	T	C	T	T	H	T
JAX00412610	16	4414075	1	A	G	A	A	A	A	A	G	G	G	G	A	G	A	A	H	A	A	G	A	H	G	A	A	A	A	A	A	G	A	G	A	A	G	A	A	H	H	H	A	A	A	A	H	H	H
JAX00208202	16	4429674	0	T	C	T	T	T	T	T	T	C	T	T	T	T	T	T	T	T	T	T	T	H	T	T	T	T	T	T	T	T	T	T	T	T	T	T	T	T	T	H	T	T	T	T	T	T	T
JAX00412615	16	4437959	1	C	T	C	C	C	C	C	C	T	T	C	C	T	C	C	H	C	C	T	C	H	T	C	C	C	C	C	C	T	C	T	C	C	C	C	C	H	C	H	C	C	C	C	C	C	C
JAX00065955	16	4459033	1	G	A	G	G	G	G	G	A	G	G	A	G	G	G	G	G	G	G	G	G	G	G	G	G	G	G	G	G	G	G	G	G	G	A	G	G	G	H	G	G	G	G	G	H	H	G
JAX00412620	16	4461279	0	A	G	A	A	A	A	A	G	G	G	G	A	G	A	A	H	A	A	G	A	H	G	A	A	A	A	A	A	G	A	G	A	A	G	A	A	H	H	H	A	A	A	A	H	H	A
JAX00412622	16	4467268	0	G	A	G	G	G	G	G	A	G	G	A	G	G	G	G	G	G	G	G	G	G	G	G	G	G	G	G	G	G	G	G	G	G	A	G	G	G	H	G	G	G	G	G	H	H	G
JAX00412623	16	4479174	0	T	G	T	T	T	T	T	T	T	G	T	T	G	T	T	H	T	T	G	T	T	G	T	T	T	T	T	T	G	T	G	T	T	T	T	T	H	T	T	T	T	T	T	T	T	T
JAX00412625	16	4502894	0	G	A	G	G	G	G	G	G	A	G	G	G	G	G	G	G	G	G	G	G	H	G	G	G	G	G	G	G	G	G	G	G	G	G	G	G	G	G	G	G	G	G	G	G	G	G
JAX00412626	16	4511584	0	T	C	T	T	T	T	T	C	C	C	C	T	C	T	T	H	T	T	C	T	H	C	T	T	T	T	T	T	C	T	C	T	T	C	T	T	H	H	H	T	T	T	T	H	H	T
JAX00065959	16	4542964	0	C	T	T	C	C	C	C	C	C	C	C	C	C	C	C	C	T	C	C	C	C	C	C	C	T	C	C	C	C	C	C	T	C	C	C	T	C	C	H	T	H	C	C	H	C	C
JAX00065960	16	4544258	0	A	C	A	A	A	C	A	A	A	A	A	A	A	A	A	A	A	A	A	A	A	A	A	C	A	A	C	A	A	A	A	A	A	A	A	A	H	A	A	A	A	C	A	A	H	A
JAX00412635	16	4572013	1	C	T	C	C	C	C	C	T	C	C	T	C	C	C	C	C	C	C	C	C	C	C	C	C	C	C	C	C	C	C	C	C	C	T	C	C	C	H	C	C	C	C	C	H	H	C
JAX00065964	16	4578556	1	A	G	A	A	A	A	A	G	G	G	G	A	G	A	A	H	A	A	G	A	H	G	A	A	A	A	A	A	G	A	G	A	A	G	A	A	H	H	H	A	A	A	A	H	H	A
JAX00208206	16	4580360	0	C	A	C	C	C	C	C	C	A	C	C	C	C	C	C	C	C	C	C	C	H	C	C	C	C	C	C	C	C	C	C	C	C	C	C	C	C	C	H	C	C	C	C	C	C	C
JAX00412636	16	4582430	1	G	A	G	G	G	G	G	G	A	A	G	G	A	G	G	H	G	G	A	G	H	A	G	G	G	G	G	G	A	G	A	G	G	G	G	G	H	G	H	G	G	G	G	G	G	G
JAX00412637	16	4589474	1	C	T	C	C	C	C	C	C	T	C	C	C	C	C	C	C	C	C	C	C	H	C	C	C	C	C	C	C	C	C	C	C	C	C	C	C	C	C	H	C	C	C	C	C	C	C
JAX00412638	16	4591306	0	G	A	G	G	G	G	G	G	G	A	G	G	A	G	G	H	G	G	A	G	G	A	G	G	G	G	G	G	A	G	A	G	G	G	G	G	H	G	G	G	G	G	G	G	G	G
JAX00208209	16	4617701	0	A	G	A	A	A	A	A	G	G	A	G	H	A	A	A	A	A	A	A	A	H	A	A	A	A	A	A	A	A	A	A	A	A	G	A	A	A	H	H	A	A	A	A	H	H	A
JAX00065966	16	4618601	1	C	T	C	C	C	C	C	T	C	C	T	C	C	C	C	C	C	C	C	C	C	C	C	C	C	C	C	C	C	C	C	C	C	T	C	C	C	H	C	C	C	C	C	H	H	C
JAX00065967	16	4619312	1	A	G	A	A	A	A	A	G	G	A	G	A	A	A	A	A	A	A	A	A	H	A	A	A	A	A	A	A	A	A	A	A	A	G	A	A	A	H	H	A	A	A	A	H	H	A
JAX00412640	16	4620309	0	T	C	T	T	T	T	T	C	C	T	C	T	T	T	T	T	T	T	T	T	T	T	T	T	T	T	T	T	T	T	T	T	T	C	T	T	T	H	T	T	T	T	T	H	H	T
JAX00412641	16	4654747	1	T	C	T	T	T	T	T	T	C	T	T	T	T	T	T	T	T	T	T	T	H	T	T	T	T	T	T	T	T	T	T	T	T	T	T	T	T	T	H	T	T	T	T	T	T	T
JAX00065968	16	4656004	1	T	G	T	T	T	T	T	G	T	T	G	T	T	T	T	T	T	T	T	T	T	T	T	T	T	T	T	T	T	T	T	T	T	G	T	T	T	H	T	T	T	T	T	H	H	T
JAX00065969	16	4656044	0	T	C	T	T	T	T	T	C	C	T	C	T	T	T	T	T	T	T	T	T	T	T	T	T	T	T	T	T	T	T	T	T	T	C	T	T	T	H	H	T	T	T	T	H	H	T
JAX00412642	16	4687273	1	A	G	A	A	A	A	A	G	G	A	G	A	A	A	A	A	A	A	A	A	H	A	A	A	A	A	A	A	A	A	A	A	A	G	A	A	A	H	H	A	A	A	A	H	H	A
JAX00065971	16	4699344	0	G	A	G	G	G	G	G	A	G	G	H	G	G	G	G	G	G	G	G	G	G	G	G	G	G	G	G	G	G	G	G	G	G	A	G	G	G	H	G	G	G	G	G	H	H	G
JAX00065973	16	4699583	1	T	C	T	T	T	T	T	C	T	T	C	T	T	T	T	T	T	T	T	T	T	T	T	T	T	T	T	T	T	T	T	T	T	C	T	T	T	H	T	T	T	T	T	H	H	T
JAX00412643	16	4699938	0	T	C	T	T	T	T	T	T	C	T	T	T	T	T	T	T	T	T	T	T	H	T	T	T	T	T	T	T	T	T	T	T	T	T	T	T	T	T	H	T	T	T	T	T	T	T
JAX00412644	16	4700186	1	A	C	A	A	A	A	A	C	C	A	C	A	A	A	A	A	A	A	A	A	H	A	A	A	A	A	A	A	A	A	A	A	A	C	A	A	A	H	H	A	A	A	A	H	H	A
JAX00412647	16	4749423	0	A	G	A	A	A	A	A	A	G	A	A	A	A	A	A	A	A	A	A	A	H	A	A	A	A	A	A	A	A	A	A	A	A	A	A	A	A	A	H	A	A	A	A	A	A	A
JAX00065974	16	4749528	1	A	G	G	A	A	G	A	G	G	A	G	A	A	A	A	A	G	A	A	A	H	A	A	G	G	A	G	A	A	A	A	G	A	G	A	G	H	H	G	G	H	G	A	G	G	A
JAX00065975	16	4754060	0	A	G	G	A	A	G	A	G	G	A	G	A	A	A	A	A	G	A	A	A	H	A	A	G	G	A	G	A	A	A	A	G	A	G	A	G	H	H	G	G	H	G	A	G	G	A
JAX00065976	16	4759441	0	G	A	A	G	G	A	G	G	G	G	G	G	G	G	G	G	A	G	G	G	G	G	G	A	A	G	A	G	G	G	G	A	G	G	G	A	H	G	H	A	H	A	G	H	H	G
JAX00412649	16	4765362	0	C	T	C	C	C	C	C	T	C	C	T	C	C	C	C	C	C	C	C	C	C	C	C	C	C	C	C	C	C	C	C	C	C	T	C	C	C	H	C	C	C	C	C	C	C	C
JAX00412651	16	4778998	1	G	A	G	G	G	G	G	A	G	G	A	G	G	G	G	G	G	G	G	G	G	G	G	G	G	G	G	G	G	G	G	G	G	A	G	G	G	H	G	G	G	G	G	H	H	G
JAX00065978	16	4779080	0	A	G	G	A	A	G	A	A	G	A	A	A	A	A	A	A	G	A	A	A	H	A	A	G	G	A	G	A	A	A	A	G	A	A	A	G	H	A	G	G	H	G	A	H	H	A
JAX00412652	16	4780818	0	T	A	T	T	T	T	T	A	T	T	A	T	T	T	T	T	T	T	T	T	T	T	T	T	T	T	T	T	T	T	T	T	T	A	T	T	T	A	T	T	T	T	T	H	H	T
JAX00412653	16	4783459	0	A	G	A	A	A	A	A	A	G	A	A	A	A	A	A	A	A	A	A	A	H	A	A	A	A	A	A	A	A	A	A	A	A	A	A	A	A	A	H	A	A	A	A	A	A	A
JAX00065980	16	4818098	0	G	A	G	G	G	G	G	A	A	G	H	G	G	G	G	G	G	G	G	G	A	G	G	G	G	G	G	G	G	G	G	G	G	A	G	G	G	H	A	G	G	G	G	H	H	G
JAX00065981	16	4818610	0	T	C	T	T	T	T	T	T	C	T	T	T	T	T	T	T	T	T	H	T	T	T	T	T	T	T	T	T	T	T	T	T	T	T	T	T	T	T	H	T	T	T	T	T	T	T
JAX00065982	16	4819976	1	T	C	T	T	T	T	T	C	C	C	C	T	C	T	T	H	T	T	C	T	H	C	T	T	T	T	T	T	C	T	C	T	T	C	T	T	H	H	H	T	T	T	T	H	H	T
JAX00412656	16	4822035	0	A	G	A	A	A	A	A	G	G	G	G	A	G	A	A	H	A	A	G	A	H	G	A	A	A	A	A	A	G	A	G	A	A	G	A	A	H	H	H	A	A	A	A	H	H	A
JAX00065983	16	4844219	1	T	C	T	T	T	T	T	C	C	T	C	T	T	T	T	T	T	T	T	T	H	T	T	T	T	T	T	T	T	T	T	T	T	C	T	T	T	H	H	T	T	T	T	H	H	T
JAX00412662	16	4854494	0	A	T	A	A	A	A	A	A	T	A	A	A	A	A	A	A	A	A	A	A	H	A	A	A	A	A	A	A	A	A	A	A	A	A	A	A	A	A	H	A	A	A	A	A	A	A
JAX00208214	16	4855219	0	G	A	G	G	G	G	G	G	A	G	G	G	G	G	G	G	G	G	G	G	H	G	G	G	G	G	G	G	G	G	G	G	G	G	G	G	G	G	H	G	G	G	G	G	G	G
JAX00208215	16	4855338	0	G	C	G	G	G	G	G	G	C	G	G	G	G	G	G	G	G	G	G	G	H	G	G	G	G	G	G	G	G	G	G	G	G	G	G	G	G	G	H	G	G	G	G	G	G	G
JAX00208216	16	4855441	1	G	T	G	G	G	G	G	G	T	G	G	G	G	G	G	G	G	G	G	G	H	G	G	G	G	G	G	G	G	G	G	G	G	G	G	G	G	G	H	G	G	G	G	G	G	G
JAX00065984	16	4874739	1	A	G	A	A	A	A	A	G	G	A	G	A	A	A	A	A	A	A	A	A	H	A	A	A	A	A	A	A	A	A	A	A	A	G	A	A	A	H	H	A	A	A	A	H	H	A
JAX00065985	16	4875554	0	G	A	A	G	G	G	G	G	G	G	G	G	G	G	G	G	A	G	G	G	G	G	G	G	A	G	G	G	G	G	G	A	G	G	G	A	G	G	H	A	H	G	G	H	G	G
JAX00065986	16	4892560	1	A	G	G	A	A	A	A	G	G	A	G	A	A	A	A	A	G	A	A	A	H	A	A	A	G	A	A	A	A	A	A	G	A	G	A	G	A	H	G	G	H	A	A	G	H	A
JAX00412665	16	4894632	1	G	A	G	G	G	G	G	A	G	G	A	G	G	G	G	G	G	G	G	G	G	G	G	G	G	G	G	G	G	G	G	G	G	A	G	G	G	H	G	G	G	G	G	H	H	G
JAX00412666	16	4898799	1	G	A	G	G	G	G	G	A	G	G	A	G	G	G	G	G	G	G	G	G	G	G	G	G	G	G	G	G	G	G	G	G	G	A	G	G	G	H	G	G	G	G	G	H	H	G
JAX00065987	16	4908881	1	A	G	A	A	A	A	A	G	G	A	G	A	A	A	A	A	A	A	A	A	H	A	A	A	A	A	A	A	A	A	A	A	A	G	A	A	A	H	H	A	A	A	A	H	H	A
JAX00065988	16	4909366	0	G	A	G	G	G	G	G	G	A	G	G	G	G	G	G	G	G	G	G	G	H	G	G	G	G	G	G	G	G	G	G	G	G	G	G	G	G	G	H	G	G	G	G	G	G	G
JAX00412667	16	4922479	1	T	C	T	T	T	T	T	T	C	T	T	T	T	T	T	T	T	T	T	T	H	T	T	T	T	T	T	T	T	T	T	T	T	T	T	T	T	T	H	T	T	T	T	T	T	T
JAX00065989	16	4940981	0	T	A	A	T	T	A	T	A	A	T	A	T	T	T	T	T	A	T	T	T	H	T	T	A	A	T	A	T	T	T	T	A	T	A	T	A	H	H	A	A	H	A	T	A	A	T
JAX00065990	16	4941248	0	T	C	C	T	T	C	T	C	C	T	C	H	T	T	H	T	C	H	T	T	H	T	T	C	C	T	C	T	T	T	T	C	T	C	T	C	H	H	C	C	H	C	T	C	C	T
JAX00065991	16	4944771	0	T	C	C	T	T	C	T	C	C	T	C	T	T	T	T	T	C	T	T	T	H	T	T	C	C	T	C	T	T	T	T	C	T	C	T	C	H	H	C	C	H	C	T	C	C	T
JAX00412670	16	4949195	1	A	G	A	A	A	G	A	A	A	A	A	A	A	A	A	A	A	A	A	A	A	A	A	G	A	A	G	A	A	A	A	A	A	A	A	A	H	A	A	A	A	G	A	A	H	A
JAX00065992	16	4961790	1	G	A	G	G	G	A	G	G	G	G	G	G	G	G	G	G	G	G	G	G	G	G	G	A	G	G	A	G	G	G	G	G	G	G	G	G	H	G	G	G	G	A	G	G	H	G
JAX00412672	16	4961918	1	T	C	T	T	T	T	T	T	C	T	T	T	T	T	T	T	T	T	T	T	H	T	T	T	T	T	T	T	T	T	T	T	T	T	T	T	T	T	H	T	T	T	T	T	T	T
JAX00412673	16	4962047	1	T	C	T	T	T	T	T	T	C	T	T	T	T	T	T	T	T	T	T	T	H	T	T	T	T	T	T	T	T	T	T	T	T	T	T	T	T	T	H	T	T	T	T	T	T	T
JAX00412674	16	4974298	0	G	A	G	G	G	G	G	G	A	G	G	G	G	G	G	G	G	G	G	G	H	G	G	G	G	G	G	G	G	G	G	G	G	G	G	G	G	G	H	G	G	G	G	G	G	G
JAX00065994	16	4980911	1	G	A	G	G	G	G	G	G	A	G	G	G	G	G	G	G	G	G	G	G	H	G	G	G	G	G	G	G	G	G	G	G	G	G	G	G	G	G	H	G	G	G	G	G	G	G
JAX00412675	16	4982158	0	T	G	T	T	T	T	T	G	G	T	G	T	T	T	T	T	T	T	T	T	H	T	T	T	T	T	T	T	T	T	T	T	T	G	T	T	T	H	T	T	T	T	T	H	H	T
JAX00412676	16	4983017	1	G	C	G	G	G	G	G	C	C	G	C	G	G	G	G	G	G	G	G	G	H	G	G	G	G	G	G	G	G	G	G	G	G	C	G	G	G	H	H	G	G	G	G	H	H	G
JAX00208219	16	4983381	0	G	A	G	G	G	G	G	A	A	G	A	G	G	G	G	G	G	G	G	G	H	G	G	G	G	G	G	G	G	G	G	G	G	A	G	G	G	H	H	G	G	G	G	H	H	G
JAX00065995	16	5016660	1	G	A	G	G	G	G	G	G	A	G	G	G	G	G	G	G	G	G	G	G	H	G	G	G	G	G	G	G	G	G	G	G	G	G	G	G	G	G	H	G	G	G	G	G	G	G
JAX00065996	16	5016939	1	C	T	C	C	C	C	C	C	T	C	C	C	C	C	C	C	C	C	C	C	H	C	C	C	C	C	C	C	C	C	C	C	C	C	C	C	C	C	H	C	C	C	C	C	C	C
JAX00208220	16	5017163	1	T	C	T	T	T	T	T	C	C	T	C	T	T	T	T	T	T	T	T	T	H	T	T	T	T	T	T	T	T	T	T	T	T	C	T	T	T	H	H	T	T	T	T	H	H	T
JAX00412681	16	5025380	1	C	T	C	C	C	T	C	T	T	C	T	C	C	C	C	C	C	C	C	C	H	C	C	T	C	C	T	C	C	C	C	C	C	T	C	C	H	H	H	C	C	T	C	H	T	C
JAX00412682	16	5025888	1	C	T	C	C	C	C	C	C	T	C	C	C	C	C	C	C	C	C	C	C	H	C	C	C	C	C	C	C	C	C	C	C	C	C	C	C	C	C	H	C	C	C	C	C	C	C
JAX00412683	16	5025955	1	T	C	T	T	T	C	T	C	C	T	C	T	T	T	T	T	T	T	T	T	H	T	T	C	T	T	C	T	T	T	T	T	T	C	T	T	H	H	H	T	T	C	T	H	C	T
JAX00412685	16	5027604	0	A	C	A	A	A	A	A	C	C	A	C	A	A	A	A	A	A	A	A	A	H	A	A	A	A	A	A	A	A	A	A	A	A	C	A	A	A	H	A	A	A	A	A	H	H	A
JAX00208222	16	5047306	0	G	A	G	G	G	G	G	G	A	G	G	G	G	G	G	G	G	G	G	G	H	G	G	G	G	G	G	G	G	G	G	G	G	G	G	G	G	G	H	G	G	G	G	G	G	G
JAX00412687	16	5059345	0	C	A	C	C	C	C	C	A	C	C	A	C	C	C	C	C	C	C	C	C	C	C	C	C	C	C	C	C	C	C	C	C	C	A	C	C	C	H	C	C	C	C	C	H	H	C
JAX00065998	16	5061129	0	G	A	G	G	G	G	G	G	A	G	G	G	G	G	G	G	G	G	G	G	H	G	G	G	G	G	G	G	G	G	G	G	G	G	G	G	G	G	H	G	G	G	G	G	G	G
JAX00066001	16	5092808	0	A	C	A	A	A	C	A	A	A	A	A	A	A	A	A	A	A	A	A	A	A	A	A	C	A	A	C	A	A	A	A	A	A	A	A	A	C	A	A	A	A	C	A	A	H	A
JAX00412691	16	5094459	1	A	G	A	A	A	A	A	G	G	A	G	A	A	A	A	A	A	A	A	A	H	A	A	A	A	A	A	A	A	A	A	A	A	G	A	A	A	H	H	A	A	A	A	H	H	A
JAX00066002	16	5094478	1	G	A	G	G	G	A	G	G	G	G	G	G	G	G	G	G	G	G	G	G	G	G	G	A	G	G	A	G	G	G	G	G	G	G	G	G	H	G	G	G	G	A	G	G	H	G
JAX00066003	16	5097545	0	A	G	A	A	A	G	A	G	G	A	G	A	A	A	A	A	A	A	A	A	H	A	A	G	A	A	G	A	A	A	A	A	A	G	A	A	H	H	H	A	A	G	A	H	G	A
JAX00066004	16	5130385	1	A	G	A	A	A	G	A	G	G	A	G	A	A	A	A	A	A	A	A	A	H	A	A	G	A	A	G	A	A	A	A	A	A	G	A	A	H	H	H	A	A	G	A	H	G	A
JAX00412696	16	5134457	0	T	A	T	T	T	T	T	T	A	T	T	T	T	T	T	T	T	T	T	T	H	T	T	T	T	T	T	T	T	T	T	T	T	T	T	T	T	T	H	T	T	T	T	T	T	T
JAX00412698	16	5157910	1	C	T	C	C	C	C	C	C	T	C	C	C	C	C	C	C	C	C	C	C	H	C	C	C	C	C	C	C	C	C	C	C	C	C	C	C	C	C	H	C	C	C	C	C	C	C
JAX00066006	16	5158070	1	A	G	A	A	A	G	A	A	A	A	A	A	A	A	A	A	A	A	A	A	A	A	A	G	A	A	G	A	A	A	A	A	A	A	A	A	H	A	A	A	A	G	A	A	H	A
JAX00412699	16	5158261	0	G	A	G	G	G	A	G	G	G	G	G	G	G	G	G	G	G	G	G	G	G	G	G	A	G	G	A	G	G	G	G	G	G	G	G	G	H	G	G	G	G	A	G	G	H	G
JAX00412702	16	5162835	0	A	G	A	A	A	G	A	A	A	A	A	A	A	A	A	A	A	A	A	A	A	A	A	G	A	A	G	A	A	A	A	A	A	A	A	A	H	A	A	A	A	G	A	A	H	A
JAX00412703	16	5163468	0	G	T	G	G	G	G	G	T	T	G	T	G	G	G	G	G	G	G	G	G	H	G	G	G	G	G	G	G	G	G	G	G	G	T	G	G	G	H	H	G	G	G	G	H	H	G
JAX00066008	16	5164792	0	C	G	C	C	C	G	C	G	C	C	G	C	C	C	C	C	C	C	C	C	C	C	C	G	C	C	G	C	C	C	C	C	C	G	C	C	H	H	C	C	C	G	C	H	G	C
JAX00066009	16	5164854	0	T	C	T	T	T	C	T	C	C	T	C	T	T	T	T	T	T	T	T	T	T	T	T	C	T	T	C	T	T	T	T	T	T	C	T	T	H	H	T	T	T	C	T	T	C	T
JAX00208226	16	5219832	1	T	G	T	T	T	T	T	T	G	T	T	T	T	T	T	T	T	T	T	T	H	T	T	T	T	T	T	T	T	T	T	T	T	T	T	T	T	T	H	T	T	T	T	T	T	T
JAX00412707	16	5224328	0	G	A	G	G	G	G	G	G	A	G	G	G	G	G	G	G	G	G	G	G	H	G	G	G	G	G	G	G	G	G	G	G	G	G	G	G	G	G	H	G	G	G	G	G	G	G
JAX00412709	16	5228144	1	G	T	G	G	G	G	G	T	T	G	T	G	G	G	G	G	G	G	G	G	H	G	G	G	G	G	G	G	G	G	G	G	G	T	G	G	G	H	H	G	G	G	G	H	H	G
JAX00066011	16	5229880	1	G	A	A	G	G	G	G	G	G	G	G	G	G	G	G	G	A	G	G	G	G	G	G	G	A	G	G	G	G	G	G	A	G	G	G	A	G	G	H	A	H	G	G	H	G	G
JAX00412710	16	5230791	1	C	G	C	C	C	C	C	G	C	C	G	C	C	C	C	C	C	C	C	C	C	C	C	C	C	C	C	C	C	C	C	C	C	G	C	C	C	H	C	C	C	C	C	H	H	C
JAX00412711	16	5231442	0	G	A	A	G	G	G	G	G	A	G	G	G	G	G	G	G	A	G	G	G	H	G	G	G	A	G	G	G	G	G	G	A	G	G	G	A	G	G	A	A	H	G	G	H	G	G
JAX00066014	16	5246107	1	C	T	T	C	C	T	C	C	C	C	C	C	C	C	C	C	T	C	C	C	C	C	C	T	T	C	T	C	C	C	C	T	C	C	C	T	H	C	H	T	H	T	C	H	H	C
JAX00412713	16	5250147	0	C	T	C	C	C	C	C	T	C	C	T	C	C	C	C	C	C	C	C	C	C	C	C	C	C	C	C	C	C	C	C	C	C	T	C	C	C	H	C	C	C	C	C	H	H	C
JAX00412714	16	5265791	0	A	G	A	A	A	A	A	G	G	G	G	A	G	A	A	H	A	A	A	A	H	G	A	A	A	A	A	A	G	A	G	A	A	G	A	A	H	H	H	A	A	A	A	H	H	A
JAX00412716	16	5273275	0	G	A	G	G	G	G	G	G	G	A	G	G	A	G	G	H	G	G	G	G	G	A	G	G	G	G	G	G	A	G	A	G	G	G	G	G	H	G	G	G	G	G	G	G	G	G
JAX00412718	16	5286275	0	T	C	T	T	T	T	T	C	C	C	C	T	C	T	T	H	T	T	T	T	T	C	T	T	T	T	T	T	C	T	C	T	T	C	T	T	H	H	H	T	T	T	T	H	H	T
JAX00412719	16	5290335	0	C	T	T	C	C	T	C	C	C	C	C	C	C	C	C	C	T	C	C	C	C	C	C	T	T	C	T	C	C	C	C	T	C	C	C	T	H	C	H	T	H	T	C	H	H	C
JAX00412720	16	5292662	0	C	T	T	C	C	T	C	C	C	C	C	C	C	C	C	C	T	C	C	C	C	C	C	T	T	C	T	C	C	C	C	T	C	C	C	T	H	C	H	T	H	T	C	H	H	C
JAX00066016	16	5293193	0	T	G	G	T	T	G	T	G	G	T	G	T	T	T	T	T	G	T	T	T	H	T	T	G	G	T	G	T	T	T	T	G	T	G	T	G	H	T	G	G	H	G	T	G	G	T
JAX00066017	16	5299308	0	G	A	A	G	G	A	G	G	G	G	H	G	G	G	G	G	A	G	G	G	G	G	H	A	A	G	A	G	G	G	G	A	G	G	G	A	H	G	A	A	H	A	G	H	H	G
JAX00066018	16	5299648	1	A	C	C	A	A	C	A	C	A	A	C	A	A	A	A	A	C	A	A	A	A	A	A	C	C	A	C	A	A	A	A	C	A	C	A	C	H	H	H	C	H	C	A	C	C	A
JAX00412723	16	5300020	0	G	T	G	G	G	G	G	T	G	G	T	G	G	G	G	G	G	G	G	G	G	G	G	G	G	G	G	G	G	G	G	G	G	T	G	G	G	H	G	G	G	G	G	H	H	G
JAX00412724	16	5321921	1	A	G	A	A	A	A	A	G	G	A	G	A	A	A	A	A	A	A	A	A	H	A	A	A	A	A	A	A	A	A	A	A	A	G	A	A	A	H	H	A	A	A	A	H	H	A
JAX00412725	16	5324488	1	C	G	G	C	C	G	C	G	G	C	G	C	C	C	C	C	G	C	C	C	H	C	C	G	G	C	G	C	C	C	C	G	C	G	C	G	H	H	G	G	H	G	C	G	G	C
JAX00066020	16	5330324	0	A	C	C	A	A	C	A	C	C	C	C	A	C	A	A	H	C	H	A	A	H	C	H	C	C	A	C	H	C	A	C	C	A	C	A	C	C	H	C	C	H	C	A	C	C	A
JAX00066021	16	5333302	0	T	C	C	T	T	C	T	C	C	C	C	T	C	T	T	H	C	T	T	T	H	C	T	C	C	T	C	T	C	T	C	C	T	C	T	C	C	H	C	C	H	C	T	C	C	T
JAX00412727	16	5334089	0	C	G	G	C	C	G	C	C	C	G	C	C	G	C	C	H	G	C	C	C	C	G	C	G	G	C	G	C	G	C	G	G	C	C	C	G	G	C	H	G	H	G	C	H	H	C
JAX00412728	16	5334434	0	G	C	G	G	G	G	G	G	C	G	G	G	G	G	G	G	G	G	G	G	H	G	G	G	G	G	G	G	G	G	G	G	G	G	G	G	G	G	H	G	G	G	G	G	G	G
JAX00412731	16	5369597	1	A	G	A	A	A	A	A	G	G	A	G	A	A	A	A	A	A	A	A	A	H	A	A	A	A	A	A	A	A	A	A	A	A	G	A	A	A	H	H	A	A	A	A	H	H	A
JAX00208229	16	5378801	0	C	T	C	C	C	C	C	T	T	C	T	H	H	H	H	H	C	H	H	C	H	C	C	C	C	C	C	C	C	C	C	C	H	T	C	C	C	H	H	C	C	C	C	H	H	C
JAX00412733	16	5380951	0	G	A	G	G	G	G	G	G	A	G	G	G	G	G	G	G	G	G	G	G	H	G	G	G	G	G	G	G	G	G	G	G	G	G	G	G	G	G	H	G	G	G	G	G	G	G
JAX00066023	16	5380965	0	C	T	C	C	C	C	C	T	C	C	T	C	C	C	C	C	C	C	C	C	C	C	C	C	C	C	C	C	C	C	C	C	C	T	C	C	C	H	C	C	C	C	C	H	H	C
JAX00066025	16	5413699	1	T	G	T	T	T	T	T	G	G	T	G	T	T	T	T	T	T	T	T	T	H	T	T	T	T	T	T	T	T	T	T	T	T	G	T	T	T	H	H	T	T	T	T	H	H	T
JAX00412737	16	5417873	1	C	A	C	C	C	C	C	A	C	C	A	C	C	C	C	C	C	C	C	C	C	C	C	C	C	C	C	C	C	C	C	C	C	A	C	C	C	H	C	C	C	C	C	H	H	C
JAX00412738	16	5418983	0	G	A	G	G	G	G	G	G	A	G	G	G	G	G	G	G	G	G	G	G	A	G	G	G	G	G	G	G	G	G	G	G	G	G	G	G	G	G	H	G	G	G	G	G	G	G
JAX00066026	16	5420742	1	G	A	G	G	G	G	G	G	A	G	G	G	G	G	G	G	G	G	G	G	H	G	G	G	G	G	G	G	G	G	G	G	G	G	G	G	G	G	H	G	G	G	G	G	G	G
JAX00066027	16	5421083	1	T	C	T	T	T	T	T	C	C	T	C	T	T	T	T	T	T	T	T	T	H	T	T	T	T	T	T	T	T	T	T	T	T	C	T	T	T	H	H	T	T	T	T	H	H	T
JAX00412739	16	5422041	0	T	C	T	T	T	T	T	T	C	T	T	T	T	T	T	T	T	T	T	T	H	T	T	T	T	T	T	T	T	T	T	T	T	T	T	T	T	T	H	T	T	T	T	T	T	T
JAX00208230	16	5441554	1	G	A	G	G	G	G	G	A	A	G	A	G	G	G	G	G	G	G	G	G	H	G	G	G	G	G	G	G	G	G	G	G	G	A	G	G	G	H	H	G	G	G	G	H	H	G
JAX00066028	16	5454344	0	A	G	A	A	A	A	A	A	G	A	A	A	A	A	A	A	A	A	A	A	H	A	A	A	A	A	A	A	A	A	A	A	A	A	A	A	A	A	H	A	A	A	A	A	A	A
JAX00412740	16	5469457	1	G	A	G	G	G	G	G	G	A	G	G	G	G	G	G	G	G	G	G	G	H	G	G	G	G	G	G	G	G	G	G	G	G	G	G	G	G	G	H	G	G	G	G	G	G	G
JAX00412741	16	5469699	1	G	A	G	G	G	G	G	G	A	G	G	G	G	G	G	G	G	G	G	G	H	G	G	G	G	G	G	G	G	G	G	G	G	G	G	G	G	G	H	G	G	G	G	G	G	G
JAX00412742	16	5479172	0	A	G	A	A	A	A	A	G	G	A	G	A	A	A	A	A	A	A	A	A	H	A	A	A	A	A	A	A	A	A	A	A	A	G	A	A	A	H	H	A	A	A	A	H	H	A
JAX00208232	16	5490872	1	T	C	T	T	T	T	T	C	C	T	C	T	T	T	T	T	T	T	T	T	H	T	T	T	T	T	T	T	T	T	T	T	T	C	T	T	T	H	H	T	T	T	T	H	H	T
JAX00066031	16	5503143	1	A	G	A	A	A	A	A	G	G	A	G	A	A	A	A	A	A	A	A	A	H	A	A	A	A	A	A	A	A	A	A	A	A	G	A	A	A	H	H	A	A	A	A	H	H	A
JAX00208233	16	5503377	1	C	T	C	C	C	C	C	C	T	C	C	C	C	C	C	C	C	C	C	C	H	C	C	C	C	C	C	C	C	C	C	C	C	C	C	C	C	C	H	C	C	C	C	C	C	C
JAX00066032	16	5503455	0	C	T	C	C	C	C	C	C	T	C	C	C	C	C	C	C	C	C	C	C	H	C	C	C	C	C	C	C	C	C	C	C	C	C	C	C	C	C	H	C	C	C	C	C	C	C
JAX00412747	16	5511824	0	T	C	T	T	T	T	T	C	C	T	C	T	T	T	T	T	T	T	T	T	H	T	T	T	T	T	T	T	T	T	T	T	T	C	T	T	T	H	H	T	T	T	T	H	H	T
JAX00412748	16	5513369	1	G	C	G	G	G	G	G	C	G	G	C	G	G	G	G	G	G	G	G	G	G	G	G	G	G	G	G	G	G	G	G	G	G	C	G	G	G	H	G	G	G	G	G	H	H	G
JAX00412749	16	5513398	1	G	A	G	G	G	G	G	G	A	G	G	G	G	G	G	G	G	G	G	G	H	G	G	G	G	G	G	G	G	G	G	G	G	G	G	G	G	G	H	G	G	G	G	G	G	G
JAX00412750	16	5519230	0	T	C	T	T	T	T	T	C	T	T	C	T	T	T	T	T	T	T	T	T	T	T	T	T	T	T	T	T	T	T	T	T	T	C	T	T	T	H	T	T	T	T	T	H	H	T
JAX00188190	16	5522228	1	T	G	G	T	G	G	G	G	T	G	G	G	G	T	G	G	G	T	G	G	T	G	H	G	G	G	G	T	G	T	G	G	G	G	G	G	G	G	H	G	G	G	G	G	G	T
JAX00412751	16	5523642	0	C	T	T	C	T	T	T	C	C	T	C	T	T	C	T	T	T	C	T	T	C	T	H	T	T	T	T	C	T	C	T	T	T	C	T	T	T	H	H	T	T	T	T	H	H	C
JAX00188192	16	5524397	1	A	G	G	A	G	G	G	A	A	G	A	G	G	A	G	G	G	A	G	G	A	G	H	G	G	G	G	A	G	A	G	G	G	A	G	G	G	H	H	G	G	G	G	H	H	A
JAX00412752	16	5524981	0	G	A	G	G	G	G	G	G	G	A	G	G	A	G	G	H	G	G	G	G	G	A	G	G	G	G	G	G	A	G	A	G	G	G	G	G	H	G	G	G	G	G	G	G	G	G
JAX00412753	16	5530125	1	A	G	G	A	G	G	G	G	A	G	G	G	G	A	G	G	G	A	G	G	A	G	H	G	G	G	G	A	G	A	G	G	G	G	G	G	G	G	H	G	G	G	G	G	G	A
JAX00066034	16	5538472	1	A	C	A	A	C	A	C	A	A	A	A	C	A	A	C	H	A	A	C	C	A	A	H	A	A	C	A	A	A	A	A	A	C	A	C	A	A	H	A	A	H	A	C	A	A	A
JAX00066036	16	5540300	1	C	T	C	C	T	C	T	C	C	C	C	T	C	C	T	H	C	C	T	T	C	C	H	C	C	T	C	C	C	C	C	C	T	C	T	C	C	H	C	C	H	C	T	C	C	C
JAX00412755	16	5548368	0	G	A	G	G	G	G	G	A	G	G	A	G	G	G	G	G	G	G	G	G	G	G	G	G	G	G	G	G	G	G	G	G	G	A	G	G	G	H	G	G	G	G	G	H	H	G
JAX00412756	16	5548715	1	A	G	G	A	G	G	G	G	G	G	G	G	G	A	G	G	G	A	G	G	H	G	H	G	G	G	G	A	G	A	G	G	G	G	G	G	G	G	G	G	G	G	G	G	G	A
JAX00066037	16	5565490	1	G	T	G	G	T	G	T	G	G	G	G	T	G	G	T	H	G	G	T	T	G	G	H	G	G	T	G	G	G	G	G	G	T	G	T	G	G	H	G	G	H	G	T	G	G	G
JAX00412757	16	5574198	1	A	G	G	A	G	G	G	G	A	G	G	G	G	A	G	G	G	A	G	G	A	G	H	G	G	G	G	A	G	A	G	G	G	G	G	G	G	G	H	G	G	G	G	G	G	A
JAX00066038	16	5577082	1	T	A	A	T	A	A	A	A	A	A	A	A	A	T	A	A	A	T	A	A	H	A	H	A	A	A	A	T	A	T	A	A	A	A	A	A	A	A	A	A	A	A	A	A	A	T
JAX00412759	16	5581673	0	T	C	T	T	T	T	T	T	C	T	T	T	T	T	T	T	T	T	T	T	H	T	T	T	T	T	T	T	T	T	T	T	T	T	T	T	T	T	T	T	T	T	T	T	T	T
JAX00066039	16	5583956	0	A	G	G	A	G	G	G	G	G	G	G	G	G	A	G	G	G	A	G	G	H	G	H	G	G	G	G	A	G	A	G	G	G	G	G	G	G	G	G	G	G	G	G	G	G	A
JAX00412760	16	5584485	1	G	A	A	G	A	A	A	A	A	A	A	A	A	G	A	A	A	G	A	A	H	A	H	A	A	A	A	G	A	G	A	A	A	A	A	A	A	A	A	A	A	A	A	A	A	G
JAX00412761	16	5588793	1	G	A	G	G	G	G	G	G	A	G	G	G	G	G	G	G	G	G	G	G	H	G	G	G	G	G	G	G	G	G	G	G	G	G	G	G	G	G	H	G	G	G	G	G	G	G
JAX00412762	16	5591145	1	T	C	T	T	T	T	T	C	T	T	C	T	T	T	T	T	T	T	T	T	T	T	T	T	T	T	T	T	T	T	T	T	T	C	T	T	T	H	T	T	T	T	T	H	H	T
JAX00412763	16	5613478	0	T	C	C	T	C	C	C	C	C	C	C	C	C	T	C	C	C	T	C	C	H	C	H	C	C	C	C	T	C	T	C	C	C	C	C	C	C	C	C	C	C	C	C	C	C	T
JAX00066040	16	5616281	0	C	T	C	C	T	C	T	C	C	C	C	T	C	C	T	H	C	C	T	T	C	C	H	C	C	T	C	C	C	C	C	C	T	C	T	C	C	H	C	C	H	C	T	C	C	C
JAX00412765	16	5619556	0	A	G	G	A	G	G	G	A	A	G	A	G	G	A	G	G	G	A	G	G	A	G	H	G	G	G	G	A	G	A	G	G	G	A	G	G	G	H	H	G	G	G	G	H	H	A
JAX00412766	16	5626397	1	C	T	T	C	T	T	T	T	C	T	T	T	T	C	T	T	T	C	T	T	C	T	H	T	T	T	T	C	T	C	T	T	T	T	T	T	T	T	H	T	T	T	T	T	T	C
JAX00412767	16	5627241	0	C	T	T	C	C	T	C	C	C	T	C	C	T	C	C	H	T	C	C	C	C	T	C	T	T	C	T	C	T	C	T	T	C	C	C	T	T	C	H	T	H	T	C	H	H	C
JAX00066042	16	5629313	0	T	A	T	T	A	T	A	T	T	T	T	A	T	T	A	H	T	T	A	A	T	T	H	T	T	A	T	T	T	T	T	T	A	T	A	T	T	H	T	T	H	T	A	T	T	T
JAX00412768	16	5651441	0	T	C	T	T	T	T	T	C	T	T	C	T	T	T	T	T	T	H	T	T	T	T	T	T	T	T	T	T	T	T	T	T	T	C	T	T	T	H	T	T	T	T	T	H	H	T
JAX00066044	16	5657488	1	G	C	G	G	C	G	C	G	G	G	G	C	G	G	C	H	G	G	C	C	G	G	H	G	G	C	G	G	G	G	G	G	C	G	C	G	G	H	G	G	H	G	C	G	G	G
JAX00412770	16	5658993	0	C	G	G	C	G	G	G	G	G	G	G	G	G	C	G	G	G	C	G	G	H	G	H	G	G	G	G	C	G	C	G	G	G	G	G	G	G	G	G	G	G	G	G	G	G	C
JAX00412771	16	5661117	1	T	C	C	T	C	C	C	C	C	C	C	C	C	T	C	C	C	T	C	C	H	C	H	C	C	C	C	T	C	T	C	C	C	C	C	C	C	C	C	C	C	C	C	C	C	T
JAX00412774	16	5683274	1	C	T	T	C	C	T	C	C	C	C	C	C	C	C	C	C	T	C	C	C	C	C	C	T	T	C	T	C	C	C	C	T	C	C	C	T	H	C	H	T	H	T	C	H	H	C
JAX00412775	16	5684538	1	C	T	T	C	C	T	C	C	C	C	C	C	C	C	C	C	T	C	C	C	C	C	C	T	T	C	T	C	C	C	C	T	C	C	C	T	H	C	H	T	H	T	C	H	H	C
JAX00412777	16	5689420	1	C	T	C	C	C	C	C	C	T	C	C	C	C	C	C	C	C	C	C	C	H	C	C	C	C	C	C	C	C	C	C	C	C	C	C	C	C	C	H	C	C	C	C	C	C	C
JAX00412778	16	5697605	1	T	C	C	T	C	C	C	T	T	C	T	C	C	T	C	C	C	T	C	C	T	C	H	C	C	C	C	T	C	T	C	C	C	T	C	C	C	H	H	C	C	C	C	H	H	T
JAX00412780	16	5700175	1	A	G	G	A	G	G	G	A	A	G	A	G	G	A	G	G	G	A	G	G	A	G	H	G	G	G	G	A	G	A	G	G	G	A	G	G	G	H	H	G	G	G	G	H	H	A
JAX00066046	16	5703842	1	G	A	G	G	A	G	A	G	G	G	G	A	G	G	A	H	G	G	A	A	G	G	H	G	G	A	G	G	G	G	G	G	A	G	A	G	G	H	G	G	H	G	A	G	G	G
JAX00412782	16	5715675	0	G	A	G	G	G	G	G	G	G	A	G	G	A	G	G	H	G	G	G	G	G	A	G	G	G	G	G	G	A	G	A	G	G	G	G	G	H	G	G	G	G	G	G	G	G	G
JAX00412783	16	5716070	0	C	T	C	C	C	C	C	C	C	T	C	C	T	C	C	H	C	C	C	C	C	T	C	C	C	C	C	C	T	C	T	C	C	C	C	C	H	C	C	C	C	C	C	C	C	C
JAX00412784	16	5717129	0	T	C	C	T	T	C	T	C	T	C	C	T	C	T	T	H	C	T	T	T	T	C	T	C	C	T	C	T	C	T	C	C	T	C	T	C	C	H	H	C	H	C	T	C	C	T
JAX00412785	16	5718752	0	T	C	C	T	C	C	C	C	T	C	C	C	C	T	C	C	C	T	C	C	T	C	H	C	C	C	C	T	C	T	C	C	C	C	C	C	C	C	H	C	C	C	C	C	C	T
JAX00412786	16	5719832	0	C	A	A	C	C	A	C	A	C	A	A	C	A	C	C	H	A	C	C	C	C	A	C	A	A	C	A	C	A	C	A	A	C	A	C	A	A	H	H	A	H	A	C	A	A	C
JAX00412788	16	5733448	0	G	A	A	G	G	A	G	G	G	G	G	G	G	G	G	G	A	G	G	G	G	G	G	A	A	G	A	G	G	G	G	A	G	G	G	A	H	G	H	A	H	A	G	H	H	G
JAX00412789	16	5736390	0	T	C	T	T	T	T	T	T	C	T	T	T	T	T	T	T	T	T	T	T	H	T	T	T	T	T	T	T	T	T	T	T	T	T	T	T	T	T	H	T	T	T	T	T	T	T
JAX00066049	16	5736637	0	T	A	T	T	A	T	A	A	T	A	A	A	A	T	A	A	T	T	A	A	T	A	H	T	T	A	T	T	A	T	A	T	A	A	A	T	H	A	T	T	H	T	A	H	H	T
JAX00412791	16	5736831	1	C	T	C	C	C	C	C	C	T	C	C	C	C	C	C	C	C	C	C	C	H	C	C	C	C	C	C	C	C	C	C	C	C	C	C	C	C	C	H	C	C	C	C	C	C	C
JAX00412792	16	5741398	1	C	T	C	C	C	C	C	T	C	C	T	C	C	C	C	C	C	C	C	C	C	C	C	C	C	C	C	C	C	C	C	C	C	T	C	C	C	H	C	C	C	C	C	H	H	C
JAX00066051	16	5759299	1	T	G	T	T	G	T	G	T	T	G	T	G	G	T	G	G	T	T	G	G	T	G	H	T	T	G	T	T	G	T	G	T	G	T	G	T	H	H	T	T	H	T	G	T	T	T
JAX00412794	16	5763323	1	C	T	C	C	T	C	T	T	C	C	T	T	C	C	T	H	C	C	T	T	C	C	H	C	C	T	C	C	C	C	C	C	T	T	T	C	C	T	C	C	H	C	T	H	H	C
JAX00412795	16	5763389	0	T	C	C	T	T	C	T	T	T	C	T	T	C	T	T	H	C	T	T	T	T	C	T	C	C	T	C	T	C	T	C	C	T	T	T	C	C	T	H	C	H	C	T	H	H	T
JAX00412797	16	5770423	0	C	T	T	C	T	T	T	T	C	T	T	T	T	C	T	T	T	C	T	T	C	T	H	T	T	T	T	C	T	C	T	T	T	T	T	T	T	T	H	T	T	T	T	T	T	C
JAX00412798	16	5770828	1	C	T	T	C	C	T	C	C	C	T	C	C	T	C	C	H	T	C	C	C	C	T	C	T	T	C	T	C	T	C	T	T	C	C	C	T	T	C	H	T	H	T	C	H	H	C
JAX00066052	16	5771876	1	G	A	G	G	A	G	A	G	G	A	G	A	A	G	A	A	G	G	A	A	G	A	H	G	G	A	G	G	A	G	A	G	A	G	A	G	H	H	G	G	H	G	A	G	G	G
JAX00066053	16	5771910	1	G	A	G	G	A	G	A	G	G	G	G	A	G	G	A	H	G	G	A	A	G	G	H	G	G	A	G	G	G	G	G	G	A	G	A	G	G	H	G	G	H	G	A	G	G	G
JAX00066054	16	5772792	1	C	T	C	C	T	C	T	C	C	C	C	T	C	C	T	H	C	C	T	T	C	C	H	C	C	T	C	C	C	C	C	C	T	C	T	C	C	H	C	C	H	C	T	C	C	C
JAX00412800	16	5773800	0	A	C	C	A	C	C	C	C	C	C	C	C	C	A	C	C	C	A	C	C	H	C	H	C	C	H	C	A	C	A	C	C	C	C	C	C	C	C	C	C	C	C	C	C	C	A
JAX00412801	16	5779151	0	C	T	T	C	T	T	T	C	C	C	C	T	C	C	T	H	T	C	T	T	C	C	H	T	T	T	T	C	C	C	C	T	T	C	T	T	H	H	H	T	T	T	T	H	T	C
JAX00412802	16	5781754	1	G	C	G	G	G	G	G	G	G	C	G	G	C	G	G	H	G	G	G	G	G	C	G	G	G	G	G	G	C	G	C	G	G	G	G	G	H	G	G	G	G	G	G	G	G	G
JAX00412804	16	5788735	1	C	T	T	C	C	T	C	C	C	C	C	C	C	C	C	C	T	C	C	C	C	C	C	T	T	C	T	C	C	C	C	T	C	C	C	T	H	C	H	T	H	T	C	H	H	C
JAX00412806	16	5796259	0	C	T	C	C	C	C	C	T	C	C	T	C	C	C	C	C	C	C	C	C	C	C	C	C	C	C	C	C	C	C	C	C	C	T	C	C	C	H	C	C	C	C	C	H	H	C
JAX00066056	16	5813653	0	G	T	T	G	T	T	T	T	T	T	T	T	T	G	T	T	T	G	T	T	H	T	H	T	T	T	T	G	T	G	T	T	T	T	T	T	T	T	T	T	T	T	T	T	T	G
JAX00412808	16	5823052	0	G	A	G	G	G	G	G	G	A	G	G	G	G	G	G	G	G	G	G	G	H	G	G	G	G	G	G	G	G	G	G	G	G	G	G	G	G	G	H	G	G	G	G	G	G	G
JAX00412809	16	5823252	0	A	G	G	A	G	G	G	G	G	G	G	G	G	A	G	G	G	A	G	G	H	G	H	G	G	G	G	A	G	A	G	G	G	G	G	G	G	G	G	G	G	G	G	G	G	A
JAX00066057	16	5825489	0	C	A	A	C	C	A	C	C	C	C	C	C	C	C	C	C	A	C	C	C	C	C	C	A	A	C	A	C	C	C	C	A	C	C	C	A	H	C	H	A	H	A	C	H	H	C
JAX00412810	16	5831406	1	T	C	C	T	C	C	C	C	C	C	C	C	C	T	C	C	C	T	C	C	H	C	H	C	C	C	C	T	C	T	C	C	C	C	C	C	C	C	C	C	C	C	C	C	C	T
JAX00412811	16	5832910	0	C	T	T	C	T	T	T	C	C	T	C	T	T	C	T	T	T	C	T	T	C	T	H	T	T	T	T	C	T	C	T	T	T	C	T	T	T	H	H	T	T	T	T	H	H	C
JAX00412814	16	5841381	1	C	T	T	C	T	T	T	C	T	T	C	T	T	C	T	T	T	C	T	T	H	T	H	T	T	T	T	C	T	C	T	T	T	C	T	T	T	H	T	T	T	T	T	H	H	C
JAX00412815	16	5841448	1	T	G	G	T	G	G	G	T	G	G	T	G	G	T	G	G	G	T	G	G	H	G	H	G	G	G	G	T	G	T	G	G	G	T	G	G	G	H	G	G	G	G	G	H	H	T
JAX00412818	16	5846230	1	G	T	G	G	G	G	G	T	G	G	T	G	G	G	G	G	G	G	G	G	G	G	G	G	G	G	G	G	G	G	G	G	G	T	G	G	G	H	G	G	G	G	G	H	H	G
JAX00412819	16	5847291	1	T	C	T	T	T	T	T	T	C	T	T	T	T	T	T	T	T	T	T	T	H	T	T	T	T	T	T	T	T	T	T	T	T	T	T	T	T	T	H	T	T	T	T	T	T	T
JAX00066058	16	5861405	0	G	T	T	G	T	T	T	T	G	T	T	T	T	G	T	T	T	G	T	T	G	T	H	T	T	T	T	G	T	G	T	T	T	T	T	T	T	T	H	T	T	T	T	T	T	G
JAX00412822	16	5865852	1	C	A	A	C	A	A	A	C	C	A	C	A	A	C	A	A	A	C	A	A	C	A	H	A	A	A	A	C	A	C	A	A	A	C	A	A	A	H	H	A	A	A	A	H	H	C
JAX00412823	16	5866109	1	C	G	C	C	C	C	C	G	G	C	G	C	C	C	C	C	C	C	C	C	H	C	C	C	C	C	C	C	C	C	C	C	C	G	C	C	C	H	H	C	C	C	C	H	H	C
JAX00066060	16	5868421	0	C	T	C	C	T	C	T	C	C	C	C	T	C	C	T	H	C	C	T	T	C	C	H	C	C	T	C	C	C	C	C	C	T	C	T	C	C	H	C	C	H	C	T	C	C	C
JAX00412825	16	5868828	0	C	T	C	C	C	C	C	T	C	C	T	C	C	C	C	C	C	C	C	C	C	C	C	C	C	C	C	C	C	C	C	C	C	T	C	C	C	C	C	C	C	C	C	H	H	C
JAX00412826	16	5877848	1	G	A	A	G	A	A	A	A	G	A	A	A	A	G	A	A	A	G	A	A	G	A	H	A	A	A	A	G	A	G	A	A	A	A	A	A	A	A	H	A	A	A	A	A	A	G
JAX00412827	16	5878755	0	G	A	G	G	G	G	G	G	A	G	G	G	G	G	G	G	G	G	G	G	H	G	G	G	G	G	G	G	G	G	G	G	G	G	G	G	G	G	H	G	G	G	G	G	G	G
JAX00412828	16	5879641	1	T	C	C	T	T	C	T	T	T	T	T	T	T	T	T	T	C	T	T	T	T	T	T	C	C	T	C	T	T	T	T	C	T	T	T	C	H	T	H	C	H	C	T	H	H	T
JAX00412829	16	5881149	0	T	C	C	T	C	C	C	C	C	C	C	C	C	T	C	C	C	T	C	C	H	C	H	C	C	C	C	T	C	T	C	C	C	C	C	C	C	C	C	C	C	C	C	C	C	T
JAX00066061	16	5890329	0	C	A	C	C	A	C	A	C	C	A	C	A	A	C	A	A	C	C	A	A	C	A	H	C	C	A	C	C	A	C	A	C	A	C	A	C	H	H	C	C	H	C	A	C	C	C
JAX00412830	16	5894387	0	C	T	C	C	C	C	C	T	C	C	T	C	C	C	C	C	C	C	C	C	C	C	C	C	C	C	C	C	C	C	C	C	C	T	C	C	C	T	C	C	C	C	C	T	T	C
JAX00412831	16	5894685	0	C	T	C	C	C	C	C	C	C	T	C	C	T	C	C	H	C	C	C	C	C	T	C	C	C	C	C	C	T	C	T	C	C	C	C	C	H	C	C	C	C	C	C	C	C	C
JAX00066062	16	5901654	1	C	G	C	C	G	C	G	C	C	C	C	G	C	C	G	H	C	C	G	G	C	C	H	C	C	G	C	C	C	C	C	C	G	C	G	C	C	H	C	C	H	C	G	C	C	C
JAX00412834	16	5901959	0	C	T	C	C	C	C	C	T	C	C	T	C	C	C	C	C	C	C	C	C	C	C	C	C	C	C	C	C	C	C	C	C	C	T	C	C	C	H	C	C	C	C	C	H	H	C
JAX00066063	16	5910593	0	C	T	C	C	T	C	T	C	C	T	C	T	T	C	T	T	C	C	T	T	C	T	H	C	C	T	C	C	T	C	T	C	T	C	T	C	H	H	C	C	H	C	T	C	C	C
JAX00412835	16	5915264	1	G	A	G	G	G	G	G	G	A	G	G	G	G	G	G	G	G	G	G	G	H	G	G	G	G	G	G	G	G	G	G	G	G	G	G	G	G	G	H	G	G	G	G	G	G	G
JAX00412837	16	5917242	0	G	A	G	G	A	G	A	A	G	A	A	A	A	G	A	A	G	G	A	A	G	A	H	G	G	A	G	G	A	G	A	G	A	A	A	G	H	A	G	G	H	G	A	H	H	G
JAX00412838	16	5917380	1	T	C	T	T	C	T	C	C	T	C	C	C	C	T	C	C	T	T	C	C	T	C	H	T	T	C	T	T	C	T	C	T	C	C	C	T	H	C	T	T	H	T	C	H	H	T
JAX00412839	16	5917489	1	T	C	T	T	T	T	T	C	T	T	C	T	T	T	T	T	T	T	T	T	T	T	T	T	T	T	T	T	T	T	T	T	T	C	T	T	T	H	T	T	T	T	T	H	H	T
JAX00412840	16	5918335	0	A	G	G	A	G	G	G	G	A	G	G	G	G	A	G	G	G	A	G	G	A	G	H	G	G	G	G	H	G	A	G	G	G	G	G	G	G	G	H	G	G	G	G	G	G	A
JAX00412841	16	5964122	0	T	G	G	T	G	G	G	G	T	G	G	G	G	T	G	G	G	T	G	G	T	G	H	G	G	G	G	T	G	T	G	G	G	G	G	G	G	G	H	G	G	G	G	G	G	T
JAX00066067	16	5964135	1	A	G	A	A	G	A	G	A	A	G	A	G	G	A	G	G	A	A	G	G	A	G	H	A	A	G	A	A	G	A	G	A	G	A	G	A	H	H	A	A	H	A	G	A	A	A
JAX00066069	16	5970219	1	G	A	G	G	A	G	A	G	G	G	G	A	G	G	A	H	G	G	A	A	G	G	H	G	G	A	G	G	G	G	G	G	A	G	A	G	G	H	G	G	H	G	A	G	G	G
JAX00412842	16	5971278	1	G	A	A	G	A	A	A	G	G	A	G	A	A	G	A	A	A	G	A	A	G	A	H	A	A	A	A	G	A	G	A	A	A	G	A	A	A	H	H	A	A	A	A	H	H	G
JAX00412846	16	5987755	1	T	C	C	T	C	C	C	C	C	C	C	C	C	T	C	C	C	T	C	C	H	C	H	C	C	C	C	T	C	T	C	C	C	C	C	C	C	C	C	C	C	C	C	C	C	T
JAX00412847	16	5987933	0	G	A	A	G	G	A	G	G	G	G	G	G	G	G	G	G	A	G	G	G	G	G	G	A	A	G	A	G	G	G	G	A	G	G	G	A	H	G	H	A	H	A	G	H	H	G
JAX00412848	16	6000125	0	C	T	C	C	C	C	C	T	C	C	T	C	C	C	C	C	C	C	C	C	C	C	C	C	C	C	C	C	C	C	C	C	C	T	C	C	C	H	C	C	C	C	C	H	H	C
JAX00412851	16	6004283	1	A	G	G	A	G	G	G	G	A	G	G	G	G	A	G	G	G	A	G	G	A	G	H	G	G	G	G	A	G	A	G	G	G	G	G	G	G	G	H	G	G	G	G	G	G	A
JAX00412856	16	6009304	1	C	A	C	C	C	C	C	A	A	C	A	C	C	C	C	C	C	C	C	C	H	C	C	C	C	C	C	C	C	C	C	C	C	A	C	C	C	H	H	C	C	C	C	H	H	C
JAX00066070	16	6009528	1	G	A	G	G	A	G	A	A	A	G	A	A	G	G	A	H	G	G	A	A	H	G	H	G	G	A	G	G	G	G	G	G	A	A	A	G	G	A	H	G	H	G	A	H	H	G
JAX00066071	16	6014518	0	G	A	G	G	A	G	A	G	G	G	G	A	G	G	A	G	G	G	A	A	G	G	H	G	G	A	G	G	G	G	G	G	A	G	A	G	G	H	G	G	H	G	A	G	G	G
JAX00066072	16	6021162	1	G	A	G	G	A	G	A	G	G	G	G	A	G	G	A	H	G	G	A	A	G	G	H	G	G	A	G	G	G	G	G	G	A	G	A	G	G	H	G	G	H	G	A	G	G	G
JAX00412859	16	6032503	0	T	A	T	T	T	T	T	T	A	T	T	T	T	T	T	T	T	T	T	T	H	T	T	T	T	T	T	T	T	T	T	T	T	T	T	T	T	T	H	T	T	T	T	T	T	T
JAX00412861	16	6043119	1	A	C	A	A	A	A	A	C	A	A	C	A	A	A	A	A	A	A	A	A	A	A	A	A	A	A	A	A	A	A	A	A	A	C	A	A	A	H	A	A	A	A	A	H	H	A
JAX00412862	16	6050198	1	G	A	G	G	G	G	G	G	A	G	G	G	G	G	G	G	G	G	G	G	H	G	G	G	G	G	G	G	G	G	G	G	G	G	G	G	G	G	H	G	G	G	G	G	G	G
JAX00412863	16	6053383	0	G	A	A	G	G	A	G	G	G	G	G	G	G	G	G	G	A	G	G	G	G	G	G	A	A	G	A	G	G	G	G	A	G	G	G	A	H	G	H	A	H	A	G	H	H	G
JAX00412864	16	6053682	0	G	A	A	G	A	A	A	A	G	G	A	A	G	G	A	H	A	G	A	A	G	G	H	A	A	A	A	G	G	G	G	A	A	A	A	A	H	A	H	A	A	A	A	A	A	G
JAX00066074	16	6055232	1	A	G	A	A	G	A	G	A	A	G	A	G	G	A	G	G	A	A	G	G	A	G	H	A	A	G	A	A	G	A	G	A	G	A	G	A	H	H	A	A	H	A	G	A	A	A
JAX00066075	16	6066537	0	G	T	T	G	G	T	G	G	G	G	G	G	G	G	G	G	T	G	G	G	G	G	G	T	T	G	T	G	G	G	G	T	G	G	G	T	H	G	H	T	H	T	G	H	H	G
JAX00412867	16	6069081	0	T	C	C	T	C	C	C	C	T	C	C	C	C	T	C	C	C	T	C	C	T	C	C	C	C	C	C	T	C	T	C	C	C	C	C	C	C	C	C	C	C	C	C	C	C	T
JAX00412868	16	6069937	0	C	T	C	C	C	C	C	C	C	T	C	C	T	C	C	H	C	C	C	C	C	T	C	C	C	C	C	C	T	C	T	C	C	C	C	C	H	C	C	C	C	C	C	C	C	C
JAX00412870	16	6078746	1	A	G	G	A	G	G	G	G	G	G	G	G	G	A	G	G	G	A	G	G	H	G	H	G	G	G	G	A	G	A	G	G	G	G	G	G	G	G	G	G	G	G	G	G	G	A
JAX00412871	16	6095408	0	A	G	A	A	A	A	A	G	A	A	G	A	A	A	A	A	A	A	A	A	A	A	A	A	A	A	A	A	A	A	A	A	A	G	A	A	A	H	A	A	A	A	A	H	H	A
JAX00066076	16	6097983	1	G	A	A	G	A	A	A	G	G	G	G	A	G	G	A	H	A	G	A	A	G	G	H	A	A	A	A	G	G	G	G	A	A	G	A	A	H	H	H	A	A	A	A	H	H	G
JAX00066077	16	6098029	0	G	C	C	G	C	C	C	G	G	C	G	C	C	G	C	C	C	G	C	C	G	C	H	C	C	C	C	G	C	G	C	C	C	G	C	C	C	H	H	C	C	C	C	H	H	G
JAX00066078	16	6104473	1	C	T	T	C	T	T	T	C	C	T	C	T	T	C	T	T	T	C	T	T	C	T	H	T	T	T	T	C	T	C	T	T	T	C	T	T	T	H	H	T	T	T	T	H	H	C
JAX00412874	16	6122212	1	C	T	C	C	C	C	C	C	T	C	C	C	C	C	C	C	C	C	C	C	H	C	C	C	C	C	C	C	C	C	C	C	C	C	C	C	C	C	H	C	C	C	C	C	C	C
JAX00412875	16	6125200	0	G	C	C	G	C	C	C	C	G	C	C	C	C	G	C	C	C	G	C	C	G	C	H	C	C	C	C	G	C	G	C	C	C	C	C	C	C	C	H	C	C	C	C	C	C	G
JAX00412879	16	6132737	0	T	C	C	T	C	C	C	T	C	T	T	C	T	T	C	H	C	T	C	C	H	T	H	C	C	C	C	T	T	T	T	C	C	T	C	C	H	H	C	C	C	C	C	H	H	T
JAX00412880	16	6136248	1	G	A	A	G	A	A	A	G	G	G	G	A	G	G	A	H	A	G	A	A	G	G	H	A	A	A	A	G	G	G	G	A	A	G	A	A	H	H	H	A	A	A	A	H	H	G
JAX00412881	16	6136728	1	C	T	T	C	T	T	T	C	C	C	C	T	C	C	T	H	T	C	T	T	C	C	H	T	T	T	T	C	C	C	C	T	T	C	T	T	H	H	H	T	T	T	T	H	H	C
JAX00412882	16	6136918	0	T	G	T	T	T	T	T	G	T	G	G	T	G	T	T	H	T	T	T	T	T	G	T	T	T	T	T	T	G	T	G	T	T	G	T	T	H	H	T	T	T	T	T	H	H	T
JAX00412883	16	6137586	1	T	C	T	T	T	T	T	C	T	C	C	T	C	T	T	H	T	T	T	T	T	C	T	T	T	T	T	T	C	T	C	T	T	C	T	T	H	H	T	T	T	T	T	H	H	T
JAX00412884	16	6149163	0	G	A	A	G	G	A	G	G	G	A	G	G	A	G	G	H	A	G	G	G	G	A	G	A	A	G	A	G	A	G	A	A	G	G	G	A	A	G	H	A	H	A	G	H	G	G
JAX00066079	16	6150070	0	C	A	C	C	A	C	A	C	C	C	C	A	C	C	A	H	C	C	A	A	C	C	H	C	C	A	C	C	C	C	C	C	A	C	A	C	C	H	C	C	H	C	A	C	C	C
JAX00066080	16	6151472	0	C	T	C	C	T	C	T	C	C	C	C	T	C	C	T	H	C	C	T	T	C	C	H	C	C	T	C	C	C	C	C	C	T	C	T	C	C	H	C	C	H	C	T	C	C	C
JAX00066081	16	6151865	1	A	G	A	A	G	A	G	A	A	A	A	G	A	A	G	H	A	A	G	G	A	A	H	A	A	G	A	A	A	A	A	A	G	A	G	A	A	H	A	A	H	A	G	A	A	A
JAX00412885	16	6154881	0	A	G	G	A	G	G	G	G	G	G	G	G	G	A	G	G	G	A	G	G	H	G	H	G	G	G	G	A	G	A	G	G	G	G	G	G	G	G	G	G	G	G	G	G	G	A
JAX00412886	16	6181386	0	T	C	T	T	T	T	T	T	C	T	T	T	T	T	T	T	T	T	T	T	H	T	T	T	T	T	T	T	T	T	T	T	T	T	T	T	T	T	H	T	T	T	T	T	T	T
JAX00066084	16	6188057	0	C	T	C	C	T	C	T	C	C	C	C	T	C	C	T	H	C	C	T	T	C	C	H	C	C	T	C	C	C	C	C	C	T	C	T	C	C	H	C	C	H	C	T	C	C	C
JAX00412888	16	6188552	1	G	A	A	G	G	A	G	G	G	A	G	G	A	G	G	H	A	G	G	G	G	A	G	A	A	G	A	G	A	G	A	A	G	G	G	A	A	G	H	A	H	A	G	H	H	G
JAX00412891	16	6215676	1	G	T	T	G	T	T	T	T	T	T	T	T	T	G	T	T	T	G	T	T	H	T	H	T	T	T	T	G	T	G	T	T	T	T	T	T	T	T	T	T	T	T	T	T	T	G
JAX00066086	16	6218200	1	A	C	A	A	C	A	C	A	A	A	A	C	A	A	C	H	A	A	C	C	A	A	H	A	A	C	A	A	A	A	A	A	C	A	C	A	A	H	A	A	H	A	C	A	A	A
JAX00412892	16	6218425	0	G	A	G	G	G	G	G	G	G	A	G	G	A	G	G	H	G	G	G	G	G	A	G	G	G	G	G	G	A	G	A	G	G	G	G	G	H	G	G	G	G	G	G	G	G	G
JAX00066087	16	6218825	0	C	T	T	C	T	T	T	C	C	T	C	T	T	C	T	T	T	C	T	T	C	T	H	T	T	T	T	C	T	C	T	T	T	C	T	T	T	H	H	T	T	T	T	H	H	C
JAX00412893	16	6224537	1	G	T	T	G	T	T	T	G	G	T	G	T	T	G	T	T	T	G	T	T	G	T	H	T	T	T	T	G	T	G	T	T	T	G	T	T	T	H	H	T	T	T	T	H	H	G
JAX00412894	16	6227516	1	G	C	G	G	G	G	G	G	C	G	G	G	G	G	G	G	G	G	G	G	H	G	G	G	G	G	G	G	G	G	G	G	G	G	G	G	G	G	H	G	G	G	G	G	G	G
JAX00412895	16	6237137	0	G	T	T	G	G	T	G	G	G	G	G	G	G	G	G	G	T	G	G	G	G	G	G	T	T	G	T	G	G	G	G	T	G	G	G	T	H	G	H	T	H	T	G	H	H	G
JAX00412896	16	6239116	0	T	C	C	T	C	C	C	C	T	C	C	C	C	T	C	C	C	T	C	C	T	C	T	C	C	C	C	T	C	T	C	C	C	C	C	C	C	C	T	C	C	C	C	C	C	T
JAX00412897	16	6243016	0	A	G	G	A	G	G	G	G	G	G	G	G	G	A	G	G	G	A	G	G	H	G	H	G	G	G	G	A	G	A	G	G	G	G	G	G	G	G	G	G	G	G	G	G	G	A
JAX00412899	16	6250471	0	G	A	G	G	G	G	G	A	G	G	A	G	G	G	G	G	G	G	G	G	G	G	G	G	G	G	G	G	G	G	G	G	G	A	G	G	G	H	G	G	G	G	G	H	H	G
JAX00412900	16	6251748	1	T	C	C	T	T	C	T	C	T	C	C	T	C	T	T	H	C	T	T	T	T	C	T	C	C	T	C	T	C	T	C	C	T	C	T	C	C	H	H	C	H	C	T	C	C	T
JAX00412901	16	6251827	0	G	T	T	G	G	T	G	G	G	T	G	G	T	G	G	H	T	G	G	G	G	T	G	T	T	G	T	G	T	G	T	T	G	G	G	T	T	G	H	T	H	T	G	H	H	G
JAX00412902	16	6255527	1	A	G	G	A	A	G	A	A	G	G	A	A	G	A	A	H	G	A	A	A	H	G	A	G	G	A	G	A	G	A	G	G	A	A	A	G	G	A	G	G	H	G	A	H	H	A
JAX00412903	16	6255969	1	T	G	T	T	T	T	T	T	T	G	T	T	G	T	T	H	T	T	T	T	T	G	T	T	T	T	T	T	G	T	G	T	T	T	T	T	H	T	T	T	T	T	T	T	T	T
JAX00066088	16	6261491	0	G	A	G	G	A	G	A	G	G	G	G	A	G	G	A	H	G	G	A	A	G	G	H	G	G	A	G	G	G	G	G	G	A	G	A	G	G	H	G	G	H	G	A	G	G	G
JAX00066089	16	6265984	0	C	T	C	C	T	C	T	T	C	T	T	T	T	C	T	T	C	C	T	T	C	T	H	C	C	T	C	C	T	C	T	C	T	T	T	C	H	T	C	C	H	C	T	H	H	C
JAX00066090	16	6266392	1	A	G	A	A	G	A	G	A	A	G	A	G	G	A	G	G	A	A	G	G	A	G	H	A	A	G	A	A	G	A	G	A	G	A	G	A	H	H	A	A	H	A	G	A	A	A
JAX00412904	16	6266434	1	C	T	T	C	C	T	C	C	C	C	C	C	C	C	C	C	T	C	C	C	C	C	C	T	T	C	T	C	C	C	C	T	C	C	C	T	H	C	H	T	H	T	C	H	H	C
JAX00412905	16	6280739	0	A	G	A	A	A	A	A	G	G	A	H	A	A	A	A	A	A	A	A	A	H	A	A	A	A	A	A	A	A	A	A	A	A	G	A	A	A	H	H	A	A	A	A	H	H	A
JAX00412906	16	6288934	0	A	T	A	A	A	A	A	A	T	A	A	A	A	A	A	A	A	A	A	A	H	A	A	A	A	A	A	A	A	A	A	A	A	A	A	A	A	A	H	A	A	A	A	A	A	A
JAX00066091	16	6295883	0	A	G	A	A	G	A	G	A	A	A	A	G	A	A	G	H	A	A	G	G	A	A	H	A	A	G	A	A	A	A	A	A	G	A	G	A	A	H	A	A	H	A	G	A	A	A
JAX00066092	16	6298863	1	C	T	T	C	C	T	C	C	C	C	C	C	C	C	C	C	T	C	C	C	C	C	C	T	T	C	T	C	C	C	C	T	C	C	C	T	H	C	H	T	H	T	C	H	H	C
JAX00412907	16	6299180	1	C	T	T	C	T	T	T	T	C	T	T	T	T	C	T	T	T	C	T	T	C	T	H	T	T	T	T	C	T	C	T	T	T	T	T	T	T	T	H	T	T	T	T	T	T	C
JAX00412908	16	6299611	1	T	G	G	T	G	G	G	T	G	G	T	G	G	T	G	G	G	T	G	G	H	G	H	G	G	G	G	T	G	T	G	G	G	T	G	G	G	H	G	G	G	G	G	H	H	T
JAX00412909	16	6299854	1	C	T	C	C	C	C	C	T	C	C	T	C	C	C	C	C	C	C	C	C	C	C	C	C	C	C	C	C	C	C	C	C	C	T	C	C	C	H	C	C	C	C	C	H	H	C
JAX00412915	16	6331725	0	C	T	T	C	T	T	T	C	C	T	C	T	T	C	T	T	T	C	T	T	C	T	C	T	T	T	T	C	T	C	T	T	T	C	T	T	T	C	C	H	H	T	H	C	C	C
JAX00412916	16	6332988	1	C	T	C	C	T	C	T	T	C	C	T	T	C	C	T	H	C	C	T	T	C	C	H	C	C	T	C	C	C	C	C	C	T	T	T	C	C	T	C	C	H	C	T	H	H	C
JAX00412917	16	6335175	0	G	T	T	G	G	T	G	G	G	T	G	G	T	G	G	H	T	G	G	G	G	T	G	T	T	G	T	G	T	G	T	T	G	G	G	T	T	G	T	T	H	T	G	H	H	G
JAX00066094	16	6338024	0	A	G	A	A	G	A	G	A	A	A	A	G	A	A	G	H	A	A	G	G	A	A	H	A	A	G	A	A	A	A	A	A	G	A	G	A	A	H	A	A	H	A	G	A	A	A
JAX00412918	16	6338468	0	T	G	G	T	T	G	T	G	T	G	G	T	G	T	T	H	G	T	T	T	T	G	T	G	G	T	G	T	G	T	G	G	T	G	T	G	G	H	H	G	H	G	T	G	G	T
JAX00412920	16	6339155	1	A	G	G	A	G	G	G	G	A	G	G	G	G	A	G	G	G	A	G	G	A	G	H	G	G	G	G	A	G	A	G	G	G	G	G	G	G	G	H	G	G	G	G	G	G	A
JAX00066095	16	6339316	1	A	G	A	A	G	A	G	A	A	G	A	G	G	A	G	G	A	A	G	G	A	G	H	A	A	G	A	A	G	A	G	A	G	A	G	A	G	H	A	A	H	A	G	A	A	A
JAX00412921	16	6341712	0	C	T	T	C	C	T	C	C	C	C	H	C	C	C	C	C	T	C	C	C	C	C	C	T	T	C	T	C	C	C	C	T	C	C	C	T	C	C	H	T	H	T	C	H	H	C
JAX00412923	16	6345263	1	T	C	T	T	T	T	T	T	T	C	T	T	C	T	T	H	T	T	T	T	T	C	T	T	T	T	T	T	C	T	C	T	T	T	T	T	C	T	T	T	T	T	T	T	T	T
JAX00412924	16	6347106	1	G	A	G	G	G	G	G	G	A	G	G	G	G	G	G	G	G	G	G	G	H	G	G	G	G	G	G	G	G	G	G	G	G	G	G	G	G	G	H	G	G	G	G	G	G	G
JAX00412925	16	6349586	1	C	G	G	C	G	G	G	C	C	G	C	G	G	C	G	G	G	C	G	G	C	G	H	G	G	G	G	C	G	C	G	G	G	C	G	G	G	H	H	G	G	G	G	H	H	C
JAX00412927	16	6354228	0	T	C	T	T	T	T	T	C	T	T	C	T	T	T	T	T	T	T	T	T	T	T	T	T	T	T	T	T	T	T	T	T	T	C	T	T	T	H	T	T	T	T	T	H	H	T
JAX00412928	16	6368453	0	G	T	T	G	T	T	T	T	G	T	T	T	T	G	T	T	T	G	T	T	G	T	H	T	T	T	T	G	T	G	T	T	T	T	T	T	T	T	H	T	T	T	T	T	T	G
JAX00412929	16	6372147	0	T	C	C	T	C	C	C	C	T	C	C	C	C	T	C	C	C	T	C	C	T	C	H	C	C	C	C	T	C	T	C	C	C	C	C	C	C	C	H	C	C	C	C	C	C	T
JAX00066097	16	6372539	1	C	T	C	C	T	C	T	C	C	C	C	T	C	C	T	H	C	C	T	T	C	C	H	C	C	T	C	C	C	C	C	C	T	C	T	C	C	H	C	C	H	C	T	C	C	C
JAX00066098	16	6372637	0	A	C	A	A	C	A	C	A	A	A	A	C	A	A	C	H	A	A	C	C	A	A	H	A	A	C	A	A	A	A	A	A	C	A	C	A	A	H	A	A	H	A	C	A	A	A
JAX00066099	16	6375420	1	T	G	T	T	G	T	G	T	T	G	T	G	G	T	G	G	T	T	G	G	T	G	H	T	T	G	T	T	G	T	G	T	G	T	G	T	G	H	T	T	H	T	G	T	T	T
JAX00412930	16	6379848	0	C	T	C	C	C	C	C	T	C	C	T	C	C	C	C	C	C	C	C	C	C	C	C	C	C	C	C	C	C	C	C	C	C	T	C	C	C	H	C	C	C	C	C	H	H	C
JAX00412931	16	6379905	0	G	A	A	G	A	A	A	G	G	G	G	A	G	G	A	H	A	G	A	A	G	G	H	A	A	A	A	G	G	G	G	A	A	G	A	A	G	H	H	A	A	A	A	H	H	G
JAX00412932	16	6383008	0	A	G	G	A	G	G	G	G	G	G	G	G	G	A	G	G	G	A	G	G	H	G	H	G	G	G	G	H	G	A	G	G	G	G	G	G	G	G	G	G	G	G	G	G	G	A
JAX00412933	16	6389235	0	G	C	G	G	G	G	G	G	C	G	G	G	G	G	G	G	G	G	G	G	H	G	G	G	G	G	G	G	G	G	G	G	G	G	G	G	G	G	H	G	G	G	G	G	G	G
JAX00412935	16	6396730	1	C	T	C	C	C	C	C	C	C	T	C	C	T	C	C	H	C	C	C	C	C	T	C	C	C	C	C	C	T	C	T	C	C	C	C	C	T	C	C	C	C	C	C	C	C	C
JAX00412936	16	6397599	0	G	T	T	G	T	T	T	T	T	T	T	T	T	G	T	T	T	G	T	T	H	T	H	T	T	T	T	G	T	G	T	T	T	T	T	T	T	T	T	T	T	T	T	T	T	G
JAX00412937	16	6397968	0	A	T	T	A	A	T	A	A	A	T	A	A	T	A	A	H	T	A	A	A	A	T	A	T	T	A	T	A	T	A	T	T	A	A	A	T	T	A	H	T	H	T	A	H	H	A
JAX00412938	16	6399113	0	C	G	G	C	G	G	G	C	C	G	C	G	G	C	G	G	G	C	G	G	C	G	H	G	G	G	G	C	G	C	G	G	G	C	G	G	G	H	H	G	G	G	G	H	H	C
JAX00412940	16	6405669	1	A	C	C	A	C	C	C	A	A	C	A	C	C	A	C	C	C	A	C	C	A	C	H	C	C	C	C	A	C	A	C	C	C	A	C	C	C	H	H	C	C	C	C	H	H	A
JAX00412941	16	6410205	0	T	A	T	T	T	T	T	A	T	A	A	T	A	T	T	H	T	T	T	T	T	A	T	T	T	T	T	T	A	T	A	T	T	A	T	T	A	H	T	T	T	T	T	H	H	T
JAX00066100	16	6416122	1	C	T	C	C	T	C	T	C	C	C	C	T	C	C	T	H	C	C	T	T	C	C	H	C	C	T	C	C	C	C	C	C	T	C	T	C	C	H	C	C	H	C	T	C	C	C
JAX00412943	16	6416164	0	C	T	C	C	C	C	C	C	C	T	C	C	T	C	C	H	C	C	C	C	C	T	C	C	C	C	C	C	T	C	T	C	C	C	C	C	T	C	C	C	C	C	C	C	C	C
JAX00066101	16	6416740	1	C	G	C	C	G	C	G	C	C	C	C	G	C	C	G	H	C	C	G	G	C	C	H	C	C	G	C	C	C	C	C	C	G	C	G	C	C	H	C	C	H	C	G	C	C	C
JAX00066102	16	6419775	0	A	G	A	A	G	A	G	A	A	A	A	G	A	A	G	H	A	A	G	G	A	A	H	A	A	G	A	A	A	A	A	A	G	A	G	A	A	H	A	A	H	A	G	A	A	A
JAX00412946	16	6436459	1	G	A	G	G	A	G	A	G	G	G	G	A	G	G	A	H	G	G	A	A	G	G	H	G	G	A	G	G	G	G	G	G	A	G	A	G	G	H	G	G	H	G	A	G	G	G
JAX00412947	16	6438111	1	G	A	G	G	G	G	G	G	A	G	G	G	G	G	G	G	G	G	G	G	H	G	G	G	G	G	G	G	G	G	G	G	G	G	G	G	G	G	H	G	G	G	G	G	G	G
JAX00412948	16	6447428	1	C	T	T	C	C	T	C	C	C	C	C	C	C	C	C	C	T	C	C	C	C	C	C	T	T	C	T	C	C	C	C	T	C	C	C	T	C	C	H	T	H	T	C	H	H	C
JAX00412950	16	6448315	0	G	C	G	G	G	G	G	G	C	G	G	G	G	G	G	G	G	G	G	G	H	G	G	G	G	G	G	G	G	G	G	G	G	G	G	G	G	G	H	G	G	G	G	G	G	G
JAX00412951	16	6449685	0	G	C	C	G	C	C	C	G	G	C	G	C	C	G	C	C	C	G	C	C	G	C	H	C	C	C	C	G	C	G	C	C	C	G	C	C	C	H	H	C	C	C	C	H	H	G
JAX00412952	16	6449801	1	C	T	C	C	T	C	T	C	C	T	C	T	T	C	T	T	C	C	T	T	C	T	H	C	C	T	C	C	T	C	T	C	T	C	T	C	T	H	C	C	H	C	T	C	C	C
JAX00412954	16	6450592	1	T	G	T	T	T	T	T	G	T	T	G	T	T	T	T	T	T	T	T	T	T	T	T	T	T	T	T	T	T	T	T	T	T	G	T	T	T	H	T	T	T	T	T	H	H	T
JAX00412955	16	6467659	0	G	A	A	G	A	A	A	A	A	A	A	A	A	G	A	A	A	G	A	A	H	A	H	A	A	A	A	G	A	G	A	A	A	A	A	A	A	A	A	A	A	A	A	A	A	G
JAX00066103	16	6467766	0	G	A	G	G	A	G	A	G	G	G	G	A	G	G	A	H	G	G	A	A	G	G	H	G	G	A	G	G	G	G	G	G	A	G	A	G	G	H	G	G	H	G	A	G	G	G
JAX00066104	16	6467801	0	A	G	A	A	G	A	G	A	A	A	A	G	A	A	G	H	A	A	G	G	A	A	H	A	A	G	A	A	A	A	A	A	G	A	G	A	A	H	A	A	H	A	G	A	A	A
JAX00412956	16	6468334	0	T	A	A	T	A	A	A	A	T	A	A	A	A	T	A	A	A	T	A	A	T	A	H	A	A	A	A	T	A	T	A	A	A	A	A	A	A	A	H	A	A	A	A	A	A	T
JAX00412957	16	6468879	0	A	G	A	A	A	A	A	A	G	A	A	A	A	A	A	A	A	A	A	A	H	A	A	A	A	A	A	A	A	A	A	A	A	A	A	A	A	A	H	A	A	A	A	A	A	A
JAX00412958	16	6469826	0	T	G	G	T	G	G	G	G	G	G	G	G	G	T	G	G	G	T	G	G	H	G	H	G	G	G	G	T	G	T	G	G	G	G	G	G	G	G	G	G	G	G	G	G	G	T
JAX00412960	16	6479350	0	C	T	T	C	C	T	C	T	C	T	T	C	T	C	C	H	T	C	C	C	C	T	C	T	T	C	T	C	T	C	T	T	C	T	C	T	T	H	H	T	H	T	C	T	T	C
JAX00412961	16	6480399	0	G	A	A	G	G	A	G	A	G	A	H	G	H	G	G	H	A	G	G	G	G	A	G	A	A	G	A	G	A	G	A	A	G	A	G	A	A	H	H	A	H	A	G	A	A	G
JAX00412963	16	6487736	1	A	G	G	A	G	G	G	A	A	G	A	G	G	A	G	G	G	A	G	G	A	G	H	G	G	G	G	A	G	A	G	G	G	A	G	G	G	H	H	G	G	G	G	H	H	A
JAX00066106	16	6488445	1	C	T	C	C	T	C	T	C	C	C	C	T	C	C	T	H	C	C	T	T	C	C	H	C	C	T	C	C	C	C	C	C	T	C	T	C	C	H	C	C	H	C	T	C	C	C
JAX00066107	16	6488831	1	A	G	A	A	G	A	G	A	A	A	A	G	A	A	G	H	A	A	G	G	A	A	H	A	A	G	A	A	A	A	A	A	G	A	G	A	A	H	A	A	H	A	G	A	A	A
JAX00066108	16	6490285	0	C	A	C	C	A	C	A	C	C	C	C	A	C	C	A	H	C	C	A	A	C	C	H	C	C	A	C	C	C	C	C	C	A	C	A	C	C	H	C	C	H	C	A	C	C	C
JAX00412964	16	6490326	0	G	A	A	G	G	A	G	G	G	A	G	G	A	G	G	H	A	G	G	G	G	A	G	A	A	G	A	G	A	G	A	A	G	G	G	A	A	G	H	A	H	A	G	H	H	G
JAX00188194	16	6500582	0	C	T	T	C	T	T	T	T	T	T	T	T	T	C	T	T	T	C	T	T	H	T	H	T	T	T	T	C	T	C	T	T	T	T	T	T	T	T	T	T	T	T	T	T	T	C
JAX00412966	16	6504730	0	T	C	C	T	C	C	C	C	T	C	C	C	C	T	C	C	C	T	C	C	T	C	T	C	C	C	C	T	C	T	C	C	C	C	C	C	C	C	T	C	C	C	C	C	C	T
JAX00412967	16	6505760	1	G	A	G	G	G	G	G	A	G	G	A	G	G	G	G	G	G	G	G	G	G	G	G	G	G	G	G	G	G	G	G	G	G	A	G	G	G	H	G	G	G	G	G	H	H	G
JAX00412968	16	6506704	0	G	A	G	G	G	G	G	G	G	A	G	G	A	G	G	H	G	G	G	G	G	A	G	G	G	G	G	G	A	G	A	G	G	G	G	G	A	G	G	G	G	G	G	G	G	G
JAX00412969	16	6507049	0	A	T	A	A	A	A	A	T	A	A	T	A	A	A	A	A	A	A	A	A	A	A	A	A	A	A	A	A	A	A	A	A	A	T	A	A	A	H	A	A	A	A	A	H	H	A
JAX00412970	16	6511621	0	A	C	C	A	A	C	A	A	A	A	A	A	A	A	A	A	C	A	A	A	A	A	A	C	C	A	C	A	A	A	A	C	A	A	A	C	A	A	H	C	H	C	A	H	H	A
JAX00412971	16	6513254	1	G	A	A	G	A	A	A	A	G	A	A	A	A	G	A	A	A	G	A	A	G	A	H	A	A	A	A	G	A	G	A	A	A	A	A	A	A	A	H	A	A	A	A	A	A	G
JAX00412973	16	6514346	1	T	G	T	T	T	T	T	T	G	T	T	T	T	T	T	T	T	T	T	T	H	T	T	T	T	T	T	T	T	T	T	T	T	T	T	T	T	T	H	T	T	T	T	T	T	T
JAX00066110	16	6537727	1	G	A	G	G	A	G	A	G	G	G	G	A	G	G	A	H	G	G	A	A	G	G	H	G	G	A	G	G	G	G	G	G	A	G	A	G	G	H	G	G	H	G	A	G	G	G
JAX00412974	16	6538342	1	A	G	G	A	A	G	A	A	A	G	A	A	G	A	A	H	G	A	A	A	A	G	A	G	G	A	G	A	G	A	G	G	A	A	A	G	G	A	H	G	H	G	A	H	H	A
JAX00066111	16	6539093	0	A	T	A	A	T	A	T	A	A	A	T	T	A	A	T	H	A	A	T	T	A	A	H	A	A	T	A	A	A	A	A	A	T	A	T	A	A	H	A	A	H	A	T	A	A	A
JAX00412975	16	6540227	0	T	C	C	T	C	C	C	T	T	C	C	C	C	T	C	C	C	T	C	C	T	C	H	C	C	C	C	T	C	T	C	C	C	T	C	C	C	H	H	C	C	C	C	H	H	T
JAX00412976	16	6540330	0	T	A	A	T	A	A	A	T	T	A	A	A	A	T	A	A	A	T	A	A	T	A	H	A	A	A	A	T	A	T	A	A	A	T	A	A	A	H	H	A	A	A	A	H	H	T
JAX00412977	16	6542259	0	C	T	T	C	C	T	C	C	C	T	C	C	T	C	C	H	T	C	C	C	C	T	C	T	T	C	T	C	T	C	T	T	C	C	C	T	T	C	C	T	H	T	C	C	H	C
JAX00412979	16	6560316	0	G	A	G	G	G	G	G	A	A	G	G	G	G	G	G	G	G	G	G	G	H	G	G	G	G	G	G	G	G	G	G	G	G	A	G	G	G	H	H	G	G	G	G	H	H	G
JAX00066113	16	6569497	0	T	C	C	T	C	C	C	T	T	C	C	C	C	T	C	C	C	T	C	C	T	C	H	C	C	C	C	T	C	T	C	C	C	T	C	C	C	H	H	C	C	C	C	H	H	T
JAX00412981	16	6571245	1	T	G	G	T	G	G	G	G	G	G	G	G	G	T	G	G	G	T	G	G	H	G	H	G	G	G	G	T	G	T	G	G	G	G	G	G	G	G	G	G	G	G	G	G	G	T
JAX00066114	16	6576037	0	G	A	A	G	G	A	G	G	G	G	G	G	G	G	G	G	A	G	G	G	G	A	G	A	A	G	A	G	G	G	G	A	G	G	G	A	G	G	H	A	H	A	G	H	H	G
JAX00412983	16	6576142	0	T	C	C	T	C	C	C	C	C	C	H	C	C	T	C	C	C	T	C	C	C	C	H	C	C	C	C	T	C	H	C	C	C	C	C	C	C	C	C	C	C	C	C	C	C	H
JAX00412984	16	6597621	0	G	A	A	G	A	A	A	G	G	A	A	A	A	G	A	A	A	G	A	A	G	A	H	A	A	A	A	G	A	G	A	A	A	G	A	A	A	H	H	A	A	A	A	H	H	G
JAX00412988	16	6601218	1	G	T	G	G	G	G	G	G	G	T	G	G	T	G	G	H	G	G	G	G	G	G	G	G	G	G	G	G	T	G	T	G	G	G	G	G	T	G	G	G	G	G	G	G	G	G
JAX00412989	16	6604855	0	A	G	A	A	A	A	A	A	G	A	A	A	A	A	A	A	A	A	A	A	H	A	A	A	A	A	A	A	A	A	A	A	A	A	A	A	A	A	H	A	A	A	A	A	A	A
JAX00066115	16	6623788	1	G	A	A	G	A	A	A	G	G	A	A	A	A	G	A	A	A	G	A	A	G	A	H	A	A	A	A	G	A	G	A	A	A	G	A	A	A	H	H	A	A	A	A	H	H	G
JAX00412992	16	6648098	0	A	C	C	A	C	C	C	A	C	C	C	C	C	A	C	C	C	A	C	C	H	C	H	C	C	C	C	A	C	A	C	C	C	A	C	C	C	H	C	C	C	C	C	H	H	A
JAX00066118	16	6649031	1	A	C	A	A	C	A	C	A	A	A	C	C	A	A	C	H	A	A	C	C	A	A	H	A	A	C	A	A	A	A	A	A	C	A	C	A	A	H	A	A	H	A	C	A	A	A
JAX00412994	16	6656299	0	C	A	C	C	C	C	C	A	C	C	C	C	C	C	C	C	C	C	C	C	C	C	C	C	C	C	C	C	C	C	C	C	C	A	C	C	C	H	C	C	C	C	C	H	H	C
JAX00412995	16	6656426	0	G	A	G	G	G	G	G	A	G	G	G	G	G	G	G	G	G	G	G	G	G	G	G	G	G	G	G	G	G	G	G	G	G	A	G	G	G	H	G	G	G	G	G	H	H	G
JAX00412996	16	6656447	0	T	C	T	T	T	T	T	C	T	T	T	T	T	T	T	T	T	T	T	T	T	T	T	T	T	T	T	T	T	T	T	T	T	C	T	T	T	H	T	T	T	T	T	H	H	T
JAX00412997	16	6656653	1	G	A	A	G	A	A	A	A	G	A	A	A	A	G	A	A	A	G	A	A	G	A	H	A	A	A	A	G	A	G	A	A	A	A	A	A	A	A	H	A	A	A	A	A	A	G
JAX00066119	16	6666910	1	C	T	C	C	T	C	T	T	C	C	T	T	C	C	T	H	C	C	T	T	C	C	H	C	C	T	C	C	C	C	C	C	T	T	T	C	C	T	C	C	H	C	T	H	H	C
JAX00413000	16	6678267	0	T	C	C	T	T	C	T	T	T	T	T	T	T	T	T	T	C	T	T	T	T	C	T	C	C	T	C	T	T	T	T	C	T	T	T	C	T	T	H	C	H	C	T	H	H	T
JAX00413001	16	6678389	1	T	C	C	T	C	C	C	T	T	C	C	C	C	T	C	C	C	T	C	C	T	C	H	C	C	C	C	T	C	T	C	C	C	T	C	C	C	H	H	C	C	C	C	H	H	T
JAX00413003	16	6684727	0	G	A	G	G	G	G	G	G	A	G	G	G	G	G	G	G	G	G	G	G	H	G	G	G	G	G	G	G	G	G	G	G	G	G	G	G	G	G	H	G	G	G	G	G	G	G
JAX00413004	16	6692452	0	T	C	C	T	T	C	T	T	T	C	T	T	C	T	T	H	C	T	T	T	T	C	T	C	C	T	C	T	C	T	C	C	T	T	T	C	C	T	H	C	H	C	T	H	H	T
JAX00413005	16	6695123	0	A	C	A	A	A	A	A	C	C	A	A	A	A	A	A	A	A	A	A	A	H	A	A	A	A	A	A	A	A	A	A	A	A	C	A	A	A	H	H	A	A	A	A	H	H	A
JAX00066121	16	6698132	0	G	A	G	G	A	G	A	G	A	G	A	A	G	G	A	H	G	G	A	A	H	G	H	G	G	A	G	G	G	G	G	G	A	G	A	G	G	H	H	G	H	G	A	G	G	G
JAX00413006	16	6698665	0	T	C	C	T	T	C	T	C	C	C	T	T	C	T	T	H	C	T	T	T	H	C	T	C	C	T	C	T	C	T	C	C	T	C	T	C	C	H	C	C	H	C	T	C	C	T
JAX00413009	16	6705868	1	G	T	G	G	G	G	G	T	T	G	G	G	G	G	G	G	G	G	G	G	H	G	G	G	G	G	G	G	G	G	G	G	G	T	G	G	G	H	H	G	G	G	G	H	H	G
JAX00066122	16	6707096	0	G	A	G	G	A	G	A	G	G	G	A	A	G	G	A	H	G	G	A	A	G	G	H	G	G	A	G	G	G	G	G	G	A	G	A	G	G	A	G	G	H	G	A	G	G	G
JAX00413014	16	6725127	0	G	A	A	G	A	A	A	A	G	A	A	A	A	G	A	A	A	G	A	A	G	A	A	A	A	A	A	G	A	G	A	A	A	A	A	A	A	A	H	A	A	A	A	A	A	G
JAX00066124	16	6725603	0	G	A	G	G	A	G	A	G	G	G	A	A	G	G	A	H	G	G	A	A	G	G	H	G	G	A	G	G	G	G	G	G	A	G	A	A	G	H	G	G	H	G	A	G	G	G
JAX00413019	16	6741804	0	G	A	A	G	G	A	G	A	G	G	G	G	G	G	G	G	A	G	G	G	G	A	G	A	A	G	A	G	G	G	G	A	G	A	G	G	G	H	H	A	H	A	G	A	A	G
JAX00413020	16	6752598	0	C	T	C	C	C	C	C	C	T	C	C	C	C	C	C	C	C	C	C	C	H	C	C	C	C	C	C	C	C	C	C	C	C	C	C	C	C	C	H	C	C	C	C	C	C	C
JAX00066126	16	6753063	1	C	T	C	C	T	C	T	C	C	C	T	T	C	C	T	H	C	C	T	T	C	C	H	C	C	T	C	C	C	C	C	C	T	C	T	T	C	H	C	C	H	C	T	C	C	C
JAX00413021	16	6765868	1	C	G	C	C	C	C	C	G	C	C	C	C	C	C	C	C	C	C	C	C	C	C	C	C	C	C	C	C	C	C	C	C	C	G	C	C	C	H	C	C	C	C	C	H	H	C
JAX00413022	16	6768283	1	T	C	C	T	C	C	C	C	T	C	C	C	C	T	C	C	C	T	C	C	T	C	H	C	C	C	C	T	C	T	C	C	C	C	C	C	C	C	H	C	C	C	C	C	C	T
JAX00413024	16	6771925	0	A	G	G	A	A	G	A	A	A	G	A	A	G	A	A	G	G	A	A	A	A	G	A	G	G	A	G	A	G	A	G	G	A	A	A	A	G	A	H	G	H	G	A	H	H	A
JAX00066127	16	6772682	1	C	T	C	C	T	C	T	C	C	C	T	T	C	C	T	H	C	C	T	T	C	C	H	C	C	T	C	C	C	C	C	C	T	C	T	T	C	H	C	C	H	C	T	C	C	C
JAX00066128	16	6773091	0	C	A	C	C	A	C	A	C	C	C	A	A	C	C	A	H	C	C	A	A	C	C	H	C	C	A	C	C	C	C	C	C	A	C	A	A	C	H	C	C	H	C	A	C	C	C
JAX00413025	16	6781077	1	A	T	A	A	A	A	A	A	T	A	A	A	A	A	A	A	A	A	A	A	H	A	A	A	A	A	A	A	A	A	A	A	A	A	A	A	A	A	H	A	A	A	A	A	A	A
JAX00413026	16	6783046	0	G	A	A	G	G	A	G	G	G	A	G	G	A	G	G	H	A	G	G	G	G	A	G	A	A	G	A	G	A	G	A	A	G	G	G	G	A	G	H	A	H	A	G	H	H	G
JAX00413027	16	6789258	1	G	A	A	G	G	A	G	A	G	A	G	G	A	G	G	H	A	G	G	G	G	A	G	A	A	G	A	G	A	G	A	A	G	A	G	G	A	H	H	A	H	A	G	A	A	G
JAX00413028	16	6789380	1	C	T	T	C	C	T	C	T	C	T	C	C	T	C	C	H	T	C	C	C	C	T	C	T	T	C	T	C	T	C	T	T	C	T	C	C	T	H	H	T	H	T	C	T	T	C
JAX00066129	16	6792094	0	C	T	C	C	T	C	T	C	C	C	T	T	C	C	T	H	C	C	T	T	C	C	H	C	C	T	C	C	C	C	C	C	T	C	T	T	C	H	C	C	H	C	T	C	C	C
JAX00413029	16	6793439	1	A	G	G	A	G	G	G	G	G	G	G	G	G	A	G	G	G	A	G	G	H	G	H	G	G	G	G	A	G	A	G	G	G	G	G	G	G	G	G	G	G	G	G	G	G	A
JAX00413030	16	6799509	0	G	A	G	G	G	G	G	A	G	G	G	G	G	G	G	G	G	G	G	G	G	G	G	G	G	G	G	G	G	G	G	G	G	A	G	G	G	H	G	G	G	G	G	H	H	G
JAX00413031	16	6803212	0	A	G	G	A	G	G	G	A	A	G	G	G	G	A	G	G	G	A	G	G	A	G	H	G	G	G	G	A	G	A	G	G	G	A	G	G	G	H	H	G	G	G	G	H	H	A
JAX00413032	16	6809660	1	A	G	G	A	G	G	G	G	A	G	G	G	G	A	G	G	G	A	G	G	A	G	H	G	G	G	G	A	G	A	G	G	G	G	G	G	G	G	H	G	G	G	G	G	G	A
JAX00413034	16	6814475	1	T	C	C	T	C	C	C	C	C	C	C	C	C	T	C	C	C	T	C	C	H	C	H	C	C	C	C	T	C	T	C	C	C	C	C	C	C	C	C	C	C	C	C	C	C	T
JAX00413035	16	6814906	0	T	C	C	T	T	C	T	T	T	C	T	T	C	T	T	H	C	T	T	T	T	C	T	C	C	T	C	T	C	T	C	C	T	T	T	T	C	T	H	C	H	C	T	H	H	T
JAX00066130	16	6815096	0	T	C	T	T	C	T	C	T	T	T	C	C	T	T	C	H	T	T	C	C	T	T	H	T	T	C	T	T	T	T	T	T	C	T	C	C	T	H	T	T	H	T	C	T	T	T
JAX00413036	16	6827250	0	A	T	T	A	T	T	T	T	T	T	T	T	T	A	T	T	T	A	T	T	H	T	H	T	T	T	T	H	T	A	T	T	T	T	T	T	T	T	T	T	T	T	T	T	T	A
JAX00066131	16	6833197	0	C	T	C	C	T	C	T	C	C	C	T	T	C	C	T	H	C	C	T	T	C	C	H	C	C	T	C	C	C	C	C	C	T	C	T	T	C	H	C	C	H	C	T	C	C	C
JAX00413037	16	6833218	0	C	T	C	C	C	C	C	C	T	C	C	C	C	C	C	C	C	C	C	C	H	C	C	C	C	C	C	C	C	C	C	C	C	C	C	C	C	C	H	C	C	C	C	C	C	C
JAX00066132	16	6833293	0	G	A	G	G	A	G	A	G	G	G	A	A	G	G	A	H	G	G	A	A	G	G	H	G	G	A	G	G	G	G	G	G	A	G	A	A	G	H	G	G	H	G	A	G	G	G
JAX00413039	16	6842367	1	G	A	A	G	A	A	A	G	A	A	A	A	A	G	A	A	A	G	A	A	H	A	H	A	A	A	A	G	A	G	A	A	A	G	A	A	A	H	A	A	A	A	A	H	H	G
JAX00413040	16	6843689	1	G	A	G	G	G	G	G	G	G	A	G	G	A	G	G	H	G	G	G	G	G	G	G	G	G	G	G	G	A	G	A	G	G	G	G	G	A	G	G	G	G	G	G	G	G	G
JAX00208241	16	6844299	1	T	C	C	T	C	C	C	C	T	C	C	C	C	T	C	C	C	T	C	C	T	C	H	C	C	C	C	T	C	T	C	C	C	C	C	C	C	C	H	C	C	C	C	C	C	T
JAX00413041	16	6847527	1	C	T	C	C	C	C	C	T	T	C	C	C	C	C	C	C	C	C	C	C	H	C	C	C	C	C	C	C	C	C	C	C	C	T	C	C	C	H	H	C	C	C	C	H	H	C
JAX00413042	16	6847558	1	A	T	A	A	A	A	A	T	T	A	A	A	A	A	A	A	A	A	A	A	H	A	A	A	A	A	A	A	A	A	A	A	A	T	A	A	A	H	H	A	A	A	A	H	H	A
JAX00413043	16	6849831	1	A	G	A	A	A	A	A	G	A	A	A	A	A	A	A	A	A	A	A	A	A	A	A	A	A	A	A	A	A	A	A	A	A	G	A	A	A	H	A	A	A	A	A	H	H	A
JAX00413044	16	6850116	0	C	T	C	C	C	C	C	C	C	T	C	C	T	C	C	H	C	C	C	C	C	C	C	C	C	C	C	C	T	C	T	C	C	C	C	C	T	C	C	C	C	C	C	C	C	C
JAX00066133	16	6857819	0	T	C	C	T	C	C	C	C	C	C	C	C	C	T	C	C	C	T	C	C	H	C	H	C	C	C	C	T	C	T	C	C	C	C	C	C	C	C	C	C	C	C	C	C	C	T
JAX00066134	16	6862493	0	C	T	T	C	T	T	T	C	C	T	T	T	T	C	T	T	T	C	T	T	C	T	H	T	T	T	T	C	T	C	T	T	T	C	T	T	T	H	H	T	T	T	T	H	H	C
JAX00066135	16	6863039	0	A	G	G	A	G	G	G	A	A	G	G	G	G	A	G	G	G	A	G	G	A	G	H	G	G	G	G	A	G	A	G	G	G	A	G	G	G	H	H	G	G	G	G	H	H	A
JAX00413048	16	6879401	1	A	G	G	A	G	G	G	A	A	G	G	G	G	A	G	G	G	A	G	G	A	G	H	G	G	G	G	A	G	A	G	G	G	A	G	G	G	H	H	G	G	G	G	H	H	A
JAX00413052	16	6886000	1	C	T	C	C	C	C	C	T	C	C	C	C	C	C	C	C	C	C	C	C	C	C	C	C	C	C	C	C	C	C	C	C	C	T	C	C	C	H	C	C	C	C	C	H	H	C
JAX00413053	16	6886481	1	A	G	G	A	G	G	G	G	A	G	G	G	G	A	G	G	G	A	G	G	A	G	H	G	G	G	G	A	G	A	G	G	G	G	G	G	G	G	H	G	G	G	G	G	G	A
JAX00066136	16	6891902	0	C	G	G	C	G	G	G	C	C	G	G	G	G	C	G	G	G	C	G	G	C	G	H	G	G	G	G	C	G	C	G	G	G	C	G	G	G	H	H	G	G	G	G	H	H	C
JAX00413054	16	6894261	0	A	G	G	A	G	G	G	G	A	G	G	G	G	A	G	G	G	A	G	G	A	G	H	G	G	G	G	A	G	A	G	G	G	G	G	G	G	G	H	G	G	G	G	G	G	A
JAX00413056	16	6901757	1	C	T	C	C	C	C	C	T	C	C	C	C	C	C	C	C	C	C	C	C	C	C	C	C	C	C	C	C	C	C	C	C	C	T	C	C	C	H	C	C	C	C	C	H	H	C
JAX00066137	16	6907552	0	T	C	C	T	C	C	C	T	T	C	C	C	C	T	C	C	C	T	C	C	T	C	H	C	C	C	C	T	C	T	C	C	C	T	C	C	C	H	H	C	C	C	C	H	H	T
JAX00066138	16	6908274	1	A	G	G	A	G	G	G	G	G	G	G	G	G	A	G	G	G	A	G	G	H	G	H	G	G	G	G	A	G	A	G	G	G	G	G	G	G	G	G	G	G	G	G	G	G	A
JAX00413061	16	6916960	1	C	T	C	C	C	C	C	T	C	C	C	C	C	C	C	C	C	C	C	C	C	C	C	C	C	C	C	C	C	C	C	C	C	T	C	C	C	H	C	C	C	C	C	H	H	C
JAX00413062	16	6923570	1	G	A	G	G	G	G	G	G	A	G	G	G	G	G	G	G	G	G	G	G	H	G	G	G	G	G	G	G	G	G	G	G	G	G	G	G	G	G	H	G	G	G	G	G	G	G
JAX00066139	16	6944111	0	T	G	G	T	G	G	G	G	T	G	G	G	G	T	G	G	G	T	G	G	T	G	H	G	G	G	G	T	G	T	G	G	G	G	G	G	G	G	H	G	G	G	G	G	G	T
JAX00413063	16	6944290	1	A	G	G	A	G	G	G	G	G	G	G	G	G	A	G	G	G	A	G	G	H	G	H	G	G	G	G	A	G	A	G	G	G	G	G	G	G	G	G	G	G	G	G	G	G	A
JAX00066140	16	6944383	1	G	A	A	G	G	G	G	G	G	G	G	G	G	G	G	G	A	G	G	G	G	A	G	G	A	G	G	G	G	G	G	A	G	G	G	G	G	G	H	A	H	G	G	H	G	G
JAX00413064	16	6948577	0	A	G	A	A	A	A	A	A	G	A	A	A	A	A	A	A	A	A	A	A	H	A	A	A	A	A	A	A	A	A	A	A	A	A	A	A	A	A	H	A	A	A	A	A	A	A
JAX00413065	16	6949338	1	T	A	T	T	T	T	T	A	T	T	T	T	T	T	T	T	T	T	T	T	T	T	T	T	T	T	T	T	T	T	T	T	T	A	T	T	T	H	T	T	T	T	T	H	H	T
JAX00413067	16	6967397	0	G	C	G	G	G	G	G	G	G	C	G	G	C	G	G	H	G	G	G	G	G	G	G	G	G	G	G	G	C	G	C	G	G	G	G	G	C	G	G	G	G	G	G	G	G	G
JAX00066142	16	6973785	1	A	G	G	A	G	G	G	A	A	G	G	G	G	A	G	G	G	A	G	G	A	G	H	G	G	G	G	A	G	A	G	G	G	A	G	G	G	H	H	G	G	G	G	H	H	A
JAX00413070	16	6994134	1	G	T	T	G	T	T	T	T	T	T	T	T	T	G	T	T	T	G	T	T	H	T	H	T	T	T	T	G	T	G	T	T	T	T	T	T	T	T	T	T	T	T	T	T	T	G
JAX00413071	16	6994345	1	A	G	G	A	G	G	G	A	A	G	G	G	G	A	G	G	G	A	G	G	A	G	H	G	G	G	G	A	G	A	G	G	G	A	G	G	G	H	H	G	G	G	G	H	H	A
JAX00413074	16	7003276	1	G	A	A	G	A	A	A	A	G	A	A	A	A	G	A	A	A	G	A	A	G	A	H	A	A	A	A	G	A	G	A	A	A	A	A	A	A	A	H	A	A	A	A	A	A	G
JAX00066145	16	7011650	0	C	T	T	C	T	T	T	C	C	T	T	T	T	C	T	T	T	C	T	T	C	T	H	T	T	T	T	C	T	C	T	T	T	C	T	T	T	H	H	T	T	T	T	H	H	C
JAX00066146	16	7011764	1	A	G	G	A	G	G	G	G	A	G	G	G	G	A	G	G	G	A	G	G	A	G	H	G	G	G	G	A	G	A	G	G	G	G	G	G	G	G	H	G	G	G	G	G	G	A
JAX00413076	16	7011900	0	C	G	C	C	C	C	C	C	G	C	C	C	C	C	C	C	C	C	C	C	H	C	C	C	C	C	C	C	C	C	C	C	C	C	C	C	C	C	H	C	C	C	C	C	C	C
JAX00413077	16	7034614	0	C	T	T	C	T	T	T	C	C	T	T	T	T	C	T	T	T	C	T	T	C	T	C	T	T	T	T	C	T	C	T	T	T	C	T	T	T	H	H	T	T	T	T	H	H	C
JAX00066148	16	7040836	1	C	G	C	C	G	G	G	C	C	C	G	G	C	C	G	H	C	C	G	G	C	C	H	G	C	G	G	C	C	C	C	C	G	C	G	G	C	H	C	C	H	G	G	C	H	C
JAX00413078	16	7040910	1	T	C	T	T	T	T	T	T	T	C	T	T	C	T	T	H	T	T	T	T	T	T	T	T	T	T	T	T	C	T	C	T	T	T	T	T	C	T	T	T	T	T	T	T	T	T
JAX00413079	16	7042614	0	G	A	G	G	G	G	G	G	G	A	G	G	A	G	G	G	G	G	G	G	G	G	G	G	G	G	G	G	A	G	A	G	G	G	G	G	A	G	G	G	G	G	G	G	G	G
JAX00413080	16	7045035	1	C	A	A	C	A	A	A	C	C	C	A	A	C	C	A	H	A	C	A	A	C	A	H	A	A	A	A	C	C	C	C	A	A	C	A	A	C	H	H	A	A	A	A	H	H	C
JAX00413081	16	7045081	0	C	T	C	C	C	C	C	T	C	C	C	C	C	C	C	C	C	C	C	C	C	C	C	C	C	C	C	C	C	C	C	C	C	T	C	C	C	H	C	C	C	C	C	H	H	C
JAX00413082	16	7045107	1	C	T	T	C	T	T	T	C	C	C	T	T	C	C	T	H	T	C	T	T	C	T	H	T	T	T	T	C	C	C	C	T	T	C	T	T	C	H	H	T	T	T	T	H	H	C
JAX00066150	16	7058011	1	T	C	C	T	C	C	C	C	T	C	C	C	C	T	C	C	C	T	C	C	T	C	H	C	C	C	C	T	C	T	C	C	C	C	C	C	C	C	H	C	C	C	C	C	C	T
JAX00413083	16	7080701	0	C	T	C	C	C	C	C	C	T	C	C	C	C	C	C	C	C	C	C	C	H	C	C	C	C	C	C	C	C	C	C	C	C	C	C	C	C	C	H	C	C	C	C	C	C	C
JAX00413084	16	7081284	0	T	C	C	T	C	C	C	C	C	C	C	C	C	T	C	C	C	T	C	C	H	C	H	C	C	C	C	T	C	T	C	C	C	C	C	C	C	C	C	C	C	C	C	C	C	T
JAX00413085	16	7081450	0	T	C	T	T	T	T	T	C	T	C	T	T	C	T	T	H	T	T	T	T	T	T	T	T	T	T	T	T	C	T	C	T	T	C	T	T	C	H	T	T	T	T	T	H	H	T
JAX00413086	16	7081581	0	G	A	G	G	G	G	G	G	G	A	G	G	A	G	G	H	G	G	G	G	G	G	G	G	G	G	G	G	A	G	A	G	G	G	G	G	A	G	G	G	G	G	G	G	G	G
JAX00413088	16	7092011	1	A	G	G	A	G	G	G	A	A	A	G	G	A	A	G	H	G	A	G	G	A	G	H	G	G	G	G	A	A	A	A	G	G	A	G	G	A	H	H	G	G	G	G	H	H	A
JAX00413089	16	7095213	0	G	A	G	G	G	G	G	A	G	G	G	G	G	G	G	G	G	G	G	G	G	G	G	G	G	G	G	G	G	G	G	G	G	A	G	G	G	H	G	G	G	G	G	H	H	G
JAX00066153	16	7111028	0	C	A	A	C	A	A	A	C	C	A	A	A	A	C	A	A	A	C	A	A	C	A	H	A	A	A	A	C	A	C	A	A	A	C	A	A	A	H	H	A	A	A	A	H	H	C
JAX00066154	16	7125454	0	T	G	G	T	G	G	G	G	T	G	G	G	G	T	G	G	G	T	G	G	T	G	H	G	G	G	G	T	G	T	G	G	G	G	G	G	G	G	H	G	G	G	G	G	G	T
JAX00066155	16	7125488	1	T	G	G	T	G	G	G	G	G	G	G	G	G	T	G	G	G	T	G	G	H	G	H	G	G	G	G	T	G	T	G	G	G	G	G	G	G	G	G	G	G	G	G	G	G	T
JAX00413091	16	7125596	0	G	A	A	G	A	A	A	A	G	A	A	A	A	G	A	A	A	G	A	A	G	A	H	A	A	A	A	G	A	G	A	A	A	A	A	A	A	A	H	A	A	A	A	A	A	G
JAX00066156	16	7126572	0	A	T	T	A	T	T	T	T	A	T	T	T	T	A	T	T	T	A	T	T	A	T	H	T	T	T	T	A	T	A	T	T	T	T	T	T	T	T	H	T	T	T	T	T	T	A
JAX00066157	16	7162200	0	A	G	G	A	G	G	G	G	A	G	G	G	G	A	G	G	G	A	G	G	A	G	H	G	G	G	G	A	G	A	G	G	G	G	G	G	G	G	H	G	G	G	G	G	G	A
JAX00066158	16	7162222	0	C	T	T	C	T	T	T	C	C	T	T	T	T	C	T	T	T	C	T	T	C	T	H	T	T	T	T	C	T	C	T	T	T	C	T	T	T	H	H	T	T	T	T	H	H	C
JAX00413098	16	7162983	1	A	G	A	A	A	A	A	G	A	G	A	A	G	A	A	H	A	A	A	A	A	A	A	A	A	A	A	A	G	A	G	A	A	G	A	A	G	H	A	A	A	A	A	H	H	A
JAX00413100	16	7165592	1	A	G	G	A	G	G	G	G	A	A	G	G	A	A	G	H	G	A	G	G	A	G	H	G	G	G	G	A	A	A	A	G	G	G	G	G	A	G	H	G	G	G	G	G	G	A
JAX00066159	16	7169082	0	C	T	T	C	T	T	T	C	C	C	H	T	C	C	T	H	T	C	T	T	C	T	H	T	T	T	T	C	C	C	C	T	T	C	T	T	C	H	H	T	T	T	T	H	H	C
JAX00413103	16	7176345	0	C	G	G	C	G	G	G	C	C	G	G	G	G	C	G	G	G	C	G	G	C	G	H	G	G	G	G	C	G	C	G	G	G	C	G	G	G	H	H	G	G	G	G	H	H	C
JAX00413104	16	7176368	0	A	G	G	A	G	G	G	G	G	G	G	G	G	A	G	G	G	A	G	G	H	G	H	G	G	G	G	A	G	A	G	G	G	G	G	G	G	G	G	G	G	G	G	G	G	A
JAX00413105	16	7189207	1	G	C	G	G	G	G	G	G	C	G	G	G	G	G	G	G	G	G	G	G	H	G	G	G	G	G	G	G	G	G	G	G	G	G	G	G	G	G	H	G	G	G	G	G	G	G
JAX00413106	16	7198721	0	G	C	G	G	G	G	G	C	G	G	G	G	G	G	G	G	G	G	G	G	G	G	G	G	G	G	G	G	G	G	G	G	G	C	G	G	G	H	G	G	G	G	G	H	H	G
JAX00413108	16	7217497	1	C	T	T	C	T	T	T	C	C	T	T	T	T	C	T	T	T	C	T	T	C	T	H	T	T	T	T	C	T	C	T	T	T	C	T	T	T	H	H	T	T	T	T	H	H	C
JAX00413109	16	7221262	1	A	G	A	A	A	A	A	G	A	A	A	A	A	A	A	A	A	A	A	A	A	A	A	A	A	A	A	A	A	A	A	A	A	G	A	A	A	H	A	A	A	A	A	H	H	A
JAX00413110	16	7248400	1	C	T	C	C	C	C	C	C	C	T	C	C	T	C	C	H	C	C	C	C	C	C	C	C	C	C	C	C	T	C	T	C	C	C	C	C	T	C	C	C	C	C	C	C	C	C
JAX00413111	16	7248700	0	C	T	C	C	T	T	T	C	C	C	T	T	C	C	T	T	C	C	T	T	C	C	H	T	C	T	T	C	C	C	C	C	T	C	T	T	C	H	C	C	H	T	T	C	H	C
JAX00413112	16	7251818	0	A	G	A	A	A	A	A	A	G	A	A	A	A	A	A	A	A	A	A	A	H	A	A	A	A	A	A	A	A	A	A	A	A	A	A	A	A	A	H	A	A	A	A	A	A	A
JAX00413113	16	7251938	1	A	T	T	A	A	A	A	T	A	A	A	A	A	A	A	A	T	A	A	A	A	T	A	A	T	A	A	A	A	A	A	T	A	T	A	A	A	H	H	T	H	A	A	T	H	A
JAX00413114	16	7252846	1	T	C	T	T	C	C	C	T	T	C	C	C	C	T	C	C	T	T	C	C	T	T	H	C	T	C	C	T	C	T	C	T	C	T	C	C	C	H	T	T	H	C	C	T	H	T
JAX00066163	16	7254703	0	T	A	A	T	A	A	A	A	T	A	A	A	A	T	A	A	A	T	A	A	T	A	H	A	A	A	A	T	A	T	A	A	A	A	A	A	A	A	H	A	A	A	A	A	A	T
JAX00413115	16	7255060	1	A	C	C	A	A	A	A	C	A	A	A	A	A	A	A	A	C	A	A	A	A	C	A	A	C	A	A	A	A	A	A	C	A	C	A	A	A	H	H	C	H	A	A	C	H	A
JAX00066164	16	7255759	1	C	T	C	C	T	T	T	C	C	T	T	T	T	C	T	T	C	C	T	T	C	C	H	T	C	T	T	C	T	C	T	C	T	C	T	T	T	H	C	C	H	T	T	C	H	C
JAX00066165	16	7264335	1	A	C	A	A	C	C	C	A	A	A	C	C	A	A	C	C	A	A	C	C	A	A	H	C	A	C	C	A	A	A	A	A	C	A	C	C	A	H	A	A	H	C	C	A	H	A
JAX00413117	16	7271174	0	G	A	G	G	G	G	G	G	G	A	G	G	A	G	G	G	G	G	G	G	G	G	G	G	G	G	G	G	A	G	A	G	G	G	G	G	A	G	G	G	G	G	G	G	G	G
JAX00413119	16	7273668	0	T	G	T	T	G	G	G	T	T	G	G	G	G	T	G	G	T	T	G	G	T	T	H	G	T	G	G	T	G	T	G	T	G	T	G	G	G	H	T	T	H	G	G	T	H	T
JAX00413120	16	7278128	1	A	G	G	A	G	G	G	G	G	G	G	G	G	A	G	G	G	A	G	G	H	G	H	G	G	G	G	A	G	A	G	G	G	G	G	G	G	G	G	G	G	G	G	G	G	A
JAX00413121	16	7282102	0	A	G	G	A	G	G	G	G	A	A	G	G	A	A	G	G	G	A	G	G	A	G	H	G	G	G	G	A	A	A	A	G	G	G	G	G	A	G	H	G	G	G	G	G	G	A
JAX00413123	16	7308453	1	G	A	A	G	G	G	G	G	G	G	G	G	G	G	G	G	A	G	G	G	G	A	G	G	A	G	G	G	G	G	G	A	G	G	G	G	G	G	H	A	H	G	G	H	G	G
JAX00413124	16	7308948	1	T	G	T	T	T	G	T	T	T	T	T	T	T	T	T	T	T	T	T	T	T	T	T	G	T	T	G	T	T	T	T	T	T	T	T	T	T	T	T	T	T	G	T	T	H	T
JAX00066166	16	7309041	0	C	T	T	C	T	T	T	T	C	C	H	T	C	C	T	T	T	C	T	T	C	T	C	T	T	T	T	C	C	C	C	T	T	T	T	T	C	T	C	T	T	T	T	T	T	C
JAX00066167	16	7309547	1	A	G	G	A	G	G	G	G	A	G	G	G	G	A	G	G	G	A	G	G	A	G	H	G	G	G	G	A	G	A	G	G	G	G	G	G	G	G	H	G	G	G	G	G	G	A
JAX00066168	16	7311539	0	T	C	C	T	C	C	C	C	T	C	C	C	C	T	C	C	C	T	C	C	T	C	H	C	C	C	C	T	C	T	C	C	C	C	C	C	C	C	H	C	C	C	C	C	C	T
JAX00066169	16	7324747	1	C	T	T	C	T	T	T	T	C	T	T	T	T	C	T	T	T	C	T	T	C	T	H	T	T	T	T	C	T	C	T	T	T	T	T	T	T	T	H	T	T	T	T	T	T	C
JAX00413128	16	7333718	0	C	A	C	C	C	C	C	C	C	A	C	C	A	C	C	C	C	C	C	C	C	C	C	C	C	C	C	C	A	C	A	C	C	C	C	C	A	C	C	C	C	C	C	C	C	C
JAX00413129	16	7337507	0	T	C	T	T	T	T	T	T	C	T	T	T	T	T	T	T	T	T	T	T	C	T	T	T	T	T	T	T	T	T	T	T	T	T	T	T	T	T	H	T	T	T	T	T	T	T
JAX00066171	16	7340471	1	G	C	C	G	C	C	C	C	C	C	C	C	C	G	C	C	C	G	C	C	H	C	H	C	C	C	C	G	C	G	C	C	C	C	C	C	C	C	C	C	C	C	C	C	C	G
JAX00413131	16	7363446	0	G	A	G	G	A	A	A	A	G	G	A	A	G	G	A	A	G	G	A	A	G	G	H	A	G	A	A	G	G	G	G	G	A	A	A	A	G	A	G	G	H	A	A	H	A	G
JAX00413132	16	7363839	1	C	A	A	C	A	A	A	A	A	A	A	A	A	C	A	A	A	C	A	A	H	A	H	A	A	A	A	C	A	C	A	A	A	A	A	A	A	A	A	A	A	A	A	A	A	C
JAX00413133	16	7365697	1	G	C	G	G	C	C	C	G	G	G	C	C	G	G	C	C	G	G	C	C	G	G	H	C	G	C	C	G	G	G	G	G	C	G	C	C	G	H	G	G	H	C	C	G	H	G
JAX00413134	16	7365961	1	G	A	A	G	G	G	G	A	G	A	G	G	A	G	G	G	A	G	G	G	G	A	G	G	A	G	G	G	A	G	A	A	G	A	G	G	A	H	H	A	H	G	G	A	H	G
JAX00413135	16	7371695	1	A	T	A	A	A	A	A	T	A	T	A	A	T	A	A	A	A	A	A	A	A	A	A	A	A	A	A	A	T	A	T	A	A	T	A	A	T	H	A	A	A	A	A	H	H	A
JAX00066172	16	7373272	1	T	A	T	T	A	A	A	T	T	T	A	A	T	T	A	A	T	T	A	A	T	T	H	A	T	A	A	T	T	T	T	T	A	T	A	A	T	H	T	T	H	A	A	T	H	T
JAX00413138	16	7381806	0	A	G	A	A	A	A	A	A	A	G	A	A	G	A	A	A	A	A	A	A	A	A	A	A	A	A	A	A	G	A	G	A	A	A	A	A	G	A	A	A	A	A	A	A	A	A
JAX00413140	16	7387196	0	G	A	A	G	G	G	G	G	G	G	G	G	G	G	G	G	A	G	G	G	G	A	G	G	A	G	G	G	G	G	G	A	G	G	G	G	G	G	H	A	H	G	G	H	G	G
JAX00413141	16	7387290	0	A	G	G	A	G	G	G	G	A	A	G	G	A	A	G	G	G	A	G	G	A	G	H	G	G	G	G	A	A	A	A	G	G	G	G	G	A	G	H	G	G	G	G	G	G	A
JAX00413142	16	7388837	1	A	C	C	A	C	C	C	C	C	C	C	C	C	A	C	C	C	A	C	C	H	C	H	C	C	C	C	A	C	A	C	C	C	C	C	C	C	C	C	C	C	C	C	C	C	A
JAX00413144	16	7392879	0	C	T	T	C	C	C	C	C	C	T	C	C	T	C	C	C	T	C	C	C	C	T	C	C	T	C	C	C	T	C	T	T	C	C	C	C	T	C	H	T	H	C	C	H	C	C
JAX00413145	16	7393216	1	C	T	T	C	C	C	C	C	C	C	C	C	C	C	C	C	T	C	C	C	C	T	C	C	T	C	C	C	C	C	C	T	C	C	C	C	C	C	H	T	H	C	C	H	C	C
JAX00413147	16	7400946	1	G	A	G	G	G	G	G	A	G	G	G	G	G	G	G	G	G	G	G	G	G	G	G	G	G	G	G	G	G	G	G	G	G	A	G	G	G	H	G	G	G	G	G	H	H	G
JAX00413149	16	7409193	0	T	C	T	T	C	C	C	T	T	C	C	C	C	T	C	C	T	T	C	C	T	T	C	C	T	C	C	T	C	T	C	T	C	T	C	C	C	H	T	T	H	C	C	T	H	T
JAX00413150	16	7409556	0	A	G	A	A	G	G	G	A	A	G	G	G	G	A	G	G	A	A	G	G	A	A	H	G	A	G	G	A	G	A	G	A	G	A	G	G	G	H	A	A	H	G	G	A	H	A
JAX00066175	16	7420295	0	T	A	A	T	A	A	A	A	T	A	A	A	A	T	A	A	A	T	A	A	T	A	H	A	A	A	A	T	A	T	A	A	A	A	A	A	A	A	H	A	A	A	A	A	A	T
JAX00413154	16	7425991	1	C	T	C	C	C	C	C	C	T	C	C	C	C	C	C	C	C	C	C	C	H	C	C	C	C	C	C	C	C	C	C	C	C	C	C	C	C	C	H	C	C	C	C	C	C	C
JAX00066177	16	7436754	0	A	G	A	A	G	G	G	A	A	A	G	G	A	A	G	G	A	H	G	G	A	A	H	G	A	G	G	A	A	A	A	A	G	A	G	G	A	H	A	A	H	G	G	A	H	A
JAX00066178	16	7454654	1	G	C	C	G	C	C	C	G	G	C	C	C	C	G	C	C	C	G	C	C	G	C	H	C	C	C	C	G	C	G	C	C	C	G	C	C	C	H	H	C	C	C	C	H	H	G
JAX00066179	16	7455092	0	T	C	C	T	C	C	C	C	T	C	C	C	C	T	C	C	C	T	C	C	T	C	H	C	C	C	C	T	C	T	C	C	C	C	C	C	C	C	H	C	C	C	C	C	C	T
JAX00413158	16	7468253	0	T	C	C	T	C	C	C	T	T	C	C	C	C	T	C	C	C	T	C	C	T	C	H	C	C	C	C	T	C	T	C	C	C	T	C	C	C	H	H	C	C	C	C	H	H	T
JAX00413159	16	7470826	0	T	C	C	T	C	C	C	T	T	C	C	C	C	T	C	C	C	T	C	C	T	C	H	C	C	C	C	T	C	T	C	C	C	T	C	C	C	H	H	C	C	C	C	H	H	T
JAX00413160	16	7471674	1	T	C	T	T	T	T	T	C	T	T	T	T	T	T	T	T	T	T	T	T	T	T	T	T	T	T	T	T	T	T	T	T	T	C	T	T	T	H	T	T	T	T	T	H	H	T
JAX00066180	16	7473574	1	A	G	G	A	G	G	G	G	A	G	G	G	G	A	G	G	G	A	G	G	A	G	H	G	G	G	G	A	G	A	G	G	G	G	G	G	G	G	H	G	G	G	G	G	G	A
JAX00413163	16	7480458	1	G	A	A	G	G	G	G	G	G	A	G	G	A	G	G	G	A	G	G	G	G	A	G	G	A	G	G	G	A	G	A	A	G	G	G	G	A	G	H	A	H	G	G	H	G	G
JAX00413164	16	7480642	1	T	C	C	T	T	T	T	T	T	T	T	T	T	T	T	T	C	T	T	T	T	C	T	T	C	T	T	T	T	T	T	C	T	T	T	T	T	T	H	C	H	T	T	H	T	T
JAX00066181	16	7488143	0	G	A	A	G	A	A	A	G	G	A	A	A	A	G	A	A	A	G	A	A	G	A	H	A	A	A	A	G	A	G	A	A	A	G	A	A	A	H	H	A	A	A	A	H	H	G
JAX00066182	16	7488160	0	T	C	C	T	C	C	C	T	T	C	C	C	C	T	C	C	C	T	C	C	T	C	T	C	C	C	C	T	C	T	C	C	C	T	C	C	C	H	H	C	C	C	C	H	H	T
JAX00413165	16	7489216	0	C	T	C	C	C	C	C	C	T	C	C	C	C	C	C	C	C	C	C	C	H	C	C	C	C	C	C	C	C	C	C	C	C	C	C	C	C	C	H	C	C	C	C	C	C	C
JAX00413166	16	7489632	0	C	T	T	C	T	T	T	T	T	T	T	T	T	C	T	T	T	C	T	T	H	T	H	T	T	T	T	C	T	C	T	T	T	T	T	T	T	T	T	T	T	T	T	T	T	C
JAX00413169	16	7501803	0	G	T	T	G	G	G	G	G	G	G	G	G	G	G	G	G	T	G	G	G	G	T	G	G	T	G	G	G	G	G	G	T	G	G	G	G	G	G	H	T	H	G	G	H	G	G
JAX00413170	16	7511278	1	C	T	C	C	C	C	C	C	C	T	C	C	T	C	C	C	C	C	C	C	C	C	C	C	C	C	C	C	T	C	T	C	C	C	C	C	T	C	C	C	C	C	C	C	C	C
JAX00413173	16	7523684	0	G	A	A	G	A	A	A	A	G	A	A	A	A	G	A	A	A	G	A	A	G	A	H	A	A	A	A	G	A	G	A	A	A	A	A	A	A	A	H	A	A	A	A	A	A	G
JAX00066184	16	7539376	1	A	G	G	A	G	G	G	G	A	G	G	G	G	A	G	G	G	A	G	G	A	G	H	G	G	G	G	A	G	A	G	G	G	G	G	G	G	G	H	G	G	G	G	G	G	A
JAX00066185	16	7539429	0	A	G	G	A	G	G	G	G	A	G	G	G	G	A	G	G	G	A	G	G	A	G	H	G	G	G	G	A	G	A	G	G	G	G	G	G	G	G	H	G	G	G	G	G	G	A
JAX00413177	16	7546174	0	C	T	T	C	C	C	C	C	C	C	C	C	C	C	C	C	T	C	C	C	C	T	C	C	T	C	C	C	C	C	C	T	C	C	C	C	C	C	H	T	H	C	C	C	C	C
JAX00413179	16	7548792	0	A	G	G	A	A	A	A	A	A	G	A	A	G	A	A	A	G	A	A	A	A	G	A	A	G	A	A	A	G	A	G	G	A	A	A	A	G	A	H	G	H	A	A	A	A	A
JAX00413181	16	7550178	1	C	T	C	C	C	C	C	T	C	C	C	C	C	C	C	C	C	C	C	C	C	C	C	C	C	C	C	C	C	C	C	C	C	T	C	C	C	H	C	C	C	C	C	T	H	C
JAX00413184	16	7556059	0	A	G	A	A	A	A	A	A	A	G	A	A	G	A	A	A	A	A	A	A	A	A	A	A	A	A	A	A	G	A	G	A	A	A	A	A	G	A	A	A	A	A	A	A	A	A
JAX00188196	16	7561965	0	C	A	A	C	A	A	A	A	A	A	A	A	A	C	A	A	A	C	A	A	H	A	C	A	A	A	A	C	A	C	A	A	A	A	A	A	A	A	A	A	A	A	A	A	A	C
JAX00066188	16	7572157	0	C	A	C	C	A	A	A	C	C	C	A	A	C	C	A	A	C	C	A	A	C	C	H	A	C	A	A	C	C	C	C	C	A	C	A	A	C	H	C	H	H	A	A	C	H	C
JAX00413188	16	7597009	0	T	C	C	T	C	C	C	C	C	C	C	C	C	T	C	C	C	T	C	C	H	C	H	C	C	C	C	T	C	T	C	C	C	C	C	C	C	C	C	C	C	C	C	H	C	T
JAX00413192	16	7610761	1	G	C	G	G	G	G	G	G	C	G	G	G	G	G	G	G	G	G	G	G	H	G	G	G	G	G	G	G	G	G	G	G	G	G	G	G	G	G	H	G	G	G	G	G	G	G
JAX00413193	16	7610851	0	T	C	C	T	C	C	C	C	T	C	C	C	C	T	C	C	C	T	C	C	T	C	H	C	C	C	C	T	C	T	C	C	C	C	C	C	C	C	H	C	C	C	C	C	C	T
JAX00066190	16	7616155	1	C	A	A	C	A	A	A	A	A	A	A	A	A	C	A	A	A	C	A	A	H	A	H	A	A	A	A	C	A	C	A	A	A	A	A	A	A	A	A	A	A	A	A	A	A	C
JAX00066191	16	7624976	0	C	T	T	C	T	T	T	T	C	T	T	T	T	C	T	T	T	C	T	T	C	T	H	T	T	T	T	C	T	C	T	T	T	T	T	T	T	T	H	T	T	T	T	T	T	C
JAX00066192	16	7625080	0	A	G	G	A	G	G	G	G	A	G	G	G	G	A	G	G	G	A	G	G	A	G	H	G	G	G	G	A	G	A	G	G	G	G	G	G	G	G	H	G	G	G	G	G	G	A
JAX00066193	16	7642795	0	C	T	T	C	T	T	T	C	C	T	T	T	T	C	T	T	T	C	T	T	C	T	H	T	T	T	T	C	T	C	T	T	T	C	T	T	T	T	H	T	T	T	T	C	H	C
JAX00066194	16	7643107	0	G	A	A	G	A	A	A	G	G	A	A	A	A	G	A	A	A	G	A	A	G	A	H	A	A	A	A	G	A	G	A	A	A	G	A	A	A	H	G	A	A	A	A	G	H	G
JAX00413196	16	7644418	0	A	G	G	A	G	G	G	G	G	G	G	G	G	A	G	G	G	A	G	G	H	G	H	G	G	G	G	A	G	A	G	G	G	G	G	G	G	G	G	G	G	G	G	G	G	A
JAX00413197	16	7649708	0	T	C	T	T	T	T	T	C	C	T	T	T	T	T	T	T	T	T	T	T	H	T	T	T	T	T	T	T	T	T	T	T	T	C	T	T	T	H	H	T	T	T	T	C	H	T
JAX00413198	16	7682323	0	A	T	T	A	T	T	T	T	T	T	T	T	T	A	T	T	T	A	T	T	H	T	H	T	T	T	T	A	T	A	T	T	T	T	T	T	T	T	T	T	T	T	T	T	T	A
JAX00413199	16	7682843	0	G	A	A	G	G	G	G	G	G	A	G	G	A	G	G	G	A	G	G	G	G	A	G	G	A	G	G	G	A	G	A	A	G	G	G	G	A	G	H	A	H	G	G	G	G	G
JAX00413200	16	7692560	1	T	C	C	T	C	C	C	C	T	C	C	C	C	T	C	C	C	T	C	C	T	C	H	C	C	C	C	T	C	T	C	C	C	C	C	C	C	C	H	C	C	C	C	C	C	T
JAX00066197	16	7696560	0	C	T	T	C	T	T	T	T	T	T	T	T	T	C	T	T	T	C	T	T	H	T	H	T	T	T	T	C	T	C	T	T	T	T	T	T	T	T	T	T	T	T	T	T	T	C
JAX00413202	16	7710322	0	C	T	T	C	T	T	T	C	C	C	T	T	C	C	T	T	T	C	T	T	C	T	H	T	T	T	T	C	C	C	C	T	T	C	T	T	C	H	H	T	T	T	T	C	H	C
JAX00413203	16	7714496	1	T	C	C	T	C	C	C	T	C	C	C	C	C	T	C	C	C	T	C	C	H	C	H	C	C	C	C	T	C	T	C	C	C	T	C	C	C	H	C	C	C	C	C	T	H	T
JAX00413205	16	7718762	0	G	A	G	G	G	G	G	A	G	G	G	G	G	G	G	G	G	G	G	G	G	G	G	G	G	G	G	G	G	G	G	G	G	A	G	G	G	H	G	G	G	G	G	A	H	G
JAX00413206	16	7719868	0	T	C	T	T	T	T	T	T	T	C	T	T	C	T	T	T	T	T	T	T	T	T	T	T	T	T	T	T	C	T	C	T	T	T	T	T	C	T	T	T	T	T	T	T	T	T
JAX00066199	16	7724917	1	T	G	G	T	G	G	G	G	T	G	G	G	G	T	G	G	G	T	G	G	T	G	H	G	G	G	G	T	G	T	G	G	G	G	G	G	G	G	H	G	G	G	G	G	G	T
JAX00066200	16	7736284	0	T	G	G	T	G	G	G	T	T	G	G	G	G	T	G	G	G	H	G	G	T	G	H	G	G	G	G	T	G	T	G	G	G	T	G	G	G	H	H	G	G	G	G	T	H	T
JAX00066201	16	7738334	1	T	G	G	T	G	G	G	T	T	G	G	G	G	T	G	G	G	T	G	G	T	G	H	G	G	G	G	T	G	T	G	G	G	T	G	G	G	H	H	G	G	G	G	T	H	T
JAX00413208	16	7753753	1	C	G	G	C	G	G	G	G	C	G	G	G	G	C	G	G	G	C	G	G	C	G	H	G	G	G	G	C	G	C	G	G	G	G	G	G	G	G	H	G	G	G	G	G	G	C
JAX00413211	16	7767794	1	A	C	A	A	A	A	A	A	C	A	A	A	A	A	A	A	A	A	A	A	H	A	A	A	A	A	A	A	A	A	A	A	A	A	A	A	A	A	H	A	A	A	A	A	A	A
JAX00413213	16	7769697	1	T	C	C	T	C	C	C	T	T	C	C	C	C	T	C	C	C	T	C	C	T	C	H	C	C	C	C	T	C	T	C	C	C	T	C	C	C	H	H	C	C	C	C	T	H	T
JAX00413214	16	7769781	1	A	C	C	A	C	C	C	A	C	A	C	C	A	A	C	C	C	A	C	C	H	C	H	C	C	C	C	A	A	A	A	C	C	A	C	C	A	H	C	C	C	C	C	A	H	A
JAX00413216	16	7770094	1	T	C	T	T	T	T	T	C	C	T	T	T	T	T	T	T	T	T	T	T	H	T	T	T	T	T	T	T	T	T	T	T	T	C	T	T	T	H	H	T	T	T	T	C	H	T
JAX00413217	16	7772327	1	G	T	T	G	T	T	T	T	T	G	T	T	G	G	T	T	T	G	T	T	H	T	H	T	T	T	T	G	G	G	G	T	T	T	T	T	G	T	T	T	T	T	T	T	T	G
JAX00413219	16	7779219	0	T	C	C	T	C	C	C	T	C	C	C	C	C	T	C	C	C	T	C	C	H	C	H	C	C	C	C	T	C	T	C	C	C	T	C	C	C	H	C	C	C	C	C	T	H	T
JAX00066203	16	7779285	0	T	C	C	T	C	C	C	T	C	C	C	C	C	T	C	C	C	T	C	C	H	C	H	C	C	C	C	T	C	T	C	C	C	T	C	C	C	H	C	C	C	C	C	T	H	T
JAX00066204	16	7779332	1	A	G	G	A	G	G	G	G	G	G	G	G	G	A	G	G	G	A	G	G	H	G	H	G	G	G	G	A	G	A	G	G	G	G	G	G	G	G	G	G	G	G	G	G	G	A
JAX00413220	16	7791010	0	G	A	G	G	G	G	G	G	G	A	G	G	A	G	G	G	G	G	G	G	G	G	G	G	G	G	G	G	A	G	A	G	G	G	G	G	A	G	G	G	G	G	G	G	G	G
JAX00413221	16	7796553	1	T	C	T	T	T	T	T	T	C	T	T	T	T	T	T	T	T	T	T	T	H	T	T	T	T	T	T	T	T	T	T	T	T	T	T	T	T	T	H	T	T	T	T	T	T	T
JAX00413222	16	7797287	1	G	A	G	G	G	G	G	G	G	A	G	G	A	G	G	G	G	G	G	G	G	G	G	G	G	G	G	G	A	G	A	G	G	G	G	G	A	G	G	G	G	G	G	G	G	G
JAX00413223	16	7797707	1	C	A	A	C	C	C	C	C	C	C	C	C	C	C	C	C	A	C	C	C	C	A	C	C	A	C	C	C	C	C	C	A	C	C	C	C	C	C	H	A	H	C	C	C	C	C
JAX00066205	16	7803959	0	A	C	C	A	C	C	C	C	C	C	C	C	C	A	C	C	C	A	C	C	A	C	A	C	C	C	C	A	C	A	C	C	C	C	C	C	C	C	C	C	C	C	C	C	C	A
JAX00066206	16	7804678	1	G	C	C	G	C	C	C	C	C	C	C	C	C	G	C	C	C	G	C	C	H	C	H	C	C	C	C	G	C	G	C	C	C	C	C	C	C	C	C	C	C	C	C	C	C	G
JAX00413226	16	7813342	1	C	T	C	C	C	C	C	T	C	C	C	C	C	C	C	C	C	C	C	C	C	C	C	C	C	C	C	C	C	C	C	C	C	T	C	C	C	H	C	C	C	C	C	T	H	C
JAX00413229	16	7841652	0	G	A	G	G	A	G	G	G	G	G	A	G	G	G	G	A	G	G	A	G	G	G	H	G	G	G	G	G	G	G	G	G	G	G	G	A	G	H	G	G	G	G	A	G	G	G
JAX00413230	16	7841746	0	G	A	A	G	A	A	A	G	G	G	A	A	G	G	A	A	A	G	A	A	G	A	H	A	A	A	A	G	G	G	G	A	A	G	A	A	G	H	H	A	A	A	A	G	H	G
JAX00413232	16	7847697	1	C	T	T	C	T	T	T	C	C	C	T	T	C	C	T	T	T	C	T	T	C	T	H	T	T	T	T	C	C	C	C	T	T	C	T	T	C	H	H	T	T	T	T	C	H	C
JAX00413234	16	7849759	0	A	C	A	A	A	A	A	C	A	A	A	A	A	A	A	A	A	A	A	A	A	A	A	A	A	A	A	A	A	A	A	A	A	C	A	A	A	H	A	A	A	A	A	C	H	A
JAX00413237	16	7863896	1	C	A	A	C	C	C	C	C	C	C	C	C	C	C	C	C	A	C	C	C	C	A	C	C	A	C	C	C	C	C	C	A	C	C	C	C	C	C	H	A	H	C	C	C	C	C
JAX00066209	16	7865250	0	C	T	C	C	T	T	T	C	C	T	T	T	T	C	T	T	C	C	T	T	C	C	H	T	C	T	T	C	T	C	T	C	T	C	T	T	T	H	C	C	H	T	T	C	H	C
JAX00066210	16	7866290	1	G	A	G	G	A	A	A	G	G	A	A	A	A	G	A	A	G	G	A	A	G	G	H	A	G	A	A	G	A	G	A	G	A	G	A	A	A	H	G	G	H	A	A	G	H	G
JAX00413239	16	7866347	1	G	A	A	G	A	A	A	G	G	A	A	A	A	G	A	A	A	G	A	A	G	A	H	A	A	A	A	G	A	G	A	A	A	G	A	A	A	H	H	A	A	A	A	G	H	G
JAX00413240	16	7866495	1	A	G	G	A	G	G	G	G	A	G	G	G	G	A	G	G	G	A	G	G	A	G	H	G	G	G	G	A	G	A	G	G	G	G	G	G	G	G	H	G	G	G	G	G	G	A
JAX00413241	16	7875193	0	T	C	C	T	C	C	C	T	T	C	C	C	C	T	C	C	C	T	C	C	T	C	H	C	C	C	C	T	C	T	C	C	C	T	C	C	C	H	C	C	C	C	C	T	H	T
JAX00413243	16	7884029	0	G	A	G	G	G	G	G	G	G	A	G	G	A	G	G	G	G	G	G	G	G	G	G	G	G	G	G	G	A	G	A	G	G	G	G	G	A	G	G	G	G	G	G	G	G	G
JAX00413244	16	7892188	0	A	T	A	A	A	A	A	T	A	A	A	A	A	A	A	A	A	A	A	A	A	A	A	A	A	A	A	A	A	A	A	A	A	T	A	A	A	H	A	A	A	A	A	T	H	A
JAX00066211	16	7892572	1	T	C	C	T	C	C	C	C	T	C	C	C	C	T	C	C	C	T	C	C	T	C	H	C	C	C	C	T	C	T	C	C	C	C	C	C	C	C	H	C	C	C	C	C	C	T
JAX00066212	16	7896217	1	G	A	G	G	G	G	G	G	A	G	G	G	G	G	G	G	G	G	G	G	H	G	G	G	G	G	G	G	G	G	G	G	G	G	G	G	G	G	H	G	G	G	G	G	G	G
JAX00066213	16	7902630	1	G	T	T	G	T	T	T	G	G	T	T	T	T	G	T	T	T	G	T	T	G	T	H	T	T	T	T	G	T	G	T	T	T	G	T	T	T	H	H	T	T	T	T	G	H	G
JAX00208251	16	7939028	1	G	A	G	G	G	G	G	G	A	G	G	G	G	G	G	G	G	G	G	G	H	G	G	G	G	G	G	G	G	G	G	G	G	G	G	G	G	G	H	G	G	G	G	G	G	G
JAX00208252	16	7939226	0	T	C	T	T	T	T	T	T	C	T	T	T	T	T	T	T	T	T	T	T	H	T	T	T	T	T	T	T	T	T	T	T	T	T	T	T	T	T	H	T	T	T	T	T	T	T
JAX00066214	16	7939332	1	T	G	T	T	T	T	T	G	G	T	T	T	T	T	T	T	T	T	T	T	H	T	T	T	T	T	T	T	T	T	T	T	T	G	T	T	T	H	H	T	T	T	T	G	H	T
JAX00066216	16	7947367	1	G	A	G	G	G	G	G	G	A	G	G	G	G	G	G	G	G	G	G	G	H	G	G	G	G	G	G	G	G	G	G	G	G	G	G	G	G	G	H	G	G	G	G	G	G	G
JAX00413245	16	7959638	0	G	A	G	G	G	G	G	A	A	G	G	G	G	G	G	G	G	G	G	G	H	G	G	G	G	G	G	G	G	G	G	G	G	A	G	G	G	H	H	G	G	G	G	A	H	G
JAX00413246	16	7960187	1	T	C	T	T	T	T	T	C	C	C	T	T	C	T	T	T	T	T	T	T	H	T	T	T	T	T	T	T	C	T	C	T	T	C	T	T	C	H	H	T	T	T	T	C	H	T
JAX00413247	16	7960242	1	A	G	A	A	A	A	A	A	G	A	A	A	A	A	A	A	A	A	A	A	H	A	A	A	A	A	A	A	A	A	A	A	A	A	A	A	A	A	H	A	A	A	A	A	A	A
JAX00413248	16	7963016	1	G	A	A	G	G	G	G	G	G	G	G	G	G	G	G	G	A	G	G	G	G	A	G	G	A	G	G	G	G	G	G	A	G	G	G	G	G	G	H	A	H	G	G	G	G	G
JAX00413249	16	7964034	0	A	C	A	A	A	A	A	C	A	A	A	A	A	A	A	A	A	A	A	A	A	A	A	A	A	A	A	A	A	A	A	A	A	C	A	A	A	C	A	A	A	A	A	C	C	A
JAX00413251	16	7965295	0	T	C	T	T	T	T	T	C	T	T	T	T	T	T	T	T	T	T	T	T	T	T	T	T	T	T	T	T	T	T	T	T	T	C	T	T	T	C	T	T	T	T	T	C	H	T
JAX00413252	16	7965840	0	A	G	A	A	A	A	A	A	A	G	A	A	G	A	A	A	A	A	A	A	A	A	A	A	A	A	A	A	G	A	G	A	A	A	A	A	G	A	A	A	A	A	A	A	A	A
JAX00413253	16	7966103	0	T	C	T	T	T	T	T	C	T	T	T	T	T	T	T	T	T	T	T	T	T	T	T	T	T	T	T	T	T	T	T	T	T	C	T	T	T	H	T	T	T	T	T	C	H	T
JAX00413254	16	7967685	1	A	C	C	A	A	A	A	C	C	A	A	A	A	A	A	A	C	A	A	A	H	C	A	A	C	A	A	A	A	A	A	C	A	C	A	A	A	H	C	C	H	A	A	C	H	A
JAX00413255	16	7971760	0	T	C	C	T	T	T	T	C	C	C	T	T	C	T	T	T	C	T	T	T	H	C	T	T	C	T	T	T	C	T	C	C	T	C	T	T	C	H	C	C	H	T	T	C	H	T
JAX00413256	16	7971797	0	A	G	A	A	A	A	A	A	A	G	A	A	G	A	A	A	A	A	A	A	A	A	A	A	A	A	A	A	G	A	G	A	A	A	A	A	G	A	A	A	A	A	A	A	A	A
JAX00413258	16	7972089	1	C	T	C	C	C	C	C	T	T	T	C	C	T	C	C	C	C	C	C	C	H	C	C	C	C	C	C	C	T	C	T	C	C	T	C	C	T	H	H	C	C	C	C	T	H	C
JAX00066219	16	7989608	1	C	G	G	C	C	C	C	G	G	C	C	C	C	C	C	C	G	C	C	C	H	G	C	C	G	C	C	C	C	C	C	G	C	G	C	C	C	H	G	G	H	C	C	G	H	C
JAX00413260	16	7990649	0	A	C	A	A	A	A	A	C	A	A	A	A	A	A	A	A	A	A	A	A	A	A	A	A	A	A	A	A	A	A	A	A	A	C	A	A	A	H	A	A	A	A	A	C	H	A
JAX00066220	16	8005283	0	T	C	T	T	T	T	T	C	C	T	H	H	T	T	T	T	T	T	H	T	H	T	T	T	T	T	T	T	T	T	T	T	T	C	T	T	T	H	H	T	T	T	T	C	H	T
JAX00066221	16	8009286	1	A	G	G	A	A	A	A	G	G	A	A	A	A	A	A	A	G	A	A	A	H	G	A	A	G	A	A	A	A	A	A	G	A	G	A	A	A	H	G	G	H	A	A	G	H	A
JAX00413261	16	8015903	0	G	C	G	G	G	G	G	C	C	G	G	G	G	G	G	G	G	G	G	G	H	G	G	G	G	G	G	G	G	G	G	G	G	C	G	G	G	H	H	G	G	G	G	C	H	G
JAX00066222	16	8029500	1	C	T	T	C	C	C	C	T	C	T	C	C	T	C	C	C	C	C	C	C	C	T	C	C	T	C	C	C	T	C	T	T	C	T	C	C	T	H	H	T	H	C	C	T	H	C
JAX00413264	16	8036388	0	A	G	A	A	A	A	A	G	G	A	A	A	A	A	A	A	A	A	A	A	H	A	A	A	A	A	A	A	A	A	A	A	A	G	A	A	A	H	H	A	A	A	A	G	H	A
JAX00413265	16	8036547	0	T	C	C	T	T	T	T	T	T	T	T	T	T	T	T	T	T	T	T	T	T	C	T	T	C	T	T	T	T	T	T	C	T	T	T	T	T	T	H	C	H	T	T	T	T	T
JAX00413270	16	8042174	1	A	G	G	A	A	A	A	G	G	A	A	A	A	A	A	A	A	A	A	A	H	G	A	A	G	A	A	A	A	A	A	G	A	G	A	A	A	H	G	G	H	A	A	G	H	A
JAX00066223	16	8046496	1	G	T	T	G	G	G	G	T	T	T	G	G	T	G	G	G	G	G	G	G	H	T	G	G	T	G	G	G	G	G	T	T	G	T	G	G	T	H	T	T	H	G	G	T	H	G
JAX00066224	16	8061864	0	T	C	C	T	T	T	T	T	C	C	T	T	C	T	T	T	T	T	T	T	H	C	T	T	C	T	T	T	T	T	C	C	T	T	T	T	C	T	C	C	H	T	T	T	T	T
JAX00066225	16	8061972	0	C	T	C	C	C	C	C	C	T	C	C	C	C	C	C	C	C	C	C	C	H	C	C	C	C	C	C	C	C	C	C	C	C	C	C	C	C	C	H	C	C	C	C	C	C	C
JAX00413272	16	8063410	0	T	C	C	T	T	T	T	T	T	C	T	T	C	T	T	T	T	T	T	T	T	C	T	T	C	T	T	T	T	T	C	C	T	T	T	T	C	T	H	C	H	T	T	T	T	T
JAX00413273	16	8063605	0	T	G	G	T	T	T	T	T	G	G	T	T	G	T	T	T	T	T	T	T	H	G	T	T	G	T	T	T	T	T	G	G	T	T	T	T	G	T	G	G	H	T	T	T	T	T
JAX00413274	16	8063715	1	G	A	A	G	G	G	G	G	G	G	G	G	G	G	G	G	G	G	G	G	G	A	G	G	A	G	G	G	G	G	G	A	G	G	G	G	G	G	H	A	H	G	G	G	G	G
JAX00413275	16	8073036	1	G	A	A	G	G	G	G	G	G	A	G	G	A	G	G	G	G	G	G	G	G	A	G	G	A	G	G	G	G	G	A	A	G	G	G	G	A	G	H	A	H	G	G	G	G	G
JAX00413276	16	8073100	1	C	G	G	C	C	C	C	C	G	G	C	C	G	C	C	C	C	C	C	C	H	G	C	C	G	C	C	C	C	C	G	G	C	C	C	C	G	C	G	G	H	C	C	C	C	C
JAX00413278	16	8073223	0	T	G	G	T	T	T	T	T	T	G	T	T	G	T	T	T	T	T	T	T	T	G	T	T	G	T	T	T	T	T	G	G	T	T	T	T	G	T	H	G	H	T	T	T	T	T
JAX00208254	16	8085225	1	C	G	C	C	C	C	C	C	G	C	C	C	C	C	C	C	C	C	C	C	H	C	C	C	C	C	C	C	C	C	C	C	C	C	C	C	C	C	H	C	C	C	C	C	C	C
JAX00413283	16	8095719	1	G	A	G	G	G	G	G	A	G	G	G	G	G	G	G	G	G	G	G	G	G	G	G	G	G	G	G	G	G	G	G	G	G	A	G	G	G	H	G	G	G	G	G	A	H	G
JAX00066226	16	8096947	0	G	A	A	G	G	G	G	G	G	G	H	G	G	G	G	G	G	G	H	G	G	A	G	G	A	G	G	G	G	G	G	A	G	G	G	G	G	G	H	A	H	G	G	G	G	G
JAX00066227	16	8106910	1	A	C	C	A	A	A	A	C	C	A	A	A	A	A	A	A	A	A	A	A	H	C	A	A	C	A	A	A	A	A	A	C	A	C	A	A	A	H	C	C	H	A	A	C	H	A
JAX00413285	16	8120297	1	A	G	G	A	A	A	A	G	G	A	A	A	A	A	A	A	A	A	A	A	H	G	A	A	G	A	A	A	A	A	A	G	A	G	A	A	A	H	G	G	H	A	A	G	H	A
JAX00066229	16	8128969	1	T	C	C	T	T	T	T	C	C	T	T	T	T	T	T	T	T	T	T	T	H	C	T	T	C	T	T	T	T	T	T	C	T	C	T	T	T	H	C	C	H	T	T	C	H	T
JAX00413292	16	8149496	0	T	C	T	T	T	T	T	C	T	T	T	T	T	T	T	T	T	T	T	T	T	T	T	T	T	T	T	T	T	T	T	T	T	C	T	T	T	H	T	T	T	T	T	C	H	T
JAX00413293	16	8153384	0	C	A	A	C	C	C	C	A	A	C	C	C	C	C	C	C	C	C	C	C	C	A	C	C	A	C	C	C	C	C	C	A	C	A	C	C	C	H	A	A	C	C	C	A	C	C
JAX00066232	16	8160362	1	C	G	G	C	C	C	C	C	C	C	C	C	C	C	C	C	C	C	C	C	C	G	C	C	G	C	C	C	C	C	C	G	C	C	C	C	C	C	H	G	H	C	C	C	C	C
JAX00413295	16	8160516	1	G	A	G	G	G	G	G	A	A	G	G	G	G	G	G	G	G	G	G	G	H	G	G	G	G	G	G	G	G	G	G	G	G	A	G	G	G	H	H	G	G	G	G	A	H	G
JAX00413297	16	8161958	0	C	A	C	C	C	C	C	C	A	C	C	C	C	C	C	C	C	C	C	C	H	C	C	C	C	C	C	C	C	C	C	C	C	C	C	C	C	C	H	C	C	C	C	C	C	C
JAX00413298	16	8164767	0	A	C	C	A	A	A	A	A	C	A	A	A	A	A	A	A	A	A	A	A	H	C	A	A	C	A	A	A	A	A	A	C	A	A	A	A	A	A	C	C	C	A	A	A	A	A
JAX00413301	16	8181242	1	C	T	C	C	C	C	C	T	C	C	C	C	C	C	C	C	C	C	C	C	C	C	C	C	C	C	C	C	C	C	C	C	C	T	C	C	C	H	C	C	C	C	C	T	H	C
JAX00413302	16	8182852	0	T	G	G	T	T	T	T	T	G	T	T	T	T	T	T	T	T	T	T	T	H	G	T	H	G	T	T	H	T	T	T	G	T	T	T	T	T	T	G	G	H	T	T	T	T	T
JAX00413307	16	8243319	0	C	T	C	C	C	C	C	T	T	C	C	C	C	C	C	C	C	C	C	C	H	C	C	C	C	C	C	C	C	C	C	C	C	T	C	C	C	H	H	C	C	C	C	T	H	C
JAX00413308	16	8243777	0	A	G	G	A	A	A	A	G	G	G	A	A	G	A	A	A	A	A	A	A	H	G	A	A	G	A	A	A	A	A	G	G	A	G	A	A	G	H	G	G	H	A	A	G	H	A
JAX00413309	16	8244296	1	G	A	G	G	G	G	G	G	A	G	G	G	G	G	G	G	G	G	G	G	H	G	G	G	G	G	G	G	G	G	G	G	G	G	G	G	G	G	H	G	G	G	G	G	G	G
JAX00413312	16	8249909	0	G	A	A	G	G	G	G	A	A	A	G	G	A	G	G	G	G	G	G	G	H	A	G	G	A	G	G	G	G	G	A	A	G	A	G	G	A	H	A	A	H	G	G	A	H	G
JAX00066238	16	8256292	0	T	C	C	T	T	T	T	T	T	T	T	T	T	T	T	T	T	T	T	T	T	C	T	T	C	T	T	T	T	T	T	C	T	T	T	T	T	T	C	C	H	T	T	T	T	T
JAX00066239	16	8271012	0	G	A	G	G	G	G	G	A	A	G	G	G	G	G	G	G	G	G	G	G	H	G	G	G	G	G	G	G	G	G	G	G	G	A	G	G	G	H	H	G	G	G	G	A	H	G
JAX00066240	16	8271160	1	C	T	C	C	C	C	C	C	T	C	C	C	C	C	C	C	C	C	C	C	H	C	C	C	C	C	C	C	C	C	C	C	C	C	C	C	C	C	H	C	C	C	C	C	C	C
JAX00413315	16	8273679	1	A	G	A	A	A	A	A	G	G	G	A	A	G	A	A	A	A	A	A	A	H	A	A	A	A	A	A	A	A	A	G	A	A	G	A	A	G	H	H	A	A	A	A	G	H	A
JAX00413316	16	8276969	1	C	A	C	C	C	C	C	A	A	C	C	C	C	C	C	C	C	C	C	C	H	C	C	C	C	C	C	C	C	C	C	C	C	A	C	C	C	H	H	C	C	C	C	A	H	C
JAX00413317	16	8277828	1	T	C	T	T	T	T	T	C	T	T	T	T	T	T	T	T	T	T	T	T	T	T	T	T	T	T	T	T	T	T	T	T	T	C	T	T	T	H	T	T	T	T	T	C	H	T
JAX00413318	16	8280781	1	G	A	G	G	G	G	G	G	G	A	G	G	A	G	G	G	G	G	G	G	G	G	G	G	G	G	G	G	G	G	A	G	G	G	G	G	A	G	G	G	G	G	G	G	G	G
JAX00066241	16	8295103	0	T	C	T	T	T	T	T	C	C	T	T	T	T	T	T	T	T	T	T	T	H	T	T	T	T	T	T	T	T	T	T	T	T	C	T	T	T	C	C	T	T	T	T	C	H	T
JAX00066242	16	8300885	1	C	T	C	C	C	C	C	C	T	C	C	C	C	C	C	C	C	C	C	C	H	C	C	C	C	C	C	C	C	C	C	C	C	C	C	C	C	C	H	C	C	C	C	C	C	C
JAX00066243	16	8300947	0	T	C	T	T	T	T	T	T	C	T	T	T	T	T	T	T	T	T	T	T	H	T	T	T	T	T	T	T	T	T	T	T	T	T	T	T	T	T	H	T	T	T	T	T	T	T
JAX00413319	16	8305732	0	A	G	A	A	A	A	A	G	A	A	A	A	A	A	A	A	A	A	A	A	A	A	A	A	A	A	A	A	A	A	A	A	A	G	A	A	A	G	A	A	A	A	A	G	H	A
JAX00413321	16	8332996	0	T	C	T	T	T	T	T	C	C	C	T	T	C	T	T	T	T	T	T	T	H	T	T	T	T	T	T	T	T	T	C	T	T	C	T	T	C	H	H	T	T	T	T	C	H	T
JAX00066244	16	8357327	1	A	C	A	A	A	A	A	C	C	A	A	A	A	A	A	A	A	A	A	A	H	A	A	A	A	A	A	A	A	A	A	A	A	C	A	A	A	H	H	A	A	A	A	C	H	A
JAX00066245	16	8357571	1	C	T	C	C	C	C	C	T	T	C	C	C	C	C	C	C	C	C	C	C	H	C	C	C	C	C	C	C	C	C	C	C	C	T	C	C	C	H	H	C	C	C	C	T	H	C
JAX00413326	16	8363942	0	T	C	T	T	T	T	T	C	T	T	T	T	T	T	T	T	T	T	T	T	T	T	T	T	T	T	T	T	T	T	T	T	T	C	T	T	T	H	T	T	T	T	T	C	H	T
JAX00413328	16	8374069	0	G	A	G	G	G	G	G	G	A	A	G	G	A	G	G	G	G	G	G	G	H	G	G	G	G	G	G	G	G	G	A	G	G	G	G	G	A	G	H	G	G	G	G	G	G	G
JAX00413329	16	8374109	1	T	C	T	T	T	T	T	C	T	C	T	T	C	T	T	T	T	T	T	T	T	T	T	T	T	T	T	T	T	T	C	T	T	C	T	T	C	H	T	T	T	T	T	C	H	T
JAX00066248	16	8383590	0	A	T	A	A	A	A	A	A	T	A	A	A	A	A	A	A	A	A	A	A	H	A	A	A	A	A	A	A	A	A	A	A	A	A	A	A	A	A	H	A	A	A	A	A	A	A
JAX00066249	16	8383746	1	C	T	C	C	C	C	C	T	C	C	C	C	C	C	C	C	C	C	C	C	C	C	C	C	C	C	C	C	C	C	C	C	C	T	C	C	C	H	C	C	C	C	C	T	H	C
JAX00413331	16	8383821	1	T	C	T	T	T	T	T	C	C	C	T	T	C	T	T	T	T	T	T	T	H	T	T	T	T	T	T	T	T	T	C	T	T	C	T	T	C	H	H	T	T	T	T	C	H	T
JAX00413332	16	8384367	1	G	A	A	G	G	G	G	G	G	G	G	G	G	G	G	G	G	G	G	G	G	A	G	G	A	G	G	G	G	G	G	A	G	G	G	G	G	G	H	A	H	G	G	G	G	G
JAX00413335	16	8385675	0	A	G	A	A	A	A	A	G	G	G	A	A	G	A	A	A	A	A	A	A	H	A	A	A	A	A	A	A	A	A	G	A	A	G	A	A	G	H	G	A	A	A	A	G	H	A
JAX00208263	16	8423766	0	T	C	T	T	T	T	T	C	C	T	T	T	T	T	T	T	T	T	T	T	H	T	T	T	T	T	T	T	T	T	T	T	T	C	T	T	T	H	H	T	T	T	T	C	H	T
JAX00413339	16	8428871	0	T	C	T	T	T	T	T	T	T	C	T	T	C	T	T	T	T	T	T	T	T	T	T	T	T	T	T	T	T	T	C	T	T	T	T	T	C	T	T	T	T	T	T	T	T	T
JAX00066252	16	8428992	1	T	G	T	T	T	T	T	G	G	G	T	T	G	T	T	T	T	T	T	T	H	T	T	T	T	T	T	T	T	T	G	T	T	G	T	T	G	H	H	T	T	T	T	G	H	T
JAX00413343	16	8436786	0	C	T	C	C	C	C	C	C	C	T	C	C	T	C	C	C	C	C	C	C	C	C	C	C	C	C	C	C	C	C	T	C	C	C	C	C	T	C	C	C	C	C	C	C	C	C
JAX00413344	16	8436866	0	C	G	C	C	C	C	C	C	C	G	C	C	G	C	C	C	C	C	C	C	C	C	C	C	C	C	C	C	C	C	G	C	C	C	C	C	G	C	C	C	C	C	C	C	C	C
JAX00413345	16	8453044	1	C	T	C	C	C	C	C	C	T	C	C	C	C	C	C	C	C	C	C	C	H	C	C	C	C	C	C	C	C	C	C	C	C	C	C	C	C	C	H	C	C	C	C	C	C	C
JAX00066253	16	8458622	1	C	T	C	C	C	C	C	C	T	C	C	C	C	C	C	C	C	C	C	C	H	C	C	C	C	C	C	C	C	C	C	C	C	C	C	C	C	C	H	C	C	C	C	C	C	C
JAX00066257	16	8498817	0	A	T	A	A	A	A	A	T	A	A	A	A	A	A	A	A	A	A	A	A	A	A	A	A	A	A	A	A	A	A	A	A	A	T	A	A	A	H	A	A	A	A	A	T	H	A
JAX00066258	16	8499331	0	T	C	T	T	T	T	T	C	C	T	T	T	T	T	T	T	T	T	T	T	H	T	T	T	T	T	T	T	T	T	T	T	T	C	T	T	T	H	H	T	T	T	T	C	H	T
JAX00413351	16	8512405	1	A	G	A	A	A	A	A	G	G	A	A	A	A	A	A	A	A	A	A	A	H	A	A	A	A	A	A	A	A	A	A	A	A	G	A	A	A	H	H	A	A	A	A	G	H	A
JAX00413353	16	8541466	0	G	A	G	G	G	G	G	G	G	A	G	G	A	G	G	G	G	G	G	G	G	G	G	G	G	G	G	G	G	G	A	G	G	G	G	G	A	G	G	G	G	G	G	G	G	G
JAX00413354	16	8541558	1	T	C	T	T	T	T	T	T	C	C	T	T	C	T	T	T	T	T	T	T	H	T	T	T	T	T	T	T	T	T	C	T	T	T	T	T	C	T	H	T	T	T	T	T	T	T
JAX00208265	16	8542564	1	C	A	C	C	C	C	C	C	C	A	C	C	A	C	C	C	C	C	C	C	C	C	C	C	C	C	C	C	C	C	A	C	C	C	C	C	A	C	C	C	C	C	C	C	C	C
JAX00208266	16	8542658	0	A	G	A	A	A	A	A	A	A	G	A	A	G	A	A	A	A	A	A	A	A	A	A	A	A	A	A	A	A	A	G	A	A	A	A	A	G	A	A	A	A	A	A	A	A	A
JAX00413355	16	8542952	0	A	C	A	A	A	A	A	C	A	C	A	A	C	A	A	A	A	A	A	A	A	A	A	A	A	A	A	A	A	A	C	A	A	C	A	A	C	H	A	A	A	A	A	C	H	A
JAX00413356	16	8544573	1	C	T	C	C	C	C	C	C	C	T	C	C	T	C	C	C	C	C	C	C	C	C	C	C	C	C	C	C	C	C	T	C	C	C	C	C	T	C	C	C	C	C	C	C	C	C
JAX00413357	16	8545024	0	A	G	A	A	A	A	A	G	G	G	A	A	G	A	A	A	A	A	A	A	H	A	A	A	A	A	A	A	A	A	G	A	A	G	A	A	G	H	H	A	A	A	A	G	H	A
JAX00066261	16	8546632	0	T	C	C	T	T	T	T	C	C	C	T	T	C	T	T	T	T	T	T	T	H	C	T	T	C	T	T	T	T	T	C	C	T	C	T	T	C	T	C	C	H	T	T	C	H	T
JAX00413358	16	8551189	0	T	C	T	T	T	T	T	C	C	C	T	T	C	T	T	T	T	T	T	T	H	T	T	T	T	T	T	T	T	T	C	T	T	C	T	T	C	H	H	T	T	T	T	C	H	T
JAX00413361	16	8552019	1	A	G	A	A	A	A	A	G	A	G	A	A	G	A	A	A	A	A	A	A	A	A	A	A	A	A	A	A	A	A	G	A	A	G	A	A	G	H	A	A	A	A	A	G	H	A
JAX00413363	16	8561606	0	G	A	A	G	G	G	G	G	G	A	G	G	A	G	G	G	G	G	G	G	G	A	G	G	A	G	G	G	G	G	A	A	G	G	G	G	A	G	H	H	H	G	G	G	G	G
JAX00066262	16	8565098	0	A	G	G	A	A	A	A	G	G	G	A	A	G	A	A	A	A	A	A	A	H	G	A	A	G	A	A	A	A	A	G	G	A	G	A	A	G	H	G	G	H	A	A	G	H	A
JAX00413364	16	8565293	1	T	G	G	T	T	T	T	G	G	T	T	T	T	T	T	T	T	T	T	T	H	G	T	T	G	T	T	T	T	T	T	G	T	G	T	T	T	H	G	G	H	T	T	G	H	T
JAX00066264	16	8572703	0	G	A	A	G	G	G	G	G	G	G	G	G	G	G	G	G	G	G	G	G	G	A	G	G	A	G	G	G	G	G	G	A	G	G	G	G	G	G	H	A	H	G	G	G	G	G
JAX00413367	16	8577202	1	C	T	C	C	C	C	C	C	T	C	C	C	C	C	C	C	C	C	C	C	H	C	C	C	C	C	C	C	C	C	C	C	C	C	C	C	C	C	H	C	C	C	C	C	C	C
JAX00413371	16	8601126	1	C	A	A	C	C	C	C	A	A	A	C	C	A	C	C	C	C	C	C	C	H	A	C	C	A	C	C	C	C	C	A	A	C	A	C	C	A	H	A	A	H	C	C	A	H	C
JAX00066265	16	8602280	1	T	A	A	T	T	T	T	T	T	T	T	T	T	T	T	T	T	T	T	T	T	A	T	T	A	T	T	T	T	T	T	A	T	T	T	T	T	T	H	A	H	T	T	T	T	T
JAX00413372	16	8606367	0	C	G	C	C	C	C	C	G	G	C	C	C	C	C	C	C	C	C	C	C	H	C	C	C	C	C	C	C	C	C	C	C	C	G	C	C	C	H	H	C	C	C	C	G	H	C
JAX00413373	16	8606813	1	G	C	G	G	G	G	G	C	G	G	G	G	G	G	G	G	G	G	G	G	G	G	G	G	G	G	G	G	G	G	G	G	G	C	G	G	G	H	G	G	G	G	G	C	H	G
JAX00413375	16	8610586	1	G	A	A	G	G	G	G	A	A	G	G	G	G	G	G	G	G	G	G	G	H	A	G	G	A	G	G	G	G	G	G	A	G	A	G	G	G	H	A	A	H	G	G	A	H	G
JAX00413376	16	8610896	1	T	C	C	T	T	T	T	C	C	T	T	T	T	T	T	T	T	T	T	T	H	C	T	T	C	T	T	T	T	T	T	C	T	C	T	T	T	H	C	C	H	T	T	C	H	T
JAX00066266	16	8613728	1	C	A	C	C	C	C	C	C	A	C	C	C	C	C	C	C	C	C	C	C	H	C	C	C	C	C	C	C	C	C	C	C	C	C	C	C	C	C	H	C	C	C	C	C	C	C
JAX00413379	16	8628691	0	G	C	C	G	G	G	G	G	G	G	G	G	G	G	G	G	G	G	G	G	G	C	G	G	C	G	G	G	G	G	G	C	G	G	G	G	G	G	H	C	H	G	G	G	G	G
JAX00413380	16	8632822	1	T	C	T	T	T	T	T	T	C	T	T	T	T	T	T	T	T	T	T	T	H	T	T	T	T	T	T	T	T	T	T	T	T	T	T	T	T	T	H	T	T	T	T	T	T	T
JAX00413381	16	8646771	1	A	G	A	A	A	A	A	G	A	A	A	A	A	A	A	A	A	A	A	A	A	A	A	A	A	A	A	A	A	A	A	A	A	G	A	A	A	H	A	A	A	A	A	G	H	A
JAX00066268	16	8663586	1	C	T	T	C	C	C	C	C	C	C	C	C	C	C	C	C	C	C	C	C	C	T	C	C	T	C	C	C	C	C	C	T	C	C	C	C	C	C	H	T	H	C	C	C	C	C
JAX00208268	16	8667715	1	T	C	T	T	T	T	T	T	C	T	T	T	T	T	T	T	T	T	T	T	H	T	T	T	T	T	T	T	T	T	T	T	T	T	T	T	T	T	H	T	T	T	T	T	T	T
JAX00066270	16	8668098	1	C	A	C	C	C	C	C	A	A	C	C	C	C	C	C	C	C	C	C	C	H	C	C	C	C	C	C	C	C	C	C	C	C	A	C	C	C	H	H	C	C	C	C	A	H	C
JAX00413382	16	8670880	0	C	A	C	C	C	C	C	A	A	C	C	C	C	C	C	C	C	C	C	C	H	C	C	C	C	C	C	C	C	C	C	C	C	A	C	C	C	H	H	C	C	C	C	A	H	C
JAX00413383	16	8673288	1	G	A	A	G	G	G	G	G	G	G	G	G	G	G	G	G	G	G	G	G	G	A	G	G	A	G	G	G	G	G	G	A	G	G	G	G	G	G	H	A	H	G	G	G	G	G
JAX00413384	16	8673525	0	A	G	G	A	A	A	A	A	A	A	A	A	A	A	A	A	A	A	A	A	A	G	A	A	G	A	A	A	A	A	A	G	A	A	A	A	A	A	H	G	H	A	A	A	A	A
JAX00413386	16	8678227	0	T	C	T	T	T	T	T	T	T	C	T	T	C	T	T	T	T	T	T	T	T	T	T	T	T	T	T	T	T	T	C	T	T	T	T	T	C	T	T	T	T	T	T	T	T	T
JAX00413387	16	8679271	0	G	A	G	G	G	G	G	G	A	G	G	G	G	G	G	G	G	G	G	G	H	G	G	G	G	G	G	G	G	G	G	G	G	G	G	G	G	G	H	G	G	G	G	G	G	G
JAX00066271	16	8684567	0	G	C	C	G	G	G	G	G	G	G	G	G	G	G	G	G	G	G	G	G	G	C	G	G	C	G	G	G	G	G	G	C	G	G	G	G	G	G	H	C	H	G	G	G	G	G
JAX00066272	16	8685026	1	A	G	G	A	A	A	A	G	G	G	A	A	G	A	A	A	A	A	A	A	H	G	A	A	G	A	A	A	A	A	G	G	A	G	A	A	G	H	G	G	H	A	A	G	H	A
JAX00413392	16	8701161	0	C	T	C	C	C	C	C	T	T	C	C	C	C	C	C	C	C	C	C	C	T	C	C	C	C	C	C	C	C	C	C	C	C	T	C	C	C	H	T	C	C	C	C	T	H	C
JAX00066273	16	8706965	1	A	G	G	A	A	A	A	G	G	G	A	A	G	A	A	A	A	A	A	A	H	G	A	A	G	A	A	A	A	A	G	G	A	G	A	A	G	H	G	G	H	A	A	G	H	A
JAX00413394	16	8721169	1	G	A	G	G	G	G	G	A	A	G	G	G	G	G	G	G	G	G	G	G	H	G	G	G	G	G	G	G	G	G	G	G	G	A	G	G	G	H	A	G	G	G	G	A	H	G
JAX00413395	16	8723685	1	G	A	G	G	G	G	G	A	G	G	G	G	G	G	G	G	G	G	G	G	G	G	G	G	G	G	G	G	G	G	G	G	G	A	G	G	G	H	G	G	G	G	G	A	H	G
JAX00413396	16	8728130	0	T	C	C	T	T	T	T	C	C	C	T	T	C	T	T	T	T	T	T	T	H	C	T	T	C	T	T	T	T	T	C	C	T	C	T	T	C	H	C	C	H	T	T	C	H	T
JAX00413397	16	8733180	0	C	T	T	C	C	C	C	T	C	T	C	C	T	C	C	C	C	C	C	C	C	T	C	C	T	C	C	C	C	C	T	T	C	T	C	C	T	H	T	T	H	C	C	T	H	C
JAX00208269	16	8738378	1	G	A	G	G	G	G	G	G	A	G	G	G	G	G	G	G	G	G	G	G	H	G	G	G	G	G	G	G	G	G	G	G	G	G	G	G	G	G	G	G	G	G	G	G	G	G
JAX00413398	16	8738444	1	T	G	T	T	T	T	T	G	T	T	T	T	T	T	T	T	T	T	T	T	T	T	T	T	T	T	T	T	T	T	T	T	T	G	T	T	T	H	T	T	T	T	T	G	H	T
JAX00066274	16	8743532	0	A	G	G	A	A	A	A	A	A	G	A	A	G	A	A	A	A	A	A	A	A	G	A	A	G	A	A	A	A	A	G	G	A	A	A	A	G	A	G	G	H	A	A	A	A	A
JAX00066275	16	8743594	0	G	A	A	G	G	G	G	G	G	A	G	G	A	G	G	G	G	G	G	G	G	A	G	G	A	G	G	G	G	G	A	A	G	G	G	G	A	G	G	A	H	G	G	G	G	G
JAX00413401	16	8768156	1	A	G	G	A	G	A	A	A	A	A	G	A	A	A	A	G	A	A	G	A	A	G	H	A	G	A	A	A	A	A	A	G	A	A	A	G	A	H	G	G	H	A	G	A	A	A
JAX00208271	16	8779866	1	C	T	C	C	C	C	C	C	T	C	C	C	C	C	C	C	C	C	C	C	H	C	C	C	C	C	C	C	C	C	C	C	C	C	C	C	C	C	C	C	C	C	C	C	C	C
JAX00413405	16	8780981	0	T	G	G	T	G	T	T	G	G	G	G	T	G	T	T	G	T	T	G	T	H	G	H	T	G	T	T	T	T	T	G	G	T	G	T	G	G	G	G	G	H	T	G	G	H	T
JAX00066279	16	8781440	0	A	G	G	A	G	A	A	A	A	G	G	A	G	A	A	G	A	A	G	A	A	G	H	A	G	A	A	A	A	A	G	G	A	A	A	G	G	G	H	G	H	A	G	A	A	A
JAX00413406	16	8784150	0	A	G	G	A	A	A	A	G	A	G	A	A	G	A	A	A	A	A	A	A	A	G	A	A	G	A	A	A	A	A	G	G	A	G	A	A	G	H	H	G	H	A	A	G	H	A
JAX00066281	16	8817021	0	T	C	T	T	T	T	T	T	C	T	T	T	T	T	T	T	T	T	T	T	C	T	T	T	T	T	T	T	T	T	T	T	T	T	T	T	T	T	C	T	T	T	T	T	T	T
JAX00413409	16	8831412	1	C	A	A	C	C	C	C	A	C	A	C	C	A	C	C	C	C	C	C	C	C	A	C	C	A	C	C	C	C	C	A	A	C	A	C	C	A	H	H	A	H	C	C	A	H	C
JAX00413410	16	8832670	0	G	A	G	G	G	G	G	A	G	G	G	G	G	G	G	G	G	G	G	G	G	G	G	G	G	G	G	G	G	G	G	G	G	A	G	G	G	H	G	G	G	G	G	A	H	G
JAX00413411	16	8838452	1	G	A	G	G	G	G	G	A	A	A	G	G	A	G	G	G	G	G	G	G	H	G	G	G	G	G	G	G	G	G	A	G	G	A	G	G	A	H	H	G	G	G	G	A	H	G
JAX00066282	16	8838709	1	T	A	T	T	A	T	T	T	T	T	A	T	T	T	T	A	T	T	A	T	T	T	H	T	T	T	T	T	T	T	T	T	T	T	T	A	T	H	T	T	T	T	A	T	T	T
JAX00413412	16	8841202	0	A	G	A	A	A	A	A	A	G	A	A	A	A	A	A	A	A	A	A	A	H	A	A	A	A	A	A	A	A	A	A	A	A	A	A	A	A	A	H	A	A	A	A	A	A	A
JAX00413414	16	8841449	1	T	C	T	T	T	T	T	C	C	T	T	T	T	T	T	T	T	T	T	T	H	T	T	T	T	T	T	T	T	T	T	T	T	C	T	T	T	H	H	T	T	T	T	C	H	T
JAX00413415	16	8846786	0	T	C	T	T	T	T	T	C	C	C	T	T	C	T	T	T	T	T	T	T	H	T	T	T	T	T	T	T	T	T	C	T	T	C	T	T	C	H	H	T	T	T	T	C	H	T
JAX00413416	16	8846913	1	C	T	C	C	C	C	C	C	C	T	C	C	T	C	C	C	C	C	C	C	C	C	C	C	C	C	C	C	C	C	T	C	C	C	C	C	T	C	C	C	C	C	C	C	C	C
JAX00413418	16	8848987	0	C	T	C	C	C	C	C	T	C	C	C	C	C	C	C	C	C	C	C	C	C	C	C	C	C	C	C	C	C	C	C	C	C	T	C	C	C	H	C	C	C	C	C	T	H	C
JAX00066283	16	8850844	0	C	T	C	C	T	C	C	T	T	T	T	C	T	C	C	T	C	C	T	C	H	C	H	C	C	C	C	C	C	C	T	C	C	T	C	T	T	T	H	C	C	C	T	T	H	C
JAX00413421	16	8851042	0	T	C	T	T	T	T	T	C	T	C	T	T	H	T	T	T	T	T	T	T	T	T	T	T	T	T	T	T	T	T	C	T	T	C	T	T	C	H	T	T	T	T	T	C	H	T
JAX00413422	16	8851299	0	C	T	C	C	C	C	C	C	T	C	C	C	C	C	C	C	C	C	C	C	H	C	C	C	C	C	C	C	C	C	C	C	C	C	C	C	C	C	H	C	C	C	C	C	C	C
JAX00066284	16	8868397	1	A	G	A	A	G	A	A	G	G	A	G	A	A	A	A	G	A	A	G	A	H	A	H	A	A	A	A	A	A	A	A	A	A	G	A	G	A	G	H	A	A	A	G	G	H	A
JAX00413423	16	8878460	1	T	C	T	T	C	T	T	T	T	T	C	T	T	T	T	C	T	T	C	T	T	T	H	T	T	T	T	T	T	T	T	T	T	T	T	C	T	H	T	T	T	T	C	T	T	T
JAX00413424	16	8878767	1	C	T	C	C	C	C	C	T	T	C	C	C	C	C	C	C	C	C	C	C	H	C	C	C	C	C	C	C	C	C	C	C	C	T	C	C	C	H	H	C	C	C	C	T	H	C
JAX00066286	16	8898963	1	G	T	G	G	G	G	G	G	T	G	G	G	G	G	G	G	G	G	G	G	H	G	G	G	G	G	G	G	G	G	G	G	G	G	G	G	G	G	H	G	G	G	G	G	G	G
JAX00413427	16	8906973	1	G	A	A	G	G	G	G	G	G	G	G	G	G	G	G	G	G	G	G	G	G	A	G	G	A	G	G	G	G	G	G	A	G	G	G	G	G	G	H	A	H	G	G	G	G	G
JAX00413429	16	8908601	0	C	T	C	C	C	C	C	T	C	C	C	C	C	C	C	C	C	C	C	C	C	C	C	C	C	C	C	C	C	C	C	C	C	T	C	C	C	H	C	C	C	C	C	T	H	C
JAX00413432	16	8915624	0	T	C	C	T	T	T	T	C	C	C	T	T	C	T	T	T	T	T	T	T	H	C	T	T	C	T	T	T	T	T	C	C	T	C	T	T	C	H	C	C	H	T	T	C	H	T
JAX00413433	16	8915676	1	C	T	T	C	C	C	C	C	C	T	C	C	T	C	C	C	C	C	C	C	C	T	C	C	T	C	C	C	C	C	T	T	C	C	C	C	T	C	C	T	H	C	C	C	C	C
JAX00413435	16	8917842	0	G	A	G	G	G	G	G	A	G	G	G	G	G	G	G	G	G	G	G	G	G	G	G	G	G	G	G	G	G	G	G	G	G	A	G	G	G	H	G	G	G	G	G	A	H	G
JAX00066289	16	8933779	1	A	G	G	A	G	A	A	G	G	A	G	A	A	A	A	G	A	A	G	A	H	G	H	A	G	A	A	A	A	A	A	G	A	G	A	G	A	G	G	G	H	A	G	G	H	A
JAX00066290	16	8940874	0	G	C	C	G	C	G	G	C	C	G	C	G	G	G	G	C	G	G	C	G	H	C	H	G	C	G	G	G	G	G	G	C	G	C	G	C	G	C	C	C	H	G	C	C	H	G
JAX00413437	16	8940938	1	T	C	T	T	C	T	T	C	C	T	C	T	T	T	T	C	T	T	C	T	H	T	H	T	T	T	T	T	T	T	T	T	T	C	T	C	T	C	C	C	T	T	C	C	H	T
JAX00066291	16	8944650	1	C	T	T	C	T	C	C	T	C	C	T	C	C	C	C	T	C	C	T	C	C	T	H	C	T	C	C	C	C	C	C	T	C	T	C	T	C	T	C	T	H	C	T	T	H	C
JAX00208276	16	8945699	0	T	C	T	T	T	T	T	T	C	T	T	T	T	T	T	T	T	T	T	T	H	T	T	T	T	T	T	T	T	T	T	T	T	T	T	T	T	T	C	T	T	T	T	T	T	T
JAX00413439	16	8955618	1	A	G	G	A	G	A	A	G	G	A	G	A	A	A	A	G	A	A	G	A	H	G	H	A	G	A	A	A	A	A	A	G	A	G	A	G	A	G	G	G	H	A	G	G	H	A
JAX00413442	16	8958556	0	C	T	T	C	C	C	C	C	T	C	C	C	C	C	C	C	C	C	C	C	H	T	C	C	T	C	C	C	C	C	C	T	C	C	C	C	C	C	T	C	H	C	C	C	C	C
JAX00413443	16	8958785	1	T	C	C	T	T	T	T	T	T	T	T	T	T	T	T	T	T	T	T	T	T	C	T	T	C	T	T	T	T	T	T	C	T	T	T	T	T	T	T	T	H	T	T	T	T	T
JAX00413444	16	8959412	1	T	C	C	T	T	T	T	C	C	T	T	T	T	T	T	T	T	T	T	T	H	C	T	T	C	T	T	T	T	T	T	C	T	C	T	T	T	H	C	T	H	T	T	C	H	T
JAX00413446	16	8959539	0	A	C	C	A	A	A	A	C	C	A	A	A	A	A	A	A	A	A	A	A	H	C	A	A	C	A	A	A	A	A	A	C	A	C	A	A	A	H	C	A	H	A	A	C	H	A
JAX00413447	16	8959652	0	G	A	A	G	G	G	G	G	G	G	G	G	G	G	G	G	G	G	G	G	G	A	G	G	A	G	G	G	G	G	G	A	G	G	G	G	G	G	G	G	H	G	G	G	G	G
JAX00413450	16	8962121	1	C	T	C	C	C	C	C	C	T	C	C	C	C	C	C	C	C	C	C	C	H	C	C	C	C	C	C	C	C	C	C	C	C	C	C	C	C	C	T	C	C	C	C	C	C	C
JAX00413451	16	8962379	0	G	A	A	G	G	G	G	A	G	G	G	G	G	G	G	G	G	G	G	G	G	A	G	G	A	G	G	G	G	G	G	A	G	A	G	G	G	G	G	G	G	G	G	A	G	G
JAX00066293	16	8971956	0	C	T	C	C	T	C	C	T	T	C	H	C	C	C	C	T	C	C	T	C	H	C	C	C	C	C	C	C	C	C	C	C	C	T	C	T	C	T	H	T	C	C	T	T	H	C
JAX00066294	16	8972512	1	T	C	C	T	C	T	T	C	C	C	C	T	C	T	T	C	T	T	C	T	H	C	H	T	C	T	T	T	T	T	C	C	T	C	T	C	C	C	C	C	H	T	C	C	H	T
JAX00413453	16	8976114	1	T	C	T	T	C	T	T	C	T	T	C	T	T	T	T	C	T	T	C	T	T	T	H	T	T	T	T	T	T	T	T	T	T	C	T	C	T	C	T	C	T	T	C	C	H	T
JAX00413454	16	8976271	0	C	T	C	C	T	C	C	T	T	C	T	C	C	C	C	T	C	C	T	C	H	C	H	C	C	C	C	C	C	C	C	C	C	T	C	T	C	T	H	T	C	C	T	T	H	C
JAX00413456	16	8976919	0	C	T	C	C	T	C	C	C	C	C	H	C	C	C	C	T	C	C	H	C	C	C	H	C	C	C	C	C	C	C	C	C	C	C	C	T	C	H	C	T	C	C	T	C	C	C
JAX00413459	16	8985341	0	G	A	G	G	G	G	G	A	G	G	G	G	G	G	G	G	G	G	G	G	G	G	G	G	G	G	G	G	G	G	G	G	G	A	G	G	G	H	G	G	G	G	G	A	H	G
JAX00413460	16	8986353	0	C	A	C	C	C	C	C	A	C	C	C	C	C	C	C	C	C	C	C	C	C	C	C	C	C	C	C	C	C	C	C	C	C	A	C	C	C	H	C	C	C	C	C	A	H	C
JAX00413462	16	8989307	1	G	A	G	G	G	G	G	A	A	G	G	G	G	G	G	G	G	G	G	G	H	G	G	G	G	G	G	G	G	G	G	G	G	A	G	G	G	H	H	G	G	G	G	A	H	G
JAX00413464	16	8993243	1	G	T	G	G	T	G	G	G	G	G	T	G	G	G	G	T	G	G	T	G	G	G	H	G	G	G	G	G	G	G	G	G	G	G	G	T	G	H	G	T	G	G	T	G	G	G
JAX00413465	16	8998110	0	A	G	A	A	A	A	A	G	A	A	A	A	A	A	A	A	A	A	A	A	A	A	A	A	A	A	A	A	A	A	A	A	A	G	A	A	A	H	A	A	A	A	A	G	H	A
JAX00208279	16	9013742	1	G	A	G	G	G	G	G	A	A	G	G	G	G	G	G	G	G	G	G	G	H	G	G	G	G	G	G	G	G	G	G	G	G	A	G	G	G	H	H	G	G	G	G	A	H	G
JAX00413466	16	9031752	0	G	A	G	G	G	G	G	G	A	G	G	G	G	G	G	G	G	G	G	G	H	G	G	G	G	G	G	G	G	G	G	G	G	G	G	G	G	G	H	G	G	G	G	G	G	G
JAX00413467	16	9032187	1	T	C	T	T	T	T	T	T	C	T	T	T	T	T	T	T	T	T	T	T	H	T	T	T	T	T	T	T	T	T	T	T	T	T	T	T	T	T	H	T	T	T	T	T	T	T
JAX00413469	16	9038286	0	T	C	T	T	T	T	T	C	C	T	T	T	T	T	T	T	T	T	T	T	T	T	T	T	T	T	T	T	T	T	T	T	T	C	T	T	T	T	H	T	T	T	T	C	H	T
JAX00413471	16	9045122	1	C	T	C	C	T	C	C	C	T	C	T	C	C	C	C	T	C	C	T	C	C	C	H	C	C	C	C	C	C	C	C	C	C	C	C	T	C	H	H	T	C	C	T	C	C	C
JAX00066298	16	9054155	1	G	A	G	G	A	G	G	G	G	G	A	G	G	G	G	A	G	G	A	G	G	G	H	G	G	G	G	G	G	G	G	G	G	G	G	A	G	H	G	A	G	G	A	G	G	G
JAX00413472	16	9054313	1	A	G	A	A	A	A	A	A	G	A	A	A	A	A	A	A	A	A	A	A	A	A	A	A	A	A	A	A	A	A	A	A	A	A	A	A	A	A	H	A	A	A	A	A	A	A
JAX00066299	16	9054380	0	G	A	G	G	A	G	G	G	G	G	A	G	G	G	G	A	G	G	A	G	G	G	H	G	G	G	G	G	G	G	G	G	G	G	G	A	G	H	G	A	G	G	A	G	G	G
JAX00413473	16	9055282	1	A	G	A	A	A	A	A	G	A	A	A	A	A	A	A	A	A	A	A	A	A	A	A	A	A	A	A	A	A	A	A	A	A	G	A	A	A	H	A	A	A	A	A	G	H	A
JAX00413474	16	9055351	1	G	A	G	G	A	G	G	A	A	G	A	G	G	G	G	A	G	G	A	G	G	G	H	G	G	G	G	G	G	G	G	G	G	A	G	A	G	A	H	A	G	G	A	A	H	G
JAX00413476	16	9062863	0	T	C	T	T	T	T	T	C	C	T	T	T	T	T	T	T	T	T	T	T	T	T	T	T	T	T	T	T	T	T	T	T	T	C	T	T	T	H	H	T	T	T	T	C	H	T
JAX00413477	16	9069805	0	G	C	G	G	C	G	G	C	G	G	C	G	G	G	G	C	G	G	C	G	G	G	H	G	G	G	G	G	G	G	G	G	G	C	G	C	G	C	G	C	G	G	C	C	H	G
JAX00413478	16	9074821	0	C	T	C	C	T	C	C	T	C	C	T	C	C	C	C	T	C	C	T	C	C	C	H	C	C	C	C	C	C	C	C	C	C	T	C	T	C	T	C	T	C	C	T	T	H	C
JAX00413479	16	9075425	1	T	G	T	T	G	T	T	T	T	T	G	T	T	T	T	G	T	T	G	T	T	T	H	T	T	T	T	T	T	T	T	T	T	T	T	G	T	H	T	G	T	T	G	T	T	T
JAX00066301	16	9085354	1	T	C	T	T	T	T	T	C	C	T	T	T	T	T	T	T	T	T	T	T	T	T	T	T	T	T	T	T	T	T	T	T	T	C	T	T	T	H	H	T	T	T	T	C	H	T
JAX00413483	16	9085748	0	C	T	T	C	C	C	C	C	C	C	C	C	C	C	C	C	C	C	C	C	H	T	C	C	T	C	C	C	C	C	C	T	C	C	C	C	C	C	H	C	H	C	C	C	C	C
JAX00413484	16	9090859	1	T	A	A	T	T	T	T	A	A	T	T	T	T	T	T	T	T	T	T	T	H	A	T	T	A	T	T	T	T	T	T	A	T	A	T	T	T	H	A	T	H	T	T	A	H	T
JAX00413485	16	9091626	1	T	G	T	T	T	T	T	G	T	T	T	T	T	T	T	T	T	T	T	T	T	T	T	T	T	T	T	T	T	T	T	T	T	G	T	T	T	H	T	T	T	T	T	G	H	T
JAX00413486	16	9091748	0	A	G	G	A	A	A	A	G	G	A	A	A	A	A	A	A	A	A	A	A	H	G	A	A	G	A	A	A	A	A	A	G	A	G	A	A	A	H	G	A	H	A	A	G	H	A
JAX00066302	16	9113256	0	C	G	G	C	C	C	C	C	C	C	C	C	C	C	C	C	C	C	C	C	H	G	C	C	G	C	C	C	C	C	C	G	C	C	C	C	C	C	H	C	H	C	C	C	C	C
JAX00413490	16	9120974	1	G	A	G	G	G	G	G	G	A	G	G	G	G	G	G	G	G	G	G	G	G	G	G	G	G	G	G	G	G	G	G	G	G	G	G	G	G	G	H	G	G	G	G	G	G	G
JAX00413491	16	9123707	1	G	C	C	G	G	G	G	G	G	G	G	G	G	G	G	G	G	G	G	G	H	C	G	G	C	G	G	G	G	G	G	C	G	G	G	G	G	G	H	G	H	G	G	G	G	G
JAX00413492	16	9126628	1	C	T	T	C	C	C	C	C	C	C	C	C	C	C	C	C	C	C	C	C	H	T	C	C	T	C	C	C	C	C	C	T	C	C	C	C	C	C	H	C	H	C	C	C	C	C
JAX00066304	16	9128019	1	C	T	T	C	C	C	C	T	T	C	C	C	C	C	C	C	C	C	C	C	H	T	C	C	T	C	C	C	C	C	C	T	C	T	C	C	C	H	T	C	H	C	C	T	H	C
JAX00066305	16	9129293	1	C	A	A	C	C	C	C	A	A	C	C	C	C	C	C	C	C	C	C	C	H	A	C	C	A	C	C	C	C	C	C	A	C	A	C	C	C	H	A	C	H	C	C	A	H	C
JAX00413493	16	9129354	0	G	A	A	G	G	G	G	A	G	G	G	G	G	G	G	G	G	G	G	G	H	A	G	G	A	G	G	G	G	G	G	A	G	A	G	G	G	H	H	G	H	G	G	A	H	G
JAX00413495	16	9158131	0	C	T	C	C	C	C	C	C	T	C	C	C	C	C	C	C	C	C	C	C	C	C	C	C	C	C	C	C	C	C	C	C	C	C	C	C	C	C	H	C	C	C	C	C	C	C
JAX00413496	16	9158521	0	A	G	A	A	A	A	A	G	A	A	A	A	A	A	A	A	A	A	A	A	A	A	A	A	A	A	A	A	A	A	A	A	A	G	A	A	A	H	A	A	A	A	A	G	H	A
JAX00413499	16	9169474	0	A	G	A	A	A	A	A	G	G	A	A	A	A	A	A	A	A	A	A	A	A	A	A	A	A	A	A	A	A	A	A	A	A	G	A	A	A	H	H	A	A	A	A	G	H	A
JAX00066308	16	9181315	0	A	T	A	A	A	A	A	T	T	A	A	A	A	A	A	A	A	A	A	A	A	A	A	A	A	A	A	A	A	A	A	A	A	T	A	A	A	H	H	A	A	A	A	T	H	A
JAX00413500	16	9192850	1	G	A	G	G	G	G	G	A	G	G	G	G	G	G	G	G	G	G	G	G	G	G	G	G	G	G	G	G	G	G	G	G	G	A	G	G	G	H	G	G	G	G	G	A	H	G
JAX00413501	16	9192896	1	C	T	C	C	C	C	C	T	C	C	C	C	C	C	C	C	C	C	C	C	C	C	C	C	C	C	C	C	C	C	C	C	C	T	C	C	C	H	C	C	C	C	C	T	H	C
JAX00413502	16	9198655	1	G	A	G	G	G	G	G	A	G	G	G	G	G	G	G	G	G	G	G	G	G	G	G	G	G	G	G	G	G	G	G	G	G	A	G	G	G	H	G	G	G	G	G	A	H	G
JAX00066310	16	9220323	0	A	G	A	A	A	A	A	G	G	A	H	A	A	A	A	A	A	A	A	A	A	A	A	A	A	A	A	A	A	A	A	A	A	G	A	A	A	H	H	A	A	A	A	G	H	A
JAX00066312	16	9220878	0	A	G	A	A	A	A	A	A	G	A	A	A	A	A	A	A	A	A	A	A	A	A	H	A	A	H	A	A	A	H	A	A	A	A	A	A	A	A	G	A	A	A	A	A	A	A
JAX00413504	16	9226296	1	A	G	A	A	A	A	A	G	A	A	A	A	A	A	A	A	A	A	A	A	A	A	A	A	A	A	A	A	A	A	A	A	A	G	A	A	A	H	A	A	A	A	A	G	H	A
JAX00413505	16	9226444	1	C	G	C	C	C	C	C	G	C	C	C	C	C	C	C	C	C	C	C	C	C	C	C	C	C	C	C	C	C	C	C	C	C	G	C	C	C	H	C	C	C	C	C	G	H	C
JAX00413506	16	9226831	0	G	A	G	G	G	G	G	A	A	G	G	G	G	G	G	G	G	G	G	G	G	G	G	G	G	G	G	G	G	G	G	G	G	A	G	G	G	H	H	G	G	G	G	A	H	G
JAX00413509	16	9235464	1	T	C	T	T	T	T	T	C	C	T	T	T	T	T	T	T	T	T	T	T	T	T	T	T	T	T	T	T	T	T	T	T	T	C	T	T	T	H	H	T	T	T	T	C	H	T
JAX00413510	16	9235618	0	A	C	A	A	C	A	A	C	C	C	C	A	C	A	A	C	A	H	C	A	A	A	H	A	A	A	A	A	A	A	C	A	A	C	A	C	C	C	H	C	A	A	C	C	C	A
JAX00413512	16	9240492	0	G	A	G	G	A	G	G	A	A	A	A	G	A	G	G	A	G	G	A	G	G	G	H	G	G	G	G	G	G	G	A	G	G	A	G	A	A	A	H	A	G	G	A	A	H	G
JAX00413513	16	9252711	0	C	T	C	C	C	C	C	C	T	C	C	C	C	C	C	C	C	C	C	C	C	C	C	C	C	C	C	C	C	C	C	C	C	C	C	C	C	C	H	C	C	C	C	C	C	C
JAX00413514	16	9253212	1	C	G	C	C	G	C	C	C	C	G	G	C	G	C	C	G	C	C	G	C	C	C	H	C	C	C	C	C	C	C	G	C	C	C	C	G	G	H	C	G	C	C	G	C	C	C
JAX00413515	16	9254220	0	T	C	T	T	T	T	T	C	T	T	T	T	T	T	T	T	T	T	T	T	T	T	T	T	T	T	T	T	T	T	T	T	T	C	T	T	T	H	T	T	T	T	T	C	H	T
JAX00413516	16	9255644	1	C	G	C	C	C	C	C	G	G	C	C	C	C	C	C	C	C	C	C	C	C	C	C	C	C	C	C	C	C	C	C	C	C	G	C	C	C	H	H	C	C	C	C	G	H	C
JAX00066314	16	9261034	1	T	C	T	T	C	T	T	C	C	C	C	T	C	T	T	C	T	T	C	T	T	T	H	T	T	T	T	T	T	T	C	T	T	C	T	C	C	C	H	C	T	T	C	C	H	T
JAX00066315	16	9271926	1	T	C	T	T	C	T	T	C	C	C	C	T	C	T	T	C	T	T	C	T	T	T	H	T	T	T	T	T	T	T	C	T	T	C	T	C	C	C	H	C	T	T	C	C	H	T
JAX00413519	16	9290867	1	A	C	A	A	C	A	A	A	A	C	C	A	C	A	A	C	A	A	C	A	A	A	H	A	A	A	A	A	A	A	C	A	A	A	A	C	C	H	A	C	A	A	C	A	A	A
JAX00413520	16	9291956	1	A	G	A	A	A	A	A	G	G	A	A	A	A	A	A	A	A	A	A	A	A	A	A	A	A	A	A	A	A	A	A	A	A	G	A	A	A	H	H	A	A	A	A	G	H	A
JAX00066316	16	9292020	1	C	A	A	C	C	C	C	C	C	C	C	C	C	C	C	C	C	C	C	C	H	A	C	C	A	C	C	C	C	C	C	A	C	C	C	C	C	C	H	C	H	C	C	C	C	C
JAX00413521	16	9298517	0	T	C	T	T	C	T	T	C	C	C	C	T	C	T	T	C	T	T	C	T	T	T	H	T	T	T	T	T	T	T	C	T	T	C	T	C	C	C	H	C	T	T	C	C	H	T
JAX00413522	16	9299681	0	C	A	C	C	C	C	C	A	C	C	C	C	C	C	C	C	C	C	C	C	C	C	C	C	C	C	C	C	C	C	C	C	C	A	C	C	C	H	C	C	C	C	C	A	A	C
JAX00413523	16	9306979	0	T	A	T	T	T	T	T	A	T	T	T	T	T	T	T	T	T	T	T	T	T	T	T	T	T	T	T	T	T	T	T	T	T	A	T	T	T	H	T	T	T	T	T	A	H	T
JAX00413524	16	9309119	0	A	C	A	A	C	A	A	C	C	C	C	A	C	H	H	C	A	H	C	A	A	A	H	A	A	A	A	A	A	A	C	A	A	C	A	C	C	C	H	C	A	A	C	C	H	A
JAX00413525	16	9312042	1	G	A	G	G	G	G	G	A	A	G	G	G	G	G	G	G	G	G	G	G	G	G	G	G	G	G	G	G	G	G	G	G	G	A	G	G	G	H	H	G	G	G	G	A	H	G
JAX00066318	16	9318507	1	C	A	A	C	C	C	C	C	C	C	C	C	C	C	C	C	C	C	C	C	H	A	C	C	A	C	C	C	C	C	C	A	C	C	C	C	C	C	H	C	H	C	C	C	C	C
JAX00413526	16	9322290	0	T	G	T	T	T	T	T	T	G	T	T	T	T	T	T	T	T	T	T	T	T	T	T	T	T	T	T	T	T	T	T	T	T	T	T	T	T	T	H	T	T	T	T	T	T	T
JAX00413527	16	9323413	1	T	G	T	T	T	T	T	G	G	T	T	T	T	T	T	T	T	T	T	T	T	T	T	T	T	T	T	T	T	T	T	T	T	G	T	T	T	H	H	T	T	T	T	G	H	T
JAX00066319	16	9338491	1	T	A	T	T	T	T	T	A	A	T	T	T	T	T	T	T	T	T	T	T	T	T	T	T	T	T	T	T	T	T	T	T	T	A	T	T	T	H	H	T	T	T	T	A	H	T
JAX00066321	16	9346687	1	T	C	C	T	C	T	T	C	C	C	C	T	C	T	T	C	T	T	C	T	H	C	H	T	C	T	T	T	T	T	C	C	T	C	T	C	C	C	C	C	H	T	C	C	H	T
JAX00413529	16	9364667	1	G	A	G	G	A	G	G	G	G	G	A	G	G	G	G	A	G	G	A	G	G	G	H	G	G	G	G	G	G	G	G	G	G	G	G	A	G	H	G	A	G	G	A	G	G	G
JAX00413532	16	9373452	0	C	A	C	C	C	C	C	A	A	C	C	C	C	C	C	C	C	C	C	C	C	C	C	C	C	C	C	C	C	C	C	C	C	A	C	C	C	H	H	C	C	C	C	A	H	C
JAX00413533	16	9374036	0	C	T	C	C	C	C	C	C	T	C	C	C	C	C	C	C	C	C	C	C	C	C	C	C	C	C	C	C	C	C	C	C	C	C	C	C	C	C	T	C	C	C	C	C	C	C
JAX00413536	16	9397586	0	T	C	T	T	T	T	T	C	C	T	H	T	T	T	T	T	T	T	T	T	T	T	T	T	T	T	T	T	T	T	T	T	T	C	T	T	T	H	H	T	T	T	T	C	H	T
JAX00413537	16	9399096	0	C	T	C	C	C	C	C	T	C	C	C	C	C	C	C	C	C	C	C	C	C	C	C	C	C	C	C	C	C	C	C	C	C	T	C	C	C	H	C	C	C	C	C	T	H	C
JAX00413538	16	9415475	1	C	A	C	C	C	C	C	C	A	C	C	C	C	C	C	C	C	C	C	C	C	C	C	C	C	C	C	C	C	C	C	C	C	C	C	C	C	C	H	C	C	C	C	C	C	C
JAX00413539	16	9415782	1	A	C	A	A	A	A	A	A	C	A	A	A	A	A	A	A	A	A	A	A	A	A	A	A	A	A	A	A	A	A	A	A	A	A	A	A	A	A	H	A	A	A	A	A	A	A
JAX00066326	16	9419086	0	G	C	G	G	G	G	G	C	C	G	G	G	G	H	G	G	G	G	G	G	G	G	G	G	G	G	G	H	G	G	G	G	G	C	G	G	G	H	C	G	G	G	G	C	H	G
JAX00413542	16	9424184	1	T	C	C	T	T	T	T	C	C	C	T	T	C	T	T	T	T	T	T	T	H	C	T	T	C	T	T	T	T	T	C	C	T	C	T	T	C	H	C	T	H	T	T	C	H	T
JAX00413543	16	9425077	1	T	C	T	T	T	T	T	C	C	T	T	T	T	T	T	T	T	T	T	T	T	T	T	T	T	T	T	T	T	T	T	T	T	C	T	T	T	H	H	T	T	T	T	C	H	T
JAX00413545	16	9449945	1	C	T	C	C	C	C	C	T	C	C	C	C	C	C	C	C	C	C	C	C	C	C	C	C	C	C	C	C	C	C	C	C	C	T	C	C	C	H	C	C	C	C	C	T	H	C
JAX00066329	16	9459635	1	T	C	T	T	T	T	T	C	C	T	T	T	T	T	T	T	T	T	T	T	T	T	T	T	T	T	T	T	T	T	T	T	T	C	T	T	T	H	H	T	T	T	T	C	H	T
JAX00066330	16	9460738	0	A	G	A	A	A	A	A	G	G	A	A	A	A	A	A	A	A	A	A	A	A	A	A	A	A	A	A	A	A	A	A	A	A	G	A	A	A	H	H	A	A	A	A	G	H	A
JAX00413548	16	9472122	1	T	C	T	T	T	T	T	T	C	T	T	T	T	T	T	T	T	T	T	T	T	T	T	T	T	T	T	T	T	T	T	T	T	T	T	T	T	T	H	T	T	T	T	T	T	T
JAX00413549	16	9488126	1	G	A	A	G	G	G	G	G	G	G	G	G	G	G	G	G	G	G	G	G	H	A	G	G	A	G	G	G	G	G	G	A	G	G	G	G	G	G	H	G	H	G	G	G	G	G
JAX00066332	16	9493262	0	T	G	T	T	T	T	T	T	G	T	T	T	T	T	T	T	T	T	T	T	T	T	T	T	T	T	T	T	T	T	T	T	T	T	T	T	T	T	T	T	T	T	T	T	T	T
JAX00066333	16	9493368	1	C	T	C	C	C	C	C	T	T	C	C	C	C	C	C	C	C	C	C	C	C	C	C	C	C	C	C	C	C	C	C	C	C	T	C	C	C	H	H	C	C	C	C	T	H	C
JAX00413550	16	9496274	0	C	T	C	C	C	C	C	T	C	C	C	C	C	C	C	C	C	C	C	C	C	C	C	C	C	C	C	C	C	C	C	C	C	T	C	C	C	H	C	C	C	C	C	T	H	C
JAX00413554	16	9530726	0	C	T	C	C	C	C	C	T	T	C	C	C	C	C	C	C	C	C	C	C	C	C	C	C	C	C	C	C	C	C	C	C	C	T	C	C	C	H	H	C	C	C	C	T	H	C
JAX00413555	16	9530803	0	A	G	A	A	A	A	A	G	G	G	A	A	G	A	A	A	A	A	A	A	A	A	A	A	A	A	A	H	A	A	G	A	A	G	A	A	G	H	H	A	A	A	A	G	H	A
JAX00413557	16	9534317	1	G	A	G	G	G	G	G	G	A	A	G	G	A	G	G	G	G	G	G	G	G	G	G	G	G	G	G	G	G	G	A	G	G	G	G	G	A	G	H	G	G	G	G	G	G	G
JAX00413558	16	9535816	1	A	G	A	A	A	A	A	A	A	G	A	A	G	A	A	A	A	A	A	A	A	A	A	A	A	A	A	A	A	A	G	A	A	A	A	A	G	A	A	A	A	A	A	A	A	A
JAX00413561	16	9537275	0	T	G	T	T	T	T	T	T	T	G	T	T	G	T	T	T	T	T	T	T	T	T	T	T	T	T	T	T	T	T	G	T	T	T	T	T	G	T	T	T	T	T	T	T	T	T
JAX00413562	16	9543340	0	T	A	T	T	T	T	T	T	A	T	T	T	T	T	T	T	T	T	T	T	T	T	T	T	T	T	T	T	T	T	T	T	T	T	T	T	T	T	H	T	T	T	T	T	T	T
JAX00413563	16	9543712	0	T	C	T	T	T	T	T	C	T	T	T	T	T	T	T	T	T	T	T	T	T	T	T	T	T	T	T	T	T	T	T	T	T	C	T	T	T	H	T	T	T	T	T	C	H	T
JAX00413564	16	9549886	0	A	G	A	A	A	A	A	G	A	A	A	A	A	A	A	A	A	A	A	A	A	A	A	A	A	A	A	A	A	A	A	A	A	G	A	A	A	H	A	A	A	A	A	G	H	A
JAX00066336	16	9557641	0	T	C	T	T	C	T	T	C	C	C	C	T	C	T	T	C	T	T	C	T	T	T	H	T	T	T	T	T	T	T	C	T	T	C	T	C	C	C	H	C	T	T	C	C	H	T
JAX00066337	16	9563627	1	G	A	G	G	A	G	G	G	G	A	A	G	A	G	G	A	G	G	A	G	G	G	H	G	G	G	G	G	G	G	A	G	G	G	G	A	A	H	G	A	G	G	A	G	G	G
JAX00066338	16	9563856	0	A	G	A	A	G	A	A	G	G	G	G	A	G	A	A	G	A	A	G	A	A	A	A	A	A	A	A	A	A	A	G	A	A	G	A	G	G	G	H	G	A	A	G	G	H	A
JAX00066339	16	9571067	0	T	A	T	T	A	T	T	T	T	A	A	T	A	T	T	A	T	T	A	T	T	T	H	T	T	T	T	T	T	T	A	T	T	T	T	A	A	H	T	A	T	T	A	T	T	T
JAX00413565	16	9572990	0	A	G	A	A	A	A	A	G	G	A	A	A	A	A	A	A	A	A	A	A	A	A	A	A	A	A	A	A	A	A	A	A	A	G	A	A	A	H	H	A	A	A	A	G	H	A
JAX00413567	16	9574443	0	A	G	A	A	A	A	A	G	A	A	A	A	A	A	A	A	A	A	A	A	A	A	A	A	A	A	A	A	A	A	A	A	A	G	A	A	A	H	A	A	A	A	A	G	H	A
JAX00413568	16	9575272	0	C	T	C	C	C	C	C	T	C	C	C	C	C	C	C	C	C	C	C	C	C	C	C	C	C	C	C	C	C	C	C	C	C	T	C	C	C	C	C	C	C	C	C	T	C	C
JAX00413569	16	9578178	1	G	A	G	G	A	G	G	G	G	A	A	G	A	G	G	A	G	G	A	G	G	G	H	G	G	G	G	G	G	G	A	G	G	G	G	A	A	H	G	A	G	G	A	G	G	G
JAX00413570	16	9579104	1	T	C	T	T	C	T	T	T	T	C	C	T	C	T	T	C	T	T	C	T	T	T	H	T	T	T	T	T	T	T	C	T	T	T	T	C	C	H	T	C	T	T	C	T	T	T
JAX00413571	16	9595969	1	A	G	A	A	G	A	A	G	G	G	G	A	G	A	A	G	A	A	G	A	A	A	H	A	A	A	A	A	A	A	G	A	A	G	A	G	G	G	H	G	A	A	G	G	H	A
JAX00066342	16	9614779	1	A	G	A	A	G	A	A	G	G	G	G	A	G	A	A	G	A	A	G	A	A	A	H	A	A	A	A	A	A	A	G	A	A	G	A	G	G	G	H	G	A	A	G	G	H	A
JAX00413574	16	9623277	0	C	T	C	C	C	C	C	C	T	C	C	C	C	C	C	C	C	C	C	C	C	C	C	C	C	C	C	C	C	C	C	C	C	C	C	C	C	C	H	C	C	C	C	C	C	C
JAX00413576	16	9628060	0	G	A	G	G	G	G	G	G	A	G	G	G	G	G	G	G	G	G	G	G	G	G	G	G	G	G	G	G	G	G	G	G	G	G	G	G	G	G	H	G	G	G	G	G	G	G
JAX00413578	16	9630431	0	T	G	G	T	G	T	T	G	G	G	G	T	G	T	T	G	T	T	G	T	H	G	H	T	G	T	T	T	T	T	G	G	T	G	T	G	G	G	G	G	H	T	G	G	H	T
JAX00413579	16	9631238	1	C	A	C	C	C	C	C	C	A	A	C	C	A	C	C	C	C	C	C	C	C	C	C	C	C	C	C	C	C	C	A	C	C	C	C	C	A	C	H	C	C	C	C	C	C	C
JAX00413582	16	9633352	1	G	A	G	G	G	G	G	G	G	A	G	G	A	G	G	G	G	G	G	G	G	G	G	G	G	G	G	G	G	G	A	G	G	G	G	G	A	G	G	G	G	G	G	G	G	G
JAX00413585	16	9636199	0	A	G	A	A	A	A	A	G	G	G	A	A	G	A	A	A	A	A	A	A	A	A	A	A	A	A	A	A	A	A	G	A	A	G	A	A	G	H	H	A	A	A	A	G	H	A
JAX00413586	16	9637947	0	G	C	G	G	G	G	G	C	C	G	G	G	G	G	G	G	G	G	G	G	G	G	G	G	G	G	G	G	G	G	G	G	G	C	G	G	G	H	H	G	G	G	G	C	H	G
JAX00413587	16	9637971	1	G	A	G	G	G	G	G	G	G	A	G	G	A	G	G	G	G	G	G	G	G	G	G	G	G	G	G	G	G	G	A	G	G	G	G	G	A	G	G	G	G	G	G	G	G	G
JAX00413588	16	9639042	1	A	C	A	A	A	A	A	C	A	A	A	A	A	A	A	A	A	A	A	A	A	A	A	A	A	A	A	A	A	A	A	A	A	C	A	A	A	H	A	A	A	A	A	C	H	A
JAX00413591	16	9646233	1	A	G	A	A	A	A	A	G	A	A	A	A	A	A	A	A	A	A	A	A	A	A	A	A	A	A	A	A	A	A	A	A	A	G	A	A	A	H	A	A	A	A	A	G	H	A
JAX00413592	16	9649283	1	C	T	C	C	C	C	C	T	T	C	C	C	C	C	C	C	C	C	C	C	C	C	C	C	C	C	C	C	C	C	C	C	C	T	C	C	C	H	H	C	C	C	C	T	H	C
JAX00066343	16	9656037	1	C	A	C	C	C	C	C	A	A	A	C	C	A	C	C	C	C	C	C	C	C	C	C	C	C	C	C	C	C	C	A	C	C	A	C	C	A	H	H	C	C	C	C	A	H	C
JAX00066345	16	9662219	0	T	A	T	T	T	T	T	A	A	T	T	T	T	T	T	T	T	T	T	T	T	T	T	T	T	T	T	T	T	T	T	T	T	A	T	T	T	H	H	T	T	T	T	A	H	T
JAX00208290	16	9667899	0	G	A	G	G	G	G	G	G	A	G	G	G	G	G	G	G	G	G	G	G	G	G	G	G	G	G	G	G	G	G	G	G	G	G	G	G	G	G	H	G	G	G	G	G	G	G
JAX00208291	16	9667919	1	G	T	G	G	G	G	G	G	T	G	G	G	G	G	G	G	G	G	G	G	G	G	G	G	G	G	G	G	G	G	G	G	G	G	G	G	G	G	H	G	G	G	G	G	G	G
JAX00413595	16	9675677	1	A	T	A	A	A	A	A	A	A	T	A	A	T	A	A	A	A	A	A	A	A	A	A	A	A	A	A	A	A	A	T	A	A	A	A	A	T	A	A	A	A	A	A	A	A	A
JAX00413596	16	9676395	0	C	T	C	C	C	C	C	C	T	C	C	C	C	C	C	C	C	C	C	C	C	C	C	C	C	C	C	C	C	C	C	C	C	C	C	C	C	C	H	C	C	C	C	C	C	C
JAX00413599	16	9681152	0	C	T	C	C	C	C	C	T	T	T	C	C	T	C	C	C	C	C	C	C	C	C	C	C	C	C	C	C	C	C	T	C	C	T	C	C	T	H	C	C	C	C	C	T	H	C
JAX00413600	16	9682516	1	A	G	G	A	A	A	A	G	G	G	A	A	G	A	A	A	A	A	A	A	H	G	A	A	G	A	A	A	A	A	G	G	A	G	A	A	G	H	G	A	H	A	A	G	H	A
JAX00413601	16	9682812	0	A	T	A	A	A	A	A	T	A	A	A	A	A	A	A	A	A	A	A	A	A	A	A	A	A	A	A	A	A	A	A	A	A	T	A	A	A	H	A	A	A	A	A	T	H	A
JAX00413603	16	9693293	1	C	A	C	C	C	C	C	C	C	A	C	C	A	C	C	C	C	C	C	C	C	C	C	C	C	C	C	C	C	C	A	C	C	C	C	C	A	C	C	C	C	C	C	C	C	C
JAX00413604	16	9694433	0	T	G	T	T	T	T	T	G	T	T	T	T	T	T	T	T	T	T	T	T	T	T	T	T	T	T	T	T	T	T	T	T	T	G	T	T	T	G	T	T	T	T	T	G	H	T
JAX00413605	16	9698221	1	A	C	A	A	A	A	A	C	A	A	A	A	A	A	A	A	A	A	A	A	A	A	A	A	A	A	A	A	A	A	A	A	A	C	A	A	A	H	A	A	A	A	A	C	H	A
JAX00413607	16	9707074	0	G	A	G	G	G	G	G	G	A	G	G	G	G	G	G	G	G	G	G	G	G	G	G	G	G	G	G	G	G	G	G	G	G	G	G	G	G	G	H	G	G	G	G	G	G	G
JAX00066348	16	9709647	1	G	A	A	G	G	G	G	A	A	G	G	G	G	G	G	G	G	G	G	G	H	A	G	G	A	G	G	G	G	G	G	A	G	A	G	G	G	H	A	G	H	G	G	A	H	G
JAX00208292	16	9711309	1	A	T	A	A	A	A	A	T	T	A	A	A	A	A	A	A	A	A	A	A	A	A	A	A	A	A	A	A	A	A	A	A	A	T	A	A	A	H	H	A	A	A	A	T	H	A
JAX00413609	16	9722332	0	G	A	G	G	G	G	G	A	A	G	G	G	G	G	G	G	G	G	G	G	G	G	G	G	G	G	G	G	G	G	G	G	G	A	G	G	G	H	H	G	G	G	G	A	H	G
JAX00208294	16	9722539	1	T	G	T	T	T	T	T	G	T	T	T	T	T	T	T	T	T	T	T	T	T	T	T	T	T	T	T	T	T	T	T	T	T	G	T	T	T	H	T	T	T	T	T	G	H	T
JAX00413610	16	9722622	1	G	A	G	G	G	G	G	A	A	G	G	G	G	G	G	G	G	G	G	G	G	G	G	G	G	G	G	G	G	G	G	G	G	A	G	G	G	H	H	G	G	G	G	A	H	G
JAX00413611	16	9734911	0	A	G	G	A	A	A	A	G	A	A	A	A	A	A	A	A	A	A	A	A	H	G	A	A	G	A	A	A	A	A	A	G	A	G	A	A	A	H	H	A	H	A	A	G	H	A
JAX00413612	16	9739051	1	C	A	A	C	C	C	C	C	A	C	C	C	C	C	C	C	C	C	C	C	H	A	C	C	A	C	C	C	C	C	C	A	C	C	C	C	C	C	A	C	H	C	C	C	C	C
JAX00066349	16	9742262	1	A	T	T	A	A	A	A	T	T	A	A	A	A	A	A	A	A	A	A	A	H	T	A	A	T	A	A	A	A	A	A	T	A	T	A	A	A	H	T	A	H	A	A	T	H	A
JAX00066350	16	9745369	1	T	C	C	T	T	T	T	C	C	T	T	T	T	T	T	T	T	T	T	T	H	C	T	T	C	T	T	T	T	T	T	C	T	C	T	T	T	H	C	T	H	T	T	C	H	T
JAX00413615	16	9747684	1	A	G	A	A	A	A	A	G	A	A	A	A	A	A	A	A	A	A	A	A	A	A	A	A	A	A	A	A	A	A	A	A	A	G	A	A	A	H	A	A	A	A	A	G	H	A
JAX00413619	16	9751812	0	T	C	T	T	T	T	T	C	T	T	T	T	T	T	T	T	T	T	T	T	T	T	T	T	T	T	T	T	T	T	T	T	T	C	T	T	T	H	T	T	T	T	T	C	H	T
JAX00413621	16	9755809	0	A	G	G	A	A	A	A	G	G	A	A	A	A	A	A	A	A	A	A	A	G	G	A	A	G	A	A	A	A	A	A	G	A	G	A	A	A	H	G	A	H	A	A	G	H	A
JAX00413622	16	9780934	1	C	T	C	C	C	C	C	C	T	C	C	C	C	C	C	C	C	C	C	C	C	C	C	C	C	C	C	C	C	C	C	C	C	C	C	C	C	C	H	C	C	C	C	C	C	C
JAX00413626	16	9789904	0	C	G	C	C	C	C	C	G	G	C	C	C	C	C	C	C	C	C	C	C	C	C	C	C	C	C	C	C	C	C	C	C	C	G	C	C	C	H	H	C	C	C	C	G	H	C
JAX00413630	16	9791948	0	A	G	G	A	A	A	A	G	A	G	A	A	G	A	A	A	A	A	A	A	H	G	A	A	G	H	A	A	A	A	G	G	A	G	A	A	G	H	H	A	H	A	A	G	H	A
JAX00066354	16	9792322	0	C	T	C	C	C	C	C	C	T	C	C	C	C	C	C	C	C	C	C	C	C	C	C	C	C	C	C	C	C	C	C	C	C	C	C	C	C	C	H	C	C	C	C	C	C	C
JAX00066355	16	9800131	0	G	A	A	G	G	G	G	G	G	G	G	G	G	G	G	G	G	G	G	G	H	A	G	G	A	G	G	G	G	G	G	A	G	G	G	G	G	G	H	G	H	G	G	G	G	G
JAX00413631	16	9802841	0	A	C	A	A	A	A	A	C	A	A	A	A	A	A	A	A	A	A	A	A	A	A	A	A	A	A	A	A	A	A	A	A	A	C	A	A	A	H	A	A	A	A	A	C	H	A
JAX00413633	16	9810345	1	A	G	G	A	A	A	A	G	G	A	A	A	A	A	A	A	A	A	A	A	H	G	A	A	G	A	A	A	A	A	A	G	A	G	A	A	A	H	G	A	H	A	A	G	H	A
JAX00413634	16	9816896	1	C	T	C	C	C	C	C	C	T	C	C	C	C	C	C	C	C	C	C	C	C	C	C	C	C	C	C	C	C	C	C	C	C	C	C	C	C	C	H	C	C	C	C	C	C	C
JAX00066357	16	9816910	1	G	T	T	G	G	G	G	G	G	G	G	G	G	G	G	G	G	G	G	G	H	T	G	G	T	G	G	G	G	G	G	T	G	G	G	G	G	G	H	G	H	G	G	G	G	G
JAX00413635	16	9817511	0	A	G	A	A	A	A	A	G	G	A	A	A	A	A	A	A	A	A	A	A	A	A	A	A	A	A	A	A	A	A	A	A	A	G	A	A	A	H	H	A	A	A	A	G	H	A
JAX00413637	16	9863117	1	G	A	G	G	G	G	G	A	A	G	G	G	G	G	G	G	G	G	G	G	G	G	G	G	G	G	G	G	G	G	G	G	G	A	G	G	G	H	H	G	G	G	G	A	H	G
JAX00208295	16	9875102	0	G	A	G	G	G	G	G	G	A	G	G	G	G	G	G	G	G	G	G	G	G	G	G	G	G	G	G	G	G	G	G	G	G	G	G	G	G	G	H	G	G	G	G	G	G	G
JAX00208297	16	9875191	1	C	T	C	C	C	C	C	C	T	C	C	C	C	C	C	C	C	C	C	C	C	C	C	C	C	C	C	C	C	C	C	C	C	C	C	C	C	C	H	C	C	C	C	C	C	C
JAX00413638	16	9883023	0	T	C	C	T	C	T	T	T	T	T	C	T	T	T	T	C	T	T	C	T	H	C	T	T	C	T	T	T	T	T	T	C	T	T	T	C	T	H	H	C	H	T	C	T	T	T
JAX00413639	16	9884203	0	T	C	T	T	T	T	T	C	C	T	T	T	T	T	T	T	T	T	T	T	T	T	T	T	T	T	T	T	T	T	T	T	T	C	T	T	T	H	C	T	T	T	T	C	H	T
JAX00066361	16	9888434	1	T	C	C	T	T	T	T	T	T	T	T	T	T	T	T	T	T	T	T	T	H	C	T	T	C	T	T	T	T	T	T	C	T	T	T	T	T	T	H	T	H	T	T	T	T	T
JAX00066362	16	9899482	0	G	A	A	G	A	G	G	G	G	G	A	G	G	G	G	A	G	G	A	G	H	A	H	G	A	G	G	G	G	G	G	A	G	G	G	A	G	H	H	A	H	G	A	G	G	G
JAX00413641	16	9904158	0	C	T	C	C	C	C	C	C	T	C	C	C	C	C	C	C	C	C	C	C	C	C	C	C	C	C	C	C	C	C	C	C	C	C	C	C	C	C	H	C	C	C	C	C	C	C
JAX00066363	16	9906246	1	A	G	G	A	G	A	A	G	G	A	G	A	A	A	A	G	A	A	G	A	H	G	H	A	G	A	A	A	A	A	A	G	A	G	A	G	A	G	G	G	H	A	G	G	H	A
JAX00413643	16	9906553	0	C	T	C	C	C	C	C	C	T	C	C	C	C	C	C	C	C	C	C	C	C	C	C	C	C	C	C	C	C	C	C	C	C	C	C	C	C	C	H	C	C	C	C	C	C	C
JAX00413644	16	9906988	1	T	C	C	T	C	T	T	C	C	T	C	T	T	T	T	C	T	T	C	T	H	C	H	T	C	T	T	T	T	T	T	C	T	C	T	C	T	C	C	C	H	T	C	C	H	T
JAX00208299	16	9927465	0	C	T	C	C	C	C	C	C	T	C	C	C	C	C	C	C	C	C	C	C	C	C	C	C	C	C	C	C	C	C	C	C	C	C	C	C	C	C	H	C	C	C	C	C	C	C
JAX00066364	16	9938356	0	T	C	T	T	T	T	T	C	C	T	T	T	T	T	T	T	T	T	T	T	T	T	T	T	T	T	T	T	T	T	T	T	T	C	T	T	T	H	H	T	T	T	T	C	H	T
JAX00413645	16	9948613	1	G	C	G	G	G	G	G	G	C	G	G	G	G	G	G	G	G	G	G	G	G	G	G	G	G	G	G	G	G	G	G	G	G	G	G	G	G	G	H	G	G	G	G	G	G	G
JAX00413647	16	9949337	0	G	A	G	G	G	G	G	A	A	G	G	G	G	G	G	G	G	G	G	G	G	G	G	G	G	G	G	G	G	G	G	G	G	A	G	G	G	H	H	G	G	G	G	A	H	G
JAX00413648	16	9949524	1	G	C	G	G	G	G	G	C	G	G	G	G	G	G	G	G	G	G	G	G	G	G	G	G	G	G	G	G	G	G	G	G	G	C	G	G	G	H	G	G	G	G	G	C	H	G
JAX00413651	16	9964854	1	G	A	G	G	G	G	G	A	A	G	G	G	G	G	G	G	G	G	G	G	G	G	G	G	G	G	G	G	G	G	G	G	G	A	G	G	G	H	H	G	G	G	G	A	H	G
JAX00413652	16	9965381	0	C	G	C	C	C	C	C	G	C	C	C	C	C	C	C	C	C	C	C	C	C	C	C	C	C	C	C	C	C	C	C	C	C	G	C	C	C	H	C	C	C	C	C	G	H	C
JAX00413654	16	9975003	1	C	T	C	C	C	C	C	T	T	C	C	C	C	C	C	C	C	C	C	C	C	C	C	C	C	C	C	C	C	C	C	C	C	T	C	C	C	H	H	C	C	C	C	T	H	C
JAX00066367	16	9976064	0	T	C	C	T	C	T	T	C	C	C	C	T	C	T	T	C	T	T	C	T	H	C	H	T	C	T	T	T	T	T	C	C	T	C	T	C	C	C	C	C	H	T	C	C	H	T
JAX00066369	16	9990537	0	C	T	T	C	T	C	C	T	T	T	T	C	T	C	C	T	C	C	T	C	H	T	H	C	T	C	C	C	C	C	T	T	C	T	C	T	T	T	T	T	C	C	T	T	H	C
JAX00066372	16	10019208	1	C	T	C	C	C	C	C	C	T	C	C	C	C	C	C	C	C	C	C	C	C	C	C	C	C	C	C	C	C	C	C	C	C	C	C	C	C	C	H	C	C	C	C	C	C	C
JAX00413657	16	10019317	0	T	C	T	T	T	T	T	T	T	C	T	T	C	T	T	T	T	T	T	T	T	T	T	T	T	T	T	T	T	T	C	T	T	T	T	T	C	T	T	T	T	T	T	T	T	T
JAX00413658	16	10027896	1	T	C	T	T	T	T	T	C	C	C	T	T	C	T	T	T	T	T	T	T	T	T	T	T	T	T	T	T	T	T	C	T	T	C	T	T	C	H	H	T	T	T	T	C	H	T
JAX00413659	16	10032847	1	C	T	C	C	C	C	C	C	T	C	C	C	C	C	C	C	C	C	C	C	C	C	C	C	C	C	C	C	C	C	C	C	C	C	C	C	C	C	H	C	C	C	C	C	C	C
JAX00413661	16	10053995	0	T	C	T	T	T	T	T	C	C	C	T	T	C	T	T	T	T	T	T	T	T	T	T	T	T	T	T	T	T	T	C	T	T	C	T	T	C	H	H	T	T	T	T	C	H	T
JAX00413662	16	10054359	1	T	G	T	T	T	T	T	G	G	T	T	T	T	T	T	T	T	T	T	T	T	T	T	T	T	T	T	T	T	T	T	T	T	G	T	T	T	H	H	T	T	T	T	G	H	T
JAX00413664	16	10084837	1	A	C	A	A	A	A	A	A	A	C	A	A	C	A	A	A	A	A	A	A	A	A	A	A	A	A	A	A	A	A	C	A	A	A	A	A	C	A	A	A	A	A	A	A	A	A
JAX00413665	16	10096500	0	A	G	A	A	A	A	A	G	A	A	A	A	A	A	A	A	A	A	A	A	A	A	A	A	A	A	A	A	A	A	A	A	A	G	A	A	A	H	A	A	A	A	A	G	H	A
JAX00413666	16	10100147	1	G	A	G	G	G	G	G	A	G	G	G	G	G	G	G	G	G	G	G	G	G	G	G	G	G	G	G	G	G	G	G	G	G	A	G	G	G	H	G	G	G	G	G	A	H	G
JAX00413667	16	10121579	1	T	C	T	T	T	T	T	T	C	T	T	T	T	T	T	T	T	T	T	T	T	T	T	T	T	T	T	T	T	T	T	T	T	T	T	T	T	T	H	T	T	T	T	T	T	T
JAX00413668	16	10123061	0	C	A	C	C	C	C	C	C	C	A	C	C	A	C	C	C	C	C	C	C	C	C	C	C	C	C	C	C	C	C	A	C	C	C	C	C	A	C	C	C	C	C	C	C	C	C
JAX00066379	16	10126919	0	C	T	C	C	C	C	C	T	T	C	C	C	C	C	C	C	C	C	C	C	C	C	C	C	C	C	C	C	C	C	C	C	C	T	C	C	C	H	H	C	C	C	C	T	H	C
JAX00413672	16	10164915	1	C	T	C	C	C	C	C	C	C	T	C	C	T	C	C	C	C	C	C	C	C	C	C	C	C	C	C	C	C	C	T	C	C	C	C	C	T	C	C	C	C	C	C	C	C	C
JAX00413673	16	10165218	1	G	A	G	G	G	G	G	G	A	A	G	G	A	G	G	G	G	G	G	G	G	G	G	G	G	G	G	G	G	G	A	G	G	G	G	G	A	G	H	G	G	G	G	G	G	G
JAX00413674	16	10165522	1	C	T	C	C	C	C	C	C	T	T	C	C	T	C	C	C	C	C	C	C	C	C	C	C	C	C	C	C	C	C	T	C	C	C	C	C	T	C	H	C	C	C	C	C	C	C
JAX00066383	16	10184760	0	C	T	C	C	C	C	C	T	C	C	C	C	C	C	C	C	C	C	C	C	C	C	C	C	C	C	C	C	C	C	C	C	C	T	C	C	C	H	C	C	C	C	C	T	H	C
JAX00413676	16	10185878	1	A	C	A	A	A	A	A	C	C	A	A	A	A	A	A	A	A	A	A	A	A	A	A	A	A	A	A	A	A	A	A	A	A	C	A	A	A	H	H	A	A	A	A	C	H	A
JAX00413677	16	10186120	0	T	A	T	T	T	T	T	T	A	T	H	T	T	T	T	H	T	H	T	T	T	T	T	T	T	T	H	T	T	H	T	T	T	T	T	T	T	T	H	T	T	T	T	T	T	T
JAX00066384	16	10190060	0	G	A	G	G	A	G	G	G	G	G	A	G	G	G	G	A	G	G	A	G	G	G	H	G	G	G	G	G	G	G	G	G	G	G	G	A	G	H	G	A	G	G	A	G	G	G
JAX00413680	16	10196623	1	A	T	A	A	A	A	A	T	A	A	A	A	A	A	A	A	A	A	A	A	A	A	A	A	A	A	A	A	A	A	A	A	A	T	A	A	A	H	A	A	A	A	A	T	H	A
JAX00413683	16	10206022	1	C	G	C	C	C	C	C	C	G	C	C	C	C	C	C	C	C	C	C	C	C	C	C	C	C	C	C	C	C	C	C	C	C	C	C	C	C	C	H	C	C	C	C	C	C	C
JAX00413684	16	10209240	0	C	T	C	C	T	C	C	C	C	C	T	C	C	C	C	T	C	C	T	C	C	C	H	C	C	C	C	C	C	C	C	C	C	C	C	T	C	H	C	T	C	C	T	C	C	C
JAX00413685	16	10211269	0	C	T	C	C	C	C	C	C	C	T	C	C	T	C	C	C	C	C	C	C	C	C	C	C	C	C	C	C	C	C	T	C	C	C	C	C	T	C	C	C	C	C	C	C	C	C
JAX00066385	16	10221609	1	T	C	T	T	T	T	T	C	C	T	T	T	T	T	T	T	T	T	T	T	T	T	T	T	T	T	T	T	T	T	T	T	T	C	T	T	T	H	H	T	T	T	T	C	H	T
JAX00066386	16	10221670	0	C	A	C	C	C	C	C	A	A	C	C	C	C	C	C	C	C	C	C	C	C	C	C	C	C	C	C	C	C	C	C	C	C	A	C	C	C	H	H	C	C	C	C	A	H	C
JAX00066387	16	10221740	1	G	A	G	G	G	G	G	A	A	G	G	G	G	G	G	G	G	G	G	G	G	G	G	G	G	G	G	G	G	G	G	G	G	A	G	G	G	H	H	G	G	G	G	A	H	G
JAX00413687	16	10235428	1	A	T	A	A	A	A	A	A	T	A	A	A	A	A	A	A	A	A	A	A	A	A	A	A	A	A	A	A	A	A	A	A	A	A	A	A	A	A	H	A	A	A	A	A	A	A
JAX00413690	16	10240549	1	T	C	T	T	C	T	T	C	C	T	C	T	T	T	T	C	T	T	C	T	T	T	H	T	T	T	T	T	T	T	T	T	T	C	T	C	T	C	H	C	T	T	C	C	H	T
JAX00066388	16	10261033	0	C	A	C	C	C	C	C	A	C	C	C	C	C	C	C	C	C	C	C	C	C	C	C	C	C	C	C	C	C	C	C	C	C	A	C	C	C	H	C	C	C	C	C	A	H	C
JAX00413693	16	10279216	1	G	A	G	G	A	G	G	G	G	A	A	G	A	G	G	A	G	G	A	G	G	G	H	G	G	G	G	G	G	G	A	G	G	G	G	A	A	H	G	A	G	G	A	G	G	G
JAX00413695	16	10280741	0	A	G	A	A	G	A	A	A	A	G	G	A	G	A	A	G	A	A	G	A	A	A	H	A	A	A	A	A	A	A	G	A	A	A	A	G	G	H	A	G	A	A	G	A	A	A
JAX00066391	16	10285637	1	C	T	C	C	T	C	C	C	C	T	T	C	T	C	C	T	C	C	T	C	C	C	H	C	C	C	C	C	C	C	T	C	C	C	C	T	T	H	C	T	C	C	T	C	C	C
JAX00413698	16	10288309	1	A	C	A	A	C	A	A	A	C	C	C	A	C	A	A	C	A	A	C	A	A	A	H	A	A	A	A	A	A	A	C	A	A	A	A	C	C	H	H	C	A	A	C	A	A	A
JAX00066392	16	10293356	0	A	G	G	A	G	A	A	G	G	G	G	A	G	A	A	G	A	A	G	A	H	G	H	A	G	A	A	A	A	A	G	G	A	G	A	G	G	G	G	G	H	A	G	G	H	A
JAX00413700	16	10295862	1	A	G	A	A	G	A	A	A	A	G	G	A	G	A	A	G	A	A	G	A	A	A	H	A	A	A	A	A	A	A	G	A	A	A	A	G	G	H	A	G	A	A	G	A	A	A
JAX00413701	16	10296014	0	G	A	G	G	G	G	G	G	A	G	G	G	G	G	G	G	G	G	G	G	G	G	G	G	G	G	G	G	G	G	G	G	G	G	G	G	G	G	H	G	G	G	G	G	G	G
JAX00066393	16	10304281	1	T	G	G	T	T	T	T	G	G	T	T	T	T	T	T	T	T	T	T	T	H	G	T	T	G	T	T	T	T	T	T	G	T	G	T	T	T	H	G	T	H	T	T	G	H	T
JAX00413705	16	10323166	0	T	C	T	T	T	T	T	C	T	T	T	T	T	T	T	T	T	T	T	T	T	T	T	T	T	T	T	T	T	T	T	T	T	C	T	T	T	H	T	T	T	T	T	C	H	T
JAX00413708	16	10331241	1	T	C	C	T	T	T	T	C	C	T	T	T	T	T	T	T	T	T	T	T	H	C	T	T	C	T	T	T	T	T	T	C	T	C	T	T	T	H	C	T	H	T	T	C	H	T
JAX00066394	16	10331626	1	C	T	T	C	T	C	C	T	T	T	T	C	T	C	C	T	C	C	T	C	H	T	H	C	T	C	C	C	C	C	T	T	C	T	C	T	T	T	T	T	H	C	T	T	H	C
JAX00208308	16	10332637	0	G	A	G	G	G	G	G	G	A	G	G	G	G	G	G	G	G	G	G	G	G	G	G	G	G	G	G	G	G	G	G	G	G	G	G	G	G	G	H	G	G	G	G	G	G	G
JAX00208309	16	10332938	0	C	T	C	C	C	C	C	C	T	C	C	C	C	C	C	C	C	C	C	C	C	C	C	C	C	C	C	C	C	C	C	C	C	C	C	C	C	C	H	C	C	C	C	C	C	C
JAX00066395	16	10333414	0	T	C	C	T	T	T	T	T	T	T	T	T	T	T	T	T	T	T	T	T	H	C	T	T	C	T	T	T	T	T	T	C	T	T	T	T	T	T	H	T	H	T	T	T	T	T
JAX00066396	16	10333513	1	C	G	G	C	C	C	C	C	C	C	C	C	C	C	C	C	C	C	C	C	H	G	C	C	G	C	C	C	C	C	C	G	C	C	C	C	C	C	H	C	H	C	C	C	C	C
JAX00413709	16	10333848	0	T	C	T	T	C	T	T	C	C	C	C	T	C	T	T	C	T	H	H	T	T	T	H	T	T	T	T	T	T	T	C	T	T	C	T	C	C	C	H	C	T	T	C	C	H	T
JAX00413710	16	10335064	1	A	G	A	A	A	A	A	A	A	G	A	A	G	A	A	A	A	A	A	A	A	A	A	A	A	A	A	A	A	A	G	A	A	A	A	A	G	A	A	A	A	A	A	A	A	A
JAX00413711	16	10335090	0	T	C	T	T	T	T	T	C	T	C	T	T	C	T	T	T	T	T	T	T	T	T	T	T	T	T	T	T	T	T	C	T	T	C	T	T	C	H	T	T	T	T	T	C	H	T
JAX00208310	16	10338362	1	T	C	T	T	T	T	T	C	C	C	T	T	C	T	T	T	T	T	T	T	T	T	T	T	T	T	T	T	T	T	C	T	T	C	T	T	C	H	H	T	T	T	T	C	H	T
JAX00413714	16	10343924	1	A	T	A	A	A	A	A	T	T	T	A	A	T	A	A	A	A	A	A	A	A	A	A	A	A	A	A	A	A	A	T	A	A	T	A	A	T	H	H	A	A	A	A	T	H	A
JAX00413716	16	10358641	0	T	C	T	T	C	T	T	C	C	C	C	T	C	T	T	C	T	T	C	T	T	T	H	T	T	T	T	T	T	T	C	T	T	C	T	C	C	C	H	C	T	T	C	C	H	T
JAX00413718	16	10360459	0	G	A	G	G	G	G	G	G	G	A	G	G	A	G	G	G	G	G	G	G	G	G	G	G	G	G	G	G	G	G	A	G	G	G	G	G	A	G	G	G	G	G	G	G	G	G
JAX00413719	16	10365280	1	T	A	T	T	A	T	T	T	T	T	A	T	T	T	T	A	T	T	A	T	T	T	H	T	T	T	T	T	T	T	T	T	T	T	T	A	T	H	T	A	T	T	A	T	T	T
JAX00413721	16	10373288	1	A	G	A	A	G	A	A	G	G	G	G	A	G	A	A	G	A	A	G	A	A	A	H	A	A	A	A	A	A	A	G	A	A	G	A	G	G	G	H	G	A	A	G	G	H	A
JAX00413722	16	10374068	0	C	T	C	C	C	C	C	T	C	C	C	C	C	C	C	C	C	C	C	C	C	C	C	C	C	C	C	C	C	C	C	C	C	T	C	C	C	H	C	C	C	C	C	T	H	C
JAX00413724	16	10376694	0	T	G	T	T	T	T	T	G	G	T	T	T	T	T	T	T	T	T	T	T	T	T	T	T	T	T	T	T	T	H	T	T	T	G	T	T	T	H	H	T	T	T	T	G	H	T
JAX00413725	16	10377199	0	G	A	G	G	G	G	G	G	A	G	G	G	G	G	G	G	G	G	G	G	G	G	G	G	G	G	G	G	G	G	G	G	G	G	G	G	G	G	H	G	G	G	G	G	G	G
JAX00413726	16	10377449	1	C	T	C	C	C	C	C	C	C	T	C	C	T	C	C	C	C	C	C	C	C	C	C	C	C	C	C	C	C	C	T	C	C	C	C	C	T	C	C	C	C	C	C	C	C	C
JAX00066399	16	10393851	0	T	C	T	T	C	T	T	C	C	C	C	T	C	T	T	C	T	T	C	T	T	T	T	T	T	T	T	T	T	T	C	T	T	C	T	C	C	C	H	C	T	T	C	C	H	T
JAX00413729	16	10402302	1	C	T	C	C	C	C	C	C	C	T	C	C	T	C	C	C	C	C	C	C	C	C	C	C	C	C	C	C	C	C	T	C	C	C	C	C	T	C	C	C	C	C	C	C	C	C
JAX00413730	16	10402346	1	G	A	G	G	G	G	G	A	G	A	G	G	A	G	G	G	G	G	G	G	G	G	G	G	G	G	G	G	G	G	A	G	G	A	G	G	A	H	G	G	G	G	G	A	H	G
JAX00208311	16	10402595	0	A	C	A	A	A	A	A	C	C	A	A	A	A	A	A	A	A	A	A	A	A	A	A	A	A	A	A	A	A	A	A	A	A	C	A	A	A	H	H	A	A	A	A	C	H	A
JAX00413733	16	10408241	0	T	C	T	T	T	T	T	C	C	T	T	T	T	T	T	T	T	T	T	T	T	T	T	T	T	T	T	T	T	T	T	T	T	C	T	T	T	H	C	T	T	T	T	C	H	T
JAX00413735	16	10418666	1	T	C	T	T	T	T	T	C	T	T	T	T	T	T	T	T	T	T	T	T	T	T	T	T	T	T	T	T	T	T	T	T	T	C	T	T	T	H	T	T	T	T	T	C	H	T
JAX00413739	16	10421686	0	A	T	A	A	A	A	A	A	T	A	A	A	A	A	A	A	A	A	A	A	A	A	A	A	A	A	A	A	A	A	A	A	A	A	A	A	A	A	H	A	A	A	A	A	A	A
JAX00413740	16	10422054	0	T	C	T	T	T	T	T	C	T	T	T	T	T	T	T	T	T	T	T	T	T	T	T	T	T	T	T	T	T	T	T	T	T	C	T	T	T	H	T	T	T	T	T	C	H	T
JAX00413743	16	10426919	1	T	C	T	T	T	T	T	C	C	T	T	T	T	T	T	T	T	T	T	T	T	T	T	T	T	T	T	T	T	T	T	T	T	C	T	T	T	H	H	T	T	T	T	C	H	T
JAX00413744	16	10438125	0	C	T	C	C	C	C	C	T	C	C	C	C	C	C	C	C	C	C	C	C	C	C	C	C	C	C	C	C	C	C	C	C	C	T	C	C	C	H	C	C	C	C	C	T	H	C
JAX00413747	16	10447569	1	A	G	A	A	A	A	A	G	A	A	A	A	A	A	A	A	A	A	A	A	A	A	A	A	A	A	A	A	A	A	A	A	A	G	A	A	A	H	A	A	A	A	A	G	H	A
JAX00208312	16	10459382	1	C	T	C	C	C	C	C	C	T	C	C	C	C	C	C	C	C	C	C	C	C	C	C	C	C	C	C	C	C	C	C	C	C	C	C	C	C	C	H	C	C	C	C	C	C	C
JAX00066405	16	10469157	1	A	G	A	A	A	A	A	G	G	G	A	A	G	A	A	A	A	A	A	A	A	A	A	A	A	A	A	A	A	A	G	A	A	G	A	A	G	H	H	A	A	A	A	G	H	A
JAX00413749	16	10473208	0	A	G	A	A	A	A	A	G	A	A	A	A	A	A	A	A	A	A	A	A	A	A	A	A	A	A	A	A	A	A	A	A	A	G	A	A	A	H	A	A	A	H	A	G	H	A
JAX00066406	16	10484314	1	T	C	T	T	T	T	T	C	C	T	T	T	T	T	T	T	T	T	T	T	T	T	T	T	T	T	T	T	T	T	T	T	T	C	T	T	T	H	H	T	T	T	T	C	H	T
JAX00413751	16	10484362	1	T	C	T	T	T	T	T	T	C	T	T	T	T	T	T	T	T	T	T	T	T	T	T	T	T	T	T	T	T	T	T	T	T	T	T	T	T	T	H	T	T	T	T	T	T	T
JAX00413754	16	10511316	0	T	C	T	T	T	T	T	C	T	T	T	T	T	T	T	T	T	T	T	T	T	T	T	T	T	T	T	T	T	T	T	T	T	C	T	T	T	H	T	T	T	T	T	C	H	T
JAX00413755	16	10511630	1	T	G	T	T	T	T	T	G	G	T	T	T	T	T	T	T	T	T	T	T	T	T	T	T	T	T	T	T	T	T	T	T	T	G	T	T	T	H	H	T	T	T	T	G	H	T
JAX00413756	16	10521090	1	C	T	C	C	C	C	C	C	C	T	C	C	T	C	C	C	C	C	C	C	C	C	C	C	C	C	C	C	C	C	T	C	C	C	C	C	T	C	C	C	C	C	C	C	C	C
JAX00413758	16	10521705	1	A	C	A	A	A	A	A	C	A	A	A	A	A	A	A	A	A	A	A	A	A	A	A	A	A	A	A	A	A	A	A	A	A	C	A	A	A	H	A	A	A	A	A	C	H	A
JAX00208314	16	10528242	0	T	C	T	T	T	T	T	T	C	T	T	T	T	T	T	T	T	T	T	T	T	T	T	T	T	T	T	T	T	T	T	T	T	T	T	T	T	T	H	T	T	T	T	T	T	T
JAX00413760	16	10540024	0	G	A	G	G	G	G	G	G	A	G	G	G	G	G	G	G	G	G	G	G	G	G	G	G	G	G	G	G	G	G	G	G	G	G	G	G	G	G	H	G	G	G	G	G	G	G
JAX00413761	16	10541045	0	G	A	G	G	G	G	G	G	G	A	G	G	A	G	G	G	G	G	G	G	G	G	G	G	G	G	G	G	G	G	A	G	G	G	G	G	A	G	G	G	G	G	G	G	G	G
JAX00066410	16	10541744	1	A	G	A	A	A	A	A	G	G	A	A	A	A	A	A	A	A	A	A	A	A	A	A	A	A	A	A	A	A	A	A	A	A	G	A	A	A	H	H	A	A	A	A	G	H	A
JAX00413762	16	10542066	1	T	G	T	T	T	T	T	G	T	T	T	T	T	T	T	T	T	T	T	T	T	T	T	T	T	T	T	T	T	T	T	T	T	G	T	T	T	H	T	T	T	T	T	G	H	T
JAX00413765	16	10557744	0	A	T	A	A	A	A	A	T	A	A	A	A	A	A	A	A	A	A	A	A	A	A	A	A	A	A	A	A	A	A	A	A	A	T	A	A	A	H	A	A	A	A	A	T	H	A
JAX00413766	16	10560267	0	G	A	G	G	G	G	G	G	A	G	G	G	G	G	G	G	G	G	G	G	G	G	G	G	G	G	G	G	G	G	G	G	G	G	G	G	G	G	H	G	G	G	G	G	G	G
JAX00413767	16	10564201	1	G	A	G	G	G	G	G	A	A	G	G	G	G	G	G	G	G	G	G	G	G	G	G	G	G	G	G	G	G	G	G	G	G	A	G	G	G	H	H	G	G	G	G	A	H	G
JAX00413768	16	10566739	1	C	T	C	C	T	C	C	C	C	C	T	C	C	C	C	T	C	C	T	C	C	C	C	C	C	C	C	C	C	C	C	C	C	C	C	T	C	H	C	T	C	C	T	C	C	C
JAX00413769	16	10569320	0	A	C	A	A	A	A	A	C	C	A	A	A	A	A	A	A	A	A	A	A	A	A	A	A	A	A	A	A	A	A	A	A	A	C	A	A	A	H	H	A	A	A	A	C	H	A
JAX00066412	16	10579094	1	A	G	A	A	A	A	A	G	G	A	A	A	A	A	A	A	A	A	A	A	A	A	A	A	A	A	A	A	A	A	A	A	A	G	A	A	A	H	H	A	A	A	A	G	H	A
JAX00066413	16	10587209	0	G	A	G	G	G	G	G	G	A	G	G	G	G	G	G	G	G	G	G	G	G	G	G	G	G	G	G	G	G	G	G	G	G	G	G	G	G	G	H	G	G	G	G	G	G	G
JAX00066414	16	10587565	1	T	A	T	T	T	T	T	T	A	T	T	T	T	T	T	T	T	T	T	T	T	T	T	T	T	T	T	T	T	T	T	T	T	T	T	T	T	T	H	T	T	T	T	T	T	T
JAX00413770	16	10618186	0	A	G	A	A	A	A	A	G	A	A	A	A	A	A	A	A	A	A	A	A	A	A	A	A	A	A	A	A	A	A	A	A	A	G	A	A	A	H	A	A	A	A	A	G	H	A
JAX00066417	16	10633292	0	A	G	A	A	A	A	A	G	G	A	A	A	A	A	A	A	A	A	A	A	A	A	A	A	A	A	A	A	A	A	A	A	A	G	A	A	A	H	H	A	A	A	A	G	H	A
JAX00413772	16	10650866	1	T	C	T	T	T	T	T	C	T	T	T	T	T	T	T	T	T	T	T	T	T	T	T	T	T	T	T	T	T	T	T	T	T	C	T	T	T	H	T	T	T	T	T	C	H	T
JAX00413773	16	10652742	0	G	A	G	G	G	G	G	A	A	G	G	G	G	G	G	G	G	G	G	G	G	G	G	G	G	G	G	G	G	G	G	G	G	A	G	G	G	H	H	G	G	G	G	A	H	G
JAX00413775	16	10654608	1	G	A	G	G	G	G	G	A	G	G	G	G	G	G	G	G	G	G	G	G	G	G	G	G	G	G	G	G	G	G	G	G	G	A	G	G	G	H	G	G	G	G	G	A	H	G
JAX00413776	16	10669331	1	T	G	T	T	T	T	T	T	G	T	T	T	T	T	T	T	T	T	T	T	T	T	T	T	T	T	T	T	T	T	T	T	T	T	T	T	T	T	H	T	T	T	T	T	T	T
JAX00413777	16	10671630	1	T	G	T	T	T	T	T	G	G	T	T	T	T	T	T	T	T	T	T	T	T	T	T	T	T	T	T	T	T	T	T	T	T	G	T	T	T	H	H	T	T	T	T	G	H	T
JAX00413780	16	10687791	1	G	A	G	G	G	G	G	A	G	G	G	G	G	G	G	G	G	G	G	G	G	G	G	G	G	G	G	G	G	G	G	G	G	A	G	G	G	H	G	G	G	G	G	A	H	G
JAX00413783	16	10713319	1	C	T	C	C	C	C	C	T	T	C	C	C	C	C	C	C	C	C	C	C	C	C	C	C	C	C	C	C	C	C	C	C	C	T	C	C	C	H	H	C	C	C	C	T	H	C
JAX00413784	16	10714890	0	G	T	G	G	G	G	G	G	T	G	G	G	G	G	G	G	G	G	G	G	G	G	G	G	G	G	G	G	G	G	G	G	G	G	G	G	G	G	H	G	G	G	G	G	G	G
JAX00413790	16	10731306	0	G	A	G	G	G	G	G	A	G	G	G	G	G	G	G	G	G	G	G	G	G	G	G	G	G	G	G	G	G	G	G	G	G	A	G	G	G	H	G	G	G	G	G	A	H	G
JAX00413794	16	10734252	1	G	A	G	G	A	G	G	G	G	G	A	G	G	G	G	G	G	G	A	G	G	G	G	G	G	G	G	G	G	G	G	G	G	G	G	A	G	H	G	A	G	G	A	G	G	G
JAX00413795	16	10738963	0	T	C	T	T	C	T	T	C	C	C	C	T	C	T	T	T	T	T	C	T	T	T	T	T	T	T	T	T	T	T	C	T	T	C	T	C	C	C	H	C	T	T	C	C	H	T
JAX00413796	16	10739767	1	A	G	A	A	A	A	A	G	G	A	A	A	A	A	A	A	A	A	A	A	A	A	A	A	A	A	A	A	A	A	A	A	A	G	A	A	A	H	H	A	A	A	A	G	H	A
JAX00413797	16	10741588	1	A	G	A	A	A	A	A	G	A	A	A	A	A	A	A	A	A	A	A	A	A	A	A	A	A	A	A	A	A	A	A	A	A	G	A	A	A	H	A	A	A	A	A	G	H	A
JAX00066424	16	10742698	1	T	C	T	T	T	T	T	C	C	T	T	T	T	T	T	T	T	T	T	T	T	T	T	T	T	T	T	T	T	T	T	T	T	C	T	T	T	H	H	T	T	T	T	C	H	T
JAX00066425	16	10750714	0	C	T	C	C	C	C	C	T	T	C	C	C	C	C	C	C	C	C	C	C	C	C	C	C	C	C	C	C	C	C	C	C	C	T	C	C	C	C	H	C	C	C	C	T	C	C
JAX00413798	16	10785963	0	A	C	A	A	A	A	A	C	C	A	A	A	A	A	A	A	A	A	A	A	A	A	A	A	A	A	A	A	A	A	A	A	A	C	A	A	A	H	H	A	A	A	A	C	H	A
JAX00413799	16	10786000	1	G	A	G	G	G	G	G	G	A	G	G	G	G	G	G	G	G	G	G	G	G	G	G	G	G	G	G	G	G	G	G	G	G	G	G	G	G	G	H	G	G	G	G	G	G	G
JAX00413800	16	10786205	0	G	A	G	G	G	G	G	G	G	A	G	G	A	G	G	G	G	G	G	G	G	G	G	G	G	G	G	G	G	G	A	G	G	G	G	G	A	G	G	G	G	G	G	G	G	G
JAX00066427	16	10786865	0	A	C	A	A	C	A	A	C	C	C	C	A	C	A	A	A	A	A	C	A	A	A	A	A	A	A	A	A	A	A	C	A	A	C	A	C	C	C	H	C	A	A	C	C	A	A
JAX00413805	16	10798260	1	G	C	G	G	C	G	G	G	G	G	C	G	G	G	G	G	G	G	C	G	G	G	G	G	G	G	G	G	G	G	G	G	G	G	G	C	G	H	G	C	G	G	C	G	G	G
JAX00413806	16	10798365	0	C	A	C	C	A	C	C	C	C	C	A	C	C	C	C	C	C	C	A	C	C	C	C	C	C	C	C	C	C	C	C	C	C	C	C	A	C	H	C	A	C	C	A	C	C	C
JAX00066429	16	10798902	1	C	T	C	C	T	C	C	C	C	C	T	C	C	C	C	C	C	C	T	C	C	C	C	C	C	C	C	C	C	C	C	C	C	C	C	T	C	H	C	T	C	C	T	C	C	C
JAX00413811	16	10817436	1	T	C	T	T	C	T	T	C	C	T	C	T	T	T	T	T	T	T	C	T	T	T	T	T	T	T	T	T	T	T	T	T	T	C	T	C	T	C	H	C	T	T	C	C	H	T
JAX00413812	16	10822243	1	C	T	C	C	C	C	C	T	T	C	C	C	C	C	C	C	C	C	C	C	C	C	C	C	C	C	C	C	C	C	C	C	C	T	C	C	C	H	H	C	C	C	C	T	H	C
JAX00413814	16	10823952	1	C	T	C	C	C	C	C	C	T	C	C	C	C	C	C	C	C	C	C	C	C	C	C	C	C	C	C	C	C	C	C	C	C	C	C	C	C	C	H	C	C	C	C	C	C	C
JAX00413817	16	10841684	0	G	A	G	G	G	G	G	G	G	A	G	G	A	G	G	G	G	G	G	G	G	G	G	G	G	G	G	G	G	G	A	G	G	G	G	G	A	G	G	G	G	G	G	G	G	G
JAX00413818	16	10844556	0	C	T	C	C	C	C	C	C	C	T	C	C	H	C	C	C	C	C	C	C	C	C	C	C	C	C	C	C	C	C	T	C	C	C	C	C	T	C	C	C	C	C	C	C	C	C
JAX00413820	16	10846681	1	G	T	G	G	G	G	G	G	G	T	G	G	T	G	G	G	G	G	G	G	G	G	G	G	G	G	G	G	G	G	T	G	G	G	G	G	T	G	G	G	G	G	G	G	G	G
JAX00066433	16	10849756	0	T	C	T	T	T	T	T	C	C	T	T	T	T	T	T	T	T	T	T	T	T	T	T	T	T	T	T	T	T	T	T	T	T	C	T	T	T	H	H	T	T	T	T	C	H	T
JAX00413823	16	10856471	0	A	G	A	A	A	A	A	G	G	G	A	A	G	A	A	A	A	A	A	A	A	A	A	A	A	A	A	A	A	A	G	A	A	G	A	A	G	H	H	A	A	A	A	G	H	A
JAX00413824	16	10859175	0	T	C	T	T	T	T	T	C	C	C	T	T	C	T	T	T	T	T	T	T	T	T	T	T	T	T	T	T	T	T	C	T	T	C	T	T	C	H	H	T	T	T	T	C	T	T
JAX00413830	16	10869248	0	G	A	G	G	G	G	G	G	G	A	G	G	A	G	G	G	G	G	G	G	G	G	G	G	G	G	G	G	G	G	A	G	G	G	G	G	A	G	G	H	G	G	G	G	G	G
JAX00413831	16	10873273	1	G	A	G	G	G	G	G	G	G	A	G	G	A	G	G	G	G	G	G	G	G	G	G	G	G	G	G	G	G	G	A	G	G	G	G	G	A	G	G	G	G	G	G	G	G	G
JAX00413832	16	10874665	1	G	A	G	G	G	G	G	A	G	G	G	G	G	G	G	G	G	G	G	G	G	G	G	G	G	G	G	G	G	G	G	G	G	A	G	G	G	H	G	G	G	G	G	A	H	G
JAX00413834	16	10881136	1	A	G	A	A	A	A	A	G	G	G	A	A	G	A	A	A	A	A	A	A	A	A	A	A	A	A	A	A	A	A	G	A	A	G	A	A	G	H	H	A	A	A	A	G	H	A
JAX00066436	16	10903611	0	A	G	A	A	A	A	A	G	G	G	H	A	G	A	A	A	A	A	A	A	A	A	A	A	A	A	A	A	A	A	G	A	A	G	A	A	G	H	H	A	A	A	A	G	H	A
JAX00066437	16	10911002	0	A	G	A	A	A	A	A	G	G	G	A	A	G	A	A	A	A	A	A	A	A	A	A	A	A	A	A	A	A	A	G	A	A	G	A	A	G	A	H	A	A	A	A	G	H	A
JAX00413838	16	10924534	1	A	G	A	A	A	A	A	A	G	A	A	A	A	A	A	A	A	A	A	A	A	A	A	A	A	A	A	A	A	A	A	A	A	A	A	A	A	A	H	A	A	A	A	A	A	A
JAX00413839	16	10924807	0	T	C	T	T	T	T	T	C	C	T	T	T	T	T	T	T	T	T	T	T	T	T	T	T	T	T	T	T	T	T	T	T	T	C	T	T	T	H	H	T	T	T	T	C	H	T
JAX00413840	16	10925885	1	T	C	T	T	T	T	T	C	C	T	T	T	T	T	T	T	T	T	T	T	T	T	T	T	T	T	T	T	T	T	T	T	T	C	T	T	T	H	H	T	T	T	T	C	H	T
JAX00413841	16	10939955	0	C	G	C	C	C	C	C	C	G	C	C	C	C	C	C	C	C	C	C	C	C	C	C	C	C	C	C	C	C	C	C	C	C	C	C	C	C	C	H	C	C	C	C	C	C	C
JAX00066438	16	10951972	1	C	T	C	C	C	C	C	C	T	C	C	C	C	C	C	C	C	C	C	C	C	C	C	C	C	C	C	C	C	C	C	C	C	C	C	C	C	C	H	C	C	C	C	C	C	C
JAX00066439	16	10952077	1	C	T	C	C	C	C	C	C	T	C	C	C	C	C	C	C	C	C	C	C	C	C	C	C	C	C	C	C	C	C	C	C	C	C	C	C	C	C	H	C	C	C	C	C	C	C
JAX00066440	16	10954164	1	C	T	C	C	T	C	C	C	C	T	T	C	T	C	C	C	C	C	T	C	C	C	C	C	C	C	C	C	C	C	T	C	C	C	C	T	T	H	C	T	C	C	T	C	C	C
JAX00208322	16	10961254	1	C	G	C	C	C	C	C	C	G	C	C	C	C	C	C	C	C	C	C	C	C	C	C	C	C	C	C	C	C	C	C	C	C	C	C	C	C	C	H	C	C	C	C	C	C	C
JAX00208323	16	10961266	1	C	A	C	C	C	C	C	C	A	C	C	C	C	C	C	C	C	C	C	C	C	C	C	C	C	C	C	C	C	C	C	C	C	C	C	C	C	C	H	C	C	C	C	C	C	C
JAX00413846	16	10984901	0	A	G	A	A	A	A	A	G	G	A	A	A	A	A	A	A	A	A	A	A	A	A	A	A	A	A	A	A	A	A	A	A	A	G	A	A	A	H	H	A	A	A	A	G	H	A
JAX00413847	16	10985253	1	C	T	C	C	C	C	C	T	C	C	C	C	C	C	C	C	C	C	C	C	C	C	C	C	C	C	C	C	C	C	C	C	C	T	C	C	C	H	C	C	C	C	C	T	H	C
JAX00066441	16	10985287	1	T	C	T	T	T	T	T	C	T	T	T	T	T	T	T	T	T	T	T	T	T	T	T	T	T	T	T	T	T	T	T	T	T	C	T	T	T	H	T	T	T	T	T	C	H	T
JAX00413848	16	10985379	1	G	T	G	G	G	G	G	G	T	G	G	G	G	G	G	G	G	G	G	G	G	G	G	G	G	G	G	G	G	G	G	G	G	G	G	G	G	G	H	G	G	G	G	G	G	G
JAX00413850	16	10991222	0	T	C	T	T	T	T	T	T	C	T	T	T	T	T	T	T	T	T	T	T	T	T	T	T	T	T	T	T	T	T	T	T	T	T	T	T	T	T	H	T	T	T	T	T	T	T
JAX00413851	16	10991285	0	C	T	C	C	C	C	C	C	T	C	C	C	C	C	C	C	C	C	C	C	C	C	C	C	C	C	C	C	C	C	C	C	C	C	C	C	C	C	H	C	C	C	C	C	C	C
JAX00066442	16	10991545	0	C	A	C	C	C	C	C	A	A	C	C	C	C	C	C	C	C	C	C	C	C	C	C	C	C	C	C	C	C	C	C	C	C	A	C	C	C	H	H	C	C	C	C	A	H	C
JAX00413852	16	10993368	1	G	A	G	G	G	G	G	A	G	G	G	G	G	G	G	G	G	G	G	G	G	G	G	G	G	G	G	G	G	G	G	G	G	A	G	G	G	H	G	G	G	G	G	A	H	G
JAX00066443	16	10996137	1	G	A	G	G	G	G	G	A	G	G	G	G	G	G	G	G	G	G	G	G	G	G	G	G	G	G	G	G	G	G	G	G	G	A	G	G	G	H	G	G	G	G	G	A	H	G
JAX00413853	16	10999637	1	C	T	C	C	C	C	C	C	T	C	C	C	C	C	C	C	C	C	C	C	C	C	C	C	C	C	C	C	C	C	C	C	C	C	C	C	C	C	H	C	C	C	C	C	C	C
JAX00413854	16	10999651	0	A	C	A	A	A	A	A	A	C	A	A	A	A	A	A	A	A	A	A	A	A	A	A	A	A	A	A	A	A	A	A	A	A	A	A	A	A	A	A	A	A	A	A	A	A	A
JAX00413855	16	11003342	1	G	A	G	G	G	G	G	A	A	G	G	G	G	G	G	G	G	G	G	G	G	G	G	G	G	G	G	G	G	G	G	G	G	A	G	G	G	H	H	G	G	G	G	A	H	G
JAX00413857	16	11010726	0	T	C	T	T	T	T	T	C	C	T	T	T	T	T	T	T	T	T	T	T	T	T	T	T	T	T	T	T	T	T	T	T	T	C	T	T	T	H	H	T	T	T	T	C	H	T
JAX00413859	16	11014959	0	T	C	T	T	T	T	T	C	C	T	T	T	T	T	T	T	T	T	T	T	T	T	T	T	T	T	T	T	T	T	T	T	T	C	T	T	T	H	H	T	T	T	T	C	H	T
JAX00066446	16	11023476	0	C	T	C	C	C	C	C	C	T	C	C	C	C	C	C	C	C	C	C	C	C	C	C	C	C	C	C	C	C	C	C	C	C	C	C	C	C	C	H	C	C	C	C	C	C	C
JAX00413860	16	11027152	1	T	G	T	T	T	T	T	G	T	T	T	T	T	T	T	T	T	T	T	T	T	T	T	T	T	T	T	T	T	T	T	T	T	G	T	T	T	H	T	T	T	T	T	G	H	T
JAX00066448	16	11056918	1	G	A	G	G	G	G	G	G	G	A	G	G	A	G	G	G	G	G	G	G	G	G	G	G	G	G	G	G	G	G	A	G	G	G	G	G	A	G	G	G	G	G	G	G	G	G
JAX00066449	16	11059419	0	A	G	A	A	A	A	A	G	G	G	A	A	G	A	A	A	A	A	A	A	A	A	A	A	A	A	A	A	A	A	G	A	A	G	A	A	G	H	H	A	A	A	A	G	H	A
JAX00413864	16	11062245	0	T	C	T	T	T	T	T	C	C	C	T	T	C	T	T	T	T	T	T	T	T	T	T	T	T	T	T	T	T	T	C	T	T	C	T	T	C	H	H	T	T	T	T	C	H	T
JAX00413865	16	11067676	1	T	C	T	T	T	T	T	C	C	T	T	T	T	T	T	T	T	T	T	T	T	T	T	T	T	T	T	T	T	T	T	T	T	C	T	T	T	H	H	T	T	T	T	C	H	T
JAX00413866	16	11073441	0	G	A	G	G	G	G	G	G	A	G	G	G	G	G	G	G	G	G	G	G	G	G	G	G	G	G	G	G	G	G	G	G	G	G	G	G	G	G	H	G	G	G	G	G	G	G
JAX00413867	16	11081414	1	C	A	C	C	C	C	C	C	C	A	C	C	A	C	C	C	C	C	C	C	C	C	C	C	C	C	C	C	C	C	A	C	C	C	C	C	A	C	C	C	C	C	C	C	C	C
JAX00413868	16	11081662	0	T	A	T	T	T	T	T	A	A	T	T	T	T	T	T	T	T	T	T	T	T	T	T	T	T	T	T	T	T	T	T	T	T	A	T	T	T	H	H	T	T	T	T	A	H	T
JAX00413871	16	11119361	0	A	C	A	A	A	A	A	C	C	A	A	A	A	A	A	A	A	A	A	A	A	A	A	A	A	A	A	A	A	A	A	A	A	C	A	A	A	H	H	A	A	A	A	C	H	A
JAX00066453	16	11138387	0	T	G	T	T	T	T	T	T	G	T	T	T	T	T	T	T	T	T	T	T	T	T	T	T	T	T	T	T	T	T	T	T	T	T	T	T	T	T	H	T	T	T	T	T	T	T
JAX00066454	16	11140596	1	G	A	G	G	G	G	G	G	A	G	G	G	G	G	G	G	G	G	G	G	G	G	G	G	G	G	G	G	G	G	G	G	G	G	G	G	G	G	H	G	G	G	G	G	G	G
JAX00066455	16	11141342	0	A	G	A	A	A	A	A	G	G	G	H	A	G	A	A	A	A	A	H	A	A	A	A	A	A	A	A	A	A	A	G	A	A	G	A	A	G	H	H	A	A	A	A	G	H	A
JAX00413874	16	11161266	0	T	C	T	T	T	T	T	C	T	T	T	T	T	T	T	T	T	T	T	T	T	T	T	T	T	T	T	T	T	T	T	T	T	C	T	T	T	H	T	T	T	T	T	C	H	T
JAX00413875	16	11164349	0	G	A	G	G	G	G	G	A	A	A	G	G	A	G	G	G	G	G	G	G	G	G	G	G	G	G	G	G	G	G	A	G	G	A	G	G	A	H	G	G	G	G	G	A	H	G
JAX00066456	16	11164565	0	A	G	A	A	A	A	A	G	G	G	A	A	G	A	A	A	A	A	A	A	A	A	A	A	A	A	A	A	A	A	G	A	A	G	A	A	G	H	H	A	A	A	A	G	H	A
JAX00413877	16	11193238	1	G	T	G	G	G	G	G	G	G	T	G	G	T	G	G	G	G	G	G	G	G	G	G	G	G	G	G	G	G	G	T	G	G	G	G	G	T	G	G	G	G	G	G	G	G	G
JAX00413879	16	11197838	0	A	T	A	A	A	A	A	A	T	A	A	A	A	A	A	A	A	A	A	A	A	A	A	A	A	A	A	A	A	A	A	A	A	A	A	A	A	A	H	A	A	A	A	A	A	A
JAX00413880	16	11198709	1	C	T	C	C	C	C	C	T	C	C	C	C	C	C	C	C	C	C	C	C	C	C	C	C	C	C	C	C	C	C	C	C	C	T	C	C	C	H	C	C	C	C	C	T	H	C
JAX00066459	16	11201479	0	T	C	T	T	T	T	T	C	C	C	T	T	C	T	T	T	T	T	T	T	T	T	T	T	T	T	T	T	T	T	C	T	T	C	T	T	C	T	H	T	T	T	T	C	H	T
JAX00413881	16	11220880	1	C	T	C	C	C	C	C	C	C	T	C	C	T	C	C	C	C	C	C	C	C	C	C	C	C	C	C	C	C	C	T	C	C	C	C	C	T	C	C	C	C	C	C	C	C	C
JAX00413882	16	11221618	1	C	T	C	C	C	C	C	C	T	C	C	C	C	C	C	C	C	C	C	C	C	C	C	C	C	C	C	C	C	C	C	C	C	C	C	C	C	C	H	C	C	C	C	C	C	C
JAX00066460	16	11222886	1	T	A	T	T	A	T	T	A	A	A	A	T	A	T	T	T	T	T	A	T	T	T	T	T	T	T	T	T	T	T	A	T	T	A	T	A	A	A	H	A	T	T	A	A	H	T
JAX00066461	16	11222934	1	A	C	A	A	C	A	A	C	C	C	C	A	C	A	A	A	A	A	C	A	A	A	A	A	A	A	A	A	A	A	C	A	A	C	A	C	C	C	H	C	A	A	C	C	H	A
JAX00413884	16	11223459	0	G	A	G	G	G	G	G	G	G	A	G	G	A	G	G	G	G	G	G	G	G	G	G	G	G	G	G	G	G	G	A	G	G	G	G	G	A	G	G	G	G	G	G	G	G	G
JAX00413885	16	11227886	0	C	A	C	C	C	C	C	C	A	C	C	C	C	C	C	C	C	C	C	C	C	C	C	C	C	C	C	C	C	C	C	C	C	C	C	C	C	C	C	C	C	C	C	C	C	C
JAX00413886	16	11231967	0	C	A	C	C	C	C	C	C	C	A	C	C	A	C	C	C	C	C	C	C	C	C	C	C	C	C	C	C	C	C	A	C	C	C	C	C	A	C	C	C	C	C	C	C	C	C
JAX00066462	16	11260311	1	T	G	T	T	T	T	T	G	G	T	T	T	T	T	T	T	T	T	T	T	T	T	T	T	T	T	T	T	T	T	T	T	T	G	T	T	T	H	H	T	T	T	T	G	H	T
JAX00066463	16	11260381	0	A	G	A	A	A	A	A	G	G	A	A	A	A	A	A	A	A	A	A	A	A	A	A	A	A	A	A	A	A	A	A	A	A	G	A	A	A	H	H	A	A	A	A	G	H	A
JAX00066464	16	11260407	1	T	C	T	T	T	T	T	C	C	T	T	T	T	T	T	T	T	T	T	T	T	T	T	T	T	T	T	T	T	T	T	T	T	C	T	T	T	H	H	T	T	T	T	C	H	T
JAX00066465	16	11281572	1	T	C	T	T	C	T	T	C	C	C	C	T	C	T	T	T	T	T	C	T	T	T	T	T	T	T	T	T	T	T	C	T	T	C	T	C	C	C	H	C	T	T	C	C	H	T
JAX00208328	16	11288810	0	A	G	A	A	A	A	A	G	G	A	A	A	A	A	A	A	A	A	A	A	A	A	A	A	A	A	A	A	A	A	A	A	A	G	A	A	A	H	H	A	A	A	A	G	H	A
JAX00413899	16	11300099	0	A	T	A	A	A	A	A	T	A	A	A	A	A	A	A	A	A	A	A	A	A	A	A	A	A	A	A	A	A	A	A	A	A	T	A	A	A	H	A	A	A	A	A	T	H	A
JAX00066467	16	11301688	0	A	G	A	A	A	A	A	A	G	A	A	A	A	A	A	A	A	A	A	A	A	A	A	A	A	A	A	A	A	A	A	A	A	A	A	A	A	A	H	A	A	A	A	A	A	A
JAX00413906	16	11329183	1	T	C	T	T	T	T	T	T	C	T	T	T	T	T	T	T	T	T	T	T	T	T	T	T	T	T	T	T	T	T	T	T	T	T	T	T	T	T	H	T	T	T	T	T	T	T
JAX00066468	16	11334800	1	A	G	A	A	G	A	A	A	A	A	G	A	A	A	A	A	A	A	G	A	A	A	A	A	A	A	A	A	A	A	A	A	A	A	A	G	A	H	A	G	A	A	G	A	A	A
JAX00413909	16	11341788	1	G	A	G	G	A	G	G	G	G	G	A	G	G	G	G	G	G	G	A	G	G	G	G	G	G	G	G	G	G	G	G	G	G	G	G	A	G	H	G	A	G	G	A	G	G	G
JAX00413910	16	11343776	0	C	A	C	C	A	C	C	C	C	C	H	C	C	C	C	C	C	C	A	C	C	C	C	C	C	C	C	C	C	C	C	C	C	C	C	A	C	H	C	A	C	C	A	C	C	C
JAX00413911	16	11352333	1	G	A	G	G	G	G	G	A	G	G	G	G	G	G	G	G	G	G	G	G	G	G	G	G	G	G	G	G	G	G	G	G	G	A	G	G	G	H	G	G	G	G	G	A	H	G
JAX00413912	16	11355446	0	C	G	C	C	C	C	C	G	G	C	C	C	H	H	H	C	C	C	C	C	C	C	C	C	C	C	C	C	C	C	C	C	C	G	C	C	C	H	H	C	C	C	C	G	H	C
JAX00066471	16	11374276	0	T	C	T	T	C	T	T	T	T	C	C	T	C	T	T	T	T	T	C	T	T	T	T	T	T	T	T	T	T	T	C	T	T	T	T	C	C	H	T	C	T	T	C	T	T	T
JAX00066473	16	11381218	1	G	A	G	G	G	G	G	G	A	G	G	G	G	G	G	G	G	G	G	G	G	G	G	G	G	G	G	G	G	G	G	G	G	G	G	G	G	G	H	G	G	G	G	G	G	G
JAX00413918	16	11391794	1	A	C	A	A	A	A	A	C	C	C	A	A	C	A	A	A	A	A	A	A	A	A	A	A	A	A	A	A	A	A	C	A	A	C	A	A	C	H	H	A	A	A	A	C	H	A
JAX00413922	16	11405805	1	T	C	T	T	T	T	T	C	C	C	T	T	C	T	T	T	T	T	T	T	T	T	T	T	T	T	T	T	T	T	C	T	T	C	T	T	C	H	H	T	T	T	T	C	H	T
JAX00066474	16	11410177	1	G	A	G	G	A	G	G	A	A	A	A	G	A	G	G	G	G	G	A	G	G	G	G	G	G	G	G	G	G	G	A	G	G	A	G	A	A	A	H	A	G	G	A	A	H	G
JAX00413924	16	11426422	0	C	T	C	C	C	C	C	T	C	C	C	C	C	C	C	C	C	C	C	C	C	C	C	C	C	C	C	C	C	C	C	C	C	T	C	C	C	H	C	C	C	C	C	T	H	C
JAX00413925	16	11426997	1	C	T	C	C	T	C	C	C	C	C	T	C	C	C	C	C	C	C	T	C	C	C	C	C	C	C	C	C	C	C	C	C	C	C	C	T	C	H	C	T	C	C	T	C	C	C
JAX00413926	16	11427106	1	C	G	C	C	C	C	C	G	C	G	C	C	G	C	C	C	C	C	C	C	C	C	C	C	C	C	C	C	C	C	G	C	C	G	C	C	G	H	C	C	C	C	C	G	H	C
JAX00066476	16	11433193	1	A	G	A	A	A	A	A	A	G	A	A	A	A	A	A	A	A	A	A	A	A	A	A	A	A	A	A	A	A	A	A	A	A	A	A	A	A	A	H	A	A	A	A	A	A	A
JAX00413927	16	11434575	0	A	G	A	A	A	A	A	G	G	A	A	A	A	A	A	A	A	A	A	A	A	A	A	A	A	A	A	A	A	A	A	A	A	G	A	A	A	H	H	A	A	A	A	G	H	A
JAX00413928	16	11435047	0	C	T	C	C	C	C	C	C	T	T	C	C	T	C	C	C	C	C	C	C	C	C	C	C	C	C	C	C	C	C	T	C	C	C	C	C	T	C	H	C	C	C	C	C	C	C
JAX00413929	16	11436039	1	C	T	C	C	C	C	C	C	T	C	C	C	C	C	C	C	C	C	C	C	C	C	C	C	C	C	C	C	C	C	C	C	C	C	C	C	C	C	H	C	C	C	C	C	C	C
JAX00066477	16	11458089	1	T	C	T	T	T	T	T	T	C	T	T	T	T	T	T	T	T	T	T	T	T	T	T	T	T	T	T	T	T	T	T	T	T	T	T	T	T	T	H	T	T	T	T	T	T	T
JAX00413932	16	11471160	0	G	T	G	G	G	G	G	T	T	T	G	G	T	G	G	G	G	G	G	G	G	G	G	G	G	G	G	G	G	G	T	G	G	T	G	G	T	H	H	G	G	G	G	T	H	G
JAX00066479	16	11473779	0	T	A	T	T	T	T	T	T	A	T	T	T	T	T	T	T	T	T	T	T	T	T	T	T	T	T	T	T	T	T	T	T	T	T	T	T	T	T	H	T	T	T	T	T	T	T
JAX00413933	16	11475753	1	G	T	G	G	G	G	G	G	G	T	G	G	T	G	G	G	G	G	G	G	G	G	G	G	G	G	G	G	G	G	T	G	G	G	G	G	T	G	G	G	G	G	G	G	G	G
JAX00413934	16	11475942	1	A	G	A	A	A	A	A	G	G	A	A	A	A	A	A	A	A	A	A	A	A	A	A	A	A	A	A	A	A	A	A	A	A	G	A	A	A	H	H	A	A	A	A	G	H	A
JAX00413935	16	11476661	1	G	T	G	G	G	G	G	T	T	G	G	G	G	G	G	G	G	G	G	G	G	G	G	G	G	G	G	G	G	G	G	G	G	T	G	G	G	H	H	G	G	G	G	T	H	G
JAX00413936	16	11476887	0	A	T	A	A	A	A	A	T	T	A	A	A	A	A	A	A	A	A	A	A	A	A	A	A	A	A	A	A	A	A	A	A	A	T	A	A	A	H	H	A	A	A	A	T	H	A
JAX00413939	16	11495184	0	C	T	C	C	C	C	C	C	T	C	C	C	C	C	C	C	C	C	H	C	C	C	C	C	C	C	C	C	C	C	C	C	C	C	C	C	C	C	H	C	C	C	C	C	C	C
JAX00413944	16	11507205	1	T	G	T	T	T	T	T	G	G	G	T	T	G	T	T	T	T	T	T	T	T	T	T	T	T	T	T	T	T	T	G	T	T	G	T	T	G	H	H	T	T	T	T	G	H	T
JAX00413945	16	11517452	0	A	G	A	A	A	A	A	A	G	G	G	A	G	A	A	A	A	G	A	A	A	A	A	A	A	A	A	A	A	A	G	A	G	A	A	A	G	A	A	A	A	G	H	A	G	A
JAX00066483	16	11528989	0	A	G	A	A	G	A	A	G	G	G	G	A	G	A	A	A	A	A	G	A	A	A	A	A	A	A	A	A	A	A	G	A	A	G	A	G	G	G	H	H	A	A	G	G	H	A
JAX00066484	16	11545334	1	G	A	G	G	G	G	G	G	A	G	G	G	G	G	G	G	G	G	G	G	G	G	G	G	G	G	G	G	G	G	G	G	G	G	G	G	G	G	H	G	G	G	G	G	G	G
JAX00413954	16	11574407	1	T	C	T	T	T	T	T	C	C	T	T	T	T	T	T	T	T	T	T	T	T	T	T	T	T	T	T	T	T	T	T	T	T	C	T	T	T	H	H	T	T	T	T	C	H	T
JAX00413955	16	11575945	1	C	T	C	C	C	C	C	T	T	C	C	C	C	C	C	C	C	C	C	C	C	C	C	C	C	C	C	C	C	C	C	C	C	T	C	C	C	H	H	C	C	C	C	T	H	C
JAX00066487	16	11578594	0	C	A	C	C	C	C	C	C	A	C	C	C	C	C	C	C	C	C	C	C	C	C	C	C	C	C	C	C	C	C	C	C	C	C	C	C	C	C	H	C	C	C	C	C	C	C
JAX00413957	16	11592444	1	T	G	T	T	T	T	T	G	G	T	G	T	T	T	T	T	T	T	T	T	T	T	T	T	T	T	T	T	T	T	T	T	T	G	T	T	T	H	H	T	T	T	T	G	H	T
JAX00413961	16	11601731	1	A	C	A	A	C	A	A	A	A	A	A	A	A	A	A	A	A	A	C	A	A	A	A	A	A	A	A	A	A	A	A	A	A	A	A	C	A	H	A	C	A	A	C	A	A	A
JAX00413963	16	11602179	0	T	A	T	T	A	T	T	A	A	T	A	T	T	T	T	T	T	T	A	T	T	T	T	T	T	T	T	T	T	T	T	T	T	A	T	A	T	A	H	A	T	T	A	A	H	T
JAX00413964	16	11602439	0	T	C	T	T	T	T	T	T	C	T	T	T	T	T	T	T	T	T	T	T	T	T	T	T	T	T	T	T	T	T	T	T	T	T	T	T	T	T	T	T	T	T	T	T	T	T
JAX00066490	16	11618623	1	C	T	C	C	T	C	C	C	C	C	C	C	C	C	C	C	C	C	T	C	C	C	C	C	C	C	C	C	C	C	C	C	C	C	C	T	C	H	C	T	C	C	T	C	C	C
JAX00066491	16	11625901	0	C	T	C	C	T	C	C	C	C	C	C	C	C	C	C	C	C	C	T	C	C	C	C	C	C	C	C	C	C	C	C	C	C	C	C	T	C	C	C	H	C	C	T	C	C	C
JAX00413967	16	11626130	1	G	A	G	G	G	G	G	G	A	G	G	G	G	G	G	G	G	G	G	G	G	G	G	G	G	G	G	G	G	G	G	G	G	G	G	G	G	G	H	G	G	G	G	G	G	G
JAX00413968	16	11626453	0	G	T	G	G	T	G	G	G	G	G	G	G	G	G	G	G	G	G	T	G	G	G	G	G	G	G	G	G	G	G	G	G	G	G	G	T	G	H	G	T	G	G	T	G	G	G
JAX00413969	16	11627079	1	G	A	G	G	G	G	G	A	A	G	A	G	G	G	G	G	G	G	G	G	G	G	G	G	G	G	G	G	G	G	G	G	G	A	G	G	G	H	H	G	G	G	G	A	H	G
JAX00413976	16	11649940	1	A	C	A	A	C	A	A	A	C	A	A	A	A	A	A	A	A	A	C	A	A	A	A	A	A	A	A	A	A	A	A	A	A	A	A	C	A	H	H	C	A	A	C	A	A	A
JAX00413979	16	11651838	1	T	A	T	T	A	T	T	A	T	T	A	T	T	T	T	T	T	T	A	T	T	T	T	T	T	T	T	T	T	T	T	T	T	A	T	A	T	A	T	A	T	T	A	A	H	T
JAX00413980	16	11657685	1	G	A	G	G	A	G	G	G	A	G	G	G	G	G	G	G	G	G	A	G	G	G	G	G	G	G	G	G	G	G	G	G	G	G	G	A	G	H	H	A	G	G	A	G	G	G
JAX00413983	16	11661448	1	G	C	G	G	C	G	G	C	C	G	C	G	G	G	G	G	G	G	C	G	G	G	G	G	G	G	G	G	G	G	G	G	G	C	G	C	G	C	H	C	G	G	C	C	H	G
JAX00413984	16	11661529	1	C	T	C	C	T	C	C	T	C	C	T	C	C	C	C	C	C	C	T	C	C	C	C	C	C	C	C	C	C	C	C	C	C	T	C	T	C	T	C	T	C	C	T	T	H	C
JAX00413987	16	11664656	1	A	C	A	A	A	A	A	C	A	A	C	A	A	A	A	A	A	A	A	A	A	A	A	A	A	A	A	A	A	A	A	A	A	C	A	A	A	H	A	A	A	A	A	C	H	A
JAX00066495	16	11704234	0	C	T	C	C	T	C	C	C	C	C	C	C	C	C	C	C	C	C	T	C	C	C	C	C	C	C	C	C	C	C	C	C	C	C	C	T	C	H	C	T	C	C	T	C	C	C
JAX00066496	16	11704407	1	A	C	A	A	C	A	A	C	C	A	C	A	A	A	A	A	A	A	C	A	A	A	A	A	A	A	A	A	A	A	A	A	A	C	A	C	A	C	H	C	A	A	C	C	H	A
JAX00413993	16	11717343	0	T	C	T	T	T	T	T	T	C	T	T	T	T	T	T	T	T	T	T	T	T	T	T	T	T	T	T	T	T	T	T	T	T	T	T	T	T	T	H	T	T	T	T	T	T	T
JAX00413994	16	11717355	1	A	G	A	A	A	A	A	A	G	A	A	A	A	A	A	A	A	A	A	A	A	A	A	A	A	A	A	A	A	A	A	A	A	A	A	A	A	A	H	A	A	A	A	A	A	A
JAX00413995	16	11717652	0	C	T	C	C	C	C	C	T	C	C	H	C	C	C	C	C	C	C	C	C	C	C	C	C	C	C	C	C	C	C	C	C	C	T	C	C	C	C	C	C	C	C	C	H	C	C
JAX00413996	16	11719268	0	T	G	T	T	T	T	T	G	G	T	G	T	T	T	T	T	T	T	T	T	T	T	T	T	T	T	T	T	T	T	T	T	T	G	T	T	T	H	T	T	T	T	T	G	H	T
JAX00413999	16	11726652	1	G	A	G	G	G	G	G	G	G	A	G	G	A	G	G	G	G	G	G	G	G	G	G	G	G	G	G	G	G	G	A	G	G	G	G	G	A	G	G	G	G	G	G	G	G	G
JAX00414003	16	11734228	0	G	T	G	G	G	G	G	G	T	T	G	G	T	G	G	G	G	G	G	G	G	G	G	G	G	G	G	G	G	G	T	G	G	G	G	G	T	G	H	G	G	G	G	G	G	G
JAX00414005	16	11735207	0	A	G	A	A	A	A	A	G	G	G	G	A	G	A	A	A	A	A	A	A	A	A	A	A	A	A	A	A	A	A	G	A	A	G	A	A	G	H	H	A	A	A	A	G	H	A
JAX00414006	16	11735619	0	G	A	G	G	G	G	G	G	G	A	G	G	A	G	G	G	G	G	G	G	G	G	G	G	G	G	G	G	G	G	A	G	G	G	G	G	A	G	G	G	G	G	G	G	G	G
JAX00414008	16	11737852	1	C	T	C	C	C	C	C	C	T	T	C	C	T	C	C	C	C	C	C	C	C	C	C	C	C	C	C	C	C	C	T	C	C	C	C	C	T	C	H	C	C	C	C	C	C	C
JAX00414009	16	11737899	1	G	A	G	G	G	G	G	G	A	A	G	G	A	G	G	G	G	G	G	G	G	G	G	G	G	G	G	G	G	G	A	G	G	G	G	G	A	G	H	G	G	G	G	G	G	G
JAX00414010	16	11737937	1	C	T	C	C	C	C	C	C	C	T	C	C	T	C	C	C	C	C	C	C	C	C	C	C	C	C	C	C	C	C	T	C	C	C	C	C	T	C	C	C	C	C	C	C	C	C
JAX00414011	16	11737982	0	T	C	T	T	T	T	T	T	T	C	T	T	C	T	T	T	T	T	T	T	T	T	T	T	T	T	T	T	T	T	C	T	T	T	T	T	C	T	T	T	T	T	T	T	T	T
JAX00414012	16	11750536	1	A	G	A	A	A	A	A	G	G	A	G	A	A	A	A	A	A	A	A	A	A	A	A	A	A	A	A	A	A	A	A	A	A	G	A	A	A	H	H	A	A	A	A	G	H	A
JAX00414013	16	11750711	1	G	A	G	G	G	G	G	A	G	G	A	G	G	G	G	G	G	G	G	G	G	G	G	G	G	G	G	G	G	G	G	G	G	A	G	G	G	H	G	G	G	G	G	A	H	G
JAX00066498	16	11751032	0	A	G	A	A	G	A	A	A	A	G	A	A	G	A	A	A	A	A	G	A	A	A	A	A	A	A	A	A	A	A	G	A	A	A	A	G	G	H	A	G	A	A	G	A	A	A
JAX00414014	16	11751530	0	T	C	T	T	T	T	T	T	C	T	T	T	T	T	T	T	T	T	T	T	T	T	T	T	T	T	T	T	T	T	T	T	T	T	T	T	T	T	H	T	T	T	T	T	T	T
JAX00414015	16	11764205	1	A	G	A	A	A	A	A	G	G	A	G	A	A	A	A	A	A	A	A	A	A	A	A	A	A	A	A	A	A	A	A	A	A	G	A	A	A	H	H	A	A	A	A	G	H	A
JAX00414018	16	11768748	0	A	G	A	A	A	A	A	A	G	A	A	A	A	A	A	A	A	A	A	A	A	A	A	A	A	A	A	A	A	A	A	A	A	A	A	A	A	A	H	A	A	A	A	A	A	A
JAX00414019	16	11769466	1	G	T	G	G	G	G	G	G	T	G	G	G	G	G	G	G	G	G	G	G	G	G	G	G	G	G	G	G	G	G	G	G	G	G	G	G	G	G	H	G	G	G	G	G	G	G
JAX00414021	16	11772599	0	C	T	C	C	C	C	C	T	T	C	T	C	C	C	C	C	C	C	C	C	C	C	C	C	C	C	C	C	C	C	C	C	C	T	C	C	C	H	H	C	C	C	C	T	H	C
JAX00414022	16	11772950	1	A	T	A	A	A	A	A	T	T	A	T	A	A	A	A	A	A	A	A	A	A	A	A	A	A	A	A	A	A	A	A	A	A	T	A	A	A	H	H	A	A	A	A	T	H	A
JAX00414024	16	11794421	0	G	T	G	G	G	G	G	T	G	G	T	G	G	G	G	G	G	G	G	G	G	G	G	G	G	G	G	G	G	G	G	G	G	T	G	G	G	H	G	G	G	G	G	T	H	G
JAX00066505	16	11821542	0	T	C	T	T	T	T	T	C	C	C	H	T	C	T	T	T	T	T	T	T	T	T	T	T	T	T	T	T	T	T	C	T	T	C	T	T	C	H	H	T	T	T	T	C	H	T
JAX00414026	16	11826889	0	G	A	G	G	G	G	G	G	G	A	G	G	A	G	G	G	G	G	G	G	G	G	G	G	G	G	G	G	G	G	A	G	G	G	G	G	A	G	G	G	G	G	G	G	G	G
JAX00208337	16	11833556	1	A	G	A	A	A	A	A	A	G	A	A	A	A	A	A	A	A	A	A	A	A	A	A	A	A	A	A	A	A	A	A	A	A	A	A	A	A	A	H	A	A	A	A	A	A	A
JAX00414027	16	11833795	1	A	G	A	A	A	A	A	A	G	A	A	A	A	A	A	A	A	A	A	A	A	A	A	A	A	A	A	A	A	A	A	A	A	A	A	A	A	A	H	A	A	A	A	A	A	A
JAX00414028	16	11837653	1	C	T	C	C	C	C	C	C	T	C	C	C	C	C	C	C	C	C	C	C	C	C	C	C	C	C	C	C	C	C	C	C	C	C	C	C	C	C	H	C	C	C	C	C	C	C
JAX00414029	16	11845356	1	T	G	T	T	T	T	T	G	G	G	G	T	G	T	T	T	T	T	T	T	T	T	T	T	T	T	T	T	T	T	G	T	T	G	T	T	G	H	H	T	T	T	T	G	H	T
JAX00414030	16	11848825	0	T	G	T	T	T	T	T	G	T	T	G	T	T	T	T	T	T	T	T	T	T	T	T	T	T	T	T	T	T	T	T	T	T	G	T	T	T	H	T	T	T	T	T	G	H	T
JAX00414031	16	11849225	0	A	C	A	A	A	A	A	C	C	A	C	A	A	A	A	A	A	A	A	A	A	A	A	A	A	A	A	A	A	A	A	A	A	H	A	A	A	H	C	A	A	A	A	H	A	A
JAX00414034	16	11854572	1	A	C	A	A	A	A	A	A	C	A	A	A	A	A	A	A	A	A	A	A	A	A	A	A	A	A	A	A	A	A	A	A	A	A	A	A	A	A	H	A	A	A	A	A	A	A
JAX00066508	16	11858851	1	A	C	A	A	A	A	A	C	C	A	C	A	A	A	A	A	A	A	A	A	A	A	A	A	A	A	A	A	A	A	A	A	A	C	A	A	A	H	H	A	A	A	A	C	H	A
JAX00414037	16	11882060	1	G	A	G	G	A	G	G	G	G	G	G	G	G	G	G	G	G	G	A	G	G	G	G	G	G	G	G	G	G	G	G	G	G	G	G	A	G	H	G	A	G	G	A	G	G	G
JAX00414040	16	11887988	0	G	C	G	G	C	G	G	C	C	C	C	G	C	G	G	G	G	G	C	G	G	G	G	G	G	G	G	G	G	G	C	G	G	C	G	C	C	C	H	C	G	G	C	C	H	G
JAX00414041	16	11888994	0	C	T	C	C	C	C	C	C	T	C	C	C	C	C	C	C	C	C	C	C	C	C	C	C	C	C	C	C	C	C	C	C	C	C	C	C	C	C	H	C	C	C	C	C	C	C
JAX00414042	16	11889549	1	G	A	G	G	G	G	G	A	G	G	A	G	G	G	G	G	G	G	G	G	G	G	G	G	G	G	G	G	G	G	G	G	G	A	G	G	G	H	G	G	G	G	G	A	H	G
JAX00414043	16	11890615	0	G	C	G	G	C	G	G	G	G	G	G	G	G	G	G	G	G	G	C	G	G	G	G	G	G	G	G	G	G	G	G	G	G	G	G	C	G	H	G	C	G	G	C	G	G	G
JAX00414044	16	11904289	1	G	T	G	G	G	G	G	T	T	G	T	G	G	G	G	G	G	G	G	G	G	G	G	G	G	G	G	G	G	G	G	G	G	T	G	G	G	H	H	G	G	G	G	T	H	G
JAX00066511	16	11904748	0	A	G	A	A	G	A	A	A	A	A	H	A	A	H	A	H	A	A	G	A	A	A	A	A	A	A	A	A	A	A	A	A	A	A	A	G	A	G	A	G	A	A	G	A	A	A
JAX00066512	16	11904838	0	A	T	A	A	T	A	A	A	A	A	A	A	A	A	A	A	A	A	T	A	A	A	A	A	A	A	A	A	A	A	A	A	A	A	A	T	A	H	A	H	A	A	T	A	A	A
JAX00414046	16	11923233	0	T	A	T	T	T	T	T	A	A	T	A	T	T	T	T	T	T	T	T	T	T	T	T	T	T	T	T	T	T	T	T	T	T	A	T	T	T	H	H	T	T	T	T	A	H	T
JAX00414048	16	11924038	0	T	C	T	T	T	T	T	T	C	C	T	T	C	T	T	T	T	T	T	T	T	T	T	T	T	T	T	T	T	T	C	T	T	T	T	T	C	T	H	T	T	T	T	T	T	T
JAX00414049	16	11925638	0	A	G	A	A	A	A	A	G	G	G	G	A	G	A	A	A	A	A	A	A	A	A	A	A	A	A	A	A	A	A	G	A	A	G	A	A	G	H	H	A	A	A	A	G	H	A
JAX00414050	16	11926470	1	C	T	C	C	C	C	C	T	T	C	T	C	C	C	C	C	C	C	C	C	C	C	C	C	C	C	C	C	C	C	C	C	C	T	C	C	C	H	H	C	C	C	C	T	H	C
JAX00414051	16	11926521	1	A	C	A	A	A	A	A	C	C	A	C	A	A	A	A	A	A	A	A	A	A	A	A	A	A	A	A	A	A	A	A	A	A	C	A	A	A	H	H	A	A	A	A	C	H	A
JAX00414052	16	11926716	0	G	A	G	G	G	G	G	G	G	A	G	G	A	G	G	G	G	G	G	G	G	G	G	G	G	G	G	G	G	G	A	G	G	G	G	G	A	G	G	G	G	G	G	G	G	G
JAX00414053	16	11941733	0	C	T	C	C	C	C	C	C	T	C	H	C	C	C	C	C	C	C	C	C	C	C	C	C	C	C	C	C	C	C	C	C	C	C	C	C	C	C	H	C	C	C	C	C	C	C
JAX00414055	16	11944071	1	A	G	A	A	A	A	A	A	G	A	A	A	A	A	A	A	A	A	A	A	A	A	A	A	A	A	A	A	A	A	A	A	A	A	A	A	A	A	H	A	A	A	A	A	A	A
JAX00414056	16	11946543	1	G	C	G	G	G	G	G	G	G	C	G	G	C	G	G	G	G	G	G	G	G	G	G	G	G	G	G	G	G	G	C	G	G	G	G	G	C	G	G	G	G	G	G	G	G	G
JAX00414057	16	11947049	1	G	A	G	G	G	G	G	G	G	A	G	G	A	G	G	G	G	G	G	G	G	G	G	G	G	G	G	G	G	G	A	G	G	G	G	G	A	G	G	G	G	G	G	G	G	G
JAX00414059	16	11960057	0	C	T	C	C	C	C	C	C	T	T	H	C	T	C	C	C	C	C	C	C	C	C	C	C	C	C	C	C	C	C	T	C	C	C	C	C	T	C	C	C	C	C	C	C	C	C
JAX00414060	16	11960765	1	T	A	T	T	T	T	T	A	A	T	A	T	T	T	T	T	T	T	T	T	T	T	T	T	T	T	T	T	T	T	T	T	T	A	T	T	T	H	H	T	T	T	T	A	H	T
JAX00414061	16	11968447	0	C	T	C	C	T	C	C	C	C	C	C	C	C	C	C	C	C	C	T	C	C	C	C	C	C	C	C	C	C	C	C	C	C	C	C	T	C	H	C	T	C	C	T	C	C	C
JAX00414063	16	11970201	1	T	C	T	T	T	T	T	T	C	T	T	T	T	T	T	T	T	T	T	T	T	T	T	T	T	T	T	T	T	T	T	T	T	T	T	T	T	T	H	T	T	T	T	T	T	T
JAX00414065	16	11971144	0	C	G	C	C	C	C	C	G	G	C	G	C	C	C	C	C	C	C	C	C	C	C	C	C	C	C	C	C	C	C	C	C	C	G	C	C	C	H	H	C	C	C	C	G	H	C
JAX00066517	16	11972174	1	C	T	C	C	T	C	C	C	C	T	C	C	T	C	C	C	C	C	T	C	C	C	C	C	C	C	C	C	C	C	T	C	C	C	C	T	T	H	C	T	C	C	T	C	C	C
JAX00208338	16	11973958	0	T	C	T	T	T	T	T	T	C	T	T	T	T	T	T	T	T	T	T	T	T	T	T	T	T	T	T	T	T	T	T	T	T	T	T	T	T	T	C	T	T	T	T	T	T	T
JAX00414067	16	11983621	0	G	A	G	G	A	G	G	G	G	A	G	G	A	G	G	G	G	G	A	G	G	G	G	G	G	G	G	G	G	G	A	G	G	G	G	A	A	H	G	A	G	G	A	G	G	G
JAX00414068	16	11985044	1	C	T	C	C	T	C	C	C	C	T	C	C	T	C	C	C	C	C	T	C	C	C	C	C	C	C	C	C	C	C	T	C	C	C	C	T	T	H	C	T	C	C	T	C	C	C
JAX00414069	16	11985411	0	C	G	C	C	C	C	C	G	G	C	G	C	C	C	C	C	C	C	C	C	C	C	C	C	C	C	C	C	C	C	C	C	C	G	C	C	C	H	H	C	C	C	C	G	H	C
JAX00414070	16	11986436	1	C	T	C	C	C	C	C	C	C	T	C	C	T	C	C	C	C	C	C	C	C	C	C	C	C	C	C	C	C	C	T	C	C	C	C	C	T	C	C	C	C	C	C	C	C	C
JAX00414073	16	11992242	1	T	C	T	T	C	T	T	C	C	T	C	T	T	T	T	T	T	T	C	T	T	T	T	T	T	T	T	T	T	T	T	T	T	C	T	C	T	C	H	C	T	T	C	C	H	T
JAX00414074	16	11992288	0	A	G	A	A	A	A	A	G	A	A	G	A	A	A	A	A	A	A	A	A	A	A	A	A	A	A	A	A	A	A	A	A	A	G	A	A	A	G	A	A	A	A	A	G	H	A
JAX00066519	16	12001796	1	C	T	C	C	T	C	C	C	C	C	C	C	C	C	C	C	C	C	T	C	C	C	C	C	C	C	C	C	C	C	C	C	C	C	C	T	C	H	C	T	C	C	T	C	C	C
JAX00066521	16	12002678	0	T	C	T	T	C	T	T	C	C	T	C	T	T	T	T	T	T	T	C	T	T	T	T	T	T	T	T	T	T	T	T	T	T	C	T	C	T	C	H	C	T	T	C	C	H	T
JAX00414076	16	12020016	1	T	G	T	T	T	T	T	G	G	G	G	T	G	T	T	T	T	T	T	T	T	T	T	T	T	T	T	T	T	T	G	T	T	G	T	T	G	H	H	T	T	T	T	G	H	T
JAX00414077	16	12021166	1	G	C	G	G	G	G	G	C	C	C	C	G	C	G	G	G	G	G	G	G	G	G	G	G	G	G	G	G	G	G	C	G	G	C	G	G	C	H	H	G	G	G	G	C	H	G
JAX00414083	16	12023703	0	T	G	T	T	T	T	T	G	T	T	G	T	T	T	T	T	T	T	T	T	T	T	T	T	T	T	T	T	T	T	T	T	T	G	T	T	T	H	T	T	T	T	T	G	H	T
JAX00414084	16	12023716	0	A	G	A	A	A	A	A	G	A	A	G	A	A	A	A	A	A	A	A	A	A	A	A	A	A	A	A	A	A	A	A	A	A	G	A	A	A	H	A	A	A	A	A	G	H	A
JAX00414085	16	12023840	0	G	A	G	G	G	G	G	G	G	A	G	G	A	G	G	G	G	G	G	G	G	G	G	G	G	G	G	G	G	G	A	G	G	G	G	G	A	G	G	G	G	G	G	G	G	G
JAX00414086	16	12041871	0	A	G	A	A	A	A	A	A	A	G	A	A	G	A	A	A	A	A	A	A	A	A	A	A	A	A	A	A	A	A	G	A	A	A	A	A	G	A	A	A	A	A	A	A	A	A
JAX00208340	16	12049572	1	G	T	G	G	G	G	G	T	T	G	T	G	G	G	G	G	G	G	G	G	G	G	G	G	G	G	G	G	G	G	G	G	G	T	G	G	G	H	H	G	G	G	G	T	H	G
JAX00066522	16	12059789	1	C	A	C	C	C	C	C	C	A	C	C	C	C	C	C	C	C	C	C	C	C	C	C	C	C	C	C	C	C	C	C	C	C	C	C	C	C	C	H	C	C	C	C	C	C	C
JAX00414093	16	12064912	1	G	A	G	G	G	G	G	G	G	A	G	G	A	G	G	G	G	G	G	G	G	G	G	G	G	G	G	G	G	G	A	G	G	G	G	G	A	G	G	G	G	G	G	G	G	G
JAX00414094	16	12065528	0	T	G	T	T	T	T	T	G	G	G	G	T	G	T	T	T	T	T	T	T	T	T	T	T	T	T	T	T	T	T	G	T	T	G	T	T	G	H	H	T	T	T	T	G	H	T
JAX00414096	16	12065800	1	C	T	C	C	C	C	C	T	T	C	T	C	C	C	C	C	C	C	C	C	C	C	C	C	C	C	C	C	C	C	C	C	C	T	C	C	C	H	H	C	C	C	C	T	H	C
JAX00066523	16	12066191	1	T	C	T	T	C	T	T	C	C	C	C	T	C	T	T	T	T	T	C	T	T	T	T	T	T	T	T	T	T	T	C	T	T	C	T	C	C	C	H	C	T	T	C	C	H	T
JAX00066525	16	12081172	0	G	A	G	G	A	G	G	G	G	A	G	G	A	G	G	G	G	G	A	G	G	G	G	G	G	G	G	G	G	G	A	G	G	G	G	A	A	H	G	A	G	G	A	G	G	G
JAX00414099	16	12091921	1	C	T	C	C	C	C	C	C	T	C	C	C	C	C	C	C	C	C	C	C	C	C	C	C	C	C	C	C	C	C	C	C	C	C	C	C	C	C	H	C	C	C	C	C	C	C
JAX00414100	16	12092300	0	T	C	T	T	C	T	T	C	C	T	C	T	T	T	T	T	T	T	C	T	T	T	T	T	T	T	T	T	T	T	T	T	T	C	T	C	T	C	H	C	T	T	C	C	H	T
JAX00414101	16	12099957	0	T	C	T	T	T	T	T	T	C	T	T	T	T	T	T	T	T	T	T	T	T	T	T	T	T	T	T	T	T	T	T	T	T	T	T	T	T	T	H	T	T	T	T	T	T	T
JAX00414104	16	12113875	1	G	A	G	G	G	G	G	A	G	G	A	G	G	G	G	G	G	G	G	G	G	G	G	G	G	G	G	G	G	G	G	G	G	A	G	G	G	H	G	G	G	G	G	A	H	G
JAX00066527	16	12114610	0	T	C	T	T	C	T	T	T	T	T	T	T	T	T	T	T	T	T	C	T	T	T	T	T	T	T	T	T	T	T	T	T	T	T	T	C	T	H	T	C	T	T	C	T	T	T
JAX00066528	16	12123046	0	G	A	G	G	A	G	G	A	A	G	A	G	G	G	G	G	G	G	A	G	G	G	G	G	G	G	G	G	G	G	G	G	G	A	G	A	G	A	H	A	G	G	A	A	H	G
JAX00066529	16	12124546	1	C	T	C	C	T	C	C	T	T	C	T	C	C	C	C	C	C	C	T	C	C	C	C	C	C	C	C	C	C	C	C	C	C	T	C	T	C	T	H	T	C	C	T	T	H	C
JAX00414113	16	12139901	0	G	A	G	G	G	G	G	A	G	A	A	G	A	G	G	G	G	G	G	G	G	G	G	G	G	G	G	G	G	G	A	G	G	A	G	G	A	H	G	G	G	G	G	A	H	G
JAX00414115	16	12140335	0	A	C	A	A	A	A	A	C	C	C	C	A	C	A	A	A	A	A	A	A	A	A	A	A	A	A	A	A	A	A	C	A	A	C	A	A	C	H	H	A	A	A	A	C	H	A
JAX00414116	16	12155115	1	A	G	A	A	A	A	A	G	A	A	G	A	A	A	A	A	A	A	A	A	A	A	A	A	A	A	A	A	A	A	A	A	A	G	A	A	A	H	A	A	A	A	A	G	H	A
JAX00414118	16	12156501	0	T	C	T	T	C	T	T	T	T	T	T	T	T	T	T	T	T	T	C	T	T	T	T	T	T	T	T	T	T	T	T	T	T	T	T	C	T	H	T	C	T	T	C	T	T	T
JAX00414119	16	12160503	1	T	G	T	T	G	T	T	T	T	G	T	T	G	T	T	T	T	T	G	T	T	T	T	T	T	T	T	T	T	T	G	T	T	T	T	G	G	H	T	G	T	T	G	T	T	T
JAX00414120	16	12160630	0	G	A	G	G	G	G	G	G	A	G	G	G	G	G	G	G	G	G	G	G	G	G	G	G	G	G	G	G	G	G	G	G	G	G	G	G	G	G	H	G	G	G	G	G	G	G
JAX00414123	16	12165226	0	A	G	A	A	A	A	A	G	G	A	G	A	A	A	A	A	A	A	A	A	A	A	A	A	A	A	A	A	A	A	A	A	A	G	A	A	A	H	H	A	A	A	A	G	H	A
JAX00414126	16	12172488	0	A	G	A	A	G	A	A	A	A	A	A	A	A	A	H	A	A	A	G	A	A	A	A	A	A	A	A	A	A	A	A	A	A	A	A	G	A	H	A	G	A	A	G	A	A	A
JAX00414127	16	12176791	1	T	C	T	T	T	T	T	C	C	T	C	T	T	T	T	T	T	T	T	T	T	T	T	T	T	T	T	T	T	T	T	T	T	C	T	T	T	H	H	T	T	T	T	C	H	T
JAX00414128	16	12177016	0	C	T	C	C	C	C	C	T	T	C	T	C	C	C	C	C	C	C	C	C	C	C	C	C	C	C	C	C	C	C	C	C	C	T	C	C	C	H	H	C	C	C	C	T	H	C
JAX00414131	16	12184150	1	G	A	G	G	G	G	G	G	G	A	G	G	A	G	G	G	G	G	G	G	G	G	G	G	G	G	G	G	G	G	A	G	G	G	G	G	A	G	G	G	G	G	G	G	G	G
JAX00414132	16	12185801	0	G	A	G	G	A	G	G	A	G	G	A	G	G	G	G	G	G	G	A	G	G	G	G	G	G	G	G	G	G	G	G	G	G	A	G	A	G	A	G	A	G	G	A	A	H	G
JAX00414133	16	12186014	0	A	C	A	A	A	A	A	A	C	C	A	A	C	A	A	A	A	A	A	A	A	A	A	A	A	A	A	A	A	A	C	A	A	A	A	A	C	A	A	A	A	A	A	A	A	A
JAX00414134	16	12190390	1	G	T	G	G	G	G	G	T	G	G	T	G	G	G	G	G	G	G	G	G	G	G	G	G	G	G	G	G	G	G	G	G	G	T	G	G	G	H	G	G	G	G	G	T	H	G
JAX00414135	16	12190467	0	C	T	C	C	C	C	C	C	T	C	C	C	C	C	C	C	C	C	C	C	C	C	C	C	C	C	C	C	C	C	C	C	C	C	C	C	C	C	H	C	C	C	C	C	C	C
JAX00066534	16	12208743	0	T	C	T	T	C	T	T	C	T	T	C	T	T	T	T	T	T	T	C	T	T	T	T	T	T	T	T	T	T	T	T	T	T	C	T	C	T	C	T	C	T	T	C	C	H	T
JAX00414138	16	12209399	0	C	T	C	C	C	C	C	T	C	C	C	C	C	C	C	C	C	C	C	C	C	C	C	C	C	C	C	C	C	C	C	C	C	T	C	C	C	H	C	C	C	C	C	T	C	C
JAX00066535	16	12219042	0	G	A	G	G	G	G	G	G	A	G	G	G	G	G	G	G	G	G	G	G	G	G	G	G	G	G	G	G	G	G	G	G	G	G	G	G	G	G	G	G	G	G	G	G	G	G
JAX00414142	16	12231302	1	C	T	C	C	C	C	C	C	C	T	C	C	T	C	C	C	C	C	C	C	C	C	C	C	C	C	C	C	C	C	T	C	C	C	C	C	T	C	C	C	C	C	C	C	C	C
JAX00414144	16	12236961	1	C	T	C	C	C	C	C	T	T	C	T	C	C	C	C	C	C	C	C	C	C	C	C	C	C	C	C	C	C	C	C	C	C	T	C	C	C	H	H	C	C	C	C	T	H	C
JAX00414145	16	12237600	0	C	T	C	C	C	C	C	C	T	C	C	C	C	C	C	C	C	C	C	C	C	C	C	C	C	C	C	C	C	C	C	C	C	C	C	C	C	C	H	C	C	C	C	C	C	C
JAX00414146	16	12269774	1	T	C	T	T	T	T	T	T	C	T	T	T	T	T	T	T	T	T	T	T	T	T	T	T	T	T	T	T	T	T	T	T	T	T	T	T	T	T	H	T	T	T	T	T	T	T
JAX00066537	16	12270097	0	T	C	T	T	C	T	T	C	C	C	C	T	C	T	T	T	T	T	C	T	T	T	T	T	T	T	T	T	T	T	C	T	T	C	T	C	C	C	H	C	T	T	C	C	H	T
JAX00414147	16	12270712	0	G	A	G	G	G	G	G	G	A	G	G	G	G	G	G	G	G	G	G	G	G	G	G	G	G	G	G	G	G	G	G	G	G	G	G	G	G	G	H	G	G	G	G	G	G	G
JAX00066538	16	12270776	0	A	G	A	A	G	A	A	G	G	G	G	A	G	A	A	A	A	A	G	A	A	A	A	A	A	A	A	A	A	A	G	A	A	G	A	G	G	G	H	G	A	A	G	G	H	A
JAX00414148	16	12273660	1	G	A	G	G	G	G	G	A	A	G	A	G	G	G	G	G	G	G	G	G	G	G	G	G	G	G	G	G	G	G	G	G	G	A	G	G	G	H	H	G	G	G	G	A	H	G
JAX00066539	16	12278539	0	C	T	C	C	T	C	C	C	C	T	C	C	T	C	C	C	C	C	T	C	C	C	C	C	C	C	C	C	C	C	T	C	C	C	C	T	T	H	C	T	C	C	T	C	C	C
JAX00414150	16	12281933	0	A	C	A	A	A	A	A	A	C	A	A	A	A	A	A	A	A	A	A	A	A	A	A	A	A	A	A	A	A	A	A	A	A	A	A	A	A	A	H	A	A	A	A	A	A	A
JAX00414151	16	12299677	1	A	G	A	A	A	A	A	A	G	A	A	A	A	A	A	A	A	A	A	A	A	A	A	A	A	A	A	A	A	A	A	A	A	A	A	A	A	A	H	A	A	A	A	A	A	A
JAX00414152	16	12301294	1	A	G	A	A	A	A	A	G	A	A	G	A	A	A	A	A	A	A	A	A	A	A	A	A	A	A	A	A	A	A	A	A	A	G	A	A	A	H	A	A	A	A	A	G	H	A
JAX00066541	16	12302305	1	C	T	C	C	T	C	C	T	T	T	T	C	T	C	C	C	C	C	T	C	C	C	C	C	C	C	C	C	C	C	T	C	C	T	C	T	T	T	H	T	C	C	T	T	H	C
JAX00414153	16	12302682	1	C	T	C	C	C	C	C	C	C	T	C	C	T	C	C	C	C	C	C	C	C	C	C	C	C	C	C	C	C	C	T	C	C	C	C	C	T	C	C	C	C	C	C	C	C	C
JAX00066542	16	12303536	0	C	T	C	C	T	C	C	C	C	C	C	C	C	C	C	C	C	C	T	C	C	C	C	C	C	C	C	C	C	C	C	C	C	C	C	T	C	H	C	T	C	C	T	C	C	C
JAX00208348	16	12312114	1	C	T	C	C	C	C	C	C	T	C	C	C	C	C	C	C	C	C	C	C	C	C	C	C	C	C	C	C	C	C	C	C	C	C	C	C	C	C	H	C	C	C	C	C	C	C
JAX00414156	16	12330105	1	G	A	G	G	G	G	G	G	A	G	G	G	G	G	G	G	G	G	G	G	G	G	G	G	G	G	G	G	G	G	G	G	G	G	G	G	G	G	H	G	G	G	G	G	G	G
JAX00414157	16	12341096	1	C	T	C	C	C	C	C	T	T	T	T	C	T	C	C	C	C	C	C	C	C	C	C	C	C	C	C	C	C	C	T	C	C	T	C	C	T	H	H	C	C	C	C	T	H	C
JAX00066543	16	12341171	0	T	C	T	T	C	T	T	T	T	T	T	T	T	T	T	T	T	T	C	T	T	T	T	T	T	T	T	T	T	T	T	T	T	T	T	C	T	H	T	C	T	T	C	T	T	T
JAX00414158	16	12341217	0	C	T	C	C	C	C	C	C	T	T	C	C	T	C	C	C	C	C	C	C	C	C	C	C	C	C	C	C	C	C	T	C	C	C	C	C	T	C	C	C	C	C	C	C	C	C
JAX00414159	16	12348111	1	T	C	T	T	C	T	T	C	C	T	C	T	T	T	T	T	T	T	C	T	T	T	T	T	T	T	T	T	T	T	T	T	T	C	T	C	T	C	H	C	T	T	C	C	H	T
JAX00414160	16	12348590	0	A	T	A	A	T	A	A	T	T	T	T	A	T	A	A	A	A	A	T	A	A	A	A	A	A	A	A	A	A	A	T	A	A	T	A	T	T	T	H	T	A	A	T	T	H	A
JAX00066544	16	12348625	1	G	A	G	G	A	G	G	G	G	G	G	G	G	G	G	G	G	G	A	G	G	G	G	G	G	G	G	G	G	G	G	G	G	G	G	A	G	H	G	A	G	G	A	G	G	G
JAX00066545	16	12348997	0	T	G	T	T	G	T	T	G	G	G	G	T	G	T	T	T	T	T	G	T	T	T	T	T	T	T	T	T	T	T	G	T	T	G	T	G	G	G	H	G	T	T	G	G	H	T
JAX00414162	16	12350335	0	C	T	C	C	C	C	C	T	C	C	T	C	C	C	C	C	C	C	C	C	C	C	C	C	C	C	C	C	C	C	C	C	C	T	C	C	C	T	C	C	C	C	C	T	T	C
JAX00414164	16	12363188	1	C	T	C	C	C	C	C	C	T	T	C	C	T	C	C	C	C	C	C	C	C	C	C	C	C	C	C	C	C	C	T	C	C	C	C	C	T	C	H	C	C	C	C	C	C	C
JAX00414166	16	12363579	0	A	T	A	A	A	A	A	T	T	T	T	A	T	A	A	A	A	A	A	A	A	A	A	A	A	A	A	A	A	A	T	A	A	T	A	A	T	H	H	A	A	A	A	T	H	A
JAX00414168	16	12368719	0	A	T	A	A	T	A	A	T	T	A	T	A	A	A	A	A	A	A	T	A	A	A	A	A	A	A	A	A	A	A	A	A	A	T	A	T	A	T	A	T	A	A	T	T	H	A
JAX00414169	16	12370846	0	C	T	C	C	T	C	C	C	T	C	C	C	C	C	C	C	C	C	T	C	C	C	C	C	C	C	C	C	C	C	C	C	C	C	C	T	C	C	T	T	C	C	H	C	C	C
JAX00414170	16	12374806	0	T	G	T	T	T	T	T	G	G	T	G	T	T	T	T	T	T	T	T	T	T	T	T	T	T	T	T	T	T	T	T	T	T	G	T	T	T	H	H	T	T	T	T	G	H	T
JAX00414171	16	12375055	1	A	G	A	A	A	A	A	G	G	A	G	A	A	A	A	A	A	A	A	A	A	A	A	A	A	A	A	A	A	A	A	A	A	G	A	A	A	H	H	A	A	A	A	G	H	A
JAX00066546	16	12385118	1	T	C	T	T	C	T	T	C	C	T	C	T	T	T	T	T	T	T	C	T	T	T	T	T	T	T	T	T	T	T	T	T	T	C	T	C	T	C	H	C	T	T	C	C	H	T
JAX00066547	16	12386084	0	G	A	G	G	A	G	G	A	A	G	A	G	G	G	G	G	G	G	A	G	G	G	G	G	G	G	G	G	G	G	G	G	G	A	G	A	G	A	H	A	G	G	A	A	H	G
JAX00066548	16	12386356	1	C	T	C	C	T	C	C	C	C	C	C	C	C	C	C	C	C	C	T	C	C	C	C	C	C	C	C	C	C	C	C	C	C	C	C	T	C	H	C	T	C	C	T	C	C	C
JAX00414175	16	12400002	1	A	G	A	A	A	A	A	G	A	A	G	A	A	A	A	A	A	A	A	A	A	A	A	A	A	A	A	A	A	A	A	A	A	G	A	A	A	H	A	A	A	A	A	G	H	A
JAX00066549	16	12403607	0	A	T	A	A	T	A	A	A	T	A	A	A	H	A	A	A	A	A	T	A	A	A	A	A	A	A	A	A	A	A	A	A	A	A	A	T	A	H	H	T	A	A	T	A	A	A
JAX00414178	16	12404128	1	G	A	G	G	A	G	G	G	A	G	G	G	G	G	G	G	G	G	A	G	G	G	G	G	G	G	G	G	G	G	G	G	G	G	G	A	G	H	H	A	G	G	A	G	G	G
JAX00414179	16	12405003	0	C	A	C	C	C	C	C	C	A	C	C	C	C	C	C	C	C	C	C	C	C	C	C	C	C	C	C	C	C	C	C	C	C	C	C	C	C	C	H	C	C	C	C	C	C	C
JAX00414180	16	12405181	1	A	C	A	A	C	A	A	C	C	C	C	A	C	A	A	A	A	A	C	A	A	A	A	A	A	A	A	A	A	A	C	A	A	C	A	C	C	C	H	C	A	A	C	C	H	A
JAX00414181	16	12405412	1	T	A	T	T	A	T	T	A	A	A	A	T	A	T	T	T	T	T	A	T	T	T	T	T	T	T	T	T	T	T	A	T	T	A	T	A	A	A	H	A	T	T	A	A	H	T
JAX00414184	16	12408528	0	A	C	A	A	A	A	A	A	A	C	A	A	C	A	A	A	A	A	A	A	A	A	A	A	A	A	A	A	A	A	C	A	A	A	A	A	C	A	A	A	A	A	A	A	A	A
JAX00414185	16	12411732	0	G	A	G	G	G	G	G	A	A	G	A	G	G	G	G	G	G	G	G	G	G	G	G	G	G	G	G	G	G	G	G	G	G	A	G	G	G	H	H	G	G	G	G	A	H	G
JAX00414186	16	12411779	1	C	A	C	C	C	C	C	A	A	A	A	C	A	C	C	C	C	C	C	C	C	C	C	C	C	C	C	C	C	C	A	C	C	A	C	C	A	H	H	C	C	C	C	A	H	C
JAX00066551	16	12438140	1	A	G	A	A	G	A	A	A	A	A	A	A	A	A	A	A	A	A	G	A	A	A	A	A	A	A	A	A	A	A	A	A	A	A	A	G	A	H	A	G	A	A	G	A	A	A
JAX00414189	16	12438930	0	A	G	A	A	A	A	A	G	A	A	G	A	A	A	A	A	A	A	A	A	A	A	A	A	A	A	A	A	A	A	A	A	A	G	A	A	A	H	A	A	A	A	A	G	H	A
JAX00208351	16	12464133	1	G	A	G	G	G	G	G	G	A	G	G	G	G	G	G	G	G	G	G	G	G	G	G	G	G	G	G	G	G	G	G	G	G	G	G	G	G	G	H	G	G	G	G	G	G	G
JAX00414190	16	12477497	0	C	T	C	C	C	C	C	C	T	C	C	C	C	C	C	C	C	C	C	C	C	C	C	C	C	C	C	C	C	C	C	C	C	C	C	C	C	C	H	C	C	C	C	C	C	C
JAX00414192	16	12477613	1	C	T	C	C	C	C	C	T	T	C	T	C	C	C	C	C	C	C	C	C	C	C	C	C	C	C	C	C	C	C	C	C	C	T	C	C	C	H	H	C	C	C	C	T	H	C
JAX00414193	16	12484513	0	T	C	T	T	T	T	T	T	T	C	T	T	C	T	T	T	T	T	T	T	T	T	T	T	T	T	T	T	T	T	C	T	T	T	T	T	C	T	T	T	T	T	T	T	T	T
JAX00414195	16	12488667	1	T	G	T	T	T	T	T	G	T	T	G	T	T	T	T	T	T	T	T	T	T	T	T	T	T	T	T	T	T	T	T	T	T	G	T	T	T	H	T	T	T	T	T	G	H	T
JAX00066556	16	12497613	0	A	G	A	A	G	A	A	G	G	G	H	A	G	A	A	A	A	A	G	A	A	A	A	A	A	A	A	A	A	A	G	A	A	G	A	G	G	G	H	G	A	A	G	G	A	A
JAX00414196	16	12500988	1	T	G	T	T	T	T	T	G	T	T	G	T	T	T	T	T	T	T	T	T	T	T	T	T	T	T	T	T	T	T	T	T	T	G	T	T	T	H	T	T	T	T	T	G	H	T
JAX00414197	16	12501501	0	C	T	C	C	C	C	C	T	T	T	T	C	T	C	C	C	C	C	C	C	C	C	C	C	C	C	C	C	C	C	T	C	C	T	C	C	T	H	H	C	C	C	C	T	H	C
JAX00414198	16	12513345	0	T	C	T	T	C	T	T	T	T	T	T	T	T	T	T	T	T	T	C	T	T	T	T	T	T	T	T	T	T	T	T	T	T	T	T	C	T	H	T	C	T	T	C	T	T	T
JAX00414200	16	12515386	1	C	T	C	C	C	C	C	C	C	T	C	C	T	C	C	C	C	C	C	C	C	C	C	C	C	C	C	C	C	C	T	C	C	C	C	C	T	C	C	C	C	C	C	C	C	C
JAX00066557	16	12518139	1	C	T	C	C	T	C	C	T	T	T	T	C	T	C	C	C	C	C	T	C	C	C	C	C	C	C	C	C	C	C	T	C	C	T	C	T	T	T	H	T	C	C	T	T	H	C
JAX00414202	16	12520462	1	T	C	T	T	T	T	T	C	C	T	C	T	T	T	T	T	T	T	T	T	T	T	T	T	T	T	T	T	T	T	T	T	T	C	T	T	T	H	H	T	T	T	T	C	H	T
JAX00414207	16	12544440	0	G	A	G	G	G	G	G	G	G	A	G	G	A	G	G	G	G	G	G	G	G	G	G	G	G	G	G	G	G	G	A	G	G	G	G	G	A	G	G	G	G	G	G	G	G	G
JAX00414208	16	12546476	0	T	A	T	T	T	T	T	A	T	T	A	T	T	T	T	T	T	T	T	T	T	T	T	T	T	T	T	T	T	T	T	T	T	A	T	T	T	H	T	T	T	T	T	A	H	T
JAX00066559	16	12548524	1	C	T	C	C	T	C	C	C	C	C	C	C	C	C	C	C	C	C	T	C	C	C	C	C	C	C	C	C	C	C	C	C	C	C	C	T	C	H	C	T	C	C	T	C	C	C
JAX00414211	16	12550041	1	A	G	A	A	A	A	A	G	A	A	G	A	A	A	A	A	A	A	A	A	A	A	A	A	A	A	A	A	A	A	A	A	A	G	A	A	A	H	A	A	A	A	A	G	H	A
JAX00066560	16	12550420	1	T	C	T	T	C	T	T	C	C	C	C	T	C	T	T	T	T	T	C	T	T	T	T	T	T	T	T	T	T	T	C	T	T	C	T	C	C	C	H	C	T	T	C	C	H	T
JAX00414215	16	12554493	0	G	T	G	G	T	G	G	G	G	G	G	G	G	G	H	G	G	G	T	G	G	G	G	G	G	G	G	G	G	G	G	G	G	G	G	T	G	G	G	T	G	G	T	G	G	G
JAX00414217	16	12558236	0	G	T	G	G	T	G	G	T	G	G	T	G	G	G	G	G	G	G	T	G	G	G	G	G	G	G	G	G	G	G	G	G	G	T	G	T	G	T	G	T	G	G	T	T	H	G
JAX00414218	16	12558523	0	C	T	C	C	T	C	C	C	C	C	C	C	C	C	C	C	C	C	T	C	C	C	C	C	C	C	C	C	C	C	C	C	C	C	C	T	C	H	C	T	C	C	T	C	C	C
JAX00414220	16	12558920	1	T	C	T	T	C	T	T	T	C	T	T	T	T	T	T	T	T	T	C	T	T	T	T	T	T	T	T	T	T	T	T	T	T	T	T	C	T	H	H	C	T	T	C	T	T	T
JAX00414221	16	12559311	0	A	G	A	A	G	A	A	G	G	A	G	A	A	A	A	A	A	A	G	A	A	A	A	A	A	A	A	H	A	A	A	A	A	G	A	G	A	G	H	G	A	A	G	G	A	A
JAX00414223	16	12567078	0	T	A	T	T	T	T	T	T	T	A	T	T	A	T	T	T	T	T	T	T	T	T	T	T	T	T	T	T	T	T	A	T	T	T	T	T	A	T	T	T	T	T	T	T	T	T
JAX00414225	16	12567449	0	G	A	G	G	G	G	G	G	A	G	G	G	G	G	G	G	G	G	G	G	G	G	G	G	G	G	G	G	G	G	G	G	G	G	G	G	G	G	G	G	G	G	G	G	G	G
JAX00414226	16	12569514	1	G	T	G	G	G	G	G	T	T	G	T	G	G	G	G	G	G	G	G	G	G	G	G	G	G	G	G	G	G	G	G	G	G	T	G	G	G	H	H	G	G	G	G	T	H	G
JAX00066561	16	12580282	1	A	G	A	A	G	A	A	G	G	G	G	A	G	A	A	A	A	A	G	A	A	A	A	A	A	A	A	A	A	A	G	A	A	G	A	G	G	G	H	G	A	A	G	G	H	A
JAX00414227	16	12580539	1	T	C	T	T	T	T	T	T	C	T	T	T	T	T	T	T	T	T	T	T	T	T	T	T	T	T	T	T	T	T	T	T	T	T	T	T	T	T	H	T	T	T	T	T	T	T
JAX00208355	16	12581098	1	A	G	A	A	A	A	A	G	G	A	G	A	A	A	A	A	A	A	A	A	A	A	A	A	A	A	A	A	A	A	A	A	A	G	A	A	A	H	H	A	A	A	A	G	H	A
JAX00414230	16	12584166	0	A	C	A	A	A	A	A	A	C	A	A	A	A	A	A	A	A	A	A	A	A	A	A	A	A	A	A	A	A	A	A	A	A	A	A	A	A	A	H	A	A	A	A	A	A	A
JAX00066562	16	12589714	0	G	A	G	G	A	G	G	G	A	G	G	G	G	G	G	G	G	G	A	G	G	G	G	G	G	G	G	G	G	G	G	G	G	G	G	A	G	H	H	A	G	G	A	G	G	G
JAX00066563	16	12591129	0	A	G	A	A	G	A	A	G	G	G	G	A	G	A	A	A	A	A	G	A	A	A	A	A	A	A	A	A	A	A	G	A	A	G	A	G	G	G	H	G	A	A	G	G	H	A
JAX00414231	16	12591164	1	C	T	C	C	C	C	C	T	T	T	T	C	T	C	C	C	C	C	C	C	C	C	C	C	C	C	C	C	C	C	T	C	C	T	C	C	T	H	H	C	C	C	C	T	H	C
JAX00414232	16	12602707	1	C	T	C	C	C	C	C	T	C	C	T	C	C	C	C	C	C	C	C	C	C	C	C	C	C	C	C	C	C	C	C	C	C	T	C	C	C	H	C	C	C	C	C	T	H	C
JAX00414233	16	12605892	0	G	A	G	G	G	G	G	G	A	G	G	G	G	G	G	G	G	G	G	G	G	G	G	G	G	G	G	G	G	G	G	G	G	G	G	G	G	G	H	G	G	G	G	G	G	G
JAX00414234	16	12607206	1	T	C	T	T	T	T	T	C	C	T	C	T	T	T	T	T	T	T	T	T	T	T	T	T	T	T	T	T	T	T	T	T	T	C	T	T	T	H	H	T	T	T	T	C	H	T
JAX00414235	16	12607517	0	G	A	G	G	G	G	G	A	A	A	A	G	A	G	G	G	G	G	G	G	G	G	G	G	G	G	G	G	G	G	A	G	G	A	G	G	A	H	H	G	G	G	G	A	H	G
JAX00066566	16	12619843	0	C	T	C	C	C	C	C	C	T	C	C	C	C	C	C	C	C	C	C	C	C	C	C	C	C	C	C	C	C	C	C	C	C	C	C	C	C	C	H	C	C	C	C	C	C	C
JAX00414240	16	12653908	0	T	G	T	T	T	T	T	T	G	T	H	T	T	H	H	H	T	T	H	T	T	T	T	T	T	T	T	T	T	T	T	T	H	T	T	T	T	T	G	T	T	T	T	T	T	T
JAX00066567	16	12655249	1	C	T	C	C	C	C	C	T	T	C	T	C	C	C	C	C	C	C	C	C	C	C	C	C	C	C	C	C	C	C	C	C	C	T	C	C	C	H	H	C	C	C	C	T	H	C
JAX00066569	16	12659693	0	A	G	A	A	A	A	A	G	G	A	G	A	A	A	A	A	A	A	A	A	A	A	A	A	A	A	A	A	A	A	A	A	A	G	A	A	A	H	H	A	A	A	A	G	H	A
JAX00414243	16	12679032	0	C	T	C	C	C	C	C	C	C	T	C	C	T	C	C	C	C	C	C	C	C	C	C	C	C	C	C	C	C	C	T	C	C	C	C	C	T	C	C	C	C	C	C	C	C	C
JAX00414245	16	12681256	0	C	T	C	C	C	C	C	T	C	C	T	C	C	C	C	C	C	C	C	C	C	C	C	C	C	C	C	C	C	C	C	C	C	T	C	C	C	H	C	C	C	C	C	T	H	C
JAX00414246	16	12684489	0	G	T	G	G	G	G	G	G	T	G	G	G	G	G	G	G	G	G	G	G	G	G	G	G	G	G	G	G	G	G	G	G	G	G	G	G	G	G	H	G	G	G	G	G	G	G
JAX00066572	16	12700399	1	A	G	A	A	A	A	A	A	G	A	A	A	A	A	A	A	A	A	A	A	A	A	A	A	A	A	A	A	A	A	A	A	A	A	A	A	A	A	H	A	A	A	A	A	A	A
JAX00414248	16	12708496	0	T	G	T	T	T	T	T	G	T	T	G	T	T	T	T	T	T	T	T	T	T	T	T	T	T	T	T	T	T	T	T	T	T	G	T	T	T	H	T	T	T	T	T	G	H	T
JAX00414250	16	12712367	0	T	C	T	T	T	T	T	C	C	T	C	T	T	T	T	T	T	T	T	T	T	T	T	T	T	T	T	T	T	T	T	T	T	C	T	T	T	H	H	T	T	T	T	C	H	T
JAX00414254	16	12725543	0	G	C	G	G	G	G	G	G	C	G	G	G	G	G	G	G	G	G	G	G	G	G	G	G	G	G	G	G	G	G	G	G	G	G	G	G	G	G	H	G	G	G	G	G	G	G
JAX00414255	16	12728921	1	A	T	A	A	A	A	A	T	T	A	T	A	A	A	A	A	A	A	A	A	A	A	A	A	A	A	A	A	A	A	A	A	A	T	A	A	A	H	H	A	A	A	A	T	H	A
JAX00066573	16	12750186	1	G	A	G	G	A	G	G	G	G	G	G	G	G	G	G	G	G	G	A	G	G	G	G	G	G	G	G	G	G	G	G	G	G	G	G	A	G	H	G	A	G	G	A	G	G	G
JAX00066574	16	12758509	1	T	C	T	T	C	T	T	T	T	T	T	T	T	T	T	T	T	T	C	T	T	T	T	T	T	T	T	T	T	T	T	T	T	T	T	C	T	H	T	C	T	T	C	T	T	T
JAX00414257	16	12760412	0	T	C	T	T	T	T	T	C	C	T	C	T	T	T	T	T	T	T	T	T	T	T	T	T	T	T	T	T	T	T	T	T	T	C	T	T	T	H	H	T	T	T	T	C	H	T
JAX00414258	16	12761669	1	G	A	G	G	G	G	G	G	A	G	G	G	G	G	G	G	G	G	G	G	G	G	G	G	G	G	G	G	G	G	G	G	G	G	G	G	G	G	H	G	G	G	G	G	G	G
JAX00414259	16	12761902	1	A	G	A	A	A	A	A	G	A	A	G	A	A	A	A	A	A	A	A	A	A	A	A	A	A	A	A	A	A	A	A	A	A	G	A	A	A	H	A	A	A	A	A	G	H	A
JAX00414261	16	12762778	1	C	T	C	C	T	C	C	C	C	C	C	C	C	C	C	C	C	C	T	C	C	C	C	C	C	C	C	C	C	C	C	C	C	C	C	T	C	H	C	T	C	C	T	C	C	C
JAX00414263	16	12764040	1	A	G	A	A	G	A	A	G	G	A	G	A	A	A	A	A	A	A	G	A	A	A	A	A	A	A	A	A	A	A	A	A	A	G	A	G	A	G	H	G	A	A	G	G	H	A
JAX00414265	16	12776473	1	G	A	G	G	G	G	G	G	G	A	G	G	A	G	G	G	G	G	G	G	G	G	G	G	G	G	G	G	G	G	A	G	G	G	G	G	A	G	G	G	G	G	G	G	G	G
JAX00414267	16	12778982	0	A	G	A	A	A	A	A	G	G	A	G	A	A	A	A	A	A	A	A	A	A	A	A	A	A	A	A	A	A	A	A	A	A	G	A	A	A	H	H	A	A	A	A	G	H	A
JAX00066576	16	12779443	0	T	C	C	T	C	T	C	C	C	C	C	C	C	H	C	C	T	H	C	C	H	C	T	T	C	C	T	T	C	T	C	C	C	C	T	C	C	C	C	C	C	T	C	C	H	T
JAX00066578	16	12793286	1	G	A	G	G	A	G	G	G	G	G	G	G	G	G	G	G	G	G	A	G	G	G	G	G	G	G	G	G	G	G	G	G	G	G	G	A	G	H	G	A	G	G	A	G	G	G
JAX00414268	16	12793984	1	C	A	C	C	A	C	C	C	C	C	C	C	C	C	C	C	C	C	A	C	C	C	C	C	C	C	C	C	C	C	C	C	C	C	C	A	C	H	C	A	C	C	A	C	C	C
JAX00414271	16	12795523	0	A	G	A	A	G	A	A	A	G	A	A	A	A	A	A	A	A	A	G	A	A	A	A	A	A	A	A	A	A	A	A	A	A	A	A	G	A	H	A	G	A	A	G	A	A	A
JAX00414274	16	12800367	0	T	C	T	T	T	T	T	C	T	T	C	T	T	T	T	T	T	T	T	T	T	T	T	T	T	T	T	T	T	T	T	T	T	C	T	T	T	H	T	T	T	T	T	C	H	T
JAX00066580	16	12801438	0	G	A	G	G	A	G	G	G	G	G	G	G	G	G	G	G	G	G	A	G	G	G	G	G	G	G	G	G	G	G	G	G	G	G	G	A	G	H	G	A	G	G	A	G	G	G
JAX00414275	16	12801583	0	A	G	A	A	A	A	A	A	G	G	A	A	G	A	A	A	A	A	A	A	A	A	A	A	A	A	A	A	A	A	G	A	A	A	A	A	G	A	H	A	A	A	A	A	A	A
JAX00414279	16	12819922	1	A	G	A	A	A	A	A	G	A	G	G	A	G	A	A	A	A	A	A	A	A	A	A	A	A	A	A	A	A	A	G	A	A	G	A	A	G	H	A	A	A	A	A	G	H	A
JAX00414280	16	12822613	1	A	G	A	A	A	A	A	G	G	A	G	A	A	A	A	A	A	A	A	A	A	A	A	A	A	A	A	A	A	A	A	A	A	G	A	A	A	H	H	A	A	A	A	G	H	A
JAX00414283	16	12836711	0	A	T	A	A	A	A	A	T	T	T	T	A	T	A	A	A	A	A	A	A	A	A	A	A	A	A	A	A	A	A	T	A	A	T	A	A	T	H	H	A	A	A	A	T	H	A
JAX00414284	16	12837384	0	C	T	C	C	C	C	C	T	C	T	T	C	T	C	C	C	C	C	C	C	C	C	C	C	C	C	C	C	C	C	T	C	C	T	C	C	T	H	C	C	C	C	C	T	H	C
JAX00414285	16	12843810	0	G	A	G	G	G	G	G	A	G	G	A	G	G	G	G	G	G	G	G	G	G	G	G	G	G	G	G	G	G	G	G	G	G	A	G	G	G	G	G	G	G	G	G	A	H	G
JAX00414289	16	12867745	0	A	C	A	A	A	A	A	C	C	A	C	A	A	A	A	A	A	A	A	A	A	A	A	A	A	A	A	A	A	A	A	A	A	C	A	A	A	A	H	A	A	A	A	C	A	A
JAX00066582	16	12868964	1	A	G	A	A	A	A	A	G	G	A	G	A	A	A	A	A	A	A	A	A	A	A	A	A	A	A	A	A	A	A	A	A	A	G	A	A	A	A	H	A	A	A	A	G	H	A
JAX00066583	16	12869045	1	A	G	A	A	A	A	A	G	G	A	G	A	A	A	A	A	A	A	A	A	A	A	A	A	A	A	A	A	A	A	A	A	A	G	A	A	A	A	H	A	A	A	A	G	H	A
JAX00066584	16	12869065	0	G	A	G	G	G	G	G	G	A	G	G	G	G	G	G	G	G	G	G	G	G	G	G	G	G	G	G	G	G	G	G	G	G	G	G	G	G	G	H	G	G	G	G	G	G	G
JAX00066585	16	12887224	1	T	A	T	T	T	T	T	T	A	T	T	T	T	T	T	T	T	T	T	T	T	T	T	T	T	T	T	T	T	T	T	T	T	T	T	T	T	T	H	T	T	T	T	T	T	T
JAX00414294	16	12930096	0	A	G	A	A	A	A	A	G	A	G	G	A	G	A	A	A	A	A	A	A	A	A	A	A	A	A	A	A	A	A	G	A	A	G	A	A	G	H	A	A	A	A	A	G	H	A
JAX00414296	16	12931589	0	A	G	A	A	A	A	A	G	A	A	G	A	A	A	A	A	A	A	A	A	A	A	A	A	A	A	A	A	A	A	A	A	A	G	A	A	A	H	A	A	A	A	A	G	H	A
JAX00414297	16	12933857	0	G	A	G	G	G	G	G	G	A	G	G	G	G	G	G	G	G	G	G	G	G	G	G	G	G	G	G	G	G	G	G	G	G	G	G	G	G	G	H	G	G	G	G	G	G	G
JAX00414298	16	12934289	1	T	C	T	T	T	T	T	C	T	T	C	T	T	T	T	T	T	T	T	T	T	T	T	T	T	T	T	T	T	T	T	T	T	C	T	T	T	H	T	T	T	T	T	C	H	T
JAX00208361	16	12935994	1	G	A	G	G	G	G	G	G	A	G	G	G	G	G	G	G	G	G	G	G	G	G	G	G	G	G	G	G	G	G	G	G	G	G	G	G	G	G	H	G	G	G	G	G	G	G
JAX00066589	16	12938753	0	G	A	G	G	G	G	G	A	A	G	A	G	G	G	G	G	G	G	G	G	G	G	G	G	G	G	G	G	G	G	G	G	G	A	G	G	G	H	H	G	G	G	G	A	H	G
JAX00066590	16	12939045	1	A	G	A	A	A	A	A	A	G	A	A	A	A	A	A	A	A	A	A	A	A	A	A	A	A	A	A	A	A	A	A	A	A	A	A	A	A	A	H	A	A	A	A	A	A	A
JAX00414300	16	12939520	0	T	C	T	T	T	T	T	C	C	T	C	T	T	T	T	T	T	T	T	T	T	T	T	T	T	T	T	T	T	T	T	T	T	C	T	T	T	H	H	T	T	T	T	C	H	T
JAX00414301	16	12952947	1	T	C	T	T	C	T	T	T	T	T	T	T	T	T	T	T	T	T	C	T	T	T	T	T	T	T	T	T	T	T	T	T	T	T	T	C	T	H	T	C	T	T	C	T	T	T
JAX00414303	16	12954173	1	G	A	G	G	G	G	G	A	G	G	A	G	G	G	G	G	G	G	G	G	G	G	G	G	G	G	G	G	G	G	G	G	G	A	G	G	G	H	G	G	G	G	G	A	H	G
JAX00066592	16	12980607	1	C	T	C	C	C	C	C	T	T	C	T	C	C	C	C	C	C	C	C	C	C	C	C	C	C	C	C	C	C	C	C	C	C	T	C	C	C	H	H	C	C	C	C	T	H	C
JAX00414308	16	12990903	1	C	A	C	C	C	C	C	A	C	C	A	C	C	C	C	C	C	C	C	C	C	C	C	C	C	C	C	C	C	C	C	C	C	A	C	C	C	H	C	C	C	C	C	A	H	C
JAX00414310	16	12991003	0	A	G	A	A	A	A	A	G	A	A	G	A	A	A	A	A	A	A	A	A	A	A	A	A	A	A	A	A	A	A	A	A	A	G	A	A	A	H	A	A	A	A	A	G	H	A
JAX00414311	16	12991649	1	G	A	G	G	G	G	G	G	A	G	G	G	G	G	G	G	G	G	G	G	G	G	G	G	G	G	G	G	G	G	G	G	G	G	G	G	G	G	H	G	G	G	G	G	G	G
JAX00414312	16	12992386	1	T	C	T	T	T	T	T	C	T	T	C	T	T	T	T	T	T	T	T	T	T	T	T	T	T	T	T	T	T	T	T	T	T	C	T	T	T	H	T	T	T	T	T	C	H	T
JAX00414314	16	12995556	1	T	C	T	T	T	T	T	T	C	T	T	T	T	T	T	T	T	T	T	T	T	T	T	T	T	T	T	T	T	T	T	T	T	T	T	T	T	T	H	T	T	T	T	T	T	T
JAX00414315	16	13012518	0	C	A	C	C	C	C	C	A	A	C	H	C	C	C	C	C	C	C	C	C	C	C	C	C	C	C	C	H	C	C	C	C	C	A	C	C	C	H	H	C	C	C	C	A	H	C
JAX00414316	16	13012682	0	C	G	C	C	C	C	C	C	G	C	C	C	C	C	C	C	C	C	C	C	C	C	C	C	C	C	C	C	C	C	C	C	C	C	C	C	C	C	G	C	C	C	C	C	C	C
JAX00066594	16	13023412	0	T	C	T	T	T	T	T	C	C	T	C	T	T	T	T	T	T	T	T	T	T	T	T	T	T	T	T	T	T	T	T	T	T	C	T	T	T	H	H	T	T	T	T	C	H	T
JAX00066596	16	13023539	1	G	C	G	G	G	G	G	G	C	G	G	G	G	G	G	G	G	G	G	G	G	G	G	G	G	G	G	G	G	G	G	G	G	G	G	G	G	G	H	G	G	G	G	G	G	G
JAX00414317	16	13031402	1	C	T	C	C	C	C	C	T	T	C	T	C	C	C	C	C	C	C	C	C	C	C	C	C	C	C	C	C	C	C	C	C	C	T	C	C	C	H	H	C	C	C	C	T	H	C
JAX00414319	16	13043507	0	A	G	A	A	A	A	A	G	G	A	G	A	A	A	A	A	A	A	A	A	A	A	A	A	A	A	A	A	A	A	A	A	A	G	A	A	A	H	H	A	A	A	A	G	H	A
JAX00066597	16	13055920	1	C	A	C	C	C	C	C	A	A	A	A	C	A	C	C	C	C	C	C	C	C	C	C	C	C	C	C	C	C	C	A	C	C	A	C	C	A	H	H	C	C	C	C	A	H	C
JAX00066599	16	13060763	1	C	T	C	C	C	C	C	C	T	C	C	C	C	C	C	C	C	C	C	C	C	C	C	C	C	C	C	C	C	C	C	C	C	C	C	C	C	C	H	C	C	C	C	C	C	C
JAX00066600	16	13097655	1	G	A	G	G	G	G	G	A	A	G	A	G	G	G	G	G	G	G	G	G	G	G	G	G	G	G	G	G	G	G	G	G	G	A	G	G	G	H	H	G	G	G	G	A	H	G
JAX00414329	16	13097794	1	G	A	G	G	G	G	G	A	G	G	A	G	G	G	G	G	G	G	G	G	G	G	G	G	G	G	G	G	G	G	G	G	G	A	G	G	G	H	G	G	G	G	G	A	H	G
JAX00066601	16	13099741	0	T	A	T	T	T	T	T	A	A	T	A	T	T	T	T	T	T	T	T	T	T	T	T	T	T	T	T	T	T	T	T	T	T	A	T	T	T	A	H	T	T	T	T	A	A	T
JAX00414331	16	13121493	1	T	C	T	T	T	T	T	C	C	T	C	T	T	T	T	T	T	T	T	T	T	T	T	T	T	T	T	T	T	T	T	T	T	C	T	T	T	H	H	T	T	T	T	C	H	T
JAX00414333	16	13126217	0	C	T	C	C	C	C	C	T	C	C	T	C	C	C	C	C	C	C	C	C	C	C	C	C	C	C	C	C	C	C	C	C	C	T	C	C	C	C	C	C	C	C	C	T	C	C
JAX00414334	16	13126645	0	C	T	C	C	C	C	C	T	C	C	T	C	C	C	C	C	C	C	C	C	C	C	C	C	C	C	C	C	C	C	C	C	C	T	C	C	C	H	C	C	C	C	C	T	H	C
JAX00066605	16	13136999	0	C	G	C	C	C	C	C	C	G	C	C	C	C	C	C	C	C	C	C	C	C	C	C	C	C	C	C	C	C	C	C	C	C	C	C	C	C	C	H	C	C	C	C	C	C	C
JAX00414336	16	13160181	1	T	G	T	T	T	T	T	G	T	T	G	T	T	T	T	T	T	T	T	T	T	T	T	T	T	T	T	T	T	T	T	T	T	G	T	T	T	H	T	T	T	T	T	G	H	T
JAX00414338	16	13173316	0	T	G	T	T	T	T	T	G	T	T	G	T	T	T	T	T	T	T	T	T	T	T	T	T	T	T	T	T	T	T	T	T	T	G	T	T	T	H	T	T	T	T	T	G	H	T
JAX00208367	16	13177449	0	A	G	A	A	A	A	A	G	G	A	G	A	A	A	A	A	A	A	A	A	A	A	A	A	A	A	A	A	A	A	A	A	A	G	A	A	A	H	H	A	A	A	A	G	H	A
JAX00066606	16	13178357	0	G	A	G	G	G	G	G	A	G	G	A	G	G	G	G	G	G	G	G	G	G	G	G	G	G	G	G	G	G	G	G	G	G	A	G	G	G	H	G	G	G	G	G	A	H	G
JAX00414340	16	13180410	1	G	A	G	G	G	G	G	A	G	G	A	G	G	G	G	G	G	G	G	G	G	G	G	G	G	G	G	G	G	G	G	G	G	A	G	G	G	H	G	G	G	G	G	A	H	G
JAX00066608	16	13189266	0	A	C	A	A	A	A	A	C	C	C	C	A	C	A	A	A	A	A	A	A	A	A	A	A	A	A	A	A	A	A	C	A	A	C	A	A	C	H	H	A	A	A	A	C	H	A
JAX00414345	16	13205309	0	A	C	A	A	A	A	A	C	C	A	C	A	A	A	A	A	A	A	A	A	A	A	A	A	A	A	A	A	A	A	A	A	A	C	A	A	A	H	H	A	A	A	A	C	H	A
JAX00066609	16	13211619	1	C	G	C	C	C	C	C	G	G	G	G	C	G	C	C	C	C	C	C	C	C	C	C	C	C	C	C	C	C	C	G	C	C	G	C	C	G	H	H	C	C	C	C	G	H	C
JAX00066610	16	13229568	1	A	T	A	A	A	A	A	T	T	T	T	A	T	A	A	A	A	A	A	A	A	A	A	A	A	A	A	A	A	A	T	A	A	T	A	A	T	H	H	A	A	A	A	T	H	A
JAX00066611	16	13232522	1	A	G	A	A	A	A	A	G	G	G	G	A	G	A	A	A	A	A	A	A	A	A	A	A	A	A	A	A	A	A	G	A	A	G	A	A	G	H	H	A	A	A	A	G	H	A
JAX00414351	16	13239529	0	C	G	C	C	C	C	C	C	G	C	C	C	C	C	C	C	C	C	C	C	C	C	C	C	C	C	C	C	C	C	C	C	C	C	C	C	C	C	H	C	C	C	C	C	C	C
JAX00066612	16	13240140	0	C	A	C	C	C	C	C	C	A	A	C	C	A	C	C	C	C	C	C	C	C	C	C	C	C	C	C	C	C	C	A	C	C	C	C	C	A	C	H	C	C	C	C	C	C	C
JAX00414354	16	13242957	1	C	T	C	C	C	C	C	T	C	T	T	C	T	C	C	C	C	C	C	C	C	C	C	C	C	C	C	C	C	C	T	C	C	T	C	C	T	H	C	C	C	C	C	T	H	C
JAX00414358	16	13244620	0	T	C	T	T	T	T	T	C	C	C	C	T	C	T	T	T	T	T	T	T	T	T	T	T	T	T	T	T	T	T	C	T	T	C	T	T	C	H	H	T	T	T	T	C	H	T
JAX00414360	16	13248241	1	G	A	G	G	G	G	G	A	G	A	A	G	A	G	G	G	G	G	G	G	G	G	G	G	G	G	G	G	G	G	A	G	G	A	G	G	A	H	G	G	G	G	G	A	H	G
JAX00066613	16	13252312	1	A	G	A	A	A	A	A	A	A	G	A	A	G	A	A	A	A	A	A	A	A	A	A	A	A	A	A	A	A	A	G	A	A	A	A	A	G	A	A	A	A	A	A	A	A	A
JAX00414362	16	13258241	1	G	T	G	G	G	G	G	G	T	G	G	G	G	G	G	G	G	G	G	G	G	G	G	G	G	G	G	G	G	G	G	G	G	G	G	G	G	G	H	G	G	G	G	G	G	G
JAX00414363	16	13267285	0	T	A	T	T	T	T	T	T	T	A	T	T	A	T	T	T	T	T	T	T	T	T	T	T	T	T	T	T	T	T	A	T	T	T	T	T	A	T	T	T	T	T	T	T	T	T
JAX00414364	16	13270645	0	C	T	C	C	C	C	C	C	C	T	H	C	T	C	C	C	C	C	C	C	C	C	C	C	C	C	C	C	C	C	T	C	C	C	C	C	T	C	C	C	C	C	C	C	C	C
JAX00414367	16	13274221	1	C	T	C	C	C	C	C	C	T	C	C	C	C	C	C	C	C	C	C	C	C	C	C	C	C	C	C	C	C	C	C	C	C	C	C	C	C	C	H	C	C	C	C	C	C	C
JAX00414368	16	13274303	1	G	C	G	G	G	G	G	G	C	G	G	G	G	G	G	G	G	G	G	G	G	G	G	G	G	G	G	G	G	G	G	G	G	G	G	G	G	G	H	G	G	G	G	G	G	G
JAX00414370	16	13296923	1	C	T	C	C	C	C	C	T	T	C	T	C	C	C	C	C	C	C	C	C	C	C	C	C	C	C	C	C	C	C	C	C	C	T	C	C	C	H	H	C	C	C	C	T	H	C
JAX00414371	16	13298120	1	T	C	T	T	T	T	T	C	T	T	C	T	T	T	T	T	T	T	T	T	T	T	T	T	T	T	T	T	T	T	T	T	T	C	T	T	T	H	T	T	T	T	T	C	H	T
JAX00414372	16	13298138	1	T	C	T	T	T	T	T	C	T	T	C	T	T	T	T	T	T	T	T	T	T	T	T	T	T	T	T	T	T	T	T	T	T	C	T	T	T	H	T	T	T	T	T	C	H	T
JAX00414374	16	13299456	1	G	A	G	G	G	G	G	A	G	G	A	G	G	G	G	G	G	G	G	G	G	G	G	G	G	G	G	G	G	G	G	G	G	A	G	G	G	H	G	G	G	G	G	A	H	G
JAX00414375	16	13305393	0	C	T	C	C	C	C	C	C	C	T	C	C	T	C	C	C	C	C	C	C	C	C	C	C	C	C	C	C	C	C	T	C	C	C	C	C	T	C	C	C	C	C	C	C	C	C
JAX00414377	16	13311648	0	C	A	C	C	C	C	C	C	A	C	H	C	C	C	C	C	C	C	C	C	C	C	C	H	C	C	C	C	C	C	C	C	C	C	C	C	C	C	A	C	C	C	C	C	C	C
JAX00066615	16	13313323	1	G	A	G	G	G	G	G	A	A	A	A	G	A	G	G	G	G	G	G	G	G	G	G	G	G	G	G	G	G	G	A	G	G	A	G	G	A	H	H	G	G	G	G	A	H	G
JAX00414378	16	13313566	1	G	C	G	G	G	G	G	C	C	G	C	G	G	G	G	G	G	G	G	G	G	G	G	G	G	G	G	G	G	G	G	G	G	C	G	G	G	H	H	G	G	G	G	C	H	G
JAX00066617	16	13317802	1	A	G	A	A	A	A	A	G	G	G	G	A	G	A	A	A	A	A	A	A	A	A	A	A	A	A	A	A	A	A	G	A	A	G	A	A	G	H	H	A	A	A	A	G	H	A
JAX00414379	16	13321294	1	G	A	G	G	G	G	G	A	A	G	A	G	G	G	G	G	G	G	G	G	G	G	G	G	G	G	G	G	G	G	G	G	G	A	G	G	G	H	H	G	G	G	G	A	H	G
JAX00066618	16	13322410	1	A	G	A	A	A	A	A	G	G	G	G	A	G	A	A	A	A	A	A	A	A	A	A	A	A	A	A	A	A	A	G	A	A	G	A	A	G	H	H	A	A	A	A	G	H	A
JAX00414381	16	13325981	1	G	A	G	G	G	G	G	G	A	G	G	G	G	G	G	G	G	G	G	G	G	G	G	G	G	G	G	G	G	G	G	G	G	G	G	G	G	G	H	G	G	G	G	G	G	G
JAX00414383	16	13336758	0	C	T	C	C	C	C	C	C	T	C	C	C	C	C	C	C	C	C	C	C	C	C	C	C	C	C	C	C	C	C	C	C	C	C	C	C	C	C	H	C	C	C	C	C	C	C
JAX00066619	16	13340780	1	A	G	A	A	A	A	A	G	G	A	G	A	A	A	A	A	A	A	A	A	A	A	A	A	A	A	A	A	A	A	A	A	A	G	A	A	A	H	H	A	A	A	A	G	H	A
JAX00066620	16	13340816	1	C	A	C	C	C	C	C	A	A	C	A	C	C	C	C	C	C	C	C	C	C	C	C	C	C	C	C	C	C	C	C	C	C	A	C	C	C	H	H	C	C	C	C	A	H	C
JAX00414384	16	13341727	1	G	A	G	G	G	G	G	A	G	G	A	G	G	G	G	G	G	G	G	G	G	G	G	G	G	G	G	G	G	G	G	G	G	A	G	G	G	H	G	G	G	G	G	A	H	G
JAX00414386	16	13342216	1	A	G	A	A	A	A	A	G	G	A	G	A	A	A	A	A	A	A	A	A	A	A	A	A	A	A	A	A	A	A	A	A	A	G	A	A	A	H	H	A	A	A	A	G	H	A
JAX00066621	16	13360107	1	A	G	A	A	A	A	A	G	G	G	G	A	G	A	A	A	A	A	A	A	A	A	A	A	A	A	A	A	A	A	G	A	A	G	A	A	G	H	H	A	A	A	A	G	H	A
JAX00414387	16	13367804	0	C	A	C	C	C	C	C	C	C	A	C	C	A	C	C	C	C	C	C	C	C	C	C	C	C	C	C	C	C	C	A	C	C	C	C	C	A	C	C	C	C	C	C	C	C	C
JAX00414391	16	13380280	0	A	G	A	A	A	A	A	G	A	A	G	A	A	A	A	A	A	A	A	A	A	A	A	A	A	A	A	A	A	A	A	A	A	G	A	A	A	H	A	A	A	A	A	G	H	A
JAX00414392	16	13380308	0	G	T	G	G	G	G	G	T	G	G	T	G	G	G	G	G	G	G	G	G	G	G	G	G	G	G	G	G	G	G	G	G	G	T	G	G	G	H	G	G	G	G	G	T	H	G
JAX00414394	16	13383808	1	G	T	G	G	G	G	G	G	T	G	G	G	G	G	G	G	G	G	G	G	G	G	G	G	G	G	G	G	G	G	G	G	G	G	G	G	G	G	H	G	G	G	G	G	G	G
JAX00414397	16	13393067	1	G	A	G	G	G	G	G	G	A	G	G	G	G	G	G	G	G	G	G	G	G	G	G	G	G	G	G	G	G	G	G	G	G	G	G	G	G	G	H	G	G	G	G	G	G	G
JAX00414398	16	13400091	0	T	C	T	T	T	T	T	C	T	T	C	T	T	T	T	T	T	T	T	T	T	T	T	T	T	T	T	T	T	T	T	T	T	C	T	T	T	C	T	T	T	T	T	C	H	T
JAX00066624	16	13407000	0	A	G	A	A	A	A	A	G	G	G	G	A	G	A	A	A	A	A	A	A	A	A	A	A	A	A	A	A	A	A	G	A	A	G	A	A	G	H	A	A	A	A	A	G	H	A
JAX00414403	16	13412464	1	G	A	G	G	G	G	G	G	G	A	G	G	A	G	G	G	G	G	G	G	G	G	G	G	G	G	G	G	G	G	A	G	G	G	G	G	A	G	G	G	G	G	G	G	G	G
JAX00414406	16	13423646	0	C	G	C	C	C	C	C	C	G	C	C	C	C	C	C	C	C	C	C	C	C	C	C	C	C	C	C	C	C	C	C	C	C	C	C	C	C	C	H	C	C	C	C	C	C	C
JAX00066626	16	13432676	1	A	G	A	A	A	A	A	G	G	G	G	A	G	A	A	A	A	A	A	A	A	A	A	A	A	A	A	A	A	A	G	A	A	G	A	A	G	H	H	A	A	A	A	G	H	A
JAX00414408	16	13433421	1	G	A	G	G	G	G	G	A	G	G	A	G	G	G	G	G	G	G	G	G	G	G	G	G	G	G	G	G	G	G	G	G	G	A	G	G	G	H	G	G	G	G	G	A	H	G
JAX00066627	16	13445009	0	A	G	A	A	A	A	A	G	G	G	G	A	G	A	A	A	A	A	A	A	A	A	A	A	A	A	A	A	A	A	G	A	A	G	A	A	G	H	H	A	A	A	A	G	H	A
JAX00414410	16	13446165	1	C	T	C	C	C	C	C	T	T	C	T	C	C	C	C	C	C	C	C	C	C	C	C	C	C	C	C	C	C	C	C	C	C	T	C	C	C	H	H	C	C	C	C	T	H	C
JAX00414412	16	13458590	0	T	G	T	T	T	T	T	T	T	G	T	T	G	T	T	T	T	T	T	T	T	T	T	T	T	T	T	T	T	T	G	T	T	T	T	T	G	T	T	T	T	T	T	T	T	T
JAX00066628	16	13460490	1	T	C	T	T	T	T	T	C	C	C	C	T	C	T	T	T	T	T	T	T	T	T	T	T	T	T	T	T	T	T	C	T	T	C	T	T	C	H	H	T	T	T	T	C	H	T
JAX00414415	16	13468581	0	T	A	T	T	T	T	T	T	A	T	T	T	T	T	T	T	T	T	T	T	T	T	T	T	T	T	T	T	T	T	T	T	T	T	T	T	T	T	H	T	T	T	T	T	T	T
JAX00066629	16	13479127	1	A	G	A	A	A	A	A	G	G	G	G	A	G	A	A	A	A	A	A	A	A	A	A	A	A	A	A	A	A	A	G	A	A	G	A	A	G	H	H	A	A	A	A	G	H	A
JAX00414417	16	13506115	1	G	A	G	G	G	G	G	G	A	G	G	G	G	G	G	G	G	G	G	G	G	G	G	G	G	G	G	G	G	G	G	G	G	G	G	G	G	G	H	G	G	G	G	G	G	G
JAX00414418	16	13507181	1	C	T	C	C	C	C	C	T	T	C	T	C	C	C	C	C	C	C	C	C	C	C	C	C	C	C	C	C	C	C	C	C	C	T	C	C	C	H	H	C	C	C	C	T	H	C
JAX00414419	16	13507202	1	A	G	A	A	A	A	A	A	A	G	A	A	G	A	A	A	A	A	A	A	A	A	A	A	A	A	A	A	A	A	G	A	A	A	A	A	G	A	A	A	A	A	A	A	A	A
JAX00414421	16	13512854	1	C	T	C	C	C	C	C	T	T	C	T	C	C	C	C	C	C	C	C	C	C	C	C	C	C	C	C	C	C	C	C	C	C	T	C	C	C	H	H	C	C	C	C	T	H	C
JAX00414422	16	13531152	1	T	G	T	T	T	T	T	G	T	T	G	T	T	T	T	T	T	T	T	T	T	T	T	T	T	T	T	T	T	T	T	T	T	G	T	T	T	H	T	T	T	T	T	G	H	T
JAX00414423	16	13534002	1	T	G	T	T	T	T	T	T	T	G	T	T	G	T	T	T	T	T	T	T	T	T	T	T	T	T	T	T	T	T	G	T	T	T	T	T	G	T	T	T	T	T	T	T	T	T
JAX00066633	16	13542611	0	C	T	C	C	C	C	C	C	C	T	C	C	T	C	C	C	C	C	C	C	C	C	C	C	C	C	C	C	C	C	T	C	C	C	C	C	T	C	C	C	C	C	C	C	C	C
JAX00414425	16	13549517	1	A	G	A	A	A	A	A	G	G	A	G	A	A	A	A	A	A	A	A	A	A	A	A	A	A	A	A	A	A	A	A	A	A	G	A	A	A	H	H	A	A	A	A	G	H	A
JAX00414426	16	13550214	0	T	A	T	T	T	T	T	T	A	T	T	T	T	T	T	T	T	T	T	T	T	T	T	T	T	T	T	T	T	T	T	T	T	T	T	T	T	T	T	T	T	T	T	T	T	T
JAX00066635	16	13552799	0	G	T	G	G	G	G	G	T	T	T	T	G	T	G	G	G	G	G	G	G	G	G	G	G	G	G	G	G	G	G	T	G	G	T	G	G	T	H	H	G	G	G	G	T	H	G
JAX00414427	16	13557709	0	T	C	T	T	T	T	T	T	T	C	H	T	C	T	T	T	T	T	T	T	T	T	T	T	T	T	T	T	T	T	C	T	T	T	T	T	C	T	T	T	T	T	T	T	T	T
JAX00414428	16	13561977	1	A	G	A	A	A	A	A	G	A	A	G	A	A	A	A	A	A	A	A	A	A	A	A	A	A	A	A	A	A	A	A	A	A	G	A	A	A	H	A	A	A	A	A	G	H	A
JAX00414432	16	13569762	1	G	A	G	G	G	G	G	A	G	G	A	G	G	G	G	G	G	G	G	G	G	G	G	G	G	G	G	G	G	G	G	G	G	A	G	G	G	H	G	G	G	G	G	A	H	G
JAX00414433	16	13574280	0	G	A	G	G	G	G	G	G	G	A	G	G	A	G	G	G	G	G	G	G	G	G	G	G	G	G	G	G	G	G	A	G	G	G	G	G	A	G	G	G	G	G	G	G	G	G
JAX00066636	16	13578616	0	T	C	T	T	T	T	T	T	C	T	T	T	T	T	T	T	T	T	T	T	T	T	T	T	T	T	T	T	T	T	T	T	T	T	T	T	T	T	H	T	T	T	T	T	T	T
JAX00066637	16	13578662	0	T	C	T	T	T	T	T	T	C	T	T	T	T	T	T	T	T	T	T	T	T	T	T	T	T	T	T	T	T	T	T	T	T	T	T	T	T	T	T	T	T	T	T	T	T	T
JAX00414435	16	13579551	1	T	C	T	T	T	T	T	C	C	T	C	T	T	T	T	T	T	T	T	T	T	T	T	T	T	T	T	T	T	T	T	T	T	C	T	T	T	H	H	T	T	T	T	C	H	T
JAX00414436	16	13584909	1	A	G	A	A	A	A	A	G	A	A	G	A	A	A	A	A	A	A	A	A	A	A	A	A	A	A	A	A	A	A	A	A	A	G	A	A	A	H	A	A	A	A	A	G	H	A
JAX00066639	16	13604498	0	G	T	G	G	G	G	G	T	T	G	T	G	G	G	G	G	G	G	G	G	G	G	G	G	G	G	G	G	G	G	G	G	G	T	G	G	G	H	H	G	G	G	G	T	H	G
JAX00414438	16	13606988	1	G	A	G	G	G	G	G	G	A	G	G	G	G	G	G	G	G	G	G	G	G	G	G	G	G	G	G	G	G	G	G	G	G	G	G	G	G	G	H	G	G	G	G	G	G	G
JAX00066640	16	13629656	1	C	G	C	C	C	C	C	C	C	G	C	C	G	C	C	C	C	C	C	C	C	C	C	C	C	C	C	C	C	C	G	C	C	C	C	C	G	C	C	C	C	C	C	C	C	C
JAX00414442	16	13638411	0	C	A	C	C	C	C	C	A	C	A	A	C	A	C	C	C	C	C	C	C	C	C	C	C	C	C	C	C	C	C	A	C	C	A	C	C	A	H	C	C	C	C	C	A	H	C
JAX00414443	16	13638528	0	C	G	C	C	C	C	C	G	G	C	G	C	C	C	C	C	C	C	C	C	C	C	C	C	C	C	C	C	C	C	C	C	C	G	C	C	C	H	C	C	C	C	C	G	H	C
JAX00414444	16	13638569	0	T	C	T	T	T	T	T	C	C	T	C	T	T	T	T	T	T	T	T	T	T	T	T	T	T	T	T	T	T	T	T	T	T	C	T	T	T	H	H	T	T	T	T	C	H	T
JAX00414447	16	13642338	0	G	A	G	G	G	G	G	G	A	G	G	G	G	G	G	G	G	G	G	G	G	G	G	G	G	G	G	G	G	G	G	G	G	G	G	G	G	G	H	G	G	G	G	G	G	G
JAX00066643	16	13670212	1	T	C	T	T	T	T	T	C	C	T	C	T	T	T	T	T	T	T	T	T	T	T	T	T	T	T	T	T	T	T	T	T	T	C	T	T	T	H	H	T	T	T	T	C	H	T
JAX00066644	16	13671666	1	C	T	C	C	C	C	C	T	T	C	T	C	C	C	C	C	C	C	C	C	C	C	C	C	C	C	C	C	C	C	C	C	C	T	C	C	C	H	H	C	C	C	C	T	H	C
JAX00066645	16	13692783	0	G	A	G	G	G	G	G	G	A	G	G	G	G	G	G	G	G	G	G	G	G	G	G	G	G	G	G	G	G	G	G	G	G	G	G	G	G	G	H	G	G	G	G	G	G	G
JAX00414450	16	13699453	0	T	C	T	T	T	T	T	C	T	T	C	T	T	T	T	T	T	T	T	T	T	T	T	T	T	T	T	T	T	T	T	T	T	C	T	T	T	H	T	T	T	T	T	C	H	T
JAX00414452	16	13706154	0	T	C	T	T	T	T	T	C	C	T	C	T	T	T	T	T	T	T	T	T	T	T	T	T	T	T	T	T	T	T	T	T	T	C	T	T	T	H	C	T	T	T	T	C	H	T
JAX00414453	16	13712740	0	A	G	A	A	A	A	A	G	G	A	G	A	A	A	A	A	A	A	A	A	A	A	A	A	A	A	A	A	A	A	A	A	A	G	A	A	A	H	H	A	A	A	A	G	H	A
JAX00414454	16	13725533	0	A	G	A	A	A	A	A	G	G	A	G	A	A	A	A	A	A	A	A	A	A	A	A	A	A	A	A	A	A	A	A	A	A	G	A	A	A	H	H	A	A	A	A	G	H	A
JAX00414458	16	13743067	0	A	G	A	A	A	A	A	G	A	G	G	A	G	A	A	A	A	A	A	A	A	A	A	A	A	A	A	A	A	A	G	A	A	G	A	A	G	H	A	A	A	A	A	G	H	A
JAX00414459	16	13747962	0	T	A	A	T	A	T	T	A	A	A	A	T	A	A	T	T	T	T	A	T	H	A	T	T	A	T	T	T	T	T	A	A	T	A	T	A	A	A	A	A	H	T	A	A	H	T
JAX00414460	16	13748076	1	G	A	G	G	G	G	G	A	G	G	A	G	G	G	G	G	G	G	G	G	G	G	G	G	G	G	G	G	G	G	G	G	G	A	G	G	G	H	G	G	G	G	G	A	H	G
JAX00414461	16	13748467	1	C	T	C	C	C	C	C	C	C	T	C	C	T	C	C	C	C	C	C	C	C	C	C	C	C	C	C	C	C	C	T	C	C	C	C	C	T	C	C	C	C	C	C	C	C	C
JAX00066649	16	13751789	0	A	G	A	A	A	A	A	G	G	G	G	A	G	A	A	A	A	A	A	A	A	A	A	A	A	A	A	A	A	A	G	A	A	G	A	A	G	H	H	A	A	A	A	G	H	A
JAX00414463	16	13752305	1	A	G	A	A	A	A	A	G	G	A	G	A	A	A	A	A	A	A	A	A	A	A	A	A	A	A	A	A	A	A	A	A	A	G	A	A	A	H	H	A	A	A	A	G	H	A
JAX00414465	16	13758265	0	T	A	T	T	T	T	T	T	A	T	T	T	T	T	T	T	T	T	T	T	T	T	T	T	T	T	T	T	T	T	T	T	T	T	T	T	T	T	H	T	T	T	T	T	T	T
JAX00414466	16	13758937	0	G	C	G	G	G	G	G	G	G	C	G	G	C	G	G	G	G	G	G	G	G	G	G	G	G	G	G	G	G	G	C	G	G	G	G	G	C	G	G	G	G	G	G	G	G	G
JAX00414467	16	13770539	1	G	A	G	G	G	G	G	A	A	G	A	G	G	G	G	G	G	G	G	G	G	G	G	G	G	G	G	G	G	G	G	G	G	A	G	G	G	H	H	G	G	G	G	A	H	G
JAX00414468	16	13775809	0	T	A	T	T	T	T	T	A	A	T	A	T	T	T	T	T	T	T	T	T	T	T	T	T	T	T	T	T	T	T	T	T	T	A	T	T	T	H	H	T	T	T	T	A	H	T
JAX00066653	16	13776890	0	T	G	T	T	T	T	T	G	G	G	G	T	G	T	T	T	T	T	T	T	T	T	T	T	T	T	T	T	T	T	G	T	T	G	T	T	G	H	H	T	T	T	T	G	H	T
JAX00414470	16	13797904	1	A	G	A	A	A	A	A	G	G	A	G	A	A	A	A	A	A	A	A	A	A	A	A	A	A	A	A	A	A	A	A	A	A	G	A	A	A	H	H	A	A	A	A	G	H	A
JAX00414472	16	13801518	1	C	T	C	C	C	C	C	C	T	C	C	C	C	C	C	C	C	C	C	C	C	C	C	C	C	C	C	C	C	C	C	C	C	C	C	C	C	C	H	C	C	C	C	C	C	C
JAX00414473	16	13806587	0	A	C	A	A	A	A	A	C	C	A	C	A	A	A	A	A	A	A	A	A	A	A	A	A	A	A	A	A	A	A	A	A	A	C	A	A	A	H	H	A	A	A	A	C	H	A
JAX00066655	16	13817169	0	G	A	G	G	G	G	G	A	A	A	A	G	A	G	G	G	G	G	G	G	G	G	G	G	G	G	G	G	G	G	A	G	G	A	G	G	A	H	H	G	G	G	G	A	H	G
JAX00066656	16	13817279	0	C	G	C	C	C	C	C	G	G	G	G	C	G	C	C	C	C	C	C	C	C	C	C	C	C	C	C	C	C	C	G	C	C	G	C	C	G	H	H	C	C	C	C	G	H	C
JAX00414475	16	13833470	0	G	A	G	G	G	G	G	A	G	G	A	G	G	G	G	G	G	G	G	G	G	G	G	G	G	G	G	G	G	G	G	G	G	A	G	G	G	H	G	G	G	G	G	A	H	G
JAX00414476	16	13834164	1	C	G	C	C	C	C	C	C	G	C	C	C	C	C	C	C	C	C	C	C	C	C	C	C	C	C	C	C	C	C	C	C	C	C	C	C	C	C	H	C	C	C	C	C	C	C
JAX00066657	16	13844485	0	A	T	A	A	A	A	A	T	T	T	T	A	T	A	A	A	A	A	A	A	A	A	A	A	A	A	A	A	A	A	T	A	A	T	A	A	T	H	H	A	A	A	A	T	H	A
JAX00414480	16	13856059	1	T	C	T	T	T	T	T	C	T	T	C	T	T	T	T	T	T	T	T	T	T	T	T	T	T	T	T	T	T	T	T	T	T	C	T	T	T	H	T	T	T	T	T	C	H	T
JAX00414483	16	13877199	1	G	A	G	G	G	G	G	G	G	A	G	G	A	G	G	G	G	G	G	G	G	G	G	G	G	G	G	G	G	G	A	G	G	G	G	G	A	G	G	G	G	G	G	G	G	G
JAX00066661	16	13898607	0	G	A	G	G	G	G	G	G	G	A	G	G	A	G	G	G	G	G	G	G	G	G	G	G	G	G	G	G	G	G	A	G	G	G	G	G	A	G	G	G	G	G	G	G	G	G
JAX00066662	16	13898733	1	G	C	G	G	G	G	G	C	C	C	C	G	C	G	G	G	G	G	G	G	G	G	G	G	G	G	G	G	G	G	C	G	G	C	G	G	C	H	H	C	G	G	G	C	H	G
JAX00414485	16	13910741	1	C	T	C	C	C	C	C	C	C	T	C	C	T	C	C	C	C	C	C	C	C	C	C	C	C	C	C	C	C	C	T	C	C	C	C	C	T	C	C	C	C	C	C	C	C	C
JAX00414486	16	13912431	1	G	A	G	G	G	G	G	G	A	G	G	G	G	G	G	G	G	G	G	G	G	G	G	G	G	G	G	G	G	G	G	G	G	G	G	G	G	G	H	G	G	G	G	G	G	G
JAX00414487	16	13914766	0	G	A	G	G	G	G	G	A	G	A	A	G	A	G	G	G	G	G	G	G	G	G	G	G	G	G	G	G	G	G	A	G	G	A	G	G	A	H	G	A	G	G	G	A	H	G
JAX00414488	16	13915034	0	C	G	C	C	C	C	C	G	C	C	G	C	C	C	C	C	C	C	C	C	C	C	C	C	C	C	C	C	C	C	C	C	C	G	C	C	C	H	C	G	C	C	C	G	H	C
JAX00066664	16	13928425	1	T	C	T	T	T	T	T	T	C	C	T	T	C	T	T	T	T	T	T	T	T	T	T	T	T	T	T	T	T	T	C	T	T	T	T	T	C	T	H	T	T	T	T	T	T	T
JAX00066665	16	13930117	0	T	C	T	T	T	T	T	C	C	C	C	T	C	T	T	T	T	T	T	T	T	T	T	T	T	T	T	T	T	T	C	T	T	C	T	T	C	H	H	C	T	T	T	C	H	T
JAX00414492	16	13940534	0	C	T	C	C	C	C	C	T	T	C	T	C	C	C	C	C	C	C	C	C	C	C	C	C	C	C	C	C	C	C	C	C	C	T	C	C	C	H	H	T	C	C	C	T	H	C
JAX00414496	16	13946722	0	C	A	C	C	C	C	C	A	C	C	A	C	C	C	C	C	C	C	C	C	C	C	C	C	C	C	C	C	C	C	C	C	C	A	C	C	C	H	C	A	C	C	C	A	H	C
JAX00414498	16	13972167	1	A	G	A	A	A	A	A	G	G	A	G	A	A	A	A	A	A	A	A	A	A	A	A	A	A	A	A	A	A	A	A	A	A	G	A	A	A	H	H	G	A	A	A	G	H	A
JAX00414501	16	13985073	0	T	C	T	T	T	T	T	T	C	T	T	T	T	T	T	T	T	T	T	T	T	T	T	T	T	T	T	T	T	T	T	T	T	T	T	T	T	T	C	T	T	T	T	T	T	T
JAX00414502	16	13987735	0	C	G	C	C	C	C	C	C	G	C	C	C	C	C	C	C	C	C	C	C	C	C	C	C	C	C	C	C	C	C	C	C	C	C	C	C	C	C	H	C	C	C	C	C	C	C
JAX00414503	16	13999315	0	T	A	T	T	T	T	T	A	A	T	A	T	T	T	T	T	T	T	T	T	T	T	T	T	T	T	T	T	T	T	T	T	T	A	T	T	T	H	H	A	T	T	T	A	H	T
JAX00414504	16	13999337	1	G	A	G	G	G	G	G	A	G	G	A	G	G	G	G	G	G	G	G	G	G	G	G	G	G	G	G	G	G	G	G	G	G	A	G	G	G	H	G	A	G	G	G	A	H	G
JAX00414506	16	14001790	0	T	C	T	T	T	T	T	C	C	T	C	T	T	T	T	T	T	T	T	T	T	T	T	T	T	T	T	T	T	T	T	T	T	C	T	T	T	H	H	C	T	T	T	C	H	T
JAX00414507	16	14001851	1	T	C	T	T	T	T	T	C	C	T	C	T	T	T	T	T	T	T	T	T	T	T	T	T	T	T	T	T	T	T	T	T	T	C	T	T	T	H	H	C	T	T	T	C	H	T
JAX00414510	16	14012193	0	T	A	T	T	T	T	T	T	A	T	T	T	T	T	T	T	T	T	T	T	T	T	T	T	T	T	T	T	T	T	T	T	T	T	T	T	T	T	H	T	T	T	T	T	T	T
JAX00066669	16	14012892	0	A	G	A	A	A	A	A	G	G	A	G	A	A	A	A	A	A	A	A	A	A	A	A	A	A	A	A	A	A	A	A	A	A	G	A	A	A	H	H	H	A	A	A	G	H	A
JAX00414512	16	14017605	0	T	A	T	T	T	T	T	A	A	T	A	T	T	T	T	T	T	T	T	T	T	T	T	T	T	T	T	T	T	T	T	T	T	A	T	T	T	T	H	A	T	T	T	A	H	T
JAX00414514	16	14022430	0	C	T	C	C	C	C	C	T	T	C	T	C	C	C	C	C	C	C	C	C	C	C	C	C	C	C	C	C	C	C	C	C	C	T	C	C	C	H	T	T	C	C	C	T	H	C
JAX00414515	16	14025297	1	T	C	T	T	T	T	T	C	C	T	C	T	T	T	T	T	T	T	T	T	T	T	T	T	T	T	T	T	T	T	T	T	T	C	T	T	T	H	H	C	T	T	T	C	H	T
JAX00066672	16	14060533	0	G	C	G	G	G	G	G	C	G	G	C	G	G	G	G	G	G	G	G	G	G	G	G	G	G	G	G	G	G	G	G	G	G	C	G	G	G	H	G	C	G	G	G	C	H	G
JAX00066673	16	14060634	0	T	C	T	T	T	T	T	C	T	T	C	T	T	T	T	T	T	T	T	T	T	T	T	T	T	T	T	T	T	T	T	T	T	C	T	T	T	H	T	C	T	T	T	C	H	T
JAX00414519	16	14065379	0	C	G	C	C	C	C	C	G	C	C	G	C	C	C	C	C	C	C	C	C	C	C	C	C	C	C	C	C	C	C	C	C	C	G	C	C	C	H	C	G	C	C	C	G	H	C
JAX00414522	16	14081039	0	C	T	C	C	C	C	C	C	T	C	C	C	C	C	C	C	C	C	C	C	C	C	C	C	C	C	C	C	C	C	C	C	C	C	C	C	C	C	H	C	C	C	C	C	C	C
JAX00414523	16	14082761	0	T	C	T	T	T	T	T	C	C	T	C	T	T	T	T	T	T	T	T	T	T	T	T	T	T	T	T	T	T	T	T	T	T	C	T	T	T	H	C	C	T	T	T	C	H	T
JAX00414524	16	14083240	1	G	A	G	G	G	G	G	A	G	G	A	G	G	G	G	G	G	G	G	G	G	G	G	G	G	G	G	G	G	G	G	G	G	A	G	G	G	H	G	A	G	G	G	A	H	G
JAX00414525	16	14087657	0	T	C	T	T	T	T	T	C	C	T	C	T	T	T	T	T	T	T	T	T	T	T	T	T	T	T	T	T	T	T	T	T	T	C	T	T	T	H	C	C	T	T	T	C	H	T
JAX00208386	16	14087735	1	G	A	G	G	G	G	G	G	A	G	G	G	G	G	G	G	G	G	G	G	G	G	G	G	G	G	G	G	G	G	G	G	G	G	G	G	G	G	H	G	G	G	G	G	G	G
JAX00414527	16	14105201	0	G	A	G	G	G	G	G	G	A	G	G	G	G	G	G	G	G	G	G	G	G	G	G	G	G	G	G	G	G	G	G	G	G	G	G	G	G	G	H	G	G	G	G	G	G	G
JAX00414530	16	14116423	0	T	C	T	T	T	T	T	C	C	T	C	T	T	T	T	T	T	T	T	T	T	T	T	T	T	T	T	T	T	T	T	T	T	C	T	T	T	H	H	C	T	T	T	C	H	T
JAX00414531	16	14119552	1	G	A	G	G	G	G	G	A	G	G	A	G	G	G	G	G	G	G	G	G	G	G	G	G	G	G	G	G	G	G	G	G	G	A	G	G	G	H	G	A	G	G	G	A	H	G
JAX00414536	16	14158365	1	A	G	A	A	A	A	A	G	G	A	G	A	A	A	A	A	A	A	A	A	A	A	A	A	A	A	A	A	A	A	A	A	A	G	A	A	A	H	H	G	A	A	A	G	H	A
JAX00414537	16	14159763	0	C	A	C	C	C	C	C	C	A	C	C	C	C	C	C	C	C	C	C	C	C	C	C	C	C	A	C	C	C	C	C	C	C	C	C	C	C	C	H	C	C	C	C	C	C	C
JAX00414543	16	14162011	1	A	G	A	A	A	A	A	A	G	A	A	A	A	A	A	A	A	A	A	A	A	A	A	A	A	G	A	A	A	A	A	A	A	A	A	A	A	A	H	A	A	A	A	A	A	A
JAX00208387	16	14176208	0	C	T	C	C	C	C	C	C	T	C	C	C	C	C	C	C	C	C	C	C	C	C	C	C	C	T	C	C	C	C	C	C	C	C	C	C	C	C	H	C	C	C	C	C	C	C
JAX00208388	16	14176222	0	C	T	C	C	C	C	C	C	T	C	C	C	C	C	C	C	C	C	C	C	C	C	C	C	C	T	C	C	C	C	C	C	C	C	C	C	C	C	H	C	C	C	C	C	C	C
JAX00208389	16	14176240	0	A	C	A	A	A	A	A	A	C	A	A	A	A	A	A	A	A	A	A	A	A	A	A	A	A	C	A	A	A	A	A	A	A	A	A	A	A	A	H	A	A	A	A	A	A	A
JAX00066681	16	14182994	0	A	G	A	A	A	A	A	G	A	A	H	A	A	A	A	A	A	A	A	A	A	A	A	A	A	A	A	A	A	A	A	A	A	G	A	A	A	H	A	G	A	A	A	G	H	A
JAX00414544	16	14190529	0	A	G	A	A	A	A	A	A	A	G	A	A	G	A	A	A	A	A	A	A	A	A	A	A	A	A	A	A	A	A	G	A	A	A	A	A	G	A	A	A	A	A	A	A	A	A
JAX00066683	16	14197547	0	T	G	T	T	T	T	T	G	G	G	G	T	G	T	T	T	T	T	T	T	T	T	T	T	T	G	T	T	T	T	G	T	T	G	T	T	G	H	H	G	T	T	T	G	H	T
JAX00414545	16	14207333	0	T	C	T	T	T	T	T	C	T	T	C	H	T	H	T	T	T	T	H	T	T	T	T	T	T	T	T	T	T	T	T	T	T	C	T	T	T	H	T	C	T	T	T	C	H	T
JAX00414546	16	14207835	1	C	T	C	C	C	C	C	T	T	T	T	C	T	C	C	C	C	C	C	C	C	C	C	C	C	T	C	C	C	C	T	C	C	T	C	C	T	H	H	T	C	C	C	T	H	C
JAX00414547	16	14208055	0	C	G	C	C	C	C	C	G	G	C	G	C	C	C	C	C	C	C	C	C	C	C	C	C	C	G	C	C	C	C	C	C	C	G	C	C	C	H	H	G	C	C	C	G	H	C
JAX00414549	16	14216837	1	G	T	G	G	G	G	G	T	G	G	T	G	G	G	G	G	G	G	G	G	G	G	G	G	G	G	G	G	G	G	G	G	G	T	G	G	G	H	G	T	G	G	G	T	H	G
JAX00066684	16	14224912	1	T	C	T	T	T	T	T	C	C	C	C	T	C	T	T	T	T	T	T	T	T	T	T	T	T	C	T	T	T	T	C	T	T	C	T	T	C	H	H	C	T	T	T	C	H	T
JAX00414553	16	14228720	1	T	G	T	T	T	T	T	G	G	T	G	T	T	T	T	T	T	T	T	T	T	T	T	T	T	G	T	T	T	T	T	T	T	G	T	T	T	H	H	G	T	T	T	G	H	T
JAX00414554	16	14228816	1	C	A	C	C	C	C	C	C	C	A	C	C	A	C	C	C	C	C	C	C	C	C	C	C	C	C	C	C	C	C	A	C	C	C	C	C	A	C	C	C	C	C	C	C	C	C
JAX00066686	16	14229754	0	T	C	T	T	T	T	T	C	C	C	C	T	C	T	T	T	T	T	T	T	T	T	T	T	T	C	T	T	T	T	C	T	T	C	T	T	C	H	H	C	T	T	T	C	H	T
JAX00414556	16	14230133	0	C	T	C	C	C	C	C	T	C	T	T	C	T	C	C	C	C	C	C	C	C	C	C	C	C	C	C	C	C	C	T	C	C	T	C	C	T	H	C	T	C	C	C	T	H	C
JAX00414557	16	14230270	1	A	G	A	A	A	A	A	A	A	G	A	A	G	A	A	A	A	A	A	A	A	A	A	A	A	A	A	A	A	A	G	A	A	A	A	A	G	A	A	A	A	A	A	A	A	A
JAX00066687	16	14257422	1	C	T	C	C	C	C	C	C	C	T	C	C	T	C	C	C	C	C	C	C	C	C	C	C	C	C	C	C	C	C	T	C	C	C	C	C	T	C	C	C	C	C	C	C	C	C
JAX00066689	16	14261934	0	G	A	G	G	G	G	G	G	G	A	G	G	A	G	G	G	G	G	G	G	G	G	G	G	G	G	G	G	G	G	A	G	G	G	G	G	A	G	G	G	G	G	G	G	G	G
JAX00414559	16	14280706	1	T	C	T	T	T	T	T	T	C	T	T	T	T	T	T	T	T	T	T	T	T	T	T	T	T	C	T	T	T	T	T	T	T	T	T	T	T	T	H	T	T	T	T	T	T	T
JAX00066690	16	14286717	0	C	T	C	C	C	C	C	T	T	T	H	C	T	C	C	C	C	C	C	C	C	C	C	C	C	T	C	C	C	C	T	C	H	T	C	C	T	H	H	T	C	C	C	T	H	C
JAX00414562	16	14314250	1	A	C	A	A	A	A	A	C	A	A	C	A	A	A	A	A	A	A	A	A	A	A	A	A	A	A	A	A	A	A	A	A	A	C	A	A	A	H	A	C	A	A	A	C	H	A
JAX00414563	16	14317373	1	A	G	A	A	A	A	A	G	G	A	G	A	A	A	A	A	A	A	A	A	A	A	A	A	A	G	A	A	A	A	A	A	A	G	A	A	A	H	H	G	A	A	A	G	H	A
JAX00414564	16	14317650	0	G	T	G	G	G	G	G	G	G	T	G	G	T	G	G	G	G	G	G	G	G	G	G	G	G	G	G	G	G	G	T	G	G	G	G	G	T	G	G	G	G	G	G	G	G	G
JAX00414568	16	14323818	1	C	T	C	C	C	C	C	T	T	C	T	C	C	C	C	C	C	C	C	C	C	C	C	C	C	T	C	C	C	C	C	C	C	T	C	C	C	H	H	T	C	C	C	T	H	C
JAX00414569	16	14327644	0	G	C	G	G	G	G	G	C	C	G	C	G	G	G	G	G	G	G	G	G	G	G	G	G	G	C	G	G	G	G	G	G	G	C	G	G	G	H	H	C	G	G	G	C	H	G
JAX00066694	16	14332055	0	A	G	A	A	A	A	A	G	A	G	G	A	G	A	A	A	A	A	A	A	A	A	A	A	A	A	A	A	A	A	G	A	A	G	A	A	G	H	A	G	A	A	A	G	H	A
JAX00066695	16	14336158	1	T	C	T	T	T	T	T	C	C	C	C	T	C	T	T	T	T	T	T	T	T	T	T	T	T	C	T	T	T	T	C	T	T	C	T	T	C	H	H	C	T	T	T	C	H	T
JAX00414570	16	14344726	1	C	T	C	C	C	C	C	C	T	C	C	C	C	C	C	C	C	C	C	C	C	C	C	C	C	T	C	C	C	C	C	C	C	C	C	C	C	C	H	C	C	C	C	C	C	C
JAX00414571	16	14344819	1	T	C	T	T	T	T	T	T	C	T	T	T	T	T	T	T	T	T	T	T	T	T	T	T	T	C	T	T	T	T	T	T	T	T	T	T	T	T	H	T	T	T	T	T	T	T
JAX00414574	16	14350374	0	C	T	C	C	C	C	C	T	C	C	T	C	C	C	C	C	C	C	C	C	C	C	C	C	C	C	C	C	C	C	C	C	C	T	C	C	C	H	C	T	C	C	C	T	H	C
JAX00414576	16	14352299	1	G	C	G	G	G	G	G	C	C	G	C	G	G	G	G	G	G	G	G	G	G	G	G	G	G	C	G	G	G	G	G	G	G	C	G	G	G	H	H	C	G	G	G	C	H	G
JAX00208392	16	14354669	0	T	C	T	T	T	T	T	T	C	T	T	T	T	T	T	T	T	T	T	T	T	T	T	T	T	C	T	T	T	T	T	T	T	T	T	T	T	T	H	T	T	T	T	T	T	T
JAX00414578	16	14356714	0	C	T	C	C	C	C	C	T	T	C	H	C	C	C	C	C	C	C	C	C	C	H	C	C	C	T	C	C	C	C	C	C	C	T	C	C	C	H	H	T	C	C	C	T	H	C
JAX00066696	16	14363031	0	T	C	T	T	T	T	T	C	C	C	C	T	C	T	T	T	T	T	T	T	T	T	T	T	T	C	T	T	T	T	C	T	T	C	T	T	C	H	C	C	T	T	T	C	H	T
JAX00414580	16	14374567	1	G	T	G	G	G	G	G	G	G	T	G	G	T	G	G	G	G	G	G	G	G	G	G	G	G	G	G	G	G	G	T	G	G	G	G	G	T	G	G	G	G	G	G	G	G	G
JAX00414581	16	14374588	0	T	C	T	T	T	T	T	T	C	C	T	T	C	T	T	T	T	T	T	T	T	T	T	T	T	C	T	T	T	T	C	T	T	T	T	T	C	T	H	T	T	T	T	T	T	T
JAX00414583	16	14376182	1	C	A	C	C	C	C	C	A	A	C	A	C	C	C	C	C	C	C	C	C	C	C	C	C	C	A	C	C	C	C	C	C	C	A	C	C	C	H	H	A	C	C	C	A	H	C
JAX00414585	16	14376734	1	A	G	A	A	A	A	A	A	G	G	A	A	G	A	A	A	A	A	A	A	A	A	A	A	A	G	A	A	A	A	G	A	A	A	A	A	G	A	H	A	A	A	A	A	A	A
JAX00066697	16	14378555	0	C	T	C	C	C	C	C	T	T	T	T	C	T	C	C	C	C	C	C	C	C	C	C	C	C	T	C	C	C	C	T	C	C	T	C	C	T	H	H	T	C	C	C	T	H	C
JAX00414586	16	14379682	0	G	A	G	G	G	G	G	G	G	A	G	G	A	G	G	G	G	G	G	G	G	G	G	G	G	G	G	G	G	G	A	G	G	G	G	G	A	G	G	G	G	G	G	G	G	G
JAX00066698	16	14380789	1	A	T	A	A	A	A	A	T	T	T	T	A	T	A	A	A	A	A	A	A	A	A	A	A	A	T	A	A	A	A	T	A	A	T	A	A	T	H	H	T	A	A	A	T	H	A
JAX00414590	16	14380867	0	C	T	C	C	C	C	C	C	C	T	C	C	T	C	C	C	C	C	C	C	C	C	C	C	C	C	C	C	C	C	T	C	C	C	C	C	T	C	C	C	C	C	C	C	C	C
JAX00414591	16	14381344	1	A	T	A	A	A	A	A	T	T	T	T	A	T	A	A	A	A	A	A	A	A	A	A	A	A	T	A	A	A	A	T	A	A	T	A	A	T	H	H	T	A	A	A	T	H	A
JAX00724385	16	14384488	1	G	A	G	G	G	G	G	G	G	A	G	G	A	G	G	G	G	G	G	G	G	G	G	G	G	G	G	G	G	G	A	G	G	G	G	G	A	G	G	G	G	G	G	G	G	G
JAX00414592	16	14397401	0	A	G	A	A	A	A	A	G	G	A	G	A	A	A	A	A	A	A	A	A	A	A	A	A	A	G	A	A	A	A	A	A	A	G	A	A	A	H	H	G	A	A	A	G	H	A
JAX00414594	16	14397586	0	G	A	G	G	G	G	G	A	G	G	A	G	G	G	G	G	G	G	G	G	G	G	G	G	G	G	G	G	G	G	G	G	G	A	G	G	G	H	G	A	G	G	G	A	H	G
JAX00414595	16	14397799	1	C	T	C	C	C	C	C	T	T	C	T	C	C	C	C	C	C	C	C	C	C	C	C	C	C	T	C	C	C	C	C	C	C	T	C	C	C	H	H	T	C	C	C	T	H	C
JAX00414596	16	14404082	0	A	C	A	A	A	A	A	C	A	A	C	A	A	A	A	A	A	A	A	A	A	A	A	A	A	A	A	A	A	A	A	A	A	C	A	A	A	H	A	C	A	A	A	C	H	A
JAX00066699	16	14416765	1	C	T	C	C	C	C	C	T	T	T	T	C	T	C	C	C	C	C	C	C	C	C	C	C	C	T	C	C	C	C	T	C	C	T	C	C	T	H	H	T	C	C	C	T	H	C
JAX00414599	16	14421357	1	C	T	C	C	C	C	C	T	C	C	T	C	C	C	C	C	C	C	C	C	C	C	C	C	C	C	C	C	C	C	C	C	C	T	C	C	C	H	C	T	C	C	C	T	H	C
JAX00414600	16	14426540	0	C	A	C	C	C	C	C	A	C	C	A	C	C	C	C	C	C	C	C	C	C	C	C	C	C	C	C	C	C	C	C	C	C	A	C	C	C	H	C	A	C	C	C	A	H	C
JAX00066700	16	14434863	1	A	C	A	A	A	A	A	C	C	C	C	A	C	A	A	A	A	A	A	A	A	A	A	A	A	C	A	A	A	A	C	A	A	C	A	A	C	H	H	C	A	A	A	C	H	A
JAX00066701	16	14438641	1	G	A	G	G	G	G	G	A	A	A	A	G	A	G	G	G	G	G	G	G	G	G	G	G	G	A	G	G	G	G	A	G	G	A	G	G	A	H	H	A	G	G	G	A	H	G
JAX00066702	16	14443289	0	A	G	A	A	A	A	A	G	G	G	G	A	G	A	A	A	A	A	A	A	A	A	A	A	A	G	A	A	A	A	G	A	A	G	A	A	G	H	H	G	A	A	A	G	H	A
JAX00066704	16	14443883	0	G	A	G	G	G	G	G	G	G	A	G	G	A	G	G	H	G	G	G	G	G	G	G	G	G	G	G	G	G	G	A	G	G	G	G	G	A	G	G	G	G	G	G	G	G	G
JAX00066705	16	14494695	0	C	T	C	C	C	C	C	T	C	C	T	C	C	C	C	C	C	C	C	C	C	C	C	C	C	C	C	C	C	C	C	C	C	T	C	C	C	H	C	T	C	C	C	T	H	C
JAX00414604	16	14543001	0	A	G	A	A	A	A	A	G	A	A	G	A	A	A	A	A	A	A	A	A	A	A	A	A	A	A	A	A	A	A	A	A	A	G	A	A	A	G	A	G	A	A	A	G	H	A
JAX00414606	16	14546562	0	G	A	G	G	G	G	G	G	A	G	G	G	G	G	G	G	G	G	G	G	G	G	G	G	G	A	G	G	G	G	G	G	G	G	G	G	G	G	H	G	G	G	G	G	G	G
JAX00414607	16	14546928	0	G	A	G	G	G	G	G	A	A	G	A	G	G	G	G	G	G	G	G	G	G	G	G	G	G	A	G	G	G	G	G	G	G	A	G	G	G	H	H	A	G	G	G	A	H	G
JAX00414608	16	14547966	1	G	A	G	G	G	G	G	A	G	G	A	G	G	G	G	G	G	G	G	G	G	G	G	G	G	G	G	G	G	G	G	G	G	A	G	G	G	H	G	A	G	G	G	A	H	G
JAX00414609	16	14548128	0	C	T	C	C	C	C	C	C	C	T	C	C	T	C	C	C	C	C	C	C	C	C	C	C	C	C	C	H	C	C	T	C	C	C	C	C	T	C	C	C	C	C	C	C	C	C
JAX00414610	16	14549572	0	A	G	A	A	A	A	A	G	G	A	G	A	A	A	A	A	A	A	A	A	A	A	A	A	A	G	A	A	A	A	A	A	A	G	A	A	A	H	H	G	A	A	A	G	H	A
JAX00414611	16	14549913	1	T	C	T	T	T	T	T	C	T	T	C	T	T	T	T	T	T	T	T	T	T	T	T	T	T	T	T	T	T	T	T	T	T	C	T	T	T	H	T	C	T	T	T	C	H	T
JAX00066713	16	14584928	0	T	A	T	T	T	T	T	T	A	T	T	T	T	T	T	T	T	T	T	T	T	T	T	T	T	A	T	T	T	T	T	T	T	T	T	T	T	T	H	T	T	T	T	T	T	T
JAX00414614	16	14611897	1	A	G	A	A	A	A	A	G	A	A	G	A	A	A	A	A	A	A	A	A	A	A	A	A	A	A	A	A	A	A	A	A	A	G	A	A	A	H	A	G	A	A	A	G	H	A
JAX00414618	16	14617559	0	T	G	T	T	T	T	T	G	T	T	G	T	T	T	T	T	T	T	T	T	T	T	T	T	T	T	T	T	T	T	T	T	T	G	T	T	T	H	T	G	T	T	T	G	H	T
JAX00414619	16	14620929	1	T	C	T	T	T	T	T	C	T	T	C	T	T	T	T	T	T	T	T	T	T	T	T	T	T	T	T	T	T	T	T	T	T	C	T	T	T	H	T	C	T	T	T	C	H	T
JAX00066716	16	14620996	0	T	G	T	T	T	T	T	G	G	G	H	T	G	T	T	T	T	T	T	T	T	T	T	T	T	G	T	T	T	T	G	T	T	G	T	T	G	H	H	G	T	T	T	G	H	T
JAX00066719	16	14673133	0	C	T	C	C	C	C	C	T	C	C	T	C	C	C	C	C	C	C	C	C	C	C	C	C	C	C	C	C	C	C	C	C	C	T	C	C	C	H	C	T	C	C	C	T	H	C
JAX00066720	16	14692317	1	G	T	G	G	G	G	G	T	T	T	T	G	T	G	G	G	G	G	G	G	G	G	G	G	G	T	G	G	G	G	T	G	G	T	G	G	T	H	H	T	G	G	G	T	H	G
JAX00066722	16	14707172	0	G	A	G	G	G	G	G	A	A	A	A	G	A	G	G	G	G	G	G	G	G	G	G	G	G	A	G	G	G	G	A	G	G	A	G	G	A	H	H	A	G	G	G	A	H	G
JAX00414625	16	14709973	0	C	T	C	C	C	C	C	T	C	C	H	C	C	C	C	C	C	C	C	C	C	C	C	C	C	C	C	C	C	C	C	C	C	H	C	C	C	H	C	H	C	C	C	H	C	C
JAX00414626	16	14714807	0	A	G	A	A	A	A	A	G	A	A	G	A	A	A	A	A	A	A	A	A	A	A	A	A	A	A	A	A	A	A	A	A	A	G	A	A	A	H	A	G	A	A	A	G	H	A
JAX00414629	16	14733215	0	G	A	G	G	G	G	G	G	A	G	G	G	G	G	G	G	G	G	G	G	G	G	G	G	G	A	G	G	G	G	G	G	G	G	G	G	G	G	H	G	G	G	G	G	G	G
JAX00066723	16	14740805	1	G	A	G	G	G	G	G	G	G	A	G	G	A	G	G	G	G	G	G	G	G	G	G	G	G	G	G	G	G	G	A	G	G	G	G	G	A	G	G	G	G	G	G	G	G	G
JAX00414632	16	14745948	1	A	G	A	A	A	A	A	G	A	G	G	A	G	A	A	A	A	A	A	A	A	A	A	A	A	A	A	A	A	A	G	A	A	G	A	A	G	H	A	G	A	A	A	G	H	A
JAX00414633	16	14745998	1	C	T	C	C	C	C	C	T	C	C	T	C	C	C	C	C	C	C	C	C	C	C	C	C	C	C	C	C	C	C	C	C	C	T	C	C	C	H	C	T	C	C	C	T	H	C
JAX00066725	16	14754369	1	G	C	G	G	G	G	G	G	G	C	G	G	C	G	G	G	G	G	G	G	G	G	G	G	G	G	G	G	G	G	C	G	G	G	G	G	C	G	G	G	G	G	G	G	G	G
JAX00414639	16	14756788	0	G	A	G	G	G	G	G	A	A	A	A	G	A	G	G	G	G	G	G	G	G	G	G	G	G	A	G	G	G	G	A	G	G	A	G	G	A	H	H	A	G	G	G	A	H	G
JAX00208400	16	14762963	1	A	G	A	A	A	A	A	A	G	A	A	A	A	A	A	A	A	A	A	A	A	A	A	A	A	G	A	A	A	A	A	A	A	A	A	A	A	A	H	A	A	A	A	A	A	A
JAX00066726	16	14763480	1	C	T	C	C	C	C	C	T	C	T	T	C	T	C	C	C	C	C	C	C	C	C	C	C	C	C	C	C	C	C	T	C	C	T	C	C	T	H	C	T	C	C	C	T	H	C
JAX00066727	16	14765836	1	T	G	T	T	T	T	T	G	G	G	G	T	G	T	T	T	T	T	T	T	T	T	T	T	T	G	T	T	T	T	G	T	T	G	T	T	G	H	H	G	T	T	T	G	H	T
JAX00414642	16	14773762	0	C	T	C	C	C	C	C	T	C	T	T	C	T	C	C	C	C	C	C	C	C	C	C	C	C	C	C	C	C	C	T	C	C	T	C	C	T	H	C	T	C	C	C	T	H	C
JAX00414643	16	14773927	1	T	C	T	T	T	T	T	T	C	C	T	T	C	T	T	T	T	T	T	T	T	T	T	T	T	C	T	T	T	T	C	T	T	T	T	T	C	T	H	T	T	T	T	T	T	T
JAX00414644	16	14774031	0	C	T	C	C	C	C	C	T	C	C	T	C	C	C	C	C	C	C	C	C	C	C	C	C	C	C	C	C	C	C	C	C	C	T	C	C	C	C	C	T	C	C	C	T	C	C
JAX00066728	16	14775457	0	G	A	G	G	G	G	G	G	G	A	G	G	A	G	G	G	G	G	G	G	G	G	G	G	G	G	G	G	G	G	A	G	G	G	G	G	A	G	G	G	G	G	G	G	G	G
JAX00414645	16	14785515	0	T	C	T	T	T	T	T	T	C	T	T	T	T	T	T	T	T	T	T	T	T	T	T	T	T	C	T	T	T	T	T	T	T	T	T	T	T	T	H	T	T	T	T	T	T	T
JAX00414650	16	14803770	0	T	C	T	T	T	T	T	C	C	T	C	T	T	T	T	T	T	T	T	T	T	T	T	T	T	C	T	T	T	T	T	T	T	C	T	T	T	H	H	C	T	T	T	C	H	T
JAX00066729	16	14804708	0	G	A	A	G	G	G	G	G	G	G	G	G	G	G	G	G	G	G	G	G	H	A	G	G	A	G	G	G	G	G	G	A	G	G	G	G	G	G	H	G	A	G	G	G	G	G
JAX00208403	16	14816380	0	C	T	C	C	C	C	C	C	T	C	H	C	C	C	C	C	C	H	C	C	C	C	C	C	C	T	C	C	C	C	C	C	H	C	C	C	C	C	C	C	C	H	C	C	H	C
JAX00414653	16	14825349	1	T	A	T	T	T	T	T	A	A	T	A	T	T	T	T	T	T	T	T	T	T	T	T	T	T	A	T	T	T	T	T	T	T	A	T	T	T	H	T	A	T	T	T	A	H	T
JAX00414654	16	14843492	0	T	A	T	T	T	T	T	A	T	T	A	T	T	T	T	T	T	T	T	T	T	T	T	T	T	T	T	T	T	T	T	T	T	A	T	T	T	H	T	A	T	T	T	A	H	T
JAX00066732	16	14845536	1	G	A	G	G	G	A	A	G	G	G	G	A	G	G	A	A	G	H	G	A	G	G	G	A	G	G	A	G	A	G	G	G	A	G	A	G	G	G	G	G	G	A	G	G	H	G
JAX00066733	16	14856295	1	A	G	A	A	A	A	A	G	G	A	G	A	A	A	A	A	A	A	A	A	A	A	A	A	A	G	A	A	A	A	A	A	A	G	A	A	A	H	A	G	A	A	A	G	H	A
JAX00414659	16	14863070	1	C	T	C	C	C	C	C	C	T	C	C	C	C	C	C	C	C	C	C	C	C	C	C	C	C	T	C	C	C	C	C	C	C	C	C	C	C	C	C	C	C	C	C	C	C	C
JAX00414660	16	14874126	0	A	G	A	A	A	A	A	G	A	A	G	A	A	A	A	A	A	A	A	A	A	A	A	A	A	A	A	A	A	A	A	A	A	G	A	A	A	H	A	G	A	A	A	G	H	A
JAX00414661	16	14885523	0	C	T	C	C	C	C	C	C	T	C	C	C	C	C	C	C	C	C	C	C	C	C	C	C	C	T	C	C	C	C	C	C	C	C	C	C	C	C	C	C	C	C	C	C	C	C
JAX00066736	16	14900649	1	C	A	C	C	C	C	C	A	C	C	A	C	C	C	C	C	C	C	C	C	C	C	C	C	C	C	C	C	C	C	C	C	C	A	C	C	C	H	C	A	C	C	C	A	H	C
JAX00066737	16	14905306	1	T	G	T	T	T	T	T	G	G	T	G	T	T	T	T	T	T	T	T	T	T	T	T	T	T	G	T	T	T	T	T	T	T	G	T	T	T	H	T	G	T	T	T	G	H	T
JAX00414663	16	14915012	1	A	G	A	A	A	A	A	G	G	A	G	A	A	A	A	A	A	A	A	A	A	A	A	A	A	G	A	A	A	A	A	A	A	G	A	A	A	H	A	G	A	A	A	G	H	A
JAX00066738	16	14943568	0	C	G	C	C	C	C	C	G	C	C	G	C	C	C	C	C	C	C	C	C	C	C	C	C	C	C	C	C	C	C	C	C	C	G	C	C	C	H	C	G	C	C	C	G	H	C
JAX00066739	16	14943651	0	C	G	C	C	C	C	C	G	C	C	G	C	C	C	C	C	C	C	C	C	C	C	C	C	C	C	C	C	C	C	C	C	C	G	C	C	C	H	C	G	C	C	C	G	H	C
JAX00066740	16	14943809	0	C	T	C	C	C	C	C	C	T	C	C	C	C	C	C	C	C	C	H	C	C	C	C	C	C	T	C	C	C	C	C	C	C	C	C	C	C	C	H	C	C	C	C	C	C	C
JAX00414668	16	14965725	0	G	C	G	G	G	G	G	G	C	G	H	G	G	H	G	G	G	G	G	G	G	H	G	G	G	C	G	G	G	G	G	G	G	G	G	G	G	G	H	G	G	G	G	H	G	G
JAX00414669	16	14978834	0	C	T	C	C	C	C	C	C	T	C	C	C	C	C	C	C	C	C	C	C	C	C	C	C	C	T	C	C	C	C	C	C	C	C	C	C	C	C	H	C	C	C	C	C	C	C
JAX00414670	16	14979097	1	C	T	C	C	C	C	C	T	C	C	T	C	C	C	C	C	C	C	C	C	C	C	C	C	C	C	C	C	C	C	C	C	C	T	C	C	C	H	C	T	C	C	C	T	H	C
JAX00414677	16	15000786	0	C	A	C	C	C	C	C	C	A	C	C	C	C	C	C	C	C	C	C	C	C	C	C	C	C	A	C	C	C	C	C	C	C	C	C	C	C	C	H	C	C	C	C	C	C	C
JAX00414679	16	15001158	0	G	A	G	G	G	G	G	A	A	G	A	G	G	G	G	G	G	G	G	G	G	G	G	G	G	A	G	G	G	G	G	G	G	A	G	G	G	H	H	A	G	G	G	A	H	G
JAX00414680	16	15001277	0	A	G	A	A	A	A	A	A	G	A	A	A	A	A	A	A	A	A	A	A	A	A	A	A	A	G	A	A	A	A	A	A	A	A	A	A	A	A	H	A	A	A	A	A	A	A
JAX00414681	16	15001454	1	C	T	C	C	C	C	C	T	C	C	T	C	C	C	C	C	C	C	C	C	C	C	C	C	C	C	C	C	C	C	C	C	C	T	C	C	C	H	C	T	C	C	C	T	H	C
JAX00066746	16	15021278	1	G	C	G	G	G	G	G	C	C	G	C	G	G	G	G	G	G	G	G	G	G	G	G	G	G	C	G	G	G	G	G	G	G	C	G	G	G	H	H	C	G	G	G	C	H	G
JAX00414685	16	15021490	0	G	C	G	G	G	G	G	C	C	G	C	G	G	G	G	G	G	G	G	G	G	G	G	G	G	C	G	G	G	G	G	G	G	C	G	G	G	H	H	C	G	G	G	C	H	G
JAX00066749	16	15059568	0	A	G	A	A	A	A	A	G	A	A	G	A	A	A	A	A	A	A	A	A	A	A	A	A	A	A	A	A	A	A	A	A	A	G	A	A	A	H	A	G	A	A	A	G	H	A
JAX00414688	16	15063921	0	C	G	C	C	C	C	C	G	C	C	G	C	C	C	C	C	C	C	C	C	C	C	C	C	C	C	C	C	C	C	C	C	C	G	C	C	C	H	C	G	C	C	C	G	H	C
JAX00414689	16	15066520	0	A	C	A	A	A	A	A	C	A	A	C	A	A	A	A	A	A	A	A	A	A	A	A	A	A	A	A	A	A	A	A	A	A	C	A	A	A	A	A	C	A	A	A	C	A	A
JAX00414691	16	15071101	1	A	T	A	A	A	A	A	A	T	A	A	A	A	A	A	A	A	A	A	A	A	A	A	A	A	T	A	A	A	A	A	A	A	A	A	A	A	A	H	A	A	A	A	A	A	A
JAX00414692	16	15083145	0	G	A	G	G	G	G	G	A	G	G	A	G	G	G	G	G	G	G	G	G	G	H	H	G	G	G	H	H	G	H	G	G	G	A	G	G	G	H	H	A	G	G	G	A	H	G
JAX00414693	16	15083716	1	G	T	G	G	G	G	G	T	G	G	T	G	G	G	G	G	G	G	G	G	G	G	G	G	G	G	G	G	G	G	G	G	G	T	G	G	G	H	G	T	G	G	G	T	H	G
JAX00066750	16	15098063	1	C	A	C	C	C	C	C	C	A	C	C	C	C	C	C	C	C	C	C	C	C	C	C	C	C	A	C	C	C	C	C	C	C	C	C	C	C	C	H	C	C	C	C	C	C	C
JAX00066751	16	15098382	0	C	T	C	C	C	C	C	T	T	T	T	C	T	C	C	C	C	C	C	C	C	C	C	C	C	T	C	C	C	C	T	C	C	T	C	C	T	H	H	T	C	C	C	T	H	C
JAX00414694	16	15100743	1	G	T	G	G	G	G	G	G	T	G	G	G	G	G	G	G	G	G	G	G	G	G	G	G	G	T	G	G	G	G	G	G	G	G	G	G	G	G	H	G	G	G	G	G	G	G
JAX00066752	16	15101263	0	C	T	C	C	C	C	C	T	T	T	T	C	T	C	C	C	C	C	C	C	C	C	C	C	C	T	C	C	C	C	T	C	C	T	C	C	T	H	H	T	C	C	C	T	H	C
JAX00414696	16	15111118	1	T	C	T	T	T	T	T	T	C	T	T	T	T	T	T	T	T	T	T	T	T	T	T	T	T	C	T	T	T	T	T	T	T	T	T	T	T	T	H	T	T	T	T	T	T	T
JAX00208407	16	15113287	0	G	A	G	G	G	G	G	A	A	G	A	G	G	G	G	G	G	G	G	G	G	G	G	G	G	A	G	G	G	G	G	G	G	A	G	G	G	H	H	A	G	G	G	A	H	G
JAX00208408	16	15113582	0	G	A	G	G	G	G	G	G	A	G	G	G	G	G	G	G	G	G	G	G	G	G	G	G	G	A	G	G	G	G	G	G	G	G	G	G	G	G	A	H	G	G	G	G	G	G
JAX00066754	16	15134617	0	C	G	C	C	C	C	C	G	G	C	G	C	C	C	C	C	C	C	C	C	C	C	C	C	C	G	C	C	C	C	C	C	C	G	C	C	C	H	H	G	C	C	C	G	H	C
JAX00066755	16	15134673	0	T	C	T	T	T	T	T	C	C	T	C	T	T	T	T	T	T	T	T	T	T	T	T	T	T	C	T	T	T	T	T	T	T	C	T	T	T	H	H	C	T	T	T	C	H	T
JAX00208409	16	15157475	0	T	C	T	T	T	T	T	C	C	T	C	T	T	T	T	T	T	T	T	T	T	T	T	T	T	C	T	T	T	T	T	T	T	C	T	T	T	H	H	C	T	T	T	C	C	T
JAX00414700	16	15187477	0	A	G	A	A	A	A	A	G	A	A	G	A	A	A	A	A	A	A	A	A	A	A	A	A	A	A	A	A	A	A	A	A	A	G	A	A	A	H	A	G	A	A	A	G	H	A
JAX00414702	16	15190584	1	A	C	A	A	A	A	A	A	C	A	A	A	A	A	A	A	A	A	A	A	A	A	A	A	A	C	A	A	A	A	A	A	A	A	A	A	A	A	H	A	A	A	A	A	A	A
JAX00414704	16	15208653	1	T	C	T	T	T	T	T	C	C	T	C	T	T	T	T	T	T	T	T	T	T	T	T	T	T	C	T	T	T	T	T	T	T	C	T	T	T	H	H	C	T	T	T	C	H	T
JAX00414705	16	15208699	0	G	A	G	G	G	G	G	A	A	G	A	G	G	G	G	G	G	G	G	G	G	G	G	G	G	A	G	G	G	G	G	G	G	A	G	G	G	H	H	A	G	G	G	A	H	G
JAX00414706	16	15212537	1	T	G	T	T	T	T	T	T	G	T	T	T	T	T	T	T	T	T	T	T	T	T	T	T	T	G	T	T	T	T	T	T	T	T	T	T	T	T	H	T	T	T	T	T	T	T
JAX00414707	16	15213226	0	T	C	T	T	T	T	T	T	C	T	T	T	T	T	T	T	T	T	T	T	T	T	T	T	T	C	T	T	T	T	T	T	T	T	T	T	T	T	H	H	T	T	T	T	T	T
JAX00066760	16	15222005	0	A	G	A	A	A	A	A	G	G	A	G	A	A	A	A	A	A	A	A	A	A	A	A	A	A	G	A	A	A	A	A	A	A	G	A	A	A	H	H	G	A	A	A	G	H	A
JAX00414708	16	15224733	0	T	A	T	T	T	T	T	A	T	T	A	T	T	T	T	T	T	T	T	T	T	T	T	T	T	T	T	T	T	T	T	T	T	A	T	T	T	H	T	A	T	T	T	A	H	T
JAX00414710	16	15239411	0	C	T	C	C	C	C	C	C	T	C	C	C	C	C	C	C	C	C	C	C	C	C	C	C	C	T	C	H	C	C	C	C	C	C	C	C	C	C	H	C	C	C	C	C	C	C
JAX00066763	16	15261786	0	A	G	A	A	A	A	A	A	A	G	A	A	G	A	A	A	A	A	A	A	A	A	A	A	A	A	A	A	A	A	G	A	A	A	A	A	G	A	A	A	A	A	A	A	A	A
JAX00414711	16	15263053	0	C	T	C	C	C	C	C	T	T	T	H	C	T	C	C	C	C	C	C	C	C	C	C	C	C	T	C	C	C	C	T	C	C	T	C	C	T	H	H	T	C	C	C	T	H	C
JAX00414712	16	15263421	0	T	C	T	T	T	T	T	C	C	C	C	T	C	T	T	T	T	T	T	T	T	T	T	T	T	C	T	T	T	T	C	T	T	C	T	T	C	H	H	C	T	T	T	C	H	T
JAX00414713	16	15263759	1	A	C	A	A	A	A	A	C	C	A	C	A	A	A	A	A	A	A	A	A	A	A	A	A	A	C	A	A	A	A	A	A	A	C	A	A	A	H	H	C	A	A	A	C	H	A
JAX00066764	16	15271018	1	A	C	A	A	A	A	A	A	C	A	A	A	A	A	A	A	A	A	A	A	A	A	A	A	A	C	A	A	A	A	A	A	A	A	A	A	A	A	H	A	A	A	A	A	A	A
JAX00066767	16	15304589	0	C	T	C	C	T	C	C	C	C	T	H	C	T	T	C	H	C	H	T	C	C	C	C	C	C	H	C	C	C	C	T	C	C	C	C	T	T	H	C	C	C	C	T	C	C	C
JAX00414719	16	15314977	1	T	C	T	T	T	T	T	T	C	T	T	T	T	T	T	T	T	T	T	T	T	T	T	T	T	C	T	T	T	T	T	T	T	T	T	T	T	T	H	T	T	T	T	T	T	T
JAX00414720	16	15317385	0	A	G	A	A	A	A	A	G	G	A	G	A	A	A	A	A	A	A	A	A	A	A	A	A	A	G	A	A	A	A	A	A	A	G	A	A	A	H	H	G	A	A	A	G	H	A
JAX00066768	16	15340032	1	C	T	C	C	C	C	C	C	T	C	C	C	C	C	C	C	C	C	C	C	C	C	C	C	C	T	C	C	C	C	C	C	C	C	C	C	C	C	H	C	C	C	C	C	C	C
JAX00066769	16	15340173	1	T	C	T	T	T	T	T	T	C	T	T	T	T	T	T	T	T	T	T	T	T	T	T	T	T	C	T	T	T	T	T	T	T	T	T	T	T	T	H	T	T	T	T	T	T	T
JAX00414721	16	15340388	0	G	A	G	G	G	G	G	G	G	A	G	G	A	G	G	G	G	G	G	G	G	G	G	G	G	G	G	G	G	G	A	G	G	G	G	G	A	G	G	G	G	G	G	G	G	G
JAX00066771	16	15385249	1	A	G	A	A	A	A	A	G	G	A	G	A	A	A	A	A	A	A	A	A	A	A	A	A	A	G	A	A	A	A	A	A	A	G	A	A	A	H	H	G	A	A	A	G	H	A
JAX00414722	16	15404377	1	A	G	A	A	A	A	A	G	A	A	G	A	A	A	A	A	A	A	A	A	A	A	A	A	A	A	A	A	A	A	A	A	A	G	A	A	A	H	A	G	A	A	A	G	H	A
JAX00414723	16	15404509	0	G	A	G	G	G	G	G	A	A	G	A	G	G	G	G	G	G	G	G	G	G	G	G	G	G	A	G	G	G	G	G	G	G	A	G	G	G	H	H	A	G	G	G	A	H	G
JAX00066774	16	15405613	1	A	G	A	A	A	A	A	G	G	A	G	A	A	A	A	A	A	A	A	A	A	A	A	A	A	G	A	A	A	A	A	A	A	G	A	A	A	H	H	G	A	A	A	G	H	A
JAX00414725	16	15430908	0	T	C	T	T	T	T	T	C	T	T	C	T	T	T	T	T	T	T	T	T	T	T	T	T	T	T	T	T	T	T	T	T	T	C	T	T	T	H	T	C	T	T	T	C	H	T
JAX00414726	16	15430983	1	G	A	G	G	G	G	G	A	A	G	A	G	G	G	G	G	G	G	G	G	G	G	G	G	G	A	G	G	G	G	G	G	G	A	G	G	G	H	H	A	G	G	G	A	H	G
JAX00414728	16	15434147	1	T	A	T	T	T	T	T	A	A	T	A	T	T	T	T	T	T	T	T	T	T	T	T	T	T	A	T	T	T	T	T	T	T	A	T	T	T	H	H	A	T	T	T	A	H	T
JAX00414729	16	15434222	1	T	C	T	T	T	T	T	C	T	T	C	T	T	T	T	T	T	T	T	T	T	T	T	T	T	T	T	T	T	T	T	T	T	C	T	T	T	H	T	C	T	T	T	C	H	T
JAX00188210	16	15436447	1	C	G	G	C	G	G	G	G	G	G	G	G	G	G	G	G	C	H	G	G	H	G	C	G	G	G	G	C	G	C	G	G	G	G	G	G	G	G	G	G	G	G	G	G	G	C
JAX00066777	16	15463197	1	G	A	G	G	G	G	G	A	A	G	A	G	G	G	G	G	G	G	G	G	G	G	G	G	G	A	G	G	G	G	G	G	G	A	G	G	G	H	H	A	G	G	G	A	H	G
JAX00414732	16	15468978	0	G	A	G	G	A	G	G	A	A	A	A	G	A	A	G	G	G	G	A	G	G	G	G	G	G	A	G	G	G	G	A	G	G	A	G	A	A	A	H	A	G	G	A	A	H	G
JAX00414733	16	15488235	1	T	C	T	T	T	T	T	C	C	T	C	T	T	T	T	T	T	T	T	T	T	T	T	T	T	C	T	T	T	T	T	T	T	C	T	T	T	H	H	C	T	T	T	C	H	T
JAX00414736	16	15494426	0	C	T	C	C	C	C	C	T	T	C	H	C	C	C	C	C	C	C	C	C	C	C	C	C	C	T	C	C	C	C	C	C	C	T	C	C	C	C	H	T	C	C	C	T	C	C
JAX00066781	16	15499843	0	C	T	C	C	T	C	C	C	C	T	C	C	T	T	C	C	C	C	T	C	C	C	C	C	C	C	C	C	C	C	T	C	C	C	C	T	T	H	C	C	C	C	T	C	C	C
JAX00066782	16	15500075	1	G	C	G	G	C	G	G	G	G	C	G	G	C	C	G	G	G	G	C	G	G	G	G	G	G	G	G	G	G	G	C	G	G	G	G	C	C	H	G	G	G	G	C	G	G	G
JAX00414738	16	15500343	1	G	A	G	G	G	G	G	A	A	G	A	G	G	G	G	G	G	G	G	G	G	G	G	G	G	A	G	G	G	G	G	G	G	A	G	G	G	H	H	A	G	G	G	A	H	G
JAX00414740	16	15537791	1	G	A	G	G	G	G	G	A	G	G	A	G	G	G	G	G	G	G	G	G	G	G	G	G	G	G	G	G	G	G	G	G	G	A	G	G	G	H	G	A	G	G	G	A	H	G
JAX00414741	16	15537837	1	A	C	A	A	A	A	A	C	C	A	C	A	A	A	A	A	A	A	A	A	A	A	A	A	A	C	A	A	A	A	A	A	A	C	A	A	A	H	H	C	A	A	A	C	H	A
JAX00066783	16	15538352	0	A	G	A	A	A	A	A	G	G	A	G	A	A	A	A	A	A	A	A	A	A	A	A	A	A	G	A	A	A	A	A	A	A	G	A	A	A	H	H	G	A	A	A	G	H	A
JAX00414743	16	15545553	0	G	C	G	G	G	G	G	C	G	G	C	G	G	G	G	G	G	G	G	G	G	G	G	G	G	G	G	G	G	G	G	G	G	C	G	G	G	H	G	C	G	G	G	C	H	G
JAX00414744	16	15566287	1	A	G	A	A	A	A	A	A	G	A	A	A	A	A	A	A	A	A	A	A	A	A	A	A	A	G	A	A	A	A	A	A	A	A	A	A	A	A	H	A	A	A	A	A	A	A
JAX00414746	16	15567914	0	T	A	T	T	T	T	T	A	T	T	A	T	T	T	T	T	T	T	T	T	T	T	T	T	T	T	T	T	T	T	T	T	T	A	T	T	T	H	T	A	T	T	T	A	H	T
JAX00066786	16	15578015	1	G	T	G	G	G	G	G	T	T	G	T	G	G	G	G	G	G	G	G	G	G	G	G	G	G	T	G	G	G	G	G	G	G	T	G	G	G	H	H	T	G	G	G	T	H	G
JAX00066788	16	15583009	0	T	A	T	T	T	T	T	A	A	T	A	T	T	T	T	T	T	T	T	T	T	T	T	T	T	A	T	T	T	T	T	T	T	A	T	T	T	H	H	A	T	T	T	H	H	T
JAX00208415	16	15588255	0	G	A	G	G	G	G	G	G	A	G	G	G	G	G	G	G	G	G	G	G	G	G	G	G	G	A	G	G	G	G	G	G	G	G	G	G	G	G	G	G	G	G	G	G	G	G
JAX00208416	16	15588286	0	G	A	G	G	G	G	G	G	A	G	G	G	G	G	G	G	G	G	G	G	G	G	G	G	G	A	G	G	G	G	G	G	G	G	G	G	G	G	H	G	G	G	G	G	G	G
JAX00414747	16	15602651	0	G	A	G	G	G	G	G	A	A	G	A	G	G	G	G	G	G	G	G	G	G	G	G	G	G	A	G	G	G	G	G	G	G	A	G	G	G	H	A	A	G	G	G	A	H	G
JAX00414748	16	15611456	0	A	T	A	A	A	A	A	T	T	A	T	A	A	A	A	A	A	A	A	A	A	A	A	A	A	T	A	A	A	A	A	A	A	T	A	A	A	H	H	T	A	A	A	T	H	A
JAX00414749	16	15613501	1	A	G	A	A	A	A	A	G	G	A	G	A	A	A	A	A	A	A	A	A	A	A	A	A	A	G	A	A	A	A	A	A	A	G	A	A	A	H	H	G	A	A	A	G	H	A
JAX00414750	16	15620433	1	G	A	G	G	G	G	G	G	A	G	G	G	G	G	G	G	G	G	G	G	G	G	G	G	G	A	G	G	G	G	G	G	G	G	G	G	G	G	H	G	G	G	G	G	G	G
JAX00414752	16	15628505	1	G	A	G	G	G	G	G	G	A	G	G	G	G	G	G	G	G	G	G	G	G	G	G	G	G	A	G	G	G	G	G	G	G	G	G	G	G	G	H	G	G	G	G	G	G	G
JAX00066789	16	15629283	1	G	C	G	G	G	G	G	G	C	G	G	G	G	G	G	G	G	G	G	G	G	G	G	G	G	C	G	G	G	G	G	G	G	G	G	G	G	G	H	G	G	G	G	G	G	G
JAX00066790	16	15629363	1	T	G	T	T	T	T	T	G	G	T	G	T	T	T	T	T	T	T	T	T	T	T	T	T	T	G	T	T	T	T	T	T	T	G	T	T	T	H	H	G	T	T	T	G	H	T
JAX00066791	16	15629380	0	G	A	G	G	G	G	G	G	A	G	G	G	G	G	G	G	G	G	G	G	G	G	G	G	G	A	G	G	G	G	G	G	G	G	G	G	G	G	H	G	G	G	G	G	G	G
JAX00414753	16	15631427	0	G	A	G	G	G	G	G	G	A	G	G	G	G	G	G	G	G	G	G	G	G	G	G	G	G	A	G	G	G	G	G	G	G	G	G	G	G	G	H	G	G	G	G	G	G	G
JAX00414754	16	15652033	0	T	A	T	T	T	T	T	A	T	T	H	T	T	T	T	T	T	T	T	T	T	T	T	T	T	T	T	T	T	T	T	T	T	A	T	T	T	H	T	A	T	T	T	A	T	T
JAX00414757	16	15683567	0	A	G	A	A	A	A	A	A	G	A	H	A	A	A	A	A	A	A	A	A	A	A	A	A	A	G	A	A	A	A	A	A	A	A	A	A	A	A	H	A	A	A	A	H	A	A
JAX00208418	16	15692721	1	G	T	G	G	G	G	G	G	T	G	H	G	G	G	G	G	G	G	G	G	G	G	G	G	G	T	G	G	G	G	G	G	G	G	G	G	G	G	H	G	G	G	G	G	G	G
JAX00066795	16	15698180	1	T	C	T	T	T	T	T	T	C	T	H	T	T	T	T	T	T	T	T	T	T	T	T	T	T	C	T	T	T	T	T	T	T	T	T	T	T	T	H	T	T	T	T	T	T	T
JAX00066796	16	15698722	0	T	C	T	T	T	T	T	C	T	T	C	T	T	T	T	T	T	T	T	T	T	T	T	T	T	T	T	T	T	T	T	T	T	C	T	T	T	H	T	C	T	T	T	C	H	T
JAX00066797	16	15698848	0	A	G	A	A	A	A	A	G	A	A	G	A	A	A	A	A	A	A	A	A	A	A	A	A	A	A	A	A	A	A	A	A	A	G	A	A	A	H	A	G	A	A	A	G	H	A
JAX00414759	16	15699775	0	A	G	A	A	A	A	A	G	A	A	G	A	A	A	A	A	A	A	A	A	A	A	A	A	A	A	A	A	A	A	A	A	A	G	A	A	A	H	A	G	A	A	A	G	H	A
JAX00414760	16	15705477	0	A	G	A	A	A	A	A	G	G	A	G	A	A	A	A	A	A	A	H	A	A	A	A	A	A	G	A	A	A	A	A	A	A	G	A	A	A	H	G	H	A	A	A	G	H	A
JAX00414763	16	15713431	0	G	A	G	G	G	G	G	G	A	G	G	G	G	G	G	G	G	G	G	G	G	G	G	G	G	A	G	G	G	G	G	G	G	G	G	G	G	G	H	G	G	G	G	G	G	G
JAX00066799	16	15743085	1	T	C	T	T	T	T	T	C	C	T	C	T	T	T	T	T	T	T	T	T	T	T	T	T	T	C	T	T	T	T	T	T	T	C	T	T	T	H	H	C	T	T	T	C	H	T
JAX00066800	16	15743274	1	G	T	G	G	G	G	G	T	T	G	T	G	G	G	G	G	G	G	G	G	G	G	G	G	G	T	G	G	G	G	G	G	G	T	G	G	G	H	H	T	G	G	G	T	H	G
JAX00414765	16	15743401	0	G	A	G	G	G	G	G	G	A	G	G	G	G	G	G	G	G	G	G	G	G	G	G	G	G	A	G	G	G	G	G	G	G	G	G	G	G	G	H	G	G	G	G	G	G	G
JAX00414766	16	15751625	0	A	G	A	A	A	A	A	G	A	A	G	A	A	A	A	A	A	A	A	A	A	A	A	A	A	A	A	A	A	A	A	A	A	G	A	A	A	H	A	G	A	A	A	G	H	A
JAX00414767	16	15764211	1	T	G	T	T	T	T	T	T	G	T	T	T	T	T	T	T	T	T	T	T	T	T	T	T	T	G	T	T	T	T	T	T	T	T	T	T	T	T	H	T	T	T	T	T	T	T
JAX00208419	16	15771652	0	G	A	G	G	G	G	G	A	A	G	A	G	G	G	G	G	G	G	G	G	G	G	G	G	G	A	G	G	G	G	G	G	G	A	G	G	G	H	H	A	G	G	G	A	H	G
JAX00066802	16	15778912	0	G	A	G	G	G	G	G	A	G	G	A	G	G	G	G	G	G	G	G	G	G	G	G	G	G	G	G	G	G	G	G	G	G	A	G	G	G	G	G	A	G	G	G	A	H	G
JAX00066803	16	15779015	1	C	G	C	C	C	C	C	G	C	C	G	C	C	C	C	C	C	C	C	C	C	C	C	C	C	C	C	C	C	C	C	C	C	G	C	C	C	H	C	G	C	C	C	G	H	C
JAX00414770	16	15787117	0	G	T	G	G	G	G	G	T	T	G	T	G	G	G	G	G	G	G	G	G	G	G	G	G	G	T	G	G	G	G	G	G	G	T	G	G	G	H	H	T	G	G	G	T	H	G
JAX00414774	16	15792625	1	C	T	C	C	C	C	C	T	C	C	T	C	C	C	C	C	C	C	C	C	C	C	C	C	C	C	C	C	C	C	C	C	C	T	C	C	C	H	C	T	C	C	C	T	H	C
JAX00066804	16	15806043	0	G	A	G	G	A	G	G	G	G	G	G	G	G	H	G	G	G	G	A	G	G	G	G	G	G	G	G	G	G	G	G	G	G	G	G	H	G	G	G	G	G	G	A	G	G	G
JAX00414776	16	15808562	1	G	A	G	G	A	G	G	G	G	G	G	G	G	A	G	G	G	G	A	G	G	G	G	G	G	G	G	G	G	G	G	G	G	G	G	A	G	H	G	G	G	G	A	G	G	G
JAX00066805	16	15818597	1	G	T	G	G	T	G	G	G	G	G	G	G	G	T	G	G	G	G	T	G	G	G	G	G	G	G	G	G	G	G	G	G	G	G	G	T	G	H	G	G	G	G	T	G	G	G
JAX00414779	16	15825013	0	T	C	T	T	C	T	T	C	C	T	C	T	T	C	T	T	T	T	C	T	T	T	T	T	T	C	T	T	T	T	T	T	T	C	T	C	T	C	H	C	T	T	C	C	H	T
JAX00414780	16	15825050	0	C	T	C	C	C	C	C	T	C	C	T	C	C	C	C	C	C	C	C	C	C	C	C	C	C	C	C	C	C	C	C	C	C	T	C	C	C	H	C	T	C	C	C	T	H	C
JAX00066806	16	15829547	1	T	C	T	T	C	T	T	C	C	T	C	T	T	C	T	T	T	T	C	T	T	T	T	T	T	C	T	T	T	T	T	T	T	C	T	C	T	C	H	C	T	T	C	C	H	T
JAX00414782	16	15843946	1	C	T	C	C	C	C	C	C	C	T	C	C	T	C	C	C	C	C	C	C	C	C	C	C	C	C	C	C	C	C	T	C	C	C	C	C	T	C	C	C	C	C	C	C	C	C
JAX00414784	16	15852159	0	G	C	G	G	G	G	G	G	C	G	G	G	G	G	G	G	G	G	G	G	G	G	G	G	G	C	G	G	G	G	G	G	G	G	G	G	G	G	H	G	G	G	G	G	G	G
JAX00066807	16	15861650	0	G	A	G	G	G	G	G	A	A	G	A	G	H	G	G	G	G	G	G	G	G	G	G	G	G	A	G	G	G	G	G	G	G	A	G	G	G	H	H	A	G	G	G	A	H	G
JAX00066808	16	15862101	1	G	C	G	G	G	G	G	C	C	G	C	G	G	G	G	G	G	G	G	G	G	G	G	G	G	C	G	G	G	G	G	G	G	C	G	G	G	H	H	C	G	G	G	C	H	G
JAX00414790	16	15883798	1	G	A	G	G	G	G	G	A	G	G	A	G	G	G	G	G	G	G	G	G	G	G	G	G	G	G	G	G	G	G	G	G	G	A	G	G	G	H	G	A	G	G	G	A	H	G
JAX00066810	16	15898859	1	A	T	A	A	A	A	A	A	T	A	A	A	A	A	A	A	A	A	A	A	A	A	A	A	A	T	A	A	A	A	A	A	A	A	A	A	A	A	H	A	A	A	A	A	A	A
JAX00066811	16	15899166	1	T	A	T	T	T	T	T	T	A	T	T	T	T	T	T	T	T	T	T	T	T	T	T	T	T	A	T	T	T	T	T	T	T	T	T	T	T	T	H	T	T	T	T	T	T	T
JAX00414791	16	15904647	1	C	G	C	C	C	C	C	C	G	C	C	C	C	C	C	C	C	C	C	C	C	C	C	C	C	G	C	C	C	C	C	C	C	C	C	C	C	C	H	C	C	C	C	C	C	C
JAX00066813	16	15925092	0	A	G	A	A	A	A	A	A	G	A	A	A	A	A	A	A	A	A	A	A	A	A	A	A	A	G	A	H	A	A	A	A	A	A	A	A	A	A	H	A	A	A	A	A	A	A
JAX00066814	16	15925279	0	T	A	T	T	T	T	T	A	T	T	A	T	T	T	T	T	T	T	T	T	T	T	T	T	T	T	T	T	T	T	T	T	T	A	T	T	T	H	T	A	T	T	T	A	H	T
JAX00066815	16	15937551	1	C	T	C	C	C	C	C	C	T	C	C	C	C	C	C	C	C	C	C	C	C	C	C	C	C	T	C	C	C	C	C	C	C	C	C	C	C	C	H	C	C	C	C	C	C	C
JAX00414793	16	15974011	1	G	A	G	G	G	G	G	A	G	G	A	G	G	G	G	G	G	G	G	G	G	G	G	G	G	G	G	G	G	G	G	G	G	A	G	G	G	H	G	A	G	G	G	A	H	G
JAX00414794	16	15974164	0	T	C	T	T	T	T	T	C	T	T	C	T	T	T	T	T	T	T	T	T	T	T	T	T	T	T	T	T	T	T	T	T	T	C	T	T	T	H	T	C	T	T	T	C	H	T
JAX00414795	16	15975479	1	C	T	C	C	C	C	C	T	C	C	T	C	C	C	C	C	C	C	C	C	C	C	C	C	C	C	C	C	C	C	C	C	C	T	C	C	C	H	C	T	C	C	C	T	H	C
JAX00066816	16	15979940	1	A	G	A	A	A	A	A	A	G	A	A	A	A	A	A	A	A	A	A	A	A	A	A	A	A	G	A	A	A	A	A	A	A	A	A	A	A	A	H	A	A	A	A	A	A	A
JAX00414797	16	16002875	1	G	C	G	G	G	G	G	C	C	G	C	G	G	G	G	G	G	G	G	G	G	G	G	G	G	C	G	G	G	G	G	G	G	C	G	G	G	H	H	C	G	G	G	C	H	G
JAX00414798	16	16003649	1	A	G	A	A	A	A	A	G	A	A	G	A	A	A	A	A	A	A	A	A	A	A	A	A	A	A	A	A	A	A	A	A	A	G	A	A	A	H	A	G	A	A	A	G	H	A
JAX00208424	16	16014408	1	G	A	G	G	G	G	G	A	A	G	A	G	G	G	G	G	G	G	G	G	G	G	G	G	G	A	G	G	G	G	G	G	G	A	G	G	G	H	H	A	G	G	G	A	H	G
JAX00414799	16	16014860	1	C	T	C	C	C	C	C	T	T	C	T	C	C	C	C	C	C	C	C	C	C	C	C	C	C	T	C	C	C	C	C	C	C	T	C	C	C	H	H	T	C	C	C	T	H	C
JAX00066819	16	16018568	1	G	T	G	G	G	G	G	T	T	G	T	G	G	G	G	G	G	G	G	G	G	G	G	G	G	T	G	G	G	G	G	G	G	T	G	G	G	H	H	T	G	G	G	T	H	G
JAX00414800	16	16018644	0	T	A	T	T	T	T	T	T	A	T	T	T	T	T	T	T	T	T	T	T	T	T	T	T	T	A	T	T	T	T	T	T	T	T	T	T	T	T	H	T	T	T	T	T	T	T
JAX00414802	16	16022206	0	T	A	T	T	T	T	T	T	A	T	T	T	T	T	T	T	T	T	T	T	T	T	T	T	T	H	T	T	T	T	T	T	T	T	T	T	T	T	T	T	T	T	T	T	T	T
JAX00414804	16	16050519	1	A	G	A	A	A	A	A	G	G	A	G	A	A	A	A	A	A	A	A	A	A	A	A	A	A	G	A	A	A	A	A	A	A	G	A	A	A	H	A	G	A	A	A	G	H	A
JAX00414805	16	16050773	0	C	T	C	C	C	C	C	T	T	C	H	C	C	C	C	C	C	C	C	C	C	C	C	C	C	T	C	C	C	C	C	C	C	T	C	C	C	H	C	T	C	C	C	T	H	C
JAX00208425	16	16073321	0	C	T	C	C	C	C	C	T	T	C	T	C	C	C	C	C	C	C	C	C	C	C	C	C	C	T	C	C	C	C	C	C	C	T	C	C	C	H	C	T	C	C	C	T	H	C
JAX00066825	16	16110735	1	G	A	G	G	G	G	G	A	A	G	A	G	G	G	G	G	G	G	G	G	G	G	G	G	G	A	G	G	G	G	G	G	G	A	G	G	G	H	G	A	G	G	G	A	H	G
JAX00066827	16	16110912	1	C	T	C	C	C	C	C	T	T	C	T	C	C	C	C	C	C	C	C	C	C	C	C	C	C	T	C	C	C	C	C	C	C	T	C	C	C	H	C	T	C	C	C	T	H	C
JAX00066828	16	16138272	1	A	C	A	A	C	A	A	C	C	C	C	A	C	C	A	A	A	A	C	A	A	A	A	A	A	C	A	A	A	A	C	A	A	C	A	C	C	C	A	C	A	A	C	C	H	A
JAX00066830	16	16138721	1	T	C	T	T	T	T	T	C	C	T	C	T	T	T	T	T	T	T	T	T	T	T	T	T	T	C	T	T	T	T	T	T	T	C	T	T	T	H	T	C	T	T	T	C	H	T
JAX00066831	16	16164266	1	C	T	C	C	C	C	C	T	T	C	T	C	C	C	C	C	C	C	C	C	C	C	C	C	C	T	C	C	C	C	C	C	C	T	C	C	C	H	C	T	C	C	C	T	H	C
JAX00066832	16	16164431	1	T	A	T	T	T	T	T	A	A	T	A	T	T	T	T	T	T	T	T	T	T	T	T	T	T	A	T	T	T	T	T	T	T	A	T	T	T	H	T	A	T	T	T	A	H	T
JAX00414810	16	16167640	1	T	C	T	T	T	T	T	C	C	T	C	T	T	T	T	T	T	T	T	T	T	T	T	T	T	C	T	T	T	T	T	T	T	C	T	T	T	H	T	C	T	T	T	C	H	T
JAX00414812	16	16172257	1	A	G	A	A	A	A	A	G	A	A	G	A	A	A	A	A	A	A	A	A	A	A	A	A	A	A	A	A	A	A	A	A	A	G	A	A	A	H	A	G	A	A	A	G	H	A
JAX00414813	16	16174648	1	A	G	A	A	A	A	A	G	G	A	G	A	A	A	A	A	A	A	A	A	A	A	A	A	A	G	A	A	A	A	A	A	A	G	A	A	A	H	A	G	A	A	A	G	H	A
JAX00414814	16	16175148	1	T	C	T	T	T	T	T	C	T	T	C	T	T	T	T	T	T	T	T	T	T	T	T	T	T	T	T	T	T	T	T	T	T	C	T	T	T	H	T	C	T	T	T	C	H	T
JAX00414815	16	16176888	1	C	A	C	C	C	C	C	C	A	C	C	C	C	C	C	C	C	C	C	C	C	C	C	C	C	A	C	C	C	C	C	C	C	C	C	C	C	C	C	C	C	C	C	C	C	C
JAX00414817	16	16182640	1	T	A	T	T	T	T	T	T	A	T	T	T	T	T	T	T	T	T	T	T	T	T	T	T	T	A	T	T	T	T	T	T	T	T	T	T	T	T	T	T	T	T	T	T	T	T
JAX00066834	16	16218085	1	C	A	C	C	C	C	C	A	C	C	A	C	C	C	C	C	C	C	C	C	C	C	C	C	C	C	C	C	C	C	C	C	C	A	C	C	C	H	C	A	C	C	C	A	H	C
JAX00066836	16	16220873	1	T	C	T	T	T	T	T	T	C	T	T	T	T	T	T	T	T	T	T	T	T	T	T	T	T	C	T	T	T	T	T	T	T	T	T	T	T	T	T	T	T	T	T	T	T	T
JAX00414821	16	16225497	1	A	G	A	A	A	A	A	G	G	G	G	A	G	A	A	A	A	A	A	A	A	A	A	A	A	G	A	A	A	A	G	A	A	G	A	A	G	H	A	G	A	A	A	G	H	A
JAX00414822	16	16227476	0	C	T	C	C	C	C	C	C	T	C	C	C	C	C	C	C	C	C	C	C	C	C	C	C	C	T	C	C	C	C	C	C	C	C	C	C	C	C	H	C	C	C	C	C	C	C
JAX00414823	16	16236133	0	T	C	T	T	T	T	T	C	C	T	C	T	T	T	T	T	T	T	T	T	T	T	T	T	T	C	T	T	T	T	T	T	T	C	T	T	T	H	H	C	T	T	T	C	H	T
JAX00414824	16	16239185	0	T	C	T	T	T	T	T	T	T	C	T	T	C	T	T	T	T	T	T	T	T	T	T	T	T	T	T	T	T	T	C	T	T	T	T	T	C	T	T	T	T	T	T	T	T	T
JAX00414826	16	16246726	1	T	C	T	T	T	T	T	T	C	C	T	T	C	T	T	T	T	T	T	T	T	T	T	T	T	C	T	T	T	T	C	T	T	T	T	T	C	T	H	T	T	T	T	T	T	T
JAX00066839	16	16273753	1	A	G	A	A	G	A	A	G	G	G	G	A	G	G	A	A	A	A	G	A	A	A	A	A	A	G	A	A	A	A	G	A	A	G	A	G	G	G	H	G	A	A	G	G	H	A
JAX00414831	16	16276404	1	G	A	G	G	G	G	G	A	G	A	A	G	A	G	G	G	G	G	G	G	G	G	G	G	G	G	G	G	G	G	A	G	G	A	G	G	A	H	G	A	G	G	G	A	H	G
JAX00414833	16	16277960	1	T	C	T	T	T	T	T	T	T	C	T	T	C	T	T	T	T	T	T	T	T	T	T	T	T	T	T	T	T	T	C	T	T	T	T	T	C	T	T	T	T	T	T	T	T	T
JAX00414834	16	16278805	1	C	A	C	C	C	C	C	A	C	A	A	C	A	C	C	C	C	C	C	C	C	C	C	C	C	C	C	C	C	C	A	C	C	A	C	C	A	H	C	A	C	C	C	A	H	C
JAX00414838	16	16295088	1	C	T	C	C	C	C	C	C	T	C	C	C	C	C	C	C	C	C	C	C	C	C	C	C	C	T	C	C	C	C	C	C	C	C	C	C	C	C	H	C	C	C	C	C	C	C
JAX00066840	16	16296721	0	T	C	T	T	T	T	T	C	C	T	C	T	T	T	T	T	T	T	T	T	T	T	T	T	T	C	T	T	T	T	T	T	T	C	T	T	T	H	H	C	T	T	T	C	H	T
JAX00066843	16	16330393	0	A	G	A	A	A	A	A	G	G	A	G	A	A	A	A	A	A	A	A	A	A	A	A	A	A	G	A	A	A	A	A	A	A	G	A	A	A	H	H	G	A	A	A	G	H	A
JAX00066845	16	16338153	0	G	A	G	G	G	G	G	G	A	G	G	G	G	G	G	G	G	G	G	G	G	G	G	G	G	A	G	G	G	G	G	G	G	G	G	G	G	G	H	G	G	G	G	G	G	G
JAX00414841	16	16341895	0	G	A	G	G	G	G	G	A	G	G	H	G	G	G	G	G	G	G	G	G	G	G	G	G	G	G	G	G	G	G	G	G	G	A	G	G	G	H	G	A	G	G	G	A	H	G
JAX00208432	16	16356057	0	A	G	A	A	A	A	A	A	G	A	A	A	A	A	A	A	A	A	A	A	A	A	A	A	A	G	A	A	A	A	A	A	A	A	A	A	A	A	H	A	A	A	A	A	A	A
JAX00066846	16	16383227	1	T	A	T	T	T	T	T	A	A	T	A	T	T	T	T	T	T	T	T	T	T	T	T	T	T	A	T	T	T	T	T	T	T	A	T	T	T	H	H	A	T	T	T	A	H	T
JAX00414842	16	16390298	0	T	C	T	T	T	T	T	T	C	T	T	T	T	T	T	T	T	T	T	T	T	T	T	T	T	C	T	T	T	T	T	T	T	T	T	T	T	T	H	T	T	T	T	T	T	T
JAX00414844	16	16394906	1	A	G	A	A	A	A	A	A	G	A	A	A	A	A	A	A	A	A	A	A	A	A	A	A	A	G	A	A	A	A	A	A	A	A	A	A	A	A	H	A	A	A	A	A	A	A
JAX00414845	16	16398684	0	T	C	T	T	T	T	T	C	C	T	C	T	T	T	T	T	T	T	T	T	T	T	T	T	T	C	T	T	T	T	T	T	T	C	T	T	T	H	H	C	T	T	T	C	H	T
JAX00414846	16	16404323	1	T	C	T	T	T	T	T	C	T	T	C	T	T	T	T	T	T	T	T	T	T	T	T	T	T	T	T	T	T	T	T	T	T	C	T	T	T	H	T	C	T	T	T	C	H	T
JAX00066850	16	16420258	1	G	A	G	G	G	G	G	A	G	G	A	G	G	G	G	G	G	G	G	G	G	G	G	G	G	G	G	G	G	G	G	G	G	A	G	G	G	H	G	A	G	G	G	A	H	G
JAX00414849	16	16438012	0	T	C	T	T	T	T	T	C	C	T	C	T	T	T	T	T	T	T	T	H	T	T	T	T	T	C	T	T	T	T	T	T	T	C	T	T	T	H	H	C	T	T	T	C	H	T
JAX00066852	16	16440893	0	A	T	A	A	A	A	A	T	T	A	T	A	A	A	A	A	A	A	A	A	A	A	A	A	A	T	A	A	A	A	A	A	A	T	A	A	A	H	H	T	A	A	A	T	H	A
JAX00414850	16	16440973	1	G	A	G	G	G	G	G	G	G	A	G	G	A	G	G	G	G	G	G	G	G	G	G	G	G	G	G	G	G	G	A	G	G	G	G	G	A	G	G	G	G	G	G	G	G	G
JAX00414851	16	16460113	1	G	A	G	G	G	G	G	A	G	G	A	G	G	G	G	G	G	G	G	G	G	G	G	G	G	G	G	G	G	G	G	G	G	A	G	G	G	H	G	A	G	G	G	A	H	G
JAX00414852	16	16470184	0	C	T	C	C	C	C	C	C	T	C	C	C	C	C	C	C	C	C	C	C	C	C	C	C	C	T	C	C	C	C	C	C	C	C	C	C	C	C	H	C	C	C	C	C	C	C
JAX00414853	16	16474428	1	A	G	A	A	A	A	A	G	G	G	G	A	G	A	A	A	A	A	A	A	A	A	A	A	A	G	A	A	A	A	G	A	A	G	A	A	G	H	H	G	A	A	A	G	H	A
JAX00066856	16	16491568	1	G	A	G	G	G	G	G	G	A	G	G	G	G	G	G	G	G	G	G	G	G	G	G	G	G	A	G	G	G	G	G	G	G	G	G	G	G	G	H	G	G	G	G	G	G	G
JAX00414854	16	16498197	0	T	C	T	T	T	T	T	C	T	T	C	T	T	T	T	H	T	T	H	T	T	T	T	T	T	T	T	T	T	T	T	T	T	C	T	T	T	H	T	C	T	T	T	C	H	T
JAX00066859	16	16538525	1	T	C	T	T	T	T	T	C	C	T	C	T	T	T	T	T	T	T	T	T	T	T	T	T	T	C	T	T	T	T	T	T	T	C	T	T	T	H	H	C	T	T	T	C	H	T
JAX00414856	16	16538717	1	G	T	G	G	G	G	G	G	T	G	G	G	G	G	G	G	G	G	G	G	G	G	G	G	G	T	G	G	G	G	G	G	G	G	G	G	G	G	H	G	G	G	G	G	G	G
JAX00066860	16	16540174	0	G	A	G	G	G	G	G	G	A	G	G	G	G	G	G	G	G	G	G	G	G	G	G	G	G	A	G	G	G	G	G	G	G	G	G	G	G	G	H	G	G	G	G	G	G	G
JAX00414859	16	16549162	1	C	T	C	C	C	C	C	C	C	T	C	C	T	C	C	C	C	C	C	C	C	C	C	C	C	C	C	C	C	C	T	C	C	C	C	C	T	C	C	C	C	C	C	C	C	C
JAX00414860	16	16549228	1	A	G	A	A	A	A	A	G	G	G	G	A	G	A	A	A	A	A	A	A	A	A	A	A	A	G	A	A	A	A	G	A	A	G	A	A	G	H	H	G	A	A	A	G	H	A
JAX00414862	16	16559465	1	C	T	C	C	C	C	C	C	T	C	C	C	C	C	C	C	C	C	C	C	C	C	C	C	C	T	C	C	C	C	C	C	C	C	C	C	C	C	H	C	C	C	C	C	C	C
JAX00414863	16	16559786	1	C	T	C	C	C	C	C	C	T	C	C	C	C	C	C	C	C	C	C	C	C	C	C	C	C	T	C	C	C	C	C	C	C	C	C	C	C	C	H	C	C	C	C	C	C	C
JAX00414864	16	16560280	1	A	G	A	A	A	A	A	G	G	A	G	A	A	A	A	A	A	A	A	A	A	A	A	A	A	G	A	A	A	A	A	A	A	G	A	A	A	H	H	G	A	A	A	G	H	A
JAX00414865	16	16560406	1	C	G	C	C	C	C	C	C	G	C	C	C	C	C	C	C	C	C	C	C	C	C	C	C	C	G	C	C	C	C	C	C	C	C	C	C	C	C	H	C	C	C	C	C	C	C
JAX00066864	16	16621342	1	T	A	T	T	T	T	T	A	T	T	A	T	T	T	T	T	T	T	T	T	T	T	T	T	T	T	T	T	T	T	T	T	T	A	T	T	T	H	T	A	T	T	T	A	H	T
JAX00066865	16	16621410	1	G	A	G	G	G	G	G	A	A	A	A	G	A	G	G	G	G	G	G	G	G	G	G	G	G	A	G	G	G	G	A	G	G	A	G	G	A	H	H	A	G	G	G	A	H	G
JAX00066866	16	16621592	1	G	A	G	G	G	G	G	G	G	A	G	G	A	G	G	G	G	G	G	G	G	G	G	G	G	G	G	G	G	G	A	G	G	G	G	G	A	G	G	G	G	G	G	G	G	G
JAX00414867	16	16621632	1	C	T	C	C	C	C	C	T	C	C	T	C	C	C	C	C	C	C	C	C	C	C	C	C	C	C	C	C	C	C	C	C	C	T	C	C	C	H	C	T	C	C	C	T	H	C
JAX00414869	16	16627669	1	A	G	A	A	A	A	A	G	G	G	G	A	G	A	A	A	A	A	A	A	A	A	A	A	A	G	A	A	A	A	G	A	A	G	A	A	G	H	H	G	A	A	A	G	H	A
JAX00066869	16	16658592	0	T	C	T	T	T	T	T	C	T	T	C	T	T	T	T	T	T	T	T	T	T	T	T	T	T	T	T	T	T	T	T	T	T	C	T	T	T	C	T	C	T	T	T	C	H	T
JAX00414871	16	16671639	1	G	A	G	G	G	G	G	A	A	G	A	G	G	G	G	G	G	G	G	G	G	G	G	G	G	A	G	G	G	G	G	G	G	A	G	G	G	H	H	A	G	G	G	A	H	G
JAX00414872	16	16673105	0	T	C	T	T	T	T	T	T	C	T	T	T	T	T	T	T	T	T	T	T	T	T	T	T	T	C	T	T	T	T	T	T	T	T	T	T	T	T	T	T	T	T	T	T	T	T
JAX00414874	16	16680341	1	A	G	A	A	A	A	A	G	G	G	G	A	G	A	A	A	A	A	A	A	A	A	A	A	A	G	A	A	A	A	G	A	A	G	A	A	G	H	H	G	A	A	A	G	H	A
JAX00414875	16	16680568	1	G	T	G	G	G	G	G	G	G	T	G	G	T	G	G	G	G	G	G	G	G	G	G	G	G	G	G	G	G	G	T	G	G	G	G	G	T	G	G	G	G	G	G	G	G	G
JAX00414876	16	16680580	0	G	A	G	G	G	G	G	G	A	G	G	G	G	G	G	G	G	G	G	G	G	G	G	G	G	A	G	G	G	G	G	G	G	G	G	G	G	G	H	G	G	G	G	G	G	G
JAX00066870	16	16699261	0	G	A	G	G	G	G	G	A	A	G	A	G	G	G	G	G	G	G	G	G	G	G	G	G	G	A	G	G	G	G	G	G	G	A	G	G	G	H	H	A	G	G	G	A	H	G
JAX00066872	16	16699674	1	G	A	G	G	G	G	G	G	A	G	G	G	G	G	G	G	G	G	G	G	G	G	G	G	G	A	G	G	G	G	G	G	G	G	G	G	G	G	H	G	G	G	G	G	G	G
JAX00414878	16	16707436	0	T	G	T	T	T	T	T	G	T	T	G	T	T	T	T	T	T	T	T	T	T	T	T	T	T	T	T	T	T	T	T	T	T	G	T	T	T	H	T	G	T	T	T	G	H	T
JAX00414879	16	16707634	0	C	T	C	C	C	C	C	C	T	C	C	C	C	C	C	C	C	C	C	C	C	C	C	C	C	T	C	C	C	C	C	C	C	C	C	C	C	C	H	C	C	C	C	C	C	C
JAX00414881	16	16708145	0	C	T	C	C	C	C	C	C	T	C	C	C	C	C	C	C	C	C	C	C	C	C	C	C	C	T	C	C	C	C	C	C	C	C	C	C	C	C	H	C	C	C	C	C	C	C
JAX00208439	16	16775746	1	G	A	G	G	G	G	G	G	A	G	G	G	G	G	G	G	G	G	G	G	G	G	G	G	G	A	G	G	G	G	G	G	G	G	G	G	G	G	H	G	G	G	G	G	G	G
JAX00066877	16	16778583	1	C	A	C	C	C	C	C	A	A	C	A	C	C	C	C	C	C	C	C	C	C	C	C	C	C	A	C	C	C	C	C	C	C	A	C	C	C	H	H	A	C	C	C	A	H	C
JAX00066878	16	16781276	1	G	A	G	G	G	G	G	A	A	G	A	G	G	G	G	G	G	G	G	G	G	G	G	G	G	A	G	G	G	G	G	G	G	A	G	G	G	H	H	A	G	G	G	A	H	G
JAX00208441	16	16789416	1	G	A	G	G	G	G	G	A	A	G	A	G	G	G	G	G	G	G	G	G	G	G	G	G	G	A	G	G	G	G	G	G	G	A	G	G	G	H	H	A	G	G	G	A	H	G
JAX00414887	16	16800265	0	C	T	C	C	C	C	C	C	C	T	C	C	T	C	C	C	C	C	C	C	C	C	C	C	C	C	C	C	C	C	T	C	C	C	C	C	T	C	C	C	C	C	C	C	C	C
JAX00414888	16	16800953	0	A	G	A	A	A	A	A	G	G	A	G	A	A	A	A	A	A	A	A	A	A	A	A	A	A	G	A	A	A	A	A	A	A	G	A	A	A	H	H	G	A	A	A	G	H	A
JAX00066879	16	16819444	1	A	C	A	A	A	A	A	A	C	A	A	A	A	A	A	A	A	A	A	A	A	A	A	A	A	C	A	A	A	A	A	A	A	A	A	A	A	A	H	A	A	A	A	A	A	A
JAX00414892	16	16844816	0	A	G	A	A	A	A	A	G	A	A	G	A	A	A	A	A	A	A	A	A	A	A	A	A	A	A	A	A	A	A	A	A	A	G	A	A	A	H	A	G	A	A	A	G	H	A
JAX00066882	16	16846165	1	G	C	G	G	G	G	G	G	C	G	G	G	G	G	G	G	G	G	G	G	G	G	G	G	G	C	G	G	G	G	G	G	G	G	G	G	G	G	H	G	G	G	G	G	G	G
JAX00066883	16	16853867	0	G	A	G	G	G	G	G	A	A	G	A	G	G	G	G	G	G	G	G	G	G	G	G	G	G	A	G	G	G	G	G	G	G	A	G	G	G	H	H	A	G	G	G	A	H	G
JAX00066884	16	16871214	1	C	T	C	C	C	C	C	T	T	C	T	C	C	C	C	C	C	C	C	C	C	C	C	C	C	T	C	C	C	C	C	C	C	T	C	C	C	H	H	T	C	C	C	T	H	C
[truncated: 11,611 more rows]
[truncated: 127 more columns]
