# Supplementary material for: Genetic Analysis of Hematological Parameters in Incipient Lines of the Collaborative Cross
Source: G3 (Bethesda). 2012 Feb 1;2(2):157–65. doi: 10.1534/g3.111.001776 (PMC3284323; doi:10.1534/g3.111.001776)
Supplement: Supporting Information [file supp_2.2.157_TableS2.zip › chr17.csv]

id	chr	position	array	call0	call2	B/J	C57BL/6J	129/SvlmJ	NOD/LtJ	NZO/LtJ	CAST/EiJ	PWK/PhJ.2	WSB/EiJ	OR13m69	OR205m51	OR549m62	OR857m67	OR941m72	OR1390m66	OR1519m154	OR1536m143	OR2020m60	OR829m74	OR1122m139	OR125m64	OR190m55	OR220m52	OR291m157	OR380m69	OR489m79	OR555m52	OR559m152	OR699m69	OR779m146	OR822m147	OR896m61	OR940m160	OR1246m70	OR1401m157	OR1427m53	OR2075m59	OR2168m52	OR773m68	OR3594m47	OR3066m50	OR5066m143	OR3289m52	OR5049m130	OR5154m140
JAX00429550	17	3016251	1	C	T	C	C	C	C	C	C	T	C	C	C	C	C	H	C	C	C	C	C	C	C	C	C	C	C	C	C	C	T	C	C	C	C	C	T	C	C	C	T	C	C	C	C	C	C
JAX00429551	17	3017876	0	T	A	T	T	T	T	T	A	T	T	T	T	T	H	T	H	T	H	T	T	T	T	A	H	T	T	T	A	T	T	T	T	T	T	T	T	T	A	T	T	T	T	T	T	H	A
JAX00429552	17	3027073	0	A	G	A	A	G	A	A	A	A	A	H	G	H	A	A	H	G	A	A	A	A	A	A	H	A	A	A	A	A	A	G	A	A	A	A	A	A	A	A	A	A	A	A	A	A	A
JAX00072960	17	3027910	0	T	C	C	T	C	T	T	C	C	T	C	C	H	C	C	C	C	T	T	T	T	T	C	C	C	T	T	C	T	C	C	T	T	T	T	C	C	C	T	C	T	T	T	T	H	C
JAX00072964	17	3060356	0	C	A	A	C	C	C	C	C	C	C	A	C	C	C	H	C	C	C	C	C	C	C	C	C	A	C	C	C	C	C	C	C	C	C	C	C	A	C	C	C	C	C	C	C	C	C
JAX00072965	17	3060429	0	T	C	C	T	C	T	T	C	C	T	C	C	H	H	C	C	C	T	T	T	T	T	C	C	C	T	T	C	T	C	C	T	T	T	T	C	C	C	T	C	T	T	T	T	H	C
JAX00429561	17	3100372	0	G	A	G	G	G	G	G	G	A	G	G	G	G	G	H	G	G	G	G	G	G	G	G	G	G	G	G	G	G	A	G	G	G	G	G	A	G	G	G	A	G	G	G	G	G	G
JAX00072966	17	3100963	1	C	T	C	C	T	C	C	C	C	C	C	T	H	C	C	H	T	C	C	C	C	C	C	H	C	C	C	C	C	C	T	C	C	C	C	C	C	C	C	C	C	C	C	C	C	C
JAX00072968	17	3108093	1	C	A	A	C	A	C	C	A	A	C	A	A	H	H	A	A	A	C	C	C	C	C	A	A	A	C	C	A	C	A	A	C	C	C	C	A	A	A	C	A	C	C	C	C	H	A
JAX00210294	17	3109346	0	A	C	A	A	A	A	A	A	C	A	A	A	A	A	H	A	A	A	A	A	A	A	A	A	A	A	A	A	A	C	A	A	A	A	A	C	A	A	A	C	A	A	A	A	A	A
JAX00429562	17	3118832	0	A	G	A	A	A	A	A	G	A	A	A	A	A	H	A	H	A	A	A	A	A	A	G	H	A	A	A	G	A	A	A	A	A	A	A	A	A	G	A	A	A	A	A	A	H	G
JAX00429568	17	3130339	1	G	A	A	G	A	G	G	A	A	G	A	A	H	H	A	A	A	G	G	G	G	G	A	A	A	G	G	A	G	A	A	G	G	G	G	A	A	A	G	A	G	G	G	G	H	A
JAX00429569	17	3131631	1	A	C	C	A	C	A	A	A	A	A	C	C	H	A	H	H	C	A	A	A	A	A	A	H	C	A	A	A	A	A	C	A	A	A	A	A	C	A	A	A	A	A	A	A	A	A
JAX00072969	17	3135696	0	A	G	G	A	G	A	A	G	A	A	G	G	H	H	H	G	G	A	A	A	A	A	G	G	G	A	A	G	A	A	G	A	A	A	A	A	G	G	A	A	A	A	A	A	H	G
JAX00072971	17	3141982	0	C	T	T	C	T	C	C	C	C	C	T	T	H	C	H	H	T	C	C	C	C	C	C	H	T	C	C	C	C	C	T	C	C	C	C	C	T	C	C	C	C	C	C	C	C	C
JAX00429570	17	3144545	1	C	G	C	C	G	C	C	G	C	C	C	G	H	H	C	G	G	C	C	C	C	C	G	G	C	C	C	G	C	C	G	C	C	C	C	C	C	G	C	C	C	C	C	C	H	G
JAX00429572	17	3145058	1	G	A	G	G	G	G	G	A	G	G	G	G	G	H	G	H	G	G	G	G	G	G	A	H	G	G	G	A	G	G	G	G	G	G	G	G	G	A	G	G	G	G	G	G	H	A
JAX00429573	17	3152926	0	C	G	C	C	G	C	C	G	G	C	C	G	H	H	H	G	G	C	C	C	C	C	G	G	C	C	C	G	C	G	G	C	C	C	C	G	C	G	C	G	C	C	C	C	H	G
JAX00429574	17	3157047	1	C	G	C	C	G	C	C	G	C	C	C	G	H	H	C	G	G	C	C	C	C	C	G	G	C	C	C	G	C	C	G	C	C	C	C	C	C	G	C	C	C	C	C	C	H	G
JAX00429575	17	3157075	0	T	C	T	T	C	T	T	T	T	T	T	C	H	T	T	H	C	T	T	T	T	T	T	H	T	T	T	T	T	T	C	T	T	T	T	T	T	T	T	T	T	T	T	T	T	T
JAX00429576	17	3159083	1	A	G	A	A	A	A	A	A	G	A	A	A	A	A	H	A	A	A	A	A	A	A	A	A	A	A	A	A	A	G	A	A	A	A	A	G	A	A	A	G	A	A	A	A	A	A
JAX00429578	17	3165751	0	A	C	A	A	C	A	A	C	C	A	A	H	H	A	H	C	C	A	A	A	A	A	C	C	A	A	A	C	A	C	C	A	A	A	A	C	A	C	A	C	A	A	A	A	H	C
JAX00072972	17	3180356	1	G	A	A	G	G	G	G	G	A	A	A	G	G	G	A	G	G	A	A	G	A	G	G	G	A	G	A	G	G	A	G	A	G	G	H	A	A	G	A	A	H	G	G	A	G	G
JAX00429579	17	3182792	0	C	T	C	C	C	C	C	C	T	C	H	C	C	C	H	C	C	C	C	C	C	C	C	C	C	C	C	C	C	T	C	C	C	C	C	T	C	C	C	H	C	C	C	C	C	C
JAX00429580	17	3182812	1	T	C	T	T	T	T	T	T	T	C	T	T	T	T	T	T	T	C	C	T	C	T	T	T	T	T	C	T	T	T	T	C	T	T	H	T	T	T	C	T	H	T	T	C	T	T
JAX00072973	17	3184302	1	A	G	G	A	A	A	A	G	G	G	G	A	A	H	G	H	A	G	G	A	G	A	G	H	G	A	G	G	A	G	A	G	A	A	H	G	G	G	G	G	H	A	A	G	H	G
JAX00429581	17	3185282	0	G	A	A	G	G	G	G	G	G	G	A	G	G	G	G	G	G	G	G	G	G	G	G	G	A	G	G	G	G	G	G	G	G	G	G	G	A	G	G	G	G	G	G	G	G	G
JAX00072974	17	3185885	0	C	T	T	C	C	C	C	C	C	C	T	C	C	C	H	C	C	C	C	C	C	C	C	C	T	C	C	C	C	C	C	C	C	C	C	C	T	C	C	C	C	C	C	C	C	C
JAX00429585	17	3187356	1	C	T	C	C	C	C	C	C	T	C	C	C	C	C	H	C	C	C	C	C	C	C	C	C	C	C	C	C	C	T	C	C	C	C	C	T	C	C	C	T	C	C	C	C	C	C
JAX00429586	17	3187385	0	C	T	T	C	C	C	C	T	T	T	T	C	C	H	T	H	C	T	T	C	T	C	T	H	T	C	T	T	C	T	C	T	C	C	H	T	T	T	T	T	H	C	C	T	H	T
JAX00429587	17	3193223	0	T	C	T	T	T	T	T	T	T	C	T	T	T	T	T	T	T	H	H	T	C	T	T	T	T	T	C	T	T	T	T	C	T	T	H	T	T	T	C	T	H	T	T	C	T	T
JAX00429589	17	3198246	1	A	C	C	A	C	A	A	C	C	C	C	C	H	H	C	C	C	C	C	A	C	A	C	C	C	A	C	C	A	C	C	C	A	A	H	C	C	C	C	C	H	A	A	C	H	C
JAX00429590	17	3200372	1	G	A	G	G	G	G	G	A	G	G	G	G	G	H	G	H	G	G	G	G	G	G	A	H	G	G	G	A	G	G	G	G	G	G	G	G	G	A	G	G	G	G	G	G	H	A
JAX00429591	17	3206410	1	G	T	T	G	G	G	G	G	G	G	T	G	G	G	H	G	G	G	G	G	G	G	G	G	T	G	G	G	G	G	G	G	G	G	G	G	T	G	G	G	G	G	G	G	G	G
JAX00429592	17	3206518	1	A	G	G	A	A	A	A	G	A	A	G	A	A	H	H	H	A	A	A	A	A	A	G	H	G	A	A	G	A	A	A	A	A	A	A	A	G	G	A	A	A	A	A	A	H	G
JAX00429593	17	3206715	0	T	C	T	T	T	T	T	C	C	T	T	T	T	H	H	H	T	T	T	T	T	T	C	H	T	T	T	C	T	C	T	T	T	T	T	C	T	C	T	C	T	T	T	T	H	C
JAX00072975	17	3208578	0	T	C	C	T	T	T	T	C	C	C	C	T	T	H	C	H	T	C	C	T	C	T	C	H	C	T	C	C	T	C	T	C	T	T	H	C	C	C	C	C	H	T	T	C	H	C
JAX00429595	17	3209838	0	C	A	A	C	C	C	C	A	A	C	H	C	C	H	A	H	C	C	C	C	C	C	A	H	A	C	C	A	C	A	C	C	C	C	C	A	A	A	C	A	C	C	C	C	H	A
JAX00429597	17	3213392	1	T	C	C	T	C	T	T	C	C	C	C	C	H	H	C	C	C	C	C	T	C	T	C	C	C	T	C	C	T	C	C	C	T	T	H	C	C	C	C	C	H	T	T	C	H	C
JAX00429598	17	3213653	0	A	G	A	A	A	A	A	G	G	A	A	A	A	H	H	H	A	A	A	A	A	A	G	H	A	A	A	G	A	G	A	A	A	A	A	G	A	G	A	G	A	A	A	A	H	G
JAX00072976	17	3215737	1	A	G	G	A	G	A	A	G	G	G	G	G	H	H	G	G	G	G	G	A	G	A	G	G	G	A	G	G	A	G	G	G	A	A	H	G	G	G	G	G	H	A	A	G	H	G
JAX00072977	17	3215862	1	A	G	G	A	G	A	A	G	G	G	G	G	H	H	G	G	G	G	G	A	G	A	G	G	G	A	G	G	A	G	G	G	A	A	H	G	G	G	G	G	H	A	A	G	H	G
JAX00429601	17	3236978	0	G	A	G	G	G	A	G	G	G	G	G	G	H	G	G	G	G	G	G	G	G	G	G	G	G	A	G	G	A	G	G	G	A	G	G	G	G	G	G	G	G	A	G	G	H	G
JAX00210298	17	3249187	0	G	A	G	G	G	A	G	G	G	G	G	G	H	G	G	G	G	G	G	G	G	G	G	G	G	A	G	G	A	G	G	G	A	G	G	G	G	G	G	G	G	A	G	G	H	G
JAX00429602	17	3252927	0	C	G	C	C	C	C	C	G	C	C	C	C	C	H	C	H	C	C	C	C	C	C	G	H	C	C	C	G	C	C	C	C	C	C	C	C	C	G	C	C	C	C	C	C	H	G
JAX00072979	17	3254945	0	T	C	C	T	C	C	T	C	C	C	C	C	C	H	C	C	C	C	C	T	C	T	C	C	C	C	C	C	C	C	C	C	C	T	H	C	C	C	C	C	H	C	T	C	C	C
JAX00072980	17	3262145	1	G	A	G	G	A	G	G	G	G	A	G	A	H	G	G	H	A	A	A	G	A	G	G	H	G	G	A	G	G	G	A	A	G	G	H	G	G	G	A	G	H	G	G	A	G	G
JAX00429604	17	3292516	1	A	G	A	A	A	G	A	A	G	A	A	A	H	A	H	A	A	A	A	A	A	A	A	A	A	G	A	A	G	G	A	A	G	A	A	G	A	A	A	G	A	G	A	A	H	A
JAX00429606	17	3293547	1	A	G	G	A	G	G	A	G	G	A	G	G	G	H	G	G	G	A	A	A	A	A	G	G	G	G	A	G	G	G	G	A	G	A	A	G	G	G	A	G	A	G	A	A	G	G
JAX00429607	17	3293590	1	G	A	G	G	A	A	G	A	A	G	G	A	A	H	H	A	A	G	G	G	G	G	A	A	G	A	G	A	A	A	A	G	A	G	G	A	G	A	G	A	G	A	G	G	A	A
JAX00429608	17	3293651	0	A	T	A	A	T	A	A	A	A	A	A	T	H	A	A	H	T	A	A	A	A	A	A	H	A	A	A	A	A	A	T	A	A	A	A	A	A	A	A	A	A	A	A	A	A	A
JAX00429609	17	3293711	0	A	G	A	A	G	A	A	A	A	A	A	G	H	A	A	H	G	A	A	A	A	A	H	H	A	A	A	H	A	A	G	A	A	A	A	A	A	A	A	A	A	A	A	A	A	A
JAX00429611	17	3293903	1	C	G	C	C	G	C	C	C	C	C	C	G	H	C	C	H	G	C	C	C	C	C	C	H	C	C	C	C	C	C	G	C	C	C	C	C	C	C	C	C	C	C	C	C	C	C
JAX00429612	17	3294093	1	C	T	C	C	T	C	C	T	C	C	C	T	H	H	C	T	T	C	C	C	C	C	T	T	C	C	C	T	C	C	T	C	C	C	C	C	C	T	C	C	C	C	C	C	H	T
JAX00210299	17	3294292	1	A	G	A	A	G	G	A	G	G	A	A	G	G	H	H	G	G	A	A	A	A	A	G	G	A	G	A	G	G	G	G	A	G	A	A	G	A	G	A	G	A	G	A	A	G	G
JAX00429613	17	3295223	1	T	C	T	T	C	C	T	T	C	T	T	C	C	T	H	H	C	T	T	T	T	T	T	H	T	C	T	T	C	C	C	T	C	T	T	C	T	T	T	C	T	C	T	T	H	T
JAX00429614	17	3295361	1	C	T	C	C	T	C	C	T	C	C	C	T	H	H	C	T	T	C	C	C	C	C	T	T	C	C	C	T	C	C	T	C	C	C	C	C	C	T	C	C	C	C	C	C	H	T
JAX00429615	17	3295387	0	G	A	G	G	G	G	G	G	G	A	H	G	G	G	H	G	G	A	A	G	A	G	G	G	G	G	A	G	G	G	G	A	G	G	G	G	G	G	A	G	H	G	G	A	G	G
JAX00429616	17	3295672	1	G	A	G	G	G	G	G	G	G	A	G	G	G	G	G	G	G	A	A	G	A	G	G	G	G	G	A	G	G	G	G	A	G	G	H	G	G	G	A	G	H	G	G	A	G	G
JAX00429619	17	3296080	1	G	A	G	G	G	A	G	A	A	G	G	G	H	H	H	H	G	G	G	G	G	G	A	H	G	A	G	A	A	A	G	G	A	G	G	A	G	A	G	A	G	A	G	G	A	A
JAX00072982	17	3296331	0	C	T	C	C	T	T	C	T	T	T	C	T	T	T	H	T	T	T	T	C	T	C	T	T	C	T	T	T	T	T	T	T	T	C	H	T	C	T	T	T	H	T	C	T	T	T
JAX00429621	17	3296755	0	G	A	G	G	G	G	G	A	G	G	G	G	G	H	G	H	G	G	G	G	G	G	A	H	G	G	G	A	G	G	G	G	G	G	G	G	G	A	G	G	G	G	G	G	H	A
JAX00429624	17	3297520	1	A	G	A	A	G	G	A	G	G	A	A	G	G	H	H	G	G	A	A	A	A	A	G	G	A	G	A	G	G	G	G	A	G	A	A	G	A	G	A	G	A	G	A	A	G	G
JAX00429625	17	3313529	1	C	T	C	C	C	C	C	C	T	C	C	C	C	C	H	C	C	C	C	C	C	C	C	C	C	C	C	C	C	T	C	C	C	C	C	T	C	C	C	T	C	C	C	C	C	C
JAX00072983	17	3314843	0	C	G	G	C	C	G	C	G	G	G	G	C	C	C	G	C	C	G	G	C	G	C	G	C	G	G	G	G	G	G	C	G	G	C	C	G	G	G	G	G	H	G	C	G	G	G
JAX00429630	17	3318323	0	C	T	C	C	T	C	C	C	C	C	C	T	H	C	C	H	T	C	C	C	C	C	C	H	C	C	C	C	C	C	T	C	C	C	C	C	C	C	C	C	C	C	C	C	C	C
JAX00429631	17	3318350	0	A	C	A	A	C	C	A	C	C	A	A	C	C	A	H	C	C	A	A	A	A	A	C	C	A	C	A	C	C	C	C	A	C	A	A	C	A	C	A	C	A	C	A	A	C	C
JAX00429635	17	3319678	1	T	C	T	T	C	T	T	T	T	T	T	C	H	T	T	H	C	T	T	T	T	T	T	H	T	T	T	T	T	T	C	T	T	T	T	T	T	T	T	T	T	T	T	T	T	T
JAX00429636	17	3319709	0	G	T	G	G	G	T	G	G	G	G	G	G	G	G	G	G	G	G	G	G	G	G	G	G	G	H	G	G	T	G	G	G	T	G	G	G	G	G	G	G	G	T	G	G	H	G
JAX00429637	17	3324650	0	A	G	G	A	G	G	A	G	G	G	G	G	G	H	G	G	G	G	G	A	G	A	G	G	G	G	G	G	G	G	G	G	G	A	H	G	G	G	G	G	H	G	A	G	G	G
JAX00429639	17	3325132	0	A	G	A	A	A	G	A	A	G	A	A	A	H	A	H	A	A	A	A	A	A	A	A	A	A	G	A	A	G	G	A	A	G	A	A	G	A	A	A	G	A	G	A	A	H	A
JAX00429640	17	3325616	1	C	T	C	C	C	C	C	T	C	C	C	C	C	H	C	H	C	C	C	C	C	C	T	H	C	C	C	T	C	C	C	C	C	C	C	C	C	T	C	C	C	C	C	C	H	T
JAX00072984	17	3339136	1	G	A	A	G	G	G	G	A	G	G	A	G	G	H	H	H	G	G	G	G	G	G	A	H	A	G	G	A	G	G	G	G	G	G	G	G	A	A	G	G	G	G	G	G	H	A
JAX00429644	17	3351679	0	T	C	T	T	C	T	T	C	T	T	T	C	H	H	T	C	C	T	T	T	T	T	C	C	T	T	T	C	T	T	C	T	T	T	T	T	T	C	T	T	T	T	T	T	H	C
JAX00429646	17	3352506	0	A	T	A	A	A	T	A	T	T	A	A	A	H	H	H	H	A	A	A	A	A	A	T	H	A	T	A	T	T	T	A	A	T	A	A	T	A	T	A	T	A	T	A	A	T	T
JAX00072986	17	3355150	1	C	T	T	C	T	T	C	C	T	C	T	T	T	C	T	H	T	C	C	C	C	C	C	H	T	T	C	C	T	T	T	C	T	C	C	T	T	C	C	T	C	T	C	C	H	C
JAX00188336	17	3355176	1	T	C	C	T	C	C	T	C	C	T	C	C	C	H	C	C	C	T	T	T	T	T	C	C	C	C	T	C	C	C	C	T	C	T	T	C	C	C	T	C	T	C	T	T	C	C
JAX00429648	17	3357660	0	G	A	G	G	A	G	G	G	G	G	G	A	H	G	G	A	A	G	G	G	G	G	G	A	G	G	G	G	G	G	A	G	G	G	G	G	G	G	G	G	G	G	G	G	G	G
JAX00072987	17	3371832	1	A	C	C	A	A	C	A	C	C	C	C	A	H	H	C	A	A	C	C	A	C	A	C	A	C	C	C	C	C	C	A	C	C	A	H	C	C	C	C	C	H	C	A	C	C	C
JAX00429655	17	3376532	1	A	G	A	A	A	G	A	G	G	A	A	A	H	H	H	A	A	A	A	A	A	A	G	A	A	G	A	G	G	G	A	A	G	A	A	G	A	G	A	G	A	G	A	A	G	G
JAX00429656	17	3376978	1	A	G	G	A	A	G	A	G	G	G	G	A	H	H	G	A	A	G	G	A	G	A	G	A	G	G	G	G	G	G	A	G	G	A	H	G	G	G	G	G	H	G	A	G	G	G
JAX00429657	17	3377532	0	G	A	G	G	G	A	G	G	A	G	G	G	H	G	H	G	G	G	G	G	G	G	G	G	G	A	G	G	A	A	G	G	A	G	G	A	G	G	G	A	G	A	G	G	H	G
JAX00210300	17	3379744	0	C	T	C	C	C	T	C	T	T	C	C	C	H	H	H	C	C	C	C	C	C	C	T	C	C	T	C	T	T	T	C	C	T	C	C	T	C	T	C	T	C	T	C	C	T	T
JAX00429661	17	3393041	0	A	C	A	A	A	A	A	C	A	A	A	A	A	H	A	A	A	A	A	A	A	A	C	H	A	A	A	C	A	A	A	A	A	A	A	A	A	C	A	A	A	A	A	A	H	C
JAX00429662	17	3394057	0	A	G	A	A	A	G	A	G	A	A	A	A	A	A	A	A	A	A	A	A	A	A	H	A	A	G	A	H	G	A	A	A	G	A	A	A	A	G	A	A	A	G	A	A	G	G
JAX00429663	17	3396148	0	C	T	C	C	C	T	C	T	T	C	C	C	H	C	C	C	C	C	C	C	C	C	T	H	C	T	C	T	T	T	C	C	T	C	C	T	C	T	C	T	C	T	C	C	T	T
JAX00429664	17	3396446	1	C	A	C	C	C	C	C	C	A	C	C	C	C	C	H	C	C	C	C	C	C	C	C	C	C	C	C	C	C	A	C	C	C	C	C	A	C	C	C	A	C	C	C	C	C	C
JAX00210302	17	3396526	0	C	T	C	C	C	T	C	C	C	C	C	C	H	C	C	C	C	C	C	C	C	C	C	C	C	H	C	C	H	C	C	C	T	C	C	C	C	C	C	C	C	T	C	C	H	C
JAX00072991	17	3427494	1	A	G	A	A	G	G	A	G	G	A	A	G	G	A	H	G	G	A	A	A	A	A	G	G	A	G	A	G	G	G	G	A	G	A	A	G	A	G	A	G	A	G	A	A	G	G
JAX00072992	17	3435069	1	C	T	T	C	C	C	C	C	C	C	T	C	C	H	H	C	C	C	C	C	C	C	C	C	T	C	C	C	C	C	C	C	C	C	C	C	T	C	C	C	C	C	C	C	C	C
JAX00072994	17	3456407	0	A	C	C	A	A	C	A	C	C	A	C	A	H	H	C	A	A	A	A	A	A	A	C	A	C	C	A	C	C	C	A	A	C	A	A	C	C	C	A	C	A	C	A	A	C	C
JAX00429667	17	3456444	0	A	G	A	A	A	G	A	A	G	A	A	A	H	A	H	A	A	A	A	A	A	A	A	A	A	G	A	A	G	G	A	A	G	A	A	G	A	A	A	G	A	G	A	A	H	A
JAX00429668	17	3456542	0	A	G	A	A	A	G	A	A	G	A	A	A	A	A	H	A	A	A	A	A	A	A	A	A	A	G	A	A	G	G	A	A	G	A	A	G	A	A	A	G	A	G	A	A	A	A
JAX00429669	17	3458358	0	A	G	A	A	A	G	A	A	A	A	A	A	H	A	A	A	A	A	A	A	A	A	H	A	A	G	A	H	G	A	A	A	G	A	A	A	A	A	A	A	A	G	A	A	G	A
JAX00429670	17	3459807	1	C	G	C	C	G	G	C	C	G	C	C	G	G	C	H	G	G	C	C	C	C	C	C	G	C	G	C	C	G	G	G	C	G	C	C	G	C	C	C	G	C	G	C	C	H	C
JAX00072995	17	3461054	1	T	C	C	T	C	C	T	T	C	T	C	C	C	H	C	C	C	T	T	T	T	T	T	C	C	C	T	T	C	C	C	T	C	T	T	C	C	T	T	C	T	C	T	T	H	T
JAX00429671	17	3478973	0	T	A	T	T	T	T	T	T	A	T	T	T	T	T	H	T	T	T	T	T	T	T	T	T	T	T	T	T	T	A	T	T	T	T	T	A	T	T	T	A	T	T	T	T	T	T
JAX00429672	17	3479023	0	G	A	G	G	G	A	G	G	G	G	G	G	H	G	G	G	G	G	G	G	G	G	G	G	G	A	G	G	A	G	G	G	A	G	G	G	G	G	G	G	G	A	G	G	H	G
JAX00429673	17	3479190	1	T	C	C	T	T	T	T	T	T	T	C	T	T	H	H	T	T	T	T	T	T	T	T	T	C	T	T	T	T	T	T	T	T	T	T	T	C	T	T	T	T	T	T	T	T	T
JAX00429676	17	3483181	0	C	T	C	C	C	C	C	T	C	C	C	C	C	C	C	C	C	C	C	C	C	C	T	C	C	C	C	T	C	C	C	C	C	C	C	C	C	H	C	C	C	C	C	C	H	T
JAX00429677	17	3494184	1	A	T	A	A	A	T	A	T	T	A	A	A	H	A	H	A	A	A	A	A	A	A	T	A	A	T	A	T	T	T	A	A	T	A	A	T	A	T	A	T	A	T	A	A	T	T
JAX00429679	17	3494737	1	T	C	T	T	T	C	T	C	C	T	T	T	H	T	H	T	T	T	T	T	T	T	C	T	T	C	T	C	C	C	T	T	C	T	T	C	T	C	T	C	T	C	T	T	C	C
JAX00429680	17	3494978	0	T	C	T	T	T	T	T	C	T	T	T	T	T	H	T	H	T	T	T	T	T	T	C	H	T	T	T	C	T	T	T	T	T	T	T	T	T	C	T	T	T	T	T	T	H	C
JAX00429681	17	3499001	0	A	T	A	A	A	A	A	A	A	T	A	A	A	A	A	A	A	T	T	A	T	A	A	A	A	A	T	A	A	A	A	T	A	A	H	A	A	A	T	A	H	A	A	T	A	A
JAX00429682	17	3499406	0	T	G	T	T	T	T	T	G	T	T	T	T	T	H	T	H	T	T	T	T	T	T	G	H	T	T	T	G	T	T	T	T	T	T	T	T	T	G	T	T	T	T	T	T	H	G
JAX00429683	17	3501162	1	C	A	C	C	C	C	C	C	C	A	C	C	C	C	C	C	C	A	A	C	A	C	C	C	C	C	A	C	C	C	C	A	C	C	H	C	C	C	A	C	H	C	C	A	C	C
JAX00429684	17	3503420	1	A	G	A	A	A	G	A	A	G	A	A	A	H	A	H	A	A	A	A	A	A	A	A	A	A	G	A	A	G	G	A	A	G	A	A	G	A	A	A	G	A	G	A	A	H	A
JAX00429685	17	3505578	1	G	A	G	G	G	A	G	G	G	G	G	G	H	G	G	G	G	G	G	G	G	G	G	G	G	A	G	G	A	G	G	G	A	G	G	G	G	G	G	G	G	A	G	G	H	G
JAX00429686	17	3507723	1	T	C	T	T	C	T	T	T	T	T	T	C	H	T	T	H	C	T	T	T	T	T	T	H	T	T	T	T	T	T	C	T	T	T	T	T	T	T	T	T	T	T	T	T	T	T
JAX00429687	17	3511398	0	G	A	G	G	G	A	G	G	A	G	G	G	H	G	H	G	G	G	G	G	G	G	G	G	G	A	G	G	A	A	G	G	A	G	G	A	G	G	G	A	G	A	G	G	G	G
JAX00072998	17	3512143	0	A	G	G	A	G	A	A	A	A	A	G	G	H	A	H	A	G	A	A	A	A	A	A	A	G	A	A	A	A	A	G	A	A	A	A	A	G	A	A	A	A	A	A	A	A	A
JAX00429690	17	3513194	1	G	A	G	G	A	G	G	G	G	A	G	A	H	G	G	H	A	A	A	G	A	G	G	H	G	G	A	G	G	G	A	A	G	G	H	G	G	G	A	G	H	G	G	A	G	G
JAX00429691	17	3513262	0	A	T	A	A	A	A	A	A	A	T	A	A	A	A	A	A	A	T	T	A	T	A	A	A	A	A	T	A	A	A	A	T	A	A	H	A	A	A	T	A	H	A	A	T	A	A
JAX00429692	17	3522570	0	G	A	G	G	G	A	G	G	G	G	G	G	H	G	G	G	G	G	G	G	G	G	G	G	G	A	G	G	A	G	G	G	A	G	G	G	G	G	G	G	G	A	G	G	A	G
JAX00429693	17	3522595	1	T	A	T	T	T	T	T	A	T	T	T	T	T	H	T	H	T	T	T	T	T	T	A	H	T	T	T	A	T	T	T	T	T	T	T	T	T	A	T	T	T	T	T	T	H	A
JAX00210303	17	3522653	1	C	G	C	C	C	G	C	G	G	C	C	C	H	H	H	H	C	C	C	C	C	C	G	H	C	G	C	G	G	G	C	C	G	C	C	G	C	G	C	G	C	G	C	C	G	G
JAX00210305	17	3542999	0	G	T	G	G	G	T	G	G	G	G	G	G	H	G	G	G	G	G	G	G	G	G	G	G	G	T	G	G	T	G	G	G	T	G	G	G	G	G	G	G	G	T	G	G	H	G
JAX00073001	17	3551577	1	C	G	G	C	G	G	C	G	G	C	G	G	G	H	G	G	G	C	C	C	C	C	G	G	G	G	C	G	G	G	G	C	G	C	C	G	G	G	C	G	C	G	C	C	G	G
JAX00429694	17	3558317	0	C	T	T	C	C	C	C	C	C	C	T	C	C	C	H	C	C	C	C	C	C	C	C	C	T	C	C	C	C	C	C	C	C	C	C	C	T	C	C	C	C	C	C	C	C	C
JAX00429696	17	3563030	1	T	C	T	T	C	T	T	T	T	T	T	C	H	T	T	H	C	T	T	T	T	T	T	H	T	T	T	T	T	T	C	T	T	T	T	T	T	T	T	T	T	T	T	T	T	T
JAX00073002	17	3566899	1	T	C	C	T	T	T	T	T	T	T	C	T	T	T	H	T	T	T	T	T	T	T	T	T	C	T	T	T	T	T	T	T	T	T	T	T	C	T	T	T	T	T	T	T	T	T
JAX00429698	17	3568000	1	G	A	G	G	G	A	G	A	A	G	G	G	H	H	H	H	G	G	G	G	G	G	A	H	G	A	G	A	A	A	G	G	A	G	G	A	G	A	G	A	G	A	G	G	A	A
JAX00429701	17	3592627	0	C	T	C	C	C	C	C	C	T	C	C	C	C	C	H	C	C	C	C	C	C	C	C	C	C	C	C	C	C	T	C	C	C	C	C	T	C	C	C	T	C	C	C	C	C	C
JAX00429702	17	3592728	1	T	C	T	T	T	C	T	C	C	T	T	T	H	H	H	H	T	T	T	T	T	T	C	H	T	C	T	C	C	C	T	T	C	T	T	C	T	C	T	C	T	C	T	T	C	C
JAX00073003	17	3593264	1	A	T	T	A	T	T	A	T	T	A	T	T	T	H	T	T	T	A	A	A	A	A	T	T	T	T	A	T	T	T	T	A	T	A	A	T	T	T	A	T	A	T	A	A	T	T
JAX00073004	17	3596812	0	T	C	C	T	C	C	T	C	C	T	C	C	C	H	C	C	C	T	T	T	T	T	C	C	C	C	T	C	C	C	C	T	C	T	T	C	C	C	T	C	T	C	T	T	C	C
JAX00429705	17	3600352	1	C	A	C	C	C	C	C	A	C	C	C	C	C	H	C	H	C	C	C	C	C	C	A	H	C	C	C	A	C	C	C	C	C	C	C	C	C	A	C	C	C	C	C	C	H	A
JAX00429706	17	3600374	0	C	A	A	C	A	C	C	C	C	C	A	A	H	C	H	H	A	C	C	C	C	C	C	H	A	C	C	C	C	C	A	C	C	C	C	C	A	C	C	C	C	C	C	C	C	C
JAX00429707	17	3600543	0	T	C	C	T	C	C	T	C	C	T	C	C	C	H	C	C	C	T	T	T	T	T	C	C	C	C	T	C	C	C	C	T	C	T	T	C	C	C	T	C	T	C	T	T	C	C
JAX00429709	17	3601582	0	G	A	A	G	G	G	G	G	G	G	A	G	G	G	G	G	G	G	G	G	G	G	G	G	A	G	G	G	G	G	G	G	G	G	G	G	A	G	G	G	G	G	G	G	G	G
JAX00073005	17	3604535	1	A	G	G	A	A	G	A	G	G	A	G	A	H	H	G	H	A	A	A	A	A	A	G	H	G	G	A	G	G	G	A	A	G	A	A	G	G	G	A	G	A	G	A	A	G	G
JAX00429712	17	3605022	1	A	C	A	A	A	C	A	A	C	A	A	A	H	A	H	A	A	A	A	A	A	A	A	A	A	C	A	A	C	C	A	A	C	A	A	C	A	A	A	C	A	C	A	A	H	A
JAX00429713	17	3605034	1	C	T	C	C	T	C	C	C	C	C	C	T	H	C	C	H	T	C	C	C	C	C	C	H	C	C	C	C	C	C	T	C	C	C	C	C	C	C	C	C	C	C	C	C	C	C
JAX00429714	17	3605997	0	C	T	T	C	C	C	C	C	C	C	T	C	C	C	H	C	C	C	C	C	C	C	C	C	T	C	C	C	C	C	C	C	C	C	C	C	T	C	C	C	C	C	C	C	C	C
JAX00429715	17	3607091	0	G	T	T	G	T	T	G	T	T	G	T	T	T	H	T	T	T	G	G	G	G	G	T	T	T	T	G	T	T	T	T	G	T	G	G	T	T	T	G	T	G	T	G	G	T	T
JAX00429716	17	3620812	1	C	T	C	C	C	T	C	C	T	C	C	C	H	C	H	C	C	C	C	C	C	C	C	C	C	T	C	C	T	T	C	C	T	C	C	T	C	C	C	T	C	T	C	C	H	C
JAX00073007	17	3626768	0	T	C	T	T	C	C	T	C	C	T	T	C	C	H	H	C	C	T	T	T	T	T	C	C	T	C	T	C	C	C	C	T	C	T	T	C	T	C	T	C	T	C	T	T	C	C
JAX00429720	17	3630794	1	C	T	C	C	C	T	C	C	T	C	C	C	H	C	H	C	C	C	C	C	C	C	C	C	C	T	C	C	T	T	C	C	T	C	C	T	C	C	C	T	C	T	C	C	H	C
JAX00429723	17	3637335	1	C	T	C	C	C	T	C	C	C	T	C	C	H	C	C	C	C	T	T	C	T	C	C	C	C	T	T	C	T	C	C	T	T	C	H	C	C	C	T	C	H	T	C	T	H	C
JAX00073008	17	3641851	0	T	C	T	T	C	C	T	C	C	T	T	C	C	H	H	C	C	T	T	T	T	T	C	C	T	C	T	C	C	C	C	T	C	T	T	C	T	C	T	C	T	C	T	T	C	C
JAX00429724	17	3647441	0	T	G	T	T	G	G	T	G	G	T	T	G	G	H	H	G	G	T	T	T	T	T	G	G	T	G	T	G	G	G	G	T	G	T	T	G	T	G	T	G	T	G	T	T	G	G
JAX00429725	17	3647562	0	C	T	T	C	C	C	C	C	C	C	T	C	C	C	H	C	C	C	C	C	C	C	C	C	T	C	C	C	C	C	C	C	C	C	C	C	T	C	C	C	C	C	C	C	C	C
JAX00429726	17	3647792	1	A	G	A	A	A	A	A	G	A	A	A	A	A	H	A	H	A	A	A	A	A	A	G	H	A	A	A	G	A	A	A	A	A	A	A	A	A	G	A	A	A	A	A	A	H	G
JAX00429728	17	3673529	1	A	G	A	A	A	G	A	A	G	A	A	A	H	A	H	A	A	A	A	A	A	A	A	A	A	G	A	A	G	G	A	A	G	A	A	G	A	A	A	G	A	G	A	A	H	A
JAX00429729	17	3706055	0	C	T	C	C	T	T	C	T	T	C	H	T	T	C	H	T	T	C	C	C	C	C	T	T	C	H	C	T	T	T	T	C	T	C	C	T	C	T	C	T	C	T	C	C	T	T
JAX00429730	17	3706599	1	A	G	A	A	A	G	A	A	A	A	A	A	H	A	A	A	A	A	A	A	A	A	A	A	A	G	A	A	G	A	A	A	G	A	A	A	A	A	A	A	A	G	A	A	H	A
JAX00429731	17	3706815	0	C	T	C	C	C	T	C	C	C	C	C	C	C	C	C	C	C	C	C	C	C	C	C	C	C	T	C	C	T	C	C	C	T	C	C	C	C	C	C	C	C	T	C	C	H	C
JAX00429732	17	3708165	1	C	T	C	C	C	C	C	T	C	C	C	C	C	H	C	H	C	C	C	C	C	C	T	H	C	C	C	T	C	C	C	C	C	C	C	C	C	T	C	C	C	C	C	C	H	T
JAX00429733	17	3713970	1	A	G	A	A	A	G	A	A	G	A	A	A	H	A	H	A	A	A	A	A	A	A	A	A	A	G	A	A	G	G	A	A	G	A	A	G	A	A	A	G	A	G	A	A	H	A
JAX00429734	17	3714237	1	A	T	T	A	T	T	A	T	T	A	T	T	T	H	T	T	T	A	A	A	A	A	T	T	T	T	A	T	T	T	T	A	T	A	A	T	T	T	A	T	A	T	A	A	T	T
JAX00429735	17	3714349	0	T	C	T	T	C	C	T	C	C	T	T	C	C	H	H	C	C	T	T	T	T	T	C	C	T	C	T	C	C	C	C	T	C	T	T	C	T	C	T	C	T	C	T	T	C	C
JAX00073012	17	3715978	0	A	G	G	A	G	G	A	G	G	G	G	G	G	H	G	G	G	G	G	A	G	A	G	G	G	G	G	G	G	G	G	G	G	A	H	G	G	G	G	G	H	G	A	G	G	G
JAX00073013	17	3716348	0	A	T	A	A	T	T	A	T	T	A	A	T	T	H	H	T	T	A	A	A	A	A	T	T	A	T	A	T	T	T	T	A	T	A	A	T	A	T	A	T	A	T	A	A	T	T
JAX00429739	17	3732429	1	T	C	T	T	C	T	T	C	T	T	T	C	H	H	T	C	C	T	T	T	T	T	C	C	T	T	T	C	T	T	C	T	T	T	T	T	T	C	T	T	T	T	T	T	H	C
JAX00429740	17	3734169	0	C	T	C	C	T	T	C	T	T	C	C	T	T	H	H	T	T	C	C	C	C	C	T	T	C	T	C	T	T	T	T	C	T	C	C	T	C	T	C	T	C	T	C	C	T	T
JAX00429741	17	3734460	0	T	C	T	T	C	C	T	C	C	T	T	C	C	H	H	C	C	T	T	T	T	T	C	C	T	C	T	C	C	C	C	T	C	T	T	C	T	C	T	C	T	C	T	T	C	C
JAX00429742	17	3735864	1	G	C	G	G	G	C	G	C	C	G	G	G	H	H	H	H	G	G	G	G	G	G	C	H	G	C	G	C	C	C	G	G	C	G	G	C	G	C	G	C	G	C	G	G	C	C
JAX00429743	17	3736015	1	C	T	C	C	C	C	C	T	C	C	C	C	C	H	C	H	C	C	C	C	C	C	T	H	C	C	C	T	C	C	C	C	C	C	C	C	C	T	C	C	C	C	C	C	H	T
JAX00429745	17	3739786	0	C	A	C	C	C	C	C	C	A	C	C	C	C	C	H	C	C	C	C	C	C	C	C	C	C	C	C	C	C	A	C	C	C	C	C	A	C	C	C	A	C	C	C	C	C	C
JAX00429746	17	3746733	0	A	T	A	A	T	A	A	A	A	A	A	T	H	A	A	A	T	A	A	A	A	A	A	A	A	A	A	A	A	A	T	A	A	A	A	A	A	A	A	A	A	A	A	A	A	A
JAX00073016	17	3751409	0	A	G	A	A	A	A	A	G	G	A	A	A	A	H	H	H	A	A	A	A	A	A	G	H	A	A	A	G	A	G	A	A	A	A	A	G	A	G	A	G	A	A	A	A	H	G
JAX00429748	17	3769426	0	C	T	T	C	C	T	T	T	T	T	T	C	H	H	T	H	C	T	T	T	T	C	T	H	T	T	T	T	T	T	C	T	T	T	T	T	T	T	T	T	T	T	T	T	T	T
JAX00429750	17	3770148	1	A	G	G	A	A	A	G	A	A	G	G	A	A	A	H	A	A	G	G	G	G	A	A	A	G	A	G	A	A	A	A	G	A	G	G	A	G	A	G	A	G	A	G	G	A	A
JAX00429751	17	3770236	1	C	T	C	C	C	T	C	T	C	C	C	C	H	H	C	H	C	C	C	C	C	C	T	H	C	T	C	T	T	C	C	C	T	C	C	C	C	T	C	C	C	T	C	C	T	T
JAX00073018	17	3772877	0	C	T	T	C	C	T	T	T	T	T	T	C	H	H	T	H	C	T	T	T	T	C	T	H	T	T	T	H	T	T	C	T	T	T	T	T	T	T	T	T	T	T	T	T	T	T
JAX00429753	17	3776760	1	C	T	C	C	C	T	C	C	T	C	C	C	H	C	H	C	C	C	C	C	C	C	C	C	C	T	C	C	T	T	C	C	T	C	C	T	C	C	C	T	C	T	C	C	H	C
JAX00429754	17	3777146	1	C	T	C	C	C	T	C	C	T	C	C	C	H	C	H	C	C	C	C	C	C	C	C	C	C	T	C	C	T	T	C	C	T	C	C	T	C	C	C	T	C	T	C	C	H	C
JAX00429757	17	3824634	1	A	G	A	A	A	G	A	A	G	A	A	A	H	A	H	A	A	A	A	A	A	A	A	A	A	G	A	A	G	G	A	A	G	A	A	G	A	A	A	G	A	G	A	A	H	A
JAX00429758	17	3825288	0	A	G	A	A	A	A	A	G	A	A	A	A	A	H	A	H	A	A	A	A	A	A	G	H	A	A	A	G	A	A	A	A	A	A	A	A	A	G	A	A	A	A	A	A	H	G
JAX00429759	17	3825881	1	A	G	G	A	A	G	G	G	G	G	G	A	H	H	G	H	A	G	G	G	G	A	G	H	G	G	G	G	G	G	A	G	G	G	G	G	G	G	G	G	G	G	G	G	G	G
JAX00073021	17	3830260	0	A	G	G	A	A	G	G	G	G	G	G	A	H	H	G	H	A	G	G	G	G	A	G	H	G	G	G	G	G	G	A	G	G	G	G	G	G	G	G	G	G	G	G	G	G	G
JAX00429762	17	3835074	0	G	A	G	G	G	A	G	G	A	G	G	G	H	G	H	G	G	G	G	G	G	G	G	G	G	A	G	G	A	H	G	G	A	G	G	A	G	G	G	A	G	A	G	G	G	G
JAX00429763	17	3849770	1	C	T	C	C	C	T	C	C	T	C	C	C	H	C	H	C	C	C	C	C	C	C	C	C	C	T	C	C	T	T	C	C	T	C	C	T	C	C	C	T	C	T	C	C	H	C
JAX00429764	17	3851435	1	C	G	G	C	C	G	G	G	G	G	G	C	H	H	G	H	C	G	G	G	G	C	G	H	G	G	G	G	G	G	C	G	G	G	G	G	G	G	G	G	G	G	G	G	G	G
JAX00429765	17	3855765	1	T	C	T	T	T	C	T	C	C	T	T	T	H	H	H	H	T	T	T	T	T	T	C	H	T	C	T	C	C	C	T	T	C	T	T	C	T	C	T	C	T	C	T	T	C	C
JAX00429770	17	3868106	1	G	C	C	G	G	G	G	G	G	C	C	G	G	G	H	G	G	C	C	G	C	G	G	G	C	G	C	G	G	G	G	C	G	G	H	G	C	G	C	G	H	G	G	C	G	G
JAX00429771	17	3868118	0	C	T	C	C	C	T	C	C	T	C	C	C	H	C	H	C	C	C	C	C	C	C	C	C	C	T	C	C	T	T	C	C	T	C	C	T	C	C	C	T	C	T	C	C	H	C
JAX00429772	17	3868266	0	T	G	G	T	T	T	T	G	T	G	G	T	T	H	H	H	T	G	G	T	G	T	G	H	G	T	G	G	T	T	T	G	T	T	H	T	G	G	G	T	H	T	T	G	H	G
JAX00429773	17	3869069	1	A	T	T	A	A	A	A	A	A	T	T	A	A	A	H	A	A	T	T	A	T	A	A	A	T	A	T	A	A	A	A	T	A	A	H	A	T	A	T	A	H	A	A	T	A	A
JAX00073024	17	3870504	1	A	C	C	A	C	C	C	C	C	C	C	C	C	H	C	C	C	C	C	C	C	A	C	C	C	C	C	C	C	C	C	C	C	C	C	C	C	C	C	C	C	C	C	C	C	C
JAX00073025	17	3878389	0	C	T	T	C	C	C	C	C	C	T	T	C	C	C	H	C	C	T	T	C	T	C	C	C	T	C	T	C	C	C	C	T	C	C	H	C	T	C	T	C	H	C	C	T	C	C
JAX00429776	17	3886217	1	C	T	C	C	C	C	C	T	T	C	C	C	C	H	H	H	C	C	C	C	C	C	T	H	C	C	C	T	C	T	C	C	C	C	C	T	C	T	C	T	C	C	C	C	H	T
JAX00429778	17	3886671	0	G	A	G	G	G	G	G	G	G	A	G	G	G	G	G	G	G	A	A	G	A	G	G	G	G	G	A	G	G	G	G	A	G	G	H	G	G	G	A	G	H	G	G	A	G	G
JAX00429782	17	3888910	1	C	T	C	C	C	C	C	C	T	C	C	C	C	C	H	C	C	C	C	C	C	C	C	C	C	C	C	C	C	T	C	C	C	C	C	T	C	C	C	T	C	C	C	C	C	C
JAX00429783	17	3892756	0	A	C	A	A	A	A	A	A	A	C	A	A	A	A	A	A	A	C	C	A	C	A	A	A	A	A	C	A	A	A	A	C	A	A	C	A	A	A	C	A	H	A	A	C	A	A
JAX00429784	17	3893947	1	C	A	C	C	C	A	C	A	A	C	C	C	H	H	H	H	C	C	C	C	C	C	A	H	C	A	C	A	A	A	C	C	A	C	C	A	C	A	C	A	C	A	C	C	A	A
JAX00429785	17	3894042	0	C	T	C	C	C	T	C	T	T	T	C	C	H	H	H	H	C	T	T	C	T	C	T	H	C	T	T	T	T	T	C	T	T	C	H	T	C	T	T	T	H	T	C	T	T	T
JAX00429786	17	3894340	0	A	G	A	A	A	A	A	G	G	A	A	A	A	H	H	H	A	A	A	A	A	A	G	H	A	A	A	G	A	G	A	A	A	A	A	G	A	G	A	G	A	A	A	A	H	G
JAX00073027	17	3903356	0	A	G	A	A	G	G	G	G	G	G	A	G	G	H	H	G	G	G	G	G	G	A	G	G	A	G	G	G	G	G	G	G	G	G	G	G	A	G	G	G	G	G	G	G	G	G
JAX00429787	17	3913156	0	G	A	G	G	A	G	A	G	G	A	G	A	H	G	G	H	A	A	A	A	A	G	G	H	G	G	A	G	G	G	A	A	G	A	A	G	G	G	A	G	A	G	A	A	G	G
JAX00429788	17	3913321	0	C	T	T	C	C	C	C	C	C	C	T	C	C	C	H	C	C	C	C	C	C	C	C	C	T	C	C	C	C	C	C	C	C	C	C	C	T	C	C	C	C	C	C	C	C	C
JAX00429790	17	3918758	1	T	C	T	T	C	T	C	C	T	C	T	C	H	H	T	C	C	C	C	C	C	T	C	C	T	T	C	C	T	T	C	C	T	C	C	T	T	C	C	T	C	T	C	C	H	C
JAX00429791	17	3919086	0	G	A	G	G	G	G	G	A	G	G	G	G	G	H	G	H	G	G	G	G	G	G	A	H	G	G	G	A	G	G	G	G	G	G	G	G	G	A	G	G	G	G	G	G	H	A
JAX00429792	17	3920259	0	C	T	C	C	T	C	T	C	C	T	C	H	C	C	C	C	T	H	T	T	T	C	C	H	C	C	T	C	C	C	T	T	C	T	T	C	C	C	T	C	T	C	T	T	C	C
JAX00429793	17	3920871	0	T	C	T	T	T	C	T	T	C	T	T	T	H	T	H	T	T	T	H	T	T	T	T	T	T	C	T	T	C	C	T	T	C	T	T	C	T	T	T	C	T	C	T	T	H	T
JAX00073030	17	3943901	0	C	G	G	C	G	C	G	C	C	G	G	G	H	C	H	H	G	G	G	G	G	C	C	H	G	C	G	C	C	C	G	G	C	G	G	C	G	C	G	C	G	C	G	G	C	C
JAX00073031	17	3944401	1	A	G	G	A	G	G	G	G	G	G	G	G	G	H	G	G	G	G	G	G	G	A	G	G	G	G	G	G	G	G	G	G	G	G	G	G	G	G	G	G	G	G	G	G	G	G
JAX00429796	17	3946363	0	T	C	T	T	T	C	T	C	C	T	T	T	H	H	H	H	T	T	T	T	T	T	C	H	T	C	T	C	C	C	T	T	C	T	T	C	T	C	T	C	T	C	T	T	C	C
JAX00429797	17	3961889	1	C	G	C	C	C	G	C	C	C	C	C	C	H	C	C	C	C	C	C	C	C	C	C	C	C	G	C	C	G	C	C	C	G	C	C	C	C	C	C	C	C	G	C	C	H	C
JAX00429803	17	3972873	0	G	A	G	G	G	G	G	A	G	G	G	G	G	H	G	H	G	G	G	G	G	G	H	G	G	G	G	H	G	G	G	G	G	G	G	G	G	A	G	G	G	G	G	G	H	A
JAX00429804	17	3973004	1	C	A	C	C	C	C	C	A	C	C	C	C	C	H	C	H	C	C	C	C	C	C	A	H	C	C	C	A	C	C	C	C	C	C	C	C	C	A	C	C	C	C	C	C	H	A
JAX00210313	17	3986370	1	A	G	A	A	A	G	A	G	G	A	A	A	H	H	H	H	A	A	A	A	A	A	G	H	A	G	A	G	G	G	A	A	G	A	A	G	A	G	A	G	A	G	A	A	G	G
JAX00073035	17	4002419	1	A	G	G	A	G	G	G	G	G	G	G	G	G	H	G	G	G	G	G	G	G	A	G	G	G	G	G	G	G	G	G	G	G	G	G	G	G	G	G	G	G	G	G	G	G	G
JAX00429805	17	4006170	0	C	T	C	C	C	T	C	C	T	C	C	C	H	C	H	C	C	C	C	C	C	C	C	C	C	T	C	C	T	T	C	C	T	C	C	T	C	C	C	T	C	T	C	C	C	C
JAX00429806	17	4010021	0	C	T	C	C	C	T	C	T	T	C	C	C	H	H	H	H	C	C	C	C	C	C	T	H	C	T	C	T	T	T	C	C	T	C	C	T	C	T	C	T	C	T	C	C	T	T
JAX00429807	17	4010050	0	C	T	C	C	C	T	C	T	T	C	C	C	H	H	H	H	C	C	C	C	C	C	T	H	C	T	C	T	T	T	C	C	T	C	C	T	C	T	C	T	C	T	C	C	T	T
JAX00429811	17	4027337	0	C	T	C	C	C	T	C	C	T	C	C	C	H	C	H	C	C	C	C	C	C	C	C	C	C	T	C	C	T	T	C	C	T	C	C	T	C	C	C	T	C	T	C	C	H	C
JAX00429812	17	4030306	1	G	T	G	G	T	T	G	T	T	G	G	T	T	H	H	T	T	G	G	G	G	G	T	T	G	T	G	T	T	T	T	G	T	G	G	T	G	T	G	T	G	T	G	G	T	T
JAX00429813	17	4031853	0	T	G	G	T	T	T	G	T	T	G	G	T	T	T	H	T	T	G	G	G	G	T	T	T	G	T	G	T	T	H	T	G	T	G	G	T	G	T	G	T	G	T	G	G	T	T
JAX00073036	17	4036489	1	A	G	G	A	G	G	G	G	G	G	G	G	G	H	G	G	G	G	G	G	G	A	G	G	G	G	G	G	G	G	G	G	G	G	G	G	G	G	G	G	G	G	G	G	G	G
JAX00073038	17	4046915	0	T	C	C	T	C	T	C	T	T	C	C	C	H	T	H	H	C	C	C	C	C	T	T	H	C	T	C	T	T	T	C	C	T	C	C	T	C	T	C	T	C	T	C	C	T	T
JAX00429815	17	4049505	1	A	G	A	A	A	G	A	G	G	A	A	A	H	H	H	H	A	A	A	A	A	A	G	H	A	G	A	G	G	G	A	A	G	A	A	G	A	G	A	G	A	G	A	A	G	G
JAX00429816	17	4055123	0	G	C	G	G	C	G	G	G	G	G	G	C	H	G	G	H	C	G	G	G	G	G	G	H	G	G	G	G	G	G	C	G	G	G	G	G	G	G	G	G	G	G	G	G	G	G
JAX00429818	17	4058170	0	A	T	A	A	T	A	A	A	A	A	A	T	H	A	A	H	T	A	A	A	A	A	A	H	A	A	A	A	A	A	T	A	A	A	A	A	A	A	A	A	A	A	A	A	A	A
JAX00429820	17	4058884	1	A	C	A	A	A	C	A	C	C	A	A	A	H	H	H	H	A	A	A	A	A	A	C	H	A	C	A	C	C	C	A	A	C	A	A	C	A	C	A	C	A	C	A	A	C	C
JAX00429821	17	4058996	0	C	T	C	C	T	T	C	T	T	C	C	T	T	H	H	T	T	C	C	C	C	C	T	T	C	T	C	T	T	T	T	C	T	C	C	T	C	T	C	T	C	T	C	C	T	T
JAX00073039	17	4066539	1	A	C	C	A	C	C	A	C	C	A	C	C	C	H	C	C	C	A	A	A	A	A	C	C	C	C	A	C	C	C	C	A	C	A	A	C	C	C	A	C	A	C	A	A	C	C
JAX00073040	17	4077669	1	G	T	T	G	G	T	G	T	T	G	T	G	H	H	T	H	G	G	G	G	G	G	T	H	T	T	G	T	T	T	G	G	T	G	G	T	T	T	G	T	G	T	G	G	T	T
JAX00429826	17	4082085	0	G	A	G	G	G	A	G	G	A	G	G	G	H	G	H	G	G	G	G	G	G	G	G	G	G	A	G	G	A	A	G	G	A	G	G	A	G	G	G	A	G	A	G	G	H	G
JAX00073041	17	4086842	1	T	G	T	T	T	G	T	G	G	T	T	T	H	H	H	H	T	T	T	T	T	T	G	H	T	G	T	G	G	G	T	T	G	T	T	G	T	G	T	G	T	G	T	T	G	G
JAX00073043	17	4089953	1	A	T	T	A	A	T	A	T	T	A	T	A	H	H	T	H	A	A	A	A	A	A	T	H	T	T	A	T	T	T	A	A	T	A	A	T	T	T	A	T	A	T	A	A	T	T
JAX00429827	17	4101390	1	T	C	T	T	T	C	T	C	C	T	T	T	H	H	H	H	T	T	T	T	T	T	C	H	T	C	T	C	C	C	T	T	C	T	T	C	T	C	T	C	T	C	T	T	C	C
JAX00073045	17	4156427	1	A	G	A	A	G	G	G	G	G	A	A	G	G	H	H	G	G	A	A	G	A	A	G	G	A	G	A	G	G	G	G	A	G	G	H	G	A	G	A	G	H	G	G	A	G	G
JAX00073046	17	4156758	0	G	T	G	G	T	G	T	G	G	G	G	T	H	G	G	H	T	G	G	T	G	G	G	H	G	G	G	G	G	G	T	G	G	T	H	G	G	G	G	G	H	G	T	G	G	G
JAX00429829	17	4156927	1	A	G	A	A	A	G	A	A	A	A	A	A	H	A	A	A	A	A	A	A	A	A	A	A	A	G	A	A	G	A	A	A	G	A	A	A	A	A	A	A	A	G	A	A	H	A
JAX00210317	17	4158672	0	A	G	A	A	A	G	A	A	A	A	A	A	H	A	A	A	A	A	A	A	A	A	A	A	A	G	A	A	G	A	A	A	G	A	A	A	A	A	A	A	A	G	A	A	H	A
JAX00429830	17	4160311	0	A	G	A	A	A	G	A	G	G	A	H	A	H	H	H	H	A	A	A	A	A	A	G	H	A	G	A	G	G	G	A	A	G	A	A	G	A	G	A	G	A	G	A	A	G	G
JAX00429831	17	4163240	0	T	C	T	T	T	T	T	T	C	T	T	T	T	T	H	T	T	T	T	T	T	T	T	T	T	T	T	T	T	C	T	T	T	T	T	C	T	T	T	C	T	T	T	T	T	T
JAX00429833	17	4166740	0	T	C	T	T	T	C	T	C	T	T	T	T	H	H	T	H	T	T	T	T	T	T	C	H	T	C	T	C	C	T	T	T	C	T	T	T	T	C	T	T	T	C	T	T	C	C
JAX00429834	17	4167139	1	A	C	A	A	C	A	A	C	C	A	A	C	H	H	H	C	C	A	A	A	A	A	C	C	A	A	A	C	A	C	C	A	A	A	A	C	A	C	A	C	A	A	A	A	H	C
JAX00073047	17	4183409	0	T	G	T	T	G	T	G	T	T	T	T	G	H	T	T	H	G	T	T	G	T	T	T	H	T	T	T	T	T	T	G	T	T	G	H	T	T	T	T	T	H	T	G	T	T	T
JAX00073048	17	4184801	1	G	A	A	G	G	G	A	G	G	G	A	G	G	G	H	G	G	G	G	A	G	G	G	G	A	G	G	G	G	G	G	G	G	A	H	G	A	G	G	G	H	G	A	G	G	G
JAX00429840	17	4200906	1	A	G	A	A	A	G	A	A	A	A	A	A	H	A	A	A	A	A	A	A	A	A	A	A	A	G	A	A	G	A	A	A	G	A	A	A	A	A	A	A	A	G	A	A	H	A
JAX00073050	17	4201403	1	C	T	T	C	C	C	C	C	C	C	T	C	C	C	H	C	C	C	C	C	C	C	C	C	T	C	C	C	C	C	C	C	C	C	C	C	T	C	C	C	C	C	C	C	C	C
JAX00073051	17	4201526	1	C	T	T	C	C	C	C	C	C	C	T	C	C	C	H	C	C	C	C	C	C	C	C	C	T	C	C	C	C	C	C	C	C	C	C	C	T	C	C	C	C	C	C	C	C	C
JAX00073052	17	4213873	0	G	A	G	G	A	A	G	G	A	A	G	A	A	G	H	H	A	A	A	G	A	G	G	H	G	A	A	G	A	A	A	A	A	G	H	A	G	G	A	A	H	A	G	A	H	G
JAX00429841	17	4235260	0	A	C	A	A	A	A	A	C	A	A	A	A	A	H	A	H	A	A	A	A	A	A	C	H	A	A	A	C	A	A	A	A	A	A	A	A	A	C	A	A	A	A	A	A	H	C
JAX00429842	17	4238856	0	C	A	A	C	C	C	C	C	C	A	A	C	C	C	H	C	C	A	A	C	A	C	C	C	A	C	A	C	C	C	C	A	C	C	H	C	A	C	A	C	H	C	C	A	C	C
JAX00429843	17	4238970	1	A	G	G	A	A	G	A	G	G	G	G	A	H	H	G	H	A	G	G	A	G	A	G	H	G	G	G	G	G	G	A	G	G	A	H	G	G	G	G	G	H	G	A	G	G	G
JAX00429845	17	4243423	0	T	A	A	T	T	T	T	T	T	T	T	T	T	T	H	T	T	T	T	T	T	T	T	T	A	T	T	T	T	T	T	T	T	T	T	T	A	T	T	T	T	T	T	T	T	T
JAX00429846	17	4243505	0	T	C	C	T	T	T	T	T	T	C	H	T	T	T	H	T	T	C	C	T	H	T	T	T	C	T	H	T	T	T	T	C	T	T	T	T	C	T	C	T	T	T	T	H	T	T
JAX00429847	17	4245847	1	C	T	C	C	C	C	C	C	C	T	C	C	C	C	C	C	C	T	T	C	T	C	C	C	C	C	T	C	C	C	C	T	C	C	H	C	C	C	T	C	H	C	C	T	C	C
JAX00429849	17	4245951	1	A	G	G	A	A	A	A	A	A	A	G	A	A	A	H	A	A	A	A	A	A	A	A	A	G	A	A	A	A	A	A	A	A	A	A	A	G	A	A	A	A	A	A	A	A	A
JAX00073053	17	4252342	1	G	A	A	G	G	A	G	G	A	G	A	G	H	G	A	G	G	G	G	G	G	G	G	G	A	A	G	G	A	A	G	G	A	G	G	A	A	G	G	A	G	A	G	G	H	G
JAX00073054	17	4258994	0	T	C	C	T	T	C	T	C	C	C	C	T	H	H	C	H	T	C	C	T	C	T	C	H	C	C	C	C	C	C	T	C	C	T	H	C	C	C	C	C	H	C	T	C	C	C
JAX00429851	17	4260374	1	C	T	C	C	C	T	C	C	T	C	C	C	H	C	H	C	C	C	C	C	C	C	C	C	C	T	C	C	T	T	C	C	T	C	C	T	C	C	C	T	C	T	C	C	H	C
JAX00429853	17	4266228	0	C	A	A	C	C	A	C	C	A	A	A	C	C	C	A	C	C	A	A	C	A	C	C	C	A	A	A	C	A	A	C	A	A	C	C	A	A	C	A	A	H	A	C	A	H	C
JAX00073055	17	4266283	0	G	A	A	G	G	G	G	G	G	G	A	G	G	G	H	G	G	G	G	G	G	G	G	G	A	G	G	G	G	G	G	G	G	G	G	G	A	G	G	G	G	G	G	G	G	G
JAX00429854	17	4266358	1	C	A	C	C	C	C	C	C	C	A	C	C	C	C	C	C	C	A	A	C	A	C	C	C	C	C	A	C	C	C	C	A	C	C	H	C	C	C	A	C	H	C	C	A	C	C
JAX00429856	17	4269181	0	A	G	A	A	A	A	A	G	A	A	A	A	A	H	A	H	A	A	A	A	A	A	G	H	A	A	A	G	A	A	A	A	H	A	A	A	A	G	A	A	A	A	A	A	H	G
JAX00429857	17	4269342	1	T	C	T	T	C	C	T	T	C	C	T	C	C	T	H	H	C	C	C	T	C	T	T	H	T	C	C	T	C	C	C	C	C	T	H	C	T	T	C	C	H	C	T	C	H	T
JAX00429861	17	4274389	1	C	T	C	C	C	T	C	C	T	C	C	C	H	C	H	C	C	C	C	C	C	C	C	C	C	T	C	C	T	T	C	C	T	C	C	T	C	C	C	T	C	T	C	C	H	C
JAX00429862	17	4274604	0	G	A	G	G	G	A	G	A	A	A	G	G	H	H	H	G	G	A	A	G	A	G	A	H	G	A	A	A	A	A	G	A	A	G	H	A	G	A	A	A	H	A	G	A	A	A
JAX00429863	17	4275047	1	T	G	T	T	T	G	T	T	G	T	T	T	H	T	H	T	T	T	T	T	T	T	T	T	T	G	T	T	G	G	T	T	G	T	T	G	T	T	T	G	T	G	T	T	H	T
JAX00429868	17	4277074	1	G	A	G	G	G	G	G	A	A	G	G	G	G	H	H	H	G	G	G	G	G	G	A	H	G	G	G	A	G	A	G	G	G	G	G	A	G	A	G	A	G	G	G	G	H	A
JAX00429870	17	4278155	1	G	A	G	G	G	G	G	A	A	G	G	G	G	H	H	H	G	G	G	G	G	G	A	H	G	G	G	A	G	A	G	G	G	G	G	A	G	A	G	A	G	G	G	G	H	A
JAX00429872	17	4278381	1	G	A	G	G	G	A	G	G	G	G	G	G	H	G	G	G	G	G	G	G	G	G	G	G	G	A	G	G	A	G	G	G	A	G	G	G	G	G	G	G	G	A	G	G	H	G
JAX00429876	17	4285630	1	T	C	T	T	C	T	T	T	T	T	T	C	H	T	T	H	C	T	T	T	T	T	T	H	T	T	T	T	T	T	C	T	T	T	T	T	T	T	T	T	T	T	T	T	T	T
JAX00429877	17	4285780	0	A	G	A	A	G	G	A	A	G	A	A	G	G	A	H	H	G	A	A	A	A	A	A	H	A	G	A	A	G	H	G	A	G	A	A	G	A	A	A	G	A	G	A	A	H	A
JAX00429879	17	4286030	1	A	G	A	A	G	G	A	A	G	A	A	G	G	A	H	H	G	A	A	A	A	A	A	H	A	G	A	A	G	G	G	A	G	A	A	G	A	A	A	G	A	G	A	A	H	A
JAX00210321	17	4311933	1	G	A	G	G	G	A	G	A	G	G	G	G	H	H	G	H	G	G	G	G	G	G	A	H	G	A	G	A	A	G	G	G	A	G	G	G	G	A	G	G	G	A	G	G	A	A
JAX00073057	17	4316215	1	T	C	C	T	T	T	T	T	T	T	C	T	T	T	H	T	T	T	T	T	T	T	T	T	C	T	T	T	T	T	T	T	T	T	T	T	C	T	T	T	T	T	T	T	T	T
JAX00210322	17	4319584	1	C	T	C	C	C	T	C	T	C	C	C	C	H	H	C	H	C	C	C	C	C	C	T	H	C	T	C	T	T	C	C	C	T	C	C	C	C	T	C	C	C	T	C	C	T	T
JAX00429882	17	4320947	0	A	G	G	A	G	A	A	A	A	A	G	G	H	A	H	H	G	A	A	A	A	A	A	A	G	A	A	A	A	A	G	A	A	A	A	A	G	A	A	A	A	A	A	A	A	A
JAX00429883	17	4321109	1	A	G	G	A	G	G	A	G	A	A	G	G	G	H	H	G	G	A	A	A	A	A	G	G	G	G	A	G	G	A	G	A	G	A	A	A	G	G	A	A	A	G	A	A	G	G
JAX00429884	17	4321150	0	G	A	A	G	A	G	G	G	G	G	A	A	H	G	H	H	A	G	G	G	G	G	G	H	A	G	G	G	G	G	A	G	G	G	G	G	A	G	G	G	G	G	G	G	G	G
JAX00429885	17	4321250	1	T	C	T	T	T	T	T	T	T	C	T	T	T	T	T	T	T	C	C	T	C	T	T	T	T	T	C	T	T	T	T	C	T	T	H	T	T	T	C	T	H	T	T	C	T	T
JAX00429887	17	4322068	1	G	A	G	G	G	A	G	A	G	G	G	G	H	H	G	H	G	G	G	G	G	G	A	H	G	A	G	A	A	G	G	G	A	G	G	G	G	A	G	G	G	A	G	G	A	A
JAX00429888	17	4330191	0	G	T	G	G	T	T	G	T	T	G	G	T	T	G	G	T	T	G	G	G	G	G	T	T	G	T	G	T	T	T	T	G	T	G	G	T	G	T	G	T	G	T	G	G	T	T
JAX00429889	17	4330204	1	A	T	A	A	T	T	A	T	T	A	A	T	T	H	H	T	T	A	A	A	A	A	T	T	A	T	A	T	T	T	T	A	T	A	A	T	A	T	A	T	A	T	A	A	T	T
JAX00429890	17	4330591	1	T	C	T	T	C	T	T	T	T	T	T	C	H	T	T	H	C	T	T	T	T	T	T	H	T	T	T	T	T	T	C	T	T	T	T	T	T	T	T	T	T	T	T	T	T	T
JAX00429891	17	4330603	0	C	A	A	C	C	C	C	C	C	C	A	C	C	C	H	C	C	C	C	C	C	C	C	C	A	C	C	C	C	C	C	C	C	C	C	C	A	C	C	C	C	C	C	C	C	C
JAX00429892	17	4335279	0	G	T	G	G	T	T	G	T	T	T	G	T	T	H	H	T	T	T	T	G	T	G	T	T	G	T	T	T	T	T	T	T	T	G	H	T	G	T	T	T	H	T	G	T	T	T
JAX00073060	17	4338918	0	A	C	C	A	A	C	A	C	C	A	C	A	H	H	C	H	A	A	A	A	A	A	C	H	C	C	A	C	C	C	A	A	C	A	A	C	C	C	A	C	A	C	A	A	C	C
JAX00429894	17	4339653	0	G	A	A	G	G	A	G	A	A	G	A	G	H	G	A	H	G	G	G	G	G	G	A	H	A	A	G	A	A	A	G	G	A	G	G	A	A	A	G	A	G	A	G	G	A	A
JAX00429895	17	4339952	1	C	A	C	C	C	C	C	C	C	A	C	C	C	C	C	C	C	A	A	C	A	C	C	C	C	C	A	C	C	C	C	A	C	C	H	C	C	C	A	C	H	C	C	A	C	C
JAX00429896	17	4340745	0	G	T	G	G	T	G	G	G	G	T	G	H	H	G	G	H	H	H	G	G	T	G	G	H	G	G	T	G	G	G	T	T	G	G	H	G	G	G	T	G	H	G	G	T	G	G
JAX00429897	17	4340758	1	A	G	G	A	A	G	A	G	G	A	G	A	H	H	G	H	A	A	A	A	A	A	G	H	G	G	A	G	G	G	A	A	G	A	A	G	G	G	A	G	A	G	A	A	G	G
JAX00429899	17	4344392	1	G	T	G	G	G	T	G	G	T	G	G	G	H	G	H	G	G	G	G	G	G	G	G	G	G	T	G	G	T	T	G	G	T	G	G	T	G	G	G	T	G	T	G	G	H	G
JAX00429900	17	4346050	0	C	T	C	C	T	C	C	C	C	T	C	T	H	C	C	H	T	T	T	C	T	C	C	H	C	C	T	C	C	C	T	T	C	C	H	C	C	C	T	C	H	C	C	T	C	C
JAX00429901	17	4349353	0	A	G	G	A	A	G	A	G	G	A	G	A	H	H	G	H	A	A	A	A	A	A	G	H	G	G	A	G	G	G	A	A	G	A	A	G	G	G	A	G	A	G	A	A	G	G
JAX00429902	17	4349760	0	C	A	C	C	C	A	C	A	A	C	C	C	H	H	H	H	C	C	C	C	C	C	A	A	C	A	C	A	A	A	C	C	A	C	C	A	C	A	C	A	C	A	C	C	A	A
JAX00429903	17	4350323	1	T	G	G	T	G	G	T	G	G	G	G	G	G	H	G	G	G	G	G	T	G	T	G	G	G	G	G	G	G	G	G	G	G	T	H	G	G	G	G	G	H	G	T	G	G	G
JAX00429906	17	4351826	1	C	T	T	C	T	T	C	C	T	C	T	T	T	C	T	H	T	C	C	C	C	C	C	H	T	T	C	C	T	T	T	C	T	C	C	T	T	C	C	T	C	T	C	C	H	C
JAX00429912	17	4355452	0	A	T	A	A	A	A	A	A	A	T	A	A	A	A	A	A	A	T	T	A	T	A	A	A	A	A	T	A	A	A	A	T	A	A	H	A	A	A	T	A	H	A	A	T	A	A
JAX00073062	17	4371082	0	C	T	C	C	T	T	C	T	T	C	C	T	T	C	H	T	T	C	C	C	C	C	T	T	C	T	C	H	T	T	T	C	T	C	C	T	C	T	C	T	C	T	C	C	T	T
JAX00073063	17	4377217	0	A	G	G	A	A	A	A	A	A	A	G	A	A	A	H	A	A	A	A	A	A	A	A	A	G	A	A	A	A	A	A	A	A	A	A	A	G	A	A	A	A	A	A	A	A	A
JAX00073064	17	4377465	0	C	T	T	C	T	C	C	C	C	C	T	T	H	C	H	H	T	C	C	C	C	C	C	H	T	C	C	C	C	C	T	C	C	C	C	C	T	C	C	C	C	C	C	C	C	C
JAX00429915	17	4391288	1	C	T	C	C	C	T	C	T	T	C	C	C	H	H	H	H	C	C	C	C	C	C	T	H	C	T	C	T	T	T	C	C	T	C	C	T	C	T	C	T	C	T	C	C	T	T
JAX00429916	17	4391300	0	G	A	G	G	G	A	G	A	A	G	G	G	H	H	H	H	G	G	G	G	G	G	A	H	G	A	G	A	A	A	G	G	A	G	G	A	G	A	G	A	G	A	G	G	A	A
JAX00073065	17	4413271	0	A	T	T	A	T	T	A	T	T	T	T	T	T	H	T	T	T	T	T	A	T	A	T	T	T	T	T	T	T	T	T	T	T	A	H	T	T	T	T	T	H	T	A	T	T	T
JAX00073066	17	4420117	0	G	A	A	G	A	A	G	A	A	G	A	A	A	H	A	A	A	G	G	G	G	G	A	A	A	A	G	A	A	A	A	G	A	G	G	A	A	A	G	A	G	A	G	G	A	A
JAX00073067	17	4420147	1	A	C	C	A	C	C	A	C	C	C	C	C	C	H	C	C	C	C	C	A	C	A	C	C	C	C	C	C	C	C	C	C	C	A	H	C	C	C	C	C	H	C	A	C	C	C
JAX00429917	17	4442472	0	G	A	G	G	A	G	G	G	G	G	G	A	H	G	G	H	A	G	G	G	G	G	G	H	G	G	G	G	G	G	A	G	G	G	G	G	G	G	G	G	G	G	G	G	G	G
JAX00073068	17	4447768	0	A	G	G	A	A	A	A	A	A	A	G	A	A	A	H	A	A	A	A	A	A	A	A	A	G	A	A	A	A	A	A	A	A	A	A	A	G	A	A	A	A	A	A	A	A	A
JAX00429918	17	4448369	1	A	G	A	A	G	G	A	G	G	G	A	G	G	H	H	G	G	G	G	A	G	A	G	G	A	G	G	G	G	G	G	G	G	A	H	G	A	G	G	G	H	G	A	G	G	G
JAX00429919	17	4449679	0	A	C	A	A	C	C	A	C	C	C	A	C	C	C	H	C	C	C	C	A	C	A	C	C	A	C	C	C	C	C	C	C	C	A	H	C	A	C	C	C	H	C	A	C	C	C
JAX00429920	17	4451577	1	C	T	C	C	C	T	C	C	T	C	C	C	H	C	H	C	C	C	C	C	C	C	C	C	C	T	C	C	T	T	C	C	T	C	C	T	C	C	C	T	C	T	C	C	H	C
JAX00429922	17	4451798	1	A	G	A	A	G	G	A	G	G	A	A	G	G	H	H	G	G	A	A	A	A	A	G	G	A	G	A	G	G	G	G	A	G	A	A	G	A	G	A	G	A	G	A	A	G	G
JAX00429923	17	4452654	0	T	G	T	T	T	T	T	G	T	T	T	T	T	G	T	G	T	T	T	T	T	T	G	H	T	T	T	G	T	T	T	T	T	T	T	T	T	G	T	T	T	T	T	T	H	G
JAX00429924	17	4453046	1	G	A	G	G	G	G	G	G	G	A	G	G	G	G	G	G	G	A	A	G	A	G	G	G	G	G	A	G	G	G	G	A	G	G	H	G	G	G	A	G	H	G	G	A	G	G
JAX00429925	17	4453110	1	T	G	G	T	T	G	T	G	G	G	G	T	H	H	G	H	T	G	G	T	G	T	G	H	G	G	G	G	G	G	T	G	G	T	H	G	G	G	G	G	H	G	T	G	G	G
JAX00429926	17	4453523	0	T	G	G	T	T	G	T	G	G	G	G	T	H	H	G	H	T	G	G	T	G	T	G	H	G	G	G	G	G	G	T	G	G	T	H	G	G	G	G	G	H	G	T	G	G	G
JAX00429928	17	4454226	0	G	C	C	G	G	G	G	G	G	C	C	G	G	G	H	G	G	C	C	G	C	G	G	G	C	G	C	G	G	G	G	C	G	G	G	G	C	G	C	G	H	G	G	C	G	G
JAX00429929	17	4457280	0	A	G	A	A	A	G	A	G	G	A	A	A	H	H	H	H	A	A	A	A	A	A	G	H	A	G	A	G	G	G	A	A	G	A	A	G	A	G	A	G	A	G	A	A	G	G
JAX00073069	17	4458623	0	A	G	G	A	G	G	A	G	G	G	G	G	G	H	G	G	G	G	G	A	G	A	G	G	G	G	G	G	G	G	G	G	G	A	H	G	G	G	G	G	H	G	A	G	G	G
JAX00073070	17	4458933	0	T	C	C	T	C	T	T	T	T	C	C	C	H	T	H	H	C	C	C	T	C	T	T	C	C	T	C	T	T	T	C	C	T	T	H	T	C	T	C	T	H	T	T	C	T	T
JAX00429930	17	4458977	0	C	T	C	C	C	T	C	C	C	C	C	C	H	C	C	C	C	C	C	C	C	C	C	C	C	T	C	C	T	C	C	C	T	C	C	C	C	C	C	C	C	T	C	C	H	C
JAX00429932	17	4461817	0	C	T	C	C	C	T	C	T	T	C	C	C	H	H	H	H	C	C	C	C	C	C	T	H	C	T	C	T	T	T	C	C	T	C	C	T	C	T	C	T	C	T	C	C	T	T
JAX00429933	17	4461881	1	C	T	T	C	T	T	C	T	T	C	T	T	T	H	T	T	T	C	C	C	C	C	T	T	T	T	C	T	T	T	T	C	T	C	C	T	T	T	C	T	C	T	C	C	T	T
JAX00429935	17	4495875	0	C	T	C	C	C	T	C	T	T	C	C	C	H	H	H	H	C	C	C	C	C	C	T	H	C	T	C	T	T	T	C	C	T	C	C	T	C	T	C	T	C	T	C	C	T	T
JAX00429936	17	4496181	0	C	T	C	C	C	T	C	C	T	C	C	C	H	C	H	C	C	C	C	C	C	C	C	C	C	T	C	C	T	T	C	C	T	C	C	T	C	C	C	T	C	T	C	C	H	C
JAX00429938	17	4497389	0	G	A	A	G	G	G	G	G	G	G	A	G	G	G	H	G	G	G	G	G	G	G	G	G	A	G	G	G	G	G	G	G	G	G	G	G	A	G	G	G	G	G	G	G	G	G
JAX00429941	17	4500550	0	G	T	G	G	G	G	G	T	G	G	G	G	G	H	G	H	G	G	G	G	G	G	T	H	G	G	G	T	G	G	G	G	G	G	G	G	G	T	G	G	G	G	G	G	H	T
JAX00429942	17	4504087	1	G	A	G	G	G	G	G	A	G	G	G	G	G	H	G	H	G	G	G	G	G	G	A	H	G	G	G	A	G	G	G	G	G	G	G	G	G	A	G	G	G	G	G	G	H	A
JAX00073072	17	4506030	0	T	C	C	T	T	T	T	T	T	C	C	T	T	T	H	T	T	C	C	T	C	T	T	T	C	T	C	T	T	T	T	C	T	T	H	T	C	T	C	T	H	T	T	C	T	T
JAX00429943	17	4506551	0	C	A	C	C	C	A	C	C	A	C	C	C	H	C	H	C	C	C	C	C	C	C	C	C	C	A	C	C	A	A	C	C	A	C	C	A	C	C	C	A	C	A	C	C	H	C
JAX00429944	17	4507139	1	C	T	C	C	C	T	C	C	T	C	C	C	H	C	H	C	C	C	C	C	C	C	C	C	C	T	C	C	T	T	C	C	T	C	C	T	C	C	C	T	C	T	C	C	H	C
JAX00429945	17	4507171	0	G	A	G	G	G	A	G	G	A	G	G	G	H	G	H	G	G	G	G	G	G	G	G	G	G	A	G	G	A	A	G	G	A	G	G	A	G	G	G	A	G	A	G	G	A	G
JAX00429946	17	4524801	0	G	A	A	G	A	G	G	G	G	A	A	A	H	G	H	H	A	A	A	G	A	G	G	A	A	G	A	G	G	G	A	A	G	G	H	G	A	G	A	G	H	G	G	A	G	G
JAX00429947	17	4525171	1	A	G	G	A	G	A	A	G	A	G	G	G	H	H	H	G	G	G	G	A	G	A	G	G	G	A	G	G	A	A	G	G	A	A	H	A	G	G	G	A	H	A	A	G	H	G
JAX00429948	17	4525767	1	G	A	A	G	A	G	G	G	G	A	A	A	H	G	H	H	A	A	A	G	A	G	G	H	A	G	A	G	G	G	A	A	G	G	H	G	A	G	A	G	H	G	G	A	G	G
JAX00429949	17	4526601	1	T	A	A	T	A	T	T	A	T	A	A	A	H	H	H	A	A	A	A	T	A	T	A	A	A	T	A	A	T	T	A	A	T	T	H	T	A	A	A	T	H	T	T	A	H	A
JAX00429950	17	4528642	0	A	C	C	A	C	C	A	C	C	C	C	C	C	H	C	C	C	C	C	A	C	A	C	C	C	C	C	C	C	C	C	C	C	A	A	C	C	C	C	C	H	C	A	C	C	C
JAX00073074	17	4533233	1	G	A	A	G	G	G	G	G	G	A	A	G	G	G	H	G	G	A	A	G	A	G	G	G	A	G	A	G	G	G	G	A	G	G	H	G	A	G	A	G	H	G	G	A	G	G
JAX00429954	17	4536435	0	T	C	T	T	C	T	T	T	T	T	T	C	H	T	T	H	C	T	T	T	T	T	T	H	T	T	T	T	T	T	C	T	T	T	T	T	T	T	T	T	T	T	T	T	T	T
JAX00429958	17	4549573	1	T	C	T	T	T	T	T	C	T	T	T	T	T	H	T	H	T	T	T	T	T	T	C	H	T	T	T	C	T	T	T	T	T	T	T	T	T	C	T	T	T	T	T	T	H	C
JAX00429962	17	4555987	1	A	G	A	A	A	G	A	A	G	A	A	A	H	A	H	A	A	A	A	A	A	A	A	A	A	G	A	A	G	G	A	A	G	A	A	G	A	A	A	G	A	G	A	A	H	A
JAX00073077	17	4595361	1	A	G	G	A	A	G	A	G	G	A	G	A	H	H	G	H	A	A	A	A	A	A	G	H	G	G	A	G	G	G	A	A	G	A	A	G	G	G	A	G	A	G	A	A	G	G
JAX00429963	17	4595416	1	G	A	G	G	G	A	G	G	A	G	G	G	H	G	H	G	G	G	G	G	G	G	G	G	G	A	G	G	A	A	G	G	A	G	G	A	G	G	G	A	G	A	G	G	H	G
JAX00429965	17	4599354	0	T	C	T	T	T	T	T	T	T	C	T	T	T	T	T	T	T	C	C	T	C	T	T	T	T	T	C	T	T	T	T	C	T	T	C	T	T	T	C	T	H	T	T	C	T	T
JAX00429967	17	4599488	0	T	C	T	T	T	C	T	C	C	C	T	T	H	H	H	H	T	C	C	T	C	T	C	H	T	C	C	C	C	C	T	C	C	T	H	C	T	C	C	C	H	C	T	C	C	T
JAX00429968	17	4599530	0	T	C	T	T	T	C	T	C	C	C	T	T	H	H	H	H	T	C	C	T	C	T	C	H	T	C	C	C	C	C	T	C	C	T	H	C	T	C	C	C	H	C	T	C	C	T
JAX00429970	17	4600056	1	G	A	G	G	G	G	G	A	G	G	G	G	G	H	G	H	G	G	G	G	G	G	A	H	G	G	G	A	G	G	G	G	G	G	G	G	G	A	G	G	G	G	G	G	H	G
JAX00429971	17	4600272	0	T	A	A	T	T	A	T	A	A	A	A	T	H	H	A	H	T	A	A	T	A	T	A	H	A	A	A	A	A	A	T	A	A	T	H	A	A	A	A	A	H	A	T	A	A	T
JAX00429973	17	4602388	1	C	G	G	C	C	C	C	C	C	G	G	C	C	C	H	C	C	G	G	C	G	C	C	C	G	C	G	C	C	C	C	G	C	C	H	C	G	C	G	C	H	C	C	G	C	C
JAX00429974	17	4602514	1	G	A	G	G	G	G	G	A	G	G	G	G	G	H	G	H	G	G	G	G	G	G	A	H	G	G	G	A	G	G	G	G	G	G	G	G	G	A	G	G	G	G	G	G	H	G
JAX00429976	17	4608828	0	A	G	A	A	A	G	A	A	G	A	A	A	H	A	G	H	A	H	A	A	A	A	A	A	A	G	A	A	G	G	A	A	G	A	A	G	A	A	A	G	A	G	A	A	H	A
JAX00073080	17	4609143	0	C	T	T	C	C	C	C	C	C	C	T	C	C	C	H	C	C	C	C	C	C	C	C	C	T	C	C	C	C	C	C	C	C	C	C	C	T	C	C	C	C	C	C	C	C	C
JAX00429978	17	4609936	0	G	A	G	G	G	A	G	G	G	G	G	G	H	G	G	G	G	G	G	G	G	G	G	G	G	A	G	G	A	G	G	G	A	G	G	G	G	G	G	G	G	A	G	G	G	G
JAX00210329	17	4610233	0	A	G	A	A	A	G	A	G	G	A	A	A	H	H	H	H	A	A	A	A	A	A	G	H	A	G	A	G	G	G	A	A	G	A	A	G	A	G	A	G	A	G	A	A	G	A
JAX00429979	17	4610818	0	A	G	A	A	A	G	A	G	G	A	A	H	H	H	G	H	A	H	H	A	A	A	G	H	A	G	A	G	G	G	A	A	G	A	A	G	A	G	A	G	A	G	A	A	G	A
JAX00429981	17	4612004	1	C	A	C	C	A	C	C	C	C	C	C	A	H	C	C	H	A	C	C	C	C	C	C	H	C	C	C	C	C	C	A	C	C	C	C	C	C	C	C	C	C	C	C	C	C	C
JAX00429982	17	4615888	0	T	C	T	T	T	C	T	C	C	C	T	T	H	H	H	H	T	C	C	T	C	T	C	H	T	C	C	C	C	H	T	C	C	T	H	C	T	C	C	C	H	C	T	C	C	T
JAX00429985	17	4622056	1	T	C	T	T	T	T	T	T	T	C	T	T	T	T	T	T	T	C	C	T	C	T	T	T	T	T	C	T	T	T	T	C	T	T	H	T	T	T	C	T	H	T	T	C	T	T
JAX00429986	17	4622101	0	G	C	G	G	G	C	G	G	G	G	G	G	H	G	G	G	G	G	G	G	G	G	G	G	G	C	G	G	C	G	G	G	C	G	G	G	G	G	G	G	G	C	G	G	H	G
JAX00429987	17	4622188	1	G	A	G	G	G	A	G	G	G	G	G	G	H	G	G	G	G	G	G	G	G	G	G	G	G	A	G	G	A	G	G	G	A	G	G	G	G	G	G	G	G	A	G	G	H	G
JAX00429989	17	4628960	0	C	T	C	C	C	T	C	C	C	C	C	C	C	C	C	C	C	C	C	C	C	C	C	C	C	H	C	C	H	C	C	C	T	C	C	C	C	C	C	C	C	T	C	C	H	C
JAX00429994	17	4632200	1	A	C	A	A	A	A	A	C	A	A	A	A	A	H	A	H	A	A	A	A	A	A	C	H	A	A	A	C	A	A	A	A	A	A	A	A	A	C	A	A	A	A	A	A	H	A
JAX00429995	17	4658095	1	T	G	T	T	T	G	T	G	G	T	T	T	H	H	H	H	T	T	T	T	T	T	G	H	T	G	T	G	G	G	T	T	G	T	T	G	T	G	T	G	T	G	T	T	G	T
JAX00210330	17	4658402	0	T	C	T	T	T	C	T	C	C	T	H	T	H	H	H	H	T	T	T	T	T	T	C	C	T	C	T	C	C	C	T	T	C	T	T	C	T	C	T	C	T	C	T	T	C	T
JAX00429997	17	4659950	0	A	T	A	A	A	T	A	A	T	A	A	A	A	A	H	A	A	A	A	A	A	A	A	A	A	H	A	A	T	T	A	A	T	A	A	T	A	A	A	T	A	T	A	A	H	A
JAX00073084	17	4665568	0	A	C	C	A	C	C	A	C	C	A	C	C	C	H	C	C	C	A	A	A	A	A	C	C	C	C	A	C	C	C	C	A	C	A	A	C	C	C	A	C	A	C	A	A	C	A
JAX00429999	17	4669290	1	T	A	T	T	A	T	T	T	T	T	T	A	H	T	T	H	A	T	T	T	T	T	T	H	T	T	T	T	T	T	A	T	T	T	T	T	T	T	T	T	T	T	T	T	T	T
JAX00430002	17	4677757	0	C	A	C	C	A	C	C	C	C	C	C	A	H	C	C	A	A	C	C	C	C	C	C	H	C	C	C	C	C	C	A	C	C	C	C	C	C	C	C	C	C	C	C	C	C	C
JAX00430003	17	4677815	1	A	G	A	A	A	A	A	A	A	G	A	A	A	A	A	A	A	G	G	A	G	A	A	A	A	A	G	A	A	A	A	G	A	A	H	A	A	A	G	A	H	A	A	G	A	A
JAX00210331	17	4679006	1	T	C	T	T	T	C	T	C	C	C	T	T	H	H	H	H	T	C	C	T	C	T	C	H	T	C	C	C	C	C	T	C	C	T	H	C	T	C	C	C	H	C	T	C	C	T
JAX00073086	17	4698055	0	G	A	G	G	G	A	G	A	A	G	G	G	A	H	H	A	G	G	G	G	G	G	A	H	G	A	G	A	A	A	G	G	A	G	G	A	G	A	G	A	G	A	G	G	A	G
JAX00430006	17	4708027	0	C	T	C	C	C	T	C	C	T	C	C	C	H	C	H	C	C	C	C	C	C	C	C	C	C	T	C	C	T	T	C	C	T	C	C	T	C	C	C	T	C	T	C	C	H	C
JAX00430010	17	4713114	1	A	G	A	A	A	G	A	G	G	A	A	A	H	H	H	H	A	A	A	A	A	A	G	H	A	G	A	G	G	G	A	A	G	A	A	G	A	G	A	G	A	G	A	A	G	A
JAX00430014	17	4721654	0	A	G	A	A	G	G	A	G	G	G	A	G	G	H	H	G	G	G	G	A	G	A	G	G	A	G	G	G	G	G	G	G	G	A	H	G	A	G	G	G	H	G	A	G	G	A
JAX00430015	17	4722586	1	C	T	C	C	C	T	C	C	T	C	C	C	H	C	H	C	C	C	C	C	C	C	C	C	C	T	C	C	T	T	C	C	T	C	C	T	C	C	C	T	C	T	C	C	H	C
JAX00430019	17	4725556	0	T	C	T	T	T	C	T	C	C	C	T	T	H	H	H	H	T	C	C	T	C	T	C	H	T	C	C	C	C	C	T	C	C	T	H	C	T	C	C	C	H	C	T	C	C	T
JAX00430020	17	4726173	1	A	G	A	A	A	A	A	G	A	G	A	A	A	H	A	H	A	G	G	A	G	A	G	H	A	A	G	G	A	A	A	G	A	A	H	A	A	G	G	A	H	A	A	G	H	A
JAX00430021	17	4726315	0	T	C	T	T	T	C	T	C	C	C	T	T	H	H	H	H	T	C	C	T	C	T	C	H	T	C	C	C	C	C	T	C	C	T	H	C	T	C	C	C	H	C	T	C	C	T
JAX00073090	17	4740127	0	A	G	A	A	A	A	A	A	G	A	A	A	A	A	H	A	A	A	A	A	A	A	A	A	A	A	A	A	A	G	A	A	A	A	A	G	A	A	A	G	A	A	A	A	A	A
JAX00430025	17	4750332	1	C	A	C	C	C	C	C	A	C	C	C	C	C	H	C	H	C	C	C	C	C	C	A	H	C	C	C	A	C	C	C	C	C	C	C	C	C	A	C	C	C	C	C	C	H	C
JAX00430027	17	4752148	0	A	G	A	A	A	G	A	G	A	A	A	A	H	H	A	H	A	A	A	A	A	A	G	H	A	G	A	G	G	A	A	A	G	A	A	A	A	G	A	A	A	G	A	A	G	A
JAX00430029	17	4753157	1	G	A	G	G	G	A	G	G	G	G	G	G	H	G	G	G	G	G	G	G	G	G	G	G	G	A	G	G	A	G	G	G	A	G	G	G	G	G	G	G	G	A	G	G	H	G
JAX00430030	17	4754709	1	G	T	G	G	G	T	G	T	T	T	G	G	H	H	H	H	G	T	T	G	T	G	T	H	G	T	T	T	T	T	G	T	T	G	H	T	G	T	T	T	H	T	G	T	T	G
JAX00430032	17	4756653	0	G	A	G	G	G	G	G	G	G	A	G	G	G	G	G	G	G	A	A	G	A	G	G	G	G	G	A	G	G	G	G	A	G	G	H	G	G	G	A	G	H	G	G	A	G	G
JAX00430034	17	4781108	1	G	A	G	G	G	A	G	G	G	G	G	G	H	G	G	G	G	G	G	G	G	G	G	G	G	A	G	G	A	G	G	G	A	G	G	G	G	G	G	G	G	A	G	G	H	G
JAX00430035	17	4781786	1	G	A	G	G	G	A	G	G	A	G	G	G	H	G	H	G	G	G	G	G	G	G	G	G	G	A	G	G	A	A	G	G	A	G	G	A	G	G	G	A	G	A	G	G	H	G
JAX00073092	17	4783443	1	C	T	C	C	T	C	C	C	C	C	C	T	H	C	C	H	T	C	C	C	C	C	C	H	C	C	C	C	C	C	T	C	C	C	C	C	C	C	C	C	C	C	C	C	C	C
JAX00430036	17	4785931	1	C	T	C	C	C	C	C	T	C	C	C	C	C	H	C	H	C	C	C	C	C	C	T	H	C	C	C	T	C	C	C	C	C	C	C	C	C	T	C	C	C	C	C	C	H	C
JAX00430037	17	4786016	1	A	G	A	A	G	A	A	G	A	A	A	G	H	H	A	G	G	A	A	A	A	A	G	G	A	A	A	G	A	A	G	A	A	A	A	A	A	G	A	A	A	A	A	A	H	A
JAX00430039	17	4786242	0	C	A	C	C	C	A	C	C	A	C	C	C	H	C	H	C	C	C	C	C	C	C	C	C	C	A	C	C	A	A	C	C	A	C	C	A	C	C	C	A	C	A	C	C	H	C
JAX00430040	17	4786489	0	G	A	G	G	A	A	G	G	A	G	G	A	A	G	H	H	A	G	G	G	G	G	G	H	G	A	G	G	A	A	A	G	A	G	G	A	G	G	G	A	G	A	G	G	H	G
JAX00073093	17	4787744	0	T	C	T	T	C	C	T	C	C	C	T	C	C	H	H	C	C	C	C	T	C	T	C	C	T	C	C	C	C	C	C	C	C	T	H	C	T	C	C	C	H	C	T	C	C	T
JAX00210334	17	4796919	1	T	G	T	T	T	G	T	T	G	T	T	T	H	T	H	T	T	T	T	T	T	T	T	T	T	G	T	T	G	G	T	T	G	T	T	G	T	T	T	G	T	G	T	T	H	T
JAX00430043	17	4798844	1	T	C	T	T	T	T	T	C	T	T	T	T	T	H	T	H	T	T	T	T	T	T	C	H	T	T	T	C	T	T	T	T	T	T	T	T	T	C	T	T	T	T	T	T	H	T
JAX00073095	17	4812095	0	G	A	G	G	G	G	G	A	G	G	G	H	H	H	G	A	H	G	G	G	G	G	A	A	G	G	G	A	G	G	G	G	G	G	G	G	G	A	G	G	G	G	G	G	A	G
JAX00073096	17	4814301	1	G	A	G	G	G	A	G	A	A	G	G	G	H	H	H	H	G	G	G	G	G	G	A	H	G	A	G	A	A	A	G	G	A	G	G	A	G	A	G	A	G	A	G	G	A	G
JAX00430046	17	4824995	1	G	A	G	G	A	A	G	A	A	G	G	A	A	H	H	A	A	G	G	G	G	G	A	A	G	A	G	A	A	A	A	G	A	G	G	A	G	A	G	A	G	A	G	G	A	G
JAX00430047	17	4833884	0	C	T	C	C	C	T	C	C	T	C	C	C	H	H	H	C	C	C	C	C	C	C	C	C	C	T	C	C	T	T	C	C	T	C	C	T	C	C	C	T	C	T	C	C	H	C
JAX00430048	17	4834027	1	A	G	A	A	A	G	A	A	G	A	A	A	H	A	H	A	A	A	A	A	A	A	A	A	A	G	A	A	G	G	A	A	G	A	A	G	A	A	A	G	A	G	A	A	H	A
JAX00430049	17	4837818	1	C	A	C	C	C	C	C	C	C	A	C	C	C	C	C	C	C	A	A	C	A	C	C	C	C	C	A	C	C	C	C	A	C	C	H	C	C	C	A	C	H	C	C	A	C	C
JAX00073098	17	4858255	1	A	G	A	A	G	G	A	G	G	G	A	G	G	A	H	G	G	G	G	A	G	A	G	G	A	G	G	G	G	G	G	G	G	A	H	G	A	G	G	G	H	G	A	G	G	A
JAX00073099	17	4865938	0	A	G	A	A	G	G	A	G	G	G	A	G	G	A	A	G	G	G	G	A	G	A	G	G	A	G	G	G	G	G	G	G	G	A	H	G	A	G	G	G	H	G	A	G	G	A
JAX00430051	17	4880645	0	C	A	C	C	C	A	C	C	C	C	C	C	H	C	C	C	C	C	C	C	C	C	C	C	C	A	C	C	A	C	C	C	A	C	C	C	C	C	C	C	C	A	C	C	H	C
JAX00430052	17	4882618	1	C	T	C	C	C	T	C	T	T	C	C	C	H	C	H	H	C	C	C	C	C	C	T	H	C	T	C	T	T	T	C	C	T	C	C	T	C	T	C	T	C	T	C	C	T	C
JAX00430053	17	4886303	0	A	G	A	A	A	G	A	G	G	A	A	A	A	A	H	A	A	A	A	A	A	A	G	A	A	G	A	H	G	G	A	A	G	A	A	G	A	G	A	G	A	G	A	A	G	A
JAX00430054	17	4891811	0	G	C	G	G	G	C	G	G	C	G	G	G	H	G	H	G	G	G	G	G	G	G	G	G	G	C	G	G	C	C	G	G	C	G	G	C	G	G	G	C	G	C	G	G	H	G
JAX00073102	17	4891879	1	G	T	G	G	T	T	G	T	T	T	G	T	T	G	H	T	T	T	T	G	T	G	T	T	G	T	T	T	T	T	T	T	T	G	H	T	G	T	T	T	H	T	G	T	T	G
JAX00430056	17	4897284	1	C	A	C	C	C	C	C	A	C	C	C	C	C	C	C	H	C	C	C	C	C	C	A	H	C	C	C	A	C	C	C	C	C	C	C	C	C	A	C	C	C	C	C	C	H	C
JAX00430057	17	4897496	1	C	T	C	C	C	T	C	C	C	C	C	C	H	C	C	C	C	C	C	C	C	C	C	C	C	T	C	C	T	C	C	C	T	C	C	C	C	C	C	C	C	T	C	C	H	C
JAX00073103	17	4911494	1	A	G	A	A	G	G	A	G	G	G	A	G	G	A	H	G	G	G	G	A	G	A	G	G	A	G	G	G	G	G	G	G	G	A	H	G	A	G	G	G	H	G	A	G	G	A
JAX00430061	17	4931561	1	A	G	A	A	A	G	A	G	G	A	A	A	H	A	H	H	A	A	A	A	A	A	G	H	A	G	A	G	G	G	A	A	G	A	A	G	A	G	A	G	A	G	A	A	G	A
JAX00430062	17	4937219	0	T	C	T	T	T	C	T	T	C	T	T	T	H	T	H	T	T	T	T	T	T	T	T	T	T	C	T	T	C	C	T	T	C	T	T	C	T	T	T	C	T	C	T	T	H	T
JAX00073105	17	4938253	1	G	A	G	G	A	G	G	G	G	A	G	A	H	G	G	H	A	A	A	G	A	G	G	H	G	G	A	G	G	G	A	A	G	G	H	G	G	G	A	G	H	G	G	A	G	G
JAX00073106	17	4938435	0	G	T	G	G	T	T	G	T	T	T	G	T	T	H	G	T	T	T	T	G	T	G	T	T	G	T	T	T	T	T	T	T	T	G	H	T	G	T	T	T	G	T	G	T	T	G
JAX00430063	17	4940198	0	A	G	A	A	G	A	A	A	A	G	H	H	H	A	A	H	G	G	G	A	G	A	A	H	A	A	G	A	A	A	H	G	A	A	H	A	A	A	G	A	H	A	A	G	A	A
JAX00430065	17	4945849	0	C	T	C	C	T	C	C	C	C	T	C	T	H	C	C	H	T	T	T	C	T	C	C	T	C	C	T	C	C	C	T	T	C	C	H	C	C	C	T	C	H	C	C	T	C	C
JAX00430067	17	4957281	0	A	C	A	A	A	A	A	C	A	A	A	A	A	H	A	H	A	A	A	A	A	A	C	H	A	A	A	C	A	A	A	A	A	A	A	A	A	C	A	A	A	A	A	A	H	A
JAX00430069	17	4966027	1	G	C	G	G	G	G	G	G	C	G	G	G	G	G	H	G	G	G	G	G	G	G	G	G	G	G	G	G	G	C	G	G	G	G	G	C	G	G	G	C	G	G	G	G	G	G
JAX00430070	17	4969011	0	G	T	G	G	G	T	G	T	T	G	G	G	H	H	H	H	G	G	G	G	G	G	T	H	G	T	G	T	T	T	G	G	T	G	G	T	G	T	G	T	G	T	G	G	T	G
JAX00073107	17	4970184	1	G	A	G	G	A	A	G	A	A	G	G	A	A	H	H	A	A	G	G	G	G	G	A	A	G	A	G	A	A	A	A	G	A	G	G	A	G	A	G	A	G	A	G	G	A	G
JAX00210337	17	4973079	0	G	A	G	G	G	A	G	G	A	G	G	G	H	G	H	G	G	G	G	G	G	G	G	G	G	A	G	G	A	A	G	G	A	G	G	A	G	G	G	A	G	A	G	G	H	G
JAX00073108	17	4973305	0	T	C	T	T	C	C	T	C	C	T	T	C	H	H	H	C	C	T	T	T	T	T	C	C	T	C	T	C	C	C	C	T	C	T	T	C	T	C	T	C	T	C	T	T	C	T
JAX00430073	17	4981532	0	G	A	G	G	G	A	G	G	A	G	G	G	H	G	H	G	G	G	G	G	G	G	G	G	G	A	G	G	A	A	G	G	A	G	G	A	G	G	G	A	G	A	G	G	H	G
JAX00430074	17	4982147	0	C	T	C	C	C	T	C	C	C	C	C	C	H	C	C	C	C	C	C	C	C	C	C	C	C	T	C	C	T	C	C	C	T	C	C	C	C	C	C	C	C	T	C	C	H	C
JAX00430075	17	4983099	1	T	C	T	T	C	C	T	C	C	C	T	C	C	H	H	C	C	C	C	T	C	T	C	C	T	C	C	C	C	C	C	C	C	T	H	C	T	C	C	C	H	C	T	C	C	T
JAX00430076	17	4983494	1	T	C	T	T	T	C	T	C	C	C	T	T	H	H	H	H	T	C	C	T	C	T	C	H	T	C	C	C	C	C	T	C	C	T	H	C	T	C	C	C	H	C	T	C	C	T
JAX00430077	17	4983533	1	C	T	C	C	T	T	C	T	T	T	C	T	T	H	H	T	T	T	T	C	T	C	T	T	C	T	T	T	T	T	T	T	T	C	H	T	C	T	T	T	H	T	C	T	T	C
JAX00073110	17	5007832	1	C	T	C	C	T	C	C	T	C	T	C	T	H	H	C	T	T	T	T	C	T	C	T	T	C	C	T	T	C	C	T	T	C	C	H	C	C	T	T	C	H	C	C	T	H	C
JAX00073111	17	5008238	1	C	T	C	C	T	C	C	C	C	C	C	T	H	C	C	H	T	C	C	C	C	C	C	H	C	C	C	C	C	C	T	C	C	C	C	C	C	C	C	C	C	C	C	C	C	C
JAX00430080	17	5017919	0	G	C	G	G	G	G	G	G	C	G	C	G	G	G	H	G	G	H	G	G	G	G	G	G	G	G	G	G	G	C	G	G	G	G	G	C	G	G	G	C	G	G	G	G	G	G
JAX00430081	17	5017934	1	C	T	C	C	C	C	C	C	C	T	C	C	C	C	C	C	C	T	T	C	T	C	C	C	C	C	T	C	C	C	C	T	C	C	H	C	C	C	T	C	H	C	C	T	C	C
JAX00073112	17	5019059	1	T	C	T	T	C	C	T	C	C	C	T	C	C	H	H	C	C	C	C	T	C	T	C	C	T	C	C	C	C	C	C	C	C	T	H	C	T	C	C	C	H	C	T	C	C	T
JAX00430083	17	5019556	1	C	T	C	C	T	T	C	T	T	T	C	T	T	H	H	T	T	T	T	C	T	C	T	T	C	T	T	T	T	T	T	T	T	C	H	T	C	T	T	T	H	T	C	T	T	C
JAX00430086	17	5023942	0	G	A	G	G	G	A	G	G	G	G	G	G	H	G	G	G	G	G	G	G	G	G	G	G	G	A	G	G	A	G	G	G	A	G	G	G	G	G	G	G	G	A	G	G	A	G
JAX00430087	17	5026685	0	C	T	C	C	C	C	C	T	C	C	C	C	C	H	C	H	C	C	C	C	C	C	T	H	C	C	C	T	C	C	C	C	C	C	C	C	C	T	C	C	C	C	C	C	H	C
JAX00430091	17	5039168	0	G	A	G	G	G	A	G	A	A	G	G	G	H	H	H	H	G	G	G	G	G	G	A	H	G	A	G	A	A	A	G	G	A	G	G	A	G	A	G	A	G	A	G	G	A	G
JAX00073113	17	5040985	1	G	A	G	G	A	A	G	A	A	A	G	A	A	H	H	A	A	A	A	G	A	G	A	A	G	A	A	A	A	A	A	A	A	G	H	A	G	A	A	A	H	A	G	A	A	G
JAX00430096	17	5059665	0	C	T	C	C	T	C	C	C	C	T	C	T	H	C	C	H	T	T	T	C	T	C	C	T	C	C	T	C	C	C	T	T	C	C	H	C	C	C	T	H	H	C	C	T	C	C
JAX00073114	17	5061043	1	A	G	A	A	G	G	A	G	G	G	A	G	G	H	H	G	G	G	G	A	G	A	G	G	A	G	G	G	G	G	G	G	G	A	H	G	A	G	G	G	H	G	A	G	G	A
JAX00073115	17	5063867	0	C	G	C	C	G	C	C	G	C	C	C	G	H	H	C	H	G	C	H	C	C	C	G	H	C	C	C	H	C	C	G	C	C	C	C	C	C	H	C	C	C	C	C	C	H	C
JAX00430101	17	5068649	0	T	C	T	T	T	T	T	T	T	C	T	T	T	T	T	T	T	C	C	T	C	T	T	T	T	T	C	T	T	T	T	C	T	T	H	T	T	T	C	T	H	T	T	C	T	T
JAX00430102	17	5074229	1	T	C	T	T	T	C	T	C	C	T	T	T	H	H	H	H	T	T	T	T	T	T	C	H	T	C	T	C	C	C	T	T	C	T	T	C	T	C	T	C	T	C	T	T	C	T
JAX00430103	17	5077055	0	A	G	A	A	G	G	A	G	G	A	A	G	G	H	H	G	G	A	A	A	A	A	G	G	A	G	A	G	G	G	G	A	G	A	A	G	A	G	A	G	A	G	A	A	G	A
JAX00430104	17	5083485	0	G	A	G	G	G	A	G	G	A	G	G	G	H	G	H	G	G	G	G	G	G	G	G	G	G	A	G	G	A	A	G	G	A	G	G	A	G	G	G	A	G	A	G	G	H	G
JAX00430105	17	5083882	1	T	A	T	T	A	A	T	T	A	T	T	A	A	T	H	H	A	T	T	T	T	T	T	H	T	A	T	T	A	A	A	T	A	T	T	A	T	T	T	A	T	A	T	T	H	T
JAX00430107	17	5084352	0	G	A	G	G	A	G	G	G	G	A	G	A	H	G	G	H	A	A	A	G	A	G	G	H	G	G	A	G	G	G	A	A	G	G	H	G	G	G	A	G	H	G	G	A	G	G
JAX00430108	17	5084391	0	T	C	T	T	T	C	T	T	T	T	T	T	H	T	T	T	T	T	T	T	T	T	T	T	T	C	T	T	C	T	T	T	C	T	T	T	T	T	T	T	T	C	T	T	H	T
JAX00073116	17	5085970	1	T	C	T	T	C	C	T	C	C	C	T	C	C	H	H	C	C	C	C	T	C	T	C	C	T	C	C	C	C	C	C	C	C	T	H	C	T	C	C	C	H	C	T	C	C	T
JAX00430111	17	5086516	0	G	A	G	G	A	G	G	A	G	G	G	A	H	H	G	A	A	G	G	G	G	G	A	A	G	G	G	A	G	G	A	G	G	G	G	G	G	A	G	G	G	G	G	G	H	G
JAX00430112	17	5087087	1	G	T	G	G	G	G	G	G	G	T	G	G	G	G	G	G	G	T	T	G	T	G	G	G	G	G	T	G	G	G	G	T	G	G	H	G	G	G	T	G	H	G	G	T	G	G
JAX00073117	17	5087794	1	T	C	T	T	C	T	T	T	T	T	T	C	H	T	T	H	C	T	T	T	T	T	T	H	T	T	T	T	T	T	C	T	T	T	T	T	T	T	T	T	T	T	T	T	T	T
JAX00430113	17	5088406	1	G	T	G	G	T	G	G	G	G	G	G	T	H	G	G	H	T	G	G	G	G	G	G	H	G	G	G	G	G	G	T	G	G	G	G	G	G	G	G	G	G	G	G	G	G	G
JAX00430115	17	5111283	1	C	T	C	C	C	T	C	C	C	C	C	C	H	C	C	C	C	C	C	C	C	C	C	C	C	T	C	C	T	C	C	C	T	C	C	C	C	C	C	C	C	T	C	C	H	C
JAX00430116	17	5112156	1	G	A	G	G	A	G	G	G	G	G	G	A	H	G	G	H	A	G	G	G	G	G	G	H	G	G	G	G	G	G	A	G	G	G	G	G	G	G	G	G	G	G	G	G	G	G
JAX00430117	17	5112258	1	G	A	G	G	A	G	G	G	G	A	G	A	H	G	G	H	A	A	A	G	A	G	G	H	G	G	A	G	G	G	A	A	G	G	H	G	G	G	A	G	H	G	G	A	G	G
JAX00430118	17	5113317	1	A	G	A	A	G	A	A	G	A	A	A	G	H	H	A	G	G	A	A	A	A	A	G	G	A	A	A	G	A	A	G	A	A	A	A	A	A	G	A	A	A	A	A	A	H	A
JAX00430119	17	5113892	0	A	G	A	A	A	A	A	G	A	A	A	A	A	H	A	H	A	A	A	A	A	A	G	A	A	A	A	G	A	A	A	A	A	A	A	A	A	G	A	A	A	A	A	A	H	A
JAX00430120	17	5113974	0	A	G	A	A	G	A	A	G	A	A	A	G	H	H	A	G	G	A	A	A	A	A	G	G	A	A	A	G	A	A	G	A	A	A	A	A	A	G	A	A	A	A	A	A	H	A
JAX00430121	17	5114005	0	G	A	G	G	G	A	G	A	A	G	G	G	H	H	H	H	G	G	G	G	G	G	A	H	G	A	G	A	A	A	G	G	A	G	G	A	G	A	G	A	G	A	G	G	A	G
JAX00210340	17	5116964	0	C	G	C	C	C	G	C	C	G	C	C	C	H	C	H	C	C	C	C	C	C	H	C	C	C	G	C	C	G	G	C	C	G	C	C	G	C	C	C	G	C	G	C	C	H	C
JAX00210341	17	5117093	1	C	A	C	C	C	A	C	C	C	C	C	C	H	C	C	C	C	C	C	C	C	C	C	C	C	A	C	C	A	C	C	C	A	C	C	C	C	C	C	C	C	A	C	C	H	C
JAX00210342	17	5117169	0	T	C	T	T	T	C	T	T	C	T	T	T	H	T	C	T	T	T	T	T	T	T	T	T	T	C	T	T	C	C	T	T	C	T	T	C	T	T	T	C	T	C	T	T	H	T
JAX00073119	17	5122239	0	A	T	A	A	T	A	A	A	A	T	A	T	H	A	A	H	T	T	T	A	T	A	A	H	A	A	T	A	A	A	T	T	A	A	H	A	A	A	T	A	H	A	A	T	A	A
JAX00073120	17	5122256	0	C	T	C	C	T	T	C	T	T	T	C	T	T	H	H	T	T	T	T	C	T	C	T	T	C	T	T	T	T	T	T	T	T	C	H	T	C	T	T	T	H	T	C	T	T	C
JAX00073121	17	5123890	0	T	C	T	T	C	T	T	T	T	C	T	C	H	T	T	H	C	C	C	T	C	T	T	H	T	T	C	T	T	T	C	C	T	T	H	T	T	T	C	T	H	T	T	C	T	T
JAX00430123	17	5138222	1	C	T	C	C	T	T	C	T	T	T	C	T	T	H	H	T	T	T	T	C	T	C	T	T	C	T	T	T	T	T	T	T	T	C	H	T	C	T	T	T	H	T	C	T	T	C
JAX00430125	17	5140288	0	C	G	C	C	C	G	C	C	C	C	C	C	C	C	C	C	C	C	C	C	C	C	C	C	C	G	C	C	G	C	C	C	G	C	C	C	C	C	C	C	C	G	C	C	C	C
JAX00430128	17	5142622	1	A	G	A	A	A	G	A	G	G	A	A	A	H	H	H	H	A	A	A	A	A	A	G	H	A	G	A	G	G	G	A	A	G	A	A	G	A	G	A	G	A	G	A	A	G	A
JAX00430129	17	5145368	1	G	T	G	G	G	G	G	G	G	T	G	G	G	G	G	G	G	T	T	G	T	G	G	G	G	G	T	G	G	G	G	T	G	G	H	G	G	G	T	G	H	G	G	T	G	G
JAX00430131	17	5147371	0	G	A	G	G	G	A	G	A	G	G	G	G	H	H	G	H	G	G	G	G	G	G	A	H	G	A	G	A	A	G	G	G	A	G	G	G	G	A	G	G	G	A	G	G	A	G
JAX00430132	17	5164257	0	A	G	A	A	A	A	A	G	A	A	A	A	A	H	A	G	A	A	A	A	A	A	G	H	A	A	A	G	A	A	A	A	A	A	A	A	A	G	A	A	A	A	A	A	H	A
JAX00073122	17	5176584	0	A	G	A	A	G	G	A	G	G	G	A	G	G	G	G	G	G	G	G	A	G	A	G	G	A	G	G	G	G	G	G	G	G	A	H	G	A	G	G	G	A	G	A	G	G	A
JAX00073123	17	5179489	0	T	C	T	T	C	T	T	T	T	T	T	C	H	T	T	H	C	T	T	T	T	T	T	H	T	T	T	T	T	T	C	T	T	T	T	T	T	T	T	T	T	T	T	T	T	T
JAX00430133	17	5183560	0	G	A	G	G	A	A	G	G	A	A	G	A	A	G	H	H	A	A	A	G	A	G	G	H	G	A	A	G	A	A	A	A	A	G	H	A	G	G	A	A	H	A	G	A	H	G
JAX00430134	17	5183593	0	A	G	A	A	G	G	A	A	G	G	A	G	G	A	H	H	G	G	G	A	G	A	A	H	A	G	G	A	G	G	G	G	G	A	H	G	A	A	G	G	H	G	A	G	H	A
JAX00430137	17	5189586	0	G	A	G	G	G	A	G	G	G	G	G	G	H	G	G	G	G	G	G	G	G	G	G	G	G	A	G	G	A	G	G	G	A	G	G	G	G	G	G	G	G	A	G	G	H	G
JAX00430138	17	5189984	0	C	T	C	C	C	C	C	C	T	C	C	C	C	C	H	C	C	C	C	C	C	C	C	C	C	C	C	C	C	T	C	C	C	C	C	T	C	C	C	T	C	C	C	C	C	C
JAX00430139	17	5190256	0	C	T	C	C	T	C	C	C	C	C	C	T	H	C	C	H	T	C	C	C	C	C	C	H	C	C	C	C	C	C	T	C	C	C	C	C	C	C	C	C	C	C	C	C	C	C
JAX00430140	17	5194594	1	T	C	T	T	C	C	T	C	C	T	T	C	C	H	H	C	C	T	T	T	T	T	C	C	T	C	T	C	C	C	C	T	C	T	T	C	T	C	T	C	T	C	T	T	C	T
JAX00430141	17	5199070	0	T	C	T	T	C	T	T	T	T	T	T	C	H	T	T	H	C	T	T	T	T	T	T	H	T	T	T	T	T	T	C	T	T	T	T	T	T	T	T	T	T	T	T	T	T	T
JAX00430142	17	5199850	0	G	C	G	G	C	C	G	C	C	G	G	C	C	H	H	C	C	G	G	G	G	G	H	C	G	C	G	C	C	C	C	G	C	G	G	C	G	C	G	C	G	C	G	G	C	G
JAX00430143	17	5200049	1	G	C	G	G	G	G	G	C	G	G	G	G	G	H	G	H	G	G	G	G	G	G	C	H	G	G	G	C	G	G	G	G	G	G	G	G	G	C	G	G	G	G	G	G	H	G
JAX00430144	17	5200308	1	T	C	T	T	T	C	T	C	C	T	T	T	H	H	H	H	T	T	T	T	T	T	C	H	T	C	T	C	C	C	T	T	C	T	T	C	T	C	T	C	T	C	T	T	C	T
JAX00430145	17	5201163	0	C	T	C	C	T	C	C	C	C	C	C	T	H	C	C	H	T	C	C	C	C	C	C	H	C	C	C	C	C	C	T	C	C	C	C	C	C	C	C	C	C	C	C	C	C	C
JAX00430148	17	5234398	1	T	G	T	T	T	G	T	G	G	G	T	T	H	H	H	H	T	G	G	T	G	T	G	H	T	G	G	G	G	G	T	G	G	T	H	G	T	G	G	G	H	G	T	G	G	T
JAX00430149	17	5236407	1	C	A	C	C	C	A	C	A	A	C	C	C	H	H	H	H	C	C	C	C	C	C	A	H	C	A	C	A	A	A	C	C	A	C	C	A	C	A	C	A	C	A	C	C	A	C
JAX00430150	17	5236507	0	C	T	C	C	C	C	C	C	C	T	C	C	C	C	C	C	C	T	T	C	T	C	C	C	C	C	T	C	C	C	C	T	C	C	H	C	C	C	T	C	H	C	C	T	C	C
JAX00430151	17	5236542	1	C	T	C	C	C	T	C	T	T	T	C	C	H	H	H	H	C	T	T	C	T	C	T	H	C	T	T	T	T	T	C	T	T	C	H	T	C	T	T	T	H	T	C	T	T	C
JAX00430152	17	5236651	1	A	G	A	A	A	A	A	A	A	G	A	A	A	A	A	A	A	G	G	A	G	A	A	A	A	A	G	A	A	A	A	G	A	A	H	A	A	A	G	A	H	A	A	G	A	A
JAX00073126	17	5237054	0	A	G	A	A	G	G	A	G	G	A	A	G	G	H	H	G	G	A	A	A	A	A	G	G	A	G	A	G	G	G	G	A	G	A	A	G	A	G	A	G	A	G	A	A	G	A
JAX00073127	17	5237306	0	T	A	T	T	A	A	T	A	A	A	T	A	A	H	H	A	A	A	A	T	A	T	A	A	T	A	A	A	A	A	A	A	A	T	H	A	T	A	A	A	H	A	T	A	A	T
JAX00430155	17	5239384	0	A	G	A	A	A	G	A	G	G	A	A	A	H	H	H	H	A	A	A	A	A	A	G	H	A	G	A	G	G	G	A	A	G	A	A	G	A	G	A	G	A	G	A	A	G	A
JAX00430156	17	5243132	1	A	C	A	A	A	A	A	A	C	A	A	A	A	A	H	A	A	A	A	A	A	A	A	A	A	A	A	A	A	C	A	A	A	A	A	C	A	A	A	C	A	A	A	A	A	A
JAX00430157	17	5243433	0	A	T	A	A	A	A	A	A	A	T	A	A	A	A	A	A	A	T	T	A	T	A	A	A	A	A	T	A	A	A	A	T	A	A	H	A	A	A	T	A	H	A	A	T	A	A
JAX00430158	17	5246736	1	T	C	T	T	T	C	T	T	C	T	T	T	H	T	H	T	T	T	T	T	T	T	T	T	T	C	T	T	C	C	T	T	C	T	T	C	T	T	T	C	T	C	T	T	H	T
JAX00430159	17	5246969	0	G	A	G	G	G	A	G	G	A	G	G	G	H	G	H	G	G	G	G	G	G	G	G	G	G	A	G	G	A	A	G	G	A	G	G	A	G	G	G	A	G	A	G	G	H	G
JAX00430160	17	5247216	1	G	A	G	G	G	G	G	G	A	G	G	G	G	G	H	G	G	G	G	G	G	G	G	G	G	G	G	G	G	A	G	G	G	G	G	A	G	G	G	A	G	G	G	G	G	G
JAX00073130	17	5250801	1	C	T	C	C	C	T	C	C	T	C	C	C	H	C	H	C	C	C	C	C	C	C	C	C	C	T	C	C	T	T	C	C	T	C	C	T	C	C	C	T	C	T	C	C	H	C
JAX00430161	17	5250901	1	A	T	A	A	A	A	A	T	A	A	A	A	A	H	A	H	A	A	A	A	A	A	T	H	A	A	A	T	A	A	A	A	A	A	A	A	A	T	A	A	A	A	A	A	H	A
JAX00430162	17	5254418	0	A	G	A	A	A	A	A	G	A	A	A	A	A	H	A	H	A	A	A	A	A	A	G	H	A	A	A	G	A	A	A	A	A	A	A	A	A	G	A	A	A	A	A	A	H	A
JAX00430164	17	5264211	1	A	C	A	A	A	C	A	C	C	C	A	A	H	H	H	H	A	C	C	A	C	A	C	H	A	C	C	C	C	C	A	C	C	A	H	C	A	C	C	C	H	C	A	C	C	A
JAX00430167	17	5285960	1	T	C	T	T	T	C	T	T	T	T	T	T	H	T	T	T	T	T	T	T	T	T	T	T	T	C	T	T	C	T	T	T	C	T	T	T	T	T	T	T	T	C	T	T	H	T
JAX00430168	17	5286557	0	G	C	G	G	G	C	G	G	C	G	G	G	G	G	H	G	G	G	G	G	G	G	G	G	G	H	G	G	H	C	G	G	H	G	G	C	G	G	G	C	G	C	G	G	G	G
JAX00188340	17	5289385	0	T	C	C	T	C	C	C	C	C	C	C	C	C	H	C	C	C	C	C	C	C	T	C	C	C	C	C	C	C	C	C	C	C	C	C	C	C	C	C	C	C	C	C	C	C	T
JAX00430172	17	5289547	1	T	A	T	T	T	A	T	A	A	T	T	T	H	H	H	H	T	T	T	T	T	T	A	H	T	A	T	A	A	A	T	T	A	T	T	A	T	A	T	A	T	A	T	T	A	T
JAX00073131	17	5290220	0	T	C	T	T	C	C	T	C	C	T	T	C	C	H	H	C	C	T	T	T	T	T	C	C	T	C	T	C	C	C	C	T	C	T	T	C	T	C	T	C	T	C	T	T	C	T
JAX00430177	17	5316722	0	A	G	A	A	A	G	A	A	G	A	A	A	H	A	H	A	A	A	A	A	A	A	A	A	A	G	A	A	G	G	A	A	G	A	A	G	A	A	A	G	A	G	A	A	H	A
JAX00430179	17	5318933	1	A	G	A	A	A	A	A	A	G	A	A	A	A	A	H	A	A	A	A	A	A	A	A	A	A	A	A	A	A	G	A	A	A	A	A	G	A	A	A	G	A	A	A	A	A	A
JAX00430181	17	5321518	0	T	C	T	T	T	C	T	C	C	T	T	T	H	H	H	H	T	T	T	T	T	T	C	H	T	C	T	C	C	C	T	T	C	T	T	C	T	C	T	C	T	C	T	T	C	T
JAX00073134	17	5339026	0	A	G	A	A	G	G	A	G	G	G	A	G	G	H	H	G	G	G	G	A	G	A	G	G	A	G	G	G	G	G	G	G	G	A	H	G	A	G	G	G	H	G	A	G	G	A
JAX00430183	17	5341108	0	A	G	A	A	G	A	A	A	A	A	A	G	H	A	A	H	G	A	A	A	A	A	A	H	A	A	A	A	A	A	G	A	A	A	A	A	A	A	A	A	A	A	A	A	A	A
JAX00430184	17	5342976	1	G	T	G	G	G	G	G	T	T	G	G	G	G	H	H	H	G	G	G	G	G	G	T	H	G	G	G	T	G	T	G	G	G	G	G	T	G	T	G	T	G	G	G	G	T	G
JAX00430187	17	5348772	1	C	T	C	C	C	C	C	T	C	C	C	C	C	H	C	H	C	C	C	C	C	C	T	H	C	C	C	T	C	C	C	C	C	C	C	C	C	T	C	C	C	C	C	C	T	C
JAX00210344	17	5370346	0	T	C	T	T	T	C	T	T	C	T	T	T	T	T	H	T	T	T	T	T	T	T	T	T	T	C	T	T	C	T	T	T	C	T	T	C	T	T	T	C	T	H	T	T	T	T
JAX00073137	17	5370554	0	G	C	G	G	C	C	G	G	C	C	G	C	C	G	H	H	C	C	C	G	C	G	G	H	G	C	C	G	C	C	C	C	C	G	H	C	G	G	C	C	H	C	G	C	G	G
JAX00430190	17	5373768	1	T	A	T	T	A	T	T	T	T	A	T	A	H	T	T	H	A	A	A	T	A	T	T	H	T	T	A	T	T	A	A	A	T	T	H	T	T	T	A	T	H	T	T	A	T	T
JAX00430192	17	5377693	0	A	G	A	A	A	G	A	G	G	A	A	A	H	H	H	H	A	A	A	A	A	A	G	H	A	G	A	G	G	A	A	A	G	A	A	G	A	G	A	G	A	G	A	A	G	A
JAX00430193	17	5377847	1	G	A	G	G	A	G	G	G	G	G	G	A	H	G	G	H	A	G	G	G	G	G	G	H	G	G	G	G	G	G	A	G	G	G	G	G	G	G	G	G	G	G	G	G	G	G
JAX00073139	17	5396398	1	G	A	G	G	A	A	G	A	A	A	G	A	A	H	H	A	A	A	A	G	A	G	A	A	G	A	A	A	A	A	A	A	A	G	H	A	G	A	A	A	H	A	G	A	A	G
JAX00073140	17	5400171	0	C	G	C	C	G	G	C	G	G	G	C	G	G	H	H	G	G	G	G	C	G	C	G	G	C	G	G	G	G	G	G	G	G	C	H	G	C	G	G	G	H	G	C	G	G	C
JAX00430196	17	5404845	1	G	A	G	G	G	G	G	A	G	G	G	G	G	H	G	H	G	G	G	G	G	G	A	H	G	G	G	A	G	G	G	G	G	G	G	G	G	A	G	G	G	G	G	G	H	G
JAX00430197	17	5408246	0	G	A	G	G	G	A	G	G	G	G	G	G	H	G	G	G	G	G	G	G	G	G	G	G	G	A	G	G	A	G	G	G	A	G	G	G	G	G	G	G	G	A	G	G	H	G
JAX00073141	17	5410819	0	C	T	C	C	T	T	C	T	T	T	C	T	T	H	H	T	T	T	T	C	T	C	T	T	C	T	T	T	T	T	T	T	T	C	H	T	C	T	T	T	H	T	C	T	T	C
JAX00430201	17	5411660	0	G	A	G	G	A	G	G	G	G	A	G	A	H	G	G	H	A	A	A	G	A	G	G	H	G	G	A	G	G	A	A	A	G	G	H	G	G	G	A	G	H	G	G	A	G	G
JAX00430202	17	5426813	1	A	C	A	A	A	C	A	C	C	A	A	A	H	H	H	H	A	A	A	A	A	A	C	H	A	C	A	C	C	A	A	A	C	A	A	C	A	C	A	C	A	C	A	A	C	A
JAX00430203	17	5427326	0	G	A	G	G	G	A	G	G	G	G	G	G	H	G	G	G	G	G	G	G	G	G	G	G	G	A	G	G	A	G	G	G	A	G	G	G	G	G	G	G	G	A	G	G	H	G
JAX00073142	17	5428348	1	C	T	C	C	T	C	C	C	C	C	C	T	H	C	C	H	T	C	C	C	C	C	C	H	C	C	C	C	C	C	T	C	C	C	C	C	C	C	C	C	C	C	C	C	C	C
JAX00073143	17	5461917	1	A	T	A	A	A	T	A	A	A	A	A	A	H	A	A	A	A	A	A	A	A	A	A	A	A	T	A	A	T	A	A	A	T	A	A	A	A	A	A	A	A	T	A	A	H	A
JAX00430204	17	5466823	1	C	T	C	C	C	T	C	C	C	C	C	C	H	C	C	C	C	C	C	C	C	C	C	C	C	T	C	C	T	C	C	C	T	C	C	C	C	C	C	C	C	T	C	C	H	C
JAX00210347	17	5472632	1	T	C	T	T	T	C	T	T	T	T	T	T	H	T	T	T	T	T	T	T	T	T	T	T	T	C	T	T	C	T	T	T	C	T	T	T	T	T	T	T	T	C	T	T	H	T
JAX00430205	17	5473586	1	C	T	C	C	C	C	C	C	T	C	C	C	C	C	H	C	C	C	C	C	C	C	C	C	C	C	C	C	C	C	C	C	C	C	C	T	C	C	C	T	C	C	C	C	C	C
JAX00430206	17	5473643	0	A	G	A	A	A	G	A	A	G	A	A	A	H	A	H	A	A	A	A	A	A	A	A	A	A	G	A	A	G	A	A	A	G	A	A	G	A	A	A	G	A	G	A	A	H	A
JAX00430207	17	5476579	0	G	A	G	G	G	A	G	G	A	G	G	G	H	G	H	G	G	G	G	G	G	G	G	G	G	A	G	G	A	G	G	G	A	G	G	A	G	G	G	A	G	A	G	G	H	G
JAX00430208	17	5484343	1	G	A	G	G	G	A	G	A	A	G	G	G	H	H	H	H	G	G	G	G	G	G	A	H	G	A	G	A	A	G	G	G	A	G	G	A	G	A	G	A	G	A	G	G	A	G
JAX00430209	17	5488978	0	G	A	G	G	G	G	G	A	G	G	G	G	G	H	G	H	G	G	G	G	G	G	A	H	G	G	G	A	G	G	G	G	G	G	G	G	G	A	G	G	G	G	G	G	H	G
JAX00430210	17	5489501	1	T	A	T	T	T	A	T	A	A	T	T	T	H	H	H	H	T	T	T	T	T	T	A	H	T	A	T	A	A	T	T	T	A	T	T	A	T	A	T	A	T	A	T	T	A	T
JAX00073146	17	5498573	0	T	C	T	T	T	C	T	T	C	T	T	T	H	T	H	T	T	T	T	T	T	T	T	T	T	C	T	T	C	T	T	T	C	T	T	C	T	T	T	C	T	C	T	T	H	T
JAX00073147	17	5500391	1	C	G	C	C	C	G	C	C	G	C	C	C	H	C	H	C	C	C	C	C	C	C	C	C	C	G	C	C	G	C	C	C	G	C	C	G	C	C	C	G	C	G	C	C	H	C
JAX00430211	17	5505650	1	T	A	T	T	T	T	T	A	T	T	T	T	T	H	T	H	T	T	T	T	T	T	A	H	T	T	T	A	T	T	T	T	T	T	T	T	T	A	T	T	T	T	T	T	H	T
JAX00430212	17	5506007	1	C	T	C	C	C	T	C	C	C	C	C	C	H	C	C	C	C	C	C	C	C	C	C	C	C	T	C	C	T	C	C	C	T	C	C	C	C	C	C	C	C	T	C	C	H	C
JAX00073148	17	5506492	1	T	C	T	T	C	C	T	C	C	C	T	C	C	H	H	C	C	C	C	T	C	T	C	C	T	C	C	C	C	C	C	C	C	T	H	C	T	C	C	C	H	C	T	C	C	T
JAX00430213	17	5507432	0	G	A	G	G	G	A	G	A	A	G	G	G	H	H	H	H	G	G	G	G	G	G	A	H	G	A	G	A	A	G	G	G	A	G	G	A	G	A	G	A	G	A	G	G	A	G
JAX00430215	17	5507604	0	T	C	T	T	T	C	T	C	C	T	T	T	H	H	H	H	T	T	T	T	T	T	C	H	T	C	T	C	C	T	T	T	C	T	T	C	T	C	T	C	T	C	T	T	C	T
JAX00430216	17	5510651	1	C	T	C	C	C	T	C	C	C	C	C	C	H	C	C	C	C	C	C	C	C	C	C	C	C	T	C	C	T	C	C	C	T	C	C	C	C	C	C	C	C	T	C	C	H	C
JAX00430218	17	5513084	0	T	G	T	T	T	G	T	T	T	T	T	T	G	T	T	T	T	T	T	T	T	T	T	T	T	G	T	T	G	T	T	T	G	T	T	T	T	T	T	T	T	G	T	T	G	T
JAX00430221	17	5517834	1	G	A	G	G	G	A	G	G	A	G	G	G	H	G	H	G	G	G	G	G	G	G	G	G	G	A	G	G	A	G	G	G	A	G	G	A	G	G	G	A	G	A	G	G	H	G
JAX00073149	17	5541848	1	C	T	C	C	C	C	C	C	C	T	C	C	C	C	C	C	C	T	T	C	T	C	C	C	C	C	T	C	C	T	C	T	C	C	H	C	C	C	T	C	H	C	C	T	C	C
JAX00430225	17	5542659	0	A	G	A	A	A	A	A	G	A	G	A	A	A	H	A	H	A	G	G	A	G	A	G	H	A	A	G	G	A	G	A	G	A	A	H	A	A	G	G	A	H	A	A	G	H	A
JAX00430227	17	5544041	1	C	T	C	C	C	T	C	C	C	T	C	C	H	C	C	C	C	T	T	C	T	C	C	C	C	T	T	C	T	T	C	T	T	C	H	C	C	C	T	C	H	T	C	T	H	C
JAX00430228	17	5544101	0	G	A	G	G	G	A	G	G	G	A	G	G	H	G	G	G	G	A	A	G	A	G	G	G	G	A	A	G	A	A	G	A	A	G	H	G	G	G	A	G	H	A	G	A	H	G
JAX00430229	17	5545355	0	G	A	G	G	G	G	G	G	G	A	G	G	G	G	G	G	G	A	A	G	A	G	G	G	G	G	A	G	G	A	G	A	G	G	H	G	G	G	A	G	H	G	G	A	G	G
JAX00430230	17	5546073	0	A	G	A	A	A	G	A	A	G	G	H	A	G	A	G	A	H	G	G	A	G	A	A	H	A	G	G	H	G	G	A	G	G	A	G	G	A	A	G	G	G	G	A	G	G	A
JAX00430231	17	5546286	0	G	A	G	G	G	A	G	G	G	A	G	G	H	G	G	G	G	A	A	G	A	G	G	G	G	A	A	G	A	A	G	A	A	G	H	G	G	G	A	G	H	A	G	A	H	G
JAX00073151	17	5558917	0	A	G	A	A	A	G	A	G	G	A	A	A	H	H	H	A	A	A	A	A	A	A	G	A	A	G	A	G	G	A	A	A	G	A	A	G	A	G	A	G	A	G	A	A	G	A
JAX00430235	17	5565161	0	C	T	C	C	C	T	C	C	C	C	C	C	H	C	C	C	C	C	C	C	C	C	C	C	C	T	C	C	T	C	C	C	T	C	C	C	C	C	C	C	C	T	C	C	H	C
JAX00430236	17	5565317	0	T	C	T	T	C	T	T	C	T	C	T	C	H	H	T	C	C	C	C	T	C	T	C	C	T	T	C	C	T	C	C	C	T	T	H	T	T	C	C	T	H	T	T	C	H	T
JAX00430237	17	5568607	0	T	C	T	T	T	C	T	T	C	T	T	T	T	T	T	T	T	T	T	T	T	T	T	T	T	C	T	T	C	T	T	T	C	T	T	C	T	T	T	C	T	C	T	T	H	T
JAX00073153	17	5568796	0	C	T	C	C	T	T	C	T	T	T	C	T	T	H	H	T	T	T	T	C	T	C	T	T	C	T	T	T	T	T	T	T	T	C	H	T	C	T	T	T	H	T	C	T	T	C
JAX00430240	17	5586172	0	T	A	T	T	A	T	T	A	A	A	T	A	H	H	H	A	A	A	A	T	A	T	A	A	T	T	A	A	T	A	A	A	T	T	H	A	T	A	A	A	H	T	T	A	H	T
JAX00430242	17	5589652	1	C	T	C	C	T	C	C	C	C	T	C	T	H	C	C	H	T	T	T	C	T	C	C	H	C	C	T	C	C	T	T	T	C	C	H	C	C	C	T	C	H	C	C	T	C	C
JAX00430243	17	5589694	0	G	A	G	G	A	G	G	A	A	A	G	A	H	H	G	A	A	A	A	G	A	G	A	A	G	G	A	A	G	A	A	A	G	G	A	A	G	A	A	A	A	G	G	A	H	G
JAX00430244	17	5593436	1	C	T	C	C	T	C	C	C	C	T	C	T	H	C	C	H	T	T	T	C	T	C	C	H	C	C	T	C	C	T	T	T	C	C	H	C	C	C	T	C	H	C	C	T	C	C
JAX00430248	17	5598392	0	G	A	G	G	G	G	G	A	G	G	G	G	G	H	G	H	G	G	G	G	G	G	A	H	G	G	G	A	G	G	G	G	G	G	G	G	G	A	G	G	G	G	G	G	H	G
JAX00430249	17	5598705	0	G	A	G	G	G	G	G	A	G	G	G	G	G	H	G	H	G	G	G	G	G	G	A	H	G	G	G	A	G	G	G	G	G	G	G	G	G	A	G	G	G	G	G	G	H	G
JAX00430250	17	5598843	0	A	T	A	A	T	A	A	A	T	T	A	T	H	A	H	H	T	T	T	A	T	A	A	H	A	A	T	A	A	T	T	T	A	A	H	T	A	A	T	T	H	A	A	T	A	A
JAX00430252	17	5601919	0	T	C	T	T	C	T	T	T	T	C	T	C	H	T	T	H	C	C	C	T	C	T	T	H	T	T	C	T	T	C	C	C	T	T	H	T	T	T	C	T	H	T	T	C	T	T
JAX00430253	17	5602414	1	A	G	A	A	A	A	A	A	G	A	A	A	A	A	H	A	A	A	A	A	A	A	A	A	A	A	A	A	A	A	A	A	A	A	A	G	A	A	A	G	A	A	A	A	A	A
JAX00430255	17	5603791	1	T	C	T	T	T	T	T	C	T	T	T	T	T	H	T	H	T	T	T	T	T	T	C	H	T	T	T	C	T	T	T	T	T	T	T	T	T	C	T	T	T	T	T	T	H	T
JAX00210349	17	5608886	1	A	T	A	A	A	A	A	T	T	A	A	A	A	H	H	H	A	A	A	A	A	A	T	H	A	A	A	T	A	A	A	A	A	A	A	T	A	T	A	T	A	A	A	A	H	A
JAX00430257	17	5612664	0	C	T	C	C	C	C	C	T	C	C	C	C	C	H	C	H	C	C	C	C	C	C	T	H	C	C	C	T	C	C	C	C	C	C	C	C	C	T	C	C	C	C	C	C	H	C
JAX00073155	17	5630950	1	C	T	C	C	T	C	C	C	C	T	C	T	H	C	C	H	T	T	T	C	T	C	C	H	C	C	T	C	C	T	T	T	C	C	H	C	C	C	T	C	H	C	C	T	C	C
JAX00073156	17	5638268	1	G	C	G	G	G	C	G	G	C	G	G	G	H	G	H	G	G	G	G	G	G	G	G	G	G	C	G	G	C	G	G	G	C	G	G	C	G	G	G	C	G	C	G	G	H	G
JAX00073157	17	5638765	1	T	G	T	T	T	G	T	G	G	T	T	T	H	H	H	H	T	T	T	T	T	T	G	H	T	G	T	G	G	T	T	T	G	T	T	G	T	G	T	G	T	G	T	T	G	T
JAX00430259	17	5642408	0	T	G	T	T	T	G	T	T	G	T	T	T	H	T	H	T	T	T	T	T	T	T	T	T	T	G	T	T	G	T	T	T	G	T	T	G	T	T	T	G	T	G	T	T	H	T
JAX00430260	17	5644492	0	C	T	C	C	C	T	C	C	C	C	C	C	H	C	C	C	C	C	C	C	C	C	C	C	C	T	C	C	T	C	C	C	T	C	C	C	C	C	C	C	C	T	C	C	H	C
JAX00073158	17	5646045	1	A	G	A	A	G	G	A	G	G	G	A	G	G	H	H	G	G	G	G	A	G	A	G	G	A	G	G	G	G	G	G	G	G	A	H	G	A	G	G	G	H	G	A	G	G	A
JAX00430264	17	5658990	0	T	C	T	T	T	T	T	C	T	T	T	T	T	H	T	H	T	T	T	T	T	T	C	H	T	T	T	C	T	T	T	T	T	T	T	T	T	C	T	T	T	T	T	T	H	T
JAX00430265	17	5659786	0	G	A	G	G	G	G	G	A	G	G	G	G	G	H	G	H	G	G	G	G	G	G	A	H	G	G	G	A	G	G	G	G	G	G	G	G	G	A	G	G	G	G	G	G	H	G
JAX00430267	17	5660436	0	A	T	A	A	A	A	A	T	T	A	A	A	A	H	H	H	A	A	A	A	A	A	T	H	A	A	A	T	A	A	A	A	A	A	A	T	A	T	A	T	A	A	A	A	H	A
JAX00430271	17	5670328	0	A	G	A	A	A	A	A	G	G	A	A	A	A	H	H	H	A	A	A	A	A	A	G	H	A	A	A	G	A	A	A	A	A	A	A	G	A	G	A	G	A	A	A	A	H	A
JAX00430274	17	5674211	0	G	A	G	G	G	G	G	A	G	G	G	G	G	H	G	H	G	G	G	G	G	G	A	H	G	G	G	A	G	G	G	G	G	G	G	G	G	A	G	G	G	G	G	G	H	G
JAX00430275	17	5676570	0	A	T	A	A	A	A	A	A	T	A	A	A	A	A	H	A	A	A	A	A	A	A	A	A	A	A	A	A	A	A	A	A	A	A	A	T	A	A	A	T	A	A	A	A	A	A
JAX00430278	17	5683222	0	C	T	C	C	C	C	C	C	T	C	C	C	C	C	H	C	C	C	C	C	C	C	C	C	C	C	C	C	C	C	C	C	C	C	C	T	C	C	C	T	C	C	C	C	C	C
JAX00430279	17	5689353	1	G	A	G	G	G	G	G	A	G	G	G	G	G	H	G	H	G	G	G	G	G	G	A	H	G	G	G	A	G	G	G	G	G	G	G	G	G	A	G	G	G	G	G	G	H	G
JAX00430280	17	5689458	0	T	C	T	T	T	T	T	C	T	T	T	T	T	H	T	H	T	T	T	T	T	T	C	H	T	T	T	C	T	T	T	T	T	T	T	T	T	C	T	T	T	T	T	T	H	T
JAX00430281	17	5689535	0	A	G	A	A	G	A	A	G	G	A	A	G	H	H	H	G	G	A	A	A	A	A	G	G	A	A	A	G	A	A	G	A	A	A	A	G	A	G	A	G	A	A	A	A	H	A
JAX00430282	17	5689585	0	C	T	C	C	C	C	C	T	T	C	C	C	C	H	H	H	C	C	C	C	C	C	T	H	C	C	C	T	C	C	C	C	C	C	C	T	C	T	C	T	C	C	C	C	H	C
JAX00430288	17	5700037	1	A	G	A	A	A	A	A	G	G	A	A	A	A	H	H	H	A	A	A	A	A	A	G	H	A	A	A	G	A	A	A	A	A	A	A	G	A	G	A	G	A	A	A	A	H	A
JAX00430289	17	5700310	1	G	A	G	G	G	G	G	A	A	G	G	G	G	H	H	H	G	G	G	G	G	G	A	H	G	G	G	A	G	G	G	G	G	G	G	A	G	A	G	A	G	G	G	G	H	G
JAX00430290	17	5700468	0	C	G	C	C	C	C	C	C	G	C	C	C	C	C	H	C	C	C	C	C	C	C	C	C	C	C	C	C	C	C	C	C	C	C	C	G	C	C	C	G	C	C	C	C	C	C
JAX00430291	17	5700496	1	T	C	T	T	C	T	T	C	C	T	T	C	H	H	H	C	C	T	T	T	T	T	C	C	T	T	T	C	T	T	C	T	T	T	T	C	T	C	T	C	T	T	T	T	H	T
JAX00430292	17	5703444	0	T	C	T	T	C	T	T	C	C	T	T	C	T	H	H	C	C	T	T	T	T	T	C	C	T	T	T	H	T	T	C	T	T	T	T	C	T	C	T	C	T	T	T	T	T	T
JAX00073161	17	5703678	1	G	C	G	G	G	C	G	G	G	G	G	G	H	G	G	G	G	G	G	G	G	G	G	G	G	C	G	G	C	G	G	G	C	G	G	G	G	G	G	G	G	C	G	G	H	G
JAX00073162	17	5704461	1	A	G	A	A	A	G	A	G	G	A	A	A	H	H	H	H	A	A	A	A	A	A	G	H	A	G	A	G	G	A	A	A	G	A	A	G	A	G	A	G	A	G	A	A	G	A
JAX00073163	17	5705029	1	T	G	T	T	T	G	T	T	T	T	T	T	H	T	T	T	T	T	T	T	T	T	T	T	T	G	T	T	G	T	T	T	G	T	T	T	T	T	T	T	T	G	T	T	H	T
JAX00430293	17	5705095	0	T	G	T	T	T	T	T	T	G	T	T	T	T	T	G	T	T	T	T	T	T	T	T	T	T	T	T	T	T	T	T	T	T	T	T	G	T	T	T	G	T	T	T	T	T	T
JAX00430294	17	5727712	0	T	C	T	T	C	T	T	C	C	C	T	C	H	H	H	C	C	C	C	T	C	T	C	C	T	T	C	C	T	C	C	C	T	T	H	C	T	C	C	C	H	T	T	C	H	T
JAX00430295	17	5727781	0	G	A	G	G	A	G	G	G	G	A	G	A	H	G	G	H	A	A	H	G	A	G	G	H	G	G	A	G	G	H	A	A	G	G	H	G	G	G	A	G	H	G	G	A	G	G
JAX00430296	17	5735793	0	T	C	T	T	C	T	T	C	C	C	T	C	H	H	H	C	C	C	C	T	C	T	C	C	T	T	C	C	T	C	C	C	T	T	H	C	T	C	C	C	H	T	T	C	H	T
JAX00430300	17	5742019	1	G	C	G	G	G	G	G	G	C	G	G	G	G	G	H	G	G	G	G	G	G	G	G	G	G	G	G	G	G	G	G	G	G	G	G	C	G	G	G	C	G	G	G	G	G	G
JAX00073166	17	5742383	1	G	A	G	G	A	G	G	A	A	A	G	A	H	H	H	A	A	A	A	G	A	G	A	A	G	G	A	A	G	A	A	A	G	G	H	A	G	A	A	A	H	G	G	A	H	G
JAX00073168	17	5761490	1	C	G	C	C	G	G	C	C	C	G	C	G	G	C	C	H	G	G	G	C	G	C	C	H	C	G	G	C	G	G	G	G	G	C	H	C	C	C	G	C	H	G	C	G	H	C
JAX00430301	17	5761885	0	T	C	T	T	C	C	T	C	C	C	T	C	C	H	H	C	C	C	C	T	C	T	C	C	T	C	C	C	C	C	C	C	C	T	H	C	T	C	C	C	H	C	T	C	C	T
JAX00430304	17	5762147	1	T	G	T	T	T	T	T	G	T	T	T	T	T	H	T	H	T	T	T	T	T	T	G	H	T	T	T	G	T	T	T	T	T	T	T	T	T	G	T	T	T	T	T	T	H	T
JAX00430305	17	5762295	0	A	T	A	A	A	A	A	T	A	A	A	A	A	T	A	T	A	A	A	A	A	A	T	T	A	A	A	T	A	A	A	A	A	A	A	A	A	T	A	A	A	A	A	A	T	A
JAX00430306	17	5763091	0	T	C	T	T	C	C	T	C	C	C	T	C	C	H	H	C	C	C	C	T	C	T	C	C	T	C	C	C	C	C	C	C	C	T	H	C	T	C	C	C	H	C	T	C	C	T
JAX00430308	17	5765718	1	G	A	G	G	A	A	G	G	G	A	G	A	A	G	G	H	A	A	A	G	A	G	G	H	G	A	A	G	A	A	A	A	A	G	H	G	G	G	A	G	H	A	G	A	H	G
JAX00430310	17	5765861	0	C	T	C	C	T	T	C	C	C	T	C	T	T	C	C	H	T	T	T	C	T	C	C	H	C	T	T	C	T	T	T	T	T	C	H	C	C	C	T	C	H	T	C	T	H	C
JAX00073169	17	5794349	1	G	A	G	G	A	G	G	G	G	A	G	A	H	G	G	H	A	A	A	G	A	G	G	H	G	G	A	G	G	A	A	A	G	G	H	G	G	G	A	G	H	G	G	A	G	G
JAX00430312	17	5811149	0	G	T	G	G	G	G	G	T	T	G	G	G	G	H	H	H	G	G	G	G	G	G	T	H	G	G	G	T	G	G	G	G	G	G	G	T	G	T	G	T	G	G	G	G	H	G
JAX00430313	17	5813516	1	G	A	G	G	A	G	G	G	G	A	G	A	H	G	G	H	A	A	A	G	A	G	G	H	G	G	A	G	G	A	A	A	G	G	H	G	G	G	A	G	H	G	G	A	G	G
JAX00073170	17	5814159	1	C	T	C	C	T	C	C	C	C	T	C	T	H	C	C	H	T	T	T	C	T	C	C	H	C	C	T	C	C	T	T	T	C	C	H	C	C	C	T	C	H	C	C	T	C	C
JAX00430314	17	5814865	1	G	A	G	G	G	G	G	A	A	G	G	G	G	H	H	H	G	G	G	G	G	G	A	H	G	G	G	A	G	G	G	G	G	G	G	A	G	A	G	A	G	G	G	G	H	G
JAX00073172	17	5816370	1	T	C	T	T	C	T	T	C	C	C	T	C	H	H	H	C	C	C	C	T	C	T	C	C	T	T	C	C	T	C	C	C	T	T	H	C	T	C	C	C	H	T	T	C	H	T
JAX00430315	17	5816551	1	T	A	T	T	A	T	T	A	A	A	T	A	H	H	H	A	A	A	A	T	A	T	A	A	T	T	A	A	T	A	A	A	T	T	H	A	T	A	A	A	H	T	T	A	H	T
JAX00430317	17	5842641	0	A	G	A	A	G	A	A	G	G	G	A	G	H	H	H	G	G	G	G	A	G	A	G	G	A	A	G	G	A	G	G	G	A	A	H	G	A	G	G	G	H	A	A	G	H	A
JAX00430319	17	5843375	0	C	T	C	C	C	C	C	C	T	C	C	C	C	C	C	C	C	C	C	C	C	C	C	C	C	C	C	C	C	C	C	C	C	C	C	T	C	C	C	T	C	C	C	C	C	C
JAX00430320	17	5843815	0	G	C	G	G	G	G	G	C	G	G	G	G	G	H	G	H	G	G	G	G	G	G	C	H	G	G	G	C	G	G	G	G	G	G	G	G	G	C	G	G	G	G	G	G	H	G
JAX00430321	17	5845172	1	C	T	C	C	C	C	C	T	C	C	C	C	C	H	C	H	C	C	C	C	C	C	T	H	C	C	C	T	C	C	C	C	C	C	C	C	C	T	C	C	C	C	C	C	H	C
JAX00073173	17	5845348	0	T	C	T	T	C	T	T	C	C	C	T	C	H	H	H	C	C	C	C	T	C	T	C	C	T	T	C	C	T	C	C	C	T	T	H	C	T	C	C	C	H	T	T	C	H	T
JAX00430324	17	5853619	0	C	T	C	C	T	C	C	C	C	T	C	T	H	C	C	H	T	T	T	C	T	C	C	T	C	C	T	C	C	T	T	T	C	C	H	C	C	C	T	C	H	C	C	T	C	C
JAX00430327	17	5858654	1	T	C	T	T	T	T	T	C	T	T	T	T	T	H	T	H	T	T	T	T	T	T	C	H	T	T	T	C	T	T	T	T	T	T	T	T	T	C	T	T	T	T	T	T	H	T
JAX00430328	17	5860258	1	A	G	A	A	G	A	A	G	A	G	A	G	H	H	A	G	G	G	G	A	G	A	G	G	A	A	G	G	A	G	G	G	A	A	H	A	A	G	G	A	H	A	A	G	H	A
JAX00430330	17	5861471	1	T	C	T	T	C	T	T	C	T	C	T	C	H	H	T	C	C	C	C	T	C	T	C	C	T	T	C	C	T	C	C	C	T	T	H	T	T	C	C	T	H	T	T	C	H	T
JAX00430331	17	5861577	1	A	G	A	A	G	A	A	A	A	G	A	G	H	A	A	H	G	G	G	A	G	A	A	H	A	A	G	A	A	G	G	G	A	A	H	A	A	A	G	A	H	A	A	G	A	A
JAX00430333	17	5862735	1	C	G	C	C	G	C	C	G	G	G	C	G	H	H	H	G	G	G	G	C	G	C	G	G	C	C	G	G	C	G	G	G	C	C	H	G	C	G	G	G	H	C	C	G	H	C
JAX00430335	17	5862868	0	C	T	C	C	T	C	C	T	C	T	C	T	H	H	C	T	T	T	T	C	T	C	T	T	C	C	T	T	C	T	T	T	C	C	H	C	C	T	T	C	H	C	C	T	H	C
JAX00073175	17	5873184	1	T	G	T	T	G	T	T	G	G	G	T	G	H	H	H	G	G	G	G	T	G	T	G	G	T	T	G	G	T	G	G	G	T	T	H	G	T	G	G	G	H	T	T	G	H	T
JAX00430336	17	5875050	0	T	A	T	T	T	T	T	T	A	T	T	T	T	T	H	T	T	T	T	T	T	T	T	T	T	T	T	T	T	T	T	T	T	T	T	A	T	T	T	A	T	T	T	T	T	T
JAX00430338	17	5879189	0	C	T	C	C	C	C	C	T	T	C	C	C	C	H	H	H	C	C	C	C	C	C	T	H	C	C	C	T	C	C	C	C	C	C	C	T	C	T	C	T	C	C	C	C	H	C
JAX00430340	17	5892439	0	G	A	G	G	G	G	G	G	A	G	G	G	G	G	H	G	G	G	G	G	G	G	G	G	G	G	G	G	G	G	G	G	G	G	G	A	G	G	G	A	G	G	G	G	G	G
JAX00073176	17	5901698	1	A	G	A	A	A	A	A	G	G	A	A	A	A	H	H	H	A	A	A	A	A	A	G	H	A	A	A	G	A	A	A	A	A	A	A	G	A	G	A	G	A	A	A	A	H	A
JAX00073177	17	5902887	1	T	C	T	T	T	T	T	C	T	T	T	T	T	H	T	H	T	T	T	T	T	T	C	H	T	T	T	C	T	T	T	T	T	T	T	T	T	C	T	T	T	T	T	T	H	T
JAX00073181	17	5946286	0	C	T	C	C	T	C	C	C	C	T	C	T	H	C	C	H	T	T	T	C	T	C	C	H	C	C	T	C	C	T	T	T	C	C	H	C	C	C	T	C	H	C	C	T	C	C
JAX00430344	17	5946667	0	A	G	A	A	A	A	A	G	A	A	A	A	A	H	A	H	A	A	A	A	A	A	G	H	A	A	A	G	A	A	A	A	A	A	A	A	A	G	A	A	A	A	A	A	H	A
JAX00430346	17	5951928	1	A	C	A	A	A	A	A	C	A	A	A	A	A	H	A	H	A	A	A	A	A	A	C	H	A	A	A	C	A	A	A	A	A	A	A	A	A	C	A	A	A	A	A	A	H	A
JAX00430347	17	5953541	0	G	A	G	G	G	G	G	G	A	G	G	G	G	G	H	G	G	G	G	G	G	G	G	G	G	G	G	G	G	G	G	G	G	G	G	A	G	G	G	A	G	G	G	G	G	G
JAX00430348	17	5953773	0	G	T	G	G	G	G	G	T	G	G	G	G	G	H	G	H	G	G	G	G	G	G	T	H	G	G	G	T	G	G	G	G	G	G	G	G	G	T	G	G	G	G	G	G	H	G
JAX00430350	17	5956020	0	G	A	G	G	G	G	G	A	A	G	G	G	G	H	H	H	G	G	G	G	G	G	A	H	G	G	G	A	G	G	G	G	G	G	G	A	G	A	G	A	G	G	G	G	H	G
JAX00073182	17	5975565	0	T	C	C	T	T	T	C	T	T	T	C	T	H	T	H	T	T	T	T	C	T	T	T	T	C	T	T	T	T	T	T	T	T	C	C	T	C	T	T	T	H	T	C	T	T	T
JAX00430353	17	5975607	0	C	G	C	C	C	C	C	C	G	C	C	C	C	C	H	C	C	C	C	C	C	C	C	C	C	C	C	C	C	C	C	C	C	C	C	G	C	C	H	G	C	C	C	C	C	C
JAX00430354	17	5975918	0	T	C	T	T	T	T	T	C	C	T	T	T	T	H	H	H	T	T	T	T	T	T	C	H	T	T	T	C	T	T	T	T	T	T	T	C	T	C	H	C	T	T	T	T	H	T
JAX00430356	17	5976829	0	C	A	C	C	C	C	C	A	C	C	C	C	C	H	C	H	C	C	C	C	C	C	A	H	C	C	C	A	C	C	C	C	C	C	C	C	C	A	C	C	C	C	C	C	H	C
JAX00430357	17	5978706	0	C	T	T	C	C	C	T	T	T	C	T	C	H	H	T	H	C	C	C	T	C	C	T	H	T	C	C	T	C	C	C	C	C	T	H	T	T	T	H	T	H	C	T	C	H	C
JAX00430360	17	5980106	0	C	T	C	C	T	C	C	T	T	C	C	T	H	H	H	T	T	C	C	C	C	C	T	T	C	C	C	T	C	C	T	C	C	C	C	T	C	T	C	T	C	C	C	C	H	C
JAX00430362	17	5982936	1	C	T	C	C	T	C	C	C	T	C	C	T	H	C	H	H	T	C	C	C	C	C	C	H	C	C	C	C	C	C	T	C	C	C	C	T	C	C	H	T	C	C	C	C	C	C
JAX00073183	17	5983296	1	T	G	G	T	T	T	G	T	T	T	G	T	H	T	H	T	T	T	T	G	T	T	T	T	G	T	T	T	T	T	T	T	T	G	H	T	G	T	T	T	H	T	G	T	T	T
JAX00430363	17	5985267	1	A	C	C	A	A	A	C	A	A	A	C	A	H	A	H	A	A	A	A	C	A	A	A	A	C	A	A	A	A	A	A	A	A	C	H	A	C	A	A	A	H	A	C	A	A	A
JAX00430365	17	5986354	1	C	G	C	C	C	C	C	C	C	G	C	C	C	C	C	C	C	G	G	C	G	C	C	C	C	C	G	C	C	G	C	G	C	C	H	C	C	C	H	C	H	C	C	G	C	C
JAX00430366	17	5986491	1	T	C	C	T	C	T	C	C	C	C	C	C	C	H	C	C	C	C	C	C	C	T	C	C	C	T	C	C	T	C	C	C	T	C	C	C	C	C	C	C	C	T	C	C	H	T
JAX00430367	17	5988612	1	G	A	A	G	A	G	A	G	G	G	A	A	A	G	H	H	A	G	G	A	G	G	G	H	A	G	G	G	G	G	A	G	G	A	H	G	A	G	G	G	H	G	A	G	G	G
JAX00430368	17	5990251	0	A	G	G	A	G	A	G	G	G	A	G	G	G	H	G	G	G	A	A	G	A	A	G	G	G	A	A	G	A	A	G	A	A	G	H	G	G	G	H	G	H	A	G	A	H	A
JAX00188341	17	5994970	0	G	C	C	G	C	G	C	G	G	G	C	C	C	G	H	H	C	G	G	C	G	G	G	H	C	G	G	G	G	G	C	G	G	C	H	G	C	G	G	G	H	G	C	G	G	G
JAX00430370	17	5995026	1	C	G	G	C	G	C	G	C	C	C	G	G	G	C	H	H	G	C	C	G	C	C	C	H	G	C	C	C	C	C	G	C	C	G	H	C	G	C	C	C	H	C	G	C	C	C
JAX00430373	17	6001454	1	G	A	A	G	G	G	A	G	G	A	A	G	H	G	H	G	G	A	A	A	A	G	G	G	A	G	A	G	G	A	G	A	G	A	A	G	A	G	H	G	A	G	A	A	G	G
JAX00430374	17	6005444	1	T	C	T	T	T	T	T	T	T	C	T	T	T	T	T	T	T	C	C	T	C	T	T	T	T	T	C	T	T	C	T	C	T	T	H	T	T	T	H	T	H	T	T	C	T	T
JAX00430375	17	6005648	1	C	G	C	C	C	C	C	C	C	G	C	C	C	C	C	C	C	G	G	C	G	C	C	C	C	C	G	C	C	G	C	G	C	C	H	C	C	C	H	C	H	C	C	G	C	C
JAX00073185	17	6010427	1	A	G	G	A	A	A	G	A	A	A	G	A	H	A	H	A	A	A	A	G	A	A	A	A	G	A	A	A	A	A	A	A	A	G	H	A	G	A	A	A	H	A	G	A	A	A
JAX00430376	17	6011617	0	A	G	G	A	A	A	G	G	G	A	G	A	H	H	G	H	A	A	A	G	A	A	G	H	G	A	A	G	A	A	A	A	A	G	H	G	G	G	H	G	H	A	G	A	H	A
JAX00430380	17	6024560	1	A	G	G	A	A	A	G	G	G	G	G	A	H	H	G	H	A	G	G	G	G	A	G	H	G	A	G	G	A	G	A	G	A	G	G	G	G	G	G	G	G	A	G	G	H	A
JAX00430381	17	6028710	0	T	G	T	T	T	T	T	G	T	T	T	T	T	H	T	H	T	T	T	T	T	T	G	H	T	T	T	G	T	T	T	T	T	T	T	T	T	G	T	T	T	T	T	T	H	T
JAX00430382	17	6030114	0	G	A	A	G	G	G	A	A	G	A	A	G	H	H	H	H	G	A	A	A	A	G	A	H	A	G	A	A	G	A	G	A	G	A	A	G	A	A	H	G	A	G	A	A	H	G
JAX00073189	17	6053518	1	G	A	A	G	G	G	A	A	A	A	A	G	H	H	A	H	G	A	A	A	A	G	A	H	A	G	A	A	G	A	G	A	G	A	A	A	A	A	A	A	A	G	A	A	H	G
JAX00073190	17	6061723	1	G	C	C	G	G	G	C	G	G	G	C	G	H	G	H	G	G	G	G	C	G	G	G	G	C	G	G	G	G	G	G	G	G	C	H	G	C	G	G	G	H	G	C	G	G	G
JAX00430386	17	6084209	1	T	C	T	T	T	T	T	C	T	T	T	T	T	H	T	H	T	T	T	T	T	T	C	H	T	T	T	C	T	T	T	T	T	T	T	T	T	C	T	T	T	T	T	T	H	T
JAX00430387	17	6086637	1	C	T	T	C	C	C	T	C	C	C	T	C	H	C	H	C	C	C	C	T	C	C	C	C	T	C	C	C	C	C	C	C	C	T	H	C	T	C	C	C	H	C	T	C	C	C
JAX00073191	17	6092435	0	A	T	T	A	A	A	T	A	A	T	T	A	H	A	H	A	A	T	T	T	T	A	A	A	T	A	T	A	A	T	A	T	A	T	T	A	T	A	H	A	T	A	T	T	A	A
JAX00073192	17	6097511	1	T	C	C	T	T	T	C	T	T	T	C	T	H	T	H	T	T	T	T	C	T	T	T	T	C	T	T	T	T	T	T	T	T	C	H	T	C	T	T	T	H	T	C	T	T	T
JAX00430392	17	6100243	1	C	T	C	C	C	C	C	T	T	C	C	C	C	H	H	H	C	C	C	C	C	C	T	H	C	C	C	T	C	C	C	C	C	C	C	T	C	T	H	T	C	C	C	C	H	C
JAX00430393	17	6102913	1	G	C	C	G	G	G	C	C	C	C	C	G	H	H	C	H	G	C	C	C	C	G	C	H	C	G	C	C	G	C	G	C	G	C	C	C	C	C	C	C	C	G	C	C	H	G
JAX00430394	17	6111153	1	G	A	G	G	G	G	G	G	A	G	G	G	G	G	H	G	G	G	G	G	G	G	G	G	G	G	G	G	G	G	G	G	G	G	G	A	G	G	H	A	G	G	G	G	G	G
JAX00073193	17	6111255	1	A	G	G	A	A	A	G	A	A	G	G	A	H	A	H	A	A	G	G	G	G	A	A	A	G	A	G	A	A	G	A	G	A	G	G	A	G	A	H	A	G	A	G	G	A	A
JAX00210360	17	6118468	1	A	T	A	A	A	A	A	T	T	A	A	A	A	H	H	H	A	A	A	A	A	A	T	H	A	A	A	T	A	A	A	A	A	A	A	T	A	T	H	T	A	A	A	A	H	A
JAX00430395	17	6118945	1	T	C	T	T	T	T	T	C	T	T	T	T	T	H	T	H	T	T	T	T	T	T	C	H	T	T	T	C	T	T	T	T	T	T	T	T	T	C	T	T	T	T	T	T	H	T
JAX00430396	17	6119827	1	A	C	C	A	A	A	C	A	A	A	C	A	H	A	H	A	A	A	A	C	A	A	A	A	C	A	A	A	A	A	A	A	A	C	H	A	C	A	A	A	H	A	C	A	A	A
JAX00073195	17	6121286	0	G	A	A	G	G	G	A	G	G	G	A	G	H	G	H	G	G	G	G	A	G	G	G	G	A	G	G	G	G	G	G	G	G	A	H	G	A	G	G	G	H	G	A	G	G	G
JAX00430397	17	6125885	1	C	T	C	C	C	C	C	T	T	T	C	C	C	H	H	H	C	T	T	C	T	C	T	H	C	C	T	T	C	T	C	T	C	C	H	T	C	T	T	T	H	C	C	T	H	C
JAX00430398	17	6133088	1	G	C	G	G	G	G	G	G	G	C	G	G	G	G	G	G	G	C	C	G	C	G	G	G	G	G	C	G	G	C	G	C	G	G	H	G	G	G	H	G	H	G	G	C	G	G
JAX00430399	17	6137162	1	G	T	G	G	G	G	G	G	T	G	G	G	G	G	H	G	G	G	G	G	G	G	G	G	G	G	G	G	G	G	G	G	G	G	G	T	G	G	H	T	G	G	G	G	G	G
JAX00430400	17	6142730	0	A	C	A	A	C	A	A	C	C	C	H	C	H	H	H	C	C	C	C	A	C	A	C	C	A	A	C	C	A	C	C	C	A	A	H	C	A	C	C	C	H	A	A	C	H	A
JAX00430402	17	6160254	1	T	C	T	T	T	T	T	C	C	C	T	T	T	H	H	H	T	C	C	T	C	T	C	C	T	T	C	C	T	C	T	C	T	T	H	C	T	C	C	C	H	T	T	C	H	T
JAX00430404	17	6165443	0	C	T	C	C	C	C	C	T	T	C	C	C	C	H	H	H	C	C	C	C	C	C	T	T	C	C	C	T	C	C	C	C	C	C	C	T	C	T	H	T	C	C	C	C	H	C
JAX00430405	17	6166109	1	G	A	G	G	G	G	G	G	G	A	G	G	G	G	G	G	G	A	A	G	A	G	G	G	G	G	A	G	G	A	G	A	G	G	H	G	G	G	H	G	H	G	G	A	G	G
JAX00430407	17	6171848	1	G	A	G	G	G	G	G	A	A	G	G	G	G	H	H	H	G	G	G	G	G	G	A	A	G	G	G	A	G	G	G	G	G	G	G	A	G	A	H	A	G	G	G	G	H	G
JAX00430408	17	6172209	0	G	A	G	G	G	G	G	G	G	A	G	G	G	G	G	G	G	A	A	G	A	G	G	G	G	G	A	G	G	A	G	A	G	G	H	G	G	G	H	G	H	G	G	A	G	G
JAX00430410	17	6174853	1	A	G	A	A	A	A	A	A	A	G	A	A	A	A	A	A	A	G	G	A	G	A	A	A	A	A	G	A	A	G	A	G	A	A	H	A	A	A	H	A	H	A	A	G	A	A
JAX00073197	17	6175218	1	G	A	G	G	A	G	G	G	G	G	G	A	H	G	G	H	A	G	G	G	G	G	G	G	G	G	G	G	G	G	A	G	G	G	G	G	G	G	G	G	G	G	G	G	G	G
JAX00430416	17	6214461	1	A	G	A	A	A	A	A	G	A	A	A	A	A	H	A	H	A	A	A	A	A	A	G	G	A	A	A	G	A	A	A	A	A	A	A	A	A	G	A	A	A	A	A	A	H	A
JAX00430420	17	6306097	1	C	T	C	C	C	C	C	C	T	C	C	C	C	C	H	C	C	C	C	C	C	C	C	C	C	C	C	C	C	C	C	C	C	C	C	T	C	C	H	T	C	C	C	C	C	C
JAX00430427	17	6354543	0	A	G	A	A	A	A	A	G	G	G	A	A	A	H	H	H	A	G	G	A	G	A	G	A	A	A	G	G	A	G	A	G	A	A	A	G	A	G	G	G	A	A	A	G	A	A
JAX00430439	17	6390290	1	A	G	A	A	A	A	A	G	A	A	A	A	A	H	A	H	A	A	A	A	A	A	G	A	A	A	A	G	A	A	A	A	A	A	A	A	A	G	A	A	A	A	A	A	H	A
JAX00430449	17	6573266	0	G	A	G	G	G	G	G	A	G	G	H	G	G	H	G	H	G	G	G	G	G	G	A	G	G	G	G	A	G	G	G	G	G	G	G	G	G	A	G	G	G	G	G	G	A	G
JAX00073222	17	6573400	1	G	T	T	G	G	G	T	T	G	G	T	G	H	H	H	H	G	G	G	T	G	G	T	G	T	G	G	T	G	G	G	G	G	T	H	G	T	T	G	G	H	G	T	G	H	G
JAX00430450	17	6573488	0	T	C	T	T	T	T	T	C	T	T	T	T	T	H	T	H	T	T	T	T	T	T	C	T	T	T	T	C	T	T	T	T	T	T	T	T	T	C	T	T	T	T	T	T	H	T
JAX00430452	17	6589748	1	A	G	A	A	A	A	A	G	G	A	A	A	A	H	H	H	A	A	A	A	A	A	G	A	A	A	A	G	A	A	A	A	A	A	A	G	A	G	H	G	A	A	A	A	H	A
JAX00430454	17	6592729	0	T	C	T	T	T	T	T	T	T	C	T	T	T	T	T	T	T	C	C	T	C	T	T	T	T	T	C	T	T	C	T	C	T	T	H	T	T	T	H	T	H	T	T	C	T	T
JAX00430457	17	6595794	0	G	A	G	G	G	G	G	A	A	A	G	G	G	H	H	H	G	A	A	G	A	G	A	H	G	G	A	A	G	A	G	A	G	G	H	A	G	A	A	A	H	G	G	A	H	G
JAX00430458	17	6596212	0	C	T	C	C	C	C	C	T	T	C	C	C	C	H	H	H	C	C	C	C	C	C	T	H	C	C	C	T	C	C	C	C	C	C	C	T	C	T	H	T	C	C	C	C	H	C
JAX00430459	17	6597268	0	G	A	G	G	G	G	G	G	A	A	G	G	G	G	H	G	G	A	A	G	A	G	G	G	G	G	A	G	G	A	G	A	G	G	H	A	G	G	A	A	H	G	G	A	G	G
JAX00430460	17	6598836	0	A	G	A	A	A	A	A	A	G	A	A	A	A	A	H	A	A	A	A	A	A	A	A	A	A	A	A	A	A	A	A	A	A	A	A	G	A	A	H	G	A	A	A	A	A	A
JAX00430462	17	6601002	1	T	C	T	T	T	T	T	C	C	T	T	T	T	H	H	H	T	T	T	T	T	T	C	H	T	T	T	C	T	T	T	T	T	T	T	C	T	C	H	C	T	T	T	T	H	T
JAX00430467	17	6607579	1	G	T	G	G	T	G	T	G	G	G	G	T	H	G	G	H	T	G	G	T	G	G	G	H	G	G	G	G	G	G	T	G	G	T	H	G	G	G	G	G	H	G	T	G	G	G
JAX00073224	17	6607606	0	T	C	C	T	T	C	T	T	T	C	C	T	H	T	H	T	T	C	C	T	C	T	T	T	C	C	C	T	C	C	T	C	C	T	H	T	C	T	T	T	H	C	T	C	H	T
JAX00430468	17	6608053	1	T	G	T	T	T	T	T	G	T	T	T	T	T	H	T	H	T	T	T	T	T	T	G	H	T	T	T	G	T	T	T	T	T	T	T	T	T	G	T	T	T	T	T	T	H	T
JAX00430469	17	6608312	0	T	A	A	T	T	A	T	A	A	A	A	T	H	H	A	H	T	A	A	T	A	T	A	H	A	A	A	A	A	A	T	A	A	T	H	A	A	A	A	A	H	A	T	A	A	T
JAX00430471	17	6609384	1	G	A	A	G	G	A	G	G	G	G	A	G	H	G	H	G	G	G	G	G	G	G	G	G	A	A	G	G	A	G	G	G	A	G	G	G	A	G	G	G	G	A	G	G	H	G
JAX00430476	17	6613214	0	A	G	G	A	A	G	A	A	A	G	G	A	A	A	A	A	A	H	G	A	G	A	A	A	G	G	G	A	G	G	A	G	G	A	A	A	G	A	H	A	A	G	A	G	A	A
JAX00430478	17	6615076	1	A	C	C	A	C	C	C	A	A	C	C	C	C	A	H	H	C	C	C	C	C	A	A	H	C	C	C	A	C	C	C	C	C	C	C	A	C	A	H	A	C	C	C	C	H	A
JAX00430480	17	6615319	0	T	C	T	T	C	T	C	T	C	T	T	C	H	T	H	H	C	T	T	C	T	T	T	H	T	T	T	T	T	T	C	T	T	C	H	C	T	T	H	C	H	T	C	T	T	T
JAX00073225	17	6617171	0	A	G	G	A	A	G	A	A	A	G	G	A	H	A	H	A	A	G	G	A	G	A	A	A	G	G	G	A	G	G	A	G	G	A	H	A	G	A	H	A	H	G	A	G	H	A
JAX00073226	17	6617260	0	G	C	C	G	G	C	G	G	G	C	C	G	H	G	H	G	G	C	C	G	C	G	G	G	C	C	C	G	C	C	G	C	C	G	H	G	C	G	H	G	H	C	G	C	H	G
JAX00430482	17	6625325	0	G	A	G	G	A	G	A	A	A	G	G	A	H	H	H	A	A	G	G	A	G	G	A	A	G	G	G	A	G	G	A	G	G	A	H	A	G	A	H	A	G	G	A	G	G	G
JAX00430483	17	6625578	1	C	T	C	C	T	C	T	C	T	C	C	T	H	C	H	H	T	C	C	T	C	C	C	H	C	C	C	C	C	C	T	C	C	T	H	T	C	C	H	T	H	C	T	C	C	C
JAX00430484	17	6625718	0	C	T	C	C	C	C	C	C	T	C	C	C	C	C	H	C	C	C	C	C	C	C	C	C	C	C	C	C	C	C	C	C	C	C	C	T	C	C	H	T	C	C	C	C	C	C
JAX00430485	17	6635912	1	C	T	C	C	T	C	T	C	C	C	C	T	H	C	C	H	T	C	C	T	C	C	C	H	C	C	C	C	C	C	T	C	C	T	H	C	C	C	C	C	H	C	T	C	C	C
JAX00073227	17	6642607	0	T	C	C	T	T	C	T	T	T	C	C	T	H	T	H	T	T	C	C	T	C	T	T	T	C	C	C	T	C	C	T	C	C	T	H	T	C	T	H	T	H	C	T	C	H	T
JAX00430486	17	6644513	0	T	C	T	T	C	T	C	T	T	T	T	C	H	T	T	H	C	T	T	C	T	T	T	H	T	T	T	T	T	T	C	T	T	C	H	T	T	T	T	T	H	T	C	T	T	T
JAX00073228	17	6655893	1	T	C	T	T	C	T	C	C	C	T	T	C	H	H	H	C	C	T	T	C	T	T	C	C	T	T	T	C	T	T	C	T	T	C	H	C	T	C	H	C	H	T	C	T	H	T
JAX00430488	17	6659458	1	A	G	A	A	A	A	A	G	A	A	A	A	A	H	A	H	A	A	A	A	A	A	G	H	A	A	A	G	A	A	A	A	A	A	A	A	A	G	A	A	A	A	A	A	H	A
JAX00430490	17	6660779	1	A	T	A	A	A	A	A	T	A	A	A	A	A	H	A	H	A	A	A	A	A	A	T	H	A	A	A	T	A	A	A	A	A	A	A	A	A	T	A	A	A	A	A	A	H	A
JAX00430492	17	6661625	0	C	G	C	C	C	C	C	G	C	C	C	C	C	H	C	H	C	C	C	C	C	C	G	H	C	C	C	G	C	C	C	C	C	C	C	C	C	G	C	C	C	C	C	C	H	C
JAX00430493	17	6664622	0	A	T	A	A	T	A	T	A	A	A	A	T	H	A	A	H	T	A	A	T	A	A	A	H	A	A	A	A	A	A	T	A	A	T	H	A	A	A	A	A	H	A	T	A	A	A
JAX00073229	17	6667093	1	C	T	C	C	T	C	T	C	C	C	C	T	H	C	C	H	T	C	C	T	C	C	C	H	C	C	C	C	C	C	T	C	C	T	H	C	C	C	C	C	H	C	T	C	C	C
JAX00430494	17	6683199	0	G	A	G	G	A	G	A	A	A	G	G	A	H	H	H	A	A	G	G	A	G	G	A	A	G	G	G	A	G	G	A	G	G	A	H	A	G	A	H	A	H	G	A	G	H	G
JAX00073230	17	6684463	1	G	C	G	G	C	G	C	C	C	G	G	C	H	H	H	C	C	G	G	C	G	G	C	C	G	G	G	C	G	G	C	G	G	C	H	C	G	C	H	C	H	G	C	G	H	G
JAX00430496	17	6684598	0	G	A	G	G	A	G	A	G	G	G	G	A	H	G	G	H	A	G	G	A	G	G	G	H	G	G	G	G	G	G	A	G	G	A	H	G	G	G	G	G	H	G	A	G	G	G
JAX00430497	17	6684848	1	A	G	A	A	A	A	A	G	G	A	A	A	A	H	H	H	A	A	A	A	A	A	G	H	A	A	A	G	A	A	A	A	A	A	A	G	A	G	H	G	A	A	A	A	H	A
JAX00430499	17	6685558	1	A	G	A	A	A	A	A	A	G	A	A	A	A	A	H	A	A	A	A	A	A	A	A	A	A	A	A	A	A	A	A	A	A	A	A	G	A	A	H	G	A	A	A	A	A	A
JAX00430500	17	6685579	1	T	C	T	T	C	T	C	C	C	T	T	C	H	H	H	C	C	T	T	C	T	T	C	C	T	T	T	C	T	T	C	T	T	C	H	C	T	C	H	C	H	T	C	T	H	T
JAX00073231	17	6700664	0	C	T	C	C	T	C	T	C	C	C	C	T	H	C	C	H	T	C	C	T	C	C	C	H	C	C	C	C	C	C	T	C	C	T	H	C	C	C	C	C	H	C	T	C	C	C
JAX00073232	17	6700737	1	T	C	C	T	C	C	C	C	C	C	C	C	C	H	C	C	C	C	C	C	C	T	C	C	C	C	C	C	C	C	C	C	C	C	C	C	C	C	C	C	C	C	C	C	C	T
JAX00430504	17	6705065	0	C	T	C	C	C	C	C	C	T	C	C	C	C	C	C	C	C	C	C	C	C	C	C	C	C	C	C	C	C	C	C	C	C	C	C	T	C	C	H	T	C	C	C	C	C	C
JAX00430506	17	6714903	0	A	G	A	A	G	A	G	G	G	A	A	G	H	H	H	G	G	A	A	G	A	A	G	G	A	A	A	G	A	A	G	A	A	G	H	G	A	G	H	G	H	A	G	A	H	A
JAX00430507	17	6715280	0	G	A	G	G	A	G	A	A	G	G	G	A	H	H	G	A	A	G	G	A	G	G	A	A	G	G	G	A	G	G	A	G	G	A	H	G	G	A	G	G	H	G	A	G	H	G
JAX00430508	17	6715569	1	T	G	T	T	G	T	G	T	T	T	T	G	H	T	T	H	G	T	T	G	T	T	T	H	T	T	T	T	T	T	G	T	T	G	H	T	T	T	T	T	H	T	G	T	T	T
JAX00430511	17	6722006	0	T	C	T	T	C	T	C	T	T	C	T	C	H	T	T	H	C	C	C	C	C	T	T	H	T	T	C	T	T	C	C	C	T	T	C	T	T	T	H	T	C	T	C	C	T	T
JAX00073233	17	6743910	1	G	A	G	G	G	G	G	G	A	G	G	G	G	G	H	G	G	G	G	G	G	G	G	G	G	G	G	G	G	G	G	G	G	G	G	A	G	G	H	A	G	G	G	G	G	G
JAX00073234	17	6744114	1	C	G	G	C	G	G	G	G	G	G	G	G	G	H	G	G	G	G	G	G	G	C	G	G	G	G	G	G	G	G	G	G	G	G	G	G	G	G	G	G	G	G	G	G	G	C
JAX00073236	17	6793852	1	A	G	G	A	G	G	G	G	G	G	G	G	G	H	G	G	G	G	G	G	G	A	G	G	G	G	G	G	G	G	G	G	G	G	G	G	G	G	G	G	G	G	G	G	G	A
JAX00430515	17	6794355	0	C	T	C	C	C	C	C	T	T	C	C	C	C	H	H	H	C	C	C	C	C	C	T	H	C	C	C	T	C	C	C	C	C	C	C	T	C	T	C	T	C	C	C	C	H	C
JAX00073239	17	6802498	0	T	C	C	T	C	C	C	C	C	C	C	C	C	H	C	C	C	C	C	C	C	T	C	C	C	C	C	C	C	C	C	C	C	C	C	C	C	C	C	C	C	C	C	C	C	T
JAX00073243	17	6863800	0	G	T	G	G	G	G	G	T	T	G	G	G	G	H	H	H	G	H	H	G	G	G	T	G	G	G	G	T	G	G	G	H	G	G	G	T	G	T	H	T	G	G	G	G	H	G
JAX00430521	17	6884195	0	C	T	C	C	C	C	C	T	C	C	C	C	C	H	C	H	C	C	C	C	C	C	T	C	C	C	C	T	C	C	C	C	C	C	C	C	C	T	C	C	C	C	C	C	H	C
JAX00430522	17	6888326	0	A	G	A	A	A	A	A	G	A	A	A	A	A	H	A	H	A	A	A	A	A	A	G	A	A	A	A	G	A	A	A	A	A	A	A	A	A	G	A	A	A	A	A	A	G	A
JAX00430524	17	6906849	1	C	T	C	C	C	C	C	C	T	C	C	C	C	C	H	C	C	C	C	C	C	C	C	C	C	C	C	C	C	C	C	C	C	C	C	T	C	C	H	T	C	C	C	C	C	C
JAX00430525	17	6925269	1	C	A	C	C	C	C	C	C	A	C	C	C	C	C	H	C	C	C	C	C	C	C	C	C	C	C	C	C	C	C	C	C	C	C	C	A	C	C	H	A	C	C	C	C	C	C
JAX00430529	17	6969889	1	A	C	A	A	A	A	A	C	A	A	A	A	A	H	A	H	A	A	A	A	A	A	C	A	A	A	A	C	A	A	A	A	A	A	A	A	A	C	A	A	A	A	A	A	H	A
JAX00430531	17	6997356	0	T	C	T	T	T	T	T	C	C	T	T	T	T	H	H	H	T	T	T	T	T	T	C	T	T	T	T	C	T	T	T	T	T	T	T	C	T	C	H	C	T	T	T	T	H	T
JAX00430534	17	6999052	0	A	G	A	A	A	A	A	G	G	G	A	A	A	H	H	H	A	G	G	A	G	A	G	A	A	A	G	G	A	G	A	G	A	A	H	G	A	G	G	G	H	A	A	G	H	A
JAX00430537	17	7002927	0	G	A	G	G	G	G	G	A	G	G	G	G	G	H	G	H	G	G	G	G	G	G	A	G	G	G	G	A	G	G	G	G	G	G	G	G	G	A	G	G	G	G	G	G	H	G
JAX00430538	17	7003505	0	G	A	G	G	G	G	G	G	A	G	G	G	G	G	H	G	G	G	G	G	G	G	G	G	G	G	G	G	G	G	G	G	G	G	G	A	G	G	H	A	G	G	G	G	G	G
JAX00073254	17	7033619	1	A	G	A	A	A	A	A	G	G	A	A	A	A	H	H	H	A	A	A	A	A	A	G	A	A	A	A	G	A	A	A	A	A	A	A	G	A	G	H	G	A	A	A	A	H	A
JAX00430539	17	7036039	0	A	T	A	A	A	A	A	A	T	A	A	A	A	A	H	A	A	A	A	A	A	A	A	A	A	A	A	A	A	A	A	A	A	A	A	H	A	A	H	T	A	A	A	A	A	A
JAX00073255	17	7036269	1	G	A	A	G	G	A	G	G	G	G	A	G	H	G	H	G	G	G	G	G	G	G	G	G	A	A	G	G	A	G	G	G	A	A	G	G	A	G	G	G	G	A	G	G	H	G
JAX00210372	17	7038158	1	C	T	C	C	C	C	C	C	T	C	C	C	C	C	H	C	C	C	C	C	C	C	C	C	C	C	C	C	C	C	C	C	C	C	C	T	C	C	H	T	C	C	C	C	C	C
JAX00430540	17	7038479	0	G	C	G	G	G	G	G	C	C	G	G	G	G	H	H	H	G	G	G	G	G	G	C	G	G	G	G	C	G	H	G	G	G	G	G	C	G	C	C	C	G	G	G	G	H	G
JAX00430541	17	7055067	0	T	A	T	T	T	T	T	T	T	A	T	T	T	T	T	T	T	A	A	T	A	T	T	T	T	T	A	T	T	A	T	A	T	T	H	T	T	T	H	T	H	T	T	A	T	T
JAX00430542	17	7064325	0	G	A	G	G	G	G	G	G	A	G	G	G	G	G	H	G	G	G	G	G	G	G	G	G	G	G	G	G	G	G	G	G	G	G	G	A	G	G	H	A	G	G	G	G	G	G
JAX00430543	17	7068304	1	A	G	A	A	A	A	A	A	G	A	A	A	A	A	H	A	A	A	A	A	A	A	A	A	A	A	A	A	A	A	A	A	A	A	A	G	A	A	H	G	A	A	A	A	A	A
JAX00430545	17	7069982	0	A	G	A	A	A	A	A	G	G	A	A	A	A	H	H	H	A	A	A	A	A	A	G	A	A	A	A	G	A	A	A	A	A	A	A	G	A	G	H	G	A	A	A	A	H	A
JAX00430546	17	7086973	0	A	G	A	A	A	A	A	G	A	A	A	A	A	H	A	H	A	A	A	A	A	A	G	A	A	A	A	G	A	A	A	A	A	A	A	A	A	G	A	A	A	A	A	A	H	A
JAX00073260	17	7089290	1	A	G	G	A	A	G	A	A	A	A	G	A	H	A	H	A	A	A	A	A	A	A	A	A	G	G	A	A	G	A	A	A	G	G	A	A	G	A	A	A	A	G	A	A	H	A
JAX00430547	17	7094990	0	C	T	C	C	C	C	C	T	C	C	C	C	C	H	C	H	C	C	C	C	C	C	T	C	C	C	C	T	C	C	C	C	C	C	C	C	C	T	C	C	C	C	C	C	H	C
JAX00430548	17	7108012	0	A	G	A	A	A	A	A	A	G	A	A	A	A	A	H	A	A	A	A	A	A	A	A	A	A	A	A	A	A	A	A	A	A	A	A	G	A	A	H	G	A	A	A	A	A	A
JAX00430551	17	7129575	0	G	A	G	G	G	G	G	A	A	G	G	G	G	H	H	H	G	G	G	G	G	G	A	G	G	G	G	A	G	G	G	G	G	G	G	A	G	A	H	A	G	G	G	G	H	G
JAX00430552	17	7129882	0	A	G	A	A	A	A	A	G	G	A	A	A	A	H	H	H	A	A	A	A	A	A	G	A	A	A	A	G	A	A	A	A	A	A	A	G	A	G	H	G	A	A	A	A	H	A
JAX00430553	17	7131721	1	G	A	G	G	G	G	G	G	A	G	G	G	G	G	H	G	G	G	G	G	G	G	G	G	G	G	G	G	G	G	G	G	G	G	G	A	G	G	H	A	G	G	G	G	G	G
JAX00430555	17	7136972	1	A	G	A	A	A	A	A	A	G	A	A	A	A	A	H	A	A	A	A	A	A	A	A	A	A	A	A	A	A	A	A	A	A	A	A	G	A	A	H	G	A	A	A	A	A	A
JAX00430556	17	7137024	0	A	G	A	A	A	A	A	G	G	A	A	A	A	H	H	H	A	A	A	A	A	A	G	A	A	A	A	G	A	A	A	A	A	A	A	G	A	G	H	G	A	A	A	A	H	A
JAX00073262	17	7138195	1	A	G	A	A	A	A	A	G	G	A	A	A	A	H	H	H	A	A	A	A	A	A	G	A	A	A	A	G	A	A	A	A	A	A	A	G	A	G	H	G	A	A	A	A	H	A
JAX00430557	17	7139928	0	T	C	T	T	T	T	T	C	T	T	T	T	T	H	T	H	T	T	T	T	T	T	C	T	T	T	T	C	T	T	T	T	T	T	T	T	T	C	T	T	T	T	T	T	H	T
JAX00430558	17	7139946	0	G	A	G	G	G	G	G	A	G	G	G	G	G	H	G	H	G	G	G	G	G	G	A	G	G	G	G	A	G	G	G	G	G	G	G	G	G	A	G	G	G	G	G	G	H	G
JAX00073268	17	7205741	0	A	G	G	A	A	G	A	G	G	A	G	A	H	A	G	A	A	A	A	A	A	A	G	A	G	G	A	G	G	A	A	A	G	G	A	G	G	G	A	G	A	G	A	A	G	A
JAX00430577	17	7288308	0	C	T	C	C	C	C	C	C	T	C	C	C	C	C	H	C	C	C	C	C	C	C	C	C	C	C	C	C	C	C	C	C	C	C	C	T	C	C	H	T	C	C	C	C	C	C
JAX00430578	17	7288380	0	T	C	T	T	T	T	T	C	T	T	T	T	T	H	T	H	T	T	T	T	T	T	C	T	T	T	T	C	T	T	T	T	T	T	T	T	T	C	T	T	T	T	T	T	H	T
JAX00430580	17	7288943	0	T	C	T	T	T	T	T	T	C	T	T	T	T	T	H	T	T	T	T	T	T	T	T	T	T	T	T	T	T	T	T	T	T	T	T	C	T	T	H	C	T	T	T	T	T	T
JAX00430581	17	7289020	1	C	T	C	C	C	C	C	C	T	C	C	C	C	C	H	C	C	C	C	C	C	C	C	C	C	C	C	C	C	C	C	C	C	C	C	T	C	C	H	T	C	C	C	C	C	C
JAX00430584	17	7289847	0	C	T	T	C	C	T	C	C	C	C	T	C	H	C	H	C	C	C	C	C	C	C	C	C	T	T	C	C	T	C	C	C	T	T	C	C	T	C	C	C	C	T	C	C	H	C
JAX00430585	17	7291221	1	T	C	T	T	T	T	T	C	T	T	T	T	T	H	T	H	T	T	T	T	T	T	C	T	T	T	T	C	T	T	T	T	T	T	T	T	T	C	T	T	T	T	T	T	H	T
JAX00073276	17	7298642	1	A	G	G	A	A	G	A	G	G	G	G	A	H	H	G	H	A	G	G	A	G	A	G	A	G	G	G	G	G	G	A	G	G	G	H	G	G	G	G	G	H	G	A	G	G	A
JAX00430587	17	7361245	1	C	T	C	C	C	C	C	T	C	C	C	C	C	H	C	H	C	C	C	C	C	C	T	C	C	C	C	T	C	C	C	C	C	C	C	C	C	T	C	C	C	C	C	C	H	C
JAX00073277	17	7370761	0	G	A	G	G	A	G	A	G	G	G	G	A	H	G	G	G	A	G	G	A	G	G	H	A	G	G	G	H	G	G	A	G	G	G	H	G	G	G	G	G	H	G	A	G	G	G
JAX00430591	17	7374670	1	T	C	T	T	T	T	T	T	C	C	T	T	T	T	H	T	T	C	C	T	C	T	T	T	T	T	C	T	T	C	T	C	T	T	H	C	T	T	C	C	H	T	T	C	T	T
JAX00430592	17	7377191	0	T	G	G	T	G	G	G	G	T	G	G	G	G	H	H	G	G	G	G	G	G	T	G	G	G	G	G	G	G	G	G	G	G	G	G	T	G	G	H	T	G	G	G	G	G	T
JAX00073278	17	7377596	1	C	T	T	C	C	T	C	T	T	C	T	C	H	H	T	H	C	C	C	C	C	C	T	C	T	T	C	T	T	C	C	C	T	T	C	T	T	T	H	T	C	T	C	C	T	C
JAX00430594	17	7378141	1	T	C	T	T	T	T	T	T	T	C	T	T	T	T	T	T	T	C	C	T	C	T	T	T	T	T	C	T	T	C	T	C	T	T	H	T	T	T	H	T	H	T	T	C	T	T
JAX00430595	17	7383059	0	A	G	G	A	A	G	A	G	G	G	G	A	H	H	G	H	A	G	G	A	G	A	G	A	G	G	G	G	G	G	A	G	G	G	H	G	G	G	G	G	H	G	A	G	G	A
JAX00430596	17	7383210	1	T	C	C	T	C	C	C	C	C	C	C	C	C	H	C	C	C	C	C	C	C	T	C	C	C	C	C	C	C	C	C	C	C	C	C	C	C	C	C	C	C	C	C	C	C	T
JAX00430597	17	7383264	0	G	A	A	G	G	A	G	G	G	G	A	G	H	G	H	G	G	G	G	G	G	G	G	G	A	A	G	G	A	G	G	G	A	A	G	G	A	G	G	G	G	A	G	G	H	G
JAX00430598	17	7383583	0	T	C	T	T	T	T	T	T	T	C	T	T	T	T	T	T	T	C	C	T	C	T	T	T	T	T	C	T	T	C	T	C	T	T	H	T	T	T	H	T	H	T	T	C	T	T
JAX00430599	17	7383700	1	C	T	T	C	C	T	C	C	T	T	T	C	H	C	T	C	C	T	T	C	T	C	C	C	T	T	T	C	T	T	C	T	T	T	H	T	T	C	T	T	H	T	C	T	H	C
JAX00430600	17	7384759	0	C	T	T	C	C	T	C	C	T	T	T	C	H	C	T	C	C	T	T	C	T	C	C	C	T	T	T	C	T	T	C	T	T	T	H	T	T	C	T	T	H	T	C	T	H	C
JAX00430601	17	7395931	0	A	G	A	A	A	A	A	G	A	A	A	A	A	H	A	H	A	A	A	A	A	A	G	A	A	A	A	G	A	A	A	A	A	A	A	A	A	G	A	A	A	A	A	A	H	A
JAX00430602	17	7396018	1	T	C	T	T	T	T	T	C	T	C	T	T	T	H	T	H	T	C	C	T	C	T	C	T	T	T	C	C	T	C	T	C	T	T	H	T	T	C	H	T	H	T	T	C	H	T
JAX00430603	17	7396044	1	A	G	A	A	A	A	A	G	G	G	A	A	A	H	H	H	A	G	G	A	G	A	G	A	A	A	G	G	A	G	A	G	A	A	H	G	A	G	G	G	H	A	A	G	H	A
JAX00073280	17	7407855	1	A	G	G	A	G	G	G	A	G	G	G	G	G	A	G	H	G	G	G	G	G	A	A	G	G	G	G	A	G	G	G	G	G	G	G	G	G	A	G	G	G	G	G	G	H	A
JAX00430604	17	7411901	0	G	A	G	G	G	G	G	G	A	G	G	G	G	G	H	G	G	G	G	G	G	G	G	G	G	G	G	G	G	G	G	G	G	G	G	A	G	G	H	A	G	G	G	G	G	G
JAX00430605	17	7413220	0	C	G	G	C	G	G	G	G	G	G	G	G	G	H	G	G	G	G	G	G	G	C	G	G	G	G	G	G	G	G	G	G	G	G	G	G	G	G	G	G	G	G	G	G	G	C
JAX00430606	17	7415386	0	C	A	C	C	C	C	C	C	C	A	C	C	C	C	C	C	C	A	H	C	A	C	C	C	C	C	A	C	C	A	C	A	C	C	H	C	C	C	H	C	H	C	C	A	C	C
JAX00430607	17	7422580	1	G	A	G	G	A	G	A	G	G	G	G	A	H	G	G	H	A	G	G	A	G	G	G	A	G	G	G	G	G	G	A	G	G	G	H	G	G	G	G	G	H	G	A	G	G	G
JAX00073282	17	7424621	1	A	G	G	A	A	G	A	G	G	G	G	A	H	H	G	H	A	G	G	A	G	A	G	A	G	G	G	G	G	G	A	G	G	G	H	G	G	G	G	G	H	G	A	G	G	A
JAX00430611	17	7446845	0	C	T	C	C	C	C	C	T	T	C	C	C	C	H	H	H	C	C	C	C	C	C	T	C	C	C	C	T	C	C	C	C	C	C	C	T	C	T	H	T	C	C	C	C	H	C
JAX00430615	17	7453577	1	T	C	C	T	C	C	C	C	C	T	C	C	C	H	C	C	C	T	T	C	T	T	C	C	C	C	T	C	C	T	C	T	C	C	H	C	C	C	H	C	H	C	C	T	C	T
JAX00073284	17	7456430	1	C	A	A	C	C	A	C	C	C	C	A	C	H	C	H	C	C	C	C	C	C	C	C	C	A	A	C	C	A	C	C	C	A	A	C	C	A	C	C	C	C	A	C	C	H	C
JAX00073285	17	7458214	1	G	C	C	G	G	C	G	G	G	G	C	G	H	G	H	G	G	G	G	G	G	G	G	G	C	C	G	G	C	G	G	G	C	C	G	G	C	G	G	G	G	C	G	G	H	G
JAX00430618	17	7470411	0	A	T	A	A	A	A	A	T	A	A	A	A	A	H	A	H	A	A	A	A	A	A	T	A	A	A	A	T	A	A	A	A	A	A	A	A	A	T	A	A	A	A	A	A	H	A
JAX00430622	17	7483359	1	A	G	G	A	A	G	A	A	A	A	G	A	H	A	H	A	A	A	A	A	A	A	A	A	G	G	A	A	G	A	A	A	G	G	A	A	G	A	A	A	A	G	A	A	H	A
JAX00073287	17	7495089	0	C	A	C	C	A	C	A	C	C	C	C	A	H	C	C	H	A	C	C	A	C	C	C	A	C	C	C	C	C	C	A	C	C	C	H	C	C	C	C	C	H	C	A	C	C	C
JAX00210378	17	7497680	0	G	A	G	G	G	G	G	A	A	G	G	G	G	H	H	H	G	G	G	G	G	G	A	G	G	G	G	A	G	G	G	G	G	G	G	A	G	A	H	A	G	G	G	G	H	G
JAX00430623	17	7498348	0	A	G	A	A	G	A	G	G	G	G	A	G	H	H	H	G	G	G	G	G	G	A	G	G	H	A	G	G	A	G	G	G	A	A	G	G	A	G	G	G	G	A	G	G	H	A
JAX00430625	17	7500928	0	G	A	G	G	A	G	A	G	G	A	G	A	H	G	G	H	A	A	A	A	A	G	G	A	G	G	A	G	G	A	A	A	G	G	A	G	G	G	H	G	A	G	A	A	G	G
JAX00430627	17	7510393	0	C	T	C	C	T	C	T	C	C	T	C	T	H	C	C	H	T	T	T	T	T	C	C	T	C	C	T	C	C	T	T	T	C	C	T	C	C	C	H	C	T	C	T	T	C	C
JAX00430628	17	7510708	0	T	C	T	T	C	T	C	T	T	C	T	C	H	T	T	H	C	C	C	C	C	T	T	C	T	T	C	T	T	C	C	C	T	T	C	T	T	T	H	T	C	T	C	C	T	T
JAX00073288	17	7516969	0	C	T	T	C	C	T	C	C	C	C	T	C	H	C	H	C	C	C	C	C	C	C	C	C	T	T	C	C	T	C	C	C	T	T	C	C	T	C	C	C	C	T	C	C	H	C
JAX00210381	17	7517506	0	A	C	A	A	A	A	A	C	C	A	A	A	A	C	H	H	A	A	A	A	A	A	C	A	A	A	A	C	A	A	A	A	A	A	A	C	A	C	H	C	A	A	A	A	H	A
JAX00430629	17	7518838	1	T	C	T	T	T	T	T	C	T	T	T	T	T	H	T	H	T	T	T	T	T	T	C	T	T	T	T	C	T	T	T	T	T	T	T	T	T	C	T	T	T	T	T	T	H	T
JAX00430631	17	7520101	1	T	G	G	T	T	G	T	G	G	T	G	T	H	H	G	H	T	T	T	T	T	T	G	T	G	G	T	G	G	T	T	T	G	G	T	G	G	G	H	G	T	G	T	T	G	T
JAX00430632	17	7524711	1	C	T	C	C	C	C	C	T	C	C	C	C	C	H	C	H	C	C	C	C	C	C	T	C	C	C	C	T	C	C	C	C	C	C	C	C	C	T	C	C	C	C	C	C	H	C
JAX00073289	17	7538172	0	T	A	A	T	T	A	T	A	A	T	A	T	H	H	A	H	T	T	T	T	T	T	A	T	A	A	T	A	A	T	T	T	A	A	T	A	A	A	H	A	T	A	T	T	A	T
JAX00430634	17	7555444	0	C	T	T	C	C	T	C	C	C	C	T	C	H	C	H	C	C	C	C	C	C	C	C	C	T	T	C	C	T	C	C	C	T	T	C	C	T	C	C	C	C	T	C	C	H	C
JAX00073290	17	7557282	0	G	A	A	G	G	A	G	G	G	G	A	G	H	G	H	G	G	G	G	G	G	G	G	G	A	A	G	G	A	G	G	G	A	A	G	G	A	G	G	G	G	A	G	G	H	G
JAX00430635	17	7557641	0	T	C	C	T	C	C	C	C	C	C	C	C	C	H	C	C	C	C	C	C	C	T	C	C	C	C	C	C	C	C	C	C	C	C	C	C	C	C	C	C	C	C	C	C	C	T
JAX00073291	17	7559097	1	G	A	G	G	A	G	A	G	G	A	G	A	H	G	G	H	A	A	A	A	A	G	G	A	G	G	A	G	G	A	A	A	G	G	A	G	G	G	H	G	A	G	A	A	G	G
JAX00430638	17	7565056	1	C	A	C	C	A	C	C	C	C	C	C	A	H	C	C	H	A	C	C	C	C	C	C	A	C	C	C	C	C	C	A	C	C	C	H	C	C	C	C	C	C	C	C	C	C	C
JAX00430640	17	7569664	0	T	C	T	T	C	T	T	C	T	T	T	C	H	H	T	C	C	T	T	T	T	T	C	C	T	T	T	C	T	T	C	T	T	T	H	T	T	C	T	T	T	T	T	T	H	T
JAX00430641	17	7569949	0	G	A	G	G	A	G	G	G	G	G	G	A	H	G	G	A	A	G	G	G	G	G	G	A	G	G	G	G	G	G	A	G	G	G	H	G	G	G	G	G	G	G	G	G	G	G
JAX00430643	17	7572102	1	T	C	T	T	C	T	T	T	T	T	T	C	H	T	T	H	C	T	T	T	T	T	T	C	T	T	T	T	T	T	C	T	T	T	H	T	T	T	T	T	T	T	T	T	T	T
JAX00430644	17	7572219	0	C	T	C	C	T	C	C	C	C	C	C	T	H	C	C	H	T	C	C	C	C	C	C	T	C	C	C	C	C	C	T	C	C	C	H	C	C	C	C	C	C	C	C	C	C	C
JAX00073292	17	7577817	1	G	A	A	G	G	A	A	G	A	A	A	G	H	G	A	G	G	A	A	A	A	G	G	G	A	A	A	G	A	A	G	A	A	A	H	A	A	G	A	A	A	A	A	A	H	G
JAX00210383	17	7578401	0	C	T	C	C	C	C	C	C	T	C	C	C	C	C	T	C	C	C	C	C	C	C	C	C	C	C	C	C	C	C	C	C	C	C	C	T	C	C	T	T	C	C	C	C	C	C
JAX00073293	17	7580787	0	T	C	C	T	C	C	C	C	C	C	C	C	C	H	C	C	C	C	C	C	C	T	C	C	C	C	C	C	C	C	C	C	C	C	C	C	C	C	C	C	C	C	C	C	C	T
JAX00073294	17	7580907	0	T	G	G	T	T	G	G	T	T	G	G	T	G	T	G	T	T	G	G	G	G	T	T	T	G	G	G	T	G	G	T	G	G	G	G	T	G	T	G	T	G	G	G	G	G	T
JAX00430646	17	7587149	0	C	A	A	C	A	A	C	C	C	A	A	A	A	C	H	H	A	A	A	C	A	C	C	A	A	A	A	C	A	A	A	A	A	A	A	C	A	C	H	C	H	A	C	A	H	C
JAX00430647	17	7588335	1	C	T	T	C	T	T	C	C	C	T	T	T	T	C	H	H	T	T	T	C	T	C	C	T	T	T	T	C	T	T	T	T	T	T	T	C	T	C	H	C	H	T	C	T	H	C
JAX00430648	17	7588427	1	C	A	C	C	C	C	A	C	A	C	C	C	C	C	H	C	C	C	C	A	C	C	C	C	C	C	C	C	C	C	C	C	C	C	C	A	C	C	H	A	H	C	A	C	C	C
JAX00430650	17	7591743	0	G	C	C	G	C	C	C	G	G	C	C	C	C	G	H	H	C	C	C	C	C	G	G	C	C	C	C	G	C	C	C	C	C	C	C	G	C	G	H	G	C	C	C	C	H	G
JAX00430651	17	7591836	0	A	G	G	A	G	G	G	G	A	G	G	G	G	H	H	G	G	G	G	G	G	A	G	G	G	G	G	G	G	G	G	G	G	G	G	A	G	G	H	A	G	G	G	G	G	A
JAX00430652	17	7591944	1	T	C	C	T	C	C	T	C	C	C	C	C	C	H	C	C	C	C	C	T	C	T	C	C	C	C	C	C	C	C	C	C	C	C	C	C	C	C	C	C	H	C	T	C	C	T
JAX00430654	17	7597965	1	T	C	C	T	C	C	C	C	C	C	C	C	C	H	C	C	C	C	C	C	C	T	C	C	C	C	C	C	C	C	C	C	C	C	C	C	C	C	C	C	C	C	C	C	C	T
JAX00073295	17	7602093	0	A	G	G	A	G	G	G	A	G	G	G	G	G	A	G	H	G	G	G	G	G	A	A	G	G	G	G	A	G	G	G	G	G	G	G	G	G	A	G	G	G	G	G	G	H	A
JAX00073296	17	7602529	1	T	C	C	T	C	C	C	C	C	C	C	C	C	H	C	C	C	C	C	C	C	T	C	C	C	C	C	C	C	C	C	C	C	C	C	C	C	C	C	C	C	C	C	C	C	T
JAX00430657	17	7611731	0	C	T	C	C	C	C	T	C	C	C	C	C	C	C	C	C	C	C	C	T	C	C	C	C	C	C	C	C	C	C	C	C	C	C	C	C	C	C	C	C	H	C	T	C	C	C
JAX00430659	17	7612953	0	T	C	T	T	T	T	T	C	C	T	T	T	T	H	H	H	T	T	T	T	T	T	C	T	T	T	T	C	T	T	T	T	T	T	T	C	T	C	H	C	T	T	T	T	H	T
JAX00430660	17	7612984	1	C	T	C	C	C	C	T	T	C	C	C	C	C	H	C	H	C	C	C	T	C	C	T	C	C	C	C	T	C	C	C	C	C	C	C	C	C	T	C	C	H	C	T	C	H	C
JAX00430661	17	7616717	1	C	T	C	C	C	C	C	C	T	C	C	C	C	C	H	C	C	C	C	C	C	C	C	C	C	C	C	C	C	C	C	C	C	C	C	T	C	C	H	T	C	C	C	C	C	C
JAX00430663	17	7619972	1	C	T	C	C	C	C	C	C	C	T	C	C	C	C	C	C	C	T	T	C	T	C	C	C	C	C	T	C	C	T	C	T	C	C	H	C	C	C	H	C	H	C	C	T	C	C
JAX00430664	17	7620123	0	C	T	T	C	T	T	C	C	C	T	T	T	T	C	H	T	T	T	T	C	T	C	C	T	T	T	T	C	T	T	T	T	T	T	T	C	T	C	H	C	H	T	C	T	H	C
JAX00430665	17	7620143	0	A	G	A	A	A	A	A	A	G	A	A	A	A	A	H	A	A	A	A	A	A	A	A	A	A	A	A	A	A	A	A	A	A	A	A	G	A	A	H	G	A	A	A	A	A	A
JAX00430666	17	7620651	0	G	A	A	G	G	A	G	G	G	G	A	G	H	G	H	G	G	G	G	G	G	G	G	G	A	A	G	G	A	G	G	G	A	A	G	G	A	G	G	G	G	A	G	G	H	G
JAX00210385	17	7620750	0	A	G	A	A	A	A	A	G	G	A	A	A	A	A	A	A	A	A	A	A	A	A	G	A	A	A	A	G	A	A	A	A	A	A	A	G	A	G	A	G	A	A	A	A	H	A
JAX00210386	17	7620791	0	G	A	G	G	G	G	G	G	A	G	G	G	G	G	H	G	G	G	G	G	G	G	G	G	G	G	G	G	G	G	G	G	G	G	G	A	G	G	G	A	G	G	G	G	G	G
JAX00430667	17	7621003	1	C	T	C	C	T	C	C	C	C	T	C	T	H	C	C	H	T	T	T	C	T	C	C	T	C	C	T	C	C	T	T	T	C	C	T	C	C	C	H	C	H	C	C	T	C	C
JAX00430668	17	7624665	0	A	G	A	A	A	A	A	G	A	A	A	A	A	H	A	H	A	A	A	A	A	A	G	A	A	A	A	G	A	A	A	A	A	A	A	A	A	G	A	A	A	A	A	A	H	A
JAX00430669	17	7624802	1	A	G	A	A	G	A	A	G	G	G	A	G	H	H	H	G	G	G	G	A	G	A	G	G	A	A	G	G	A	G	G	G	A	A	G	G	A	G	G	G	H	A	A	G	H	A
JAX00430671	17	7625806	1	A	G	A	A	G	A	A	G	G	G	A	G	H	H	H	G	G	G	G	A	G	A	G	G	A	A	G	G	A	G	G	G	A	A	G	G	A	G	G	G	H	A	A	G	H	A
JAX00430672	17	7630936	1	A	G	G	A	A	G	A	A	A	A	G	A	H	A	H	A	A	A	A	A	A	A	A	A	G	G	A	A	G	A	A	A	G	G	A	A	G	A	A	A	A	G	A	A	H	A
JAX00430676	17	7636161	1	A	G	A	A	A	A	A	G	A	A	A	A	A	H	A	H	A	A	A	A	A	A	G	A	A	A	A	G	A	A	A	A	A	A	A	A	A	G	A	A	A	A	A	A	H	A
JAX00430677	17	7636570	1	C	T	C	C	T	C	C	C	C	C	C	T	H	C	C	H	T	C	C	C	C	C	C	T	C	C	C	C	C	C	T	C	C	C	H	C	C	C	C	C	C	C	C	C	C	C
JAX00430678	17	7640974	1	C	T	C	C	C	C	T	C	C	C	C	C	C	C	C	C	C	C	C	T	C	C	C	C	C	C	C	C	C	C	C	C	C	C	C	C	C	C	C	C	H	C	T	C	C	C
JAX00430679	17	7642948	1	A	G	A	A	A	A	G	G	G	A	A	A	A	H	H	H	A	A	A	G	A	A	G	A	A	A	A	G	A	A	A	A	A	A	A	G	A	G	H	G	H	A	G	A	H	A
JAX00430680	17	7643569	0	T	C	T	T	T	T	T	C	C	T	T	T	T	H	H	H	T	T	T	T	T	T	C	T	T	T	T	C	T	T	T	T	T	T	T	C	T	C	H	C	T	T	T	T	H	T
JAX00430681	17	7644115	0	T	A	T	T	T	T	A	A	A	T	T	T	T	H	H	T	T	T	T	A	T	T	A	T	T	T	T	A	T	T	T	T	T	T	T	A	T	A	H	A	H	T	A	T	H	T
JAX00073299	17	7656132	0	G	C	G	G	G	G	G	C	C	G	G	G	G	H	H	H	G	G	G	G	G	G	C	G	G	G	G	C	G	G	G	G	G	G	G	C	G	C	H	C	G	G	G	G	H	G
JAX00430685	17	7667631	0	C	G	C	C	C	C	C	C	C	G	C	C	C	C	C	C	C	G	G	C	G	C	C	C	C	C	G	C	C	G	C	G	C	C	H	C	C	C	H	C	H	C	C	G	C	C
JAX00073300	17	7669330	1	A	G	A	A	A	A	A	G	G	A	A	A	A	H	H	H	A	A	A	A	A	A	G	A	A	A	A	G	A	A	A	A	A	A	A	G	A	G	H	G	A	A	A	A	H	A
JAX00430687	17	7670379	1	T	C	T	T	C	T	T	C	C	C	T	C	H	H	H	C	C	C	C	T	C	T	C	C	T	T	C	C	T	C	C	C	T	T	C	C	T	C	C	C	H	T	T	C	H	T
JAX00430688	17	7672836	1	A	G	A	A	A	A	A	G	A	A	A	A	A	H	A	H	A	A	A	A	A	A	G	A	A	A	A	G	A	A	A	A	A	A	A	A	A	G	A	A	A	A	A	A	H	A
JAX00430690	17	7673200	0	A	G	A	A	A	A	A	A	A	G	H	H	A	A	H	A	A	G	G	A	G	A	A	A	A	A	G	A	A	G	A	G	A	A	H	A	A	A	H	A	H	A	A	G	A	A
JAX00430693	17	7700264	0	T	G	T	T	G	T	T	G	G	T	T	G	H	H	G	G	G	T	T	T	T	T	G	G	T	T	T	G	T	T	G	T	T	T	H	G	T	G	H	G	T	T	T	T	G	T
JAX00073303	17	7707997	1	A	C	A	A	C	A	A	C	C	A	A	C	H	H	H	C	C	A	A	A	A	A	C	C	A	A	A	C	A	A	C	A	A	A	H	C	A	C	H	C	A	A	A	A	H	A
JAX00430696	17	7718070	0	G	A	G	G	A	G	G	G	G	G	G	A	H	G	G	H	A	G	G	G	G	G	G	A	G	G	G	G	G	G	A	G	G	G	A	G	G	G	G	G	G	G	G	G	G	G
JAX00430703	17	7733541	0	C	T	C	C	C	C	C	C	C	T	C	C	C	C	C	C	C	T	T	C	T	C	C	C	C	C	T	C	C	T	C	T	C	C	H	C	C	C	H	C	H	C	C	T	C	C
JAX00430704	17	7733704	1	A	C	A	A	A	A	A	C	A	A	A	A	A	H	A	H	A	A	A	A	A	A	C	A	A	A	A	C	A	A	A	A	A	A	A	A	A	C	A	A	A	A	A	A	H	A
JAX00430705	17	7734937	1	A	G	A	A	G	A	A	A	G	A	A	G	H	A	H	H	G	A	A	A	A	A	A	G	A	A	A	A	A	A	G	A	A	A	H	G	A	A	H	G	A	A	A	A	A	A
JAX00430706	17	7735201	1	A	C	A	A	C	A	A	C	C	A	A	C	H	H	H	C	C	A	A	A	A	A	C	C	A	A	A	C	A	A	C	A	A	A	H	C	A	C	H	C	A	A	A	A	H	A
JAX00430710	17	7736212	1	C	T	C	C	C	C	C	C	T	C	C	C	C	C	H	C	C	C	C	C	C	C	C	C	C	C	C	C	C	C	C	C	C	C	C	T	C	C	H	T	C	C	C	C	C	C
JAX00430711	17	7736893	0	G	T	G	G	T	G	G	T	T	G	G	T	H	H	H	T	T	G	G	G	G	G	T	T	G	G	G	T	G	G	T	G	G	G	H	T	G	T	H	T	G	G	G	G	H	G
JAX00430712	17	7739440	1	G	A	G	G	G	G	A	G	G	A	G	G	G	G	G	G	G	A	A	A	A	G	G	G	G	G	A	G	G	A	G	A	G	G	H	G	G	G	H	G	A	G	A	A	G	G
JAX00430713	17	7740372	0	G	A	G	G	G	G	A	G	G	A	G	G	G	G	G	G	G	A	A	A	A	G	G	G	G	G	A	G	G	A	G	A	G	G	H	G	G	G	H	G	A	G	A	A	G	G
JAX00430717	17	7754274	0	C	G	C	C	G	C	C	C	C	C	C	H	H	C	C	H	G	C	C	C	C	C	C	G	C	C	C	C	C	C	G	C	C	C	H	C	C	C	C	C	C	C	C	C	C	C
JAX00430718	17	7754330	1	C	T	C	C	C	C	T	C	C	T	C	C	C	C	C	C	C	T	T	T	T	C	C	C	C	C	T	C	C	T	C	T	C	C	H	C	C	C	H	C	T	C	T	T	C	C
JAX00430719	17	7754460	0	C	T	C	C	T	C	T	T	C	T	H	T	H	H	C	T	T	T	T	T	T	C	T	T	C	C	T	T	C	T	T	T	C	C	T	C	C	T	H	C	T	C	T	T	H	C
JAX00073306	17	7759945	0	C	T	C	C	T	C	T	T	T	T	C	T	H	H	H	T	T	T	T	T	T	C	T	T	C	C	T	T	C	T	T	T	C	C	T	T	C	T	T	T	T	C	T	T	H	C
JAX00073307	17	7760026	0	T	A	T	T	A	T	T	T	T	T	T	A	H	T	T	H	A	T	T	T	T	T	T	A	T	T	T	T	T	T	A	T	T	T	H	T	T	T	T	T	T	T	T	T	T	T
JAX00430721	17	7792478	1	C	A	C	C	C	C	C	A	A	C	C	C	C	H	H	H	C	C	C	C	C	C	A	C	C	C	C	A	C	C	C	C	C	C	C	A	C	A	H	A	C	C	C	C	H	C
JAX00430724	17	7839024	1	G	A	G	G	A	G	G	A	A	A	G	A	H	H	H	A	A	A	A	G	A	G	A	A	G	G	A	A	G	A	A	A	G	G	A	A	G	A	A	A	H	G	G	A	H	G
JAX00430729	17	7871825	0	A	G	A	A	A	A	A	G	G	A	A	A	A	H	H	H	A	A	A	A	A	A	G	A	A	A	A	G	A	A	A	A	A	A	A	G	A	G	H	G	A	A	A	A	H	A
JAX00073317	17	7895916	1	G	A	G	G	A	G	G	A	A	A	G	A	H	H	H	A	A	A	A	G	A	G	A	A	G	G	A	A	G	A	A	A	G	G	A	A	G	A	A	A	H	G	G	A	H	G
JAX00430730	17	7911840	1	C	T	C	C	C	C	C	C	T	C	C	C	C	C	H	C	C	C	C	C	C	C	C	C	C	C	C	C	C	C	C	C	C	C	C	T	C	C	H	T	C	C	C	C	C	C
JAX00430732	17	7929907	0	G	A	G	G	G	G	G	A	A	A	G	G	G	H	H	A	G	A	A	G	A	G	A	G	G	G	A	A	G	A	G	A	G	G	H	A	G	A	A	A	H	G	G	A	H	G
JAX00430737	17	8003109	0	T	G	T	T	T	T	T	G	G	G	T	T	T	H	H	H	T	G	G	T	G	T	G	T	T	T	G	G	T	G	T	G	T	T	H	G	T	G	G	G	H	T	T	G	H	T
JAX00210390	17	8007822	0	T	C	T	T	T	T	T	T	C	T	T	T	T	T	H	T	T	T	T	T	T	T	T	T	T	T	T	T	T	T	T	T	T	T	T	C	T	T	H	C	T	T	T	T	T	T
JAX00430739	17	8014017	1	C	T	C	C	C	C	C	C	T	C	C	C	C	C	H	C	C	C	C	C	C	C	C	C	C	C	C	C	C	C	C	C	C	C	C	T	C	C	H	T	C	C	C	C	C	C
JAX00430741	17	8019078	0	T	G	T	T	T	T	T	G	T	T	T	T	T	H	T	H	T	T	T	T	T	T	G	T	T	T	T	G	T	T	T	T	T	T	T	T	T	G	T	T	T	T	T	T	H	T
JAX00430742	17	8021387	1	G	A	G	G	G	G	G	G	G	A	G	G	G	G	G	G	G	A	A	G	A	G	G	G	G	G	A	G	G	A	G	A	G	G	H	G	G	G	H	G	H	G	G	A	G	G
JAX00430743	17	8025197	0	C	T	C	C	T	C	C	C	C	C	C	T	H	C	C	H	T	C	C	C	C	C	C	T	C	C	C	C	C	C	T	C	C	C	T	C	C	C	C	C	C	C	C	C	C	C
JAX00073326	17	8025916	0	T	C	C	T	C	C	T	C	C	C	C	C	C	H	C	C	C	C	C	T	C	T	C	C	C	C	C	C	C	C	C	C	C	C	C	C	C	C	C	C	H	C	T	C	C	T
JAX00073327	17	8035619	0	A	G	G	A	A	G	A	A	A	A	G	A	H	A	A	A	A	A	A	A	A	A	A	A	G	G	A	H	G	A	A	A	G	G	A	A	G	A	A	A	A	G	A	A	H	A
JAX00430746	17	8037581	0	G	A	A	G	G	A	G	G	A	G	A	G	H	G	A	G	G	G	G	G	G	G	G	G	A	A	G	G	A	G	G	G	A	A	G	A	A	G	H	A	G	A	G	G	H	G
JAX00430747	17	8037735	1	A	G	G	A	A	G	A	G	G	A	G	A	H	H	G	H	A	A	A	A	A	A	G	A	G	G	A	G	G	A	A	A	G	G	A	G	G	G	H	G	A	G	A	A	G	A
JAX00430748	17	8038057	0	C	T	T	C	C	T	C	T	T	C	T	C	H	H	T	H	C	C	C	C	C	C	T	C	T	T	C	T	T	C	C	C	T	T	C	T	T	T	H	T	C	T	C	C	T	C
JAX00430749	17	8038303	1	G	A	G	G	A	G	G	G	G	G	G	A	H	G	G	H	A	G	G	G	G	G	G	A	G	G	G	G	G	G	A	G	G	G	H	G	G	G	G	G	G	G	G	G	G	G
JAX00430750	17	8038357	0	G	A	A	G	G	A	G	G	A	G	A	G	H	G	A	G	G	G	G	G	G	G	G	G	A	A	G	G	A	G	G	G	A	A	G	A	A	G	H	A	G	A	G	G	H	G
JAX00430752	17	8039176	0	T	C	C	T	T	C	T	T	T	T	C	T	C	T	C	T	T	T	T	T	T	T	T	T	C	C	T	T	C	T	T	T	C	C	T	T	C	T	T	T	T	C	T	T	C	T
JAX00073328	17	8040940	0	A	C	C	A	A	C	A	A	A	A	C	A	H	A	A	A	A	A	A	A	A	A	A	A	C	C	A	A	C	A	A	A	C	C	A	A	C	A	A	A	A	C	A	A	H	A
JAX00430754	17	8052474	1	G	C	G	G	G	G	G	C	C	G	G	G	G	H	C	H	G	G	G	G	G	G	C	G	G	G	G	C	G	G	G	G	G	G	G	C	G	C	H	C	G	G	G	G	H	G
JAX00073329	17	8064645	1	C	T	T	C	T	T	C	C	T	C	T	T	T	C	T	H	T	C	C	C	C	C	C	T	T	T	C	C	T	C	T	C	T	T	H	T	T	C	H	T	C	T	C	C	H	C
JAX00430757	17	8072474	0	G	A	G	G	G	G	G	G	G	A	G	G	G	G	G	G	G	A	A	G	A	G	G	G	G	G	A	G	G	A	G	A	G	G	H	G	G	G	H	G	H	G	G	A	G	G
JAX00430761	17	8076121	0	G	T	G	G	T	G	G	G	G	T	G	T	H	G	G	H	T	T	T	G	T	G	G	T	G	G	T	G	G	T	T	T	G	G	T	G	G	G	H	G	H	G	G	T	G	G
JAX00210392	17	8077217	0	G	A	G	G	G	G	G	A	A	G	G	G	G	H	H	H	G	G	G	G	G	G	A	G	G	G	G	A	G	G	G	G	G	G	G	A	G	A	A	A	G	G	G	G	H	G
JAX00430767	17	8083508	0	T	C	C	T	T	C	T	C	C	T	C	T	H	H	C	T	T	T	T	T	T	T	C	T	C	C	T	C	C	T	T	T	C	C	T	C	C	C	H	C	T	C	T	T	C	T
JAX00430770	17	8089366	1	C	T	T	C	T	T	C	T	T	T	T	T	T	H	T	T	T	T	T	C	T	C	T	T	T	T	T	T	T	T	T	T	T	T	T	T	T	T	T	T	H	T	C	T	T	C
JAX00073331	17	8091921	1	G	A	A	G	A	A	G	A	A	G	A	A	A	H	A	A	A	G	G	G	G	G	A	A	A	A	G	A	A	G	A	G	A	A	H	A	A	A	H	A	G	A	G	G	A	G
JAX00430772	17	8094870	0	A	C	C	A	C	C	A	C	C	A	C	C	C	H	C	C	C	A	A	A	A	A	C	C	C	C	A	C	C	A	C	A	C	C	H	C	C	C	H	C	A	C	A	A	C	A
JAX00430776	17	8096459	1	A	T	A	A	T	A	A	A	A	A	A	T	H	A	A	H	T	A	A	A	A	A	A	T	A	A	A	A	A	A	T	A	A	A	H	A	A	A	A	A	A	A	A	A	A	A
JAX00430777	17	8099275	1	C	T	C	C	C	C	C	C	T	C	C	C	C	C	H	C	C	C	C	C	C	C	C	C	C	C	C	C	C	C	C	C	C	C	C	T	C	C	H	T	C	C	C	C	C	C
JAX00073332	17	8106059	0	C	A	A	C	A	A	A	A	A	A	A	A	A	A	A	A	A	A	A	A	A	H	A	A	A	A	A	A	A	A	A	A	A	A	A	A	A	A	A	A	A	A	A	A	A	C
JAX00430779	17	8111936	1	C	T	T	C	T	T	C	C	C	C	T	T	T	C	H	H	T	C	C	C	C	C	C	T	T	T	C	C	T	C	T	C	T	T	H	C	T	C	C	C	C	T	C	C	H	C
JAX00430780	17	8114447	1	A	G	A	A	A	A	A	A	G	A	A	A	A	A	H	A	A	A	A	A	A	A	A	A	A	A	A	A	A	A	A	A	A	A	A	G	A	A	H	G	A	A	A	A	A	A
JAX00430781	17	8117528	0	G	A	G	G	G	G	G	A	G	G	G	G	G	H	G	G	G	G	G	G	G	G	A	G	G	G	G	A	G	G	G	G	G	G	G	G	G	A	G	G	G	G	G	G	G	G
JAX00430782	17	8117636	1	A	G	G	A	G	G	A	A	A	A	G	G	G	A	H	H	G	A	A	A	A	A	A	G	G	G	A	A	G	A	G	A	G	G	H	A	G	A	A	A	A	G	A	A	H	A
JAX00073334	17	8130623	1	C	T	T	C	T	T	C	C	T	T	T	T	T	C	T	H	T	T	T	C	T	C	C	T	T	T	T	C	T	T	T	T	T	T	T	T	T	C	T	T	H	T	C	T	H	C
JAX00430783	17	8132942	0	A	G	A	A	A	A	A	G	A	A	A	A	A	H	A	H	A	A	A	A	A	A	G	A	A	A	A	G	A	A	A	A	A	A	A	A	A	G	A	A	A	A	A	A	H	A
JAX00073335	17	8133155	1	T	C	C	T	C	C	T	C	C	C	C	C	C	H	C	C	C	C	C	T	C	T	C	C	C	C	C	C	C	C	C	C	C	C	C	C	C	C	C	C	H	C	T	C	C	T
JAX00430784	17	8133478	1	A	G	A	A	A	A	A	A	A	G	A	A	A	A	A	A	A	G	G	A	G	A	A	A	A	A	G	A	A	G	A	G	A	A	H	A	A	A	H	A	H	A	A	G	A	A
JAX00430787	17	8135218	0	A	G	G	A	A	G	A	A	A	A	G	A	H	A	H	A	A	A	A	A	A	A	A	A	G	G	A	A	G	A	A	A	G	G	A	A	G	A	A	A	A	G	A	A	H	A
JAX00430790	17	8138242	0	A	G	A	A	G	A	A	A	A	A	A	G	H	A	A	H	G	A	A	A	A	A	A	G	A	A	A	A	A	A	G	A	A	A	H	A	A	A	A	A	A	A	A	A	A	A
JAX00073336	17	8142177	0	G	A	A	G	G	A	G	G	G	G	A	G	H	G	H	G	G	G	G	G	G	G	G	G	A	A	G	G	A	G	G	G	A	A	G	G	A	G	G	G	G	A	G	G	H	G
JAX00430793	17	8189679	0	A	G	A	A	A	A	A	A	G	A	A	A	A	A	H	A	A	A	A	A	A	A	A	A	A	A	A	A	A	A	A	A	A	A	A	G	A	A	H	H	A	A	A	A	A	A
JAX00430795	17	8192883	1	C	T	C	C	C	C	C	C	T	T	C	C	C	C	H	C	C	T	T	C	T	C	C	C	C	C	T	C	C	T	C	T	C	C	H	T	C	C	T	H	H	C	C	T	C	C
JAX00430797	17	8193203	1	A	G	A	A	A	A	A	A	G	A	A	A	A	A	H	A	A	A	A	A	A	A	A	A	A	A	A	A	A	A	A	A	A	A	A	G	A	A	H	H	A	A	A	A	A	A
JAX00430799	17	8195126	0	T	G	T	T	T	T	T	G	G	G	T	T	T	H	H	H	T	G	G	T	G	T	G	T	T	T	G	G	T	G	T	G	T	T	H	G	T	G	G	H	H	T	T	G	H	T
JAX00430800	17	8195162	0	A	G	A	A	A	A	A	G	A	G	A	A	A	H	A	H	A	G	G	A	G	A	G	A	A	A	G	G	A	G	A	G	A	A	H	A	A	G	H	A	H	A	A	G	H	A
JAX00073337	17	8195543	0	C	T	T	C	C	T	C	C	C	C	T	C	H	C	H	C	C	C	C	C	C	C	C	C	T	T	C	C	T	C	C	C	T	T	C	C	T	C	C	C	C	T	C	C	H	C
JAX00073338	17	8195961	1	A	G	G	A	G	G	A	G	A	A	G	G	G	H	H	G	G	A	A	A	A	A	G	G	G	G	A	G	G	A	G	A	G	G	H	A	G	G	A	A	A	G	A	A	G	A
JAX00430801	17	8196699	0	A	G	A	A	A	A	A	A	A	G	A	A	A	A	A	A	A	G	G	A	G	A	A	A	A	A	G	A	A	G	A	G	A	A	H	A	A	A	H	A	H	A	A	G	A	A
JAX00430802	17	8196758	0	G	A	G	G	G	G	G	G	A	G	G	G	G	G	H	G	G	G	G	G	G	G	G	G	G	G	G	G	G	G	G	G	G	G	G	A	G	G	H	H	G	G	G	G	G	G
JAX00430805	17	8197300	1	G	A	G	G	G	G	G	A	G	G	G	G	G	H	G	H	G	G	G	G	G	G	A	G	G	G	G	A	G	G	G	G	G	G	G	G	G	A	G	G	G	G	G	G	H	G
JAX00073339	17	8199679	0	T	C	C	T	C	C	T	C	C	C	C	C	C	H	C	C	C	C	C	T	C	T	C	C	C	C	C	C	C	C	C	C	C	C	C	C	C	C	C	H	H	C	T	C	C	T
JAX00430806	17	8199825	0	T	A	T	T	A	T	T	A	A	A	T	A	H	H	H	A	A	A	A	T	A	T	A	A	T	T	A	A	T	A	A	A	T	T	A	A	T	A	A	H	H	T	T	A	H	T
JAX00430810	17	8208161	1	G	A	G	G	A	G	G	G	G	G	G	A	H	G	G	H	A	G	G	G	G	G	G	A	G	G	G	G	G	G	A	G	G	G	H	G	G	G	G	G	G	G	G	G	G	G
JAX00073340	17	8212245	1	C	T	T	C	T	T	C	C	C	C	T	T	T	C	H	H	T	C	C	C	C	C	C	T	T	T	C	C	T	C	T	C	T	T	H	C	T	C	C	C	C	T	C	C	H	C
JAX00430812	17	8216715	0	T	C	T	T	C	T	T	T	T	T	T	C	H	T	T	H	C	T	T	T	T	T	T	C	T	T	T	T	T	T	C	T	T	T	H	T	T	T	T	T	T	T	T	T	T	T
JAX00430813	17	8218987	0	G	T	T	G	T	T	G	G	G	G	T	T	T	G	H	G	T	G	G	G	G	G	G	T	T	T	G	G	T	G	T	G	T	T	H	G	T	G	G	G	G	T	G	G	H	G
JAX00073341	17	8228719	0	C	A	A	C	C	A	C	C	C	C	A	C	H	C	C	C	C	C	C	C	C	C	C	C	A	A	C	H	A	C	C	C	A	A	C	C	A	H	C	C	C	A	C	C	A	C
JAX00430817	17	8229095	1	C	T	T	C	C	T	C	T	C	C	T	C	H	H	H	H	C	C	C	C	C	C	T	C	T	T	C	T	T	C	C	C	T	T	C	C	T	T	C	C	C	T	C	C	T	C
JAX00073342	17	8231350	1	T	C	C	T	T	C	T	T	T	T	C	T	H	T	H	T	T	T	T	T	T	T	T	T	C	C	T	T	C	T	T	T	C	C	T	T	C	T	T	T	T	C	T	T	H	T
JAX00430818	17	8232666	1	A	G	G	A	A	G	A	G	G	A	G	A	H	H	G	H	A	A	A	A	A	A	G	A	G	G	A	G	G	A	A	A	G	G	A	G	G	G	H	H	A	G	A	A	G	A
JAX00430820	17	8236827	1	T	G	T	T	G	T	T	G	G	T	T	G	H	H	H	G	G	T	T	T	T	T	G	G	T	T	T	G	T	T	G	T	T	T	H	G	T	G	H	H	T	T	T	T	H	T
JAX00430822	17	8241486	1	T	C	T	T	C	T	T	C	C	T	T	C	H	H	H	C	C	T	T	T	T	T	C	C	T	T	T	C	T	T	C	T	T	T	H	C	T	C	H	H	T	T	T	T	H	T
JAX00073343	17	8243016	0	G	A	G	G	A	G	G	A	A	G	G	A	H	H	H	A	A	G	G	G	G	G	A	A	G	G	G	A	G	G	A	G	G	G	H	A	G	A	H	H	G	G	G	G	H	G
JAX00430826	17	8255098	0	C	T	C	C	C	C	C	C	T	C	C	C	C	C	H	C	C	C	C	C	C	C	C	C	C	C	C	C	C	C	C	C	C	C	C	H	C	C	C	H	C	C	C	C	C	C
JAX00430827	17	8255973	1	T	C	T	T	C	T	T	C	T	T	T	C	H	H	T	C	C	T	T	T	T	T	C	C	T	T	T	C	T	T	C	T	T	T	H	T	T	C	T	T	T	T	T	T	H	T
JAX00073344	17	8258676	0	A	G	A	A	G	A	A	G	G	A	A	G	G	H	G	G	G	A	A	A	A	A	G	G	A	A	A	G	A	A	G	A	A	A	G	G	A	G	G	G	A	A	A	A	H	A
JAX00430831	17	8280298	1	T	C	T	T	T	T	T	C	C	T	T	T	T	H	H	H	T	T	T	T	T	T	C	T	T	T	T	C	T	T	T	T	T	T	T	C	T	C	H	H	T	T	T	T	H	T
JAX00430833	17	8286878	0	G	A	G	G	G	G	G	G	A	G	G	G	G	G	H	G	G	G	G	G	G	G	G	G	G	G	G	G	G	G	G	G	G	G	G	A	G	G	H	H	G	G	G	G	G	G
JAX00430834	17	8291863	1	C	T	C	C	T	C	C	T	T	T	C	T	H	H	H	T	T	T	T	C	T	C	T	T	C	C	T	T	C	T	T	T	C	C	T	T	C	T	T	H	H	C	C	T	H	C
JAX00430835	17	8292343	0	G	C	G	G	G	G	G	G	G	C	G	G	G	G	G	G	G	C	C	G	C	G	G	G	G	G	C	G	G	H	G	C	G	G	H	G	G	G	H	G	H	G	G	C	G	G
JAX00430838	17	8295339	0	A	G	A	A	A	A	A	G	A	G	A	A	A	H	A	H	A	G	G	A	G	A	G	A	A	A	G	G	A	G	A	G	A	A	H	A	A	G	H	A	H	A	A	G	H	A
JAX00430839	17	8295353	0	C	A	C	C	C	C	A	C	C	C	C	C	C	C	C	C	C	C	C	A	C	C	C	C	C	C	C	C	C	C	C	C	C	C	C	C	C	C	C	H	H	C	A	C	C	C
JAX00430841	17	8299314	0	T	C	T	T	T	T	T	C	T	T	T	T	T	H	T	H	T	T	T	T	T	T	C	T	T	T	T	C	T	T	T	T	T	T	T	T	T	C	T	T	T	T	T	T	H	T
JAX00430842	17	8302267	0	T	C	T	T	T	T	T	C	T	T	T	T	T	C	T	H	T	T	T	T	T	T	C	T	T	T	T	C	T	T	T	T	T	T	T	T	T	C	T	T	T	T	T	T	C	T
JAX00210397	17	8321917	0	C	T	C	C	C	C	C	T	T	C	C	C	C	H	H	H	C	C	C	C	C	C	T	C	C	C	C	T	C	C	C	C	C	C	C	T	C	T	H	H	C	C	C	C	H	C
JAX00430852	17	8333319	1	C	A	C	C	C	C	C	C	C	A	C	C	C	C	C	C	C	A	A	C	A	C	C	C	C	C	A	C	C	A	C	A	C	C	H	C	C	C	H	C	H	C	C	A	C	C
JAX00430855	17	8342331	0	C	T	C	C	C	C	C	C	T	T	C	C	C	C	H	C	C	T	T	C	T	C	C	C	C	C	T	C	C	T	C	T	C	C	H	T	C	C	T	H	H	C	C	T	C	C
JAX00073350	17	8343620	0	C	T	T	C	C	T	C	T	T	T	T	C	H	H	T	H	C	T	T	C	T	C	T	C	T	T	T	T	T	T	C	T	T	T	T	T	T	T	T	H	T	T	C	T	T	C
JAX00430860	17	8349797	1	A	G	A	A	A	A	A	G	A	A	A	A	A	H	A	H	A	A	A	A	A	A	G	A	A	A	A	G	A	A	A	A	A	A	A	A	A	G	A	A	A	A	A	A	H	A
JAX00430861	17	8353481	0	A	G	A	A	A	A	A	G	G	G	A	A	A	H	H	H	A	G	G	A	G	A	G	A	A	A	G	G	A	G	A	G	A	A	H	G	A	G	G	H	H	A	A	G	H	A
JAX00430864	17	8359788	0	C	T	C	C	C	C	C	C	C	T	C	C	C	C	C	C	C	T	T	C	T	C	C	C	C	C	T	C	C	T	C	T	C	C	H	C	C	C	H	C	H	C	C	T	C	C
JAX00430865	17	8362121	1	T	C	T	T	T	T	T	C	C	T	T	T	T	H	H	H	T	T	T	T	T	T	C	T	T	T	T	C	T	T	T	T	T	T	T	C	T	C	H	H	T	T	T	T	H	T
JAX00430866	17	8379908	0	C	T	C	C	C	C	C	C	T	C	C	C	C	C	H	C	C	C	C	C	C	C	C	C	C	C	C	C	C	C	C	C	C	C	C	T	C	C	H	H	C	C	C	C	C	C
JAX00430867	17	8379972	0	A	T	A	A	A	A	A	A	T	A	A	A	A	A	H	A	A	A	A	A	A	A	A	A	A	A	A	A	A	A	A	A	A	A	A	T	A	A	H	H	A	A	A	A	A	A
JAX00430869	17	8380853	0	T	C	T	T	C	T	T	C	C	C	T	C	H	H	H	C	C	C	C	T	C	T	C	C	T	T	C	C	T	C	C	C	T	T	C	C	T	C	C	H	H	T	T	C	H	T
JAX00430870	17	8383520	0	A	G	A	A	A	A	A	G	G	A	A	A	A	H	H	H	A	A	A	A	A	A	G	A	A	A	A	G	A	A	A	A	A	A	A	G	A	G	H	H	A	A	A	A	H	A
JAX00073354	17	8384418	1	C	T	C	C	T	C	C	C	C	T	C	T	H	C	C	H	T	T	T	C	T	C	C	T	C	C	T	C	C	T	T	T	C	C	T	C	C	C	H	C	H	C	C	T	C	C
JAX00430873	17	8392019	0	T	C	T	T	C	T	T	C	C	C	T	C	H	H	H	C	C	C	H	T	C	T	C	C	T	T	C	C	T	C	C	C	T	T	C	C	T	C	C	H	H	T	T	C	H	T
JAX00430874	17	8395895	1	T	C	T	T	C	T	T	T	T	C	T	C	H	T	T	H	C	C	C	T	C	T	T	C	T	T	C	T	T	C	C	C	T	T	C	T	T	T	H	T	H	T	T	C	T	T
JAX00430875	17	8397526	0	G	A	G	G	G	G	G	A	G	G	G	G	G	H	G	H	G	G	G	G	G	G	A	G	G	G	G	A	G	G	G	G	G	G	G	G	G	A	G	G	G	G	G	G	H	G
JAX00430876	17	8405195	1	T	C	T	T	C	T	T	C	C	C	T	C	H	H	H	C	C	C	C	T	C	T	C	C	T	T	C	C	T	C	C	C	T	T	C	C	T	C	C	H	H	T	T	C	H	T
JAX00430877	17	8413383	1	T	G	G	T	T	G	T	T	T	T	G	T	H	T	H	T	T	T	T	T	T	T	T	T	G	G	T	T	G	T	T	T	G	G	T	T	G	T	T	T	T	G	T	T	H	T
JAX00073355	17	8419048	0	A	G	A	A	G	A	A	G	G	G	A	G	H	H	H	G	G	G	G	A	G	A	G	G	A	A	G	G	A	G	G	G	A	A	G	G	A	G	G	G	H	A	A	G	H	A
JAX00073356	17	8419574	1	T	C	T	T	C	T	T	C	C	C	T	C	H	H	H	C	C	C	C	T	C	T	C	C	T	T	C	C	T	C	C	C	T	T	C	C	T	C	C	H	H	T	T	C	H	T
JAX00073357	17	8424682	1	G	A	G	G	A	G	G	G	A	G	G	A	H	G	H	H	A	G	G	G	G	G	G	A	G	G	G	G	G	G	A	G	G	G	H	A	G	G	H	H	G	G	G	G	G	G
JAX00430879	17	8428436	0	C	T	C	C	C	C	C	C	T	C	C	C	C	C	C	C	C	C	C	C	C	H	C	H	C	H	C	H	C	C	C	C	C	C	C	T	C	C	H	H	C	C	C	C	C	C
JAX00430880	17	8431686	1	C	T	C	C	T	C	C	C	C	C	C	T	H	C	C	H	T	C	C	C	C	C	C	T	C	C	C	C	C	C	T	C	C	C	H	C	C	C	C	C	C	C	C	C	C	C
JAX00430883	17	8438217	0	C	T	C	C	C	C	C	T	C	T	C	C	C	H	C	H	C	T	T	C	T	C	T	C	C	C	T	T	C	T	C	T	C	C	H	C	C	T	H	C	H	C	C	T	H	C
JAX00430884	17	8438590	1	G	A	G	G	A	G	G	G	G	G	G	A	H	G	G	H	A	G	G	G	G	G	G	A	G	G	G	G	G	G	A	G	G	G	H	G	G	G	G	G	G	G	G	G	G	G
JAX00430886	17	8449603	0	C	T	C	C	C	C	C	T	C	C	C	C	C	H	C	C	C	C	C	C	C	C	T	C	C	C	C	H	C	C	C	C	C	C	C	C	C	H	C	C	C	C	C	C	H	C
JAX00430887	17	8451732	0	C	T	C	C	T	C	C	C	T	C	C	T	H	C	H	H	T	C	C	C	C	C	C	T	C	C	C	C	C	C	T	C	C	C	H	T	C	C	H	H	C	C	C	C	C	C
JAX00073359	17	8461178	0	A	G	G	A	G	G	A	G	G	G	G	G	G	H	G	G	G	G	G	A	G	A	G	G	G	G	G	G	G	G	G	G	G	G	G	G	G	G	G	H	H	G	A	G	G	A
JAX00073360	17	8461761	1	A	G	A	A	G	A	A	G	G	G	A	G	H	H	H	G	G	G	G	A	G	A	G	G	A	A	G	G	A	G	G	G	A	A	G	G	A	G	G	H	H	A	A	G	H	A
JAX00430894	17	8466372	0	G	A	G	G	A	G	G	G	G	A	G	A	H	G	G	H	A	A	A	G	A	G	G	A	G	G	A	G	G	A	A	A	G	G	A	G	G	G	H	G	H	G	G	A	G	G
JAX00430896	17	8466498	1	C	A	C	C	C	C	C	A	A	C	C	C	C	H	H	H	C	C	C	C	C	C	A	C	C	C	C	A	C	C	C	C	C	C	C	A	C	A	H	H	C	C	C	C	H	C
JAX00430898	17	8490053	0	G	T	G	G	G	G	G	G	T	G	G	G	G	G	H	G	G	G	G	G	G	G	G	G	G	G	G	G	G	G	G	G	G	G	G	T	G	G	H	H	G	G	G	G	G	G
JAX00430901	17	8493258	0	G	A	G	G	G	G	G	A	A	G	G	G	G	H	H	H	G	G	G	G	G	G	A	G	G	G	H	A	G	G	G	G	G	G	G	A	G	A	H	H	G	G	G	G	H	G
JAX00188348	17	8495846	1	T	C	C	T	C	C	C	C	C	C	C	C	C	H	C	C	C	C	C	C	C	T	C	C	C	C	C	C	C	C	C	C	C	C	C	C	C	C	C	C	C	C	C	C	C	T
JAX00430903	17	8499423	1	C	T	C	C	C	C	C	T	C	C	C	C	C	H	C	H	C	C	C	C	C	C	T	C	C	C	C	T	C	C	C	C	C	C	C	C	C	T	C	C	C	C	C	C	H	C
JAX00073362	17	8500248	1	C	T	C	C	C	C	C	C	T	C	C	C	C	C	H	C	C	C	C	C	C	C	C	C	C	C	C	C	C	C	C	C	C	C	C	T	C	C	H	H	C	C	C	C	C	C
JAX00073363	17	8502774	1	T	C	T	T	T	T	T	T	C	T	T	T	T	T	H	T	T	T	T	T	T	T	T	T	T	T	T	T	T	T	T	T	T	T	T	C	T	T	H	H	T	T	T	T	T	T
JAX00430904	17	8504878	1	A	G	A	A	A	A	A	G	G	G	A	A	A	H	H	H	A	G	G	A	G	A	G	A	A	A	G	G	A	G	A	G	A	A	H	G	A	G	G	H	H	A	A	G	H	A
JAX00430906	17	8518811	0	G	A	G	G	G	G	G	A	G	G	G	G	G	H	G	H	G	G	G	G	G	G	A	G	G	G	G	A	G	G	G	G	G	G	G	G	G	A	G	G	G	G	G	G	H	G
JAX00430907	17	8518831	0	G	A	G	G	G	G	G	A	G	G	G	G	G	A	G	A	G	G	G	G	G	G	A	G	G	G	G	A	G	G	G	G	G	G	G	G	G	A	G	G	G	G	G	G	H	G
JAX00430908	17	8518920	0	A	G	A	A	G	A	A	G	A	A	A	G	H	A	H	G	G	A	A	A	A	A	G	G	A	A	A	G	A	A	G	A	A	A	H	A	A	G	A	A	A	A	A	A	H	A
JAX00430911	17	8524505	0	T	C	T	T	C	T	T	C	C	T	T	C	H	H	C	C	C	T	T	T	T	T	C	C	T	T	T	C	T	T	C	T	T	T	H	C	T	C	H	H	T	T	T	T	H	T
JAX00430912	17	8524816	0	C	T	C	C	T	C	C	C	C	C	C	T	H	C	H	H	T	C	C	C	C	C	C	T	C	C	C	C	C	C	T	C	C	C	H	C	C	C	C	C	C	C	C	C	C	C
JAX00430913	17	8527406	0	C	G	C	C	C	C	C	G	G	C	C	C	C	H	H	H	C	C	C	C	C	C	G	C	C	C	C	G	C	C	C	C	C	C	C	G	C	G	H	H	C	C	C	C	H	C
JAX00073364	17	8539276	1	T	C	T	T	C	T	T	C	C	T	T	C	H	H	C	C	C	T	T	T	T	T	C	C	T	T	T	C	T	T	C	T	T	T	H	C	T	C	H	H	T	T	T	T	H	T
JAX00430914	17	8539434	1	G	A	G	G	A	G	G	G	G	G	G	A	H	G	H	H	A	G	G	G	G	G	G	A	G	G	G	G	G	G	A	G	G	G	H	G	G	G	G	G	G	G	G	G	G	G
JAX00073365	17	8539477	1	A	G	A	A	G	A	A	G	G	A	A	G	H	H	G	G	G	A	A	A	A	A	G	G	A	A	A	G	A	A	G	A	A	A	H	G	A	G	H	H	A	A	A	A	H	A
JAX00430915	17	8539517	0	T	C	T	T	C	T	T	T	T	T	T	C	H	T	H	H	C	T	T	T	T	T	T	C	T	T	T	T	T	H	C	T	T	T	H	T	T	T	T	T	T	T	T	T	T	T
JAX00073366	17	8539659	0	A	G	A	A	G	A	A	A	G	A	A	G	H	A	G	H	G	A	A	A	A	A	A	G	A	A	A	A	A	A	G	A	A	A	H	G	A	A	H	H	A	A	A	A	A	A
JAX00430920	17	8544709	1	A	G	A	A	A	A	A	G	A	A	A	A	A	H	A	H	A	A	A	A	A	A	G	A	A	A	A	G	A	A	A	A	A	A	A	A	A	G	A	A	A	A	A	A	H	A
JAX00430921	17	8562401	1	A	G	A	A	G	A	A	G	G	A	A	G	H	H	G	G	G	A	A	A	A	A	G	G	A	A	A	G	A	A	G	A	A	A	H	G	A	G	H	H	A	A	A	A	H	A
JAX00430924	17	8572210	1	G	A	G	G	G	G	G	A	G	G	G	G	G	H	G	H	G	G	G	G	G	G	A	G	G	G	G	A	G	G	G	G	G	G	G	G	G	A	G	G	G	G	G	G	H	G
JAX00430926	17	8577170	1	G	C	G	G	G	G	G	C	C	G	G	G	G	H	H	H	G	G	G	G	G	G	C	G	G	G	G	C	G	G	G	G	G	G	G	C	G	C	H	H	G	G	G	G	H	G
JAX00430927	17	8577619	1	A	G	A	A	A	A	A	A	G	A	A	A	A	A	H	A	A	A	A	A	A	A	A	A	A	A	A	A	A	A	A	A	A	A	A	G	A	A	H	H	A	A	A	A	A	A
JAX00073367	17	8581247	0	G	C	G	G	C	G	G	C	C	C	G	C	H	H	C	C	C	C	C	G	C	G	C	C	G	G	C	C	G	C	C	C	G	G	C	C	G	C	C	G	H	G	G	C	H	G
JAX00073368	17	8581938	1	T	C	T	T	T	T	T	T	C	T	T	T	T	T	H	T	T	T	T	T	T	T	T	T	T	T	T	T	T	T	T	T	T	T	T	C	T	T	H	H	T	T	T	T	T	T
JAX00430928	17	8582034	1	A	G	A	A	A	A	A	G	G	A	A	A	A	H	H	H	A	A	A	A	A	A	G	A	A	A	A	G	A	A	A	A	A	A	A	G	A	G	H	H	A	A	A	A	H	A
JAX00073369	17	8582065	1	T	C	T	T	T	T	T	C	C	T	T	T	T	H	H	H	T	T	T	T	T	T	C	T	T	T	T	C	T	T	T	T	T	T	T	C	T	C	H	H	T	T	T	T	H	T
JAX00430929	17	8586148	1	A	T	A	A	A	A	A	T	T	A	A	A	A	H	H	H	A	A	A	A	A	A	T	A	A	A	A	T	A	A	A	A	A	A	A	T	A	T	H	H	A	A	A	A	H	A
JAX00430933	17	8606789	1	T	C	T	T	T	T	T	T	C	T	T	T	T	T	H	T	T	T	T	T	T	T	T	T	T	T	T	T	T	T	T	T	T	T	T	C	T	T	H	H	T	T	T	T	T	T
JAX00073371	17	8607371	1	A	G	A	A	G	A	A	G	G	G	A	G	H	H	G	G	G	G	G	A	G	A	G	G	A	A	G	G	A	G	G	G	A	A	G	G	A	G	G	H	H	A	A	G	H	A
JAX00430935	17	8607773	1	C	T	C	C	C	C	C	T	C	C	C	C	C	H	C	H	C	C	C	C	C	C	T	C	C	C	C	T	C	C	C	C	C	C	C	C	C	T	C	C	C	C	C	C	H	C
JAX00430936	17	8609667	0	T	C	T	T	C	T	T	C	C	C	T	C	H	H	C	C	C	C	C	T	C	T	C	C	T	T	C	H	T	C	C	C	T	T	C	C	T	C	C	H	H	T	T	C	H	T
JAX00210401	17	8610208	0	T	G	T	T	T	T	T	T	G	T	T	T	T	T	H	T	T	T	T	T	T	T	T	T	T	T	T	T	T	T	T	T	T	T	T	G	T	T	H	H	T	T	T	T	T	T
JAX00430937	17	8611231	0	G	A	G	G	G	G	G	G	A	G	G	G	G	G	H	G	G	G	G	G	G	G	G	G	G	G	G	G	G	G	G	G	G	G	G	A	G	G	H	H	G	G	G	G	G	G
JAX00430938	17	8611346	1	G	A	G	G	A	G	G	G	G	A	G	A	H	G	H	H	A	A	A	G	A	G	G	A	G	G	A	G	G	A	A	A	G	G	A	G	G	G	H	G	H	G	G	A	G	G
JAX00430939	17	8611410	0	C	T	C	C	T	C	C	T	T	T	C	T	H	H	T	T	T	T	T	C	T	C	T	T	C	C	T	T	C	T	T	T	C	C	T	T	C	T	T	H	H	C	C	T	H	C
JAX00430940	17	8613968	0	T	C	T	T	T	T	C	T	T	T	T	T	T	T	T	T	T	T	T	C	T	T	T	T	T	T	T	T	T	T	T	T	T	T	T	T	T	T	T	H	H	T	C	T	T	T
JAX00430941	17	8614077	1	C	T	C	C	C	C	C	C	T	C	C	C	C	C	H	C	C	C	C	C	C	C	C	C	C	C	C	C	C	C	C	C	C	C	C	T	C	C	H	H	C	C	C	C	C	C
JAX00430942	17	8614406	0	T	C	T	T	T	T	C	C	C	T	T	T	T	T	H	H	T	T	T	C	T	T	C	T	T	T	T	C	T	T	T	T	T	T	T	C	T	C	H	C	H	T	C	T	H	T
JAX00073372	17	8617268	0	C	T	C	C	T	C	T	T	T	T	C	T	H	H	T	T	T	T	T	T	T	C	T	T	C	C	T	T	C	T	T	T	C	C	T	T	C	T	T	T	T	C	T	T	H	C
JAX00430944	17	8623357	1	G	A	G	G	G	G	G	G	G	A	G	G	G	G	G	G	G	A	A	G	A	G	G	G	G	G	A	G	G	A	G	A	G	G	H	G	G	G	H	G	H	G	G	A	G	G
JAX00073373	17	8643338	1	A	G	G	A	G	G	G	G	G	G	G	G	G	H	G	G	G	G	G	G	G	A	G	G	G	G	G	G	G	G	G	G	G	G	G	G	G	G	G	G	G	G	G	G	G	A
JAX00430947	17	8656207	1	G	A	G	G	G	G	G	A	G	G	G	G	G	H	G	H	G	G	G	G	G	G	A	G	G	G	G	A	G	G	G	G	G	G	G	G	G	A	G	G	G	G	G	G	H	G
JAX00430948	17	8656383	1	G	A	G	G	G	G	G	G	G	A	G	G	G	G	G	G	G	A	A	G	A	G	G	G	G	G	A	G	G	A	G	A	G	G	H	G	G	G	H	G	H	G	G	A	G	G
JAX00430949	17	8656500	1	C	T	C	C	T	C	C	C	C	C	C	T	H	C	H	H	T	C	C	C	C	C	C	T	C	C	C	C	C	C	T	C	C	C	H	C	C	C	C	C	C	C	C	C	C	C
JAX00430950	17	8659302	0	A	G	A	A	G	A	A	G	G	A	A	G	H	H	H	G	G	A	A	A	A	A	G	G	A	A	A	G	A	A	G	A	A	A	H	G	A	G	H	H	A	A	A	A	H	A
JAX00430951	17	8665494	0	G	A	G	G	A	G	G	G	G	G	G	A	H	G	H	H	A	G	G	G	G	G	G	A	G	G	G	G	G	G	A	G	G	G	H	G	G	G	G	G	G	G	G	G	G	G
JAX00073375	17	8677169	0	T	A	T	T	A	T	A	A	A	T	H	A	H	H	A	A	A	H	T	A	T	T	A	A	T	T	T	A	T	T	A	T	T	T	H	A	T	A	A	A	H	T	A	T	H	T
JAX00430959	17	8692790	0	G	C	G	G	G	G	G	C	C	G	G	G	G	H	H	H	G	G	G	G	G	G	C	G	G	G	G	C	G	G	G	G	G	G	G	C	G	C	H	H	G	G	G	G	H	G
JAX00430960	17	8693746	1	G	A	G	G	G	G	A	G	G	G	G	G	G	G	G	G	G	G	G	A	G	G	G	G	G	G	G	G	G	G	G	G	G	G	G	G	G	G	G	H	H	G	A	G	G	G
JAX00430963	17	8695603	0	C	T	T	C	T	T	T	C	C	C	T	T	T	C	H	H	T	C	C	T	C	C	C	T	T	T	C	C	T	C	T	C	T	T	H	C	T	C	C	H	H	T	T	C	H	C
JAX00430965	17	8696022	1	A	G	A	A	A	A	A	G	G	A	A	A	A	H	H	H	A	A	A	A	A	A	G	A	A	A	A	G	A	A	A	A	A	A	A	G	A	G	H	H	A	A	A	A	H	A
JAX00430966	17	8701944	0	G	A	G	G	A	G	A	G	G	G	G	A	H	G	H	H	A	G	G	A	G	G	G	A	G	G	G	G	G	G	A	G	G	G	H	G	G	G	G	H	H	G	A	G	G	G
JAX00073376	17	8703183	1	T	C	T	T	C	T	C	C	T	T	T	C	H	H	H	C	C	T	T	C	T	T	C	C	T	T	T	C	T	T	C	T	T	T	H	T	T	C	T	H	H	T	C	T	H	T
JAX00073377	17	8703208	0	T	C	T	T	C	T	C	C	T	T	T	C	H	H	H	C	C	T	T	C	T	T	C	C	T	T	T	C	T	T	C	T	T	T	H	T	T	C	T	H	H	T	C	T	H	T
JAX00073378	17	8707682	0	G	T	G	G	T	G	T	T	T	G	G	T	H	H	T	T	T	G	G	T	G	G	T	T	G	G	G	T	G	G	T	G	G	G	H	T	G	T	H	T	H	G	T	G	H	G
JAX00430968	17	8719973	1	T	C	T	T	C	T	C	C	C	T	T	C	H	H	C	C	C	T	T	C	T	T	C	C	T	T	T	C	T	T	C	T	T	T	H	C	T	C	H	C	H	T	C	T	H	T
JAX00430969	17	8720028	1	C	G	C	C	C	C	C	C	G	C	C	C	C	C	H	C	C	C	C	C	C	C	C	C	C	C	C	C	C	C	C	C	C	C	C	G	C	C	H	H	C	C	C	C	C	C
JAX00430970	17	8720086	0	A	T	A	A	T	A	T	A	A	A	A	T	H	A	H	H	T	A	A	T	A	A	A	T	A	A	A	A	A	A	T	A	A	A	H	A	A	A	A	H	H	A	T	A	A	A
JAX00073379	17	8724711	1	C	T	C	C	T	C	T	C	C	C	C	T	H	C	H	H	T	C	C	T	C	C	C	T	C	C	C	C	C	C	T	C	C	C	H	C	C	C	C	H	H	C	T	C	C	C
JAX00430972	17	8729791	1	G	A	G	G	A	G	A	G	G	G	G	A	H	G	H	H	A	G	G	A	G	G	G	A	G	G	G	G	G	G	A	G	G	G	H	G	G	G	G	H	H	G	A	G	G	G
JAX00430974	17	8730860	0	G	A	G	G	A	G	A	A	A	G	G	A	H	H	A	A	A	G	G	A	G	G	A	A	G	G	G	A	G	G	A	G	G	G	H	A	G	A	H	A	H	G	A	G	H	G
JAX00073380	17	8731509	1	C	T	C	C	T	C	T	C	C	C	C	T	H	C	H	H	T	C	C	T	C	C	C	T	C	C	C	C	C	C	T	C	C	C	H	C	C	C	C	H	H	C	T	C	C	C
JAX00430976	17	8733197	0	G	A	A	G	G	A	G	G	G	G	A	G	H	G	G	G	G	G	G	G	G	G	G	G	A	A	G	G	A	G	G	G	A	A	G	G	A	G	G	G	G	A	G	G	H	G
JAX00430977	17	8736066	0	C	T	C	C	C	C	C	C	T	C	C	C	C	C	T	C	C	C	C	C	C	C	C	C	C	C	C	C	C	C	C	C	C	C	C	T	C	C	T	T	C	C	C	C	C	C
JAX00430978	17	8736477	0	G	A	G	G	G	G	G	A	A	A	G	G	G	H	H	H	G	A	H	G	A	G	A	G	G	G	A	A	G	A	G	A	G	G	H	A	G	A	A	H	H	G	G	A	H	G
JAX00430979	17	8736706	0	T	C	T	T	T	T	T	C	T	T	T	T	T	H	T	H	T	T	T	T	T	T	C	T	T	T	T	C	T	T	T	T	T	T	T	T	T	C	T	T	T	T	T	T	H	T
JAX00210405	17	8745668	1	T	C	T	T	T	T	T	C	C	T	T	T	T	H	H	H	T	T	T	T	T	T	C	T	T	T	T	C	T	T	T	T	T	T	T	C	T	C	H	H	T	T	T	T	H	T
JAX00210406	17	8745823	1	A	G	A	A	A	A	A	A	G	A	A	A	A	A	H	A	A	A	A	A	A	A	A	A	A	A	A	A	A	A	A	A	A	A	A	G	A	A	H	H	A	A	A	A	A	A
JAX00430982	17	8753747	1	G	A	G	G	G	G	G	A	G	G	G	G	G	H	G	H	G	G	G	G	G	G	A	G	G	G	G	A	G	G	G	G	G	G	G	G	G	A	G	G	G	G	G	G	H	G
JAX00430984	17	8758649	1	G	T	G	G	T	G	T	T	G	T	G	T	H	H	H	T	T	T	T	T	T	G	T	T	G	G	T	T	G	T	T	T	G	G	T	G	G	T	H	H	T	G	T	T	H	G
JAX00430985	17	8759560	1	T	G	T	T	G	T	G	T	T	G	T	G	H	T	H	H	G	G	G	G	G	T	T	G	T	T	G	T	T	G	G	G	T	T	G	T	T	T	H	H	G	T	G	G	T	T
JAX00073382	17	8762607	0	A	G	A	A	G	A	G	G	G	G	A	G	H	H	G	G	G	G	G	G	G	A	G	G	A	A	G	G	A	G	G	G	A	A	G	G	A	G	G	G	G	A	G	G	H	A
JAX00430992	17	8780614	1	T	A	T	T	T	T	T	A	A	T	T	T	T	H	H	H	T	T	T	T	T	T	A	T	T	T	T	A	T	T	T	T	T	T	T	A	T	A	H	A	T	T	T	T	H	T
JAX00430993	17	8781042	1	C	T	C	C	C	C	C	C	T	C	C	C	C	C	H	C	C	C	C	C	C	C	C	C	C	C	C	C	C	C	C	C	C	C	C	T	C	C	H	T	C	C	C	C	C	C
JAX00431000	17	8791542	1	A	G	A	A	G	A	A	G	G	G	A	G	H	H	G	G	G	G	G	A	G	A	G	G	A	A	G	G	A	G	G	G	A	A	G	G	A	G	G	G	H	A	A	G	H	A
JAX00073383	17	8791798	0	T	C	T	T	C	T	T	C	C	C	T	C	H	H	C	C	C	C	C	T	C	T	C	C	T	T	C	C	T	C	C	C	T	T	C	C	T	C	C	C	H	T	T	C	H	T
JAX00073384	17	8795764	1	A	G	A	A	G	A	A	G	G	G	A	G	H	H	G	G	G	G	G	A	G	A	G	G	A	A	G	G	A	G	G	G	A	A	G	G	A	G	G	G	H	A	A	G	H	A
JAX00431004	17	8797621	1	T	C	T	T	T	T	C	C	C	T	T	T	T	H	H	H	T	T	T	C	T	T	C	T	T	T	T	C	T	T	T	T	T	T	T	C	T	C	H	C	H	T	C	T	H	T
JAX00431005	17	8799505	0	C	G	C	C	C	C	C	G	C	C	C	C	C	H	C	H	C	C	C	C	C	C	G	C	C	C	C	G	C	C	C	C	C	C	C	C	C	G	C	C	C	C	C	C	H	C
JAX00431006	17	8799755	1	C	T	C	C	C	C	T	C	C	C	C	C	C	C	C	C	C	C	C	T	C	C	C	C	C	C	C	C	C	C	C	C	C	C	C	C	C	C	C	C	H	C	T	C	C	C
JAX00431007	17	8801751	0	G	T	G	G	G	G	T	G	G	T	G	G	G	G	G	G	G	T	T	T	T	G	G	G	G	G	T	G	G	T	G	T	G	G	H	G	G	G	H	G	T	G	T	T	G	G
JAX00431009	17	8807161	0	T	C	T	T	C	T	C	C	C	C	T	C	H	H	C	C	C	C	C	C	C	T	C	C	T	T	C	C	T	C	C	C	T	T	C	C	T	C	C	C	C	T	C	C	H	T
JAX00431011	17	8809788	1	C	T	C	C	T	C	C	C	C	C	C	T	H	C	H	H	T	C	C	C	C	C	C	T	C	C	C	C	C	C	T	C	C	C	H	C	C	C	C	C	C	C	C	C	C	C
JAX00431012	17	8814796	0	A	C	A	A	A	A	A	C	C	A	A	A	A	H	H	C	A	A	A	A	A	A	C	A	A	A	A	C	A	A	A	A	A	A	A	C	A	C	H	C	A	A	A	A	H	A
JAX00431013	17	8819565	0	C	T	C	C	C	C	C	T	T	C	C	C	C	H	H	H	C	C	C	C	C	C	T	C	C	C	C	T	C	C	C	C	C	C	C	T	C	T	H	T	C	C	C	C	H	C
JAX00431014	17	8821596	0	A	G	A	A	G	A	A	A	A	A	A	G	H	A	H	H	G	A	A	A	A	A	A	G	A	A	A	A	A	A	G	A	A	A	H	A	A	A	A	A	A	A	A	A	A	A
JAX00431017	17	8822664	0	A	G	A	A	G	A	A	G	G	A	A	G	H	H	G	G	G	A	A	A	A	A	G	G	A	A	A	G	A	A	G	A	A	A	H	G	A	G	H	G	A	A	A	A	H	A
JAX00431018	17	8824841	1	G	A	G	G	G	G	G	G	A	G	G	G	G	G	H	G	G	G	G	G	G	G	G	G	G	G	G	G	G	G	G	G	G	G	G	A	G	G	H	A	G	G	G	G	G	G
JAX00431023	17	8832083	1	A	G	A	A	G	A	A	A	A	A	A	G	H	A	H	H	G	A	A	A	A	A	A	G	A	A	A	A	A	A	G	A	A	A	H	A	A	A	A	A	A	A	A	A	A	A
JAX00431025	17	8839958	1	A	C	A	A	C	A	A	C	C	A	A	C	H	H	C	C	C	A	A	A	A	A	C	C	A	A	A	C	A	A	C	A	A	A	H	C	A	C	H	C	A	A	A	A	H	A
JAX00431026	17	8840539	1	C	G	C	C	C	C	G	C	C	G	C	C	C	C	C	C	C	G	G	G	G	C	C	C	C	C	G	C	C	G	C	G	C	C	H	C	C	C	H	C	G	C	G	G	C	C
JAX00210407	17	8856285	1	G	C	G	G	C	G	G	C	C	G	G	C	H	H	C	C	C	G	G	G	G	G	C	C	G	G	G	C	G	G	C	G	G	G	H	C	G	C	H	C	G	G	G	G	H	G
JAX00210409	17	8856612	0	A	G	A	A	A	A	A	G	G	A	A	A	A	H	H	H	A	A	A	A	A	A	G	A	A	A	A	G	A	A	A	A	A	A	A	G	A	G	H	G	A	A	A	A	H	A
JAX00431029	17	8862722	1	A	G	A	A	G	A	G	G	G	G	A	G	H	H	G	G	G	G	G	G	G	A	G	G	A	A	G	G	A	G	G	G	A	A	G	G	A	G	G	G	G	A	G	G	H	A
JAX00073389	17	8863532	0	T	C	T	T	C	T	C	T	T	C	T	C	H	T	H	H	C	C	C	C	C	T	T	C	T	T	C	T	T	C	C	C	T	T	C	T	T	T	H	T	C	T	C	C	T	T
JAX00431030	17	8869811	1	C	T	C	C	C	C	C	T	T	C	C	C	C	H	H	H	C	C	C	C	C	C	T	C	C	C	C	T	C	C	C	C	C	C	C	T	C	T	H	T	C	C	C	C	H	C
JAX00431031	17	8869930	1	A	C	A	A	A	A	A	A	C	A	A	A	A	A	H	A	A	A	A	A	A	A	A	A	A	A	A	A	A	A	A	A	A	A	A	C	A	A	H	C	A	A	A	A	A	A
JAX00073390	17	8873532	1	T	C	T	T	C	T	C	C	C	C	T	C	H	H	C	C	C	C	C	C	C	T	C	C	T	T	C	C	T	C	C	C	T	T	C	C	T	C	C	C	C	T	C	C	H	T
JAX00431034	17	8873578	1	A	C	A	A	C	A	C	C	C	C	A	C	H	H	C	C	C	C	C	C	C	A	C	C	A	A	C	C	A	C	C	C	A	A	C	C	A	C	C	C	C	A	C	C	H	A
JAX00431035	17	8875540	1	G	T	G	G	G	G	G	G	T	G	G	G	G	G	H	G	G	G	G	G	G	G	G	G	G	G	G	G	G	G	G	G	G	G	G	T	G	G	H	T	G	G	G	G	G	G
JAX00431036	17	8875708	1	T	C	T	T	C	T	C	C	T	C	T	C	H	H	H	C	C	C	C	C	C	T	C	C	T	T	C	C	T	C	C	C	T	T	C	T	T	C	H	T	C	T	C	C	H	T
JAX00431037	17	8876749	1	G	A	G	G	A	G	A	A	G	A	G	A	H	H	H	A	A	A	A	A	A	G	A	A	G	G	A	A	G	A	A	A	G	G	A	G	G	A	H	G	A	G	A	A	H	G
JAX00431038	17	8877401	0	G	A	G	G	G	G	G	G	A	G	G	G	G	G	H	G	G	G	G	G	G	G	G	G	G	G	G	G	G	G	G	G	G	G	G	A	G	G	A	A	G	G	G	G	G	G
JAX00431041	17	8879821	1	C	T	C	C	C	C	C	T	C	C	C	C	C	H	C	H	C	C	C	C	C	C	T	C	C	C	C	T	C	C	C	C	C	C	C	C	C	T	C	C	C	C	C	C	H	C
JAX00431043	17	8885638	1	G	A	G	G	A	G	A	G	G	G	G	A	H	G	H	H	A	G	G	A	G	G	G	A	G	G	G	G	G	G	A	G	G	G	H	G	G	G	G	G	H	G	A	G	G	G
JAX00431044	17	8885675	1	G	T	G	G	G	G	G	G	G	T	G	G	G	G	G	G	G	T	T	G	T	G	G	G	G	G	T	G	G	T	G	T	G	G	H	G	G	G	H	G	H	G	G	T	G	G
JAX00073392	17	8905806	0	C	T	C	C	T	C	T	C	T	C	C	T	H	C	T	H	T	C	C	T	C	C	C	T	C	C	C	C	C	C	T	C	C	C	H	T	C	C	H	T	H	C	T	C	C	C
JAX00431047	17	8907716	0	C	T	C	C	C	C	C	C	T	C	C	C	C	C	H	C	C	C	C	C	C	C	C	C	C	C	C	C	C	C	C	C	C	C	C	T	C	C	H	T	C	C	C	C	C	C
JAX00431048	17	8907936	1	A	T	A	A	T	A	T	T	T	T	A	T	H	H	T	T	T	T	T	T	T	A	T	T	A	A	T	T	A	T	T	T	A	A	T	T	A	T	T	T	T	A	T	T	H	A
JAX00210410	17	8908055	1	T	C	T	T	C	T	C	C	C	C	T	C	H	H	C	C	C	C	C	C	C	T	C	C	T	T	C	C	T	C	C	C	T	T	C	C	T	C	C	C	C	T	C	C	H	T
JAX00073393	17	8911757	0	C	T	C	C	T	C	T	T	T	T	C	T	H	H	T	T	T	T	T	T	T	C	T	T	C	C	T	T	C	T	T	T	C	C	T	T	C	T	T	T	T	C	T	T	H	C
JAX00431049	17	8916833	0	C	G	C	C	C	C	C	C	C	G	C	C	C	C	C	C	C	G	G	C	G	C	C	C	C	C	G	C	C	G	C	G	C	C	H	C	C	C	H	C	H	C	C	G	C	C
JAX00210411	17	8917006	0	A	G	A	A	A	A	A	A	G	A	H	A	A	A	H	H	A	A	A	A	A	A	A	H	A	H	A	H	A	H	H	A	A	A	A	G	A	A	G	G	A	A	A	A	A	A
JAX00431050	17	8918824	0	T	G	T	T	G	T	G	G	G	T	T	G	H	H	G	G	G	T	T	G	T	T	G	G	T	T	T	G	T	T	G	T	T	T	H	G	T	G	H	G	H	T	G	T	H	T
JAX00073394	17	8922488	1	A	G	A	A	G	A	G	G	G	G	A	G	H	H	G	G	G	G	G	G	G	A	G	G	A	A	G	G	A	G	G	G	A	A	G	G	A	G	G	G	G	A	G	G	H	A
JAX00431051	17	8922979	1	C	T	C	C	C	C	C	C	T	C	C	C	C	C	H	C	C	C	C	C	C	C	C	C	C	C	C	C	C	C	C	C	C	C	C	T	C	C	H	T	C	C	C	C	C	C
JAX00073395	17	8924949	0	G	A	G	G	A	G	A	A	A	A	G	A	H	H	A	A	A	A	A	A	A	G	A	A	G	G	A	A	G	A	A	A	G	G	A	A	G	A	A	A	A	G	A	A	H	G
JAX00073396	17	8926928	1	A	C	A	A	A	A	A	C	C	C	A	A	A	H	H	H	A	C	C	A	C	A	C	A	A	A	C	C	A	C	A	C	A	A	H	C	A	C	C	C	H	A	A	C	H	A
JAX00431052	17	8945785	0	T	G	T	T	T	T	T	G	G	G	T	T	T	H	H	H	T	G	G	T	G	T	G	T	T	T	G	G	T	G	T	G	T	T	H	G	T	G	G	G	H	T	T	G	H	T
JAX00431053	17	8946112	1	G	A	G	G	G	G	G	G	A	G	G	G	G	G	H	G	G	G	G	G	G	G	G	G	G	G	G	G	G	G	G	G	G	G	G	A	G	G	H	A	G	G	G	G	G	G
JAX00431055	17	8955793	0	G	A	G	G	G	G	G	G	A	A	G	G	G	G	H	G	G	A	A	G	A	G	G	G	G	G	A	G	G	A	G	A	G	G	H	A	G	G	A	A	H	G	G	A	G	G
JAX00431056	17	8955826	0	A	G	A	A	A	A	A	G	G	G	A	A	A	H	H	H	A	G	G	A	G	A	G	A	A	A	G	G	A	G	A	G	A	A	H	G	A	G	G	G	H	A	A	G	H	A
JAX00431057	17	8959438	0	T	C	T	T	T	T	T	C	C	T	T	T	T	H	H	H	T	T	T	T	T	T	C	T	T	T	T	C	T	T	T	T	T	T	T	C	T	C	C	C	T	T	T	T	H	T
JAX00431058	17	8960342	1	A	G	A	A	A	A	A	G	G	A	A	A	A	H	H	H	A	A	A	A	A	A	G	A	A	A	A	G	A	A	A	A	A	A	A	G	A	G	H	G	A	A	A	A	H	A
JAX00431061	17	8968550	1	G	A	G	G	G	G	G	G	A	G	G	G	G	G	H	G	G	G	G	G	G	G	G	G	G	G	G	G	G	G	G	G	G	G	G	A	G	G	H	A	G	G	G	G	G	G
JAX00073397	17	8984382	1	A	C	A	A	A	A	A	C	A	A	A	A	A	H	A	H	A	A	A	A	A	A	C	A	A	A	A	C	A	A	A	A	A	A	A	A	A	C	A	A	A	A	A	A	H	A
JAX00431063	17	8988301	1	T	A	T	T	T	T	T	T	A	T	T	T	T	T	H	T	T	T	T	T	T	T	T	T	T	T	T	T	T	T	T	T	T	T	T	A	T	T	H	A	T	T	T	T	T	T
JAX00073398	17	8990668	0	A	C	A	A	C	A	C	C	C	C	A	C	H	H	C	C	C	C	C	C	C	A	C	C	A	A	C	C	A	C	C	C	A	A	C	C	A	C	C	C	C	A	C	C	H	A
JAX00073399	17	8992148	0	T	C	T	T	C	T	C	C	C	C	T	C	H	H	C	C	C	C	C	C	C	T	C	C	T	T	C	C	T	C	C	C	T	T	C	C	T	C	C	C	C	T	C	C	H	T
JAX00431067	17	8992217	0	G	A	G	G	A	G	A	G	G	A	G	A	H	G	H	H	A	A	A	A	A	G	G	A	G	G	A	G	G	A	A	A	G	G	A	G	G	G	H	G	A	G	A	A	G	G
JAX00431069	17	9002009	1	A	T	A	A	A	A	A	T	A	A	A	A	A	H	A	H	A	A	A	A	A	A	T	A	A	A	A	T	A	A	A	A	A	A	A	A	A	T	A	A	A	A	A	A	H	A
JAX00431070	17	9002290	1	T	C	T	T	T	T	T	C	C	T	T	T	T	H	H	H	T	T	T	T	T	T	C	T	T	T	T	C	T	T	T	T	T	T	T	C	T	C	H	C	T	T	T	T	H	T
JAX00073400	17	9018097	1	A	T	A	A	A	A	T	T	T	A	A	A	A	H	H	H	A	A	A	T	A	A	T	A	A	A	A	T	A	A	A	A	A	A	A	T	A	T	H	T	H	A	T	A	H	A
JAX00431076	17	9023952	0	G	A	G	G	G	G	G	A	A	G	G	G	G	H	H	H	G	G	G	G	G	G	A	G	G	G	G	A	G	G	G	G	G	G	G	A	G	A	G	A	G	G	G	G	H	G
JAX00431077	17	9025458	0	A	G	A	A	A	A	G	G	G	A	A	A	A	H	H	H	A	A	A	G	A	A	G	A	A	A	A	G	A	A	A	A	A	G	A	G	A	G	H	G	H	A	A	A	H	A
JAX00431079	17	9030187	1	C	T	C	C	C	C	C	C	T	C	C	C	C	C	H	C	C	C	C	C	C	C	C	C	C	C	C	C	C	C	C	C	C	C	C	T	C	C	H	T	C	C	C	C	C	C
JAX00431082	17	9037192	0	T	C	T	T	T	T	C	C	T	T	T	T	T	H	T	H	T	T	T	C	T	T	C	T	T	T	T	C	T	T	T	T	T	C	T	T	T	C	T	T	H	T	T	T	H	T
JAX00431084	17	9038617	0	A	G	A	A	A	A	A	G	G	A	A	A	A	H	H	H	A	A	A	A	A	A	G	A	A	A	A	G	A	A	A	A	A	A	A	G	A	G	H	G	A	A	A	A	H	A
JAX00431086	17	9049218	1	A	G	A	A	A	A	A	G	G	G	A	A	A	H	H	H	A	G	G	A	G	A	G	A	A	A	G	G	A	G	A	G	A	A	H	G	A	G	G	G	H	A	A	G	H	A
JAX00431087	17	9054909	1	C	T	C	C	C	C	C	T	C	C	C	C	C	H	C	H	C	C	C	C	C	C	T	C	C	C	C	T	C	C	C	C	C	C	C	C	C	T	C	C	C	C	C	C	H	C
JAX00431090	17	9064793	0	T	C	T	T	T	T	T	C	T	T	H	T	T	C	T	H	T	T	T	T	T	T	C	T	T	T	T	C	T	T	T	T	T	T	T	T	T	C	T	T	T	T	T	T	H	T
JAX00431094	17	9086229	0	T	C	T	T	T	T	T	T	C	T	T	T	T	T	H	H	T	T	T	T	T	T	T	T	T	T	T	T	T	T	T	T	T	T	T	C	T	T	H	C	T	T	T	T	T	T
JAX00431095	17	9087412	1	T	C	T	T	C	T	T	C	C	C	T	C	H	H	C	C	C	C	C	T	C	T	C	C	T	T	C	C	T	C	C	C	T	T	C	C	T	C	C	C	H	T	T	C	H	T
JAX00431103	17	9098004	0	A	G	A	A	A	A	A	G	G	G	A	A	A	H	H	H	A	G	G	A	G	A	G	A	A	A	G	G	A	G	A	G	A	A	H	G	A	G	G	G	H	A	A	G	H	A
JAX00431104	17	9099266	0	A	G	A	A	G	A	A	G	G	G	A	G	H	H	G	G	G	G	G	A	G	A	G	G	A	A	G	G	A	G	G	G	A	A	G	G	A	G	G	G	H	A	A	G	H	A
JAX00431110	17	9101395	0	G	A	G	G	G	G	G	G	A	G	G	G	G	G	H	G	G	G	G	G	G	G	G	G	G	G	G	G	G	G	G	G	G	G	G	A	G	G	H	A	G	G	G	G	G	G
JAX00073406	17	9102851	1	T	C	T	T	C	T	T	C	C	C	T	C	H	H	C	C	C	C	C	T	C	T	C	C	T	T	C	C	T	C	C	C	T	T	C	C	T	C	C	C	H	T	T	C	H	T
JAX00073407	17	9106802	0	G	A	G	G	A	G	G	A	A	A	G	A	H	H	A	A	A	A	A	G	A	G	A	A	G	G	A	A	G	A	A	A	G	G	A	A	G	A	A	A	H	G	G	A	H	G
JAX00073408	17	9112618	1	T	A	A	T	T	A	A	A	A	A	A	T	H	H	H	H	T	A	A	A	A	T	A	T	A	A	A	A	A	A	T	A	A	A	H	A	A	A	A	A	A	A	A	A	A	T
JAX00431115	17	9131609	1	C	T	C	C	C	C	T	C	C	C	C	C	C	C	C	C	C	C	C	T	C	C	C	C	C	C	C	C	C	C	C	C	C	T	C	C	C	C	C	C	H	C	C	C	C	C
JAX00431116	17	9131777	1	C	T	C	C	C	C	T	T	C	C	C	C	C	H	C	H	C	C	C	T	C	C	T	C	C	C	C	T	C	C	C	C	C	T	C	C	C	T	C	C	H	C	C	C	H	C
JAX00073409	17	9132581	0	T	C	T	T	T	T	C	T	T	T	T	T	T	T	T	T	T	T	T	C	T	T	T	T	T	T	T	T	T	T	T	T	T	C	T	T	T	T	T	T	T	T	T	T	T	T
JAX00210417	17	9132978	1	G	A	G	G	G	A	G	A	A	G	G	G	G	H	H	H	G	G	G	G	G	G	A	G	G	A	G	A	A	G	G	G	A	G	G	A	H	A	H	A	G	A	A	G	A	G
JAX00431117	17	9133180	1	A	G	A	A	A	A	G	A	A	A	A	A	A	A	A	A	A	A	A	G	A	A	A	A	A	A	A	A	A	A	A	A	A	G	A	A	A	A	A	A	H	A	A	A	A	A
JAX00431118	17	9134656	1	C	A	C	C	C	C	A	A	C	C	C	C	C	H	C	H	C	C	C	A	C	C	A	C	C	C	C	A	C	C	C	C	C	A	C	C	C	A	C	C	H	C	C	C	H	C
JAX00073411	17	9134819	0	A	G	A	A	A	G	G	G	G	A	A	A	A	H	H	H	A	H	A	G	A	A	G	A	A	G	A	G	G	A	A	A	G	G	A	G	H	G	H	G	H	G	G	A	G	A
JAX00431122	17	9144249	0	G	A	G	G	G	A	G	A	A	G	G	G	G	H	H	H	G	G	G	G	G	G	A	G	G	A	G	A	A	G	G	G	A	G	G	A	H	A	H	A	G	A	A	G	A	G
JAX00431124	17	9150040	0	G	A	G	G	G	G	G	A	G	G	G	G	G	H	G	H	G	G	G	G	G	G	A	G	G	G	G	A	G	G	G	G	G	G	G	G	G	A	G	G	G	G	G	G	H	G
JAX00431127	17	9172815	1	G	A	G	G	G	A	G	A	A	G	G	G	G	H	H	H	G	G	G	G	G	G	A	G	G	A	G	A	A	G	G	G	A	G	G	A	H	A	H	A	G	A	A	G	A	G
JAX00073412	17	9180229	1	C	T	C	C	C	T	C	C	T	C	C	C	C	C	H	C	C	C	C	C	C	C	C	C	C	T	C	C	T	C	C	C	T	C	C	T	H	C	H	T	C	T	T	C	H	C
JAX00073414	17	9181152	1	T	C	T	T	T	C	T	C	C	T	T	T	T	H	H	H	T	T	T	T	T	T	C	T	T	C	T	C	C	T	T	T	C	T	T	C	H	C	H	C	T	C	C	T	C	T
JAX00431130	17	9195015	1	G	T	G	G	G	G	G	T	G	G	G	G	G	H	G	H	G	G	G	G	G	G	T	G	G	G	G	T	G	G	G	G	G	G	G	G	G	T	G	G	G	G	G	G	H	G
JAX00431131	17	9215647	1	G	A	G	G	G	G	G	G	G	A	G	G	G	G	G	G	G	A	A	G	A	G	G	G	G	G	A	G	G	A	G	A	G	G	H	G	G	G	H	G	H	G	G	A	G	G
JAX00431132	17	9216410	0	T	A	T	T	T	T	T	T	A	T	T	T	T	T	H	T	T	T	T	T	T	T	T	T	T	T	T	T	T	T	T	T	T	T	T	A	T	T	H	A	T	T	T	T	T	T
JAX00073415	17	9216428	1	C	T	T	C	C	C	T	C	C	C	T	C	H	C	C	C	C	C	C	T	C	C	C	C	T	C	C	C	T	C	C	C	C	T	C	C	H	C	C	C	H	C	C	C	C	C
JAX00073416	17	9219305	0	G	T	T	G	G	G	T	G	G	G	T	G	H	G	G	G	G	G	G	T	G	G	G	G	T	G	G	G	T	G	G	G	G	T	G	G	H	G	G	G	H	G	G	G	G	G
JAX00073417	17	9219658	0	C	T	T	C	C	C	T	C	C	C	T	C	H	C	C	C	C	C	C	T	C	C	C	C	T	C	C	C	T	C	C	C	C	T	C	C	H	C	C	C	H	C	C	C	C	C
JAX00431133	17	9222417	0	C	G	C	C	C	G	C	C	G	C	C	C	C	C	H	C	C	C	C	C	C	C	C	C	C	G	C	C	C	C	C	C	G	C	C	G	H	C	H	G	C	G	G	C	H	C
JAX00431134	17	9222525	1	C	T	C	C	C	T	C	C	T	C	C	C	C	C	H	C	C	C	C	C	C	C	C	C	C	T	C	C	C	C	C	C	T	C	C	T	H	C	H	T	C	T	T	C	H	C
JAX00431137	17	9241983	1	C	T	C	C	C	T	C	C	T	C	C	C	C	C	H	C	C	C	C	C	C	C	C	C	C	T	C	C	C	C	C	C	T	C	C	T	H	C	H	T	C	T	T	C	H	C
JAX00431138	17	9242268	1	A	G	A	A	G	A	A	A	A	A	A	G	H	A	H	H	G	A	A	A	A	A	A	G	A	A	A	A	A	A	G	A	A	A	H	A	A	A	A	A	A	A	A	A	A	A
JAX00073418	17	9257163	1	A	T	A	A	A	T	A	T	T	A	A	A	A	H	H	H	A	A	A	A	H	A	T	A	A	T	A	T	A	A	A	A	T	A	A	T	H	T	H	T	A	T	T	A	T	A
JAX00073419	17	9264048	1	C	A	C	C	A	A	A	C	A	C	C	A	H	C	A	H	A	C	C	A	C	C	C	A	C	A	C	C	C	C	A	C	A	A	H	A	H	C	H	A	H	A	A	C	H	C
JAX00073420	17	9279579	0	A	G	G	A	G	G	A	G	G	A	G	G	G	H	G	G	G	A	A	A	H	A	G	G	G	G	A	G	G	A	G	A	G	A	H	G	G	G	H	G	A	G	G	A	G	A
JAX00431141	17	9284304	1	A	G	G	A	G	A	A	G	A	A	G	G	G	H	H	G	G	A	A	A	H	A	G	G	G	A	A	G	G	A	G	A	A	A	H	A	H	G	A	A	A	A	A	A	H	A
JAX00431143	17	9288989	0	T	C	T	T	T	T	T	C	T	T	T	T	T	H	T	H	T	T	T	T	H	T	C	T	T	T	T	C	T	T	T	T	T	T	T	T	T	C	T	T	T	T	T	T	H	T
JAX00073421	17	9292766	0	C	T	T	C	T	T	C	T	C	C	T	T	T	H	H	T	T	C	C	C	H	C	T	T	T	T	C	T	T	C	T	C	T	C	H	C	T	T	C	C	C	T	T	C	T	C
JAX00073422	17	9293178	1	G	A	A	G	G	G	G	G	G	G	A	G	H	G	G	G	G	G	G	G	G	G	G	G	A	G	G	G	A	G	G	G	G	G	G	G	H	G	G	G	G	G	G	G	G	G
JAX00431144	17	9293378	0	A	G	G	A	A	A	A	A	A	A	G	A	H	A	A	A	A	A	A	A	A	A	A	A	G	A	A	A	G	A	A	A	A	A	A	A	H	A	A	A	A	A	A	A	A	A
JAX00431145	17	9294223	1	C	A	C	C	C	A	C	C	A	C	C	C	C	C	H	C	C	C	C	C	C	C	C	C	C	A	C	C	C	C	C	C	A	C	C	A	H	C	H	A	C	A	A	C	H	C
JAX00073423	17	9307912	1	T	C	C	T	C	C	T	C	C	T	C	C	C	H	C	C	C	T	T	T	H	T	C	C	C	C	T	C	C	T	C	T	C	T	H	C	C	C	H	C	T	C	C	T	C	T
JAX00431146	17	9311196	1	G	A	G	G	G	A	G	G	G	G	G	G	G	G	G	G	G	G	G	G	G	G	G	G	G	A	G	G	G	G	G	G	A	G	G	G	H	G	G	G	G	A	A	G	H	G
JAX00431147	17	9317351	0	A	C	C	A	C	A	A	A	A	A	C	C	C	A	H	H	C	A	A	A	A	A	A	C	C	A	A	A	C	A	C	A	A	A	H	A	H	A	A	A	A	A	A	A	A	A
JAX00210419	17	9322333	1	G	A	G	G	A	A	G	A	G	A	G	A	H	H	H	A	A	A	A	G	A	G	A	A	G	A	A	A	G	A	A	A	A	G	A	G	H	A	H	G	H	A	A	A	A	G
JAX00073425	17	9341426	0	A	G	A	A	A	G	A	A	A	A	A	A	A	A	A	A	A	A	A	A	A	A	A	A	A	G	A	A	A	A	A	A	G	A	A	A	H	A	A	A	A	G	G	A	H	A
JAX00431148	17	9343704	0	A	G	A	A	A	G	A	G	G	A	A	A	A	H	H	H	A	A	A	A	H	A	G	A	A	G	A	G	A	A	A	A	G	A	A	G	H	G	H	G	A	G	G	A	G	A
JAX00431149	17	9344187	1	A	G	A	A	A	G	A	G	G	A	A	A	A	H	H	H	A	A	A	A	H	A	G	A	A	G	A	G	A	A	A	A	G	A	A	G	H	G	H	G	A	G	G	A	G	A
JAX00431150	17	9344322	1	A	G	A	A	A	A	A	A	G	A	A	A	A	A	H	A	A	A	A	A	A	A	A	A	A	A	A	A	A	A	A	A	A	A	A	G	A	A	H	G	A	A	A	A	A	A
JAX00431151	17	9344711	0	A	G	A	A	A	G	A	A	G	A	A	A	A	A	H	A	A	A	A	A	A	A	A	A	A	G	A	A	A	A	A	A	G	A	A	G	H	A	H	G	A	G	G	A	H	A
JAX00431154	17	9356023	0	A	G	A	A	A	G	A	G	G	A	A	A	A	H	H	H	A	A	A	A	H	A	G	A	A	G	A	G	A	A	A	A	G	A	A	G	A	G	H	G	A	G	G	A	G	A
JAX00431155	17	9367891	1	A	G	A	A	A	G	A	G	G	A	A	A	A	H	H	H	A	A	A	A	H	A	G	A	A	G	A	G	A	A	A	A	G	A	A	G	H	G	H	G	A	G	G	A	G	A
JAX00431156	17	9371813	1	G	A	G	G	G	A	G	G	G	G	G	G	G	G	G	G	G	G	G	G	G	G	G	G	G	A	G	G	G	G	G	G	A	G	G	G	H	G	G	G	G	A	A	G	H	G
JAX00073427	17	9376524	0	A	G	G	A	G	G	G	G	G	G	G	G	G	H	G	G	G	G	G	G	G	A	G	G	G	G	G	G	G	G	G	G	G	G	G	G	G	G	G	G	G	G	G	G	G	A
JAX00073428	17	9380552	1	A	C	A	A	A	C	A	A	A	A	A	A	A	A	A	A	A	A	A	A	A	A	A	A	A	C	A	A	A	A	A	A	C	A	A	A	H	A	A	A	A	C	C	A	H	A
JAX00431159	17	9381180	0	A	G	A	A	A	G	A	G	A	A	A	A	A	H	A	H	A	A	A	A	H	A	G	A	A	G	A	G	A	A	A	A	G	A	A	A	H	G	A	A	A	G	G	A	G	A
JAX00431160	17	9385467	0	A	C	A	A	C	C	A	A	A	A	A	C	H	A	H	H	C	A	A	A	A	A	A	C	A	C	A	A	A	A	C	A	C	A	H	A	H	A	A	A	A	C	C	A	H	A
JAX00431161	17	9386535	1	A	T	A	A	T	A	A	A	A	A	A	T	H	A	H	H	T	A	A	A	A	A	A	T	A	A	A	A	A	A	T	A	A	A	H	A	A	A	A	A	A	A	A	A	A	A
JAX00431163	17	9387772	1	A	T	A	A	A	T	A	A	A	A	A	A	A	A	A	A	A	A	A	A	A	A	A	A	A	T	A	A	A	A	A	A	T	A	A	A	H	A	A	A	A	T	T	A	H	A
JAX00210421	17	9398806	0	T	C	T	T	T	C	T	C	C	T	H	T	T	H	H	H	T	T	T	T	T	T	C	T	T	C	T	C	T	T	T	T	C	T	T	C	H	C	T	C	T	C	C	T	C	T
JAX00431164	17	9403070	1	A	G	A	A	A	G	A	G	G	A	A	A	A	H	H	H	A	A	A	A	H	A	G	A	A	G	A	G	A	A	A	A	G	A	A	G	H	G	H	G	A	G	G	A	G	A
JAX00431166	17	9411984	1	C	A	C	C	C	A	C	C	A	C	C	C	C	C	H	C	C	C	C	C	C	C	C	C	C	A	C	C	C	C	C	C	A	C	C	A	H	C	H	A	C	A	A	C	H	C
JAX00073430	17	9425919	0	C	T	T	C	C	C	C	C	C	C	T	C	H	C	C	C	C	C	C	C	C	C	C	C	T	C	C	C	T	C	C	C	C	C	C	C	H	C	C	C	C	C	C	C	C	C
JAX00431167	17	9425998	0	G	T	G	G	T	T	G	T	T	G	G	T	H	H	T	T	T	G	H	G	H	G	T	T	G	T	G	T	G	G	T	G	T	G	H	T	H	T	H	T	G	T	T	G	T	G
JAX00431168	17	9432855	1	G	A	G	G	G	A	G	G	A	G	G	G	G	G	H	G	G	G	G	G	G	G	G	G	G	A	G	G	G	G	G	G	A	G	G	A	H	G	H	A	G	A	A	G	H	G
JAX00431169	17	9433887	1	A	T	A	A	T	T	A	T	T	T	A	T	H	H	T	T	T	T	T	A	T	A	T	T	A	T	T	T	A	T	T	T	T	A	T	T	H	T	T	T	H	T	T	T	T	A
JAX00073432	17	9436934	1	G	A	G	G	A	A	G	A	A	A	G	A	H	H	A	A	A	A	A	G	A	G	A	A	G	A	A	A	G	A	A	A	A	G	A	A	H	A	A	A	H	A	A	A	A	G
JAX00431171	17	9457300	1	A	G	A	A	G	A	A	A	A	A	A	G	H	A	H	H	G	A	A	A	A	A	A	G	A	A	A	A	A	A	G	A	A	A	H	A	A	A	A	A	A	A	A	A	A	A
JAX00431172	17	9458709	1	G	A	G	G	G	G	G	G	G	A	G	G	G	G	G	G	G	A	A	G	H	G	G	G	G	G	A	G	G	A	G	A	G	G	H	G	G	G	H	G	H	G	G	A	G	G
JAX00431174	17	9460336	0	C	T	C	C	C	C	C	C	C	T	C	C	C	C	C	C	C	T	T	C	H	C	C	C	C	C	T	C	C	T	C	T	C	C	H	C	C	C	H	C	H	C	C	T	C	C
JAX00073433	17	9460524	0	A	G	A	A	G	G	A	A	G	G	A	G	A	A	G	H	G	G	G	A	H	A	A	G	A	G	G	A	A	G	G	G	G	A	G	G	H	A	G	G	H	G	G	G	H	A
JAX00073434	17	9461056	1	G	A	G	G	A	A	G	A	A	G	G	A	G	H	A	A	A	G	G	G	H	G	A	A	G	A	G	A	G	G	A	G	A	G	H	A	H	A	H	A	G	A	A	G	A	G
JAX00431175	17	9462158	1	T	C	T	T	T	C	T	T	T	T	T	T	T	T	T	T	T	T	T	T	T	T	T	T	T	C	T	T	T	T	T	T	C	T	T	T	H	T	T	T	T	C	C	T	H	T
JAX00431177	17	9480105	0	A	G	A	A	G	G	A	A	G	A	A	G	A	A	G	H	G	A	A	A	A	A	A	G	A	G	A	A	A	A	G	A	G	A	H	G	H	A	H	G	A	G	G	A	H	A
JAX00431180	17	9484073	1	T	G	T	T	G	G	T	G	G	G	T	G	T	H	G	G	G	G	G	T	G	T	G	G	T	G	G	G	T	G	G	G	G	T	G	G	H	G	G	G	H	G	G	G	G	T
JAX00431181	17	9485491	0	T	G	T	T	T	G	T	G	G	T	T	T	T	H	H	H	T	T	T	T	H	T	G	T	T	G	T	G	T	T	T	T	G	T	T	G	H	G	H	G	T	G	G	T	G	T
JAX00431182	17	9487569	0	C	T	C	C	C	C	C	T	C	C	C	C	C	H	C	H	C	C	C	C	H	C	T	C	C	C	C	T	C	C	C	C	C	C	C	C	C	H	C	C	C	C	C	C	H	C
JAX00431184	17	9501193	1	G	A	G	G	G	A	G	G	A	G	G	G	G	G	H	G	G	G	G	G	G	G	G	G	G	A	G	G	G	G	G	G	A	G	G	A	H	G	H	A	G	A	A	G	H	G
JAX00073436	17	9501239	1	A	G	A	A	A	G	A	A	G	A	A	A	A	A	H	A	A	A	A	A	A	A	A	A	A	G	A	A	A	A	A	A	G	A	A	G	H	A	H	G	A	G	G	A	H	A
JAX00073437	17	9501260	0	C	T	C	C	C	T	C	T	T	C	C	C	C	H	H	H	C	C	C	C	H	C	T	C	C	T	C	T	C	C	C	C	T	C	C	T	H	T	H	T	C	T	T	C	T	C
JAX00431185	17	9511667	1	C	T	C	C	T	T	C	T	T	C	C	T	C	H	T	T	T	C	C	C	H	C	T	T	C	T	C	T	C	C	T	C	T	C	H	T	H	T	H	T	C	T	T	C	T	C
JAX00073438	17	9514577	0	G	T	G	G	T	T	G	T	T	G	G	T	G	H	T	T	T	G	G	G	H	G	T	T	G	T	G	T	G	G	T	G	T	G	H	T	H	T	H	T	G	T	T	G	T	G
JAX00431186	17	9514990	0	A	C	A	A	C	C	A	C	C	C	A	C	A	H	C	C	C	C	C	A	C	A	C	C	A	C	C	C	A	C	C	C	C	A	C	C	H	C	C	C	H	C	C	C	C	A
JAX00431187	17	9515037	1	A	T	A	A	T	A	A	T	A	T	A	T	A	H	H	T	T	T	T	A	T	A	T	T	A	A	T	T	A	T	T	T	A	A	T	A	A	T	H	A	H	A	A	T	H	A
JAX00431189	17	9521442	0	G	A	G	G	G	A	G	G	G	G	G	G	G	G	G	G	G	G	G	G	G	G	G	G	G	A	G	G	G	G	G	G	A	G	G	G	H	G	G	G	G	A	A	G	H	G
JAX00431192	17	9532505	1	C	T	C	C	C	C	T	C	C	C	C	C	C	C	C	C	C	C	C	T	C	C	C	C	C	C	C	C	C	C	C	C	C	T	C	C	C	C	C	C	H	C	C	C	C	C
JAX00431193	17	9534936	0	C	T	C	C	C	C	T	C	C	C	C	C	C	C	C	C	C	C	C	T	C	C	C	C	C	C	C	C	C	C	C	C	C	T	C	C	C	C	C	C	H	C	C	C	C	C
JAX00431194	17	9535224	0	A	T	A	A	A	A	A	A	A	T	A	A	A	A	A	A	A	T	T	A	H	A	A	A	A	A	T	A	A	T	A	T	A	A	H	A	A	A	H	A	H	A	A	T	A	A
JAX00073439	17	9535641	0	A	G	A	A	G	G	G	G	G	G	A	G	A	H	G	G	G	G	G	G	G	A	G	G	A	G	G	G	A	G	G	G	G	G	G	G	H	G	G	G	G	G	G	G	G	A
JAX00073440	17	9538001	1	A	G	A	A	G	G	G	G	G	G	A	G	A	H	G	G	G	G	G	G	G	A	G	G	A	G	G	G	A	G	G	G	G	G	G	G	H	G	G	G	G	G	G	G	G	A
JAX00073441	17	9549789	0	A	G	A	A	G	G	G	G	G	G	A	G	A	H	G	G	G	G	G	G	G	A	G	G	A	G	G	G	A	G	G	G	G	G	G	G	H	G	G	G	G	G	G	G	G	A
JAX00431195	17	9553921	0	G	A	G	G	G	A	G	G	A	G	G	G	G	G	H	G	G	G	G	G	G	G	G	G	G	A	G	G	G	G	G	G	A	G	G	A	H	G	H	A	G	A	A	G	H	G
JAX00431197	17	9565465	1	C	T	C	C	C	C	C	T	C	C	C	C	C	H	C	H	C	C	C	C	H	C	T	C	C	C	C	T	C	C	C	C	C	C	C	C	C	T	C	C	C	C	C	C	H	C
JAX00073442	17	9568654	0	A	G	A	A	G	A	G	G	A	G	A	G	A	H	H	G	G	G	G	G	G	A	G	G	A	A	G	G	A	G	G	G	A	G	G	A	A	G	G	A	G	A	A	G	H	A
JAX00431199	17	9573378	0	T	G	T	T	T	G	T	T	T	T	T	T	T	T	T	T	T	T	T	T	T	T	T	T	T	G	T	T	T	T	T	T	G	T	T	T	H	T	T	T	T	G	G	T	H	T
JAX00431200	17	9579711	0	A	G	A	A	A	G	A	G	A	A	A	A	A	H	A	H	A	A	A	A	H	A	G	A	A	G	A	G	A	A	A	A	G	A	A	A	H	G	A	A	A	G	G	A	G	A
JAX00210423	17	9593058	0	C	T	C	C	C	T	C	C	C	C	C	C	C	C	C	C	C	C	C	C	C	C	C	C	C	T	C	C	C	C	C	C	T	C	C	C	H	C	C	C	C	T	T	C	H	C
JAX00210424	17	9593074	0	T	C	T	T	T	C	T	C	T	T	T	T	T	H	T	H	T	T	T	T	H	T	C	T	T	C	T	C	T	T	T	T	C	T	T	T	H	C	T	T	T	C	C	T	C	T
JAX00073444	17	9597869	0	A	G	A	A	G	G	G	G	G	G	A	G	A	H	G	G	G	G	G	G	G	A	G	G	A	G	G	G	A	G	G	G	G	G	G	G	H	G	G	G	G	G	G	G	G	A
JAX00073445	17	9609921	1	A	T	T	A	A	T	T	T	T	T	T	A	T	H	H	H	A	T	T	T	T	A	T	A	T	T	T	T	T	T	A	T	T	T	H	T	T	T	T	T	T	T	T	T	T	A
JAX00431201	17	9613848	1	A	C	C	A	A	A	C	A	A	C	C	A	C	A	A	A	A	C	C	C	H	A	A	A	C	A	C	A	C	C	A	C	A	C	H	A	H	A	H	A	C	A	A	C	A	A
JAX00431203	17	9614187	0	C	T	C	C	C	C	C	C	T	C	C	C	C	C	H	C	C	C	C	C	C	C	C	C	C	C	C	C	C	C	C	C	C	C	C	T	C	C	H	T	C	C	C	C	C	C
JAX00431205	17	9616756	0	C	T	C	C	C	T	C	C	C	C	C	C	C	C	C	C	C	C	C	C	C	C	C	C	C	T	C	C	C	C	C	C	T	C	C	C	H	C	C	C	C	T	T	C	H	C
JAX00431206	17	9616899	1	C	A	C	C	C	A	C	C	C	C	C	C	C	C	C	C	C	C	C	C	C	C	C	C	C	A	C	C	C	C	C	C	A	C	C	C	H	C	C	C	C	A	A	C	H	C
JAX00431207	17	9616942	0	T	C	T	T	T	T	T	T	C	T	T	T	T	T	H	T	T	T	T	T	T	T	T	T	T	T	T	T	T	T	T	T	T	T	T	C	T	T	H	C	T	T	T	T	T	T
JAX00431208	17	9618772	1	A	G	A	A	A	G	A	G	G	A	A	A	A	H	H	H	A	A	A	A	H	A	G	A	A	G	A	G	A	A	A	A	G	A	A	G	H	G	H	G	A	G	G	A	G	A
JAX00431209	17	9621018	1	A	G	A	A	A	G	G	G	G	A	A	A	A	H	H	H	A	A	A	G	H	A	G	A	A	G	A	G	A	A	A	A	G	G	A	G	H	G	H	G	H	G	G	A	G	A
JAX00431210	17	9621901	0	A	T	A	A	A	A	T	A	A	A	A	A	A	A	A	A	A	A	A	T	A	A	A	A	A	A	A	A	A	A	A	A	A	T	A	A	A	A	A	A	H	A	A	A	A	A
JAX00073446	17	9635668	1	T	G	G	T	T	T	T	T	T	T	G	T	G	T	T	T	T	T	T	T	T	T	T	T	G	T	T	T	G	T	T	T	T	T	T	T	H	T	T	T	T	T	T	T	T	T
JAX00431211	17	9635834	1	A	T	T	A	A	A	T	T	A	T	T	A	T	H	A	H	A	T	T	T	T	A	T	A	T	A	T	T	T	T	A	T	A	T	H	A	H	T	H	A	T	A	A	T	H	A
JAX00073447	17	9635973	1	C	A	A	C	C	C	C	C	C	C	A	C	A	C	C	C	C	C	C	C	C	C	C	C	A	C	C	C	A	C	C	C	C	C	C	C	H	C	C	C	C	C	C	C	C	C
JAX00431212	17	9636307	1	C	A	A	C	C	A	A	A	A	A	A	C	A	H	H	H	C	A	A	A	A	C	A	C	A	A	A	A	A	A	C	A	A	A	H	A	A	A	A	A	A	A	A	A	A	C
JAX00431214	17	9638883	1	C	T	T	C	C	C	C	C	C	C	T	C	T	C	C	C	C	C	C	C	C	C	C	C	T	C	C	C	T	C	C	C	C	C	C	C	H	C	C	C	C	C	C	C	C	C
JAX00431215	17	9640703	1	T	C	C	T	T	C	C	C	C	C	C	T	C	H	H	H	T	C	C	C	C	T	C	T	C	C	C	C	C	C	T	C	C	C	H	C	C	C	C	C	C	C	C	C	C	T
JAX00431216	17	9641430	1	C	T	T	C	C	C	T	T	C	T	T	C	T	H	C	H	C	T	T	T	T	C	T	C	T	C	T	T	T	T	C	T	C	T	H	C	H	T	H	C	T	C	C	T	H	C
JAX00431219	17	9646269	1	G	A	G	G	G	G	G	A	G	G	G	G	G	H	G	H	G	G	G	G	H	G	A	G	G	G	G	A	G	G	G	G	G	G	G	G	G	A	G	G	G	G	G	G	H	G
JAX00431220	17	9657383	1	A	G	A	A	A	G	G	G	G	G	A	A	A	H	H	H	A	G	G	G	G	A	G	A	A	G	G	G	A	G	A	G	G	G	H	G	H	G	G	G	G	G	G	G	G	A
JAX00431221	17	9658272	1	G	T	G	G	G	T	G	G	T	G	G	G	G	G	H	G	G	G	G	G	G	G	G	G	G	T	G	G	G	G	G	G	T	G	G	T	H	G	H	T	G	T	T	G	H	G
JAX00431222	17	9661820	1	C	G	G	C	C	C	C	C	C	C	G	C	G	C	C	C	C	C	C	C	C	C	C	C	G	C	C	C	G	C	C	C	C	C	C	C	H	C	C	C	C	C	C	C	C	C
JAX00431224	17	9664356	0	C	T	C	C	C	C	T	C	C	T	C	C	C	C	C	C	C	T	T	T	H	C	C	C	C	C	T	C	C	T	C	T	C	T	H	C	C	C	H	C	T	C	C	T	C	C
JAX00431225	17	9664384	0	C	T	C	C	C	T	C	C	T	C	C	C	C	C	H	C	C	C	C	C	C	C	C	C	C	T	C	C	C	C	C	C	T	C	C	T	H	C	H	T	C	T	T	C	H	C
JAX00073449	17	9664416	0	T	C	C	T	T	C	T	C	C	T	C	T	C	H	H	H	T	T	T	T	H	T	C	T	C	C	T	C	C	T	T	T	C	T	T	C	C	C	H	C	T	C	C	T	C	T
JAX00073450	17	9672099	0	T	C	C	T	T	C	T	C	C	T	C	T	C	H	H	H	T	T	T	T	H	T	C	T	C	C	T	C	C	T	T	T	C	T	T	C	C	C	H	C	T	C	C	T	C	T
JAX00431226	17	9684312	0	G	C	C	G	G	G	C	G	G	G	C	G	C	G	G	G	G	G	G	C	G	G	G	G	C	G	G	G	C	G	G	G	G	C	G	G	H	G	G	G	H	G	G	G	G	G
JAX00431227	17	9684984	0	G	A	G	G	G	A	G	G	A	A	G	G	G	G	H	G	G	A	A	G	H	G	G	G	G	A	A	G	G	A	G	A	A	G	H	A	H	G	A	A	H	A	A	A	H	G
JAX00073451	17	9687382	0	C	T	T	C	C	T	C	T	T	T	T	C	T	H	H	H	C	T	T	C	T	C	T	C	T	T	T	T	T	T	C	T	T	C	H	T	T	T	T	T	H	T	T	T	T	C
JAX00431228	17	9690521	0	A	G	A	A	A	A	A	G	A	A	A	A	A	H	A	H	A	A	A	A	H	A	G	A	A	A	A	G	A	A	A	A	A	A	A	A	A	G	A	A	A	A	A	A	H	A
JAX00188351	17	9690905	1	A	G	G	A	G	G	G	G	G	G	G	G	G	H	G	G	G	G	G	G	G	A	G	G	G	G	G	G	G	G	G	G	G	G	G	G	G	G	G	G	G	G	G	G	G	A
JAX00073453	17	9711307	1	C	T	T	C	C	C	T	C	C	C	T	C	T	C	C	C	C	C	C	T	C	C	C	C	T	C	C	C	T	C	C	C	C	T	C	C	H	C	C	C	H	C	C	C	C	C
JAX00431232	17	9714543	1	G	A	G	G	G	A	G	G	A	G	G	G	G	G	H	G	G	G	G	G	G	G	G	G	G	A	G	G	G	G	G	G	A	G	G	A	H	G	H	A	G	A	A	G	H	G
JAX00431233	17	9714700	1	C	T	C	C	C	T	C	C	C	C	C	C	C	C	C	C	C	C	C	C	C	C	C	C	C	T	C	C	C	C	C	C	T	C	C	C	H	C	C	C	C	T	T	C	H	C
JAX00431234	17	9715211	0	C	T	C	C	C	C	C	C	T	C	C	C	C	C	H	C	C	C	C	C	C	C	C	C	C	C	C	C	C	C	C	C	C	C	C	T	C	C	H	T	C	C	C	C	C	C
JAX00431235	17	9715386	1	G	A	G	G	G	A	G	G	A	G	G	G	G	G	H	G	G	G	G	G	G	G	G	G	G	A	G	G	G	G	G	G	A	G	G	A	H	G	H	A	G	A	A	G	H	G
JAX00431237	17	9718468	1	A	G	A	A	A	A	G	A	A	G	A	A	A	A	A	A	A	G	G	G	H	A	A	A	A	A	G	A	A	G	A	G	A	G	H	A	A	A	H	A	G	A	A	G	A	A
JAX00431238	17	9718511	0	G	A	G	G	G	A	A	G	G	A	G	G	G	G	G	G	G	A	A	A	H	G	G	G	G	A	A	G	G	A	G	A	A	A	H	G	H	G	H	G	A	A	A	A	H	G
JAX00431240	17	9720097	0	G	T	G	G	G	T	T	T	T	T	G	G	G	H	H	H	G	T	T	T	T	G	T	G	G	T	T	T	G	T	G	T	T	T	H	T	H	T	T	T	T	T	T	T	T	G
JAX00431241	17	9720635	0	C	T	T	C	C	T	C	C	T	C	T	C	T	C	H	C	C	C	C	C	C	C	C	C	T	T	C	C	T	C	C	C	T	C	C	T	T	C	H	T	C	T	T	C	H	C
JAX00431242	17	9720731	0	G	A	G	G	G	G	G	G	A	G	G	G	G	G	H	G	G	G	G	G	G	G	G	G	G	G	G	G	G	G	G	G	G	G	G	A	G	G	A	A	G	G	G	G	G	G
JAX00431243	17	9721254	1	C	T	C	C	C	T	C	T	C	C	C	C	C	H	C	H	C	C	C	C	H	C	T	C	C	T	C	T	C	C	C	C	T	C	C	C	H	T	C	C	C	T	T	C	T	C
JAX00431244	17	9721376	0	G	A	G	G	G	G	A	G	G	A	G	G	G	G	G	G	G	A	A	A	H	G	G	G	G	G	A	G	G	A	G	A	G	A	H	G	G	G	H	G	A	G	G	A	G	G
JAX00210426	17	9721462	0	G	A	G	G	G	A	G	A	A	G	G	G	G	H	H	H	G	G	G	G	H	G	A	G	G	A	G	A	G	G	G	G	A	G	G	A	H	A	H	A	G	A	A	G	A	G
JAX00431245	17	9721528	0	T	G	T	T	T	T	T	G	T	T	T	T	T	H	T	H	T	T	T	T	H	T	G	T	T	T	T	G	T	T	T	T	T	T	T	T	T	G	T	T	T	T	T	T	H	T
JAX00431246	17	9721668	0	A	G	A	A	A	G	A	G	G	A	A	A	A	H	H	H	A	A	A	A	H	A	G	A	A	G	A	G	A	A	A	A	G	A	A	G	H	G	H	G	A	G	G	A	G	A
JAX00431248	17	9723351	0	C	T	C	C	C	T	C	T	C	C	C	C	C	H	C	H	C	C	C	C	H	C	T	C	C	T	C	T	C	C	C	C	T	C	C	C	H	T	C	C	C	T	T	C	T	C
JAX00431249	17	9723488	0	T	A	A	T	T	T	T	T	A	T	A	T	A	T	T	T	T	T	T	T	T	T	T	T	A	T	T	T	A	T	T	T	T	T	T	A	H	T	H	A	T	T	T	T	T	T
JAX00431251	17	9723917	0	G	A	G	G	G	G	A	G	G	A	H	G	G	G	G	G	G	A	A	A	H	G	G	G	G	G	A	G	G	A	G	A	G	A	H	G	G	G	H	G	A	G	G	A	G	G
JAX00431252	17	9724314	0	A	G	G	A	A	G	G	G	G	G	G	A	G	H	H	H	A	G	G	G	G	A	G	A	G	G	G	G	G	G	A	G	G	G	H	G	G	G	G	G	G	G	G	G	G	A
JAX00073454	17	9729844	1	A	T	T	A	A	A	T	A	A	T	T	A	T	A	A	A	A	T	T	T	H	A	A	A	T	A	T	A	T	T	A	T	A	T	H	A	H	A	H	A	T	A	A	T	A	A
JAX00431253	17	9732914	0	A	G	A	A	A	G	A	G	G	A	A	A	A	H	H	H	A	A	A	A	H	A	G	A	A	G	A	G	A	A	A	A	G	A	A	G	H	G	H	G	A	G	G	A	G	A
JAX00431254	17	9733157	0	T	C	T	T	T	C	T	C	T	T	T	T	T	H	T	H	T	T	T	T	H	T	C	T	T	C	T	C	T	T	T	T	C	T	T	T	H	C	T	T	T	C	C	T	C	T
JAX00431255	17	9740669	0	C	T	C	C	C	T	C	T	T	C	C	C	C	H	H	H	C	C	C	C	H	C	T	C	C	T	C	T	C	C	C	C	T	C	C	T	H	T	H	T	C	T	T	C	T	C
JAX00431256	17	9742141	0	T	C	C	T	T	C	T	C	C	T	C	T	C	H	H	H	T	T	T	T	H	T	C	T	C	C	T	C	C	T	T	T	C	T	T	C	C	C	H	C	T	C	C	T	C	T
JAX00431257	17	9746446	0	G	C	G	G	G	C	G	G	G	G	G	G	G	G	G	G	G	G	G	G	G	G	G	G	G	C	G	G	G	G	G	G	C	G	G	G	H	G	G	G	G	C	C	G	H	G
JAX00073455	17	9748141	1	T	C	C	T	T	C	C	C	C	C	C	T	C	H	H	H	T	C	C	C	C	T	C	T	C	C	C	C	C	C	T	C	C	C	H	C	C	C	C	C	C	C	C	C	C	T
JAX00431258	17	9752174	1	G	A	G	G	G	A	G	G	G	G	G	G	G	G	G	G	G	G	G	G	G	G	G	G	G	A	G	G	G	G	G	G	A	G	G	G	H	G	G	G	G	A	A	G	H	G
JAX00431260	17	9773413	1	G	A	G	G	G	A	G	A	G	G	G	G	G	H	G	H	G	G	G	G	H	G	A	G	G	A	G	A	G	G	G	G	A	G	G	G	H	A	G	G	G	A	A	G	A	G
JAX00431261	17	9782162	0	A	G	A	A	A	A	A	A	G	A	A	A	A	A	H	A	A	A	A	A	A	A	A	A	A	A	A	A	A	A	A	A	A	A	A	G	A	A	A	G	A	A	A	A	A	A
JAX00073457	17	9784341	1	A	C	C	A	A	C	C	C	C	C	C	A	C	H	H	H	A	C	C	C	C	A	C	A	C	C	C	C	C	C	A	C	C	C	H	C	C	C	C	C	C	C	C	C	C	A
JAX00073458	17	9784745	1	A	G	G	A	A	G	A	G	G	A	G	A	G	H	H	H	A	A	A	A	H	A	G	A	G	G	A	G	G	A	A	A	G	A	A	G	G	G	A	G	A	G	G	A	G	A
JAX00431262	17	9786885	0	C	T	C	C	C	C	T	C	C	C	C	C	C	C	C	C	C	C	C	T	C	C	C	C	C	C	C	C	C	C	C	C	C	T	C	C	C	C	C	C	H	C	C	C	C	C
JAX00431263	17	9788221	1	A	G	A	A	A	G	A	G	G	A	A	A	A	H	H	H	A	A	A	A	H	A	G	A	A	G	A	G	A	A	A	A	G	A	A	G	H	G	A	G	A	G	G	A	G	A
JAX00073459	17	9797204	1	T	C	C	T	T	T	T	T	T	T	C	T	C	T	T	T	T	T	T	T	T	T	T	T	C	T	T	T	C	T	T	T	T	T	T	T	H	T	T	T	T	T	T	T	T	T
JAX00073460	17	9816938	1	T	C	C	T	T	C	C	C	C	C	C	T	C	H	H	H	T	C	C	C	C	T	C	T	C	C	C	C	C	C	T	C	C	C	H	C	C	C	C	C	C	C	C	C	C	T
JAX00210429	17	9823381	0	C	G	C	C	C	G	C	G	G	C	C	C	C	H	H	H	C	C	C	C	H	C	H	C	C	G	C	G	C	C	C	C	G	C	C	G	H	G	C	G	C	G	G	C	G	C
JAX00431265	17	9823978	1	A	C	C	A	A	A	C	A	A	C	C	A	C	A	A	A	A	C	C	C	H	A	A	A	C	A	C	A	C	C	A	C	A	C	H	A	H	A	C	A	C	A	A	C	A	A
JAX00431269	17	9826514	1	A	G	A	A	A	G	G	G	G	G	A	A	A	H	H	H	A	G	G	G	G	A	G	A	A	G	G	G	A	G	A	G	G	G	H	G	H	G	G	G	G	G	G	G	G	A
JAX00073462	17	9826569	0	G	T	T	G	G	T	T	T	T	T	T	G	T	H	H	H	G	T	T	T	T	G	T	G	T	T	T	T	T	T	G	T	T	T	H	T	T	T	T	T	T	T	T	T	T	G
JAX00431272	17	9828062	0	C	T	T	C	C	C	C	C	C	C	T	C	T	C	C	C	C	C	C	C	C	C	C	C	T	C	C	C	T	C	C	C	C	C	C	C	H	C	C	C	C	C	C	C	C	C
JAX00431275	17	9829499	1	G	A	A	G	G	A	A	A	A	A	A	G	A	H	H	H	G	A	A	A	A	G	A	G	A	A	A	A	A	A	G	A	A	A	H	A	A	A	A	A	A	A	A	A	A	G
JAX00431277	17	9837045	1	A	G	A	A	A	G	A	G	G	A	A	A	A	H	H	H	A	A	A	A	H	A	G	A	A	G	A	G	A	A	A	A	G	A	A	G	H	G	A	G	A	G	G	A	G	A
JAX00431278	17	9837335	1	T	C	C	T	T	C	C	C	C	C	C	T	C	H	H	H	T	C	C	C	C	T	C	T	C	C	C	C	C	C	T	C	C	C	H	C	C	C	C	C	C	C	C	C	C	T
JAX00431279	17	9837605	1	T	C	T	T	T	T	T	T	T	C	T	T	T	T	T	T	T	C	C	T	H	T	T	T	T	T	C	T	T	C	T	C	T	T	H	T	T	T	C	T	H	T	T	C	T	T
JAX00431280	17	9837879	0	A	C	A	A	A	C	A	C	C	A	A	A	A	H	H	H	A	A	A	A	H	A	C	A	A	C	A	C	A	A	A	A	C	A	A	C	H	C	A	C	A	C	C	A	C	A
JAX00431282	17	9838561	0	T	C	C	T	T	T	C	T	T	T	C	T	C	T	T	T	T	T	H	C	T	T	T	T	C	T	T	T	C	T	T	T	T	C	T	T	H	T	T	T	H	T	T	T	T	T
JAX00431283	17	9856403	1	G	A	A	G	G	G	A	G	G	G	A	G	A	G	G	G	G	G	G	A	G	G	G	G	A	G	G	G	A	G	G	G	G	A	G	G	H	G	G	G	H	G	G	G	G	G
JAX00431285	17	9861106	1	G	A	G	G	G	A	G	A	A	G	G	G	G	H	H	H	G	G	G	G	H	G	A	G	G	A	G	A	G	G	G	G	A	G	G	A	H	A	G	A	G	A	A	G	A	G
JAX00431287	17	9861276	1	G	C	G	G	G	C	G	C	C	G	G	G	G	H	H	H	G	G	G	G	H	G	C	G	G	C	G	C	G	G	G	G	C	G	G	C	H	C	G	C	G	C	C	G	C	G
JAX00431288	17	9861341	0	G	A	A	G	G	G	G	G	G	G	A	G	H	G	G	G	G	G	G	G	G	G	G	G	A	G	G	G	A	G	G	G	G	G	G	G	H	G	G	G	G	G	G	G	G	G
JAX00073464	17	9868718	0	A	G	G	A	A	G	G	G	G	G	G	A	G	H	H	H	A	G	G	G	G	A	G	A	G	G	G	G	G	G	A	G	G	G	H	G	G	G	G	G	G	G	G	G	G	A
JAX00073465	17	9868938	0	T	C	C	T	T	C	C	C	C	C	C	T	C	H	H	H	T	C	C	C	C	T	C	T	C	C	C	C	C	C	T	C	C	C	H	C	C	C	C	C	C	C	C	C	C	T
JAX00431290	17	9881489	0	C	T	C	C	C	T	C	T	T	C	C	C	C	H	H	H	C	C	C	C	H	C	T	C	C	T	C	T	C	C	C	C	T	C	C	T	H	T	C	T	C	T	T	C	T	C
JAX00431291	17	9887109	0	C	T	T	C	C	C	T	C	C	C	T	C	T	C	C	C	C	C	C	T	C	C	C	C	T	C	C	C	T	C	C	C	C	T	C	C	H	C	C	C	H	C	C	C	C	C
JAX00431295	17	9893663	0	A	C	C	A	A	C	C	C	C	A	C	A	C	H	H	H	A	A	A	C	H	A	C	A	C	C	A	C	C	A	A	A	C	C	A	C	C	C	H	C	H	C	C	A	C	A
JAX00073466	17	9894356	0	C	A	A	C	C	A	A	A	A	C	A	C	A	H	H	H	C	C	C	A	H	C	A	C	A	A	C	A	A	C	C	C	A	A	C	A	A	A	H	A	H	A	A	C	A	C
JAX00431297	17	9894644	1	T	C	C	T	T	C	C	C	C	C	C	T	C	H	H	H	T	C	C	C	C	T	C	T	C	C	C	C	C	C	T	C	C	C	H	C	C	C	C	C	C	C	C	C	C	T
JAX00431298	17	9894756	0	A	C	C	A	A	A	C	A	A	C	C	A	C	A	A	A	A	C	C	C	H	A	A	A	C	A	C	A	C	C	A	C	A	C	H	A	H	A	H	A	C	A	A	C	A	A
JAX00431299	17	9897605	1	G	T	G	G	G	T	G	T	T	G	G	G	G	H	H	H	G	G	G	G	H	G	T	G	G	T	G	T	G	G	G	G	T	G	G	T	H	T	H	T	G	T	T	G	T	G
JAX00073468	17	9908454	1	G	A	A	G	G	A	A	G	G	A	A	G	A	G	G	G	G	A	A	A	H	G	G	G	A	A	A	G	A	A	G	A	A	A	H	G	A	G	H	G	A	A	A	A	H	G
JAX00431301	17	9912977	1	A	G	A	A	A	A	A	G	G	A	A	A	A	H	H	H	A	A	A	A	H	A	G	A	A	A	A	G	A	A	A	A	A	A	A	G	A	G	H	G	A	A	A	A	H	A
JAX00431302	17	9913137	0	G	A	A	G	G	A	A	A	A	A	A	G	A	H	H	H	G	A	A	A	A	G	A	G	A	A	A	A	A	A	G	A	A	A	H	A	A	A	A	A	A	A	A	A	A	G
JAX00431303	17	9913221	0	A	G	A	A	A	A	A	A	G	A	A	A	A	A	H	A	A	A	A	A	A	A	A	A	A	A	A	A	A	A	A	A	A	A	A	G	A	A	H	G	A	A	A	A	A	A
JAX00431304	17	9913969	1	G	A	A	G	G	A	A	G	G	A	A	G	A	G	G	G	G	A	A	A	H	G	G	G	A	A	A	G	A	A	G	A	A	A	H	G	A	G	H	G	A	A	A	A	H	G
JAX00431305	17	9918926	1	T	C	T	T	T	T	T	C	T	T	T	T	T	H	T	H	T	T	T	T	H	T	C	T	T	T	T	C	T	T	T	T	T	T	T	T	T	C	T	T	T	T	T	T	H	T
JAX00210430	17	9927156	1	G	A	G	G	G	G	G	G	A	G	G	G	G	G	H	G	G	G	G	G	G	G	G	G	G	G	G	G	G	G	G	G	G	G	G	A	G	G	H	A	G	G	G	G	G	G
JAX00210431	17	9927200	0	C	T	C	C	C	C	C	C	T	C	C	C	C	C	H	C	C	C	C	C	C	C	C	C	C	C	C	C	C	C	C	C	C	C	C	T	C	C	H	T	C	C	C	C	C	C
JAX00210432	17	9928094	0	G	A	G	G	G	G	G	A	A	G	G	G	G	H	H	H	G	G	G	G	G	G	A	G	G	G	G	A	G	G	G	G	G	G	G	A	G	A	H	A	G	G	G	G	G	G
JAX00073470	17	9939290	1	T	G	T	T	T	T	T	G	G	T	T	T	T	H	H	H	T	T	T	T	H	T	G	T	T	T	T	G	T	T	T	T	T	T	T	G	T	G	H	G	T	T	T	T	H	T
JAX00431307	17	9942572	0	T	A	T	T	A	T	T	A	A	T	T	A	T	H	A	A	A	T	T	T	H	T	A	A	T	T	T	A	T	T	A	T	T	T	H	A	T	A	H	A	T	T	T	T	H	T
JAX00431308	17	9945153	0	G	T	G	G	G	G	G	G	T	G	G	G	G	G	H	G	G	G	G	G	G	G	G	G	G	G	G	G	G	G	G	G	G	G	G	T	G	G	H	T	G	G	G	G	G	G
JAX00431309	17	9945433	0	A	G	A	A	G	A	A	A	A	A	A	G	A	A	H	H	G	A	A	A	A	A	A	G	A	A	A	A	A	A	G	A	A	A	H	A	A	A	A	A	A	A	A	A	A	A
JAX00431310	17	9947265	1	T	G	T	T	T	T	T	T	G	T	T	T	T	T	H	T	T	T	T	T	T	T	T	T	T	T	T	T	T	T	T	T	T	T	T	G	T	T	H	G	T	T	T	T	T	T
JAX00073471	17	9948984	0	C	A	C	C	A	C	C	C	C	C	C	A	C	C	H	H	A	C	C	C	C	C	C	A	C	C	C	C	C	C	A	C	C	C	H	C	C	C	C	C	C	C	C	C	C	C
JAX00431311	17	9949065	0	C	T	C	C	C	C	C	C	T	C	C	C	C	C	H	C	C	C	C	C	C	C	C	C	C	C	C	C	C	C	C	C	C	C	C	T	C	C	C	T	C	C	C	C	C	C
JAX00431313	17	9956450	0	C	T	C	C	C	T	C	C	C	C	C	C	C	C	C	C	C	C	C	C	C	C	C	C	C	T	C	C	C	C	C	C	T	C	C	C	H	C	C	C	C	T	T	C	H	C
JAX00073472	17	9963998	1	T	A	T	T	A	T	T	T	T	T	T	A	T	T	H	H	A	T	T	T	T	T	T	A	T	T	T	T	T	T	A	T	T	T	H	T	T	T	T	T	T	T	T	T	T	T
JAX00431316	17	9978995	0	A	C	A	A	C	A	A	C	C	A	A	C	A	H	C	C	C	A	A	A	H	A	C	C	A	A	A	C	A	A	C	A	A	A	H	C	A	C	A	C	A	A	A	A	H	A
JAX00431317	17	9979288	1	G	A	G	G	A	G	G	G	G	G	G	A	G	G	H	H	A	G	G	G	G	G	G	A	G	G	G	G	G	G	A	G	G	G	H	G	G	G	G	G	G	G	G	G	G	G
JAX00431318	17	9982420	0	G	C	G	G	G	G	G	C	G	G	G	G	G	H	G	H	G	G	G	G	H	G	C	G	G	G	G	C	G	G	G	G	G	G	G	G	G	C	G	G	G	G	G	G	H	G
JAX00431319	17	10009470	0	A	G	A	A	G	A	A	G	G	A	A	G	A	H	G	G	G	A	A	A	H	A	G	G	A	A	A	G	A	A	G	A	A	A	H	G	A	G	H	G	A	A	A	A	H	A
JAX00431320	17	10009690	1	A	G	A	A	A	A	A	G	A	A	A	A	A	H	A	H	A	A	A	A	H	A	G	A	A	A	A	G	A	A	A	A	A	A	A	A	A	G	A	A	A	A	A	A	H	A
JAX00431322	17	10011368	0	A	G	A	A	G	A	A	G	G	A	A	G	A	H	G	G	G	A	A	A	H	A	G	G	A	A	A	G	A	A	G	A	A	A	H	G	A	G	H	G	A	A	A	A	H	A
JAX00431325	17	10020877	0	A	G	A	A	A	A	G	G	G	A	A	A	A	A	H	A	A	A	A	G	A	A	G	A	A	A	A	H	A	A	A	A	A	G	A	G	A	G	H	G	H	A	A	A	A	A
JAX00431326	17	10021079	1	A	G	A	A	A	A	G	G	G	A	A	A	A	H	H	H	A	A	A	G	A	A	G	A	A	A	A	G	A	A	A	A	A	G	A	G	A	G	H	G	H	A	A	A	H	A
JAX00073475	17	10021657	1	A	G	A	A	G	A	G	G	G	A	A	G	A	H	G	G	G	A	A	G	H	A	G	G	A	A	A	G	A	A	G	A	A	G	H	G	A	G	H	G	H	A	A	A	H	A
JAX00431329	17	10022205	1	G	A	G	G	G	G	A	A	A	G	G	G	G	H	H	H	G	G	G	A	G	G	A	G	G	G	G	A	G	G	G	G	G	A	G	A	G	A	H	A	H	G	G	G	H	G
JAX00431331	17	10024001	0	G	A	G	G	G	G	A	G	A	G	G	G	G	G	H	G	G	G	G	A	G	G	G	G	G	G	G	G	G	G	G	G	G	A	G	A	G	G	H	A	H	G	G	G	G	G
JAX00073476	17	10024094	0	A	G	A	A	G	A	G	G	G	A	A	G	A	H	G	G	G	A	A	G	H	A	G	G	A	A	A	G	A	A	G	A	A	G	H	G	A	G	G	G	H	A	A	A	H	A
JAX00431333	17	10025608	1	A	G	A	A	A	A	A	G	G	A	A	A	A	H	H	H	A	A	A	A	A	A	G	A	A	A	A	G	A	A	A	A	A	A	A	G	A	G	H	G	A	A	A	A	H	A
JAX00431335	17	10037912	0	G	C	G	G	G	G	G	C	C	G	G	G	G	H	H	H	G	G	G	G	G	G	C	G	G	G	G	C	G	G	G	G	G	G	G	C	G	C	H	C	G	G	G	G	H	G
JAX00431337	17	10047755	1	G	T	G	G	G	G	G	T	G	G	G	G	G	H	G	H	G	G	G	G	G	G	T	G	G	G	G	T	G	G	G	G	G	G	G	G	G	T	G	G	G	G	G	G	H	G
JAX00073478	17	10053065	1	A	G	G	A	G	G	G	G	G	G	G	G	G	H	G	G	G	G	G	G	G	A	G	G	G	G	G	G	G	G	G	G	G	G	G	G	G	G	G	G	G	G	G	G	G	A
JAX00431339	17	10055464	0	C	G	C	C	G	C	C	G	G	C	C	G	C	H	G	G	G	C	C	C	H	C	G	G	C	C	C	G	C	C	G	C	C	C	H	G	C	G	H	G	C	C	C	C	H	C
JAX00431340	17	10057900	0	C	T	C	C	C	C	C	C	C	T	C	C	C	C	C	C	C	H	T	C	H	C	C	C	C	C	T	C	C	T	C	T	C	C	H	C	C	C	H	C	H	C	C	T	C	C
JAX00073479	17	10061885	0	C	T	C	C	T	C	C	T	T	C	C	T	C	H	T	T	T	C	C	C	H	C	T	T	C	C	C	T	C	C	T	C	C	C	H	T	C	T	H	T	C	C	C	C	H	C
JAX00073480	17	10064877	1	G	A	G	G	A	G	G	G	G	G	G	A	G	G	H	H	A	G	G	G	H	G	G	A	G	G	G	G	G	G	A	G	G	G	H	G	G	G	G	G	G	G	G	G	G	G
JAX00431341	17	10070573	1	C	A	C	C	C	C	C	C	A	C	C	C	C	C	H	C	C	C	C	C	C	C	C	C	C	C	C	C	C	C	C	C	C	C	C	A	C	C	H	A	C	C	C	C	C	C
JAX00073481	17	10086528	1	A	G	A	A	A	A	G	A	A	A	A	A	A	A	A	A	A	A	A	G	A	A	A	A	A	A	A	A	A	A	A	A	A	G	A	A	A	A	A	A	H	A	A	A	A	A
JAX00073482	17	10092084	0	G	A	G	G	A	G	G	A	A	G	G	A	G	H	A	A	A	G	G	G	A	G	A	A	G	H	G	A	G	G	A	G	G	G	A	A	G	A	A	A	G	G	G	G	A	G
JAX00073483	17	10092411	0	C	T	C	C	T	C	C	C	C	C	C	T	C	C	H	H	T	C	C	C	T	C	C	T	C	C	C	C	C	C	T	C	C	C	H	C	C	C	C	C	C	C	C	C	C	C
JAX00210436	17	10114377	0	G	A	G	G	G	G	G	G	A	G	G	G	G	G	H	G	G	G	G	G	G	G	G	G	G	G	G	G	G	G	G	G	G	G	G	A	G	G	H	A	G	G	G	G	G	G
JAX00431342	17	10116593	1	A	G	A	A	A	A	A	A	G	A	A	A	A	A	H	A	A	A	A	A	A	A	A	A	A	A	A	A	A	A	A	A	A	A	A	G	A	A	H	G	A	A	A	A	A	A
JAX00431344	17	10118904	0	T	C	T	T	T	T	T	C	C	T	T	T	T	H	H	H	T	T	T	T	T	T	C	T	T	T	T	C	T	T	T	T	T	T	T	C	T	C	H	C	T	T	T	T	H	T
JAX00431345	17	10120225	1	G	A	G	G	G	G	G	G	A	G	G	G	G	G	H	G	G	G	G	G	G	G	G	G	G	G	G	G	G	G	G	G	G	G	G	A	G	G	H	A	G	G	G	G	G	G
JAX00431346	17	10123464	0	T	C	T	T	T	T	T	C	T	T	T	T	T	H	T	H	T	T	T	T	T	T	C	T	T	T	T	C	T	T	T	T	T	T	T	T	T	C	T	T	T	T	T	T	H	T
JAX00073484	17	10123930	1	A	C	A	A	C	A	A	A	A	A	A	C	A	A	H	H	C	A	A	A	C	A	A	C	A	A	A	A	A	A	C	A	A	A	H	A	A	A	A	A	A	A	A	A	A	A
JAX00431347	17	10124080	1	G	A	G	G	G	A	G	G	G	G	G	G	G	G	G	G	G	G	G	G	G	G	G	G	G	A	G	G	G	G	G	G	A	G	G	G	H	G	G	G	G	A	A	G	H	G
JAX00073485	17	10140756	0	A	G	A	A	G	A	A	G	G	A	A	G	A	H	G	G	G	A	A	A	G	A	G	G	A	A	A	G	A	A	G	A	A	A	H	G	A	G	H	G	A	A	A	A	H	A
JAX00073486	17	10153707	0	T	C	T	T	C	T	C	C	C	T	T	C	T	H	C	C	C	T	T	C	C	T	C	C	T	T	T	C	T	T	C	T	T	C	H	C	T	C	H	C	H	T	T	T	H	T
JAX00431348	17	10154182	0	G	A	G	G	A	G	G	G	G	G	G	A	G	G	A	H	A	H	G	G	A	G	G	A	G	G	G	G	G	G	A	G	G	G	A	G	G	G	G	G	G	G	G	G	G	G
JAX00431349	17	10174023	0	A	G	A	A	G	A	A	G	G	A	A	G	A	H	G	G	G	A	A	A	H	A	G	G	A	A	A	G	A	A	G	A	A	A	H	G	A	G	H	G	A	A	A	A	H	A
JAX00431351	17	10181485	0	C	T	C	C	C	C	C	C	T	C	C	C	C	C	H	C	C	C	C	C	C	C	C	C	C	C	C	C	C	C	C	C	C	C	C	T	C	C	H	T	C	C	C	C	C	C
JAX00431352	17	10181510	1	C	T	C	C	C	C	C	T	T	C	C	C	C	H	H	H	C	C	C	C	C	C	T	C	C	C	C	T	C	C	C	C	C	C	C	T	C	T	H	T	C	C	C	C	H	C
JAX00431354	17	10186094	1	G	T	G	G	G	T	G	G	G	G	G	G	G	G	G	G	G	G	G	G	G	G	G	G	G	T	G	G	G	G	G	G	T	G	G	G	H	G	G	G	G	T	T	G	H	G
JAX00431355	17	10186329	0	T	C	T	T	C	T	T	C	C	T	T	C	T	H	C	C	C	T	T	T	H	T	C	C	T	T	T	C	T	T	C	T	T	T	H	C	T	C	H	C	T	T	T	T	H	T
JAX00431356	17	10187299	0	A	G	A	A	G	A	A	G	G	A	A	G	A	H	G	G	G	A	A	A	H	A	G	G	A	A	A	G	A	A	G	A	A	A	H	G	A	G	H	G	A	A	A	A	H	A
JAX00431357	17	10192958	0	G	C	G	G	G	G	C	G	G	G	G	G	G	G	G	G	G	G	G	C	G	G	G	G	G	G	G	G	G	G	G	G	G	C	G	G	G	G	G	G	H	G	G	G	G	G
JAX00073488	17	10195153	1	G	A	G	G	A	G	G	G	G	G	G	A	G	G	H	H	A	G	G	G	H	G	G	A	G	G	G	G	G	G	A	G	G	G	H	G	G	G	G	G	G	G	G	G	G	G
JAX00431358	17	10197682	0	C	T	C	C	C	C	C	T	C	C	C	C	C	H	C	H	C	C	C	C	C	C	T	C	C	C	C	T	C	C	C	C	C	C	C	C	C	T	C	C	C	C	C	C	C	C
JAX00073489	17	10199752	1	C	T	C	C	T	C	C	T	T	C	C	T	C	H	T	T	T	C	C	C	H	C	T	T	C	C	C	T	C	C	T	C	C	C	H	T	C	T	H	T	C	C	C	C	H	C
JAX00073490	17	10210012	1	G	C	G	G	C	G	G	C	C	G	G	C	G	H	C	C	C	G	G	G	H	G	C	C	G	G	G	C	G	G	C	G	G	G	H	C	G	C	H	C	G	G	G	G	H	G
JAX00073491	17	10212622	1	A	C	A	A	C	A	A	C	C	A	A	C	A	H	C	C	C	A	A	A	H	A	C	C	A	A	A	C	A	A	C	A	A	A	H	C	A	C	H	C	A	A	A	A	H	A
JAX00431363	17	10227556	1	A	C	A	A	A	A	A	C	C	A	A	A	A	H	H	H	A	A	A	A	A	A	C	A	A	A	A	C	A	A	A	A	A	A	A	C	A	C	H	C	A	A	A	A	H	A
JAX00431365	17	10233182	0	C	G	C	C	C	C	C	G	G	C	C	C	C	H	H	C	C	C	C	C	C	C	G	C	C	C	C	G	C	C	C	C	C	C	C	G	C	G	C	G	C	C	C	C	H	C
JAX00431366	17	10237357	1	G	C	G	G	G	G	G	C	C	G	G	G	G	H	H	H	G	G	G	G	G	G	C	G	G	G	G	C	G	G	G	G	G	G	G	C	G	C	H	C	G	G	G	G	H	G
JAX00073492	17	10237477	0	G	A	A	G	G	G	G	G	G	G	A	G	A	G	G	G	G	G	G	G	G	G	G	G	A	G	G	G	A	G	G	G	G	G	G	G	H	G	G	G	G	G	G	G	G	G
JAX00073493	17	10251728	0	G	A	G	G	A	A	G	G	G	G	G	A	G	G	H	H	A	G	G	G	H	G	G	A	G	A	G	G	G	G	A	G	A	G	H	G	H	G	G	G	G	A	A	G	H	G
JAX00073494	17	10255566	0	G	A	A	G	G	G	G	G	G	G	A	G	A	G	G	G	G	G	G	G	G	G	G	G	A	G	G	G	A	G	G	G	G	G	G	G	H	G	G	G	G	G	G	G	G	G
JAX00073495	17	10258364	0	C	T	C	C	C	C	C	C	T	C	C	C	C	C	H	C	C	C	C	C	C	C	C	C	C	C	C	C	C	C	C	C	C	C	C	T	C	C	H	T	C	C	C	C	C	C
JAX00210439	17	10262358	1	T	C	T	T	T	T	T	C	C	T	T	T	T	H	H	H	T	T	T	T	T	T	C	T	T	T	T	C	T	T	T	T	T	T	T	C	T	C	H	C	T	T	T	T	H	T
JAX00073496	17	10298110	0	A	G	A	A	A	A	A	G	G	A	A	A	A	H	H	H	A	A	A	A	A	A	G	A	A	A	A	G	A	A	A	A	A	A	A	G	A	G	H	G	A	A	A	A	H	A
JAX00073497	17	10299305	1	C	T	C	C	C	C	C	T	T	C	C	C	C	H	H	H	C	C	C	C	C	C	T	C	C	C	C	T	C	C	C	C	C	C	C	T	C	T	H	T	C	C	C	C	H	C
JAX00073498	17	10300075	0	G	A	G	G	G	G	G	A	A	G	G	G	G	H	H	H	G	G	G	G	G	G	A	G	G	G	G	A	G	G	G	G	G	G	G	A	G	A	H	A	G	G	G	G	H	G
JAX00431374	17	10324221	0	C	T	C	C	C	C	C	T	C	C	C	C	C	H	C	H	C	C	C	C	C	C	T	C	C	C	C	T	C	C	C	C	C	C	C	C	C	T	C	C	C	C	C	C	H	C
JAX00431377	17	10328898	1	G	A	G	G	G	G	G	A	G	G	G	G	G	H	G	H	G	G	G	G	G	G	A	G	G	G	G	A	G	G	G	G	G	G	G	G	G	A	G	G	G	G	G	G	H	G
JAX00210441	17	10329265	0	A	G	A	A	A	A	A	G	G	A	A	A	A	H	H	H	A	A	A	A	A	A	G	A	A	A	A	G	A	A	A	A	A	A	A	G	A	G	H	H	A	A	A	A	A	A
JAX00073499	17	10332127	1	C	T	C	C	C	C	C	T	C	C	C	C	C	H	C	H	C	C	C	C	C	C	T	C	C	C	C	T	C	C	C	C	C	C	C	C	C	T	C	C	C	C	C	C	H	C
JAX00073500	17	10337506	1	C	T	C	C	C	C	C	T	T	C	C	C	C	H	H	H	C	C	C	C	C	C	T	C	C	C	C	T	C	C	C	C	C	C	C	T	C	T	H	T	C	C	C	C	H	C
JAX00073501	17	10345875	1	A	G	A	A	A	A	A	G	G	A	A	A	A	H	H	H	A	A	A	A	A	A	G	A	A	A	A	G	A	A	A	A	A	A	A	G	A	G	H	G	A	A	A	A	H	A
JAX00210442	17	10360755	1	A	T	A	A	A	A	A	T	A	A	A	A	A	H	A	H	A	A	A	A	A	A	T	A	A	A	A	T	A	A	A	A	A	A	A	A	A	T	A	A	A	A	A	A	H	A
JAX00431379	17	10371503	1	C	T	C	C	C	C	C	C	T	C	C	C	C	C	H	C	C	C	C	C	C	C	C	C	C	C	C	C	C	C	C	C	C	C	C	T	C	C	H	T	C	C	C	C	C	C
JAX00431380	17	10376426	0	C	T	C	C	C	C	C	T	T	C	C	C	C	H	H	H	C	C	C	C	C	C	T	C	C	C	C	T	C	C	C	C	C	C	C	T	C	T	H	T	C	C	C	C	H	C
JAX00073503	17	10381826	0	A	C	A	A	A	A	A	C	C	A	A	A	A	A	A	A	A	A	A	A	A	A	C	A	A	A	A	C	A	A	A	A	A	A	A	C	A	C	A	C	A	A	A	A	A	A
JAX00073504	17	10383227	1	T	C	T	T	T	T	T	C	C	T	T	T	T	H	H	H	T	T	T	T	T	T	C	T	T	T	T	C	T	T	T	T	T	T	T	C	T	C	H	C	T	T	T	T	H	T
JAX00431382	17	10400079	1	T	C	T	T	T	T	T	C	T	T	T	T	T	H	T	H	T	T	T	T	T	T	C	T	T	T	T	C	T	T	T	T	T	T	T	T	T	C	T	T	T	T	T	T	H	T
JAX00431383	17	10405283	0	T	C	T	T	T	T	T	C	C	T	T	T	T	H	H	H	T	T	T	T	T	T	C	T	T	T	T	C	T	T	T	T	T	T	T	C	T	C	H	C	T	T	T	T	H	T
JAX00431384	17	10406030	1	T	A	A	T	A	A	A	A	A	A	A	A	A	H	A	A	A	A	A	A	A	T	A	A	A	A	A	A	A	A	A	A	A	A	A	A	A	A	A	A	A	A	A	A	A	T
JAX00431385	17	10411506	1	T	C	T	T	T	T	T	C	C	T	T	T	T	H	H	H	T	T	T	T	T	T	C	T	T	T	T	C	T	T	T	T	T	T	T	C	T	C	H	C	T	T	T	T	H	T
JAX00073505	17	10424080	1	G	A	G	G	G	G	G	A	G	G	G	G	G	H	G	H	G	G	G	G	G	G	A	G	G	G	G	A	G	G	G	G	G	G	G	G	G	A	G	G	G	G	G	G	H	G
JAX00073507	17	10427567	1	G	A	A	G	G	G	G	G	G	G	A	G	A	G	G	G	G	G	G	G	G	G	G	G	A	G	G	G	A	G	G	G	G	G	G	G	H	G	G	G	G	G	G	G	G	G
JAX00431387	17	10445688	1	T	C	T	T	T	T	T	C	C	C	T	T	T	H	H	H	T	C	C	T	H	T	C	T	T	T	C	C	T	C	T	C	T	T	H	C	T	C	C	C	H	T	T	C	H	T
JAX00431388	17	10446947	1	C	T	C	C	C	C	C	C	T	C	C	C	C	C	H	C	C	C	C	C	C	C	C	C	C	C	C	C	C	C	C	C	C	C	C	T	C	C	H	T	C	C	C	C	C	C
JAX00073508	17	10462630	0	G	A	G	G	G	G	G	G	A	G	G	G	G	G	H	G	G	G	G	G	G	G	G	G	G	G	G	G	G	G	G	G	G	G	G	A	G	G	H	A	G	G	G	G	G	G
JAX00431389	17	10462681	1	T	C	T	T	T	T	T	C	T	C	T	T	T	H	T	H	T	C	C	T	H	T	C	T	T	T	C	C	T	C	T	C	T	T	H	T	T	C	H	T	H	T	T	C	H	T
JAX00073509	17	10463610	0	T	C	T	T	T	T	T	C	C	T	T	T	T	H	H	C	T	T	T	T	T	T	C	T	T	T	T	C	T	T	T	T	T	T	T	C	T	C	H	C	T	T	T	T	H	T
JAX00431391	17	10466696	0	G	A	G	G	G	G	G	A	A	A	G	G	G	H	H	H	G	A	A	G	H	G	A	G	G	G	A	A	G	A	G	A	G	G	H	A	G	A	A	A	H	G	G	A	H	G
JAX00073510	17	10470670	1	T	C	T	T	T	T	T	C	C	C	T	T	T	H	H	H	T	C	C	T	H	T	C	T	T	T	C	C	T	C	T	C	T	T	H	C	T	C	C	C	H	T	T	C	H	T
JAX00431394	17	10492958	1	T	C	T	T	T	T	T	C	T	C	T	T	T	H	T	H	T	C	C	T	H	T	C	T	T	T	C	C	T	C	T	C	T	T	H	T	T	C	H	T	H	T	T	C	H	T
JAX00073511	17	10500995	0	T	A	T	T	T	T	T	A	A	A	T	T	T	H	H	H	T	A	A	T	H	T	A	T	T	T	A	A	T	A	T	A	T	T	H	A	T	A	A	A	H	T	T	A	H	T
JAX00073512	17	10502508	0	C	T	C	C	C	C	C	T	T	T	C	C	C	H	H	H	C	T	T	C	H	C	T	C	C	C	T	T	C	T	C	T	C	C	H	T	C	T	T	T	H	C	C	T	H	C
JAX00073513	17	10502563	1	T	C	T	T	T	T	T	T	C	C	T	T	T	T	H	T	T	C	C	T	H	T	T	T	T	T	C	T	T	C	T	C	T	T	H	C	T	T	C	C	H	T	T	C	T	T
JAX00431396	17	10502924	0	C	T	C	C	C	C	C	C	C	T	C	C	C	C	C	C	C	T	T	C	H	C	C	C	C	C	T	C	C	T	C	T	C	C	T	C	C	C	H	C	H	C	C	T	C	C
JAX00431397	17	10517457	1	T	C	T	T	T	T	T	C	C	T	T	T	T	H	H	H	T	T	T	T	T	T	C	T	T	T	T	C	T	T	T	T	T	T	T	C	T	C	H	C	T	T	T	T	H	T
JAX00431401	17	10532399	1	C	A	C	C	C	C	C	C	C	A	C	C	C	C	C	C	C	A	A	C	H	C	C	C	C	C	A	C	C	A	C	A	C	C	H	C	C	C	H	C	H	C	C	A	C	C
JAX00431402	17	10533353	1	T	C	T	T	T	T	T	C	C	T	T	T	T	H	H	H	T	T	T	T	T	T	C	T	T	T	T	C	T	T	T	T	T	T	T	C	T	C	H	C	T	T	T	T	H	T
JAX00431403	17	10533918	0	C	T	C	C	C	C	C	C	C	T	C	C	C	C	C	C	C	T	T	C	H	C	C	C	C	C	T	C	C	T	C	T	C	C	H	C	C	C	H	C	H	C	C	T	C	C
JAX00431404	17	10535986	0	T	A	T	T	T	T	T	A	T	A	T	T	T	H	T	H	T	A	A	T	H	T	A	T	T	T	A	A	T	A	T	A	T	T	H	T	T	A	H	T	H	T	T	A	H	T
JAX00431405	17	10536029	0	C	T	C	C	C	C	C	C	C	T	C	C	C	C	C	C	C	T	T	C	H	C	C	C	C	C	T	C	C	T	C	T	C	C	H	C	C	C	H	C	H	C	C	T	C	C
JAX00210446	17	10536779	0	C	T	C	C	C	C	C	C	C	T	C	C	C	C	C	C	C	T	T	C	H	C	C	C	C	C	T	C	C	T	C	T	C	C	H	C	C	C	H	C	H	C	C	T	C	C
JAX00431406	17	10536835	1	T	C	T	T	T	T	T	C	C	C	T	T	T	H	H	H	T	C	C	T	H	T	C	T	T	T	C	C	T	C	T	C	T	T	H	C	T	C	C	C	H	T	T	C	H	T
JAX00431407	17	10537039	1	G	A	G	G	G	G	G	A	G	A	G	G	G	H	G	H	G	A	A	G	H	G	A	G	G	G	A	A	G	A	G	A	G	G	H	G	G	A	H	G	H	G	G	A	H	G
JAX00431408	17	10564205	0	A	G	G	A	G	A	A	G	G	G	G	G	G	H	G	G	G	G	G	A	G	A	G	G	G	A	G	G	G	G	G	G	A	A	G	G	H	G	G	G	H	A	A	G	H	A
JAX00431409	17	10565535	0	C	T	C	C	C	C	C	C	T	C	C	C	C	C	H	C	C	C	C	C	C	C	C	C	C	C	C	C	C	C	C	C	C	C	C	T	C	C	H	T	C	C	C	C	C	C
JAX00431414	17	10571055	1	C	T	C	C	C	C	C	T	C	C	C	C	C	H	C	H	C	C	C	C	C	C	T	C	C	C	C	T	C	C	C	C	C	C	C	C	C	T	C	C	C	C	C	C	H	C
JAX00073517	17	10571107	0	G	A	A	G	G	G	G	G	G	G	H	G	A	G	G	G	G	G	G	G	G	G	G	G	A	G	G	G	A	G	G	G	G	G	G	G	G	G	G	G	G	G	G	G	G	G
JAX00431417	17	10573210	1	C	T	C	C	C	C	C	C	T	C	C	C	C	C	H	C	C	C	C	C	C	C	C	C	C	C	C	C	C	C	C	C	C	C	C	T	C	C	H	T	C	C	C	C	C	C
JAX00431418	17	10574329	0	G	A	A	G	G	G	G	A	A	G	A	G	A	G	G	G	G	G	G	G	G	G	A	G	A	G	G	H	A	G	G	G	G	G	G	A	G	A	G	A	G	G	G	G	G	G
JAX00431420	17	10579635	1	C	G	G	C	C	C	C	G	G	C	G	C	G	H	H	H	C	C	C	C	C	C	G	C	G	C	C	G	G	C	C	C	C	C	C	G	C	G	H	G	C	C	C	C	H	C
JAX00073518	17	10580491	1	A	G	G	A	G	A	A	G	G	G	G	G	G	H	G	G	G	G	G	A	G	A	G	G	G	A	G	G	G	G	G	G	A	A	G	G	H	G	G	G	H	A	A	G	H	A
JAX00431423	17	10588992	1	T	G	G	T	T	T	T	G	T	T	G	T	G	H	T	H	T	T	T	T	T	T	G	T	G	T	T	G	G	T	T	T	T	T	T	T	T	G	T	T	T	T	T	T	H	T
JAX00431424	17	10589321	0	C	T	T	C	T	C	C	C	T	T	T	T	T	C	T	H	T	T	T	C	T	C	C	T	T	C	T	C	T	T	T	T	C	C	T	T	H	C	T	T	H	C	C	T	C	C
JAX00431425	17	10589619	0	A	C	C	A	A	A	A	C	C	A	C	A	C	H	H	H	A	A	A	A	A	A	C	A	C	A	A	C	C	A	A	A	A	A	A	C	H	C	H	C	A	A	A	A	H	A
JAX00073519	17	10590199	0	G	T	T	G	G	G	G	T	G	G	T	G	T	G	G	H	G	G	G	G	G	G	T	G	T	G	G	T	T	G	G	G	G	G	G	G	H	T	G	G	G	G	G	G	H	G
JAX00431427	17	10592491	0	G	A	A	G	G	G	G	A	G	G	A	G	A	H	G	H	G	G	G	G	G	G	A	G	A	G	G	A	A	G	G	G	G	G	G	G	H	A	G	G	G	G	G	G	H	G
JAX00431429	17	10602171	0	G	A	A	G	G	G	G	G	G	G	A	G	A	G	G	G	G	G	G	G	G	G	G	G	A	G	G	G	A	G	G	G	G	G	G	G	H	G	G	G	G	G	G	G	G	G
JAX00073520	17	10604155	0	G	A	A	G	G	G	G	A	A	G	A	G	A	H	H	H	G	G	G	G	G	G	A	G	A	G	G	A	A	G	G	G	G	G	G	A	H	A	H	A	G	G	G	G	H	G
JAX00073522	17	10629417	0	G	A	A	G	G	G	G	G	G	G	A	G	A	G	G	G	G	G	G	G	G	G	G	G	A	G	G	G	A	G	G	G	G	G	G	G	H	G	G	G	G	G	G	G	G	G
JAX00073523	17	10643919	0	A	G	G	A	G	G	A	A	A	G	G	G	G	A	H	H	G	G	G	A	G	A	A	G	G	G	G	A	G	G	G	G	G	A	G	A	G	A	H	A	H	G	G	G	H	A
JAX00073525	17	10654575	0	C	T	T	C	C	C	C	C	C	C	H	C	T	C	C	C	C	C	C	C	C	C	C	C	T	C	C	C	T	C	C	C	C	C	C	C	H	C	C	C	C	C	C	C	C	C
JAX00210450	17	10661045	1	A	C	A	A	A	A	A	A	C	A	A	A	A	A	H	A	A	A	A	A	A	A	A	A	A	A	A	A	A	A	A	A	A	A	A	C	A	A	H	C	A	A	A	A	A	A
JAX00210451	17	10664884	1	G	A	G	G	G	G	G	G	A	G	G	G	G	G	H	G	G	G	G	G	G	G	G	G	G	G	G	G	G	G	G	G	G	G	G	A	G	G	H	A	G	G	G	G	G	G
JAX00431431	17	10691167	0	A	T	A	A	T	T	A	A	A	T	A	T	A	A	H	H	T	T	T	A	T	A	A	T	A	T	T	A	A	T	T	T	T	A	T	A	H	A	H	A	H	T	T	T	H	A
JAX00431433	17	10694444	0	T	G	T	T	T	T	T	G	T	T	T	T	T	H	T	H	T	T	T	T	T	T	G	T	T	T	T	G	T	T	T	T	T	T	T	T	T	G	T	T	T	T	T	T	H	T
JAX00431434	17	10694666	1	G	A	G	G	G	G	G	A	G	G	G	G	G	H	G	H	G	G	G	G	G	G	A	G	G	G	G	A	G	G	G	G	G	G	G	G	G	A	G	G	G	G	G	G	H	G
JAX00431436	17	10695762	1	G	A	G	G	A	A	G	A	A	A	G	A	G	H	A	A	A	A	A	G	A	G	A	A	G	A	A	A	G	A	A	A	A	G	A	A	H	A	A	A	H	A	A	A	A	G
JAX00073526	17	10700741	0	G	A	G	G	G	G	G	A	G	G	G	G	G	H	G	G	G	G	G	G	G	G	A	G	G	G	G	A	G	G	G	G	G	G	G	G	G	H	G	G	G	G	G	G	H	G
JAX00431437	17	10703243	1	G	A	G	G	G	G	G	G	A	G	G	G	G	G	H	G	G	G	G	G	G	G	G	G	G	G	G	G	G	G	G	G	G	G	G	A	G	G	H	A	G	G	G	G	G	G
JAX00073527	17	10703872	1	C	T	C	C	C	C	C	T	T	C	C	C	C	H	H	H	C	C	C	C	C	C	T	C	C	C	C	T	C	C	C	C	C	C	C	T	C	T	H	T	C	C	C	C	H	C
JAX00431438	17	10704998	1	G	A	G	G	A	A	G	G	G	A	G	A	G	G	H	H	A	A	A	G	A	G	G	A	G	A	A	G	G	A	A	A	A	G	A	G	H	G	H	G	H	A	A	A	H	G
JAX00073528	17	10709518	1	C	T	T	C	C	C	C	C	C	C	T	C	T	C	C	C	C	C	C	C	C	C	C	C	T	C	C	C	T	C	C	C	C	C	C	C	H	C	C	C	C	C	C	C	C	C
JAX00431439	17	10715153	0	T	C	T	T	T	T	T	C	C	T	T	T	T	H	H	C	T	T	T	T	T	T	C	T	T	T	T	C	T	T	T	T	T	T	T	C	T	C	H	C	T	T	T	T	H	T
JAX00073529	17	10722549	1	T	G	T	T	G	G	T	G	G	T	T	G	T	H	G	G	G	T	T	T	H	T	G	G	T	G	T	G	T	T	G	T	G	T	H	G	H	G	H	G	T	G	G	T	G	T
JAX00431442	17	10725743	0	T	C	T	T	T	T	T	C	T	T	T	T	T	C	T	H	T	T	T	T	T	T	C	T	T	T	T	C	T	T	T	T	T	T	T	T	T	C	T	T	T	T	T	T	H	T
JAX00431443	17	10732311	0	C	T	C	C	T	T	C	C	C	C	C	T	C	C	H	H	T	C	C	C	H	C	C	T	C	T	C	C	C	C	T	C	T	C	H	C	H	C	C	C	C	T	T	C	H	C
JAX00431444	17	10733810	0	G	A	A	G	A	A	G	A	A	G	A	A	A	H	A	A	A	G	G	G	H	G	A	A	A	A	G	A	A	G	A	G	A	G	H	A	A	A	H	A	G	A	A	G	A	G
JAX00073530	17	10734398	0	C	T	C	C	T	T	C	C	C	C	C	T	C	C	H	H	T	H	C	C	H	C	C	T	C	T	C	C	C	C	T	C	T	C	H	C	H	C	C	C	C	T	T	C	H	C
JAX00431446	17	10735274	1	G	A	G	G	A	A	G	G	G	G	G	A	G	G	H	H	A	G	G	G	H	G	G	A	G	A	G	G	G	G	A	G	A	G	H	G	H	G	G	G	G	A	A	G	H	G
JAX00073531	17	10746805	0	A	G	A	A	G	G	A	A	G	A	A	G	A	A	G	G	G	A	A	A	G	A	H	G	A	G	A	H	A	A	G	A	G	A	G	G	G	A	H	G	A	G	G	A	G	A
JAX00431449	17	10749540	1	T	C	T	T	T	T	T	T	C	T	T	T	T	T	H	T	T	T	T	T	T	T	T	T	T	T	T	T	T	T	T	T	T	T	T	C	T	T	H	C	T	T	T	T	T	T
JAX00431450	17	10758248	0	C	T	C	C	T	T	C	T	T	C	C	T	C	H	T	T	T	C	C	C	H	C	T	T	C	T	C	T	C	C	T	C	T	C	H	T	H	T	H	T	C	T	T	C	T	C
JAX00431451	17	10762604	0	C	G	G	C	G	G	G	G	G	G	G	G	G	H	G	G	G	G	G	G	G	C	G	G	G	G	G	G	G	G	G	G	G	G	G	G	G	G	G	G	G	G	G	G	G	C
JAX00431452	17	10762704	1	G	C	G	G	C	C	G	G	G	G	G	C	G	G	H	H	C	G	G	G	H	G	G	C	G	C	G	G	G	G	C	G	C	G	H	G	H	G	G	G	G	C	C	G	H	G
JAX00431455	17	10768345	1	T	C	T	T	T	T	T	C	C	T	T	T	T	H	H	H	T	T	T	T	T	T	C	T	T	T	T	C	T	T	T	T	T	T	T	C	T	C	H	C	T	T	T	T	H	T
JAX00210454	17	10768758	1	G	C	G	G	G	G	G	C	C	G	G	G	G	H	H	H	G	G	G	G	G	G	C	G	G	G	G	C	G	G	G	G	G	G	G	C	G	C	H	C	G	G	G	G	H	G
JAX00431456	17	10769380	0	T	C	T	T	T	T	T	T	C	T	T	T	T	T	H	T	T	T	T	T	T	T	T	T	T	T	T	T	T	T	T	T	T	T	T	C	T	T	H	C	T	T	T	T	T	T
JAX00431457	17	10769978	0	A	G	A	A	A	A	A	G	A	A	A	A	A	H	A	H	A	A	A	A	A	A	G	A	A	A	A	G	A	A	A	A	A	A	A	A	A	G	A	A	A	A	A	A	A	A
JAX00073532	17	10780410	0	C	A	C	C	A	A	C	C	C	C	C	A	C	C	H	H	A	C	C	C	H	C	C	A	C	A	C	C	C	C	A	C	A	C	H	C	H	C	C	C	C	A	A	C	H	C
JAX00073533	17	10784459	0	C	G	C	C	G	G	C	G	G	C	C	G	C	H	G	G	G	C	C	C	G	C	G	G	C	G	C	G	C	C	G	C	G	C	H	G	H	G	H	G	C	G	G	C	G	C
JAX00073534	17	10791132	0	G	A	G	G	A	A	G	G	A	G	G	A	G	G	A	H	A	G	G	G	H	G	G	A	G	A	G	G	G	G	A	G	A	G	H	A	H	G	H	A	G	A	A	G	H	G
JAX00431460	17	10809111	0	G	A	G	G	G	G	G	A	G	G	G	G	G	H	G	H	G	G	G	G	G	G	A	G	G	G	G	A	G	G	G	G	G	G	G	G	G	A	G	G	G	G	G	G	H	G
JAX00431461	17	10820127	0	T	C	T	T	T	T	T	C	T	T	T	T	T	T	T	H	T	T	T	T	T	T	C	T	T	T	T	C	T	T	T	T	T	T	T	T	T	C	T	T	T	T	T	T	H	T
JAX00431462	17	10820349	1	C	T	C	C	T	T	C	T	T	C	C	T	C	H	T	T	T	C	C	C	H	C	T	T	C	T	C	T	C	C	T	C	T	C	H	T	H	T	H	T	C	T	T	C	T	C
JAX00431463	17	10820429	1	G	A	G	G	G	G	G	G	A	G	G	G	G	G	H	G	G	G	G	G	G	G	G	G	G	G	G	G	G	G	G	G	G	G	G	A	G	G	H	A	G	G	G	G	G	G
JAX00073536	17	10821179	1	G	A	G	G	A	A	G	G	G	G	G	A	G	G	H	H	A	G	G	G	H	G	G	A	G	A	G	G	G	G	A	G	A	G	H	G	H	G	G	G	G	A	A	G	H	G
JAX00431465	17	10828468	0	A	C	A	A	C	C	A	C	C	A	A	C	A	H	C	C	C	A	A	A	H	A	C	C	A	C	A	C	A	A	C	A	C	A	H	C	H	C	H	C	A	C	C	A	C	A
JAX00431468	17	10864026	1	G	A	G	G	G	G	G	A	G	G	G	G	G	H	G	H	G	G	G	G	G	G	A	G	G	G	G	A	G	G	G	G	G	G	G	G	G	A	G	G	G	G	G	G	H	G
JAX00073538	17	10864559	0	C	G	C	C	G	G	C	G	G	C	C	G	C	H	G	G	G	C	C	C	H	C	G	G	C	G	C	G	C	C	G	C	G	C	H	G	H	G	H	G	C	G	G	C	G	C
JAX00431470	17	10867617	0	A	G	A	A	A	A	A	G	G	A	A	A	A	H	H	H	A	A	A	A	A	A	G	A	A	A	A	G	A	A	A	A	A	A	A	G	A	G	H	G	A	A	A	A	H	A
JAX00073539	17	10873866	0	C	A	C	C	A	A	C	C	C	C	C	A	C	C	H	H	A	C	C	C	C	C	C	A	C	A	C	C	C	C	A	C	A	C	C	C	H	C	C	C	C	A	A	C	H	C
JAX00431472	17	10878378	1	T	C	T	T	T	T	T	T	C	T	T	T	T	T	H	T	T	T	T	T	T	T	T	T	T	T	T	T	T	T	T	T	T	T	T	C	T	T	H	C	T	T	T	T	T	T
JAX00073540	17	10879311	1	G	A	G	G	A	A	G	A	A	G	G	A	G	H	A	A	A	G	G	G	H	G	A	A	G	A	G	A	G	G	A	G	A	G	H	A	H	A	H	A	G	A	A	G	A	G
JAX00073541	17	10884552	0	A	G	A	A	G	G	A	G	G	A	A	G	A	H	G	G	G	A	A	A	H	A	G	G	A	G	A	G	A	A	G	A	G	A	H	G	H	G	H	G	A	G	G	A	G	A
JAX00431476	17	10886395	0	G	T	G	G	T	T	G	T	T	G	G	T	G	H	T	T	T	G	G	G	H	G	T	T	G	T	G	T	G	G	T	G	T	G	H	T	H	T	H	T	G	T	T	G	T	G
JAX00431477	17	10888633	0	G	A	G	G	G	G	G	A	G	G	G	G	G	H	G	H	G	G	G	G	G	G	A	G	G	G	G	A	G	G	G	G	G	G	G	G	G	A	G	G	G	G	G	G	H	G
JAX00073542	17	10898734	0	C	T	C	C	T	T	C	T	T	C	C	T	C	H	T	T	T	C	C	C	H	C	T	T	C	T	C	T	C	C	T	C	T	C	H	T	H	T	H	T	C	T	T	C	T	C
JAX00431480	17	10913617	0	T	A	T	T	T	T	T	A	A	T	T	T	T	H	H	H	T	T	T	T	T	T	A	T	T	T	T	A	T	T	T	T	T	T	T	A	T	A	H	A	T	T	T	T	H	T
JAX00431482	17	10919860	1	T	C	T	T	T	T	T	C	T	T	T	T	T	H	T	H	T	T	T	T	T	T	C	T	T	T	T	C	T	T	T	T	T	T	T	T	T	C	T	T	T	T	T	T	H	T
JAX00431483	17	10919934	1	G	T	G	G	G	G	G	T	T	G	G	G	G	H	H	H	G	G	G	G	G	G	T	G	G	G	G	T	G	G	G	G	G	G	G	T	G	T	H	T	G	G	G	G	H	G
JAX00431484	17	10920237	0	C	T	C	C	C	T	C	C	C	C	C	C	C	C	C	C	C	C	C	C	C	C	C	C	C	T	C	C	C	C	C	C	T	C	C	C	H	C	C	C	C	T	T	C	H	C
JAX00431485	17	10921350	0	C	T	C	C	C	C	C	T	T	C	C	C	C	H	H	H	C	C	C	C	C	C	T	C	C	C	C	T	C	C	C	C	C	C	C	T	C	T	H	T	C	C	C	C	H	C
JAX00073544	17	10923732	0	C	T	C	C	C	C	C	T	T	C	C	C	C	H	H	H	C	C	C	C	C	C	T	C	C	C	C	T	C	C	C	C	C	C	C	T	C	T	H	T	C	C	C	C	H	C
JAX00431486	17	10933280	0	A	C	A	A	A	A	C	A	A	A	A	A	A	A	A	A	A	A	A	C	A	A	A	A	A	A	A	A	A	A	A	A	A	C	A	A	A	A	A	A	H	A	A	A	A	A
JAX00431487	17	10935240	1	C	A	C	C	C	C	C	A	A	C	C	C	C	H	H	H	C	C	C	C	C	C	A	C	C	C	C	A	C	C	C	C	C	C	C	A	C	A	H	A	C	C	C	C	H	C
JAX00431488	17	10939467	0	T	C	T	T	T	T	T	C	T	T	T	T	T	H	T	H	T	T	T	T	T	T	C	T	T	T	T	C	T	T	T	T	T	T	T	T	T	C	T	T	T	T	T	T	H	T
JAX00431491	17	10955396	1	A	G	A	A	A	G	A	G	G	A	A	A	A	H	H	H	A	A	A	A	A	A	G	A	A	G	A	G	A	A	A	A	G	A	A	G	H	G	H	G	A	G	G	A	G	A
JAX00431494	17	10964163	0	C	T	C	C	C	C	C	C	T	C	C	C	C	C	H	C	C	C	C	C	C	C	C	C	C	C	C	C	C	C	C	C	C	C	C	T	C	C	H	T	C	C	C	C	C	C
JAX00431495	17	10968950	0	A	G	A	A	A	G	A	G	G	A	A	A	A	H	H	H	A	A	A	A	A	A	G	A	A	G	A	G	A	A	A	A	G	A	A	G	H	G	H	G	A	G	G	A	G	A
JAX00073548	17	10982820	0	C	G	C	C	C	G	C	G	G	C	C	C	C	H	H	H	C	C	C	C	C	C	G	C	C	G	C	G	C	C	C	C	G	C	C	G	H	G	H	G	C	G	G	C	G	C
JAX00073549	17	10982886	1	T	C	T	T	T	C	T	T	C	T	T	T	T	T	H	T	T	T	T	T	T	T	T	T	T	C	T	T	T	T	T	T	C	T	T	C	H	T	H	C	T	C	C	T	H	T
JAX00431497	17	10991513	0	T	C	T	T	T	T	T	T	C	T	T	T	T	T	H	T	T	T	T	T	T	T	T	T	T	T	T	T	T	T	T	T	T	T	T	C	T	T	H	C	T	T	T	T	T	T
JAX00431500	17	10998643	0	T	C	T	T	T	C	T	C	T	T	T	T	T	H	T	H	T	T	T	T	T	T	C	T	T	C	T	C	T	T	T	T	C	T	T	T	H	C	T	T	T	C	C	T	C	T
JAX00431501	17	11001453	1	G	C	G	G	G	G	G	C	G	G	G	G	G	H	G	H	G	G	G	G	G	G	C	G	G	G	G	C	G	G	G	G	G	G	G	G	G	C	G	G	G	G	G	G	H	G
JAX00431502	17	11014545	0	T	C	T	T	T	T	T	C	C	T	T	T	T	H	H	H	T	T	T	T	T	T	C	T	T	T	T	C	T	T	T	T	T	T	T	C	T	C	H	C	T	T	T	T	H	T
JAX00431503	17	11016499	1	G	A	G	G	G	A	G	G	G	G	G	G	G	G	G	G	G	G	G	G	G	G	G	G	G	A	G	G	G	G	G	G	A	G	G	G	H	G	G	G	G	A	A	G	H	G
JAX00431504	17	11030716	1	A	C	A	A	A	A	A	C	A	A	A	A	A	H	A	H	A	A	A	A	A	A	C	A	A	A	A	C	A	A	A	A	A	A	A	A	A	C	A	A	A	A	A	A	H	A
JAX00431507	17	11038621	1	C	A	C	C	C	A	C	A	C	C	C	C	C	H	C	H	C	C	C	C	C	C	A	C	C	A	C	A	C	C	C	C	A	C	C	C	H	A	C	C	C	A	A	C	A	C
JAX00431508	17	11039189	0	A	G	A	A	A	G	A	G	G	A	A	A	A	H	H	H	A	A	A	A	A	A	G	A	A	G	A	G	A	A	A	A	G	A	A	G	H	G	H	G	A	G	G	A	G	A
JAX00431509	17	11039360	0	C	T	C	C	C	T	C	T	C	C	C	C	C	H	C	H	C	C	C	C	C	C	T	C	C	T	C	T	C	C	C	C	T	C	C	C	H	T	C	C	C	T	T	C	T	C
JAX00073553	17	11048136	0	A	G	A	A	A	G	A	G	G	A	A	A	A	H	H	H	A	A	A	A	A	A	G	A	A	G	A	G	A	A	A	A	G	A	A	G	H	G	H	G	A	G	G	A	G	A
JAX00073554	17	11054244	1	A	C	A	A	A	C	A	C	C	A	A	A	A	H	H	H	A	A	A	A	A	A	C	A	A	C	A	C	A	A	A	A	C	A	A	C	H	C	H	C	A	C	C	A	C	A
JAX00073555	17	11057549	1	C	T	C	C	C	T	C	T	T	C	C	C	C	H	H	H	C	C	C	C	C	C	T	C	C	T	C	T	C	C	C	C	T	C	C	T	H	T	H	T	C	T	T	C	T	C
JAX00431510	17	11075185	1	A	G	A	A	A	G	A	G	G	A	A	A	A	H	H	H	A	A	A	A	A	A	G	A	A	G	A	G	A	A	A	A	G	A	A	G	H	G	H	G	A	G	G	A	G	A
JAX00431511	17	11075654	0	T	C	T	T	T	T	T	C	C	T	T	T	T	H	T	H	T	T	T	T	T	T	C	T	T	T	T	C	T	T	T	T	T	T	T	C	T	C	H	H	T	T	T	T	H	T
JAX00431512	17	11075737	1	A	C	A	A	A	A	A	C	C	A	A	A	A	H	H	H	A	A	A	A	A	A	C	A	A	A	A	C	A	A	A	A	A	A	A	C	A	C	H	C	A	A	A	A	H	A
JAX00431514	17	11078284	1	T	C	T	T	T	T	T	C	C	T	T	T	T	H	H	H	T	T	T	T	T	T	C	T	T	T	T	C	T	T	T	T	T	T	T	C	T	C	H	C	T	T	T	T	H	T
JAX00431515	17	11081305	0	C	T	C	C	C	C	C	T	T	C	C	C	C	H	H	H	C	C	C	C	C	C	T	C	C	C	C	T	C	C	C	C	C	C	C	T	C	T	H	T	C	C	C	C	H	C
JAX00431517	17	11096314	1	T	G	T	T	T	T	T	G	T	T	T	T	T	H	T	H	T	T	T	T	T	T	G	T	T	T	T	G	T	T	T	T	T	T	T	T	T	G	T	T	T	T	T	T	H	T
JAX00431518	17	11096450	1	A	G	A	A	A	G	A	A	A	A	A	A	A	A	A	A	A	A	A	A	A	A	A	A	A	G	A	A	A	A	A	A	G	A	A	A	H	A	A	A	A	G	G	A	H	A
JAX00073558	17	11098851	0	G	A	G	G	G	G	G	G	A	G	G	G	G	G	H	G	G	G	G	G	G	G	G	G	G	G	G	G	G	G	G	G	G	G	G	A	G	G	H	A	G	G	G	G	G	G
JAX00431519	17	11109036	0	A	G	A	A	A	A	A	G	G	A	A	A	A	H	H	H	A	A	A	A	A	A	G	A	A	A	A	G	A	A	A	A	A	A	A	G	A	G	H	G	A	A	A	A	H	A
JAX00431520	17	11122493	1	A	G	A	A	G	A	A	A	A	A	A	G	A	A	H	H	G	A	A	A	H	A	A	G	A	A	A	A	A	A	G	A	A	A	H	A	A	A	A	A	A	A	A	A	A	A
JAX00431521	17	11122617	0	A	C	A	A	A	A	A	A	C	A	A	A	A	A	H	A	A	A	A	A	A	A	A	A	A	A	A	A	A	A	A	A	A	A	A	C	A	A	H	C	A	A	A	A	A	A
JAX00073559	17	11126491	0	T	C	C	T	C	T	T	C	C	T	C	C	C	H	C	C	C	T	T	T	H	T	C	C	C	T	T	C	C	T	C	T	T	T	H	C	H	C	H	C	T	T	T	T	H	T
JAX00431522	17	11129277	1	C	T	C	C	C	C	C	C	T	C	C	C	C	C	H	C	C	C	C	C	C	C	C	C	C	C	C	C	C	C	C	C	C	C	C	T	C	C	H	T	C	C	C	C	C	C
JAX00431523	17	11129410	1	G	A	A	G	A	G	G	G	A	G	A	A	A	G	A	H	A	G	G	G	H	G	G	A	A	G	G	G	A	G	A	G	G	G	H	A	H	G	H	A	G	G	G	G	G	G
JAX00431524	17	11129558	1	G	A	A	G	A	G	G	A	A	G	A	A	A	H	A	A	A	G	G	G	H	G	A	A	A	G	G	A	A	G	A	G	G	G	H	A	H	A	H	A	G	G	G	G	H	G
JAX00431526	17	11133338	1	C	T	C	C	C	C	C	C	T	C	C	C	C	C	H	C	C	C	C	C	C	C	C	C	C	C	C	C	C	C	C	C	C	C	C	T	C	C	H	T	C	C	C	C	C	C
JAX00073560	17	11133555	0	C	T	T	C	T	C	C	C	C	C	T	T	T	C	H	H	T	C	C	C	H	C	C	T	T	C	C	C	T	C	T	C	C	C	H	C	H	C	C	C	C	C	C	C	C	C
JAX00431528	17	11135086	1	G	A	G	G	G	G	A	G	G	A	G	G	G	G	G	G	G	A	A	A	H	G	G	G	G	G	A	G	G	A	G	A	G	A	H	G	G	G	H	G	A	G	G	A	G	G
JAX00431529	17	11135634	0	G	A	A	G	G	G	G	G	A	G	A	G	A	G	H	G	G	G	G	G	G	G	G	G	A	G	G	G	A	G	G	G	G	G	G	A	H	G	H	A	G	G	G	G	G	G
JAX00431530	17	11142616	0	A	G	G	A	G	A	A	G	G	A	G	G	G	H	G	G	G	A	A	A	G	A	G	G	G	A	A	G	G	A	G	A	A	A	H	G	H	G	H	G	A	A	A	A	H	A
JAX00431531	17	11144577	0	C	T	C	C	T	C	C	C	C	C	C	T	C	C	H	H	T	C	C	C	H	C	C	T	C	C	C	C	C	C	T	C	C	C	H	C	C	C	C	C	C	C	C	C	C	C
JAX00431532	17	11148026	1	G	T	G	G	G	T	T	G	G	G	G	G	G	G	G	G	G	G	G	T	G	G	G	G	G	T	G	G	G	G	G	G	T	T	G	G	H	G	G	G	H	T	T	G	H	G
JAX00431533	17	11148137	0	C	G	C	C	C	G	G	C	C	C	C	C	C	C	C	C	C	C	C	G	C	C	C	C	C	G	C	C	C	C	C	C	G	G	C	C	H	C	C	C	H	G	G	C	H	C
JAX00431535	17	11148392	0	T	C	C	T	T	T	T	T	T	T	C	T	C	T	T	T	T	T	T	T	T	T	T	T	C	T	T	T	C	T	T	T	T	T	T	T	H	T	T	T	T	T	T	T	T	T
JAX00431537	17	11150008	1	G	A	G	G	G	G	G	A	G	G	G	G	G	H	G	H	G	G	G	G	G	G	A	G	G	G	G	A	G	G	G	G	G	G	G	G	G	A	G	G	G	G	G	G	H	G
JAX00431538	17	11150607	1	C	A	A	C	C	C	C	A	A	C	A	C	A	H	H	H	C	C	C	C	C	C	A	C	A	C	C	A	A	C	C	C	C	C	C	A	H	A	H	A	C	C	C	C	H	C
JAX00431539	17	11150864	0	C	T	T	C	T	C	C	T	T	C	T	T	T	H	T	T	T	C	C	C	H	C	T	T	T	C	C	T	T	C	T	C	C	C	H	T	T	T	H	T	C	C	C	C	H	C
JAX00431541	17	11151563	0	G	A	G	G	A	G	G	A	G	G	G	A	G	H	H	A	A	G	H	G	H	G	A	A	G	G	G	A	G	G	A	G	G	G	H	G	G	A	G	G	G	G	G	G	H	G
JAX00431542	17	11152089	1	C	T	T	C	C	C	C	C	T	C	T	C	T	C	H	C	C	C	C	C	C	C	C	C	T	C	C	C	T	C	C	C	C	C	C	T	H	C	H	T	C	C	C	C	C	C
JAX00431543	17	11153122	1	T	C	C	T	C	T	T	T	C	T	C	C	C	T	C	H	C	T	T	T	H	T	T	C	C	T	T	T	C	T	C	T	T	T	H	C	H	T	H	C	T	T	T	T	T	T
JAX00431544	17	11155564	1	G	A	A	G	A	G	G	A	A	G	A	A	A	H	A	A	A	G	G	G	H	G	A	A	A	G	G	A	A	G	A	G	G	G	H	A	H	A	H	A	G	G	G	G	H	G
JAX00431545	17	11155884	0	T	C	C	T	C	C	C	C	C	T	C	C	C	H	C	C	C	T	T	C	H	T	C	C	C	C	T	C	C	T	C	T	C	C	H	C	C	C	H	C	H	C	C	T	C	T
JAX00431546	17	11156517	1	T	C	C	T	T	T	T	T	T	T	C	T	C	T	T	T	T	T	T	T	T	T	T	T	C	T	T	T	C	T	T	T	T	T	T	T	H	T	T	T	T	T	T	T	T	T
JAX00431547	17	11158038	0	A	T	T	A	T	T	T	T	T	A	T	T	T	H	T	T	T	A	A	T	H	A	T	T	T	T	A	T	T	A	T	A	T	T	H	T	T	T	H	T	H	T	T	A	T	A
JAX00431548	17	11158279	0	C	T	C	C	C	C	C	C	C	T	C	C	C	C	C	C	C	T	T	C	H	C	C	C	C	C	T	C	C	T	C	T	C	C	H	C	C	C	H	C	H	C	C	T	C	C
JAX00431550	17	11162427	0	G	T	G	G	G	G	G	G	G	T	G	G	G	G	G	G	G	T	T	G	H	G	G	G	G	G	T	G	G	T	G	T	G	G	H	G	G	G	H	G	H	G	G	T	G	G
JAX00431551	17	11163008	0	G	A	A	G	G	G	G	A	A	G	A	G	A	H	H	H	G	G	G	G	G	G	A	G	A	G	G	A	A	G	G	G	G	G	G	A	H	A	H	A	G	G	G	G	H	G
JAX00431552	17	11163144	0	G	A	A	G	G	G	G	G	A	G	A	G	A	G	H	G	G	G	G	G	G	G	G	G	A	G	G	G	A	G	G	G	G	G	G	A	H	G	H	A	G	G	G	G	G	G
JAX00073562	17	11167069	0	A	G	G	A	G	A	A	G	G	A	G	G	G	H	G	G	G	A	A	A	H	A	G	G	G	A	A	G	G	A	G	A	A	A	H	G	H	G	H	G	A	A	A	A	H	A
JAX00431554	17	11177601	0	C	T	C	C	T	C	C	C	C	C	C	T	C	C	H	H	T	C	C	C	H	C	C	T	C	C	C	C	C	C	T	C	C	C	H	C	C	C	C	C	C	C	C	C	C	C
JAX00431555	17	11177984	0	T	A	T	T	A	T	T	A	T	T	T	A	T	H	A	A	A	T	T	T	H	T	A	A	T	T	T	A	H	T	A	T	T	T	H	T	T	A	T	H	T	T	T	T	H	T
JAX00431557	17	11180253	0	T	G	G	T	G	T	T	G	G	T	G	G	G	H	G	G	G	T	T	T	H	T	G	G	G	T	T	G	G	T	G	T	T	T	H	G	H	G	H	G	T	T	T	T	H	T
JAX00431558	17	11182918	0	C	T	T	C	C	C	C	C	C	C	H	C	T	C	C	C	C	C	C	C	C	C	C	C	T	C	C	C	T	C	C	C	C	C	C	C	H	C	C	C	C	C	C	C	C	C
JAX00073564	17	11189855	1	A	C	C	A	A	A	A	C	C	A	C	A	C	H	H	H	A	A	A	A	A	A	C	A	C	A	A	C	C	A	A	A	A	A	A	C	H	C	H	C	A	A	A	A	H	A
JAX00431559	17	11195646	1	G	T	G	G	G	G	G	T	G	G	G	G	G	H	G	H	G	G	G	G	G	G	T	G	G	G	G	T	G	G	G	G	G	G	G	G	G	T	G	G	G	G	G	G	H	G
JAX00431561	17	11200238	0	T	C	C	T	C	T	T	C	C	C	C	C	C	H	C	C	C	C	C	T	C	T	C	C	C	T	C	C	C	C	C	C	T	T	C	C	H	C	C	C	H	T	T	C	H	T
JAX00431562	17	11201712	1	C	T	T	C	C	C	C	C	C	C	T	C	T	C	C	C	C	C	C	C	C	C	C	C	T	C	C	C	T	C	C	C	C	C	C	C	H	C	C	C	C	C	C	C	C	C
JAX00073565	17	11205737	1	G	A	A	G	G	G	G	G	A	G	A	G	A	G	H	G	G	G	G	G	G	G	G	G	A	G	G	G	A	G	G	G	G	G	G	A	H	G	H	A	G	G	G	G	G	G
JAX00073566	17	11205933	1	C	G	G	C	C	C	C	C	G	C	G	C	G	C	H	C	C	C	C	C	C	C	C	C	G	C	C	C	G	C	C	C	C	C	C	G	H	C	H	G	C	C	C	C	C	C
JAX00431563	17	11220199	1	T	G	G	T	T	T	T	G	G	T	G	T	G	H	H	H	T	T	T	T	T	T	G	T	G	T	T	G	G	T	T	T	T	T	T	G	H	G	H	G	T	T	T	T	H	T
JAX00431566	17	11239430	0	C	T	T	C	C	C	C	T	T	C	T	C	T	H	H	H	C	C	C	C	C	C	T	C	T	C	C	T	T	C	C	C	C	C	C	T	H	T	H	T	C	C	C	C	H	C
JAX00073567	17	11239513	1	T	C	C	T	C	T	T	C	C	C	C	C	C	H	C	C	C	C	C	T	C	T	C	C	C	T	C	C	C	C	C	C	T	T	C	C	H	C	C	C	H	T	T	C	H	T
JAX00073568	17	11248407	0	A	G	G	A	A	A	A	G	G	A	G	A	G	H	H	H	A	A	A	A	A	A	G	A	G	A	A	G	G	A	A	A	A	A	A	G	H	G	H	G	A	A	A	A	H	A
JAX00431567	17	11248836	1	C	G	G	C	C	C	C	C	C	C	G	C	G	C	C	C	C	C	C	C	C	C	C	C	G	C	C	C	G	C	C	C	C	C	C	C	H	C	C	C	C	C	C	C	C	C
JAX00431568	17	11248990	1	T	G	T	T	T	T	T	G	T	T	T	T	T	H	T	H	T	T	T	T	T	T	G	T	T	T	T	G	T	T	T	T	T	T	T	T	T	G	T	T	T	T	T	T	H	T
JAX00431570	17	11250465	0	G	C	G	G	G	G	G	C	G	G	G	G	G	H	G	H	G	G	G	G	G	G	H	G	G	G	G	H	G	G	G	G	G	G	G	G	G	H	G	G	G	G	G	G	H	G
JAX00431571	17	11250909	0	A	G	A	A	A	A	A	G	A	A	A	A	A	H	A	H	A	A	A	A	A	A	G	A	A	A	A	G	A	A	A	A	A	A	A	A	A	G	A	A	A	A	A	A	H	A
JAX00431573	17	11256460	1	T	C	C	T	T	T	T	C	C	T	C	T	C	H	H	H	T	T	T	T	T	T	C	T	C	T	T	C	C	T	T	T	T	T	T	C	H	C	H	C	T	T	T	T	H	T
JAX00431574	17	11256667	1	C	T	T	C	C	C	C	T	T	C	T	C	T	H	H	H	C	C	C	C	C	C	T	C	T	C	C	T	T	C	C	C	C	C	C	T	H	T	H	T	C	C	C	C	H	C
JAX00073569	17	11257223	0	G	A	A	G	G	G	G	G	G	G	A	G	A	G	G	G	G	G	G	G	G	G	G	G	A	G	G	G	A	G	G	G	G	G	G	G	H	G	G	G	G	G	G	G	G	G
JAX00073570	17	11260949	1	C	A	A	C	C	C	C	C	C	C	A	C	A	C	C	C	C	C	C	C	C	C	C	C	A	C	C	C	A	C	C	C	C	C	C	C	H	C	C	C	C	C	C	C	C	C
JAX00431576	17	11264647	1	A	C	A	A	C	A	A	A	A	C	A	C	A	A	H	H	C	C	C	A	C	A	A	C	A	A	C	A	A	C	C	C	A	A	C	A	A	A	H	A	H	A	A	C	A	A
JAX00431577	17	11264667	0	A	T	T	A	T	A	A	T	T	T	T	T	T	H	T	T	T	T	T	A	T	A	T	T	T	A	T	T	T	T	T	T	A	A	T	T	H	T	T	T	H	A	A	T	H	A
JAX00431578	17	11264680	0	G	A	A	G	A	G	G	A	A	A	A	A	A	H	A	A	A	A	A	G	A	G	A	A	A	G	A	A	A	A	A	A	G	G	A	A	H	A	A	A	H	G	G	A	H	G
JAX00431582	17	11276028	1	C	T	T	C	C	C	C	C	C	C	T	C	T	C	C	C	C	C	C	C	C	C	C	C	T	C	C	C	T	C	C	C	C	C	C	C	H	C	C	C	C	C	C	C	C	C
JAX00431584	17	11281764	1	A	G	A	A	A	G	A	A	A	A	A	A	A	A	A	A	A	A	A	A	A	A	A	A	A	G	A	A	A	A	A	A	G	A	A	A	H	A	A	A	A	G	G	A	H	A
JAX00431585	17	11287828	1	T	A	T	T	T	T	T	A	T	T	T	T	T	H	T	H	T	T	T	T	T	T	A	T	T	T	T	A	T	T	T	T	T	T	T	T	T	A	T	T	T	T	T	T	H	T
JAX00073571	17	11292862	0	G	A	A	G	G	G	G	A	A	G	A	G	A	H	H	H	G	G	G	G	G	G	A	G	A	G	G	A	A	G	G	G	G	G	G	A	H	A	H	A	G	G	G	G	H	G
JAX00073572	17	11294876	0	T	A	A	T	T	T	T	A	A	T	A	T	A	A	H	H	T	T	T	T	T	T	A	T	A	T	T	A	A	T	T	T	T	T	T	A	H	A	H	A	T	T	T	T	H	T
JAX00073573	17	11295426	1	C	T	T	C	C	C	C	C	T	C	T	C	T	C	H	C	C	C	C	C	C	C	C	C	T	C	C	C	T	C	C	C	C	C	C	T	H	C	H	T	C	C	C	C	C	C
JAX00431586	17	11312144	0	G	A	G	G	G	G	A	G	G	G	G	G	G	G	G	G	G	G	G	A	G	G	G	G	G	G	G	G	G	G	G	G	G	A	G	G	G	G	G	G	H	G	G	G	G	G
JAX00431589	17	11318462	0	T	C	C	T	T	T	T	C	T	T	C	T	C	H	T	H	T	T	T	T	T	T	C	T	C	T	T	C	C	T	T	T	T	T	T	T	H	C	T	T	T	T	T	T	H	T
JAX00431590	17	11319015	1	G	A	G	G	G	G	G	G	A	G	G	G	G	G	H	G	G	G	G	G	G	G	G	G	G	G	G	G	G	G	G	G	G	G	G	A	G	G	H	A	G	G	G	G	G	G
JAX00431591	17	11319064	1	G	A	G	G	A	G	G	G	G	G	G	A	G	G	H	H	A	G	G	G	H	G	G	A	G	G	G	G	G	G	A	G	G	G	H	G	G	G	G	G	G	G	G	G	G	G
JAX00431593	17	11322458	1	C	T	C	C	T	C	C	C	C	T	C	T	C	C	H	H	T	T	T	C	T	C	C	T	C	C	T	C	C	T	T	T	C	C	T	C	C	C	H	C	H	C	C	T	C	C
JAX00431594	17	11322537	0	C	G	C	C	G	C	C	C	C	G	C	G	C	C	H	H	G	G	G	C	G	C	C	G	C	C	G	C	C	G	G	G	C	C	G	C	C	C	H	C	H	C	C	G	C	C
JAX00431596	17	11326470	0	T	C	C	T	C	T	T	C	C	C	C	C	C	H	C	C	C	C	C	T	C	T	C	C	C	T	C	C	C	C	C	C	T	T	C	C	H	C	C	C	H	T	T	C	H	T
JAX00431598	17	11330649	0	A	C	C	A	A	A	A	C	C	A	C	A	C	H	C	H	A	A	A	A	A	A	C	A	C	A	A	C	C	A	A	A	A	A	A	C	C	C	C	C	A	A	A	A	H	A
JAX00073574	17	11333133	1	C	T	T	C	T	C	C	T	T	T	T	T	T	H	T	T	T	T	T	C	T	C	T	T	T	C	T	T	T	T	T	T	C	C	T	T	H	T	T	T	H	C	C	T	H	C
JAX00073575	17	11334795	1	G	A	A	G	G	G	G	G	A	G	A	G	A	G	H	G	G	G	G	G	G	G	G	G	A	G	G	G	A	G	G	G	G	G	G	A	H	G	H	A	G	G	G	G	G	G
JAX00431601	17	11335352	1	G	A	G	G	A	G	G	G	G	A	G	A	G	G	H	H	A	A	A	G	A	G	G	A	G	G	A	G	G	A	A	A	G	G	A	G	G	G	H	G	H	G	G	A	G	G
JAX00073576	17	11347283	0	T	C	C	T	T	T	T	T	C	T	C	T	C	T	H	T	T	T	T	T	T	T	T	T	C	T	T	T	C	T	T	T	T	T	T	C	H	T	H	C	T	T	T	T	T	T
JAX00431602	17	11347613	0	G	A	G	G	G	A	G	G	G	G	G	G	G	G	G	G	G	G	G	G	G	G	G	G	G	A	G	G	G	G	G	G	A	G	G	G	H	G	G	G	G	A	A	G	H	G
JAX00431603	17	11347629	0	T	C	C	T	T	T	T	T	C	T	C	T	C	T	H	T	T	T	T	T	T	T	T	T	C	T	T	T	C	T	T	T	T	T	T	C	H	T	H	C	T	T	T	T	T	T
JAX00431606	17	11353183	0	G	A	G	G	G	G	G	G	A	G	G	G	G	G	H	G	G	G	G	G	G	G	G	G	G	G	G	G	G	G	G	G	H	G	G	A	G	G	H	A	G	G	G	G	G	G
JAX00431607	17	11353237	1	C	T	T	C	C	C	C	C	C	C	T	C	T	C	C	C	C	C	C	C	C	C	C	C	T	C	C	C	T	C	C	C	C	C	C	C	H	C	C	C	C	C	C	C	C	C
JAX00073577	17	11373485	1	G	A	A	G	G	G	G	G	A	G	A	G	A	G	H	G	G	G	G	G	G	G	G	G	A	G	G	G	A	G	G	G	G	G	G	A	H	G	H	A	G	G	G	G	G	G
JAX00073578	17	11373615	1	G	A	A	G	G	G	G	A	A	G	A	G	A	H	H	H	G	G	G	G	G	G	A	G	A	G	G	A	A	G	G	G	G	G	G	A	H	A	H	A	G	G	G	G	H	G
JAX00073579	17	11377010	1	A	G	G	A	G	A	A	G	G	A	G	G	G	H	G	G	G	A	A	A	H	A	G	G	G	A	A	G	G	A	G	A	A	A	H	G	H	G	H	G	A	A	A	A	H	A
JAX00431614	17	11392010	0	G	A	A	G	G	G	G	G	G	G	A	G	A	G	G	G	G	G	G	G	G	G	H	G	A	G	G	H	A	G	G	G	G	G	G	G	G	G	G	G	G	G	G	G	G	G
JAX00431616	17	11403216	1	G	C	C	G	G	G	G	C	C	G	C	G	C	H	H	H	G	G	G	G	G	G	C	G	C	G	G	C	C	G	G	G	G	G	G	C	G	C	H	C	G	G	G	G	H	G
JAX00431617	17	11404594	1	C	T	C	C	T	C	C	C	C	C	C	T	C	C	H	H	T	C	C	C	H	C	C	T	C	C	C	C	C	C	T	C	C	C	H	C	H	C	C	C	C	C	C	C	C	C
JAX00431618	17	11404743	0	A	G	G	A	G	A	A	A	G	A	G	G	G	A	G	H	G	A	A	A	H	A	A	G	G	A	A	A	G	A	G	A	A	A	H	G	H	A	H	G	A	A	A	A	A	A
JAX00431620	17	11414452	1	G	A	G	G	G	G	G	G	G	A	G	G	G	G	G	G	G	A	A	G	H	G	G	G	G	G	A	G	G	A	G	A	G	G	H	G	G	G	H	G	H	G	G	A	G	G
JAX00073580	17	11415233	0	G	A	A	G	G	G	G	G	G	G	A	G	A	G	G	G	G	G	G	G	G	G	G	G	A	G	G	G	A	G	G	G	G	G	G	G	G	G	G	G	G	G	G	G	G	G
JAX00073581	17	11426788	1	A	G	G	A	A	A	A	A	G	A	G	A	G	A	H	A	A	A	A	A	A	A	A	A	G	A	A	A	G	A	A	A	A	A	A	G	A	A	H	G	A	A	A	A	A	A
JAX00431624	17	11434394	0	G	A	A	G	G	G	G	G	A	G	A	G	A	G	H	G	G	G	G	G	G	G	G	G	A	G	G	G	A	G	G	G	G	G	G	A	H	G	A	A	G	G	G	G	G	G
JAX00431625	17	11434673	1	A	G	G	A	G	A	A	G	G	G	G	G	G	H	G	G	G	G	G	A	G	A	G	G	G	A	G	G	G	G	G	G	A	A	G	G	H	G	G	G	H	A	A	G	H	A
JAX00431626	17	11435122	1	A	G	A	A	G	A	A	A	A	G	A	G	A	A	H	H	G	G	G	A	G	A	A	G	A	A	G	A	A	G	G	G	A	A	G	A	A	A	H	A	H	A	A	G	A	A
JAX00073582	17	11435558	1	C	G	G	C	C	C	C	C	G	C	G	C	G	C	H	C	C	C	C	C	C	C	C	C	G	C	C	C	G	C	C	C	C	C	C	G	H	C	H	G	C	C	C	C	C	C
JAX00431627	17	11435651	0	T	C	T	T	T	T	T	T	C	T	T	T	T	T	H	T	T	T	T	T	T	T	T	T	T	T	T	T	T	T	T	T	T	T	T	C	T	T	H	C	T	T	T	T	T	T
JAX00431628	17	11447892	1	C	T	C	C	T	C	C	C	C	T	C	T	C	C	H	H	T	T	T	C	T	C	C	T	C	C	T	C	C	T	T	T	C	C	T	C	C	C	H	C	H	C	C	T	C	C
JAX00431629	17	11448714	0	C	T	C	C	C	C	C	T	C	C	C	C	C	H	C	H	C	C	C	C	C	C	T	C	C	C	C	T	C	C	C	C	C	C	C	C	C	T	C	C	C	C	C	C	H	C
JAX00073583	17	11449402	0	G	C	C	G	G	G	G	C	C	G	C	G	C	H	H	H	G	G	G	G	G	G	C	G	C	G	G	C	C	G	G	G	G	G	G	C	H	C	H	C	G	G	G	G	H	G
JAX00431631	17	11451675	0	A	G	G	A	G	A	A	G	G	G	G	G	G	H	G	G	G	G	G	A	G	A	G	G	G	A	G	G	G	G	G	G	A	A	G	G	H	G	G	G	H	A	A	G	H	A
JAX00073584	17	11452262	0	T	C	C	T	T	T	T	C	C	T	C	T	C	H	H	H	T	T	T	T	T	T	C	T	C	T	T	C	C	T	T	T	T	T	T	C	H	C	H	C	T	T	T	T	H	T
JAX00431633	17	11452896	1	A	G	G	A	A	A	A	G	G	A	G	A	G	H	H	H	A	A	A	A	A	A	G	A	G	A	A	G	G	A	A	A	A	A	A	G	H	G	H	G	A	A	A	A	H	A
JAX00431635	17	11453791	0	A	C	C	A	C	A	A	C	C	C	C	C	C	H	C	C	C	C	C	A	C	A	C	C	C	A	C	C	C	C	C	C	A	A	C	C	H	C	C	C	H	A	A	C	H	A
JAX00431636	17	11455370	1	C	T	T	C	C	C	C	C	C	C	T	C	T	C	C	C	C	C	C	C	C	C	C	C	T	C	C	C	T	C	C	C	C	C	C	C	H	C	C	C	C	C	C	C	C	C
JAX00073585	17	11461447	0	C	A	A	C	A	C	C	A	A	A	A	A	A	H	A	A	A	A	A	C	A	C	A	A	A	C	A	A	A	A	A	A	C	C	A	A	H	A	A	A	H	C	C	A	H	C
JAX00431639	17	11463013	0	A	G	G	A	A	A	A	A	A	A	G	A	G	A	A	A	A	A	A	A	A	A	A	A	G	A	A	A	G	A	A	A	A	A	A	A	H	A	A	A	A	A	A	A	A	A
JAX00431640	17	11463708	0	C	T	T	C	C	C	C	C	T	C	T	C	T	C	H	C	C	C	C	C	C	C	C	C	T	C	C	C	T	C	C	C	C	C	C	T	H	C	H	T	C	C	C	C	C	C
JAX00431641	17	11464386	0	G	A	A	G	G	G	G	G	A	G	A	G	A	G	H	G	G	G	G	G	G	G	G	G	A	G	G	G	A	G	G	G	G	G	G	A	H	G	G	A	G	G	G	G	G	G
JAX00431642	17	11477339	1	C	T	C	C	T	C	C	C	C	T	C	T	C	C	H	H	T	T	T	C	T	C	C	T	C	C	T	C	C	T	T	T	C	C	T	C	C	C	H	C	H	C	C	T	C	C
JAX00431643	17	11478701	0	T	C	C	T	C	T	T	C	C	C	C	C	C	H	C	C	C	C	C	T	C	T	C	C	C	T	C	C	C	C	C	C	T	T	C	C	H	C	C	C	H	T	T	C	H	T
JAX00431644	17	11479621	1	C	T	C	C	T	C	C	T	C	T	C	T	C	H	H	T	T	T	T	C	T	C	T	T	C	C	T	T	C	T	T	T	C	C	T	C	C	T	H	C	H	C	C	T	H	C
JAX00431645	17	11479855	1	A	G	A	A	G	A	A	A	A	G	A	G	A	A	H	H	G	G	G	A	G	A	A	G	A	A	G	A	A	G	G	G	A	A	G	A	A	A	H	A	H	A	A	G	A	A
JAX00431646	17	11481543	0	G	A	G	G	G	G	G	G	A	G	G	G	G	G	H	G	G	G	G	G	G	G	G	G	G	G	G	G	G	G	G	G	G	G	G	A	G	G	H	A	G	G	G	G	G	G
JAX00431647	17	11483434	1	G	A	G	G	G	G	G	A	A	G	G	G	G	H	H	H	G	G	G	G	G	G	A	G	G	G	G	A	G	G	G	G	G	G	G	A	G	A	H	A	G	G	G	G	H	G
JAX00073588	17	11486943	1	T	C	C	T	C	T	T	C	C	C	C	C	C	H	C	C	C	C	C	T	C	T	C	C	C	T	C	C	C	C	C	C	T	T	C	C	H	C	C	C	H	T	T	C	H	T
JAX00073589	17	11537604	0	T	C	C	T	T	T	T	T	C	T	C	T	C	T	C	T	T	T	T	T	T	T	T	T	C	T	T	T	C	T	T	T	T	T	T	C	H	T	H	C	T	T	T	T	T	T
JAX00431656	17	11543631	1	C	G	C	C	C	C	C	C	G	C	C	C	C	C	H	C	C	C	C	C	C	C	C	C	C	C	C	C	C	C	C	C	C	C	C	G	C	C	H	G	C	C	C	C	C	C
JAX00431659	17	11546018	0	A	C	C	A	A	A	A	C	C	A	C	A	C	C	H	C	A	A	A	A	A	A	C	A	C	A	A	C	C	A	A	A	A	A	A	C	H	C	H	C	A	A	A	A	C	A
JAX00431660	17	11546849	0	C	T	C	C	T	C	C	C	C	C	C	T	C	C	T	H	T	C	C	C	H	C	C	T	C	C	C	C	C	C	T	C	C	C	H	C	C	C	C	C	C	C	C	C	C	C
JAX00431661	17	11546947	1	G	A	G	G	G	G	G	A	A	G	G	G	G	H	H	H	G	G	G	G	G	G	A	G	G	G	G	A	G	G	G	G	G	G	G	A	G	A	H	A	G	G	G	G	H	G
JAX00431663	17	11547802	1	C	T	C	C	C	C	C	T	C	C	C	C	C	H	C	H	C	C	C	C	C	C	T	C	C	C	C	T	C	C	C	C	C	C	C	C	C	T	C	C	C	C	C	C	H	C
JAX00073590	17	11550133	0	T	G	G	T	T	T	T	G	G	T	G	T	G	H	H	H	T	T	T	T	T	T	G	T	G	T	T	G	G	T	T	T	T	T	T	G	H	G	H	G	T	T	T	T	H	T
JAX00431664	17	11550249	0	A	G	A	A	A	A	A	G	A	A	A	A	A	H	A	H	A	A	A	A	A	A	G	A	A	A	A	G	A	A	A	A	A	A	A	A	A	G	A	A	A	A	A	A	H	A
JAX00431665	17	11554385	0	G	A	A	G	G	G	G	G	G	G	A	G	A	G	G	G	G	G	G	G	G	G	G	G	A	G	G	G	A	G	G	G	G	G	G	G	H	G	G	G	G	G	G	G	G	G
JAX00431666	17	11554504	0	A	T	T	A	A	A	A	T	T	A	T	A	T	H	H	H	A	A	A	A	A	A	T	A	T	A	A	T	T	A	A	A	A	A	A	T	H	T	H	T	A	A	A	A	H	A
JAX00073591	17	11556002	1	G	T	T	G	G	G	G	G	T	G	T	G	T	G	H	G	G	G	G	G	G	G	G	G	T	G	G	G	T	G	G	G	G	G	G	T	H	G	H	T	G	G	G	G	G	G
JAX00431667	17	11556165	0	T	C	C	T	C	C	C	C	C	T	C	C	C	H	C	C	C	T	T	C	H	T	C	C	C	C	T	C	C	T	C	T	C	C	H	C	C	C	H	C	H	C	C	T	C	T
JAX00431669	17	11559018	1	T	C	C	T	T	T	T	C	C	T	C	T	C	H	H	H	T	T	T	T	T	T	C	T	C	T	T	C	C	T	T	T	T	T	T	C	H	C	H	C	T	T	T	T	H	T
JAX00431670	17	11564150	0	G	T	G	G	G	G	G	T	G	G	G	G	G	H	G	H	G	G	G	G	G	G	T	G	G	G	G	T	G	G	G	G	G	G	G	G	G	T	G	G	G	G	G	G	H	G
JAX00431671	17	11568313	1	G	A	A	G	A	G	G	G	A	G	A	A	A	G	A	H	A	G	G	G	H	G	G	A	A	G	G	G	A	G	A	G	G	G	H	A	H	G	H	A	G	G	G	G	G	G
JAX00431672	17	11568479	1	G	A	G	G	A	G	G	A	G	G	G	A	G	H	H	A	A	G	G	G	H	G	A	A	G	G	G	A	G	G	A	G	G	G	H	G	G	A	G	G	G	G	G	G	H	G
JAX00073593	17	11571953	1	G	A	A	G	G	G	G	G	A	G	A	G	A	G	H	G	G	G	G	G	G	G	G	G	A	G	G	G	A	G	G	G	G	G	G	A	H	G	H	A	G	G	G	G	G	G
JAX00073594	17	11582209	0	G	A	A	G	G	G	G	G	G	G	A	G	A	G	G	G	G	G	G	G	G	G	G	G	A	G	G	G	A	G	G	G	G	G	G	G	H	G	G	G	G	G	G	G	G	G
JAX00431676	17	11585489	0	G	A	G	G	G	G	G	A	G	G	G	G	G	G	G	G	G	G	G	G	G	G	A	G	G	G	G	A	G	G	G	G	G	G	G	G	G	A	G	G	G	G	G	G	H	G
JAX00431678	17	11595691	1	C	T	C	C	C	C	C	T	C	C	C	C	C	H	C	H	C	C	C	C	C	C	T	C	C	C	C	T	C	C	C	C	C	C	C	C	C	T	C	C	C	C	C	C	H	C
JAX00431679	17	11596113	1	A	G	G	A	A	A	A	G	G	A	G	A	G	H	H	H	A	A	A	A	A	A	G	A	G	A	A	G	G	A	A	A	A	A	A	G	H	G	H	G	A	A	A	A	H	A
JAX00431680	17	11597434	1	A	G	G	A	G	A	G	G	G	A	G	G	G	H	G	G	G	A	A	G	H	A	G	G	G	A	A	G	G	A	G	A	A	G	H	G	H	G	H	G	H	A	A	A	H	A
JAX00431681	17	11609597	0	C	G	C	C	G	C	G	C	C	C	C	H	C	C	H	H	G	C	C	G	H	C	C	G	C	C	C	C	C	C	G	C	C	G	H	C	C	C	C	C	C	C	C	C	C	C
JAX00431682	17	11610452	0	A	G	G	A	G	A	G	G	G	A	G	G	G	H	G	G	G	A	A	G	H	A	G	G	G	A	A	G	G	A	G	A	A	G	H	G	H	G	H	G	H	A	A	A	H	A
JAX00073595	17	11614024	1	C	A	A	C	C	C	C	C	A	C	A	C	A	C	H	C	C	C	C	C	C	C	C	C	A	C	C	C	A	C	C	C	C	C	C	A	H	C	H	A	C	C	C	C	C	C
JAX00431683	17	11620481	0	G	A	G	G	G	G	A	G	G	G	G	G	G	G	G	G	G	G	G	A	G	G	G	G	G	G	G	G	G	G	G	G	G	A	G	G	G	G	G	G	H	G	G	G	G	G
JAX00431684	17	11620574	1	C	T	T	C	C	C	C	C	C	C	T	C	T	C	C	C	C	C	C	C	C	C	C	C	T	C	C	C	T	C	C	C	C	C	C	C	H	C	C	C	C	C	C	C	C	C
JAX00073596	17	11620620	0	T	A	A	T	T	T	T	T	T	T	A	T	A	T	T	T	T	T	T	T	T	T	T	T	A	T	T	T	A	T	T	T	T	T	T	T	H	T	T	T	T	T	T	T	T	T
JAX00073597	17	11623490	1	A	G	G	A	G	A	G	G	G	A	G	G	G	H	G	G	G	A	A	G	H	A	G	G	G	A	A	G	G	A	G	A	A	G	H	G	H	G	H	G	H	A	A	A	H	A
JAX00431687	17	11638565	1	C	A	C	C	A	C	C	C	C	C	C	A	C	C	H	H	A	C	C	C	H	C	C	A	C	C	C	C	C	C	A	C	C	C	H	C	C	C	C	C	C	C	C	C	C	C
JAX00431688	17	11643270	1	A	G	G	A	A	A	G	G	G	A	G	A	G	H	H	H	A	A	A	G	A	A	G	A	G	A	A	G	G	A	A	A	A	G	A	G	H	G	H	G	H	A	A	A	H	A
JAX00431689	17	11643366	0	G	A	A	G	G	G	G	G	G	G	A	G	A	G	G	G	G	G	G	G	G	G	G	G	A	G	G	G	A	G	G	G	G	G	G	G	H	G	G	G	G	G	G	G	G	G
JAX00431690	17	11643612	0	G	A	A	G	G	G	A	A	A	G	A	G	A	H	H	H	G	G	G	A	G	G	A	G	A	G	G	A	A	G	G	G	G	A	G	A	H	A	H	A	H	G	G	G	H	G
JAX00431691	17	11644452	0	G	A	G	G	G	G	A	G	G	G	G	G	G	G	G	G	G	G	G	A	G	G	G	G	G	G	G	G	G	G	G	G	G	A	G	G	G	G	G	G	H	G	G	G	G	G
JAX00431692	17	11646356	1	G	C	C	G	G	G	C	G	C	G	C	G	C	G	H	G	G	G	G	C	G	G	G	G	C	G	G	G	C	G	G	G	G	C	G	C	H	G	H	C	H	G	G	G	G	G
JAX00431694	17	11646713	0	C	G	C	C	C	C	C	G	C	C	C	C	C	H	C	H	C	C	C	C	C	C	G	C	C	C	C	G	C	C	C	C	C	C	C	C	C	G	C	C	C	C	C	C	H	C
JAX00431696	17	11647896	0	C	T	C	C	C	C	T	C	C	C	C	C	C	C	C	C	C	C	C	T	C	C	C	C	C	C	C	C	C	C	C	C	C	T	C	C	C	C	C	C	H	C	C	C	C	C
JAX00431697	17	11648412	0	A	G	G	A	A	A	G	G	G	A	G	A	G	H	H	H	A	A	A	G	A	A	G	A	G	A	A	G	G	A	A	A	A	G	A	G	H	G	H	G	H	A	A	A	H	A
JAX00431698	17	11648980	0	C	T	C	C	T	C	C	C	C	C	C	T	C	C	H	H	T	C	C	C	H	C	C	T	C	C	C	C	C	C	T	C	C	C	H	C	C	C	C	C	C	C	C	C	C	C
JAX00073598	17	11652356	0	C	T	T	C	C	C	C	C	C	C	T	C	H	C	C	C	C	C	C	C	C	C	C	C	T	C	C	C	T	C	C	C	C	C	C	C	H	C	C	C	C	C	C	C	C	C
JAX00073599	17	11654930	1	A	T	T	A	A	A	A	A	A	A	T	A	T	A	A	A	A	A	A	A	A	A	A	A	T	A	A	A	T	A	A	A	A	A	A	A	H	A	A	A	A	A	A	A	A	A
JAX00073600	17	11658805	0	C	A	A	C	C	C	C	C	A	C	A	C	A	C	H	C	C	C	C	C	C	C	C	C	A	C	C	C	A	C	C	C	C	C	C	A	H	C	H	A	C	C	C	C	C	C
JAX00431701	17	11675653	1	A	G	G	A	A	A	A	G	G	A	G	A	G	H	H	H	A	A	A	A	A	A	G	A	G	A	A	G	G	A	A	A	A	A	A	G	H	G	H	G	A	A	A	A	H	A
JAX00431704	17	11678044	0	C	T	T	C	T	C	C	T	T	C	T	T	T	H	T	T	T	C	C	C	H	C	T	T	T	C	C	T	T	C	T	C	C	C	H	T	H	T	H	T	C	C	C	C	H	C
JAX00431705	17	11678355	0	G	A	A	G	A	G	G	A	A	G	A	A	A	H	A	A	A	G	G	G	H	G	A	A	A	G	G	A	A	G	A	G	G	G	H	A	H	A	H	A	G	G	G	G	H	G
JAX00431706	17	11678451	0	A	G	A	A	G	A	A	G	A	A	A	G	A	H	H	G	G	A	A	A	H	A	G	G	A	A	A	G	A	A	G	A	A	A	H	A	A	G	A	A	A	A	A	A	H	A
JAX00431708	17	11681378	0	A	G	G	A	G	A	A	G	G	A	G	G	G	H	G	G	G	A	A	A	H	A	G	G	G	A	A	G	G	A	G	A	A	A	H	G	H	G	H	G	A	A	A	A	H	A
JAX00431709	17	11681607	0	C	T	C	C	T	C	C	T	C	C	C	T	C	H	H	T	T	C	C	C	H	C	T	T	C	C	C	T	C	C	T	C	C	C	H	C	C	T	C	C	C	C	C	C	H	C
JAX00431711	17	11681885	1	C	A	A	C	A	C	C	A	A	C	A	A	A	H	A	A	A	C	C	C	H	C	A	A	A	C	C	A	A	C	A	C	C	C	H	A	H	A	H	A	C	C	C	C	H	C
JAX00431712	17	11682040	0	G	C	G	G	C	G	G	G	G	G	G	C	G	G	H	C	C	G	G	G	H	G	G	C	G	G	G	G	G	G	C	G	G	G	H	G	G	G	G	G	G	G	G	G	G	G
JAX00431713	17	11682144	0	G	T	T	G	G	G	G	T	T	G	T	G	T	H	H	H	G	G	G	G	G	G	T	G	T	G	G	T	T	G	G	G	G	G	G	T	H	T	H	T	G	G	G	G	H	G
JAX00431715	17	11683767	0	G	T	G	G	G	G	G	T	G	G	G	G	G	H	G	H	G	G	G	G	G	G	T	G	G	G	G	T	G	G	G	G	G	G	G	G	G	T	G	G	G	G	G	G	H	G
JAX00431718	17	11685504	0	G	A	G	G	G	G	G	A	G	G	G	G	G	H	G	G	G	G	G	G	G	G	A	G	G	G	G	A	G	G	G	G	G	G	G	G	G	A	G	G	G	G	G	G	H	G
JAX00431719	17	11685597	0	C	A	C	C	A	C	C	A	C	C	C	A	C	H	H	A	A	C	C	C	H	C	A	A	C	C	C	A	C	C	A	C	C	C	H	C	C	A	C	C	C	C	C	C	H	C
JAX00431724	17	11691424	1	T	C	C	T	T	T	T	T	T	T	C	T	C	T	T	T	T	T	T	T	T	T	T	T	C	T	T	T	C	T	T	T	T	T	T	T	H	T	T	T	T	T	T	T	T	T
JAX00431725	17	11694629	0	G	A	A	G	G	G	G	G	A	G	A	G	A	G	H	G	G	G	G	G	G	G	G	G	A	G	G	G	A	G	G	G	G	G	G	A	H	G	H	A	G	G	G	G	G	G
JAX00431727	17	11700534	0	A	T	A	A	A	T	A	A	A	T	A	A	A	A	A	A	A	T	T	A	H	A	A	A	A	T	T	A	A	T	A	T	T	A	H	A	H	A	H	A	H	T	T	T	H	A
JAX00431728	17	11700593	1	G	A	G	G	G	G	G	A	G	G	G	G	G	H	G	H	G	G	G	G	G	G	A	G	G	G	G	A	G	G	G	G	G	G	G	G	G	A	G	G	G	G	G	G	H	G
JAX00431729	17	11701686	1	T	C	T	T	T	T	T	C	T	T	T	T	T	H	T	H	T	T	T	T	T	T	C	T	T	T	T	C	T	T	T	T	T	T	T	T	T	C	T	T	T	T	T	T	H	T
JAX00431730	17	11702251	0	C	T	C	C	C	C	C	C	C	T	C	C	C	C	C	C	C	T	T	C	H	C	C	C	C	C	T	C	C	T	C	T	C	C	H	C	C	C	H	C	H	C	C	T	C	C
JAX00431731	17	11703117	0	A	G	A	A	A	A	A	G	G	A	A	A	A	H	H	H	A	A	A	A	A	A	G	A	A	A	A	G	A	A	A	A	A	A	A	G	A	G	H	G	A	A	A	A	H	A
JAX00431732	17	11703187	0	T	G	T	T	T	T	T	G	T	T	T	T	T	H	T	T	T	T	T	T	T	T	G	T	T	T	T	G	T	T	T	T	T	T	T	T	T	G	T	T	T	T	T	T	T	T
JAX00431733	17	11709002	0	C	T	C	C	C	T	C	C	C	T	C	C	C	C	C	C	C	T	T	C	H	C	C	C	C	T	T	C	C	T	C	T	T	C	H	C	H	C	H	C	H	T	T	T	H	C
JAX00431734	17	11709860	1	C	G	C	C	C	G	C	C	C	G	C	C	C	C	C	C	C	G	G	C	H	C	C	C	C	G	G	C	C	G	C	G	G	C	H	C	H	C	H	C	H	G	G	G	H	C
JAX00431736	17	11712675	1	C	T	T	C	C	C	C	T	T	C	T	C	T	H	H	H	C	C	C	C	C	C	T	C	T	C	C	T	T	C	C	C	C	C	C	T	H	T	H	T	C	C	C	C	H	C
JAX00431737	17	11712891	0	A	G	A	A	A	G	A	A	A	G	A	A	A	A	A	A	A	G	G	A	H	A	A	A	A	G	G	A	A	G	A	G	G	A	H	A	G	A	H	A	H	G	G	G	H	A
JAX00431739	17	11713485	1	G	A	G	G	G	A	G	G	G	A	G	G	G	G	G	G	G	A	A	G	H	G	G	G	G	A	A	G	G	A	G	A	A	G	H	G	H	G	H	G	H	A	A	A	H	G
JAX00431743	17	11724208	0	A	G	G	A	A	G	A	G	G	G	G	A	G	H	H	H	A	G	G	A	H	A	G	A	G	G	G	G	G	G	A	G	G	A	H	G	G	G	G	G	H	G	G	G	G	A
JAX00431744	17	11724322	1	G	A	G	G	G	G	G	G	A	G	G	G	G	G	H	G	G	G	G	G	G	G	G	G	G	G	G	G	G	G	G	G	G	G	G	A	G	G	H	A	G	G	G	G	G	G
JAX00073604	17	11728032	0	T	C	C	T	T	C	T	C	C	C	C	T	C	H	H	H	T	C	C	T	H	T	C	T	C	C	C	C	C	C	T	C	C	T	H	C	C	C	C	C	H	C	C	C	C	T
JAX00073605	17	11734364	0	G	A	A	G	A	A	G	A	A	G	A	A	A	H	A	A	A	G	G	G	H	G	A	A	A	A	G	A	A	G	A	G	A	G	H	A	A	A	H	A	G	A	A	G	A	G
JAX00431746	17	11735423	1	T	A	A	T	A	A	T	A	A	T	A	A	A	H	A	A	A	T	T	T	H	T	A	A	A	A	T	A	A	T	A	T	A	T	H	A	A	A	H	A	T	A	A	T	A	T
JAX00431748	17	11738186	0	A	G	G	A	G	G	A	G	G	A	G	G	G	H	G	G	G	A	A	A	H	A	G	G	G	G	A	G	G	A	G	A	G	A	H	G	G	G	H	G	A	G	G	A	G	A
JAX00431749	17	11738974	0	C	T	C	C	T	T	C	C	C	C	C	T	C	C	H	H	T	C	C	C	H	C	C	T	C	T	C	C	C	C	T	C	T	C	H	C	H	C	C	C	C	T	T	C	H	C
JAX00431751	17	11741209	0	A	G	G	A	G	G	A	G	G	G	G	G	G	H	G	G	G	G	G	A	G	A	G	G	G	G	G	G	G	G	G	G	G	A	G	G	G	G	G	G	A	G	G	G	G	A
JAX00073606	17	11741266	1	G	A	A	G	G	G	G	A	G	G	A	G	A	H	G	H	G	G	G	G	G	G	A	G	A	G	G	A	A	G	G	G	G	G	G	G	H	A	G	G	G	G	G	G	H	G
JAX00431752	17	11743385	1	C	T	T	C	C	C	C	T	C	C	T	C	T	H	C	H	C	C	C	C	C	C	T	C	T	C	C	T	T	C	C	C	C	C	C	C	H	T	C	C	C	C	C	C	H	C
JAX00431753	17	11743619	1	C	G	G	C	C	C	C	G	G	C	G	C	G	H	H	H	C	C	C	C	C	C	G	C	G	C	C	G	G	C	C	C	C	C	C	G	H	G	H	G	C	C	C	C	H	C
JAX00431754	17	11743998	1	G	A	A	G	G	G	G	A	A	G	A	G	A	H	H	H	G	G	G	G	G	G	A	G	A	G	G	A	A	G	G	G	G	G	G	A	H	A	H	A	G	G	G	G	H	G
JAX00431755	17	11744384	0	G	A	G	G	G	G	G	G	G	A	G	G	G	G	G	G	G	A	A	G	H	G	G	G	G	G	A	G	G	A	G	A	G	G	H	G	G	G	H	G	G	G	G	A	G	G
JAX00431757	17	11754088	1	T	G	T	T	T	G	T	T	T	T	T	T	T	T	T	T	T	T	T	T	T	T	T	T	T	G	T	T	T	T	T	T	G	T	T	T	H	T	T	T	T	G	G	T	H	T
JAX00431758	17	11754130	1	T	C	T	T	C	C	T	T	T	T	T	C	T	T	H	H	C	T	T	T	H	T	T	C	T	C	T	T	T	T	C	T	C	T	H	T	H	T	T	T	T	C	C	T	H	T
JAX00431759	17	11754208	0	T	G	G	T	G	G	T	G	T	T	G	G	G	H	H	G	G	T	T	T	H	T	G	G	G	G	T	G	G	T	G	T	G	T	H	T	G	G	T	T	T	G	G	T	G	T
JAX00431760	17	11755091	1	A	G	A	A	A	G	A	A	A	A	A	A	A	A	A	A	A	A	A	A	A	A	A	A	A	G	A	A	A	A	A	A	G	A	A	A	H	A	A	A	A	G	G	A	H	A
JAX00431761	17	11755322	1	T	C	T	T	C	C	T	T	T	T	T	C	T	T	H	H	C	T	T	T	H	T	T	C	T	C	T	T	T	T	C	T	C	T	H	T	H	T	T	T	T	C	C	T	H	T
JAX00431762	17	11759283	0	G	A	G	G	A	G	G	G	G	G	G	A	G	G	H	H	A	G	G	G	H	G	G	A	G	G	G	G	G	G	A	G	G	G	H	G	G	G	G	G	G	G	G	G	G	G
JAX00431763	17	11759959	1	A	G	G	A	G	G	G	G	G	G	G	G	G	H	G	G	G	G	G	G	G	A	G	G	G	G	G	G	G	G	G	G	G	G	G	G	G	G	G	G	G	G	G	G	G	A
JAX00431765	17	11761060	0	G	A	G	G	A	G	G	G	G	G	H	A	G	G	A	A	A	H	G	G	A	G	G	A	G	G	G	G	G	H	A	G	G	G	A	G	G	G	G	G	G	G	G	G	G	G
JAX00431766	17	11762041	0	G	A	G	G	A	G	G	G	G	G	G	A	G	G	H	H	A	G	G	G	H	G	G	A	G	G	G	G	G	G	A	G	G	G	H	G	G	G	G	G	G	G	G	G	G	G
JAX00431767	17	11765645	1	A	G	G	A	A	A	A	G	G	A	G	A	G	H	H	H	A	A	A	A	A	A	G	A	G	A	A	G	G	A	A	A	A	A	A	G	H	G	H	G	A	A	A	A	H	A
JAX00431771	17	11770285	1	A	C	C	A	C	C	A	C	C	A	C	C	C	H	C	C	C	A	A	A	H	A	C	C	C	C	A	C	C	A	C	A	C	A	H	C	C	C	H	C	A	C	C	A	C	A
JAX00431772	17	11770353	0	T	C	T	T	T	T	T	T	C	T	T	T	T	T	H	T	T	T	T	T	T	T	T	T	T	T	T	T	T	T	T	T	T	T	T	C	T	T	H	C	T	T	T	T	T	T
JAX00431773	17	11770736	1	T	C	C	T	C	C	T	C	C	T	C	C	C	H	C	C	C	T	T	T	H	T	C	C	C	C	T	C	C	T	C	T	C	T	H	C	C	C	H	C	T	C	C	T	C	T
JAX00431774	17	11774078	0	C	T	C	C	C	C	C	C	T	C	C	C	C	C	H	C	C	C	C	C	C	C	C	C	C	C	C	C	C	C	C	C	C	C	C	T	C	C	H	T	C	C	C	C	C	C
JAX00431775	17	11775760	1	A	G	G	A	A	A	A	G	G	A	G	A	G	H	H	H	A	A	A	A	A	A	G	A	G	A	A	G	G	A	A	A	A	A	A	G	H	G	H	G	A	A	A	A	H	A
JAX00431776	17	11775974	0	C	T	C	C	C	C	C	T	C	C	C	C	C	H	C	H	C	C	C	C	C	C	T	C	C	C	C	T	C	C	C	C	C	C	C	C	C	T	C	C	C	C	C	C	H	C
JAX00073607	17	11778308	1	A	T	T	A	A	T	A	T	T	A	T	A	T	H	H	H	A	A	A	A	A	A	T	A	T	T	A	T	T	A	A	A	T	A	A	T	T	T	H	T	A	T	T	A	T	A
JAX00073608	17	11778534	0	A	G	G	A	A	A	A	G	G	A	G	A	G	H	H	H	A	A	A	A	A	A	G	A	G	A	A	G	G	A	A	A	A	A	A	G	H	G	H	G	A	A	A	A	H	A
JAX00431777	17	11780381	1	A	G	G	A	G	A	A	G	G	A	G	G	G	H	G	G	G	A	A	A	H	A	G	G	G	A	A	G	G	A	G	A	A	A	H	G	H	G	H	G	A	A	A	A	H	A
JAX00073609	17	11780771	0	C	T	T	C	C	C	C	T	T	C	T	C	T	H	H	H	C	C	C	C	C	C	T	C	T	C	C	T	T	C	C	C	C	C	C	T	H	T	H	T	C	C	C	C	H	C
JAX00431781	17	11787279	1	T	C	T	T	T	C	T	T	T	T	T	T	T	T	T	T	T	T	T	T	T	T	T	T	T	C	T	T	T	T	T	T	C	T	T	T	H	T	T	T	T	C	C	T	H	T
JAX00431783	17	11797347	0	T	A	T	T	T	A	T	T	T	T	T	T	T	T	T	T	T	T	T	T	T	T	T	T	T	A	T	T	T	T	T	T	A	T	T	T	H	T	T	T	T	A	A	T	H	T
JAX00431784	17	11799367	0	A	G	G	A	A	A	A	G	G	A	G	A	G	H	H	H	A	A	A	A	A	A	G	A	G	A	A	G	G	A	A	A	A	A	A	G	H	G	H	G	A	A	A	A	H	A
JAX00431785	17	11803239	1	G	C	G	G	C	G	G	G	G	G	G	C	G	G	H	H	C	G	G	G	H	G	G	C	G	G	G	G	G	G	C	G	G	G	H	G	G	G	G	G	G	G	G	G	G	G
JAX00431789	17	11803885	1	G	A	G	G	G	A	G	G	G	G	G	G	G	G	G	G	G	G	G	G	G	G	G	G	G	A	G	G	G	G	G	G	A	G	G	G	H	G	G	G	G	A	A	G	H	G
JAX00073610	17	11810068	1	T	C	C	T	T	T	T	C	C	T	C	T	C	H	H	H	T	T	T	T	T	T	C	T	C	T	T	C	C	T	T	T	T	T	T	C	H	C	H	C	T	T	T	T	H	T
JAX00073611	17	11816793	0	A	T	A	A	T	T	A	A	A	T	A	T	A	A	H	H	T	T	T	A	T	A	A	T	A	T	T	A	A	T	T	T	T	A	T	A	H	A	H	A	A	T	T	T	H	A
JAX00431792	17	11829773	1	T	C	T	T	C	C	T	T	T	T	T	C	T	T	H	H	C	T	T	T	H	T	T	C	T	C	T	T	T	T	C	T	C	T	H	T	H	T	T	T	T	C	C	T	H	T
JAX00431793	17	11829971	1	C	T	T	C	T	T	C	T	T	T	T	T	T	H	T	T	T	T	T	C	T	C	T	T	T	T	T	T	T	T	T	T	T	C	T	T	T	T	T	T	C	T	T	T	T	C
JAX00431794	17	11832017	1	C	T	C	C	T	T	C	C	C	T	C	T	C	C	H	H	T	T	T	C	T	C	C	T	C	T	T	C	C	T	T	T	T	C	T	C	H	C	H	C	C	T	T	T	H	C
JAX00431796	17	11832204	0	G	A	G	G	G	G	G	A	G	G	G	G	G	H	G	H	G	G	G	G	G	G	A	G	G	G	G	A	G	G	G	G	G	G	G	G	G	A	G	G	G	G	G	G	H	G
JAX00431799	17	11834894	1	T	C	T	T	T	T	T	T	T	C	T	T	T	T	T	T	T	C	C	T	H	T	T	T	T	T	C	T	T	C	T	C	T	T	H	T	T	T	H	T	T	T	T	C	T	T
JAX00431801	17	11835215	0	C	T	C	C	C	C	C	C	T	C	C	C	C	C	H	C	C	C	C	C	C	C	C	C	C	C	C	C	C	C	C	C	C	C	C	T	C	C	H	T	C	C	C	C	C	C
JAX00431803	17	11836585	0	G	A	G	G	G	G	G	G	G	A	G	G	G	G	G	G	G	A	A	G	H	G	G	G	G	G	A	G	G	A	G	A	G	G	H	G	G	G	H	G	G	G	G	A	G	G
JAX00073612	17	11836636	0	C	T	T	C	T	T	C	T	T	T	T	T	T	H	T	T	T	T	T	C	T	C	T	T	T	T	T	T	T	T	T	T	T	C	T	T	T	T	T	T	C	T	T	T	T	C
JAX00431804	17	11836835	1	A	T	T	A	A	T	A	T	T	T	T	A	T	H	H	H	A	T	T	A	H	A	T	A	T	T	T	T	T	T	A	T	T	A	H	T	T	T	T	T	A	T	T	T	T	A
JAX00431805	17	11837065	1	A	G	A	A	A	A	G	A	A	A	A	A	A	A	A	A	A	A	A	G	A	A	A	A	A	A	A	A	A	A	A	A	A	G	A	A	A	A	A	A	G	A	A	A	A	A
JAX00431806	17	11837697	0	G	A	A	G	G	G	G	G	G	A	A	G	A	G	G	G	G	A	A	G	H	G	G	G	A	G	A	G	A	A	G	A	G	G	H	G	H	G	H	G	G	G	G	A	G	G
JAX00431807	17	11837746	1	G	A	G	G	G	A	G	G	A	G	G	G	G	G	H	G	G	G	G	G	G	G	G	G	G	A	G	G	G	G	G	G	A	G	G	A	H	G	H	A	G	A	A	G	H	G
JAX00431808	17	11837969	0	A	G	A	A	A	A	A	A	A	G	A	A	A	A	A	A	A	G	G	A	H	A	A	A	A	A	G	A	A	G	A	G	A	A	H	A	A	A	H	A	A	A	A	G	A	A
JAX00431810	17	11840405	1	G	T	T	G	G	G	G	T	G	G	T	G	T	H	G	H	G	G	G	G	G	G	T	G	T	G	G	T	T	G	G	G	G	G	G	G	H	T	G	G	G	G	G	G	H	G
JAX00073613	17	11847304	1	A	T	T	A	A	A	A	A	T	A	T	A	T	A	H	A	A	A	A	A	A	A	A	A	T	A	A	A	T	A	A	A	A	A	A	T	H	A	H	T	A	A	A	A	A	A
JAX00431812	17	11847617	0	G	A	A	G	G	G	G	A	A	G	A	G	A	H	H	H	G	H	G	G	G	G	A	G	A	G	G	A	A	G	G	G	G	G	G	A	H	A	G	A	G	G	G	G	H	G
JAX00431813	17	11848544	0	G	A	G	G	A	G	A	G	G	A	G	A	G	G	H	H	A	A	A	A	A	G	G	A	G	G	A	G	G	A	A	A	G	A	A	G	G	G	H	G	A	G	G	A	G	G
JAX00431814	17	11849634	0	C	T	T	C	C	C	C	T	T	C	T	C	T	H	H	H	C	C	C	C	C	C	T	C	T	C	C	T	T	C	C	C	C	C	C	T	H	T	H	T	C	C	C	C	H	C
JAX00431815	17	11850145	0	G	A	G	G	G	G	G	A	G	G	G	G	G	H	G	G	G	G	G	G	G	G	A	G	G	G	G	A	G	G	G	G	G	G	G	G	G	A	G	G	G	G	G	G	H	G
JAX00073614	17	11851589	0	A	G	G	A	A	A	G	G	G	A	G	A	G	H	H	H	A	A	A	G	A	A	G	A	G	A	A	G	G	A	A	A	A	G	A	G	H	G	H	G	G	A	A	A	H	A
JAX00431819	17	11851814	0	G	A	A	G	G	G	G	G	A	G	A	G	A	G	G	G	G	G	G	G	G	G	G	G	A	G	G	G	A	G	G	G	G	G	G	A	H	G	H	A	G	G	G	G	G	G
JAX00073615	17	11869055	1	T	C	C	T	T	T	T	C	C	T	C	T	C	H	H	H	T	T	T	T	T	T	C	T	C	T	T	C	C	T	T	T	T	T	T	C	H	C	H	C	T	T	T	T	H	T
JAX00431820	17	11875722	0	G	A	G	G	A	G	A	A	G	A	G	A	G	H	H	A	A	A	A	A	A	G	A	A	G	G	A	A	G	A	A	A	G	A	A	G	G	A	H	G	A	G	G	A	H	G
JAX00431821	17	11875860	0	C	T	T	C	C	C	C	C	T	C	T	C	T	C	H	C	C	C	C	C	C	C	C	C	T	C	C	C	T	C	C	C	C	C	C	T	H	C	H	T	C	C	C	C	C	C
JAX00431822	17	11877103	1	G	A	A	G	G	G	G	G	G	G	A	G	A	G	G	G	G	G	G	G	G	G	G	G	A	G	G	G	A	G	G	G	G	G	G	G	H	G	G	G	G	G	G	G	G	G
JAX00431824	17	11877523	0	C	T	C	C	T	C	T	C	C	T	C	T	C	C	H	H	T	T	T	T	T	C	C	T	C	C	T	C	C	T	T	T	C	T	T	C	C	C	H	C	T	C	C	T	C	C
JAX00431825	17	11877547	0	T	C	C	T	C	T	C	C	C	C	C	C	C	H	C	C	C	C	C	C	C	T	C	C	C	T	C	C	C	C	C	C	T	C	C	C	T	C	C	C	C	T	T	C	H	T
JAX00431827	17	11878526	0	T	C	C	T	C	T	C	T	C	C	C	C	C	T	C	H	C	C	C	C	C	T	T	C	C	T	C	T	C	C	C	C	T	C	C	C	H	T	C	C	C	T	T	C	T	T
JAX00431828	17	11885482	0	C	T	T	C	T	C	T	T	T	T	T	T	T	H	T	T	T	T	T	T	T	C	T	T	T	C	T	T	T	T	T	T	C	T	T	T	H	T	T	T	T	C	C	T	H	C
JAX00431829	17	11885718	0	G	A	G	G	A	G	A	G	G	A	G	A	G	G	H	H	A	A	A	A	A	G	G	A	G	G	A	G	G	A	A	A	G	A	A	G	G	G	H	G	A	G	G	A	G	G
JAX00073616	17	11893675	1	A	T	T	A	A	A	A	A	T	A	T	A	T	A	H	A	A	A	A	A	A	A	A	A	T	A	A	A	T	A	A	A	A	A	A	T	H	A	H	T	A	A	A	A	A	A
JAX00073617	17	11897252	1	C	T	T	C	C	C	C	T	T	C	T	C	T	H	H	H	C	C	C	C	C	C	T	C	T	C	C	T	T	C	C	C	C	C	C	T	H	T	H	T	C	C	C	C	H	C
JAX00431832	17	11899979	1	T	C	C	T	T	T	T	C	C	T	C	T	C	H	H	H	T	T	T	T	T	T	C	T	C	T	T	C	C	T	T	T	T	T	T	C	H	C	H	C	T	T	T	T	H	T
JAX00431833	17	11900062	1	C	A	A	C	C	C	C	A	A	C	A	C	A	H	H	H	C	C	C	C	C	C	A	C	A	C	C	A	A	C	C	C	C	C	C	A	H	A	H	A	C	C	C	C	H	C
JAX00073618	17	11903229	0	A	G	G	A	G	A	G	G	G	G	G	G	G	H	G	G	G	G	G	G	G	A	G	G	G	A	G	G	G	G	G	G	A	G	G	G	H	G	G	G	G	A	A	G	H	A
JAX00431834	17	11911294	1	C	T	T	C	C	C	C	T	T	C	T	C	T	H	H	H	C	C	C	C	C	C	T	C	T	C	C	T	T	C	C	C	C	C	C	T	H	T	H	T	C	C	C	C	H	C
JAX00431835	17	11911322	0	T	C	C	T	T	T	T	C	C	T	C	T	C	H	H	H	T	T	T	T	T	T	C	T	C	T	T	C	C	T	T	T	T	T	T	C	H	C	H	C	T	T	T	T	H	T
JAX00210469	17	11936939	1	A	G	A	A	A	A	A	G	A	A	A	A	A	H	A	H	A	A	A	A	A	A	G	A	A	A	A	G	A	A	A	A	A	A	A	A	A	G	A	A	A	A	A	A	H	A
JAX00073619	17	11937134	0	G	A	A	G	G	G	G	G	G	G	A	G	A	G	G	G	G	G	G	G	G	G	G	G	A	G	G	G	A	G	G	G	G	G	G	G	H	G	G	G	G	G	G	G	G	G
JAX00431838	17	11948487	1	T	C	C	T	C	T	C	C	C	C	C	C	C	H	C	C	C	C	C	C	C	T	C	C	C	T	C	C	C	C	C	C	T	C	C	C	H	C	C	C	C	T	T	C	H	T
JAX00431839	17	11949319	0	T	C	C	T	T	T	C	C	C	T	C	T	C	H	H	H	T	T	T	C	T	T	C	T	C	T	T	C	C	T	T	T	T	C	T	C	H	C	H	C	C	T	T	T	H	T
JAX00431840	17	11949350	1	T	C	C	T	T	T	C	C	C	T	C	T	C	H	H	H	T	T	T	C	T	T	C	T	C	T	T	C	C	T	T	T	T	C	T	C	H	C	H	C	C	T	T	T	H	T
JAX00431845	17	11956913	1	T	C	C	T	T	T	T	T	T	T	C	T	C	T	T	T	T	T	T	T	T	T	T	T	C	T	T	T	C	T	T	T	T	T	T	T	H	T	T	T	T	T	T	T	T	T
JAX00431846	17	11957173	1	T	C	C	T	T	C	T	C	C	C	C	T	C	H	H	H	T	C	C	T	H	T	C	T	C	C	C	C	C	C	T	C	C	T	H	C	C	C	C	C	T	C	C	C	C	T
JAX00431847	17	11958039	1	C	T	C	C	C	T	C	C	C	C	C	C	C	C	C	C	C	C	C	C	C	C	C	C	C	T	C	C	C	C	C	C	T	C	C	C	H	C	C	C	C	T	T	C	H	C
JAX00431849	17	11958410	1	A	C	C	A	A	C	A	C	C	C	C	A	C	H	H	H	A	C	C	A	H	A	C	A	C	C	C	C	C	C	A	C	C	A	H	C	C	C	C	C	A	C	C	C	C	A
JAX00073622	17	11968609	0	T	C	C	T	T	T	T	C	C	T	C	T	C	H	H	H	T	T	T	T	T	T	C	T	C	T	T	C	C	T	T	T	T	T	T	C	H	C	H	C	T	T	T	T	H	T
JAX00073623	17	11972831	1	T	C	C	T	T	T	T	C	C	C	C	T	C	H	H	H	T	C	C	T	H	T	C	T	C	T	C	C	C	C	T	C	T	T	H	C	H	C	C	C	T	T	T	C	H	T
JAX00073624	17	11973762	1	A	G	G	A	A	A	A	A	G	G	G	A	G	A	H	A	A	G	G	A	H	A	A	A	G	A	G	A	G	G	A	G	A	A	H	G	H	A	G	G	A	A	A	G	A	A
JAX00431854	17	11975107	1	C	T	T	C	C	C	C	C	T	C	T	C	T	C	H	C	C	C	C	C	C	C	C	C	T	C	C	C	T	C	C	C	C	C	C	T	H	C	H	T	C	C	C	C	C	C
JAX00431860	17	11992077	0	T	C	C	T	T	T	T	C	C	T	C	T	C	H	H	T	T	T	T	T	T	T	C	T	C	T	T	C	C	T	T	T	T	T	T	C	H	C	H	C	T	T	T	T	H	T
JAX00431861	17	11992498	1	C	T	T	C	C	C	C	C	T	C	T	C	T	C	H	C	C	C	C	C	C	C	C	C	T	C	C	C	T	C	C	C	C	C	C	T	H	C	H	T	C	C	C	C	C	C
JAX00431863	17	11994939	1	A	G	A	A	G	A	G	A	A	A	A	G	A	A	H	G	G	A	A	G	H	G	A	G	A	A	A	A	A	A	G	A	A	G	H	A	A	A	A	A	G	A	A	A	A	A
JAX00431865	17	11997460	1	T	C	C	T	C	T	C	C	C	C	C	C	C	H	C	C	C	C	C	C	C	C	C	C	C	T	C	C	C	C	C	C	T	C	C	C	H	C	C	C	C	T	T	C	H	T
JAX00431868	17	12000616	0	C	T	T	C	C	C	C	C	C	C	T	C	T	C	C	C	C	C	C	C	C	C	C	C	T	C	C	C	T	C	C	C	C	C	C	C	H	C	C	C	C	C	C	C	C	C
JAX00431869	17	12007312	0	A	G	G	A	G	G	G	G	G	G	G	G	G	H	G	G	G	G	G	G	G	G	G	G	G	G	G	G	G	G	G	G	G	G	G	G	G	G	G	G	G	G	G	G	G	A
JAX00073625	17	12008033	1	A	G	G	A	A	A	A	G	G	A	G	A	G	H	H	A	A	A	A	A	A	A	G	A	G	A	A	G	G	A	A	A	A	A	A	G	H	G	H	G	A	A	A	A	H	A
JAX00431870	17	12011488	1	C	T	C	C	C	C	C	C	C	T	C	C	C	C	C	C	C	T	T	C	H	C	C	C	C	C	T	C	C	T	C	T	C	C	H	C	C	C	H	C	C	C	C	T	C	C
JAX00073626	17	12012669	0	G	A	A	G	A	A	A	G	A	A	A	A	A	G	A	A	A	A	A	A	A	A	G	A	A	A	A	G	A	A	A	A	A	A	A	A	A	G	A	A	A	A	A	A	H	G
JAX00073627	17	12012756	1	G	A	A	G	A	A	A	G	A	A	A	A	A	G	A	A	A	A	A	A	A	A	G	A	A	A	A	G	A	A	A	A	A	A	A	A	A	G	A	A	A	A	A	A	H	G
JAX00431872	17	12043578	1	T	C	C	T	C	C	C	C	C	T	C	C	C	H	C	C	C	T	T	C	H	C	C	C	C	C	T	C	C	T	C	T	C	C	H	C	C	C	H	C	C	C	C	T	C	T
JAX00431873	17	12044153	1	G	A	A	G	G	G	G	G	A	G	A	G	A	G	H	G	G	G	G	G	G	G	G	G	A	G	G	G	A	G	G	G	G	G	G	A	H	G	H	A	G	G	G	G	G	G
JAX00431874	17	12044313	0	C	T	T	C	T	T	T	T	T	C	T	T	T	H	T	T	T	C	H	T	H	T	T	T	T	T	C	T	T	C	T	C	T	T	H	T	T	T	C	T	T	T	T	C	T	C
JAX00431877	17	12053834	0	T	C	T	T	T	T	T	C	T	T	T	T	T	H	T	T	T	T	T	T	T	T	C	T	T	T	T	C	T	T	T	T	T	T	T	T	T	C	T	T	T	T	T	T	H	T
JAX00073628	17	12054646	0	C	T	C	C	T	C	T	C	C	C	C	T	C	C	H	T	T	C	C	T	H	T	C	T	C	C	C	C	C	C	T	C	C	T	H	C	C	C	C	C	T	C	C	C	C	C
JAX00431878	17	12056604	0	C	A	C	C	C	A	C	C	C	C	C	C	C	C	C	C	C	C	C	C	C	C	C	C	C	A	C	C	C	C	C	C	A	C	C	C	H	C	C	C	C	A	A	C	H	C
JAX00073629	17	12060207	1	T	C	C	T	T	T	T	C	C	T	C	T	C	H	H	T	T	T	T	T	T	T	C	T	C	T	T	C	C	T	T	T	T	T	T	C	H	C	H	C	T	T	T	T	H	T
JAX00431879	17	12060276	1	G	T	G	G	T	G	T	G	G	G	G	T	G	G	H	T	T	G	G	T	H	T	G	T	G	G	G	G	G	G	T	G	G	T	H	G	G	G	G	G	T	G	G	G	G	G
JAX00188356	17	12069037	0	G	A	A	G	A	A	A	A	A	G	A	A	A	H	A	A	A	G	G	A	H	A	A	A	A	A	G	A	A	G	A	G	A	A	H	A	A	A	H	A	A	A	A	G	A	G
JAX00073630	17	12069106	0	C	A	A	C	C	C	C	C	A	C	A	C	A	C	H	C	C	C	C	C	C	C	C	C	A	C	C	C	A	C	C	C	C	C	C	A	H	C	H	A	C	C	C	C	C	C
JAX00431883	17	12071038	0	G	A	A	G	G	A	G	A	A	G	A	G	A	H	H	G	G	G	G	G	G	G	A	G	A	A	G	A	A	G	G	G	A	G	G	A	A	A	H	A	G	A	A	G	A	G
JAX00431887	17	12075968	1	C	T	C	C	T	T	T	T	C	C	C	T	C	H	H	T	T	C	C	T	H	T	T	T	C	T	C	T	C	C	T	C	T	T	H	C	H	T	C	C	T	T	T	C	T	C
JAX00431888	17	12076237	0	G	T	G	G	G	G	G	G	T	G	G	G	G	G	H	G	G	G	G	G	G	G	G	G	G	G	G	G	G	G	G	G	G	G	G	T	G	G	H	T	G	G	G	G	G	G
JAX00431890	17	12077008	0	C	T	C	C	C	C	C	C	C	T	C	C	C	C	C	C	C	T	T	C	H	C	C	C	C	C	T	C	C	T	C	T	C	C	H	C	C	C	H	C	C	C	C	T	C	C
JAX00431891	17	12077084	1	A	G	G	A	A	A	A	A	G	G	G	A	G	A	H	A	A	G	G	A	H	A	A	A	G	A	G	A	G	G	A	G	A	A	H	G	H	A	G	G	A	A	A	G	A	A
JAX00431892	17	12077377	0	C	A	C	C	C	C	C	C	C	A	C	C	C	C	C	C	C	A	A	C	H	C	C	C	C	C	A	C	C	A	C	A	C	C	H	C	C	C	H	C	C	C	C	A	C	C
JAX00431893	17	12077507	0	A	C	C	A	A	A	A	A	C	C	C	A	C	A	H	A	A	C	C	A	H	A	A	A	C	A	C	A	C	C	A	C	A	A	H	C	H	A	C	C	A	A	A	C	A	A
JAX00431894	17	12080689	0	A	T	T	A	A	A	A	T	T	T	T	A	T	H	H	A	A	T	T	A	H	A	T	A	T	A	T	T	T	T	A	T	A	A	H	T	H	T	T	T	A	A	A	T	H	A
JAX00431895	17	12080875	0	A	G	G	A	A	A	A	G	G	G	G	A	G	H	H	A	A	G	G	A	H	A	G	A	G	A	G	G	G	G	A	G	A	A	H	G	H	G	G	G	A	A	A	G	H	A
JAX00073631	17	12085560	0	C	T	T	C	C	C	C	C	C	C	T	C	T	C	C	C	C	C	C	C	C	C	C	C	T	C	C	C	T	C	C	C	C	C	C	C	H	C	C	C	C	C	C	C	C	C
JAX00431896	17	12085619	1	C	T	T	C	C	C	C	C	C	C	T	C	T	C	C	C	C	C	C	C	C	C	C	C	T	C	C	C	T	C	C	C	C	C	C	C	H	C	C	C	C	C	C	C	C	C
JAX00073632	17	12086648	0	G	A	A	G	G	G	G	G	A	G	A	G	A	G	H	G	G	G	G	G	G	G	G	G	A	G	G	G	A	G	G	G	G	G	G	A	H	G	H	A	G	G	G	G	G	G
JAX00431899	17	12087839	1	C	T	T	C	C	T	C	C	T	T	T	C	T	C	H	C	C	T	T	C	H	C	C	C	T	T	T	C	T	T	C	T	T	C	H	T	T	C	T	T	C	T	T	T	H	C
JAX00431900	17	12090961	1	A	G	A	A	A	G	A	A	A	G	A	A	A	A	A	A	A	G	G	A	H	A	A	A	A	G	G	A	A	G	A	G	G	A	H	A	H	A	H	A	A	G	G	G	H	A
JAX00431901	17	12092026	0	A	T	A	A	A	T	A	A	A	A	A	A	A	A	A	A	A	A	A	A	A	A	A	A	A	T	A	A	A	A	A	A	T	A	A	A	H	A	A	A	A	T	T	A	H	A
JAX00431902	17	12092128	0	G	A	G	G	G	G	G	A	G	A	G	G	G	H	G	G	G	A	A	G	H	G	A	G	G	G	A	A	G	A	G	A	G	G	H	G	G	A	H	G	G	G	G	A	H	G
JAX00431903	17	12092640	0	G	A	A	G	G	A	G	A	A	G	A	G	A	H	H	G	G	G	G	G	G	G	A	G	A	A	G	A	A	G	G	G	A	G	G	A	A	A	H	A	G	A	A	G	A	G
JAX00431904	17	12096550	0	T	C	C	T	T	C	T	C	C	C	C	T	C	H	H	T	T	C	C	T	H	T	C	T	C	C	C	C	C	C	T	C	C	T	H	C	C	C	C	C	T	C	C	C	C	T
JAX00431905	17	12096596	0	C	A	A	C	C	A	C	A	A	A	A	C	A	H	H	C	C	A	A	C	H	C	A	C	A	A	A	A	A	A	C	A	A	C	H	A	A	A	A	A	C	A	A	A	A	C
JAX00073633	17	12098287	1	T	C	C	T	T	C	T	C	C	C	C	T	C	H	H	T	T	C	C	T	H	T	C	T	C	C	C	C	C	C	T	C	C	T	H	C	C	C	C	C	T	C	C	C	C	T
JAX00431906	17	12099549	0	C	G	C	C	C	C	C	G	C	C	C	C	C	H	C	C	C	C	C	C	C	C	G	C	C	C	C	G	C	C	C	C	C	C	C	C	C	G	C	C	C	C	C	C	H	C
JAX00431907	17	12099652	1	A	G	G	A	A	G	A	G	G	G	G	A	G	H	H	A	A	G	G	A	H	A	G	A	G	G	G	G	G	G	A	G	G	A	H	G	G	G	G	G	A	G	G	G	G	A
JAX00431910	17	12105561	1	G	C	C	G	G	G	G	G	G	G	C	G	C	G	G	G	G	G	G	G	G	G	G	G	C	G	G	G	C	G	G	G	G	G	G	G	H	G	G	G	G	G	G	G	G	G
JAX00431911	17	12106715	1	A	G	G	A	A	G	A	G	G	G	G	A	G	H	H	A	A	G	G	A	H	A	G	A	G	G	G	G	G	G	A	G	G	A	H	G	G	G	G	G	A	G	G	G	G	A
JAX00431913	17	12108752	0	G	A	A	G	G	G	G	G	G	G	A	G	A	G	G	G	G	G	G	G	G	G	G	G	A	G	G	H	A	G	G	G	G	G	G	G	H	G	G	G	G	G	G	G	G	G
JAX00431915	17	12113090	1	A	G	A	A	A	A	A	G	G	G	A	A	A	H	H	A	A	G	G	A	H	A	G	A	A	A	G	G	A	G	A	G	A	A	H	G	A	G	G	G	A	A	A	G	H	A
JAX00431916	17	12114667	1	G	A	G	G	G	G	G	A	G	A	G	G	G	H	G	G	G	A	A	G	H	G	A	G	G	G	A	A	G	A	G	A	G	G	H	G	G	A	H	G	G	G	G	A	H	G
JAX00431917	17	12117816	1	A	G	G	A	A	G	A	G	G	G	G	A	G	H	H	A	A	G	G	A	H	A	G	A	G	G	G	G	G	G	A	G	G	A	H	G	G	G	G	G	A	G	G	G	G	A
JAX00431918	17	12119103	1	A	G	G	A	A	A	A	A	A	A	G	A	G	A	A	A	A	A	A	A	A	A	A	A	G	A	A	A	G	A	A	A	A	A	A	A	H	A	A	A	A	A	A	A	A	A
JAX00431919	17	12119568	1	G	A	G	G	G	G	G	G	G	A	G	G	G	G	G	G	G	A	A	G	H	G	G	G	G	G	A	G	G	A	G	A	G	G	H	G	G	G	H	G	G	G	G	A	G	G
JAX00431920	17	12120936	1	C	T	C	C	C	C	C	C	T	C	C	C	C	C	H	C	C	C	C	C	C	C	C	C	C	C	C	C	C	C	C	C	C	C	C	T	C	C	H	T	C	C	C	C	C	C
JAX00431921	17	12121385	1	A	C	A	A	A	A	A	A	C	A	A	A	A	A	H	A	A	A	A	A	A	A	A	A	A	A	A	A	A	A	A	A	A	A	A	C	A	A	H	C	A	A	A	A	A	A
JAX00431922	17	12121714	1	C	T	C	C	C	C	C	C	C	T	C	C	C	C	C	C	C	T	T	C	H	C	C	C	C	C	T	C	C	T	C	T	C	C	H	C	C	C	H	C	C	C	C	T	C	C
JAX00431924	17	12124008	1	C	T	T	C	C	C	C	C	T	T	T	C	T	C	H	C	C	T	T	C	H	C	C	C	T	C	T	C	T	T	C	T	C	C	H	T	H	C	T	T	C	C	C	T	C	C
JAX00431925	17	12124186	0	C	T	T	C	C	C	C	C	T	T	T	C	T	C	H	C	C	T	T	C	H	C	C	C	T	C	T	C	T	T	C	T	C	C	H	T	H	C	T	T	C	C	C	T	C	C
JAX00431928	17	12136202	0	G	A	G	G	G	A	G	G	G	G	G	G	G	G	G	G	G	G	G	G	G	G	G	G	G	A	G	G	G	G	G	G	A	G	G	G	H	G	G	G	G	A	A	G	H	G
JAX00431930	17	12137983	0	G	A	A	G	G	G	G	G	A	G	A	G	A	G	H	G	G	G	G	G	G	G	G	G	A	G	G	G	A	G	G	G	G	G	G	A	H	G	H	A	G	G	G	G	G	G
JAX00073634	17	12140038	1	T	C	C	T	T	T	T	T	C	T	C	T	C	T	H	T	T	T	T	T	T	T	T	T	C	T	T	T	C	T	T	T	T	T	T	C	H	T	H	C	T	T	T	T	T	T
JAX00073635	17	12141512	1	T	C	C	T	T	T	T	T	C	T	C	T	C	T	H	T	T	T	T	T	T	T	T	T	C	T	T	T	C	T	T	T	T	T	T	C	H	T	H	C	T	T	T	T	T	T
JAX00073636	17	12148387	0	C	T	T	C	C	C	C	C	T	C	T	C	T	C	H	C	C	C	C	C	C	C	C	C	T	C	C	C	T	C	C	C	C	C	C	T	H	C	H	T	C	C	C	C	C	C
JAX00431934	17	12171370	1	G	A	A	G	G	G	G	G	G	G	A	G	A	G	G	G	G	G	G	G	G	G	G	G	A	G	G	G	A	G	G	G	G	G	G	G	H	G	G	G	G	G	G	G	G	G
JAX00431935	17	12175025	0	T	C	T	T	T	T	T	T	C	C	T	T	T	T	H	T	T	C	C	T	H	T	T	T	T	T	C	T	T	C	T	C	T	T	H	C	T	T	C	C	T	T	T	C	T	T
JAX00431937	17	12178875	0	A	G	A	A	A	A	A	G	A	A	A	A	A	H	A	A	A	A	A	A	A	A	G	A	A	A	A	G	A	A	A	A	A	A	A	A	A	G	A	A	A	A	A	A	H	A
JAX00431938	17	12180048	1	G	A	G	G	A	G	G	G	G	G	G	A	G	G	H	A	A	G	G	G	H	A	G	A	G	G	G	G	G	G	A	G	G	G	H	G	G	G	G	G	G	G	G	G	G	G
JAX00073637	17	12181279	0	A	G	G	A	A	A	A	A	A	A	G	A	G	A	A	A	A	A	A	A	A	A	A	A	G	A	A	A	G	A	A	A	A	A	A	A	H	A	A	A	A	A	A	A	A	A
JAX00073638	17	12181785	1	G	A	A	G	G	G	G	G	A	G	A	G	A	G	H	G	G	G	G	G	G	G	G	G	A	G	G	G	A	G	G	G	G	G	G	A	H	G	H	A	G	G	G	G	G	G
JAX00431940	17	12187704	1	C	A	C	C	C	C	C	C	A	C	C	C	C	C	H	C	C	C	C	C	C	C	C	C	C	C	C	C	C	C	C	C	C	C	C	A	C	C	H	A	C	C	C	C	C	C
JAX00073639	17	12189873	1	G	A	A	G	G	G	G	A	A	G	A	G	A	H	H	G	G	G	G	G	G	G	A	G	A	G	G	A	A	G	G	G	G	G	G	A	H	A	H	A	G	G	G	G	H	G
JAX00431941	17	12190128	1	T	C	C	T	T	T	T	C	C	C	C	T	C	H	H	T	T	C	C	T	H	T	C	T	C	T	C	C	C	C	T	C	T	T	H	C	H	C	C	C	T	T	T	C	H	T
JAX00431947	17	12200316	1	C	T	T	C	C	C	C	C	C	C	T	C	T	C	C	C	C	C	C	C	C	C	C	C	T	C	C	C	T	C	C	C	C	C	C	C	H	C	C	C	C	C	C	C	C	C
JAX00431949	17	12201870	0	G	C	G	G	G	G	G	G	G	C	G	G	G	G	G	G	G	C	C	G	C	G	G	G	G	G	C	G	G	C	G	C	G	G	C	G	G	G	C	G	G	G	G	C	G	G
JAX00073640	17	12216932	1	G	A	A	G	G	G	G	G	A	G	A	G	A	G	H	G	G	G	G	G	G	G	G	G	A	G	G	G	A	G	G	G	G	G	G	A	H	G	H	A	G	G	G	G	G	G
JAX00431951	17	12229725	0	G	T	T	G	G	G	G	T	T	G	T	G	T	H	H	G	G	G	G	G	G	G	T	G	T	G	G	T	T	G	G	G	G	G	G	T	H	T	H	T	G	G	G	G	H	G
JAX00073641	17	12229804	1	T	G	G	T	T	T	T	T	T	T	G	T	G	T	T	T	T	T	T	T	T	T	T	T	G	T	T	T	G	T	T	T	T	T	T	T	H	T	T	T	T	T	T	T	T	T
JAX00073642	17	12230060	1	C	T	T	C	C	C	C	C	C	C	T	C	T	C	C	C	C	C	C	C	C	C	C	C	T	C	C	C	T	C	C	C	C	C	C	C	H	C	C	C	C	C	C	C	C	C
JAX00431953	17	12234467	1	T	C	C	T	T	T	T	T	T	T	C	T	C	T	T	T	T	T	T	T	T	T	T	T	C	T	T	T	C	T	T	T	T	T	T	T	H	T	T	T	T	T	T	T	T	T
JAX00431954	17	12234955	0	T	C	C	T	T	T	T	C	C	C	C	T	C	H	H	T	T	C	C	T	H	T	C	T	C	T	C	C	C	C	T	C	T	T	H	C	H	C	C	C	T	T	T	C	H	T
JAX00431956	17	12249624	0	A	G	G	A	A	A	A	G	G	G	G	A	G	H	H	A	A	G	G	A	H	A	G	A	G	A	G	G	G	G	A	G	A	A	H	G	H	G	G	G	A	A	A	G	H	A
JAX00431957	17	12249880	0	C	T	C	C	C	C	C	T	C	C	C	C	C	H	C	C	C	C	C	C	C	C	H	C	C	C	C	T	C	C	C	C	C	C	C	C	C	T	C	C	C	C	C	C	H	C
JAX00431958	17	12250125	0	T	C	C	T	T	T	T	C	C	C	C	T	C	H	H	T	T	C	C	T	H	T	C	T	C	T	C	C	C	C	T	C	T	T	H	C	H	C	C	C	T	T	T	C	H	T
JAX00431959	17	12250356	0	C	T	T	C	C	C	C	T	C	C	H	C	T	H	C	C	C	C	C	C	C	C	T	C	T	C	C	T	T	C	C	C	C	C	C	C	H	T	C	C	C	C	C	C	H	C
JAX00431960	17	12252156	1	T	C	C	T	T	T	T	C	C	T	C	T	C	H	H	T	T	T	T	T	T	T	C	T	C	T	T	C	C	T	T	T	T	T	T	C	H	C	H	C	T	T	T	T	H	T
JAX00431961	17	12252856	0	A	G	G	A	A	A	A	G	A	A	G	A	G	H	A	A	A	A	A	A	A	A	G	A	G	A	A	G	G	A	A	A	A	A	A	A	H	G	A	A	A	A	A	A	H	A
JAX00431962	17	12252953	0	C	T	T	C	C	C	C	C	C	C	T	C	T	C	C	C	C	C	C	C	C	C	C	C	T	C	C	C	T	C	C	C	C	C	C	C	H	C	C	C	C	C	C	C	C	C
JAX00431967	17	12256212	1	C	T	C	C	C	C	C	T	T	C	C	C	C	H	H	C	C	C	C	C	C	C	T	C	C	C	C	T	C	C	C	C	C	C	C	T	C	T	H	T	C	C	C	C	H	C
JAX00431968	17	12259863	0	A	G	A	A	G	A	G	A	G	A	A	G	A	A	G	G	G	A	A	G	H	G	A	G	A	A	A	A	A	A	G	A	A	G	H	G	A	A	H	G	G	A	A	A	A	A
JAX00431969	17	12260782	0	T	C	T	T	C	C	C	C	C	T	T	C	T	H	C	C	C	T	T	C	H	C	C	C	T	C	T	C	T	T	C	T	C	C	H	C	H	C	H	C	C	C	C	T	C	T
JAX00073645	17	12261840	1	G	T	G	G	T	G	T	G	G	G	G	T	G	G	H	T	T	G	G	T	H	T	G	T	G	G	G	G	G	G	T	G	G	T	H	G	G	G	G	G	T	G	G	G	G	G
JAX00431971	17	12263055	1	G	A	G	G	G	G	G	A	G	G	G	G	G	H	G	G	G	G	G	G	G	G	A	G	G	G	G	A	G	G	G	G	G	G	G	G	G	A	G	G	G	G	G	G	H	G
JAX00431972	17	12263150	0	G	C	G	G	G	G	G	C	G	G	G	G	G	H	G	G	G	G	G	G	G	G	C	G	G	G	G	C	G	G	G	G	G	G	G	G	G	C	G	G	G	G	G	G	H	G
JAX00431974	17	12277099	0	T	G	T	T	T	T	T	G	G	T	T	T	T	H	H	T	T	T	T	T	T	T	G	T	T	T	T	G	T	T	T	T	T	T	T	G	T	G	H	G	T	T	T	T	H	T
JAX00431975	17	12277239	0	A	G	A	A	A	A	A	A	G	A	A	A	A	A	H	A	A	A	A	A	A	A	A	A	A	A	A	A	A	A	A	A	A	A	A	G	A	A	H	G	A	A	A	A	A	A
JAX00431976	17	12277415	1	G	A	G	G	G	G	G	A	A	G	G	G	G	H	H	G	G	G	G	G	G	G	A	G	G	G	G	A	G	G	G	G	G	G	G	A	G	A	H	A	G	G	G	G	H	G
JAX00431977	17	12284850	1	A	G	A	A	A	G	A	G	G	A	A	A	A	H	H	A	A	A	A	A	A	A	G	A	A	G	A	G	A	A	A	A	G	A	A	G	H	G	H	G	A	G	G	A	G	A
JAX00431978	17	12285624	1	C	T	C	C	C	T	C	T	T	C	C	C	C	H	H	C	C	C	C	C	C	C	T	C	C	T	C	T	C	C	C	C	T	C	C	T	H	T	H	T	C	T	T	C	T	C
JAX00431979	17	12286035	1	C	T	C	C	C	C	C	T	T	C	C	C	C	H	H	C	C	C	C	C	C	C	T	C	C	C	C	T	C	C	C	C	C	C	C	T	C	T	H	T	C	C	C	C	H	C
JAX00431980	17	12286880	1	T	C	T	T	T	C	T	C	T	T	T	T	T	H	T	T	T	T	T	T	T	T	C	T	T	C	T	C	T	T	T	T	C	T	T	T	H	C	T	T	T	C	C	T	C	T
JAX00431981	17	12286934	1	T	C	T	T	T	C	T	T	T	T	T	T	T	T	T	T	T	T	T	T	T	T	T	T	T	C	T	T	T	T	T	T	C	T	T	T	H	T	T	T	T	C	C	T	H	T
JAX00431982	17	12295755	1	G	T	G	G	G	G	G	G	T	G	G	G	G	G	H	G	G	G	G	G	G	G	G	G	G	G	G	G	G	G	G	G	G	G	G	T	G	G	H	T	G	G	G	G	G	G
JAX00431983	17	12296669	0	G	A	G	G	G	G	G	A	G	G	G	G	G	H	G	G	G	G	G	G	G	G	A	G	G	G	G	A	G	G	G	G	G	G	G	G	G	A	G	G	G	G	G	G	H	G
JAX00210472	17	12297773	0	A	C	A	A	A	A	A	C	C	A	A	A	A	H	H	A	A	A	A	A	A	A	C	A	A	A	A	C	A	A	A	A	A	A	A	C	A	C	H	C	A	A	A	A	H	A
JAX00431985	17	12301572	1	G	A	G	G	G	G	G	G	A	G	G	G	G	G	H	G	G	G	G	G	G	G	G	G	G	G	G	G	G	G	G	G	G	G	G	A	G	G	H	A	G	G	G	G	G	G
JAX00431986	17	12302413	1	C	T	C	C	C	T	C	C	T	C	C	C	C	C	H	C	C	C	C	C	C	C	C	C	C	T	C	C	C	C	C	C	T	C	C	T	H	C	H	T	C	T	T	C	H	C
JAX00431987	17	12302447	0	C	T	C	C	C	T	C	C	C	C	C	C	C	C	C	C	C	C	C	C	C	C	C	C	C	T	C	C	C	C	C	C	T	C	C	C	H	C	C	C	C	T	T	C	H	C
JAX00431989	17	12302662	1	C	T	C	C	C	T	C	C	C	C	C	C	C	C	C	C	C	C	C	C	C	C	C	C	C	T	C	C	C	C	C	C	T	C	C	C	H	C	C	C	C	T	T	C	H	C
JAX00431990	17	12306176	0	C	T	C	C	C	T	C	C	C	C	C	C	C	C	C	C	C	C	C	C	C	C	C	C	C	T	C	C	C	C	C	C	T	C	C	C	H	C	C	C	C	T	T	C	H	C
JAX00073647	17	12308596	0	G	A	G	G	A	G	A	G	A	G	G	A	G	G	A	A	A	G	G	A	H	A	H	A	G	G	G	H	G	G	A	G	G	A	H	A	G	H	A	A	A	G	G	G	G	G
JAX00073648	17	12311950	0	T	A	T	T	A	T	A	A	A	T	T	A	T	H	A	A	A	T	T	A	H	A	A	A	T	T	T	A	T	T	A	T	T	A	H	A	T	A	H	A	A	T	T	T	H	T
JAX00431992	17	12313602	0	T	G	T	T	T	T	T	T	G	T	T	T	T	T	H	T	T	T	T	T	T	T	T	T	T	T	T	T	T	T	T	T	T	T	T	G	T	T	H	G	T	T	T	T	T	T
JAX00431994	17	12318507	0	T	C	T	T	C	T	C	T	C	T	T	C	T	T	C	C	C	T	T	C	H	C	T	C	T	T	T	T	T	T	C	T	T	C	H	C	T	T	H	C	C	T	T	T	T	T
JAX00073649	17	12322515	1	T	A	T	T	A	T	A	T	T	T	T	A	T	T	H	A	A	T	T	A	H	A	T	A	T	T	T	T	T	T	A	T	T	A	H	T	T	T	T	T	A	T	T	T	T	T
JAX00431995	17	12322801	0	C	T	C	C	C	C	C	C	T	C	C	C	C	C	H	C	C	C	C	C	C	C	C	C	C	C	C	C	C	C	C	C	C	C	C	T	C	C	H	T	C	C	C	C	C	C
JAX00073650	17	12322837	0	A	C	A	A	C	A	C	A	A	A	A	C	A	A	H	C	C	A	A	C	H	C	A	C	A	A	A	A	A	A	C	A	A	C	H	A	A	A	A	A	C	A	A	A	A	A
JAX00431996	17	12322960	1	C	T	C	C	C	C	C	T	T	C	C	C	C	H	H	C	C	C	C	C	C	C	T	C	C	C	C	T	C	C	C	C	C	C	C	T	C	T	H	T	C	C	C	C	H	C
JAX00431998	17	12325029	1	C	T	C	C	T	C	T	T	T	C	C	T	C	H	T	T	T	C	C	T	H	T	T	T	C	C	C	T	C	C	T	C	C	T	H	T	C	T	H	T	T	C	C	C	H	C
JAX00073651	17	12347743	1	A	G	A	A	G	G	G	G	G	A	A	G	A	H	G	G	G	A	A	G	H	G	G	G	A	G	A	G	A	A	G	A	G	G	H	G	H	G	H	G	G	G	G	A	G	A
JAX00210473	17	12356798	0	C	T	C	C	C	C	C	C	T	C	C	C	C	C	H	C	C	C	C	C	C	C	C	C	C	C	C	C	C	C	C	C	C	C	C	T	C	C	H	T	C	C	C	C	C	C
JAX00210474	17	12356874	1	C	T	C	C	C	C	C	C	T	C	C	C	C	C	H	C	C	C	C	C	C	C	C	C	C	C	C	C	C	C	C	C	C	C	C	T	C	C	H	T	C	C	C	C	C	C
JAX00432000	17	12362312	0	G	T	G	G	T	T	T	G	G	G	G	T	G	G	H	T	T	G	G	T	H	T	G	T	G	T	G	G	G	G	T	G	T	T	H	G	H	G	G	G	T	T	T	G	H	G
JAX00432002	17	12363105	1	G	A	G	G	G	G	G	G	A	G	G	G	G	G	H	G	G	G	G	G	G	G	G	G	G	G	G	G	G	G	G	G	G	G	G	A	G	G	H	A	G	G	G	G	G	G
JAX00432006	17	12372648	1	A	G	A	A	A	G	A	A	A	A	A	A	A	A	A	A	A	A	A	A	A	A	A	A	A	G	A	A	A	A	A	A	G	A	A	A	H	A	A	A	A	G	G	A	H	A
JAX00432008	17	12374203	0	C	T	C	C	C	C	C	T	C	C	C	C	C	H	C	C	C	C	C	C	C	C	T	C	C	C	C	T	C	C	C	C	C	C	C	C	C	T	C	C	C	C	C	C	H	C
JAX00432011	17	12379047	0	T	A	T	T	A	A	A	A	A	T	T	A	T	T	A	A	A	T	T	A	H	A	A	A	T	A	T	A	T	T	A	T	H	A	H	A	H	A	H	A	A	A	A	T	A	T
JAX00432012	17	12379309	0	A	G	A	A	A	A	A	G	G	A	A	A	A	H	H	A	A	A	A	A	A	A	G	A	A	A	A	G	A	A	A	A	A	A	A	G	A	G	G	G	A	A	A	A	H	A
JAX00432013	17	12380953	1	G	A	G	G	A	G	A	G	A	G	G	A	G	G	A	A	A	G	G	A	H	A	G	A	G	G	G	G	G	G	A	G	G	A	H	A	G	G	H	A	A	G	G	G	G	G
JAX00432014	17	12381285	0	T	C	T	T	C	T	C	T	C	T	T	C	T	T	C	C	C	T	T	C	H	C	T	C	T	T	T	T	T	T	C	T	T	C	H	C	T	T	H	C	C	T	T	T	T	T
JAX00432015	17	12384120	0	C	T	C	C	T	T	T	T	T	C	C	T	C	C	T	T	T	C	C	T	H	T	T	T	C	T	C	T	C	C	T	C	T	T	H	T	C	T	H	T	T	T	T	C	T	C
JAX00432016	17	12385391	0	T	A	T	T	A	T	A	T	T	T	T	A	T	T	H	A	A	T	T	A	H	A	T	A	T	T	T	T	T	T	A	T	T	A	H	T	T	T	T	T	A	T	T	T	T	T
JAX00073653	17	12385559	1	T	G	T	T	G	T	G	T	T	T	T	G	T	T	H	G	G	T	T	G	H	G	T	G	T	T	T	T	T	T	G	T	T	G	H	T	T	T	T	T	G	T	T	T	T	T
JAX00073654	17	12390326	0	T	C	T	T	C	T	C	T	C	T	H	C	T	T	C	C	C	T	T	C	H	C	T	C	T	T	T	T	T	T	C	T	T	C	H	C	T	T	H	C	C	T	T	T	T	T
JAX00432018	17	12403119	0	T	C	T	T	T	T	T	T	C	T	T	T	T	T	H	T	T	T	T	T	T	T	T	T	T	T	T	T	T	T	T	T	T	T	T	C	T	T	H	C	T	T	T	T	T	T
JAX00432019	17	12416205	1	G	A	G	G	G	A	G	G	G	G	G	G	G	G	G	G	G	G	G	G	G	G	G	G	G	A	G	G	G	G	G	G	A	G	G	G	H	G	G	G	G	A	A	G	H	G
JAX00432022	17	12417539	0	C	T	C	C	C	T	C	C	C	C	H	C	C	C	C	C	C	C	C	C	C	C	C	C	C	T	C	C	C	C	C	C	T	C	C	C	H	C	C	C	C	T	T	C	H	C
JAX00432023	17	12417654	1	G	A	G	G	A	A	A	A	A	G	G	A	G	H	A	A	A	G	G	A	H	A	A	A	G	A	G	A	G	G	A	G	A	A	H	A	H	A	H	A	A	A	A	G	A	G
JAX00432024	17	12417734	0	G	A	G	G	G	G	G	A	G	G	G	G	G	H	G	G	G	G	G	G	G	G	A	G	G	G	G	A	G	G	G	G	G	G	G	G	G	A	G	G	G	G	G	G	H	G
JAX00073656	17	12419250	1	C	T	C	C	T	C	T	C	C	C	C	T	C	C	H	T	T	C	C	T	H	T	C	T	C	C	C	C	C	C	T	C	C	T	H	C	C	C	C	C	T	C	C	C	C	C
JAX00432026	17	12420154	1	T	C	T	T	T	T	T	C	C	T	T	T	T	H	H	T	T	T	T	T	T	T	C	T	T	T	T	C	T	T	T	T	T	T	T	C	T	C	H	C	T	T	T	T	H	T
JAX00073657	17	12421283	0	G	A	G	G	A	A	A	G	G	G	G	A	G	G	H	A	A	G	G	A	H	A	G	A	G	A	G	G	G	G	A	G	A	A	H	G	H	G	G	G	A	A	A	G	H	G
JAX00432027	17	12422085	0	T	C	T	T	C	C	C	C	C	T	T	C	T	H	C	C	C	T	T	C	H	C	C	C	T	C	T	C	T	T	C	T	C	C	H	C	H	C	H	C	C	C	C	T	C	T
JAX00432028	17	12422540	1	C	T	C	C	C	C	C	T	T	C	C	C	C	H	H	C	C	C	C	C	C	C	T	C	C	C	C	T	C	C	C	C	C	C	C	T	C	T	H	T	C	C	C	C	H	C
JAX00432029	17	12422814	1	G	A	G	G	G	G	G	G	A	G	G	G	G	G	H	G	G	G	G	G	G	G	G	G	G	G	G	G	G	G	G	G	G	G	G	A	G	G	H	A	G	G	G	G	G	G
JAX00432031	17	12452071	0	C	T	C	C	C	C	C	T	C	C	C	C	C	C	C	C	C	C	C	C	C	C	T	C	C	C	C	T	C	C	C	C	C	C	C	C	C	H	C	C	C	C	C	C	H	C
JAX00073658	17	12453626	0	G	A	G	G	A	A	A	G	G	G	G	A	G	G	H	A	A	G	G	A	H	A	G	A	G	A	G	G	G	G	A	G	A	A	H	G	H	G	G	G	A	A	A	G	H	G
JAX00073659	17	12454550	0	A	G	A	A	G	G	G	A	A	A	A	G	A	A	H	G	G	A	A	G	H	G	A	G	A	G	A	A	A	A	G	A	G	G	A	A	H	A	A	A	G	G	G	A	H	A
JAX00432034	17	12456608	0	A	G	A	A	A	A	A	G	G	A	A	A	A	H	H	A	A	A	A	A	A	A	G	A	A	A	A	G	A	A	A	A	A	A	A	G	A	G	H	G	A	A	A	A	H	A
JAX00073660	17	12475031	0	A	G	A	A	G	G	G	G	G	A	A	G	A	H	G	G	G	A	A	G	H	G	G	G	A	G	A	G	A	A	G	A	G	G	H	G	H	G	H	G	G	G	G	A	G	A
JAX00432036	17	12482419	0	C	T	C	C	C	C	C	C	T	C	C	C	C	C	H	C	C	C	C	C	C	C	C	C	C	C	C	C	C	C	C	C	C	C	C	T	C	C	H	T	C	C	C	C	C	C
JAX00432037	17	12482834	0	C	T	C	C	T	T	T	C	C	C	C	T	C	C	H	T	T	C	H	T	H	T	C	T	C	T	C	C	C	C	T	C	T	T	H	C	H	C	C	C	T	T	T	C	H	C
JAX00073661	17	12488780	0	G	A	G	G	A	A	A	G	G	G	G	A	G	G	H	A	A	G	G	A	H	A	G	A	G	A	G	G	G	G	A	G	A	A	H	G	H	G	G	G	A	A	A	G	H	G
JAX00073662	17	12503609	0	T	A	T	T	A	A	A	T	T	T	T	A	T	T	H	A	A	T	T	A	H	A	T	A	T	A	T	T	T	T	A	T	A	A	H	T	H	T	T	T	A	A	A	T	H	T
JAX00432038	17	12510498	0	T	C	T	T	T	T	T	C	T	T	T	T	T	H	T	T	T	T	T	T	T	T	C	T	T	T	T	C	T	T	T	T	T	T	T	T	T	C	T	T	T	T	T	T	H	T
JAX00073664	17	12521556	0	C	T	C	C	T	T	T	T	T	C	C	T	C	H	T	T	T	C	C	T	H	T	T	T	C	T	C	T	C	C	T	C	T	T	H	T	H	T	H	T	T	T	T	C	T	C
JAX00432043	17	12530033	1	G	A	G	G	G	G	G	A	A	A	G	G	G	H	H	G	G	A	A	G	H	G	A	G	G	G	A	A	G	A	G	A	G	G	H	A	G	A	H	A	G	G	G	A	H	G
JAX00432044	17	12530150	0	C	G	C	C	C	C	C	C	G	C	C	C	C	C	H	C	C	C	C	C	C	C	C	C	C	C	C	C	C	C	C	C	C	C	C	G	C	C	H	G	C	C	C	C	C	C
JAX00432045	17	12530446	0	A	G	A	A	A	A	A	G	G	A	A	A	A	H	H	A	A	A	A	A	A	A	G	A	A	A	A	G	A	A	A	A	A	A	A	G	A	G	H	G	A	A	A	A	H	A
JAX00432049	17	12542855	0	T	C	T	T	T	T	T	T	T	C	T	T	T	T	T	T	T	C	C	T	T	T	T	T	T	T	C	T	T	C	T	C	T	T	H	T	T	T	T	T	T	T	T	C	T	T
JAX00432050	17	12546990	0	C	A	C	C	C	C	C	A	C	C	C	C	C	H	C	C	C	C	C	C	C	C	A	C	C	C	C	A	C	C	C	C	C	C	C	C	C	A	C	C	C	C	C	C	H	C
JAX00432051	17	12565161	1	G	A	G	G	G	G	G	G	A	G	G	G	G	G	H	G	G	G	G	G	G	G	G	G	G	G	G	G	G	G	G	G	G	G	G	A	G	G	H	A	G	G	G	G	G	G
JAX00432052	17	12565459	0	T	G	T	T	T	T	T	G	G	T	H	H	H	G	H	T	T	H	H	T	T	T	G	T	T	T	T	G	T	T	T	T	T	T	T	G	T	G	H	G	T	T	T	T	H	T
JAX00432053	17	12565601	1	G	A	G	G	G	G	G	G	A	G	G	G	G	G	H	G	G	G	G	G	G	G	G	G	G	G	G	G	G	G	G	G	G	G	G	A	G	G	H	A	G	G	G	G	G	G
JAX00432054	17	12572150	0	A	T	A	A	A	A	A	T	T	A	A	A	A	H	H	A	A	A	A	A	A	A	T	A	A	A	A	T	A	A	A	A	A	A	A	T	A	T	H	T	A	A	A	A	H	A
JAX00432058	17	12606377	0	C	T	C	C	C	C	C	C	T	C	C	C	C	C	H	C	C	C	C	C	C	C	C	C	C	C	C	C	C	C	C	C	C	C	C	T	C	C	H	T	C	C	C	C	C	C
JAX00432059	17	12606399	1	A	T	A	A	A	A	A	T	A	A	A	A	A	H	A	A	A	A	A	A	A	A	T	A	A	A	A	T	A	A	A	A	A	A	A	A	A	T	A	A	A	A	A	A	H	A
JAX00073671	17	12623422	1	A	T	A	A	A	T	A	T	T	A	A	A	A	H	H	A	A	A	A	A	A	A	T	A	A	T	A	T	A	A	A	A	T	A	A	T	H	T	H	T	A	T	T	A	T	A
JAX00432062	17	12625514	0	A	G	A	A	A	A	A	A	G	A	A	A	A	A	H	A	A	A	A	A	A	A	A	A	A	A	A	A	A	A	A	A	A	A	A	G	A	A	H	G	A	A	A	A	A	A
JAX00432063	17	12625532	1	C	T	C	C	C	T	C	C	C	C	C	C	C	C	C	C	C	C	C	C	C	C	C	C	C	T	C	C	C	C	C	C	T	C	C	C	H	C	C	C	C	T	T	C	H	C
JAX00432064	17	12626403	1	G	C	G	G	G	C	G	G	G	G	G	G	G	G	G	G	G	G	G	G	G	G	G	G	G	C	G	G	G	G	G	G	C	G	G	G	H	G	G	G	G	C	C	G	H	G
JAX00432065	17	12633289	0	C	G	C	C	C	C	C	G	C	C	C	C	C	H	C	C	C	C	C	C	C	C	G	C	C	C	C	G	C	C	C	C	C	C	C	C	C	G	C	C	C	C	C	C	H	C
JAX00073675	17	12662983	1	C	T	C	C	C	T	C	T	C	C	C	C	C	H	C	C	C	C	C	C	C	C	T	C	C	T	C	T	C	C	C	C	T	C	C	C	H	T	C	C	C	T	T	C	T	C
JAX00432067	17	12663249	0	C	T	C	C	C	T	C	C	T	C	C	C	C	C	T	C	C	C	C	C	C	C	C	C	C	H	C	C	C	C	C	C	H	C	C	T	C	C	T	T	C	T	T	C	H	C
JAX00432068	17	12663711	1	T	G	T	T	T	G	T	G	G	T	T	T	T	H	H	T	T	T	T	T	T	T	G	T	T	G	T	G	T	T	T	T	G	T	T	G	H	G	G	G	T	G	G	T	G	T
JAX00432069	17	12684177	0	T	C	T	T	T	T	T	T	C	T	T	T	T	T	H	T	T	T	T	T	T	T	T	T	T	T	T	T	T	T	T	T	T	T	T	C	T	T	C	C	T	T	T	T	T	T
JAX00073676	17	12692531	1	T	A	T	T	T	A	T	A	A	T	T	T	T	H	H	T	T	T	T	T	T	T	A	T	T	A	T	A	T	T	T	T	A	T	T	A	H	A	A	A	T	A	A	T	A	T
JAX00073677	17	12692815	1	A	G	A	A	A	G	A	G	G	A	A	A	A	H	H	A	A	A	A	A	A	A	G	A	A	G	A	G	A	A	A	A	G	A	A	G	H	G	G	G	A	G	G	A	G	A
JAX00073678	17	12693156	1	T	A	T	T	T	A	T	A	A	T	T	T	T	H	H	T	T	T	T	T	T	T	A	T	T	A	T	A	T	T	T	T	A	T	T	A	H	A	A	A	T	A	A	T	A	T
JAX00210482	17	12705574	0	T	G	T	T	T	T	T	G	G	T	T	T	T	H	H	T	T	T	T	T	T	T	G	T	T	T	T	G	T	T	T	T	T	T	T	G	T	G	H	G	T	T	T	T	H	T
JAX00210483	17	12705611	0	C	T	C	C	C	C	C	C	T	C	C	C	C	C	H	C	C	C	C	C	C	C	C	C	C	C	C	C	C	C	C	C	C	C	C	T	C	C	H	T	C	C	C	C	C	C
JAX00210484	17	12705696	0	C	G	C	C	C	C	C	C	G	C	C	C	C	C	H	C	C	C	C	C	C	C	C	C	C	C	C	C	C	C	C	C	C	C	C	G	C	C	H	G	C	C	C	C	C	C
JAX00432071	17	12721085	1	A	G	A	A	A	A	A	G	G	A	A	A	A	H	H	A	A	A	A	A	A	A	G	A	A	A	A	G	A	A	A	A	A	A	A	G	A	G	H	G	A	A	A	A	H	A
JAX00432072	17	12721149	0	A	G	A	A	A	A	A	G	G	A	A	A	A	H	H	A	A	A	A	A	A	A	G	A	A	A	A	G	A	A	A	A	A	A	A	G	A	G	H	G	A	A	A	A	H	A
JAX00432073	17	12722312	0	G	A	G	G	G	G	G	A	G	G	G	G	G	H	G	G	G	G	G	G	G	G	A	G	G	G	G	H	G	G	G	G	H	G	G	G	G	A	G	G	G	G	G	G	H	G
JAX00432074	17	12727674	0	C	T	C	C	C	C	C	C	T	C	C	C	C	C	H	C	C	C	C	C	C	C	C	C	C	C	C	C	C	C	C	C	C	C	C	T	C	C	H	T	C	C	C	C	C	C
JAX00073679	17	12731721	1	G	A	A	G	A	G	A	G	G	G	A	A	A	G	H	A	A	G	G	A	H	A	G	A	A	G	G	G	A	G	A	G	G	A	H	G	H	G	G	G	A	G	G	G	G	G
JAX00432076	17	12732256	0	G	A	G	G	G	A	G	G	G	G	G	G	G	G	G	G	G	G	G	G	G	G	G	G	G	A	G	G	G	G	G	G	A	G	G	G	H	G	G	G	G	A	A	G	H	G
JAX00432078	17	12733948	1	T	C	T	T	T	C	T	C	C	T	T	T	T	H	H	T	T	T	T	T	T	T	C	T	T	C	T	C	T	T	T	T	C	T	T	C	H	C	H	C	T	C	C	T	C	T
JAX00432080	17	12744172	1	T	C	T	T	T	C	T	C	T	T	T	T	T	H	T	T	T	T	T	T	T	T	C	T	T	C	T	C	T	T	T	T	C	T	T	T	H	C	T	T	T	C	C	T	C	T
JAX00432082	17	12744717	0	C	G	C	C	C	C	C	G	G	C	C	C	C	H	H	C	C	C	C	C	C	C	G	C	C	C	C	G	C	C	C	C	C	C	C	G	C	G	H	G	C	C	C	C	H	C
JAX00432086	17	12765795	1	G	A	G	G	G	G	G	G	A	G	G	G	G	G	H	G	G	G	G	G	G	G	G	G	G	G	G	G	G	G	G	G	G	G	G	A	G	G	H	A	G	G	G	G	G	G
JAX00073682	17	12766108	1	G	A	G	G	G	A	G	G	A	G	G	G	G	G	H	G	G	G	G	G	G	G	G	G	G	A	G	G	G	G	G	G	A	G	G	A	H	G	H	A	G	A	A	G	H	G
JAX00073683	17	12766681	1	A	C	A	A	A	C	A	A	A	A	A	A	A	A	A	A	A	A	A	A	A	A	A	A	A	C	A	A	A	A	A	A	C	A	A	A	H	A	A	A	A	C	C	A	H	A
JAX00432087	17	12767852	1	T	C	C	C	C	C	C	T	T	C	C	C	C	H	H	C	C	C	C	C	C	C	T	C	C	C	C	T	C	C	C	C	C	C	C	T	C	T	H	T	C	C	C	C	H	C
JAX00432088	17	12768604	0	C	A	C	C	C	A	C	C	C	C	C	C	C	C	C	C	C	C	C	C	C	C	C	C	C	H	C	C	C	C	H	C	H	C	C	C	H	C	C	C	C	A	A	C	H	C
JAX00432096	17	12822313	0	G	A	G	G	G	A	G	G	G	G	G	G	G	G	G	G	G	G	G	G	G	G	G	G	G	A	G	G	G	G	G	G	A	G	G	G	H	G	G	G	G	A	A	G	H	G
JAX00432098	17	12827301	0	C	T	C	C	C	C	C	T	T	C	C	C	C	H	H	C	C	C	C	C	C	C	T	C	C	C	C	T	C	C	C	C	C	C	C	T	C	T	H	T	C	C	C	C	H	C
JAX00432099	17	12828112	1	G	C	G	G	G	C	G	C	G	G	G	G	G	H	G	G	G	G	G	G	G	G	C	G	G	C	G	C	G	G	G	G	C	G	G	G	H	C	G	G	G	C	C	G	C	G
JAX00432100	17	12851484	0	G	A	G	G	G	G	G	G	A	G	G	G	G	G	H	G	G	G	G	G	G	G	G	G	G	G	G	G	G	G	G	G	G	G	G	A	G	G	H	A	G	G	G	G	G	G
JAX00073689	17	12854975	1	C	T	C	C	C	T	C	T	T	C	C	C	C	H	H	C	C	C	C	C	C	C	T	C	C	T	C	T	C	C	C	C	T	C	C	T	H	T	H	T	C	T	T	C	T	C
JAX00432101	17	12855325	1	C	T	C	C	C	T	C	C	C	C	C	C	C	C	C	C	C	C	C	C	C	C	C	C	C	T	C	C	C	C	C	C	T	C	C	C	H	C	C	C	C	T	T	C	H	C
JAX00432103	17	12857292	1	G	A	G	G	G	G	G	G	A	G	G	G	G	G	H	G	G	G	G	G	G	G	G	G	G	G	G	G	G	G	G	G	G	G	G	A	G	G	H	A	G	G	G	G	G	G
JAX00432104	17	12857449	0	T	C	T	T	T	T	T	C	T	T	T	T	T	H	T	T	T	T	T	T	T	T	C	T	T	T	T	C	T	T	T	T	T	T	T	T	T	C	T	T	T	T	T	T	H	T
JAX00432106	17	12858836	1	C	T	C	C	C	C	C	C	T	C	C	C	C	C	H	C	C	C	C	C	C	C	C	C	C	C	C	C	C	C	C	C	C	C	C	T	C	C	H	T	C	C	C	C	C	C
JAX00073694	17	12921783	1	G	T	G	G	G	T	G	T	G	G	G	G	G	H	G	G	G	G	G	G	G	G	T	G	G	T	G	T	G	G	G	G	T	G	G	G	H	T	G	G	G	T	T	G	T	G
JAX00073695	17	12947068	1	C	T	C	C	C	C	C	T	C	C	C	C	C	H	C	C	C	C	C	C	C	C	T	C	C	C	C	T	C	C	C	C	C	C	C	C	C	T	C	C	C	C	C	C	H	C
JAX00432111	17	12951140	0	C	T	C	C	C	C	C	C	T	C	C	C	C	C	H	C	C	C	C	C	C	C	C	C	C	C	C	C	C	C	C	C	C	C	C	T	C	C	H	T	C	C	C	C	C	C
JAX00073698	17	12973835	0	G	C	G	G	G	G	G	G	C	G	H	G	G	G	C	G	G	G	G	G	G	G	G	G	G	G	G	G	G	G	G	G	G	G	G	C	G	G	C	C	G	G	G	G	G	G
JAX00432115	17	13061861	0	G	A	G	G	G	G	G	A	G	G	G	G	G	G	G	G	G	G	G	G	G	G	A	G	G	G	G	A	G	G	G	G	G	G	G	G	G	A	G	G	G	G	G	G	H	G
JAX00073719	17	13267959	0	C	T	T	C	T	T	T	T	T	C	T	T	T	H	T	T	T	C	C	T	H	T	T	T	T	T	C	T	T	C	T	C	T	T	H	T	T	T	H	T	T	T	T	C	T	C
JAX00432126	17	13280379	1	C	T	C	C	C	C	C	T	C	C	C	C	C	H	C	C	C	C	C	C	C	C	T	C	C	C	C	T	C	C	C	C	C	C	C	C	C	T	C	C	C	C	C	C	H	C
JAX00432142	17	13408683	1	A	G	A	A	A	A	A	G	A	A	A	A	A	H	A	A	A	A	A	A	A	A	G	A	A	A	A	G	A	A	A	A	A	A	A	A	A	G	A	A	A	A	A	A	H	A
JAX00432143	17	13409921	1	C	T	C	C	C	C	C	T	T	C	C	C	C	H	H	C	C	C	C	C	C	C	T	C	C	C	C	T	C	C	C	C	C	C	C	T	C	T	H	T	C	C	C	C	H	C
JAX00432145	17	13413538	0	G	A	G	G	G	G	G	G	A	G	G	G	G	G	H	G	G	G	G	G	G	G	G	G	G	H	G	G	G	G	G	G	G	G	G	A	G	G	H	A	G	G	G	G	G	G
JAX00432147	17	13416884	0	A	G	A	A	A	A	A	G	G	A	A	A	A	H	H	A	A	A	A	A	A	A	G	A	A	A	A	H	A	A	A	A	A	A	A	G	A	G	H	G	A	A	A	A	H	A
[truncated: 12,577 more rows]
[truncated: 127 more columns]
