# Supplementary material for: Genetic Analysis of Hematological Parameters in Incipient Lines of the Collaborative Cross
Source: G3 (Bethesda). 2012 Feb 1;2(2):157–65. doi: 10.1534/g3.111.001776 (PMC3284323; doi:10.1534/g3.111.001776)
Supplement: Supporting Information [file supp_2.2.157_TableS2.zip › chr18.csv]

id	chr	position	array	call0	call2	B/J	C57BL/6J	129/SvlmJ	NOD/LtJ	NZO/LtJ	CAST/EiJ	PWK/PhJ.2	WSB/EiJ	OR13m69	OR205m51	OR549m62	OR857m67	OR941m72	OR1390m66	OR1519m154	OR1536m143	OR2020m60	OR829m74	OR1122m139	OR125m64	OR190m55	OR220m52	OR291m157	OR380m69	OR489m79	OR555m52	OR559m152	OR699m69	OR779m146	OR822m147	OR896m61	OR940m160	OR1246m70	OR1401m157	OR1427m53	OR2075m59	OR2168m52	OR773m68	OR3594m47	OR3066m50	OR5066m143	OR3289m52	OR5049m130	OR5154m140
JAX00450671	18	3149782	0	G	C	G	G	G	G	G	C	C	C	C	C	G	G	G	C	C	G	G	G	C	G	G	G	C	G	G	C	C	C	H	G	G	G	G	G	C	G	G	H	H	C	G	G	G	G
JAX00079756	18	3256544	1	A	G	A	A	A	A	A	G	A	A	A	H	A	A	A	G	A	A	A	A	A	A	A	A	A	A	A	A	G	A	H	A	A	A	A	A	H	A	A	A	H	A	A	A	A	A
JAX00450682	18	3271347	0	T	A	T	T	T	T	T	T	T	A	T	H	T	T	T	T	T	T	T	T	A	T	T	T	T	T	T	A	T	A	T	T	T	T	T	T	T	T	T	T	T	T	T	T	T	T
JAX00450686	18	3289812	1	A	G	A	A	A	A	A	G	G	A	G	H	A	A	A	G	G	A	A	A	A	A	A	A	G	A	A	A	G	A	H	A	A	A	A	A	G	A	A	H	H	G	A	A	A	A
JAX00079759	18	3290202	0	C	T	C	C	C	C	C	T	T	C	T	H	C	C	C	T	T	C	C	C	C	C	C	C	T	C	C	C	T	C	H	C	C	C	C	C	T	C	C	H	H	T	C	C	C	C
JAX00079760	18	3298230	1	G	A	G	G	G	G	G	G	A	G	A	G	G	G	G	G	A	G	G	G	G	G	G	G	A	G	G	G	G	G	G	G	G	G	G	G	H	G	G	H	G	A	G	G	G	G
JAX00450688	18	3309354	0	A	G	A	A	A	A	A	A	A	G	A	H	A	A	A	A	A	A	A	A	G	A	A	A	A	A	A	G	A	G	A	A	A	A	A	A	A	A	A	A	A	A	A	A	A	A
JAX00450690	18	3314619	1	A	G	A	A	A	A	A	G	G	A	G	H	A	A	A	G	G	A	A	A	A	A	A	A	G	A	A	A	G	A	H	A	A	A	A	A	G	A	A	H	H	G	A	A	A	A
JAX00212136	18	3352912	1	G	A	G	G	G	G	G	G	A	G	A	G	G	G	G	G	A	G	G	G	G	G	G	G	A	G	G	G	G	G	G	G	G	G	G	G	H	G	G	H	G	A	G	G	G	G
JAX00212137	18	3353191	0	A	G	A	A	A	A	A	G	G	A	G	H	A	A	A	G	G	A	A	A	A	A	A	A	G	A	A	A	G	A	H	A	A	A	A	A	G	A	A	H	H	G	A	A	A	A
JAX00079764	18	3357324	1	A	G	A	A	A	A	A	G	A	A	A	H	A	A	A	G	A	A	A	A	A	A	A	A	A	A	A	A	G	A	H	A	A	A	A	A	H	A	A	A	H	A	A	A	A	A
JAX00079765	18	3374690	0	C	T	C	C	C	C	C	T	C	C	C	H	C	C	C	T	C	C	C	C	C	C	C	C	C	C	C	C	T	C	H	C	C	C	C	C	H	C	C	C	H	C	C	C	C	C
JAX00079766	18	3375133	1	A	G	A	A	A	A	A	G	G	A	G	H	A	A	A	G	G	A	A	A	A	A	A	A	G	A	A	A	G	A	H	A	A	A	A	A	G	A	A	H	H	G	A	A	A	A
JAX00079767	18	3394771	0	A	G	A	A	A	A	A	G	G	A	G	H	A	A	A	G	G	A	A	A	A	A	A	A	G	A	A	A	G	A	H	A	A	A	A	A	G	A	A	H	H	G	A	A	A	A
JAX00079768	18	3419247	1	A	G	A	A	A	A	A	G	G	A	G	H	A	A	A	G	G	A	A	A	A	A	A	A	G	A	A	A	G	A	H	A	A	A	A	A	G	A	A	H	H	G	A	A	A	A
JAX00079769	18	3419265	0	G	A	G	G	G	G	G	A	G	G	G	G	G	G	G	H	G	G	G	G	G	G	G	G	G	G	G	G	A	G	H	G	G	G	G	G	H	G	G	G	H	G	G	G	G	G
JAX00079770	18	3420498	1	T	A	T	T	T	T	T	A	A	T	A	H	T	T	T	A	A	T	T	T	T	T	T	T	A	T	T	T	A	T	H	T	T	T	T	T	A	T	T	H	H	A	T	T	T	T
JAX00450691	18	3420657	1	G	A	G	G	G	G	G	A	G	G	G	H	G	G	G	A	G	G	G	G	G	G	G	G	G	G	G	G	A	G	H	G	G	G	G	G	H	G	G	G	H	G	G	G	G	G
JAX00450692	18	3423060	1	T	G	T	T	T	T	T	T	G	T	G	T	T	T	T	T	G	T	T	T	T	T	T	T	G	T	T	T	T	T	T	T	T	T	T	T	H	T	T	H	T	G	T	T	T	T
JAX00450693	18	3423686	1	T	G	T	T	T	T	T	G	G	T	G	H	T	T	T	G	G	T	T	T	T	T	T	T	G	T	T	T	G	T	H	T	T	T	T	T	G	T	T	H	H	G	T	T	T	T
JAX00450694	18	3428854	1	G	C	G	G	G	G	G	C	G	G	G	H	G	G	G	C	G	G	G	G	G	G	G	G	G	G	G	G	C	G	H	G	G	G	G	G	H	G	G	G	H	G	G	G	G	G
JAX00450697	18	3442353	0	T	C	T	T	T	T	T	C	C	T	C	H	T	T	T	C	C	T	T	T	T	T	T	T	C	T	T	T	C	T	H	T	T	T	T	T	C	T	T	H	H	C	T	T	T	T
JAX00450698	18	3444786	1	G	A	G	G	G	G	G	G	A	G	A	G	G	G	G	G	A	G	G	G	G	G	G	G	A	G	G	G	G	G	G	G	G	G	G	G	H	G	G	H	G	A	G	G	G	G
JAX00079771	18	3463917	1	G	A	G	G	G	G	G	G	A	G	A	G	G	G	G	G	A	G	G	G	G	G	G	G	A	G	G	G	G	G	G	G	G	G	G	G	H	G	G	H	G	A	G	G	G	G
JAX00079772	18	3464387	0	C	T	C	C	C	C	C	T	T	C	T	H	C	C	C	T	T	C	C	C	C	C	C	C	T	C	C	C	T	C	H	C	C	C	C	C	T	C	C	H	H	T	C	C	C	C
JAX00079773	18	3464679	0	T	A	T	T	T	T	T	T	A	T	A	T	T	T	T	T	A	T	T	T	T	T	T	T	A	T	T	T	T	T	T	T	T	T	T	T	H	T	T	H	T	A	T	T	T	T
JAX00450700	18	3465516	1	C	T	C	C	C	C	C	C	T	C	T	C	C	C	C	C	T	C	C	C	C	C	C	C	T	C	C	C	C	C	C	C	C	C	C	C	H	C	C	H	C	T	C	C	C	C
JAX00450702	18	3488693	0	C	T	C	C	C	C	C	T	T	C	T	H	C	C	C	T	T	C	C	C	C	C	C	C	T	C	C	C	T	C	H	C	C	C	C	C	T	C	C	H	H	T	C	C	C	C
JAX00450704	18	3493032	1	T	G	T	T	T	T	T	G	G	T	G	H	T	T	T	G	G	T	T	T	T	T	T	T	G	T	T	T	G	T	H	T	T	T	T	T	G	T	T	H	H	G	T	T	T	T
JAX00079777	18	3532170	1	A	T	A	A	A	A	A	T	T	A	T	H	A	A	A	T	T	A	A	A	A	A	A	A	T	A	A	A	T	A	H	A	A	A	A	A	T	A	A	H	H	T	A	A	A	A
JAX00079779	18	3544234	0	A	C	A	A	A	A	A	C	C	A	C	H	A	A	A	C	C	A	A	A	A	A	A	A	C	A	A	A	C	A	H	A	A	A	A	A	C	A	A	H	H	C	A	A	A	A
JAX00450706	18	3565603	0	A	G	A	A	A	A	A	G	A	A	A	H	A	A	A	G	A	A	A	A	A	A	A	A	A	A	A	A	G	A	H	A	A	A	A	A	H	A	A	A	H	A	A	A	A	A
JAX00450707	18	3567823	0	G	C	G	G	G	G	G	G	C	G	C	G	G	G	G	G	C	G	G	G	G	G	G	G	C	G	G	G	G	G	G	G	G	G	G	G	H	G	G	H	G	C	G	G	G	G
JAX00450708	18	3570585	1	G	T	G	G	G	G	G	G	T	G	T	G	G	G	G	G	T	G	G	G	G	G	G	G	T	G	G	G	G	G	G	G	G	G	G	G	H	G	G	H	G	T	G	G	G	G
JAX00450709	18	3572990	1	C	T	C	C	C	C	C	T	C	C	C	H	C	C	C	T	C	C	C	C	C	C	C	C	C	C	C	C	T	C	H	C	C	C	C	C	H	C	C	C	H	C	C	C	C	C
JAX00079780	18	3574132	0	T	A	T	T	T	T	T	T	A	T	A	T	T	T	T	T	A	T	T	T	T	T	T	T	A	T	T	T	T	T	T	T	T	T	T	T	H	T	T	H	T	A	T	T	T	T
JAX00450710	18	3574373	1	G	T	G	G	G	G	G	T	G	G	G	H	G	G	G	T	G	G	G	G	G	G	G	G	G	G	G	G	T	G	H	G	G	G	G	G	H	G	G	G	H	G	G	G	G	G
JAX00079781	18	3574481	1	C	T	C	C	C	C	C	C	T	C	T	C	C	C	C	C	T	C	C	C	C	C	C	C	T	C	C	C	C	C	C	C	C	C	C	C	H	C	C	H	C	T	C	C	C	C
JAX00079783	18	3617483	1	G	T	G	G	G	G	G	T	G	G	G	H	G	G	G	T	G	G	G	G	G	G	G	G	G	G	G	G	T	G	H	G	G	G	G	G	H	G	G	G	H	G	G	G	G	G
JAX00079784	18	3619280	0	T	C	T	T	T	T	T	C	C	T	C	H	T	T	T	C	C	T	T	H	H	H	T	T	C	T	T	T	C	H	H	T	T	T	T	T	C	T	T	H	H	C	T	T	T	T
JAX00079785	18	3619314	0	G	A	G	G	G	G	G	G	A	G	A	G	G	G	G	G	A	G	G	G	G	G	G	G	A	G	G	H	G	G	G	G	G	G	G	H	H	G	G	H	G	A	G	G	G	G
JAX00079786	18	3656276	0	T	C	T	T	T	T	T	C	C	T	C	H	T	T	T	C	C	T	T	T	T	T	T	T	C	T	T	T	C	T	H	T	T	T	T	T	C	T	T	H	H	C	T	T	T	T
JAX00450717	18	3656777	1	G	A	G	G	G	G	G	A	G	G	G	H	G	G	G	A	G	G	G	G	G	G	G	G	G	G	G	G	A	G	H	G	G	G	G	G	H	G	G	G	H	G	G	G	G	G
JAX00450718	18	3669778	1	T	C	T	T	T	T	T	T	C	T	C	T	T	T	T	T	C	T	T	T	T	T	T	T	C	T	T	T	T	T	T	T	T	T	T	T	H	T	T	H	T	C	T	T	T	T
JAX00079790	18	3696235	1	T	C	T	T	T	T	T	C	C	T	C	H	T	T	T	C	C	T	T	T	T	T	T	T	C	T	T	T	C	T	H	T	T	T	T	T	C	T	T	H	H	C	T	T	T	T
JAX00079791	18	3698780	0	A	G	A	A	A	A	A	A	G	A	G	A	A	A	A	A	G	A	A	A	A	A	A	A	G	A	A	A	A	A	A	A	A	A	A	A	H	A	A	H	A	G	A	A	A	A
JAX00450721	18	3725855	1	A	C	A	A	A	A	A	C	C	A	C	H	A	A	A	C	C	A	A	A	A	A	A	A	C	A	A	A	C	A	H	A	A	A	A	A	C	A	A	H	H	C	A	A	A	A
JAX00450722	18	3726146	1	A	G	A	A	A	A	A	G	G	A	G	H	A	A	A	G	G	A	A	A	A	A	A	A	G	A	A	A	G	A	H	A	A	A	A	A	G	A	A	H	H	G	A	A	A	A
JAX00450723	18	3726196	0	T	G	T	T	T	T	T	T	G	T	G	T	T	T	T	T	G	T	T	T	T	T	T	T	G	T	T	T	T	T	T	T	T	T	T	T	H	T	T	H	T	G	T	T	T	T
JAX00450724	18	3726327	0	A	G	A	A	A	A	A	A	G	A	G	A	A	A	A	A	G	A	A	A	A	A	A	A	G	A	A	A	A	A	A	A	A	A	A	A	H	A	A	H	A	G	A	A	A	A
JAX00450725	18	3729881	1	C	T	C	C	C	C	C	T	C	C	C	H	C	C	C	T	C	C	C	C	C	C	C	C	C	C	C	C	T	C	H	C	C	C	C	C	H	C	C	C	H	C	C	C	C	C
JAX00212147	18	3732954	1	A	G	A	A	A	A	A	G	G	A	G	H	A	A	A	G	G	A	A	A	A	A	A	A	G	A	A	A	G	A	H	A	A	A	A	A	G	A	A	H	H	G	A	A	A	A
JAX00079792	18	3739808	1	C	T	C	C	C	C	C	T	T	C	T	H	C	C	C	T	T	C	C	C	C	C	C	C	T	C	C	C	T	C	H	C	C	C	C	C	T	C	C	H	H	T	C	C	C	C
JAX00079793	18	3739872	0	A	G	A	A	A	A	A	G	G	A	G	H	A	A	A	G	G	A	A	A	A	A	A	A	G	A	A	A	G	A	H	A	A	A	A	A	G	A	A	H	H	G	A	A	A	A
JAX00079794	18	3741599	0	T	C	T	T	T	T	T	C	C	T	C	H	T	T	T	C	C	T	T	T	T	T	T	T	C	T	T	T	C	T	H	T	T	T	T	T	C	T	T	H	H	C	T	T	T	T
JAX00450727	18	3763515	1	C	T	C	C	C	C	C	C	T	C	T	C	C	C	C	C	T	C	C	C	C	C	C	C	T	C	C	C	C	C	C	C	C	C	C	C	H	C	C	H	C	T	C	C	C	C
JAX00450728	18	3767287	1	A	G	A	A	A	A	A	G	G	A	G	H	A	A	A	G	G	A	A	A	A	A	A	A	G	A	A	A	G	A	H	A	A	A	A	A	G	A	A	H	H	G	A	A	A	A
JAX00079796	18	3778601	0	A	G	A	A	A	A	A	G	G	A	G	H	A	A	H	G	G	A	H	A	A	A	A	A	G	A	A	A	G	A	H	A	A	A	A	A	G	A	A	H	H	G	A	A	A	A
JAX00079797	18	3796540	0	T	A	A	T	T	T	A	T	T	T	T	T	T	T	A	T	T	T	T	A	T	A	T	T	T	A	T	T	T	T	T	A	T	A	T	A	T	T	T	T	H	T	A	T	A	A
JAX00450730	18	3797702	0	T	G	T	T	T	T	T	G	T	T	T	H	T	T	T	G	T	T	T	T	T	T	T	T	T	T	T	T	G	T	H	T	T	T	T	T	H	T	T	T	H	T	T	T	T	T
JAX00450731	18	3811341	1	A	G	A	A	A	A	A	G	G	A	G	H	A	A	A	G	G	A	A	A	A	A	A	A	G	A	A	A	G	A	H	A	A	A	A	A	G	A	A	H	H	G	A	A	A	A
JAX00079798	18	3820006	0	G	A	G	G	G	G	G	A	A	G	A	H	G	G	G	A	A	G	G	G	G	G	G	G	A	G	G	G	A	G	H	G	G	G	G	G	A	G	G	H	H	A	G	G	G	G
JAX00450732	18	3822202	1	T	G	T	T	T	T	T	T	G	T	G	T	T	T	T	T	G	T	T	T	T	T	T	T	G	T	T	T	T	T	T	T	T	T	T	T	H	T	T	H	T	G	T	T	T	T
JAX00450733	18	3841214	1	C	T	C	C	C	C	C	C	T	C	T	C	C	C	C	C	T	C	C	C	C	C	C	C	T	C	C	C	C	C	C	C	C	C	C	C	H	C	C	H	C	T	C	C	C	C
JAX00212150	18	3841839	0	T	A	T	T	T	T	T	A	A	T	A	H	T	T	T	A	A	T	T	T	T	T	T	T	A	T	T	T	A	T	H	T	T	T	T	T	A	T	T	H	H	A	T	T	T	T
JAX00079801	18	3862604	0	C	T	C	C	C	C	C	T	T	C	T	H	C	C	C	T	T	C	C	C	C	C	C	C	T	C	C	C	T	C	H	C	C	C	C	C	T	C	C	H	H	T	C	C	C	C
JAX00079802	18	3862702	0	A	G	A	A	A	A	A	G	G	A	G	H	A	A	A	G	G	A	A	A	A	A	A	A	G	A	A	A	G	A	H	A	A	A	A	A	G	A	A	H	H	G	A	A	A	A
JAX00079803	18	3862783	0	C	T	C	C	C	C	C	T	T	C	T	H	C	C	C	T	T	C	C	C	C	C	C	C	T	C	C	C	T	C	H	C	C	C	C	C	T	C	C	H	H	T	C	C	C	C
JAX00450735	18	3872183	1	G	A	G	G	G	G	G	A	G	G	G	H	G	G	G	A	G	G	G	G	G	G	G	G	G	G	G	G	A	G	H	G	G	G	G	G	H	G	G	G	H	G	G	G	G	G
JAX00450736	18	3872352	0	G	A	G	G	G	G	G	A	A	G	A	H	G	G	G	A	A	G	G	G	G	G	G	G	A	G	G	G	A	G	H	G	G	G	G	G	A	G	G	H	H	A	G	G	G	G
JAX00450738	18	3886065	0	T	C	T	T	T	T	T	C	C	T	C	H	T	T	T	C	C	T	T	T	T	T	T	T	C	T	T	T	C	T	H	T	T	T	T	T	C	T	T	H	H	C	T	T	T	T
JAX00450741	18	3896964	1	G	A	G	G	G	G	G	A	A	G	A	H	G	G	G	A	A	G	G	G	G	G	G	G	A	G	G	G	A	G	H	G	G	G	G	G	A	G	G	H	H	A	G	G	G	G
JAX00079804	18	3898149	1	G	A	G	G	G	G	G	G	A	G	A	G	G	G	G	G	A	G	G	G	G	G	G	G	A	G	G	G	G	G	G	G	G	G	G	G	H	G	G	H	G	A	G	G	G	G
JAX00450745	18	3906343	0	G	A	G	G	G	G	G	G	A	G	A	G	G	G	G	G	A	G	G	G	G	G	G	G	A	G	G	G	G	G	G	G	G	G	G	G	H	G	G	H	G	A	G	G	G	G
JAX00079806	18	3906729	0	C	T	T	C	C	C	T	C	C	C	C	C	C	C	T	C	C	C	C	T	C	T	C	C	C	T	C	C	C	C	C	T	C	T	C	T	C	C	C	C	H	C	T	C	T	T
JAX00079807	18	3936398	1	C	T	C	C	C	C	C	C	T	C	T	C	C	C	C	C	T	C	C	C	C	C	C	C	T	C	C	C	C	C	C	C	C	C	C	C	H	C	C	H	C	T	C	C	C	C
JAX00079808	18	3936417	0	A	C	A	A	A	A	A	A	C	A	C	A	A	A	A	A	C	A	A	A	A	A	A	A	C	A	A	A	A	A	A	A	A	A	A	A	H	A	A	H	A	C	A	A	A	A
JAX00079809	18	3953546	0	G	A	A	G	G	G	A	G	G	G	G	G	G	G	A	G	G	G	G	A	G	A	G	G	G	H	G	G	G	G	G	A	G	A	G	A	G	G	G	G	H	G	A	G	A	A
JAX00079810	18	3971673	0	A	G	G	A	A	A	G	G	G	A	G	H	A	H	G	G	G	A	A	G	A	G	A	A	G	G	A	A	G	A	H	G	A	G	A	G	G	A	A	H	G	G	G	A	G	G
JAX00450747	18	3972155	1	T	G	T	T	T	T	T	G	G	T	G	H	T	T	T	G	G	T	T	T	T	T	T	T	G	T	T	T	G	T	H	T	T	T	T	T	G	T	T	H	H	G	T	T	T	T
JAX00450748	18	3972383	0	A	C	A	A	A	A	A	C	A	A	A	H	A	A	A	C	A	A	A	A	A	A	A	A	A	A	A	A	C	A	H	A	A	A	A	A	H	A	A	A	H	A	A	A	A	A
JAX00079811	18	3982782	0	T	C	T	T	T	T	T	C	C	T	C	H	T	T	T	C	C	T	T	T	T	T	T	T	C	T	T	T	C	T	H	T	T	T	T	T	C	T	T	H	H	C	T	T	T	T
JAX00079812	18	3982870	0	G	A	G	G	G	G	G	A	A	G	A	H	G	G	G	A	A	G	G	G	G	G	G	G	A	G	G	G	A	G	H	G	G	G	G	G	A	G	G	H	H	A	G	G	G	G
JAX00212154	18	4051192	0	A	G	A	A	A	A	A	G	G	A	G	H	A	A	A	G	G	H	A	A	A	A	A	A	G	A	A	A	G	A	H	A	A	A	A	A	G	A	A	H	H	G	A	A	A	A
JAX00079816	18	4058242	0	G	A	G	G	G	G	G	A	A	G	A	H	G	G	G	A	A	G	G	G	G	G	G	G	A	G	G	G	A	G	H	G	G	G	G	G	A	G	G	H	H	A	G	G	G	G
JAX00079818	18	4058391	0	T	G	T	T	T	T	T	G	G	T	G	H	T	T	T	G	G	T	T	T	T	T	T	T	G	T	T	T	G	T	G	T	T	T	T	T	G	T	T	H	H	G	T	T	T	T
JAX00450757	18	4076527	1	C	G	C	C	C	C	C	C	G	C	G	C	C	C	C	C	G	C	C	C	C	C	C	C	G	C	C	C	C	C	C	C	C	C	C	C	H	C	C	H	C	G	C	C	C	C
JAX00212155	18	4088818	1	T	C	T	T	T	T	T	C	C	T	C	H	T	T	T	C	C	T	T	T	T	T	T	T	C	T	T	T	C	T	H	T	T	T	T	T	C	T	T	H	H	C	T	T	T	T
JAX00212156	18	4088919	0	C	T	C	C	C	C	C	C	T	C	T	C	C	C	C	C	T	C	C	C	C	C	C	C	T	C	C	C	C	C	C	C	C	C	C	C	H	C	C	H	C	T	C	C	C	C
JAX00079819	18	4098054	0	T	C	T	T	T	T	T	T	C	T	H	T	T	T	T	T	C	T	T	T	T	T	T	T	C	T	T	T	T	T	T	T	T	T	T	T	H	T	T	H	T	C	T	T	T	T
JAX00079820	18	4098371	0	A	G	A	A	A	A	A	A	G	A	G	A	A	A	A	A	G	A	A	A	A	A	A	A	G	A	A	A	A	A	A	A	A	A	A	A	H	A	A	H	A	G	A	A	A	A
JAX00450759	18	4106783	1	A	G	A	A	A	A	A	G	A	A	A	H	A	A	A	G	A	A	A	A	A	A	A	A	A	A	A	A	G	A	H	A	A	A	A	A	H	A	A	A	H	A	A	A	A	A
JAX00450760	18	4108653	1	G	C	G	G	G	G	G	C	C	G	C	H	G	G	G	C	C	G	G	G	G	G	G	G	C	G	G	G	C	G	H	G	G	G	G	G	C	G	G	H	H	C	G	G	G	G
JAX00450761	18	4131839	1	A	G	A	A	A	A	A	G	A	A	A	H	A	A	A	G	A	A	A	A	A	A	A	A	A	A	A	A	G	A	H	A	A	A	A	A	H	A	A	A	H	A	A	A	A	A
JAX00079822	18	4139277	0	C	A	C	C	C	C	C	A	C	C	C	H	C	C	C	A	C	C	C	C	C	C	C	C	C	C	C	C	A	C	H	C	C	C	C	C	H	C	C	C	H	C	C	C	C	C
JAX00450763	18	4148798	0	T	C	T	T	T	T	T	T	T	C	T	H	T	T	T	T	T	T	T	T	C	T	T	T	T	T	T	C	T	C	T	T	T	T	T	T	T	T	T	T	T	T	T	T	T	T
JAX00450766	18	4153839	0	G	A	G	G	G	G	G	A	A	G	A	H	G	G	G	A	A	G	G	G	G	G	G	G	A	G	G	G	A	G	H	G	G	G	G	G	A	G	G	H	H	A	G	G	G	G
JAX00079823	18	4156152	1	T	C	C	T	T	T	C	T	T	T	T	T	T	T	C	T	T	T	T	C	T	C	T	T	T	C	T	T	T	T	T	C	T	C	T	C	T	T	T	T	H	T	C	T	C	C
JAX00079824	18	4158268	0	A	G	A	A	A	A	A	A	G	A	G	A	A	A	A	A	G	A	A	A	A	A	A	A	G	A	A	A	A	A	A	A	A	A	A	A	H	A	A	H	A	G	A	A	A	A
JAX00450767	18	4168753	1	G	A	G	G	G	G	G	G	A	G	A	G	G	G	G	G	A	G	G	G	G	G	G	G	A	G	G	G	G	G	G	G	G	G	G	G	H	G	G	H	G	A	G	G	G	G
JAX00450768	18	4169517	1	C	T	C	C	C	C	C	C	T	C	T	C	C	C	C	C	T	C	C	C	C	C	C	C	T	C	C	C	C	C	C	C	C	C	C	C	H	C	C	H	C	T	C	C	C	C
JAX00079825	18	4170070	1	G	A	G	G	G	G	G	A	A	G	A	H	G	G	G	A	A	G	G	G	G	G	G	G	A	G	G	G	A	G	H	G	G	G	G	G	A	G	G	H	H	A	G	G	G	G
JAX00079826	18	4170283	0	A	G	A	A	A	A	A	G	G	A	G	H	A	A	A	G	G	A	A	A	A	A	A	A	G	A	A	A	G	A	H	A	A	A	A	A	G	A	A	H	H	G	A	A	A	A
JAX00079827	18	4176344	1	C	T	C	C	C	C	C	C	T	C	T	C	C	C	C	C	T	C	C	C	C	C	C	C	T	C	C	C	C	C	C	C	C	C	C	C	H	C	C	H	C	T	C	C	C	C
JAX00212157	18	4206512	1	C	T	C	C	C	C	C	T	T	C	T	H	C	C	C	T	T	C	C	C	C	C	C	C	T	C	C	C	T	C	H	C	C	C	C	C	T	C	C	H	H	T	C	C	C	C
JAX00079828	18	4218117	0	G	A	G	G	G	G	G	G	A	G	H	G	G	G	G	G	A	G	G	G	G	G	G	G	A	G	G	G	G	G	G	G	G	G	G	G	H	G	G	H	G	A	G	G	G	G
JAX00079831	18	4241565	0	C	G	C	C	C	C	C	C	G	C	G	C	C	C	C	C	G	C	C	C	C	C	C	C	G	C	C	C	C	C	C	C	C	C	C	C	C	C	C	C	C	G	C	C	C	C
JAX00079832	18	4242200	1	A	G	A	A	A	A	A	G	G	A	G	H	A	A	A	G	G	A	A	A	A	A	A	A	G	A	A	A	G	A	H	A	A	A	A	A	G	A	A	H	H	G	A	A	A	A
JAX00079833	18	4277066	0	A	G	A	A	A	A	A	G	G	A	G	H	A	A	A	G	G	A	A	A	H	A	A	A	G	A	A	A	G	A	H	A	A	A	A	A	G	A	A	H	H	G	A	A	A	A
JAX00450771	18	4289022	0	C	A	C	C	C	C	C	A	C	C	C	H	C	C	C	A	C	C	C	C	C	C	C	C	C	C	C	C	A	C	H	C	C	C	C	C	H	C	C	C	H	C	C	C	C	C
JAX00450772	18	4289137	1	C	G	C	C	C	C	C	G	C	C	C	H	C	C	C	G	C	C	C	C	C	C	C	C	C	C	C	C	G	C	H	C	C	C	C	C	H	C	C	C	H	C	C	C	C	C
JAX00450773	18	4294297	0	G	A	G	G	G	G	G	A	A	G	A	H	G	G	G	A	A	G	G	G	G	G	G	G	A	G	G	G	A	G	H	G	G	G	G	G	A	G	G	H	H	A	G	G	G	G
JAX00450775	18	4294609	0	G	A	G	G	G	G	G	A	G	G	H	H	G	G	G	A	G	G	G	G	G	G	G	G	G	G	G	G	A	G	H	G	G	G	G	G	H	G	G	G	H	G	G	G	G	G
JAX00450776	18	4296642	1	C	G	C	C	C	C	C	G	G	C	G	H	C	C	C	G	G	C	C	C	C	C	C	C	G	C	C	C	G	C	H	C	C	C	C	C	G	C	C	H	H	G	C	C	C	C
JAX00079834	18	4299892	1	C	G	C	C	C	C	C	G	G	C	G	H	C	C	C	G	G	C	C	C	C	C	C	C	G	C	C	C	G	C	H	C	C	C	C	C	G	C	C	H	H	G	C	C	C	C
JAX00450778	18	4302276	1	A	G	A	A	A	A	A	G	G	A	G	H	A	A	A	G	G	A	A	A	A	A	A	A	G	A	A	A	G	A	H	A	A	A	A	A	G	A	A	H	H	G	A	A	A	A
JAX00450781	18	4325422	0	C	T	C	C	C	C	C	C	T	C	H	C	C	C	C	C	T	C	C	C	C	C	C	C	T	H	C	C	C	C	C	C	C	C	C	C	H	C	C	H	C	T	C	C	C	C
JAX00450782	18	4335456	1	C	T	C	C	C	C	C	T	C	C	C	H	C	C	C	T	C	C	C	C	C	C	C	C	C	C	C	C	T	C	H	C	C	C	C	C	H	C	C	C	H	C	C	C	C	C
JAX00079837	18	4341540	0	A	G	A	A	A	A	A	G	G	A	G	H	A	A	A	G	G	A	A	A	A	A	A	A	G	A	A	A	G	A	H	A	A	A	A	A	G	A	A	H	H	G	A	A	A	A
JAX00450783	18	4350341	0	G	T	G	G	G	G	G	G	T	G	T	G	G	G	G	G	T	G	G	G	G	G	G	G	T	G	G	G	G	G	G	G	G	G	G	G	H	G	G	H	G	T	G	G	G	G
JAX00079838	18	4351133	0	T	A	T	T	T	T	T	A	A	T	A	H	T	T	T	A	A	T	T	T	T	T	T	T	A	T	T	T	A	T	H	T	T	T	T	T	A	T	T	H	H	A	T	T	T	T
JAX00079839	18	4351369	1	A	C	A	A	A	A	A	A	C	A	C	A	A	A	A	A	C	A	A	A	A	A	A	A	C	A	A	A	A	A	A	A	A	A	A	A	H	A	A	H	A	C	A	A	A	A
JAX00450784	18	4362708	0	G	A	G	G	G	G	G	G	A	G	A	G	G	G	G	G	A	G	G	G	G	G	G	G	A	G	G	G	G	G	G	G	G	G	G	G	H	G	G	H	G	A	G	G	G	G
JAX00212158	18	4363477	0	A	T	A	A	A	A	A	T	T	A	H	A	A	A	A	T	T	A	A	A	A	A	A	A	T	A	A	A	T	A	H	A	A	A	A	A	T	A	A	H	H	T	A	A	A	A
JAX00212159	18	4376201	1	G	A	G	G	G	G	G	G	A	G	A	G	G	G	G	G	A	G	G	G	G	G	G	G	A	G	G	G	G	G	G	G	G	G	G	G	H	G	G	H	G	A	G	G	G	G
JAX00212160	18	4376292	0	C	T	C	C	C	C	C	C	T	C	T	C	C	C	C	C	T	C	C	C	C	C	C	C	T	C	C	C	C	C	C	C	C	C	C	C	H	C	C	H	C	T	C	C	C	C
JAX00450787	18	4381361	1	A	G	A	A	A	A	A	G	G	A	G	H	A	A	A	G	G	A	A	A	A	A	A	A	G	A	A	A	G	A	H	A	A	A	A	A	G	A	A	H	H	G	A	A	A	A
JAX00079841	18	4398492	0	T	A	A	T	A	A	A	A	A	A	A	A	A	A	A	A	A	T	A	A	A	A	A	A	A	A	T	A	A	A	A	A	A	A	T	A	A	A	T	A	A	A	A	A	A	A
JAX00079843	18	4400247	1	C	A	C	C	C	C	C	A	A	C	A	H	C	C	C	A	A	C	C	C	C	C	C	C	A	C	C	C	A	C	H	C	C	C	C	C	A	C	C	H	H	A	C	C	C	C
JAX00450788	18	4402695	1	A	G	A	A	A	A	A	A	G	A	G	A	A	A	A	A	G	A	A	A	A	A	A	A	G	A	A	A	A	A	A	A	A	A	A	A	H	A	A	H	A	G	A	A	A	A
JAX00079845	18	4418210	1	G	A	G	G	G	G	G	G	A	G	A	G	G	G	G	G	A	G	G	G	G	G	G	G	A	G	G	G	G	G	G	G	G	G	G	G	H	G	G	H	G	A	G	G	G	G
JAX00212162	18	4422345	1	G	A	G	G	G	G	G	G	A	G	A	G	G	G	G	G	A	G	G	G	G	G	G	G	A	G	G	G	G	G	G	G	G	G	G	G	H	G	G	H	G	A	G	G	G	G
JAX00450791	18	4426129	0	C	T	C	C	C	C	C	C	T	C	T	C	C	C	C	C	T	C	C	C	C	C	C	C	T	C	C	C	C	C	C	C	C	C	C	C	H	C	C	H	C	H	C	C	C	C
JAX00079846	18	4460868	0	A	G	A	A	A	A	A	G	G	A	G	H	A	A	A	G	G	A	A	A	A	A	A	A	G	A	A	A	G	A	H	A	A	A	A	A	G	A	A	H	H	G	A	A	A	A
JAX00450793	18	4460981	0	C	T	C	C	C	C	C	T	C	C	C	H	C	C	C	T	C	C	C	C	C	C	C	C	C	C	C	C	T	C	H	C	C	C	C	C	H	C	C	C	H	C	C	C	C	C
JAX00079848	18	4461857	0	C	T	C	C	C	C	C	T	C	C	C	H	C	C	C	T	C	C	C	C	C	C	C	C	C	C	C	C	T	C	H	C	C	C	C	C	H	C	C	C	H	C	C	C	C	C
JAX00450795	18	4463557	1	C	A	C	C	C	C	C	A	A	C	A	H	C	C	C	A	A	C	C	C	C	C	C	C	A	C	C	C	A	C	H	C	C	C	C	C	A	C	C	H	H	A	C	C	C	C
JAX00450797	18	4479462	0	A	G	A	A	A	A	A	G	G	A	G	H	A	A	A	G	G	A	A	A	A	A	A	A	G	A	A	A	G	A	H	A	A	A	A	A	G	A	A	H	H	G	A	A	A	A
JAX00079849	18	4487362	0	C	T	C	C	C	C	C	C	T	C	T	C	C	C	C	C	T	C	C	C	C	C	C	C	T	C	C	C	C	C	C	C	C	C	C	C	H	C	C	H	C	T	C	C	C	C
JAX00079851	18	4515556	0	A	G	A	A	A	A	G	A	A	A	A	A	A	A	G	A	A	A	A	A	A	A	A	A	A	A	A	A	A	A	A	G	A	G	A	A	A	A	A	A	H	A	G	A	G	A
JAX00450800	18	4520833	1	C	T	C	C	C	C	C	T	C	C	C	H	C	C	C	T	C	C	C	C	C	C	C	C	C	C	C	C	T	C	H	C	C	C	C	C	H	C	C	C	H	C	C	C	C	C
JAX00450801	18	4528592	0	C	A	C	C	C	C	C	C	A	C	H	C	C	C	C	C	H	C	C	C	C	C	C	C	A	C	C	C	C	C	C	C	C	C	C	C	H	C	C	C	C	A	C	C	C	C
JAX00450802	18	4530245	1	C	T	C	C	C	C	C	C	T	C	T	C	C	C	C	C	T	C	C	C	C	C	C	C	T	C	C	C	C	C	C	C	C	C	C	C	H	C	C	H	C	T	C	C	C	C
JAX00079854	18	4544451	1	A	G	A	A	A	A	A	G	G	A	G	H	A	A	A	G	G	A	A	A	A	A	A	A	G	A	A	A	G	A	H	A	A	A	A	A	G	A	A	H	H	G	A	A	A	A
JAX00079855	18	4566198	1	C	T	C	C	C	C	C	C	T	C	T	C	C	C	C	C	T	C	C	C	C	C	C	C	T	C	C	C	C	C	C	C	C	C	C	C	H	C	C	H	C	T	C	C	C	C
JAX00450805	18	4567242	0	T	C	T	T	T	T	T	C	C	C	C	C	T	T	T	C	C	T	T	T	C	T	T	T	C	T	T	C	C	C	H	T	T	T	T	T	C	T	T	H	H	C	T	T	T	T
JAX00450806	18	4574188	1	A	G	A	A	A	A	A	G	G	A	G	H	A	A	A	G	G	A	A	A	A	A	A	A	G	A	A	A	G	A	H	A	A	A	A	A	G	A	A	H	H	G	A	A	A	A
JAX00450807	18	4575320	0	T	C	T	T	T	T	T	C	C	T	C	H	T	T	T	C	C	T	T	T	T	T	T	T	C	T	T	T	C	T	H	T	T	T	T	T	C	T	T	H	H	C	T	T	T	T
JAX00079856	18	4576070	0	A	T	A	A	A	A	A	T	A	A	A	H	A	A	A	T	A	A	A	A	A	A	A	A	A	A	A	H	T	A	H	A	A	A	A	A	H	A	A	A	H	A	A	A	A	A
JAX00450808	18	4587021	1	G	T	G	G	G	G	G	G	G	T	G	H	G	G	G	G	G	G	G	G	T	G	G	G	G	G	G	T	G	T	G	G	G	G	G	G	G	G	G	G	G	G	G	G	G	G
JAX00450809	18	4593757	0	G	A	G	G	G	G	G	G	G	A	G	H	G	G	G	G	G	G	G	G	A	G	G	G	G	G	G	A	G	A	G	G	G	G	G	G	G	G	G	G	G	G	G	G	G	G
JAX00450810	18	4593847	0	G	A	G	G	G	G	G	A	A	A	A	A	G	G	G	A	A	G	G	G	A	G	G	G	A	G	G	A	A	A	H	G	G	G	G	G	A	G	G	H	H	A	G	G	G	G
JAX00450812	18	4601624	1	G	A	G	G	G	G	G	A	A	A	A	A	G	G	G	A	A	G	G	G	A	G	G	G	A	G	G	A	A	A	H	G	G	G	G	G	A	G	G	H	H	A	G	G	G	G
JAX00450814	18	4603198	1	T	A	T	T	T	T	T	A	A	T	A	H	T	T	T	A	A	T	T	T	T	T	T	T	A	T	T	T	A	T	H	T	T	T	T	T	A	T	T	H	H	A	T	T	T	T
JAX00450815	18	4603390	0	A	G	A	A	A	A	A	G	A	A	A	H	A	A	A	G	A	A	A	A	A	A	A	A	A	A	A	A	G	A	H	A	A	A	A	A	H	A	A	A	H	A	A	A	A	A
JAX00450818	18	4609540	0	C	T	C	C	C	C	C	T	C	C	C	H	C	C	C	T	C	C	C	C	C	C	C	C	C	C	C	C	T	C	H	C	C	C	C	C	H	C	C	C	H	C	C	C	C	C
JAX00450819	18	4609553	1	G	A	G	G	G	G	G	A	G	G	G	H	G	G	G	A	G	G	G	G	G	G	G	G	G	G	G	G	A	G	H	G	G	G	G	G	H	G	G	G	H	G	G	G	G	G
JAX00079860	18	4620980	1	G	A	G	G	G	G	G	A	G	G	G	H	G	G	G	A	G	G	G	G	G	G	G	G	G	G	G	G	A	G	H	G	G	G	G	G	H	G	G	G	H	G	G	G	G	G
JAX00079862	18	4645584	1	G	C	G	G	G	G	G	C	C	C	C	C	G	G	G	C	C	G	G	G	C	G	G	G	C	G	G	C	C	C	H	G	G	G	G	G	C	G	G	H	H	C	G	G	G	G
JAX00450822	18	4645783	1	G	T	G	G	G	G	G	G	T	G	T	G	G	G	G	G	T	G	G	G	G	G	G	G	T	G	G	G	G	G	G	G	G	G	G	G	H	G	G	H	G	T	G	G	G	G
JAX00450824	18	4647601	1	T	C	T	T	T	T	T	T	C	T	C	T	T	T	T	T	C	T	T	T	T	T	T	T	C	T	T	T	T	T	T	T	T	T	T	T	H	T	T	H	T	C	T	T	T	T
JAX00450825	18	4649106	1	T	G	T	T	T	T	T	G	G	G	G	G	T	T	T	G	G	T	T	T	G	T	T	T	G	T	T	G	G	G	H	T	T	T	T	T	G	T	T	H	H	G	T	T	T	T
JAX00450826	18	4650201	0	C	T	C	C	C	C	C	T	T	C	T	H	C	C	C	T	T	C	C	C	C	C	C	C	T	C	C	C	T	C	H	C	C	C	C	C	T	C	C	H	H	T	C	C	C	C
JAX00212167	18	4652788	0	C	G	C	C	C	C	C	G	G	G	G	G	C	C	C	G	G	C	C	C	G	C	C	C	G	C	C	G	G	G	H	C	C	C	C	C	G	C	C	H	H	G	C	C	C	C
JAX00212168	18	4652905	1	A	G	A	A	A	A	A	G	G	G	G	G	A	A	A	G	G	A	A	A	G	A	A	A	G	A	A	G	G	G	H	A	A	A	A	A	G	A	A	H	H	G	A	A	A	A
JAX00450831	18	4671701	0	C	T	C	C	C	C	C	C	C	T	C	H	C	C	C	C	C	C	C	C	T	C	C	C	C	C	C	T	C	T	C	C	C	C	C	C	C	C	C	C	C	C	C	C	C	C
JAX00079865	18	4681098	0	A	G	A	A	A	A	A	G	G	A	G	H	A	A	A	G	G	A	A	A	A	A	A	A	G	A	A	A	G	A	H	A	A	A	A	A	G	A	A	H	H	G	A	A	A	A
JAX00450833	18	4705955	1	G	A	G	G	G	G	G	A	G	G	G	H	G	G	G	A	G	G	G	G	G	G	G	G	G	G	G	G	A	G	H	G	G	G	G	G	H	G	G	G	H	G	G	G	G	G
JAX00450835	18	4707155	0	G	A	G	G	G	G	G	A	G	G	G	H	G	G	G	A	G	G	G	G	G	G	G	G	G	G	G	G	A	G	H	G	G	G	G	G	H	G	G	G	H	G	G	G	G	G
JAX00450836	18	4709889	1	T	C	T	T	T	T	T	C	T	C	T	C	T	T	T	C	T	T	T	T	C	T	T	T	T	T	T	C	C	C	H	T	T	T	T	T	H	T	T	T	H	T	T	T	T	T
JAX00212170	18	4736699	0	A	G	A	A	A	A	A	A	G	A	G	A	A	A	A	A	G	A	A	A	A	A	A	A	G	A	A	A	A	A	A	A	A	A	A	A	A	A	A	H	A	H	A	A	A	A
JAX00212171	18	4736753	0	G	C	G	G	G	G	G	G	C	G	C	G	G	G	G	G	C	G	G	G	G	G	G	G	C	G	G	G	G	G	G	G	G	G	G	G	H	G	G	H	G	C	G	G	G	G
JAX00212172	18	4736818	0	A	G	A	A	A	A	A	A	G	A	G	A	A	A	A	A	G	A	A	A	A	A	A	A	G	A	A	A	A	A	A	A	A	A	A	A	H	A	A	H	A	G	A	A	A	A
JAX00079868	18	4740277	0	G	C	G	G	G	G	G	C	C	C	C	C	G	G	G	C	C	G	G	G	C	G	G	G	C	G	G	C	C	C	H	G	G	G	G	G	C	G	G	H	H	C	G	G	G	G
JAX00079869	18	4740987	1	T	C	T	T	T	T	T	C	C	T	C	H	T	T	T	C	C	T	T	T	T	T	T	T	C	T	T	T	C	T	H	T	T	T	T	T	C	T	T	H	H	C	T	T	T	T
JAX00450839	18	4749558	1	T	C	T	T	T	T	T	T	C	T	C	T	T	T	T	T	C	T	T	T	T	T	T	T	C	T	T	T	T	T	T	T	T	T	T	T	H	T	T	H	T	C	T	T	T	T
JAX00450840	18	4756535	1	C	T	C	C	C	C	C	C	T	T	T	H	C	C	C	C	T	C	C	C	T	C	C	C	T	C	C	T	C	T	C	C	C	C	C	C	H	C	C	H	C	T	C	C	C	C
JAX00450841	18	4756578	1	C	T	C	C	C	C	C	C	T	C	T	C	C	C	C	C	T	C	C	C	C	C	C	C	T	C	C	C	C	C	C	C	C	C	C	C	H	C	C	H	C	T	C	C	C	C
JAX00079870	18	4779705	1	A	G	A	A	A	A	A	G	A	A	A	H	A	A	A	G	A	A	A	A	A	A	A	A	A	A	A	A	G	A	H	A	A	A	A	A	H	A	A	A	H	A	A	A	A	A
JAX00450842	18	4779845	0	A	G	A	A	A	A	A	G	G	G	G	G	A	A	A	G	G	A	A	A	G	A	A	A	G	A	A	G	G	G	H	A	A	A	A	A	G	A	A	H	H	G	A	A	A	A
JAX00079871	18	4779902	0	G	A	G	G	G	G	G	A	A	G	A	H	G	G	G	A	A	G	G	G	G	G	G	G	A	G	G	G	A	G	H	G	G	G	G	G	A	G	G	H	H	A	G	G	G	G
JAX00450847	18	4792757	0	C	A	C	C	C	C	C	C	A	C	A	C	C	C	C	C	A	C	C	C	C	C	C	C	A	C	C	C	C	C	C	C	C	C	C	C	H	C	C	H	C	A	C	C	C	C
JAX00450848	18	4793003	0	G	A	G	G	G	G	G	A	A	A	A	A	G	G	G	A	A	G	G	G	A	G	G	G	A	G	G	A	A	A	H	G	G	G	G	G	A	G	G	H	H	A	G	G	G	G
JAX00450850	18	4794738	1	A	G	A	A	A	A	A	G	G	A	G	H	A	A	A	G	G	A	A	A	A	A	A	A	G	A	A	A	G	A	H	A	A	A	A	A	G	A	A	H	H	G	A	A	A	A
JAX00450851	18	4795241	1	A	G	A	A	A	A	A	A	A	G	A	H	A	A	A	A	A	A	A	A	G	A	A	A	A	A	A	G	A	G	A	A	A	A	A	A	A	A	A	A	A	A	A	A	A	A
JAX00079875	18	4820491	1	T	G	T	T	T	T	T	T	G	T	G	T	T	T	T	T	G	T	T	T	T	T	T	T	G	T	T	T	T	T	T	T	T	T	T	T	H	T	T	H	T	G	T	T	T	T
JAX00450852	18	4821666	0	A	G	A	A	A	A	A	G	A	A	A	H	A	A	A	G	A	A	A	A	A	A	A	A	A	A	A	A	G	A	H	A	A	A	A	A	H	A	A	A	H	A	A	A	A	A
JAX00450853	18	4823628	1	A	G	A	A	A	A	A	G	G	G	G	G	A	A	A	G	G	A	A	A	G	A	A	A	G	A	A	G	G	G	H	A	A	A	A	A	G	A	A	H	H	G	A	A	A	A
JAX00450856	18	4847253	1	G	A	G	G	G	G	G	G	A	G	A	G	G	G	G	G	A	G	G	G	G	G	G	G	A	G	G	G	G	G	G	G	G	G	G	G	H	G	G	H	G	A	G	G	G	G
JAX00450857	18	4865890	1	G	C	G	G	G	G	G	C	G	C	G	C	G	G	G	C	G	G	G	G	C	G	G	G	G	G	G	C	C	C	H	G	G	G	G	G	H	G	G	G	H	G	G	G	G	G
JAX00450858	18	4868076	0	T	G	T	T	T	T	T	G	T	G	G	G	T	T	T	G	T	T	T	T	G	T	T	T	T	T	T	G	G	G	H	T	T	T	T	T	H	T	T	T	H	T	T	T	T	T
JAX00450859	18	4871200	0	C	T	C	C	C	C	C	T	C	C	C	H	C	C	C	T	C	C	C	C	C	C	C	C	C	C	C	C	T	C	H	C	C	C	C	C	T	C	C	C	H	C	C	C	C	C
JAX00079878	18	4872212	1	T	C	T	T	C	T	T	C	C	C	C	C	T	T	T	C	C	T	C	T	C	T	C	T	C	T	T	C	C	C	H	T	H	T	T	T	C	T	T	C	H	C	T	C	T	T
JAX00450861	18	4872513	1	C	T	C	C	C	C	C	C	T	C	C	C	C	C	C	C	T	C	C	C	C	C	C	C	T	C	C	C	C	C	C	C	C	C	C	C	H	C	C	H	C	T	C	C	C	C
JAX00450862	18	4873850	0	A	C	A	A	A	A	A	A	A	C	C	H	A	A	A	A	A	A	A	A	C	A	A	A	A	A	A	C	A	C	A	A	A	A	A	A	A	A	A	A	A	A	A	A	A	A
JAX00450863	18	4874704	1	C	T	C	C	C	C	C	C	T	T	T	H	C	C	C	C	T	C	C	C	T	C	C	C	T	C	C	T	C	T	C	C	C	C	C	C	H	C	C	H	C	T	C	C	C	C
JAX00450865	18	4875406	0	A	T	A	A	A	A	A	A	T	T	T	H	A	A	A	A	T	A	A	A	T	A	A	A	T	A	A	T	A	T	A	A	A	A	A	A	H	A	A	H	A	T	A	A	A	A
JAX00450866	18	4875451	1	A	C	A	A	A	A	A	C	C	C	C	C	A	A	A	C	C	A	A	A	C	A	A	A	C	A	A	C	C	C	H	A	A	A	A	A	C	A	A	H	H	C	A	A	A	A
JAX00450868	18	4876597	0	A	C	A	A	A	A	A	C	A	A	A	H	A	A	A	C	A	A	A	A	A	A	A	A	A	A	A	A	C	A	H	A	A	A	A	A	H	A	A	A	H	A	A	A	A	A
JAX00450869	18	4900471	1	T	C	T	T	T	T	T	T	C	T	T	T	T	T	T	T	C	T	T	T	T	T	T	T	C	T	T	T	T	T	T	T	T	T	T	T	H	T	T	H	T	C	T	T	T	T
JAX00079879	18	4914809	0	G	A	G	G	A	G	G	A	A	A	A	A	G	G	G	A	A	G	A	G	A	G	A	G	A	G	G	A	A	A	H	G	H	G	G	G	A	G	G	A	H	A	G	A	G	G
JAX00079880	18	4915368	1	A	G	A	A	A	A	A	G	G	A	A	H	A	A	A	G	G	A	A	A	A	A	A	A	G	A	A	A	G	A	H	A	A	A	A	A	G	A	A	H	H	G	A	A	A	A
JAX00450870	18	4922173	1	T	C	T	T	T	T	T	C	T	T	T	H	T	T	T	C	T	T	T	T	T	T	T	T	T	T	T	T	C	T	H	T	T	T	T	T	H	T	T	T	H	T	T	T	T	T
JAX00450871	18	4924382	1	C	A	C	C	C	C	C	A	A	C	C	H	C	C	C	A	A	C	C	C	C	C	C	C	A	C	C	C	A	C	H	C	C	C	C	C	A	C	C	H	H	A	C	C	C	C
JAX00079882	18	4926900	1	G	A	G	G	A	G	G	A	G	G	G	H	G	G	G	A	G	G	A	G	G	G	A	G	G	G	G	G	A	G	H	G	H	G	G	G	H	G	G	H	H	G	G	A	G	G
JAX00450872	18	4929770	0	A	G	A	A	A	A	A	G	G	A	A	H	A	A	A	G	G	A	A	A	A	A	A	A	G	A	A	A	G	A	H	A	A	A	A	A	G	A	A	H	H	G	A	A	A	A
JAX00079884	18	4939412	0	T	C	T	T	C	T	T	C	C	T	T	H	T	T	T	C	C	T	C	T	T	T	C	T	C	T	T	T	C	T	H	T	H	T	T	T	C	T	T	C	H	C	T	C	T	T
JAX00450873	18	4945242	0	A	G	A	A	G	A	A	G	G	A	A	H	A	A	A	G	G	A	G	A	A	A	G	A	G	A	A	A	G	A	H	A	H	A	A	A	G	A	A	G	H	G	A	G	A	A
JAX00450874	18	4952405	1	A	C	A	A	A	A	A	C	C	A	A	H	A	A	A	C	C	A	A	A	A	A	A	A	C	A	A	A	C	A	H	A	A	A	A	A	C	A	A	H	H	C	A	A	A	A
JAX00212177	18	4976088	1	G	A	G	G	G	G	G	A	A	G	G	H	G	G	G	A	A	G	G	G	G	G	G	G	A	G	G	G	A	G	H	G	G	G	G	G	A	G	G	H	H	A	G	G	G	G
JAX00212178	18	4976428	0	T	G	T	T	T	T	T	G	G	T	T	H	T	T	T	G	G	T	T	T	T	T	T	T	G	T	T	T	G	T	H	T	T	T	T	T	G	T	T	H	H	G	T	T	T	T
JAX00450879	18	4976596	0	T	C	T	T	T	T	T	C	C	T	T	H	T	T	T	C	C	T	T	T	T	T	T	T	C	T	T	T	C	T	H	T	T	T	T	T	C	T	T	C	H	C	T	T	T	T
JAX00450880	18	4978415	1	A	T	A	A	T	A	A	A	A	A	A	A	A	A	A	A	A	A	T	A	A	A	T	A	A	A	A	A	A	A	A	A	H	A	A	A	A	A	A	H	A	A	A	T	A	A
JAX00079886	18	4980581	1	G	A	G	G	A	G	G	G	G	G	G	G	G	G	G	G	G	G	A	G	G	G	A	G	G	G	G	G	G	G	G	G	H	G	G	G	G	G	G	H	G	G	G	A	G	G
JAX00450881	18	4981509	0	G	A	G	G	A	G	G	A	G	G	G	H	G	G	G	A	G	G	A	G	G	G	A	G	G	G	G	G	A	G	G	G	H	G	G	G	G	G	G	H	G	G	G	A	G	G
JAX00079887	18	4986978	0	G	A	G	G	A	G	G	G	G	G	G	G	G	G	G	G	G	G	A	G	G	G	A	G	G	G	G	G	G	G	G	G	H	G	G	G	G	G	G	H	G	G	G	A	G	G
JAX00450882	18	5000196	1	T	C	T	T	C	T	T	C	C	T	T	H	T	T	T	C	C	T	C	T	T	T	C	T	C	T	T	T	C	T	H	T	H	T	T	T	C	T	T	C	H	C	T	C	T	T
JAX00079888	18	5007347	0	T	G	T	T	G	T	T	G	G	G	G	G	T	T	T	G	G	T	G	T	G	T	G	T	G	T	T	G	G	G	T	T	H	T	T	T	G	T	T	G	T	G	T	G	T	T
JAX00079889	18	5008121	0	A	G	A	A	G	A	A	G	G	A	H	H	A	A	A	G	G	A	G	A	A	A	G	A	G	A	A	A	G	A	H	A	H	A	A	A	G	A	A	G	H	G	A	G	A	A
JAX00450888	18	5022000	0	T	C	T	T	T	T	T	C	C	T	T	H	T	T	T	C	C	T	T	T	T	T	T	T	C	T	T	T	C	T	H	T	T	T	T	T	C	T	T	H	H	C	T	T	T	T
JAX00450889	18	5022372	1	A	C	A	A	A	A	A	A	C	A	A	A	A	A	A	A	C	A	A	A	A	A	A	A	C	A	A	A	A	A	A	A	A	A	A	A	H	A	A	H	A	C	A	A	A	A
JAX00450891	18	5037213	0	G	C	G	G	G	G	G	C	G	G	G	H	G	G	G	C	G	G	G	G	G	G	G	G	G	G	G	G	C	G	H	G	G	G	G	G	H	G	G	G	H	G	G	G	G	G
JAX00450893	18	5060006	1	T	C	T	T	T	T	T	C	C	T	T	H	T	T	T	C	C	T	T	T	T	T	T	T	C	T	T	T	C	T	H	T	T	T	T	T	C	T	T	H	H	C	T	T	T	T
JAX00450894	18	5063779	0	G	A	G	G	A	G	G	G	G	G	G	G	G	G	G	G	G	G	A	G	G	G	A	G	G	G	G	G	G	G	G	G	H	G	G	G	G	G	G	H	G	G	G	A	G	G
JAX00079891	18	5074692	1	A	G	A	A	G	A	A	A	A	G	G	H	A	A	A	A	A	A	G	A	G	A	G	A	A	A	A	G	A	G	A	A	H	A	A	A	A	A	A	H	A	A	A	G	A	A
JAX00079892	18	5074769	0	A	G	A	A	G	A	A	G	G	G	G	G	A	A	A	G	G	A	G	A	G	A	G	A	G	A	A	G	G	G	H	A	H	A	A	A	G	A	A	G	H	G	A	G	A	A
JAX00450895	18	5077423	0	T	C	T	T	T	T	T	C	C	T	T	H	T	T	T	C	C	T	T	T	T	T	T	T	C	T	T	T	C	T	H	T	T	T	T	T	C	T	T	H	H	C	T	T	T	T
JAX00450896	18	5079782	0	G	A	G	G	G	G	G	G	A	G	G	G	G	G	G	G	A	G	G	G	G	G	G	G	A	G	G	G	G	G	G	G	G	G	G	G	H	G	G	H	G	A	G	G	G	G
JAX00450897	18	5079849	0	T	C	T	T	C	T	T	C	C	C	C	C	T	T	T	C	C	T	C	T	C	T	C	T	C	T	T	C	C	C	H	T	H	T	T	T	C	T	T	C	H	C	T	C	T	T
JAX00450898	18	5083679	0	C	T	C	C	T	C	C	C	T	T	T	H	C	C	C	C	T	C	T	C	T	C	T	C	T	C	C	T	C	T	C	C	T	C	C	C	H	C	C	T	C	T	C	T	C	C
JAX00450899	18	5086864	0	G	T	G	G	G	G	G	G	G	T	T	H	G	G	G	G	G	G	G	G	T	G	G	G	G	G	G	T	G	T	G	G	G	G	G	G	G	G	G	G	G	G	G	G	G	G
JAX00079895	18	5088194	1	T	C	T	T	C	T	T	T	C	C	C	H	T	T	T	T	C	T	C	T	C	T	C	T	C	T	T	C	T	C	T	T	H	T	T	T	H	T	T	C	T	C	T	C	T	T
JAX00450900	18	5089458	0	G	C	G	G	C	G	G	G	C	C	C	H	G	G	G	G	C	G	C	G	C	G	C	G	C	G	G	C	G	C	G	G	H	G	G	G	G	G	G	C	G	C	G	C	G	G
JAX00079896	18	5089481	1	C	T	C	C	T	C	C	C	T	T	T	H	C	C	C	C	T	C	T	C	T	C	T	C	T	C	C	T	C	T	C	C	H	C	C	C	H	C	C	T	C	T	C	T	C	C
JAX00450902	18	5103998	0	G	A	G	G	A	G	G	A	A	A	A	A	G	G	G	A	A	G	A	G	A	G	A	G	A	G	G	A	A	A	H	G	H	G	G	G	A	G	G	A	H	A	G	A	G	G
JAX00450905	18	5117494	1	C	T	C	C	T	C	C	C	C	T	T	H	C	C	C	C	C	C	T	C	T	C	T	C	C	C	C	T	C	T	C	C	H	C	C	C	C	C	C	H	C	C	C	T	C	C
JAX00450911	18	5134063	1	C	T	C	C	C	C	C	T	T	C	C	H	C	C	C	T	T	C	C	C	C	C	C	C	T	C	C	C	T	C	H	C	C	C	C	C	T	C	C	H	H	T	C	C	C	C
JAX00450912	18	5134126	0	G	T	G	G	T	G	G	G	G	G	G	G	G	G	G	G	G	G	T	G	G	G	T	G	G	G	G	G	G	G	G	G	H	G	G	G	G	G	G	T	G	G	G	T	G	G
JAX00450913	18	5138076	0	T	C	T	T	T	T	T	T	T	C	C	H	T	H	T	H	T	H	H	T	C	T	T	T	T	T	T	C	T	C	H	T	T	T	H	T	T	T	T	T	T	T	T	T	T	T
JAX00450914	18	5145886	0	A	T	A	A	A	A	A	A	A	T	T	H	A	A	A	A	A	A	A	A	T	A	A	A	A	A	A	T	A	T	A	A	A	A	A	A	A	A	A	A	A	A	A	A	A	A
JAX00450915	18	5156072	0	C	T	C	C	C	C	C	C	T	C	C	C	C	C	C	C	T	C	C	C	C	C	C	C	T	C	C	C	C	C	C	C	C	C	C	C	H	C	C	H	C	T	C	C	C	C
JAX00450919	18	5172335	1	G	A	G	G	G	G	G	A	G	G	G	H	G	G	G	A	G	G	G	G	G	G	G	G	G	G	G	G	A	G	H	G	G	G	G	G	H	G	G	G	H	G	G	G	G	G
JAX00079900	18	5180235	0	G	C	G	G	C	G	G	C	C	C	C	C	G	G	G	C	C	G	C	G	C	G	C	G	C	G	G	C	C	C	H	G	H	G	G	G	C	G	G	C	H	C	G	C	G	G
JAX00450922	18	5193797	1	T	C	T	T	C	T	T	C	C	C	C	C	T	T	T	C	C	T	C	T	C	T	C	T	C	T	T	C	C	C	H	T	H	T	T	T	C	T	T	C	H	C	T	C	T	T
JAX00450923	18	5197623	0	C	T	C	C	C	C	C	C	T	C	C	C	C	C	C	C	T	C	C	C	C	C	C	C	T	C	C	C	C	C	C	C	C	C	C	C	H	C	C	H	C	T	C	C	C	C
JAX00079902	18	5198713	1	A	G	A	A	G	A	A	A	A	G	G	H	A	A	A	A	A	A	G	A	G	A	G	A	A	A	A	G	A	G	A	A	H	A	A	A	A	A	A	H	A	A	A	G	A	A
JAX00079903	18	5212085	0	T	C	T	T	C	T	T	T	T	C	C	H	T	T	T	T	T	T	C	T	C	T	C	T	T	T	T	C	T	C	T	T	H	T	T	T	T	T	T	H	T	T	T	C	T	T
JAX00079904	18	5220260	1	C	T	C	C	T	C	C	C	C	T	T	H	C	C	C	C	C	C	T	C	T	C	T	C	C	C	C	T	C	T	C	C	H	C	C	C	C	C	C	H	C	C	C	T	C	C
JAX00450927	18	5223893	1	G	A	G	G	G	G	G	A	A	G	G	H	G	G	G	A	A	G	G	G	G	G	G	G	A	G	G	G	A	G	H	G	G	G	G	G	A	G	G	H	H	A	G	G	G	G
JAX00079905	18	5224105	1	G	A	G	G	A	G	G	G	G	A	A	H	G	G	G	G	G	G	A	G	A	G	A	G	G	G	G	A	G	A	G	G	H	G	G	G	G	G	G	H	G	G	G	A	G	G
JAX00450929	18	5225995	1	C	T	C	C	C	C	C	T	T	C	C	H	C	C	C	T	T	C	C	C	C	C	C	C	T	C	C	C	T	C	H	C	C	C	C	C	T	C	C	H	H	T	C	C	C	C
JAX00450930	18	5228226	0	T	G	T	T	G	T	T	G	G	G	G	G	T	T	T	G	G	T	G	T	G	T	G	T	G	T	T	G	G	G	H	T	H	T	T	T	G	T	T	G	H	G	T	G	T	T
JAX00079906	18	5247370	0	C	A	C	C	A	C	C	C	C	A	A	H	C	C	C	C	C	C	A	C	A	C	A	C	C	C	C	A	C	A	C	C	H	C	C	C	C	C	C	H	C	C	C	A	C	C
JAX00450931	18	5251066	1	C	T	C	C	C	C	C	C	T	C	C	C	C	C	C	C	T	C	C	C	C	C	C	C	T	C	C	C	C	C	C	C	C	C	C	C	H	C	C	H	C	T	C	C	C	C
JAX00450932	18	5257506	1	G	A	G	G	G	G	G	A	G	G	G	H	G	G	G	A	G	G	G	G	G	G	G	G	G	G	G	G	A	G	H	G	G	G	G	G	H	G	G	G	H	G	G	G	G	G
JAX00450934	18	5260508	0	C	A	C	C	C	C	C	A	C	C	C	H	C	C	C	A	C	C	C	C	C	C	C	C	C	C	C	C	A	C	C	C	C	C	C	C	H	C	C	C	C	C	C	C	C	C
JAX00079907	18	5261144	1	A	T	A	A	A	A	A	A	T	A	A	A	A	A	A	A	T	A	A	A	A	A	A	A	T	A	A	A	A	A	A	A	A	A	A	A	H	A	A	H	A	T	A	A	A	A
JAX00450935	18	5265416	1	T	G	T	T	T	T	T	T	G	T	T	T	T	T	T	T	G	T	T	T	T	T	T	T	G	T	T	T	T	T	T	T	T	T	T	T	H	T	T	H	T	G	T	T	T	T
JAX00450937	18	5285496	1	C	G	C	C	C	C	C	G	C	C	C	H	C	C	C	G	C	C	C	C	C	C	C	C	C	C	C	C	G	C	H	C	C	C	C	C	H	C	C	C	H	C	C	C	C	C
JAX00450938	18	5285633	1	C	T	C	C	T	C	C	C	C	T	T	H	C	C	C	C	C	C	T	C	T	C	T	C	C	C	C	T	C	T	C	C	H	C	C	C	C	C	C	H	C	C	C	T	C	C
JAX00079909	18	5300517	0	G	T	G	G	T	G	G	G	G	T	T	H	G	G	G	G	G	G	T	G	T	G	T	G	G	G	G	T	G	T	G	G	H	G	G	G	G	G	G	H	G	G	G	T	G	G
JAX00450940	18	5301831	1	G	C	G	G	G	G	G	G	C	G	G	G	G	G	G	G	C	G	G	G	G	G	G	G	C	G	G	G	G	G	G	G	G	G	G	G	H	G	G	H	G	C	G	G	G	G
JAX00079912	18	5327382	1	A	G	A	A	G	A	A	G	G	G	G	G	A	A	A	G	G	A	G	A	G	A	G	A	G	A	A	G	G	G	H	A	H	A	A	A	G	A	A	G	H	G	A	G	A	A
JAX00079913	18	5341473	0	C	A	C	C	A	C	C	A	A	A	A	A	C	C	C	A	A	C	A	C	A	C	A	C	A	C	C	A	A	A	H	C	H	C	C	C	A	C	C	A	H	A	C	A	C	C
JAX00450941	18	5344965	1	C	T	C	C	C	C	C	C	T	C	C	C	C	C	C	C	T	C	C	C	C	C	C	C	T	C	C	C	C	C	C	C	C	C	C	C	H	C	C	H	C	T	C	C	C	C
JAX00450943	18	5365054	1	A	G	A	A	A	A	A	A	G	A	A	A	A	A	A	A	G	A	A	A	A	A	A	A	G	A	A	A	A	A	A	A	A	A	A	A	H	A	A	H	A	G	A	A	A	A
JAX00450944	18	5365207	1	G	C	G	G	C	G	G	C	C	G	G	H	G	G	G	C	C	G	C	G	G	G	C	G	C	G	G	G	C	G	H	G	H	G	G	G	C	G	G	C	H	C	G	C	G	G
JAX00450945	18	5365562	1	C	A	C	C	A	C	C	C	C	C	C	C	C	C	C	C	C	C	A	C	C	C	A	C	C	C	C	C	C	C	C	C	H	C	C	C	C	C	C	H	C	C	C	A	C	C
JAX00450947	18	5369496	0	C	T	C	C	C	C	C	T	C	C	C	H	C	C	C	T	C	C	C	C	C	C	C	C	C	C	C	C	T	C	H	C	C	C	C	C	H	C	C	C	H	C	C	C	C	C
JAX00450948	18	5369898	1	T	C	T	T	C	T	T	C	C	T	T	H	T	T	T	C	C	T	C	T	T	T	C	T	C	T	T	T	C	T	H	T	H	T	T	T	C	T	T	C	H	C	T	C	T	T
JAX00450950	18	5373182	1	C	T	C	C	C	C	C	T	C	C	C	H	C	C	C	T	C	C	C	C	C	C	C	C	C	C	C	C	T	C	H	C	C	C	C	C	H	C	C	C	H	C	C	C	C	C
JAX00450951	18	5378490	1	G	T	G	G	G	G	G	T	G	G	G	H	G	G	G	T	G	G	G	G	G	G	G	G	G	G	G	G	T	G	H	G	G	G	G	G	H	G	G	G	H	G	G	G	G	G
JAX00450954	18	5385033	1	G	A	G	G	G	G	G	A	A	G	G	H	G	G	G	A	A	G	G	G	G	G	G	G	A	G	G	G	A	G	H	G	G	G	G	G	A	G	G	H	H	A	G	G	G	G
JAX00450958	18	5390456	1	C	T	C	C	C	C	C	T	T	C	C	H	C	C	C	T	T	C	C	C	C	C	C	C	T	C	C	C	T	C	H	C	C	C	C	C	T	C	C	H	H	T	C	C	C	C
JAX00079916	18	5393517	0	C	A	C	C	A	C	C	C	C	C	C	C	C	C	C	C	C	C	A	C	C	C	A	C	C	C	C	C	C	C	C	C	H	C	C	C	C	C	C	H	C	C	C	A	C	C
JAX00450960	18	5394434	0	C	G	C	C	C	C	C	C	G	C	C	C	H	C	H	C	G	C	C	C	C	C	C	C	G	C	C	C	C	C	C	C	C	C	C	C	G	C	C	G	C	G	C	C	C	C
JAX00079917	18	5395236	1	C	T	T	C	C	C	T	C	C	C	C	C	C	C	T	C	C	C	C	T	C	T	C	C	C	T	C	C	C	C	C	T	C	T	C	T	C	C	C	C	H	C	T	C	T	T
JAX00079919	18	5418549	1	C	G	C	C	G	C	C	C	C	C	C	C	C	C	C	C	C	C	G	C	C	C	G	C	C	C	C	C	C	C	C	C	H	C	C	C	C	C	C	H	C	C	C	G	C	C
JAX00079920	18	5422036	0	A	G	A	A	G	A	A	A	A	A	A	A	A	A	A	A	A	A	G	A	A	A	G	A	A	A	A	A	A	A	A	A	H	A	A	A	A	A	A	H	A	A	A	G	A	A
JAX00450966	18	5442228	0	C	T	C	C	C	C	C	C	C	T	T	H	C	C	C	C	C	C	C	C	T	C	C	C	C	C	C	T	C	T	C	C	C	C	C	C	C	C	C	C	C	C	C	C	C	C
JAX00450968	18	5444440	1	C	T	C	C	C	C	C	C	C	T	T	H	C	C	C	C	C	C	C	C	T	C	C	C	C	C	C	T	C	T	C	C	C	C	C	C	C	C	C	C	C	C	C	C	C	C
JAX00450969	18	5447003	0	A	G	A	A	A	A	A	G	A	A	A	H	A	A	A	G	A	A	A	A	A	A	A	A	A	A	A	A	G	A	H	A	A	A	A	A	H	A	A	A	H	A	A	A	A	A
JAX00450970	18	5449214	1	C	T	C	C	C	C	C	C	T	C	C	C	C	C	C	C	T	C	C	C	C	C	C	C	T	C	C	C	C	C	C	C	C	C	C	C	H	C	C	H	C	T	C	C	C	C
JAX00450972	18	5457667	1	G	T	G	G	G	G	G	G	T	T	T	H	G	G	G	G	T	G	G	G	T	G	G	G	T	G	G	T	G	T	G	G	G	G	G	G	H	G	G	H	G	T	G	G	G	G
JAX00212187	18	5459051	1	C	T	C	C	C	C	C	C	T	C	C	C	C	C	C	C	T	C	C	C	C	C	C	C	T	C	C	C	C	C	C	C	C	C	C	C	H	C	C	H	C	T	C	C	C	C
JAX00212188	18	5459110	0	A	G	A	A	A	A	A	A	G	A	A	A	A	A	A	A	G	A	A	H	A	A	H	A	G	A	A	A	A	A	A	A	A	A	A	A	G	A	A	H	A	G	A	A	A	A
JAX00450973	18	5459340	1	T	C	T	T	T	T	T	T	T	C	C	H	T	T	T	T	T	T	T	T	C	T	T	T	T	T	T	C	T	C	T	T	T	T	T	T	T	T	T	T	T	T	T	T	T	T
JAX00450974	18	5459823	0	C	T	C	C	C	C	C	C	T	T	T	H	C	C	C	C	T	C	C	C	T	C	C	C	T	C	C	T	C	T	C	C	C	C	C	C	C	C	C	C	C	T	C	C	C	C
JAX00450975	18	5465201	0	T	C	T	T	C	T	T	T	T	T	T	T	T	T	T	T	T	T	C	T	T	T	C	T	T	T	T	T	T	T	T	T	H	T	T	T	T	T	T	H	T	T	T	C	T	T
JAX00450977	18	5474069	0	C	T	C	C	C	C	C	C	T	C	C	C	C	C	C	C	T	C	C	C	C	C	C	C	C	C	C	C	C	C	C	C	C	C	C	C	H	C	C	H	C	T	C	C	C	C
JAX00079922	18	5474137	0	A	T	A	A	T	A	A	T	T	T	T	T	A	A	A	T	T	A	T	A	T	A	T	A	T	A	A	T	T	T	H	A	H	A	A	A	T	A	A	T	H	T	A	T	A	A
JAX00450978	18	5474799	0	T	G	T	T	T	T	T	G	G	T	H	H	T	T	T	G	G	T	T	T	T	T	T	T	G	T	T	T	G	T	H	T	T	T	T	T	G	T	T	H	H	G	T	T	T	T
JAX00450979	18	5477073	0	C	T	C	C	T	C	C	T	T	C	H	H	C	C	C	T	T	C	T	C	C	C	T	C	T	C	C	C	T	C	H	C	H	C	C	C	T	C	C	T	H	T	C	T	C	C
JAX00450980	18	5477312	1	G	A	G	G	G	G	G	A	G	G	H	H	G	G	G	A	G	G	G	G	G	G	G	G	A	G	G	G	A	G	H	G	G	G	G	G	H	G	G	G	H	G	G	G	G	G
JAX00079924	18	5496656	1	G	A	G	G	G	G	G	A	A	G	H	H	G	G	G	A	A	G	G	G	G	G	G	G	A	G	G	G	A	G	H	G	G	G	G	G	A	G	G	H	H	A	G	G	G	G
JAX00450983	18	5509129	0	G	C	G	G	G	G	G	G	G	C	H	H	G	G	G	G	G	G	G	G	C	G	G	G	G	G	G	C	G	C	G	G	G	G	G	G	G	G	G	G	G	G	G	G	G	G
JAX00450984	18	5510320	1	T	C	T	T	C	T	T	C	C	T	H	H	T	T	T	C	C	T	C	T	T	T	C	T	C	T	T	T	C	T	H	T	H	T	T	T	C	T	T	C	H	C	T	C	T	T
JAX00079925	18	5515105	1	T	G	T	T	G	T	T	G	G	G	G	G	T	T	T	G	G	T	G	T	G	T	G	T	G	T	T	G	G	G	H	T	H	T	T	T	G	T	T	G	H	G	T	G	T	T
JAX00079927	18	5522252	1	T	C	T	T	C	T	T	C	C	T	H	H	T	T	T	C	C	T	C	T	T	T	C	T	C	T	T	T	C	T	H	T	H	T	T	T	C	T	T	C	H	C	T	C	T	T
JAX00079928	18	5523435	0	A	G	A	A	G	A	A	G	G	A	H	H	A	A	A	G	G	A	G	A	A	A	G	A	G	A	A	A	G	A	H	A	G	A	A	A	G	A	A	G	H	G	A	G	A	A
JAX00450986	18	5523548	0	G	A	G	G	G	G	G	A	A	G	H	G	G	G	G	A	A	G	G	G	G	G	G	G	A	G	G	G	H	G	G	G	G	G	G	G	A	G	G	H	H	A	G	G	G	G
JAX00079929	18	5526501	0	A	G	A	A	G	A	A	G	G	A	H	H	A	A	A	G	G	A	G	A	A	A	G	A	G	A	A	A	G	A	H	A	H	A	A	A	G	A	A	G	H	G	A	G	A	A
JAX00450987	18	5526713	1	A	G	A	A	A	A	A	G	G	A	H	H	A	A	A	G	G	A	A	A	A	A	A	A	G	A	A	A	G	A	H	A	A	A	A	A	G	A	A	H	H	G	A	A	A	A
JAX00212191	18	5539046	1	T	G	T	T	T	T	T	G	G	T	H	H	T	T	T	G	G	T	T	T	T	T	T	T	G	T	T	T	G	T	H	T	T	T	T	T	G	T	T	H	H	G	T	T	T	T
JAX00212192	18	5548380	1	G	A	G	G	G	G	G	G	A	G	G	G	G	G	G	G	A	G	G	G	G	G	G	G	G	G	G	G	G	G	G	G	G	G	G	G	H	G	G	H	G	A	G	G	G	G
JAX00450988	18	5548623	1	T	C	T	T	T	T	T	T	C	T	T	T	T	T	T	T	C	T	T	T	T	T	T	T	T	T	T	T	T	T	T	T	T	T	T	T	H	T	T	H	T	C	T	T	T	T
JAX00450989	18	5562014	1	C	T	C	C	C	C	C	T	C	C	H	H	C	C	C	T	C	C	C	C	C	C	C	C	T	C	C	C	T	C	H	C	C	C	C	C	H	C	C	C	H	C	C	C	C	C
JAX00450990	18	5566630	0	C	T	C	C	C	C	C	C	T	C	C	C	C	C	C	C	T	C	C	C	C	C	C	C	C	C	C	C	C	C	C	C	C	C	C	C	H	C	C	H	C	T	C	C	C	C
JAX00079931	18	5571108	0	T	C	T	T	C	T	T	T	T	T	T	T	T	T	T	T	T	T	C	T	T	T	C	T	T	T	T	T	T	T	T	T	H	T	T	T	T	T	T	H	T	T	T	C	T	T
JAX00450992	18	5571587	0	T	C	T	T	T	T	T	C	T	T	H	H	T	T	T	C	T	T	T	T	T	T	T	T	C	T	T	T	C	T	H	T	T	T	T	T	H	T	T	T	H	T	T	T	T	T
JAX00450993	18	5571631	0	G	A	G	G	G	G	G	G	A	G	G	G	G	G	G	G	A	G	G	G	G	G	G	G	G	G	G	G	G	G	G	G	G	G	G	G	H	G	G	H	G	A	G	G	G	G
JAX00450994	18	5606992	0	G	A	G	G	G	G	G	A	G	G	H	H	G	G	G	A	G	G	G	G	G	G	G	G	A	G	G	G	A	G	H	G	G	G	G	G	H	G	G	G	H	G	G	G	G	G
JAX00450995	18	5607886	0	G	A	G	G	G	G	G	G	A	G	G	G	G	G	G	G	A	G	G	G	G	G	G	G	G	G	G	G	G	G	G	G	G	G	G	G	H	G	G	H	G	A	G	G	G	G
JAX00079935	18	5613696	1	G	A	G	G	A	G	G	A	A	G	H	H	G	G	G	A	A	G	A	G	G	G	A	G	A	G	G	G	A	G	H	G	H	G	G	G	A	G	G	A	H	A	G	A	G	G
JAX00212193	18	5615910	0	T	C	T	T	T	T	T	C	C	T	H	H	T	T	T	C	C	T	T	T	T	T	T	T	C	T	T	H	C	T	H	T	T	T	T	T	C	T	T	H	H	C	T	T	T	T
JAX00212194	18	5615962	0	T	A	T	T	T	T	T	A	A	T	H	H	T	T	T	A	A	T	T	T	T	T	T	T	A	T	T	T	A	T	H	T	T	T	T	T	A	T	T	H	H	A	T	T	T	T
JAX00450997	18	5616543	0	G	C	G	G	G	G	G	C	G	G	G	H	G	G	G	C	G	G	G	G	G	G	G	G	C	G	G	G	C	G	H	G	G	G	G	G	C	G	G	G	H	G	G	G	G	G
JAX00450999	18	5633028	0	T	A	T	T	A	T	T	T	T	T	T	T	T	T	T	T	T	T	A	T	T	T	A	T	T	T	T	T	T	T	T	T	H	T	T	T	T	T	T	H	T	T	T	A	T	T
JAX00079936	18	5644632	0	T	C	T	T	C	T	T	C	T	T	H	H	T	T	T	C	T	T	C	T	T	T	C	T	C	T	T	T	C	T	H	T	H	T	T	T	H	T	T	H	T	T	T	C	T	T
JAX00079937	18	5644846	0	T	G	T	T	G	T	T	T	T	T	T	T	T	T	T	T	T	T	G	T	T	T	G	T	T	T	T	T	T	T	T	T	H	T	T	T	T	T	T	H	T	T	T	G	T	T
JAX00079938	18	5651881	0	G	A	G	G	A	G	G	G	A	G	G	G	G	G	G	G	A	G	A	G	G	H	A	G	H	G	G	G	H	G	G	G	H	G	G	G	A	G	G	A	G	A	G	A	G	G
JAX00451003	18	5682082	0	G	A	G	G	A	G	G	A	A	G	H	H	G	G	G	A	A	G	A	G	G	G	A	G	A	G	G	G	A	G	H	G	H	G	G	G	A	G	G	A	H	A	G	A	G	G
JAX00451004	18	5687481	1	A	G	A	A	G	A	A	A	G	A	A	A	A	A	A	A	G	A	G	A	A	A	G	A	A	A	A	A	A	A	A	A	H	A	A	A	H	A	A	G	A	G	A	G	A	A
JAX00079939	18	5699409	0	A	G	A	A	G	A	A	G	G	A	H	H	A	A	A	G	G	A	G	A	A	A	G	A	G	A	A	A	G	A	H	A	H	A	A	A	G	A	A	G	H	G	A	G	A	A
JAX00451007	18	5700681	0	T	C	T	T	T	T	T	T	C	T	T	T	T	T	T	T	C	T	T	T	T	T	T	T	T	T	T	T	T	T	T	T	T	T	T	T	H	T	T	H	T	C	T	T	T	T
JAX00079940	18	5700758	0	T	C	T	T	C	T	T	C	C	T	H	H	T	T	T	C	C	T	H	T	T	T	C	T	C	T	T	T	C	T	H	T	T	T	T	T	C	T	T	C	H	C	T	C	T	T
JAX00079941	18	5700836	0	T	A	T	T	A	T	T	T	T	T	T	T	T	T	T	T	T	T	A	T	T	T	A	T	T	T	T	T	T	T	T	T	H	T	T	T	T	T	T	H	T	T	T	A	T	T
JAX00212196	18	5701288	1	C	G	C	C	G	C	C	G	G	C	H	H	C	C	C	G	G	C	G	C	C	C	G	C	G	C	C	C	G	C	H	C	H	C	C	C	G	C	C	G	H	G	C	G	C	C
JAX00451008	18	5701920	1	T	C	T	T	C	T	T	C	C	T	H	H	T	T	T	C	C	T	C	T	T	T	C	T	C	T	T	T	C	T	H	T	H	T	T	T	C	T	T	C	H	C	T	C	T	T
JAX00451010	18	5716171	1	T	A	T	T	T	T	T	T	A	T	T	T	T	T	T	T	A	T	T	T	T	T	T	T	T	T	T	T	T	T	T	T	T	T	T	T	H	T	T	H	T	A	T	T	T	T
JAX00451011	18	5716294	0	A	T	A	A	A	A	A	T	A	A	H	H	A	A	A	T	A	A	A	A	A	A	A	A	T	A	A	A	T	A	H	A	A	A	A	A	H	A	A	A	H	A	A	A	A	A
JAX00451012	18	5740883	1	G	T	G	G	T	G	G	G	G	G	G	G	G	G	G	G	G	G	T	G	G	G	T	G	G	G	G	G	G	G	G	G	H	G	G	G	G	G	G	H	G	G	G	T	G	G
JAX00079942	18	5741002	0	C	A	C	C	A	C	C	C	C	C	C	C	C	C	C	C	C	C	A	C	C	C	A	C	C	C	C	C	C	C	C	C	H	C	C	C	C	C	C	H	C	C	C	A	C	C
JAX00451014	18	5746193	1	A	C	A	A	A	A	A	A	C	A	A	A	A	A	A	A	C	A	A	A	A	A	A	A	A	A	A	A	A	A	A	A	A	A	A	A	H	A	A	H	A	C	A	A	A	A
JAX00451017	18	5764655	1	T	C	T	T	T	T	T	T	C	T	T	T	T	T	T	T	C	T	T	T	T	T	T	T	T	T	T	T	T	T	T	T	T	T	T	T	H	T	T	H	T	C	T	T	T	T
JAX00079945	18	5779537	0	C	T	C	C	T	C	C	C	C	C	C	C	C	C	C	C	C	C	T	C	C	C	T	C	C	C	C	C	C	C	C	C	C	C	C	C	C	C	C	H	C	C	C	T	C	C
JAX00451020	18	5779999	0	G	A	G	G	G	G	G	G	A	G	G	G	G	G	G	G	A	G	G	G	G	G	G	G	G	G	G	G	G	G	G	G	G	G	G	G	H	G	G	H	G	A	G	G	G	G
JAX00451022	18	5786293	0	A	T	A	A	T	A	A	A	T	A	A	A	A	A	A	A	T	A	T	A	A	A	T	A	A	A	A	A	A	A	A	A	H	A	A	A	H	A	A	T	A	T	A	T	A	A
JAX00079948	18	5803292	1	A	G	A	A	G	A	A	G	G	A	H	H	A	A	A	G	G	A	G	A	A	A	G	A	G	A	A	A	G	A	H	A	H	A	A	A	G	A	A	G	H	G	A	G	A	A
JAX00451024	18	5803628	0	T	A	T	T	A	T	T	T	T	T	T	T	T	T	T	T	T	T	A	T	T	T	A	T	T	T	T	T	T	T	T	T	H	T	T	T	T	T	T	H	T	T	T	A	T	T
JAX00451025	18	5804227	0	G	A	G	G	G	G	G	A	G	G	H	H	G	G	G	A	G	G	G	G	G	G	G	G	A	G	G	G	A	G	H	G	G	G	G	G	H	G	G	G	H	G	G	G	G	G
JAX00451028	18	5813150	0	C	T	C	C	C	C	C	C	T	C	C	C	C	C	C	C	T	C	C	C	C	C	C	C	C	C	C	C	C	C	C	C	C	C	C	C	H	C	C	H	C	T	C	C	C	C
JAX00212200	18	5813495	1	G	T	G	G	G	G	G	G	T	G	G	G	G	G	G	G	T	G	G	G	G	G	G	G	G	G	G	G	G	G	G	G	G	G	G	G	H	G	G	H	G	T	G	G	G	G
JAX00079951	18	5854480	0	T	C	T	T	C	T	T	T	T	T	T	T	T	T	T	T	T	T	C	T	T	T	C	T	T	T	T	T	T	T	T	T	H	T	T	T	T	T	T	H	T	T	T	C	T	T
JAX00451030	18	5854514	1	G	A	G	G	A	G	G	G	A	G	G	G	G	G	G	G	A	G	A	G	G	G	A	G	G	G	G	G	G	G	G	G	H	G	G	G	H	G	G	A	G	A	G	A	G	G
JAX00451032	18	5855551	0	A	G	A	A	G	A	A	A	A	A	H	A	A	A	A	A	A	A	G	A	A	A	G	A	A	A	A	A	A	A	A	A	H	A	A	A	A	A	A	A	A	A	A	G	A	A
JAX00079952	18	5860095	0	T	C	T	T	C	T	T	C	C	T	H	H	T	T	T	C	C	T	C	T	T	T	C	T	C	T	T	T	C	T	H	T	H	T	T	T	C	T	T	C	H	C	T	C	T	T
JAX00451034	18	5864799	1	A	G	A	A	G	A	A	G	G	A	H	H	A	A	A	G	G	A	G	A	A	A	G	A	G	A	A	A	G	A	H	A	H	A	A	A	G	A	A	G	H	G	A	G	A	A
JAX00079954	18	5900988	0	A	T	A	A	A	A	A	A	T	A	A	A	A	A	A	A	T	A	A	A	A	A	A	A	A	A	A	A	A	A	A	A	A	A	A	A	H	A	A	H	A	T	A	A	A	A
JAX00212202	18	5929809	1	A	G	A	A	G	A	A	G	G	A	H	H	A	A	A	G	G	A	G	A	A	A	G	A	G	A	A	A	G	A	H	A	H	A	A	A	G	A	A	G	H	G	A	G	A	A
JAX00079958	18	5945742	0	T	C	T	T	C	T	T	C	T	T	H	H	T	T	T	C	T	T	C	T	T	T	C	T	C	T	T	T	C	T	H	T	H	T	T	T	H	T	T	H	H	T	T	C	T	T
JAX00079959	18	5950638	1	A	G	A	A	G	A	A	G	G	A	H	H	A	A	A	G	G	A	G	A	A	A	G	A	G	A	A	A	G	A	H	A	H	A	A	A	G	A	A	G	H	G	A	G	A	A
JAX00212203	18	5968623	1	G	A	G	G	G	G	G	G	A	G	G	G	G	G	G	G	A	G	G	G	G	G	G	G	G	G	G	G	G	G	G	G	G	G	G	G	H	G	G	H	G	A	G	G	G	G
JAX00451039	18	5978071	1	G	A	G	G	G	G	G	A	A	G	H	H	G	G	G	A	A	G	G	G	G	G	G	G	A	G	G	G	A	G	H	G	G	G	G	G	A	G	G	H	H	A	G	G	G	G
JAX00079960	18	5985224	1	C	T	C	C	T	C	C	T	T	C	H	H	C	C	C	T	T	C	T	C	C	C	T	C	T	C	C	C	T	C	H	C	H	C	C	C	T	C	C	T	H	T	C	T	C	C
JAX00451043	18	6001306	0	C	A	C	C	C	C	C	A	A	C	H	H	C	C	C	A	A	C	C	C	C	C	C	C	A	C	C	C	A	C	H	C	C	C	C	C	A	C	C	C	H	A	C	C	C	C
JAX00079963	18	6013604	1	G	T	G	G	T	G	G	G	T	G	G	G	G	G	G	G	T	G	T	G	G	G	T	G	G	G	G	G	G	G	G	G	H	G	G	G	H	G	G	T	G	T	G	T	G	G
JAX00451044	18	6013983	1	A	G	A	A	G	A	A	A	G	A	A	A	A	A	A	A	G	A	G	A	A	A	G	A	A	A	A	A	A	A	A	A	H	A	A	A	H	A	A	G	A	G	A	G	A	A
JAX00079964	18	6014189	0	C	G	C	C	G	C	C	G	G	C	H	H	C	C	C	G	G	C	G	C	C	C	G	C	G	C	C	C	G	C	H	C	H	C	C	C	G	C	C	G	H	G	C	G	C	C
JAX00451045	18	6016636	0	C	G	C	C	C	C	C	C	G	C	C	C	C	C	C	C	G	C	C	C	C	C	C	C	C	C	C	C	C	C	C	C	C	C	C	C	H	C	C	H	C	G	C	C	C	C
JAX00451046	18	6016693	0	G	T	G	G	G	G	G	T	T	G	H	H	G	G	G	T	T	G	G	G	G	G	G	G	T	G	G	G	T	G	H	G	G	G	G	G	T	G	G	H	H	T	G	G	G	G
JAX00451048	18	6031445	0	T	C	T	T	T	T	T	C	T	T	H	H	T	T	T	C	T	T	T	T	T	T	T	T	C	T	T	T	C	T	H	T	T	T	T	T	H	T	T	T	H	T	T	T	T	T
JAX00079965	18	6036280	1	A	T	A	A	T	A	A	A	A	A	A	A	A	A	A	A	A	A	T	A	A	A	T	A	A	A	A	A	A	A	A	A	H	A	A	A	A	A	A	H	A	A	A	T	A	A
JAX00451051	18	6038505	0	C	A	C	C	A	C	C	A	C	C	H	H	C	C	C	A	C	C	A	C	C	C	A	C	A	C	C	C	A	C	H	C	H	C	C	C	H	C	C	H	H	C	C	A	C	C
JAX00451052	18	6040500	1	G	A	G	G	A	G	G	A	G	G	H	H	G	G	G	A	G	G	A	G	G	G	A	G	A	G	G	G	A	G	H	G	H	G	G	G	H	G	G	H	H	G	G	A	G	G
JAX00451053	18	6050910	1	G	A	G	G	G	G	G	G	A	G	G	G	G	G	G	G	A	G	G	G	G	G	G	G	G	G	G	G	G	G	G	G	G	G	G	G	H	G	G	H	G	A	G	G	G	G
JAX00451054	18	6057587	0	A	G	A	A	A	A	A	G	A	A	H	H	A	A	A	G	A	A	A	A	A	A	A	A	G	A	A	A	G	A	H	A	A	A	A	A	H	A	A	A	H	A	A	A	A	A
JAX00451055	18	6060669	1	G	A	G	G	G	G	G	G	A	G	G	G	G	G	G	G	A	G	G	G	G	G	G	G	G	G	G	G	G	G	G	G	G	G	G	G	H	G	G	H	G	A	G	G	G	G
JAX00079967	18	6060882	0	A	G	A	A	G	A	A	A	A	A	H	A	A	A	A	A	A	A	G	A	A	A	G	A	A	A	A	A	A	A	A	A	H	A	A	A	A	A	A	H	A	A	A	G	A	A
JAX00451056	18	6062755	0	T	C	T	T	T	T	T	T	C	T	T	T	T	T	H	T	C	T	T	T	T	T	T	T	T	T	T	T	T	T	T	T	T	T	T	T	H	T	T	H	T	C	T	T	T	T
JAX00079968	18	6064694	1	T	A	T	T	A	T	T	T	T	T	T	T	T	T	T	T	T	T	A	T	T	T	A	T	T	T	T	T	T	T	T	T	H	T	T	T	T	T	T	H	T	T	T	A	T	T
JAX00079969	18	6113800	1	G	A	G	G	A	G	G	G	G	G	G	G	G	G	G	G	G	G	A	G	G	G	A	G	G	G	G	G	G	G	G	G	H	G	G	G	G	G	G	H	G	G	G	A	G	G
JAX00451058	18	6115941	1	G	A	G	G	A	G	G	G	G	G	G	G	G	G	G	G	G	G	A	G	G	G	A	G	G	G	G	G	G	G	G	G	H	G	G	G	G	G	G	H	G	G	G	A	G	G
JAX00451059	18	6115989	0	G	A	G	G	G	G	G	A	G	G	H	H	G	G	G	A	G	G	G	G	G	G	G	G	A	G	G	G	A	G	H	G	G	G	G	G	H	G	G	G	H	G	G	G	G	G
JAX00079971	18	6119716	0	T	A	T	T	A	T	T	T	T	T	T	T	T	T	T	T	T	T	A	T	T	T	A	T	T	T	T	T	T	T	T	T	H	T	T	T	T	T	T	H	T	T	T	A	T	T
JAX00451060	18	6119965	1	A	G	A	A	G	A	A	G	G	A	H	H	A	A	A	G	G	A	G	A	A	A	G	A	G	A	A	A	G	A	H	A	H	A	A	A	G	A	A	G	H	G	A	G	A	A
JAX00079972	18	6120121	1	C	G	C	C	G	C	C	G	G	C	H	H	C	C	C	G	G	C	G	C	C	C	G	C	G	C	C	C	G	C	H	C	H	C	C	C	G	C	C	G	H	G	C	G	C	C
JAX00212205	18	6127521	0	A	G	A	A	G	A	A	A	G	A	H	A	A	A	A	A	G	A	G	A	A	A	G	A	A	A	A	A	A	A	A	A	H	A	A	A	H	A	A	G	A	G	A	G	A	A
JAX00212206	18	6127706	1	C	T	C	C	C	C	C	C	T	C	C	C	C	C	C	C	T	C	C	C	C	C	C	C	C	C	C	C	C	C	C	C	C	C	C	C	H	C	C	H	C	T	C	C	C	C
JAX00212207	18	6138681	0	T	A	T	T	A	T	T	A	A	T	H	H	T	T	T	A	A	T	A	T	T	H	A	T	A	T	T	T	A	T	H	T	H	T	T	T	A	T	T	A	T	A	T	A	T	T
JAX00451062	18	6163484	1	A	G	A	A	A	A	A	G	A	A	H	H	A	A	A	G	A	A	A	A	A	A	A	A	G	A	A	A	G	A	H	A	A	A	A	A	H	A	A	A	A	A	A	A	A	A
JAX00079975	18	6176629	0	A	G	A	A	G	A	A	G	G	A	A	A	A	A	A	H	G	A	G	A	A	A	G	A	H	A	A	A	G	A	A	A	H	A	A	A	G	A	A	G	A	G	A	G	A	A
JAX00079976	18	6181033	1	A	G	A	A	G	A	A	G	G	A	H	H	A	A	A	G	G	A	G	A	A	A	G	A	G	A	A	A	G	A	H	A	H	A	A	A	G	A	A	G	A	G	A	G	A	A
JAX00079977	18	6181143	1	T	C	T	T	C	T	T	C	C	T	H	H	T	T	T	C	C	T	C	T	T	T	C	T	C	T	T	T	C	T	H	T	H	T	T	T	C	T	T	C	T	C	T	C	T	T
JAX00451065	18	6188201	1	C	T	C	C	C	C	C	C	T	C	C	C	C	C	C	C	T	C	C	C	C	C	C	C	C	C	C	C	C	C	C	C	C	C	C	C	H	C	C	H	C	T	C	C	C	C
JAX00451066	18	6200777	1	C	G	C	C	C	C	C	C	G	C	C	C	C	C	C	C	G	C	C	C	C	C	C	C	C	C	C	C	C	C	C	C	C	C	C	C	H	C	C	H	C	G	C	C	C	C
JAX00451067	18	6200910	0	T	C	T	T	C	T	T	T	T	T	T	T	T	T	T	T	T	T	C	T	T	T	C	T	T	T	T	T	T	T	T	T	H	T	T	T	T	T	T	H	T	T	T	C	T	T
JAX00451069	18	6214385	1	C	A	C	C	C	C	C	A	A	C	H	H	C	C	C	A	A	C	C	C	C	C	C	C	A	C	C	C	A	C	H	C	C	C	C	C	A	C	C	H	H	A	C	C	C	C
JAX00079979	18	6220007	0	A	G	A	A	G	A	A	G	G	A	H	H	A	A	A	G	G	A	G	A	A	A	G	A	G	A	A	A	G	A	H	A	H	A	A	A	G	A	A	G	H	G	A	G	A	A
JAX00079980	18	6220150	0	C	T	C	C	T	C	C	T	T	C	H	H	C	C	C	T	T	C	H	C	C	C	T	C	T	C	C	C	T	C	H	C	H	C	C	C	T	C	C	T	H	T	C	T	C	C
JAX00451070	18	6228620	1	A	G	A	A	G	A	A	A	G	A	A	A	A	A	A	A	G	A	G	A	A	A	G	A	A	A	A	A	A	A	A	A	H	A	A	A	H	A	A	G	A	G	A	G	A	A
JAX00451071	18	6229039	0	T	C	T	T	C	T	T	T	C	T	T	T	T	T	T	T	C	T	C	T	T	T	C	T	T	T	T	T	T	T	T	T	H	T	T	T	H	T	T	C	T	C	T	C	T	T
JAX00451072	18	6230883	0	C	T	C	C	T	C	C	C	C	C	C	C	C	C	C	C	C	C	T	C	C	C	T	C	C	C	C	C	C	C	C	C	H	C	C	C	C	C	C	H	C	C	C	T	C	C
JAX00451073	18	6231208	0	A	G	A	A	A	A	A	A	G	A	A	A	A	A	A	A	G	A	A	A	A	A	A	A	A	A	A	A	A	A	A	A	A	A	A	A	H	A	A	H	A	G	A	A	A	A
JAX00079981	18	6255737	1	C	T	C	C	C	C	C	C	C	T	H	H	C	C	C	C	C	C	C	C	T	C	C	C	C	C	C	T	C	T	C	C	C	C	C	C	C	C	C	C	C	C	C	C	C	C
JAX00451075	18	6255816	0	C	T	C	C	C	C	C	C	C	T	H	H	C	C	C	C	C	C	C	C	T	C	C	C	C	C	C	T	C	T	C	C	C	C	C	C	C	C	C	C	C	C	C	C	C	C
JAX00079983	18	6263594	1	A	G	A	A	A	A	A	G	A	A	H	H	A	A	A	G	A	A	A	A	A	A	A	A	G	A	A	A	G	A	H	A	A	A	A	A	H	A	A	A	H	A	A	A	A	A
JAX00451076	18	6265155	1	T	C	T	T	T	T	T	C	C	C	C	C	T	T	T	C	C	T	T	T	C	T	T	T	C	T	T	C	C	C	H	T	T	T	T	T	C	T	T	H	H	C	T	T	T	T
JAX00451082	18	6273355	0	A	G	A	A	A	A	A	G	G	A	H	H	A	A	A	G	G	A	A	A	A	A	A	A	G	A	A	A	G	A	H	A	A	A	A	A	G	A	A	H	H	G	A	A	A	A
JAX00451083	18	6276749	1	C	T	C	C	C	C	C	T	C	C	H	H	C	C	C	T	C	C	C	C	C	C	C	C	T	C	C	C	T	C	H	C	C	C	C	C	H	C	C	C	H	C	C	C	C	C
JAX00451084	18	6290481	0	C	T	C	C	C	C	C	T	C	C	H	H	C	C	C	T	C	C	C	C	C	C	C	C	T	C	C	C	T	C	H	C	C	C	C	C	H	C	C	C	H	C	C	C	C	C
JAX00451085	18	6291794	0	G	A	G	G	G	G	G	G	A	G	G	G	G	G	G	G	A	G	G	G	G	G	G	G	G	G	G	G	G	G	G	G	G	G	G	G	A	G	G	H	G	A	G	G	G	G
JAX00079984	18	6310407	1	T	C	T	T	C	T	T	C	C	C	C	C	T	T	T	C	C	T	C	T	C	T	C	T	C	T	T	C	C	C	H	T	H	T	T	T	C	T	T	C	H	C	T	C	T	T
JAX00079989	18	6336543	1	G	A	G	G	G	G	G	A	G	G	H	H	G	G	G	A	G	G	G	G	G	G	G	G	A	G	G	G	A	G	H	G	G	G	G	G	H	G	G	G	H	G	G	G	G	G
JAX00451086	18	6377618	0	T	A	T	T	T	T	T	T	A	T	T	T	T	T	T	T	A	T	T	T	T	T	T	T	T	T	T	T	T	T	T	T	T	T	T	T	H	T	T	H	T	A	T	T	T	T
JAX00451087	18	6377655	1	T	C	T	T	T	T	T	C	C	T	H	H	T	T	T	C	C	T	T	T	T	T	T	T	C	T	T	T	C	T	H	T	T	T	T	T	C	T	T	H	H	C	T	T	T	T
JAX00451089	18	6392182	0	C	T	C	C	C	C	C	C	T	C	C	C	C	C	C	C	T	C	C	C	C	C	C	C	C	C	C	H	C	C	C	C	C	C	C	C	H	C	C	H	C	T	C	C	C	C
JAX00451090	18	6392750	1	G	A	G	G	G	G	G	G	A	G	G	G	G	G	G	G	A	G	G	G	G	G	G	G	G	G	G	G	G	G	G	G	G	G	G	G	H	G	G	H	G	A	G	G	G	G
JAX00451091	18	6408496	1	C	T	C	C	C	C	C	T	C	C	C	H	C	C	C	T	C	C	C	C	C	C	C	C	T	C	C	C	T	C	H	C	C	C	C	C	H	C	C	C	H	C	C	C	C	C
JAX00451093	18	6434425	1	G	A	G	G	G	G	G	G	A	G	G	G	G	G	G	G	A	G	G	G	G	G	G	G	G	G	G	G	G	G	G	G	G	G	G	G	H	G	G	H	G	A	G	G	G	G
JAX00451097	18	6448792	0	G	C	G	G	C	G	G	G	G	C	C	H	G	G	G	G	G	G	C	G	C	G	C	G	G	G	G	C	G	C	G	G	H	G	G	G	G	G	G	H	G	G	G	C	G	G
JAX00451098	18	6449251	1	C	A	C	C	A	C	C	A	A	A	A	A	C	C	C	A	A	C	A	C	A	C	A	C	A	C	C	A	A	A	H	C	H	C	C	C	A	C	C	A	H	A	C	A	C	C
JAX00451099	18	6449351	0	T	G	T	T	T	T	T	T	G	T	T	T	T	T	T	T	G	T	T	T	T	T	T	T	T	T	T	T	T	T	T	T	T	T	T	T	T	T	T	T	T	G	T	T	T	T
JAX00079996	18	6452842	0	G	A	G	G	A	G	G	G	G	A	A	H	H	G	H	G	G	G	A	G	A	G	A	G	G	G	G	A	G	A	G	G	A	G	G	G	G	G	G	H	G	G	G	A	G	G
JAX00079997	18	6452904	1	A	G	A	A	G	A	A	A	A	G	G	H	A	A	A	A	A	A	G	A	G	A	G	A	A	A	A	G	A	G	A	A	H	A	A	A	A	A	A	H	A	A	A	G	A	A
JAX00451100	18	6453123	0	C	T	C	C	C	C	C	C	C	T	H	H	C	C	C	C	C	C	C	C	T	C	C	C	C	C	C	T	C	T	C	C	C	C	C	C	C	C	C	C	C	C	C	C	C	C
JAX00212211	18	6457490	0	C	T	C	C	C	C	C	C	T	C	C	C	C	C	C	C	T	C	C	C	C	C	C	C	C	C	C	C	C	C	C	C	C	C	C	C	H	C	C	H	C	T	C	C	C	C
JAX00451104	18	6478007	0	G	A	G	G	G	G	G	A	A	G	H	H	G	G	G	A	A	G	G	G	G	G	G	G	A	G	G	G	A	G	H	G	G	G	G	G	A	G	G	H	H	A	G	G	G	G
JAX00451105	18	6478059	1	T	C	T	T	T	T	T	C	T	T	H	H	T	T	T	C	T	T	T	T	T	T	T	T	C	T	T	T	C	T	H	T	T	T	T	T	H	T	T	T	H	T	T	T	T	T
JAX00451108	18	6496893	0	G	A	G	G	A	G	G	A	A	A	A	A	G	G	G	A	A	G	A	G	A	G	A	G	A	G	G	A	A	A	H	G	H	G	G	G	A	G	G	A	H	A	G	A	G	G
JAX00451109	18	6500797	1	G	C	G	G	G	G	G	G	C	G	G	G	G	G	G	G	C	G	G	G	G	G	G	G	G	G	G	G	G	G	G	G	G	G	G	G	H	G	G	H	G	C	G	G	G	G
JAX00080000	18	6501668	1	A	G	A	A	G	A	A	G	G	G	G	G	A	A	A	G	G	A	G	A	G	A	G	A	G	A	A	G	G	G	H	A	H	A	A	A	G	A	A	G	H	G	A	G	A	A
JAX00451111	18	6508059	0	T	C	T	T	C	T	T	T	T	C	H	H	T	T	T	T	T	T	C	T	C	T	C	T	T	T	T	C	T	C	T	T	H	T	T	T	T	T	T	H	T	T	T	C	T	T
JAX00212214	18	6514108	0	T	C	T	T	C	T	T	C	C	C	C	C	T	H	H	C	C	H	C	T	C	T	C	T	C	T	T	C	C	C	H	T	H	T	T	T	C	T	T	C	H	C	T	C	T	T
JAX00212215	18	6514205	0	C	T	C	C	C	C	C	C	T	C	C	C	C	C	C	C	T	C	C	C	C	C	C	C	C	C	C	C	C	C	C	C	C	C	C	C	H	C	C	H	C	T	C	C	C	C
JAX00451112	18	6520715	1	C	T	C	C	C	C	C	T	C	C	H	H	C	C	C	T	C	C	C	C	C	C	C	C	T	C	C	C	T	C	H	C	C	C	C	C	H	C	C	C	H	C	C	C	C	C
JAX00451113	18	6521358	1	C	T	C	C	C	C	C	T	C	C	H	H	C	C	C	T	C	C	C	C	C	C	C	C	T	C	C	C	T	C	H	C	C	C	C	C	H	C	C	C	H	C	C	C	C	C
JAX00080002	18	6533458	0	A	G	A	A	G	A	A	G	G	G	G	G	A	A	A	G	G	A	G	A	G	A	G	A	G	A	A	G	G	G	H	A	H	A	A	A	G	A	A	G	H	G	A	G	A	A
JAX00080003	18	6540024	1	T	C	T	T	C	T	T	C	C	C	C	C	T	T	T	C	C	T	C	T	C	T	C	T	C	T	T	C	C	C	H	T	H	T	T	T	C	T	T	C	H	C	T	C	T	T
JAX00451117	18	6557582	1	A	G	A	A	A	A	A	G	G	A	H	H	A	A	A	G	G	A	A	A	A	A	A	A	G	A	A	A	G	A	H	A	A	A	A	A	G	A	A	H	H	G	A	A	A	A
JAX00080005	18	6582758	1	C	T	C	C	T	C	C	C	C	T	H	H	C	C	C	C	C	C	T	C	T	C	T	C	C	C	C	T	C	T	C	C	H	C	C	C	C	C	C	H	C	C	C	T	C	C
JAX00080006	18	6583489	0	A	G	A	A	G	A	A	G	G	G	G	G	A	A	A	G	G	A	G	A	G	A	G	A	G	A	A	G	G	G	H	A	H	A	A	A	G	A	A	G	H	G	A	G	A	A
JAX00080007	18	6592919	1	T	C	T	T	C	T	T	C	C	C	C	C	T	T	T	C	C	T	C	T	C	T	C	T	C	T	T	C	C	C	H	T	H	T	T	T	C	T	T	C	H	C	T	C	T	T
JAX00080009	18	6636009	0	T	G	T	T	G	T	T	G	G	G	G	G	T	T	T	G	G	T	G	T	G	T	G	T	G	T	T	G	G	G	H	T	H	T	T	T	G	T	T	G	H	G	T	G	T	T
JAX00080010	18	6636895	0	T	C	T	T	C	T	T	T	T	C	T	H	T	T	T	T	T	T	C	T	C	T	C	T	T	T	T	C	T	C	T	T	H	T	T	T	T	T	T	C	T	T	T	C	T	T
JAX00451120	18	6637019	0	G	A	G	G	G	G	G	A	G	G	H	H	G	G	G	A	G	G	G	G	G	G	G	G	A	G	G	G	A	G	H	G	G	G	G	G	H	G	G	G	H	G	G	G	G	G
JAX00080011	18	6641982	0	A	G	A	A	G	A	A	G	G	G	G	G	A	A	A	G	G	A	G	A	G	A	G	A	G	A	A	G	G	G	H	A	H	A	A	A	G	A	A	G	H	G	A	G	A	A
JAX00451122	18	6642286	1	C	T	C	C	C	C	C	T	C	C	H	H	C	C	C	T	C	C	C	C	C	C	C	C	T	C	C	C	T	C	H	C	C	C	C	C	H	C	C	C	H	C	C	C	C	C
JAX00451123	18	6647517	1	T	A	T	T	T	T	T	T	A	T	T	T	T	T	T	T	A	T	T	T	T	T	T	T	T	T	T	T	T	T	T	T	T	T	T	T	H	T	T	H	T	A	T	T	T	T
JAX00451124	18	6682290	0	A	G	A	A	A	A	A	G	G	A	H	H	A	A	A	G	G	A	A	A	A	A	A	A	G	A	A	A	G	A	H	A	A	A	A	A	G	A	A	H	H	G	A	A	A	A
JAX00080014	18	6684510	1	G	A	G	G	A	G	G	A	A	A	A	A	G	G	G	A	A	G	A	G	A	G	A	G	A	G	G	A	A	A	H	G	H	G	G	G	A	G	G	A	H	A	G	A	G	G
JAX00451130	18	6704443	1	G	C	G	G	C	G	G	C	G	G	H	H	G	G	G	C	G	G	C	G	G	G	C	G	C	G	G	G	C	G	H	G	H	G	G	G	H	G	G	H	H	G	G	C	G	G
JAX00451132	18	6705605	0	T	C	T	T	C	T	T	T	T	T	T	T	T	T	T	T	T	T	H	T	T	T	C	T	T	T	T	T	T	T	T	T	H	T	T	T	T	T	T	H	T	T	T	C	T	T
JAX00451133	18	6705952	0	A	G	A	A	G	A	A	G	G	A	H	H	A	A	A	G	G	A	G	A	A	A	G	A	G	A	A	A	G	A	G	A	H	A	A	A	G	A	A	G	H	G	A	G	A	A
JAX00451134	18	6706394	1	T	G	T	T	G	T	T	T	T	T	T	T	T	T	T	T	T	T	G	T	T	T	G	T	T	T	T	T	T	T	T	T	H	T	T	T	T	T	T	H	T	T	T	G	T	T
JAX00451136	18	6734756	0	C	T	C	C	C	C	C	T	C	C	H	H	C	C	C	T	C	C	C	C	C	C	C	C	T	C	C	C	T	C	H	C	C	C	C	C	H	C	C	C	H	C	C	C	C	C
JAX00080017	18	6738185	1	C	T	C	C	T	C	C	T	C	T	T	T	C	C	C	T	C	C	T	C	T	C	T	C	T	C	C	T	T	T	H	C	H	C	C	C	H	C	C	H	H	C	C	T	C	C
JAX00451138	18	6741982	1	C	A	C	C	C	C	C	A	C	C	H	H	C	C	C	A	C	C	C	C	C	C	C	C	A	C	C	C	A	C	H	C	C	C	C	C	H	C	C	C	H	C	C	C	C	C
JAX00451141	18	6748998	1	T	G	T	T	T	T	T	T	T	G	H	H	T	T	T	T	T	T	T	T	G	T	T	T	T	T	T	G	T	G	T	T	T	T	T	T	T	T	T	T	T	T	T	T	T	T
JAX00080020	18	6785970	1	C	T	C	C	T	C	C	T	T	T	T	T	C	C	C	T	T	C	T	C	T	C	T	C	T	C	C	T	T	T	H	C	H	C	C	C	T	C	C	T	H	T	C	T	C	C
JAX00080021	18	6786365	1	G	T	G	G	T	G	G	T	T	T	T	T	G	G	G	T	T	G	T	G	T	G	T	G	T	G	G	T	T	T	H	G	H	G	G	G	T	G	G	T	H	T	G	T	G	G
JAX00080022	18	6786433	1	G	T	G	G	T	G	G	T	T	T	T	T	G	G	G	T	T	G	T	G	T	G	T	G	T	G	G	T	T	T	H	G	H	G	G	G	T	G	G	T	H	T	G	T	G	G
JAX00451146	18	6788250	1	T	C	T	T	T	T	T	C	T	T	H	H	T	T	T	C	T	T	T	T	T	T	T	T	C	T	T	T	C	T	H	T	T	T	T	T	H	T	T	T	H	T	T	T	T	T
JAX00451147	18	6791919	1	G	A	G	G	A	G	G	A	A	A	A	A	G	G	G	A	A	G	A	G	A	G	A	G	A	G	G	A	A	A	H	G	H	G	G	G	A	G	G	A	H	A	G	A	G	G
JAX00451149	18	6795425	1	G	A	G	G	G	G	G	A	G	G	H	H	G	G	G	A	G	G	G	G	G	G	G	G	A	G	G	G	A	G	H	G	G	G	G	G	H	G	G	G	H	G	G	G	G	G
JAX00451158	18	6830829	1	G	A	G	G	G	G	G	A	A	G	H	H	G	G	G	A	A	G	G	G	G	G	G	G	A	G	G	G	A	G	H	G	G	G	G	G	A	G	G	H	H	A	G	G	G	G
JAX00451161	18	6870198	1	T	G	T	T	T	T	T	T	T	G	H	H	T	T	T	T	T	T	T	T	G	T	T	T	T	T	T	G	T	G	T	T	T	T	T	T	T	T	T	T	T	T	T	T	T	T
JAX00451162	18	6870450	1	A	G	A	A	A	A	A	G	G	A	H	H	A	A	A	G	G	A	A	A	A	A	A	A	G	A	A	A	G	A	H	A	A	A	A	A	G	A	A	H	H	G	A	A	A	A
JAX00451163	18	6870482	1	G	A	G	G	G	G	G	A	A	G	H	H	G	G	G	A	A	G	G	G	G	G	G	G	A	G	G	G	A	G	H	G	G	G	G	G	A	G	G	H	H	A	G	G	G	G
JAX00451164	18	6873065	1	A	G	A	A	A	A	A	A	G	A	A	A	A	A	A	A	G	A	A	A	A	A	A	A	A	A	A	A	A	A	A	A	A	A	A	A	H	A	A	H	A	G	A	A	A	A
JAX00451165	18	6900173	1	A	T	A	A	A	A	A	A	A	T	H	H	A	A	A	A	A	A	A	A	T	A	A	A	A	A	A	T	A	T	A	A	A	A	A	A	A	A	A	A	A	A	A	A	A	A
JAX00451166	18	6900534	0	G	A	G	G	G	G	G	A	G	A	A	A	G	G	G	A	G	H	G	G	A	G	G	G	A	G	G	A	A	A	H	G	G	G	G	G	H	G	G	G	H	G	G	G	G	G
JAX00451169	18	6903600	0	T	C	T	T	T	T	T	C	T	T	H	H	T	T	T	C	T	T	T	T	T	T	T	T	C	T	T	T	C	T	C	T	T	T	T	T	C	T	T	T	C	T	T	T	T	T
JAX00451170	18	6904285	1	G	A	A	G	G	G	G	G	G	G	G	G	G	G	G	G	G	G	G	A	G	A	G	G	G	A	G	G	G	G	G	G	G	G	G	A	G	G	G	G	G	G	G	G	G	A
JAX00451171	18	6909289	0	G	T	G	G	G	G	G	T	T	T	T	T	G	G	G	T	T	G	G	G	T	G	G	G	T	G	G	T	T	T	H	G	G	G	G	G	T	G	G	H	H	T	G	G	G	G
JAX00451172	18	6909689	0	G	A	G	G	A	G	G	G	G	G	G	G	G	G	G	G	G	G	H	G	G	G	A	G	G	G	G	G	G	G	G	G	G	G	G	G	G	G	G	H	G	G	G	H	G	G
JAX00451173	18	6909760	0	G	A	G	G	G	G	G	A	A	G	G	G	G	G	G	A	A	G	G	G	G	G	G	G	A	G	G	G	A	G	G	G	G	G	G	G	A	G	G	G	G	A	G	G	G	G
JAX00451179	18	6926418	0	G	A	G	G	G	G	G	G	G	A	H	H	G	G	G	G	G	G	G	G	A	G	G	G	G	G	G	A	G	A	G	G	G	G	G	G	G	G	G	G	G	G	G	G	G	G
JAX00451184	18	6936193	1	A	G	A	A	A	A	A	G	A	A	H	H	A	A	A	G	A	A	A	A	A	A	A	A	G	A	A	A	G	A	H	A	A	A	A	A	H	A	A	A	H	A	A	A	A	A
JAX00080032	18	6937094	1	G	A	G	G	A	G	G	G	A	A	H	H	G	G	G	G	A	G	A	G	A	G	A	G	G	G	G	A	G	A	G	G	G	G	G	G	H	G	G	A	G	A	G	A	G	G
JAX00080034	18	6941231	1	G	A	G	G	A	G	G	A	A	A	A	A	G	G	G	A	A	G	A	G	A	G	A	G	A	G	G	A	A	A	H	G	G	G	G	G	A	G	G	A	H	A	G	A	G	G
JAX00451188	18	6942653	1	G	A	G	G	G	G	G	A	A	G	H	H	G	G	G	A	A	G	G	G	G	G	G	G	A	G	G	G	A	G	H	G	G	G	G	G	A	G	G	H	H	A	G	G	G	G
JAX00451189	18	6943157	0	A	T	A	A	A	A	A	T	A	A	H	H	A	A	A	T	A	A	A	A	A	A	A	A	T	A	A	A	T	A	H	A	A	A	A	A	H	A	A	A	H	A	A	A	A	A
JAX00451191	18	6947012	0	G	C	G	G	C	G	G	G	G	G	G	G	G	G	G	G	G	G	C	G	G	G	C	G	G	G	G	G	G	G	G	G	G	G	G	G	G	G	G	G	G	G	G	C	G	G
JAX00451194	18	6949237	1	G	A	G	G	A	G	G	A	A	A	A	A	G	G	G	A	A	G	A	G	A	G	A	G	A	G	G	A	A	A	H	G	G	G	G	G	A	G	G	A	H	A	G	A	G	G
JAX00451195	18	6950477	0	T	C	T	T	C	T	T	C	C	C	C	C	T	T	T	C	C	T	C	T	C	T	C	T	C	T	T	C	C	C	H	T	H	T	T	T	C	T	T	C	H	C	T	C	T	T
JAX00451196	18	6952951	0	G	A	G	G	A	G	G	A	G	A	A	A	G	G	G	A	G	G	A	G	A	G	A	G	A	G	G	A	A	A	H	G	H	G	G	G	H	G	G	H	H	G	G	A	G	G
JAX00451199	18	6957044	1	C	T	C	C	C	C	C	C	T	C	C	C	C	C	C	C	T	C	C	C	C	C	C	C	C	C	C	C	C	C	C	C	C	C	C	C	H	C	C	H	C	T	C	C	C	C
JAX00080035	18	6984866	0	G	A	G	G	G	G	G	A	G	G	H	H	G	G	G	A	G	G	H	G	G	G	G	G	A	G	G	G	A	G	G	G	G	G	G	G	H	G	G	G	H	G	G	G	G	G
JAX00080036	18	6997181	0	C	T	C	C	T	C	C	T	T	T	T	T	C	C	C	T	T	C	T	C	T	C	T	C	T	C	C	T	T	T	H	C	H	C	C	C	T	C	C	T	H	T	C	T	C	C
JAX00080037	18	6998156	0	G	A	G	G	A	G	G	A	G	G	H	H	G	G	G	A	G	G	A	G	G	G	A	G	A	G	G	G	A	G	H	G	H	G	G	G	H	G	G	H	H	G	G	A	G	G
JAX00080039	18	7000324	0	A	C	A	A	C	A	A	C	C	C	C	C	A	A	A	C	C	A	C	A	C	A	C	A	C	A	A	C	C	C	H	A	H	A	A	A	C	A	A	C	H	C	A	C	A	A
JAX00451201	18	7006591	1	C	T	C	C	C	C	C	T	C	C	H	H	C	C	C	T	C	C	C	C	C	C	C	C	T	C	C	C	T	C	H	C	C	C	C	C	H	C	C	C	H	C	C	C	C	C
JAX00451202	18	7024021	1	T	A	T	T	T	T	T	T	T	A	H	H	T	T	T	T	T	T	T	T	A	T	T	T	T	T	T	A	T	A	T	T	T	T	T	T	T	T	T	T	T	T	T	T	T	T
JAX00080040	18	7025717	0	G	C	G	G	C	G	G	C	C	C	C	C	G	G	G	C	C	G	C	G	C	G	C	G	C	G	G	C	C	C	H	G	H	G	G	G	C	G	G	C	H	C	G	C	G	G
JAX00451204	18	7025795	1	G	A	G	G	G	G	G	G	A	G	G	G	G	G	G	G	A	G	G	G	G	G	G	G	G	G	G	G	G	G	G	G	G	G	G	G	H	G	G	H	G	A	G	G	G	G
JAX00451210	18	7044209	1	C	T	C	C	C	C	C	C	T	C	C	C	C	C	C	C	T	C	C	C	C	C	C	C	C	C	C	C	C	C	C	C	C	C	C	C	H	C	C	H	C	T	C	C	C	C
JAX00080041	18	7052871	1	C	T	C	C	T	C	C	T	T	T	T	T	C	C	C	T	T	C	T	C	T	C	T	C	T	C	C	T	T	T	H	C	H	C	C	C	T	C	C	T	H	T	C	T	C	C
JAX00080042	18	7056391	1	A	G	A	A	G	A	A	A	A	A	A	A	A	A	A	A	A	A	G	A	A	A	G	A	A	A	A	A	A	A	A	A	H	A	A	A	A	A	A	H	A	A	A	G	A	A
JAX00451213	18	7087222	0	T	C	T	T	C	T	T	C	C	C	C	C	T	T	T	C	C	T	C	T	C	T	C	T	C	T	T	C	C	C	H	T	H	T	T	T	C	T	T	C	H	C	T	C	T	T
JAX00451215	18	7088041	0	C	T	C	C	C	C	C	T	C	C	T	H	C	C	C	T	C	C	C	C	C	C	C	C	T	C	C	C	T	C	T	C	C	C	C	C	H	C	C	C	T	C	C	C	C	C
JAX00451218	18	7094261	1	T	G	T	T	G	T	T	T	T	T	T	T	T	T	T	T	T	T	G	T	T	T	G	T	T	T	T	T	T	T	T	T	H	T	T	T	T	T	T	H	T	T	T	G	T	T
JAX00080046	18	7099037	0	C	G	C	C	G	C	C	G	G	G	G	G	C	C	C	G	G	C	G	C	G	C	G	C	G	C	C	G	G	G	H	C	H	C	C	C	G	C	C	G	H	G	C	G	C	C
JAX00451221	18	7100112	1	T	G	T	T	T	T	T	T	G	T	T	T	T	T	T	T	G	T	T	T	T	T	T	T	T	T	T	T	T	T	T	T	T	T	T	T	H	T	T	H	T	G	T	T	T	T
JAX00451222	18	7100438	1	T	A	T	T	T	T	T	T	T	A	H	H	T	T	T	T	T	T	T	T	A	T	T	T	T	T	T	A	T	A	T	T	T	T	T	T	T	T	T	T	T	T	T	T	T	T
JAX00451224	18	7108067	0	T	C	T	T	C	T	T	T	T	T	T	T	T	T	T	T	T	T	C	T	T	T	C	T	T	T	T	T	T	T	T	T	H	T	T	T	T	T	T	H	T	T	T	C	T	T
JAX00451229	18	7116450	1	C	G	C	C	C	C	C	C	C	G	H	H	C	C	C	C	C	C	C	C	G	C	C	C	C	C	C	G	C	G	C	C	C	C	C	C	C	C	C	C	C	C	C	C	C	C
JAX00451230	18	7130604	1	A	T	A	A	A	A	A	A	T	T	H	H	A	A	A	A	T	A	A	A	T	A	A	A	A	A	A	T	A	T	A	A	A	A	A	A	H	A	A	H	A	T	A	A	A	A
JAX00451232	18	7134620	0	G	A	G	G	G	G	G	G	G	A	G	H	G	G	G	G	G	G	G	G	A	G	G	G	G	G	G	A	G	A	G	G	G	G	G	G	G	G	G	G	G	G	G	G	G	G
JAX00451233	18	7135949	1	A	G	A	A	A	A	A	G	G	A	H	H	A	A	A	G	G	A	A	A	A	A	A	A	G	A	A	A	G	A	H	A	A	A	A	A	G	A	A	H	H	G	A	A	A	A
JAX00451234	18	7136055	0	T	G	T	T	T	T	T	G	T	G	G	G	T	T	T	G	T	T	T	T	G	T	T	T	G	T	T	G	G	G	H	T	T	T	T	T	H	T	T	T	H	T	T	T	T	T
JAX00451235	18	7136165	0	C	T	C	C	C	C	C	C	C	T	H	H	C	C	C	C	H	C	C	C	T	C	C	C	C	C	C	T	C	T	C	C	C	C	C	C	C	C	C	C	C	C	C	C	C	C
JAX00080047	18	7139740	0	C	A	C	C	C	C	C	C	C	A	H	H	C	C	C	C	C	C	C	C	A	C	C	C	C	C	C	A	C	A	C	C	C	C	C	C	C	C	C	C	C	C	C	C	C	C
JAX00080049	18	7141268	0	A	T	A	A	A	A	A	A	T	T	H	A	A	A	A	A	T	H	A	A	T	A	A	A	A	A	A	T	A	T	A	A	A	A	A	A	H	A	A	H	A	T	A	A	A	A
JAX00451236	18	7141506	1	C	T	C	C	C	C	C	C	C	T	H	H	C	C	C	C	C	C	C	C	T	C	C	C	C	C	C	T	C	T	C	C	C	C	C	C	C	C	C	C	C	C	C	C	C	C
JAX00451237	18	7143395	0	T	C	T	T	T	T	T	T	T	C	H	H	T	T	T	T	T	T	T	T	C	T	T	T	T	T	T	C	T	C	T	T	T	T	T	T	T	T	T	T	T	T	T	T	T	T
JAX00451238	18	7149787	0	G	T	G	G	G	G	G	T	G	G	H	H	G	G	G	T	G	G	G	G	G	G	G	G	T	G	G	G	T	G	H	G	G	G	G	G	T	G	G	G	H	G	G	G	G	G
JAX00451240	18	7156015	0	A	G	A	A	A	A	A	A	G	A	A	A	A	A	A	A	G	A	A	A	A	A	A	A	A	A	A	A	A	A	A	A	A	A	A	A	H	A	A	H	A	G	A	A	A	A
JAX00451242	18	7183645	1	T	A	T	T	T	T	T	T	T	A	H	H	T	T	T	T	T	T	T	T	A	T	T	T	T	T	T	A	T	A	T	T	T	T	T	T	T	T	T	T	T	T	T	T	T	T
JAX00451244	18	7184038	0	T	C	T	T	T	T	T	C	C	T	H	H	T	T	T	C	C	T	T	T	T	T	T	T	C	T	T	T	C	T	H	T	T	T	T	T	C	T	T	H	H	C	T	T	T	T
JAX00451245	18	7191095	0	G	A	G	G	G	G	G	A	A	G	H	H	G	G	G	A	A	G	G	G	G	G	G	G	A	G	G	G	A	G	H	G	G	G	G	G	A	G	G	H	H	A	G	G	G	G
JAX00451248	18	7192493	0	C	T	C	C	C	C	C	T	T	C	H	H	C	C	C	T	T	C	C	C	C	C	C	C	T	C	C	C	T	C	H	C	C	C	C	C	T	C	C	H	H	T	C	C	C	C
JAX00080052	18	7193721	0	A	T	A	A	A	A	A	T	T	T	T	T	A	A	A	T	T	A	A	A	T	A	A	A	T	A	A	T	T	T	T	A	A	A	A	A	T	A	A	H	H	T	A	A	A	A
JAX00451249	18	7198719	1	G	A	G	G	G	G	G	A	G	G	H	H	G	G	G	A	G	G	G	G	G	G	G	G	A	G	G	G	A	G	H	G	G	G	G	G	H	G	G	G	H	G	G	G	G	G
JAX00212227	18	7207478	1	T	C	T	T	T	T	T	T	C	T	T	T	T	T	T	T	C	T	T	T	T	T	T	T	T	T	T	T	T	T	T	T	T	T	T	T	H	T	T	H	T	C	T	T	T	T
JAX00080053	18	7211120	0	T	A	T	T	T	T	T	T	A	T	T	T	T	T	T	T	A	T	T	T	T	T	T	T	T	T	T	T	T	T	T	T	T	T	T	T	H	T	T	H	T	A	T	T	T	T
JAX00080054	18	7211167	0	T	C	T	T	T	T	T	C	C	T	H	H	T	T	T	C	C	T	T	T	T	T	T	T	C	T	T	T	C	T	H	T	T	T	T	T	C	T	T	H	H	C	T	T	T	T
JAX00080055	18	7211236	0	C	T	C	C	C	C	C	C	T	C	C	C	C	C	C	C	T	C	C	C	C	C	C	C	C	C	C	C	C	C	C	C	C	C	C	C	H	C	C	H	C	T	C	C	C	C
JAX00451251	18	7215857	1	T	C	T	T	T	T	T	T	T	C	H	H	T	T	T	T	T	T	T	T	C	T	T	T	T	T	T	C	T	C	T	T	T	T	T	T	T	T	T	T	T	T	T	T	T	T
JAX00451254	18	7254350	1	G	A	G	G	G	G	G	A	G	G	H	H	G	G	G	A	G	G	G	G	G	G	G	G	A	G	G	G	A	G	H	G	G	G	G	G	H	G	G	G	H	G	G	G	G	G
JAX00080057	18	7261332	1	G	A	G	G	G	G	G	G	A	G	G	G	G	G	G	G	A	G	G	G	G	G	G	G	G	G	G	G	G	G	G	G	G	G	G	G	H	G	G	H	G	A	G	G	G	G
JAX00080058	18	7261361	1	A	C	A	A	A	A	A	C	C	A	H	H	A	A	A	C	C	A	A	A	A	A	A	A	C	A	A	A	C	A	H	A	A	A	A	A	C	A	A	H	H	C	A	A	A	A
JAX00451256	18	7271859	1	A	G	A	A	A	A	A	G	G	A	H	H	A	A	A	G	G	A	A	A	A	A	A	A	G	A	A	A	G	A	H	A	A	A	A	A	G	A	A	H	H	G	A	A	A	A
JAX00080059	18	7297938	1	T	C	T	T	C	T	T	C	T	C	C	C	T	T	T	C	T	T	C	T	C	T	C	T	C	T	T	C	C	C	H	T	H	T	T	T	H	T	T	H	H	T	T	C	T	T
JAX00080061	18	7298251	1	C	G	C	C	C	C	C	C	G	C	C	C	C	C	C	C	G	C	C	C	C	C	C	C	C	C	C	C	C	C	C	C	C	C	C	C	H	C	C	H	C	G	C	C	C	C
JAX00451258	18	7300703	0	T	C	T	T	T	T	T	C	T	T	H	H	T	T	T	C	T	T	T	T	T	T	T	T	C	T	T	T	C	T	H	T	T	T	T	T	H	T	T	T	H	T	T	T	T	T
JAX00451259	18	7311385	0	A	G	A	A	A	A	A	G	A	A	H	H	A	A	A	G	A	A	A	A	A	A	A	A	G	A	A	A	G	A	H	A	A	A	A	A	H	A	A	A	H	A	A	A	A	A
JAX00451260	18	7333009	1	C	T	C	C	C	C	C	C	T	C	C	C	C	C	C	C	T	C	C	C	C	C	C	C	C	C	C	C	C	C	C	C	C	C	C	C	H	C	C	H	C	T	C	C	C	C
JAX00451261	18	7335399	0	A	G	A	A	A	A	A	A	G	A	A	A	A	A	A	A	G	A	A	A	A	A	A	A	A	A	A	A	A	A	A	A	A	A	A	A	H	A	A	H	A	G	A	A	A	A
JAX00080062	18	7338700	0	A	G	A	A	A	A	A	G	G	A	H	H	A	A	A	G	G	A	A	A	A	A	A	A	G	A	A	A	G	A	H	A	A	A	A	A	G	A	A	H	H	G	A	A	A	A
JAX00080063	18	7338737	0	T	C	T	T	T	T	T	C	C	T	H	H	T	T	T	C	C	T	T	T	T	T	T	T	C	T	T	T	C	T	H	T	T	T	T	T	C	T	T	H	H	C	T	T	T	T
JAX00080064	18	7338754	1	A	T	A	A	T	A	A	A	A	A	A	A	A	A	A	A	A	A	T	A	A	A	T	A	A	A	A	A	A	A	A	A	H	A	A	A	A	A	A	H	A	A	A	T	A	A
JAX00451268	18	7364231	0	C	T	C	C	C	C	C	C	T	C	C	C	C	C	C	C	T	C	C	C	C	C	C	C	C	C	C	C	C	C	C	C	C	C	C	C	H	C	C	H	C	T	C	C	C	C
JAX00451269	18	7365000	1	G	A	G	G	G	G	G	G	G	A	H	H	G	G	G	G	G	G	G	G	A	G	G	G	G	G	G	A	G	A	G	G	G	G	G	G	G	G	G	G	G	G	G	G	G	G
JAX00451271	18	7377133	1	T	C	T	T	T	T	T	C	C	T	H	H	T	T	T	C	C	T	T	T	T	T	T	T	C	T	T	T	C	T	H	T	T	T	T	T	C	T	T	H	H	C	T	T	T	T
JAX00080065	18	7380144	0	T	C	T	T	T	T	T	C	C	T	H	H	T	T	T	C	C	T	T	T	T	T	T	T	C	T	T	T	C	T	H	T	T	T	T	T	C	T	T	H	H	C	T	T	T	T
JAX00080066	18	7380535	0	G	A	G	G	G	G	G	A	A	G	H	A	G	G	G	A	A	G	G	G	G	G	G	G	A	G	G	G	A	G	H	G	G	G	G	G	A	G	G	H	H	A	G	G	G	G
JAX00451273	18	7398380	1	G	C	G	G	G	G	G	G	C	G	G	G	G	G	G	G	C	G	G	G	G	G	G	G	G	G	G	G	G	G	G	G	G	G	G	G	H	G	G	H	G	C	G	G	G	G
JAX00080068	18	7404244	1	G	C	G	G	G	G	G	C	C	C	C	C	G	G	G	C	C	G	G	G	C	G	G	G	C	G	G	C	C	C	H	G	G	G	G	G	C	G	G	H	H	C	G	G	G	G
JAX00451275	18	7404590	0	T	C	T	T	T	T	T	T	C	C	H	H	T	T	T	T	C	T	T	T	C	T	T	T	T	T	T	C	T	C	T	T	T	T	T	T	H	T	T	H	T	C	T	T	T	T
JAX00451276	18	7404681	1	G	T	G	G	G	G	G	G	G	T	H	H	G	G	G	G	G	G	G	G	T	G	G	G	G	G	G	T	G	T	G	G	G	G	G	G	G	G	G	G	G	G	G	G	G	G
JAX00451277	18	7404856	0	T	C	T	T	T	T	T	C	C	T	H	H	T	T	T	C	C	T	T	T	T	T	T	T	C	T	T	T	C	T	H	T	T	T	T	T	C	T	T	H	H	C	T	T	T	T
JAX00451279	18	7413370	1	G	T	G	G	G	G	G	G	G	T	H	H	G	G	G	G	G	G	G	G	T	G	G	G	G	G	G	T	G	T	G	G	G	G	G	G	G	G	G	G	G	G	G	G	G	G
JAX00080069	18	7416379	0	G	T	G	G	G	G	G	T	G	G	H	H	G	G	G	T	G	G	G	G	G	G	G	G	T	G	G	G	T	G	H	G	G	G	G	G	H	G	G	G	H	G	G	G	G	G
JAX00451280	18	7417760	0	A	C	A	A	A	A	A	C	C	C	C	C	H	A	A	C	C	A	H	A	C	A	A	A	C	A	A	C	C	C	H	A	A	A	A	A	C	A	A	H	H	C	A	A	A	A
JAX00451283	18	7436558	1	C	T	C	C	C	C	C	T	T	C	H	H	C	C	C	T	T	C	C	C	C	C	C	C	T	C	C	C	T	C	H	C	C	C	C	C	T	C	C	H	H	T	C	C	C	C
JAX00080072	18	7442952	1	A	G	A	A	A	A	A	G	G	A	H	H	A	A	A	G	G	A	A	A	A	A	A	A	G	A	A	A	G	A	H	A	A	A	A	A	G	A	A	H	H	G	A	A	A	A
JAX00212233	18	7442974	1	A	G	A	A	A	A	A	G	G	A	H	H	A	A	A	G	G	A	A	A	A	A	A	A	G	A	A	A	G	A	H	A	A	A	A	A	G	A	A	H	H	G	A	A	A	A
JAX00080073	18	7443167	1	T	C	T	T	T	T	T	T	C	T	T	T	T	T	T	T	C	T	T	T	T	T	T	T	T	T	T	T	T	T	T	T	T	T	T	T	H	T	T	H	T	C	T	T	T	T
JAX00451284	18	7454671	0	C	T	C	C	C	C	C	T	T	C	H	H	C	C	C	T	T	C	C	C	C	C	C	C	T	C	C	C	T	C	H	C	C	C	C	C	T	C	C	H	H	T	C	C	C	C
JAX00080074	18	7498675	1	C	T	C	C	C	C	C	T	C	C	H	H	C	C	C	T	C	C	C	C	C	C	C	C	T	C	C	C	T	C	H	C	C	C	C	C	H	C	C	C	H	C	C	C	C	C
JAX00080075	18	7498779	0	T	C	T	T	T	T	T	C	C	T	H	H	T	T	T	C	C	T	T	T	T	T	T	T	C	T	T	T	C	T	H	T	T	T	T	T	C	T	T	H	H	C	T	T	T	T
JAX00080076	18	7498841	0	A	C	A	A	A	A	A	A	C	A	A	A	A	A	A	A	C	A	A	A	A	A	A	A	A	A	A	A	A	A	A	A	A	A	A	A	H	A	A	H	A	C	A	A	A	A
JAX00451289	18	7498953	0	G	A	G	G	G	G	G	G	A	G	G	G	G	G	G	G	A	G	G	G	G	G	G	G	G	G	G	G	G	G	G	G	G	G	G	G	H	G	G	H	G	A	G	G	G	G
JAX00451293	18	7555699	0	C	T	C	C	C	C	C	C	T	C	C	C	C	C	C	C	T	C	C	C	C	C	C	C	C	C	C	C	C	C	C	C	C	C	C	C	T	C	C	H	C	T	C	C	C	C
JAX00451294	18	7561439	1	T	G	T	T	T	T	T	G	G	T	H	H	T	T	T	G	G	T	T	T	T	T	T	T	G	T	T	T	G	T	H	T	T	T	T	T	G	T	T	H	H	G	T	T	T	T
JAX00451297	18	7573730	0	C	A	C	C	C	C	C	A	A	C	H	H	C	C	C	A	A	C	C	C	C	C	C	C	A	C	C	C	A	C	H	C	C	C	C	C	A	C	C	H	H	A	C	C	C	C
JAX00080081	18	7578895	0	G	A	G	G	G	G	G	A	A	G	H	H	G	G	G	A	A	G	G	G	G	G	G	G	A	G	G	G	A	G	G	G	G	G	G	G	A	G	G	H	H	A	G	G	G	G
JAX00451301	18	7604026	0	C	A	C	C	C	C	C	C	C	A	H	H	C	C	C	C	C	C	C	C	H	C	C	C	C	C	C	H	C	A	C	C	C	C	C	C	C	C	C	C	C	C	C	C	C	C
JAX00212238	18	7633044	1	C	T	C	C	C	C	C	C	T	C	C	C	C	C	C	C	T	C	C	C	C	C	C	C	C	C	C	C	C	C	C	C	C	C	C	C	H	C	C	H	C	T	C	C	C	C
JAX00451305	18	7639665	1	C	G	C	C	C	C	C	G	C	C	H	H	C	C	C	G	C	C	C	C	C	C	C	C	G	C	C	C	G	C	H	C	C	C	C	C	H	C	C	C	H	C	C	C	C	C
JAX00451306	18	7639831	1	G	A	G	G	G	G	G	A	A	G	H	H	G	G	G	A	A	G	G	G	G	G	G	G	A	G	G	G	A	G	H	G	G	G	G	G	A	G	G	H	H	A	G	G	G	G
JAX00451308	18	7645382	1	A	G	A	A	A	A	A	A	G	A	A	A	A	A	A	A	G	A	A	A	A	A	A	A	A	A	A	A	A	A	A	A	A	A	A	A	H	A	A	H	A	G	A	A	A	A
JAX00080087	18	7657033	0	T	C	T	T	T	T	T	C	C	T	H	H	T	T	T	C	C	T	T	T	T	T	T	T	C	T	T	T	C	H	C	T	T	T	T	T	C	T	T	H	H	C	T	T	T	T
JAX00451311	18	7664006	0	A	G	A	A	A	A	A	G	G	A	H	H	A	A	A	G	G	A	A	A	A	A	A	A	G	A	A	A	G	A	H	A	A	A	A	A	G	A	A	H	H	G	A	A	A	A
JAX00451315	18	7696921	1	A	C	A	A	A	A	A	C	A	A	H	H	A	A	A	C	A	A	A	A	A	A	A	A	C	A	A	A	C	A	H	A	A	A	A	A	H	A	A	A	H	A	A	A	A	A
JAX00451316	18	7701031	1	C	T	C	C	C	C	C	C	T	C	C	C	C	C	C	C	T	C	C	C	C	C	C	C	C	C	C	C	C	C	C	C	C	C	C	C	H	C	C	H	C	T	C	C	C	C
JAX00080091	18	7704466	1	C	T	C	C	C	C	C	T	T	C	H	H	C	C	C	T	T	C	C	C	C	C	C	C	T	C	C	C	T	C	H	C	C	C	C	C	T	C	C	H	H	T	C	C	C	C
JAX00451318	18	7707935	1	A	G	A	A	A	A	A	G	G	A	H	H	A	A	A	G	G	A	A	A	A	A	A	A	G	A	A	A	G	A	H	A	A	A	A	A	G	A	A	H	H	G	A	A	A	A
JAX00451319	18	7709711	1	A	G	A	A	A	A	A	G	G	A	H	H	A	A	A	G	G	A	A	A	A	A	A	A	G	A	A	A	G	A	H	A	A	A	A	A	G	A	A	H	H	G	A	A	A	A
JAX00451324	18	7713633	0	C	T	C	C	C	C	C	C	T	C	C	C	C	C	C	C	T	C	C	C	C	C	C	C	C	C	C	C	C	C	C	C	C	C	C	C	H	C	C	H	C	T	C	C	C	C
JAX00451326	18	7724201	1	T	A	T	T	T	T	T	A	A	T	H	H	T	T	T	A	A	T	T	T	T	T	T	T	A	T	T	T	A	T	H	T	T	T	T	T	A	T	T	H	H	A	T	T	T	T
JAX00451328	18	7729057	0	A	G	A	A	A	A	A	G	A	A	H	H	A	A	A	G	A	A	A	A	A	A	A	A	G	A	A	A	G	A	G	A	A	A	A	A	H	A	A	A	H	A	A	A	A	A
JAX00451330	18	7735997	0	C	T	C	C	C	C	C	T	C	C	H	H	C	C	C	T	C	C	C	C	C	C	C	C	T	C	C	C	T	C	H	C	C	C	C	C	H	C	C	C	H	C	C	C	C	C
JAX00080093	18	7739027	1	A	G	A	A	A	A	A	A	A	G	H	H	A	A	A	A	A	A	A	A	G	A	A	A	A	A	A	G	A	G	A	A	A	A	A	A	A	A	A	A	A	A	A	A	A	A
JAX00080094	18	7739130	0	A	T	A	A	A	A	A	T	A	T	T	T	A	A	A	T	A	A	A	A	T	A	A	A	T	A	A	T	T	T	H	A	A	A	A	A	H	A	A	A	H	A	A	A	A	A
JAX00451334	18	7766069	1	C	T	C	C	C	C	C	C	T	T	H	H	C	C	C	C	T	C	C	C	T	C	C	C	C	C	C	T	C	T	C	C	C	C	C	C	H	C	C	H	C	T	C	C	C	C
JAX00451335	18	7766151	1	G	A	G	G	G	G	G	A	A	G	H	H	G	G	G	A	A	G	G	G	G	G	G	G	A	G	G	G	A	G	H	G	G	G	G	G	A	G	G	H	H	A	G	G	G	G
JAX00451338	18	7768025	1	G	A	G	G	G	G	G	G	G	A	H	H	G	G	G	G	G	G	G	G	A	G	G	G	G	G	G	A	G	A	G	G	G	G	G	G	G	G	G	G	G	G	G	G	G	G
JAX00451340	18	7775566	1	A	G	A	A	A	A	A	G	G	A	H	H	A	A	A	G	G	A	A	A	A	A	A	A	G	A	A	A	G	A	H	A	A	A	A	A	G	A	A	H	H	G	A	A	A	A
JAX00451341	18	7775935	1	T	G	T	T	T	T	T	G	T	T	H	H	T	T	T	G	T	T	T	T	T	T	T	T	G	T	T	T	G	T	H	T	T	T	T	T	H	T	T	T	H	T	T	T	T	T
JAX00451342	18	7776348	0	G	A	G	G	G	G	G	A	A	G	H	H	G	G	G	A	A	G	G	G	G	G	G	G	A	G	G	G	A	G	G	G	G	G	G	G	A	G	G	H	G	A	G	G	G	G
JAX00451345	18	7789309	0	C	A	C	C	C	C	C	A	C	C	H	H	C	C	C	A	C	C	C	C	C	C	C	C	A	C	C	C	A	C	H	C	C	C	C	C	A	C	C	C	H	C	C	C	C	C
JAX00080098	18	7812343	1	A	T	A	A	A	A	A	T	A	A	H	H	A	A	A	T	A	A	A	A	A	A	A	A	T	A	A	A	T	A	H	A	A	A	A	A	H	A	A	A	H	A	A	A	A	A
JAX00212243	18	7816033	1	G	C	G	G	G	G	G	C	C	G	H	H	G	G	G	C	C	G	G	G	G	G	G	G	C	G	G	G	C	G	H	G	G	G	G	G	C	G	G	H	H	C	G	G	G	G
JAX00080100	18	7817953	1	T	G	T	T	T	T	T	G	G	T	H	H	T	T	T	G	G	T	T	T	T	T	T	T	G	T	T	T	G	T	H	T	T	T	T	T	G	T	T	H	H	G	T	T	T	T
JAX00451348	18	7841005	0	T	C	T	T	T	T	T	C	C	T	H	H	T	T	T	C	C	T	T	T	T	T	T	T	C	T	T	T	C	T	H	T	T	T	T	T	C	T	T	H	H	C	T	T	T	T
JAX00451349	18	7841056	0	T	G	T	T	T	T	T	G	G	T	H	H	T	T	T	G	G	T	T	T	T	T	T	T	G	T	T	T	G	T	H	T	T	T	T	T	G	T	T	H	H	G	T	T	T	T
JAX00080101	18	7848474	1	C	A	C	C	C	C	C	C	C	A	H	H	C	C	C	C	C	C	C	C	A	C	C	C	C	C	C	A	C	A	C	C	C	C	C	C	C	C	C	C	C	C	C	C	C	C
JAX00080102	18	7848969	1	T	C	T	T	T	T	T	T	T	C	H	H	T	T	T	T	T	T	T	T	C	T	T	T	T	T	T	C	T	C	T	T	T	T	T	T	T	T	T	T	T	T	T	T	T	T
JAX00451351	18	7849164	0	C	T	C	C	C	C	C	T	C	C	H	H	C	C	C	T	C	C	C	C	C	C	C	C	T	C	C	C	T	C	H	C	C	C	C	C	H	C	C	C	H	C	C	C	C	C
JAX00451353	18	7874865	0	G	T	G	G	G	G	G	T	T	G	H	H	G	G	G	H	T	G	G	G	G	G	G	G	H	G	G	G	H	G	G	G	G	G	G	G	T	G	G	G	G	T	G	G	G	G
JAX00451354	18	7875226	0	T	C	T	T	T	T	T	C	C	C	C	C	T	T	T	C	C	T	T	T	C	T	T	T	C	T	T	C	C	C	H	T	T	T	T	T	C	T	T	H	H	C	T	T	T	T
JAX00451355	18	7875477	1	A	C	A	A	A	A	A	C	C	C	C	C	A	A	A	C	C	A	A	A	C	A	A	A	C	A	A	C	C	C	H	A	A	A	A	A	C	A	A	H	H	C	A	A	A	A
JAX00451357	18	7878017	0	T	G	T	T	T	T	T	T	G	T	T	T	T	T	T	T	G	T	T	T	T	T	T	T	T	T	T	T	T	T	T	T	T	T	T	T	H	T	T	H	T	G	T	T	T	T
JAX00451358	18	7878508	0	A	T	A	A	A	A	A	T	A	A	H	H	A	A	A	T	A	A	A	A	A	A	A	A	T	A	A	A	T	A	H	A	A	A	A	A	H	A	A	A	H	A	A	A	A	A
JAX00451359	18	7878526	0	A	G	A	A	A	A	A	A	A	G	H	G	A	A	A	A	A	A	A	A	G	A	A	A	A	A	A	G	A	G	A	A	A	A	A	A	A	A	A	A	A	A	A	A	A	A
JAX00080104	18	7887519	1	G	A	G	G	G	G	G	A	A	A	A	A	G	G	G	A	A	G	G	G	A	G	G	G	A	G	G	A	A	A	H	G	G	G	G	G	A	G	G	H	H	A	G	G	G	G
JAX00080105	18	7887851	1	T	C	T	T	T	T	T	C	C	C	C	C	T	T	T	C	C	T	T	T	C	T	T	T	C	T	T	C	C	C	H	T	T	T	T	T	C	T	T	H	H	C	T	T	T	T
JAX00080106	18	7891238	1	C	T	C	C	C	C	C	C	C	T	H	H	C	C	C	C	C	C	C	C	T	C	C	C	C	C	C	T	C	T	C	C	C	C	C	C	C	C	C	C	C	C	C	C	C	C
JAX00451362	18	7930039	0	C	T	C	C	C	C	C	C	C	T	H	H	C	C	C	C	C	C	C	C	T	C	C	C	C	C	C	T	C	T	C	C	C	C	C	C	C	C	C	C	C	C	C	C	C	C
JAX00451364	18	7931701	1	T	G	T	T	T	T	T	G	G	G	G	G	T	T	T	G	G	T	T	T	G	T	T	T	G	T	T	G	G	G	H	T	T	T	T	T	G	T	T	H	H	G	T	T	T	T
JAX00080107	18	7939600	0	G	A	G	G	G	G	G	A	A	G	H	H	G	G	G	A	A	G	G	G	G	G	G	G	A	G	G	G	A	G	H	G	G	G	G	G	A	G	G	G	H	A	G	G	G	G
JAX00080108	18	7939841	1	A	C	A	A	A	A	A	C	C	A	H	H	A	A	A	C	C	A	A	A	A	A	A	A	C	A	A	A	C	A	H	A	A	A	A	A	C	A	A	H	H	C	A	A	A	A
JAX00212246	18	7943666	0	C	T	C	C	C	C	C	C	T	C	C	C	C	C	C	C	T	C	C	C	C	C	C	C	C	C	C	C	C	C	C	C	C	C	C	C	H	C	C	H	C	T	C	C	C	C
JAX00451366	18	7948482	0	A	G	A	A	A	A	A	A	G	A	A	A	A	A	A	A	G	A	A	A	A	A	A	A	A	A	A	A	A	A	A	A	A	A	A	A	H	A	A	H	A	G	A	A	A	A
JAX00080109	18	7953680	1	C	T	C	C	C	C	C	T	T	T	T	T	C	C	C	T	T	C	C	C	T	C	C	C	T	C	C	T	T	T	H	C	C	C	C	C	T	C	C	H	H	T	C	C	C	C
JAX00080110	18	7977374	1	T	A	T	T	T	T	T	A	A	A	A	A	T	T	T	A	A	T	T	T	A	T	T	T	A	T	T	A	A	A	H	T	T	T	T	T	A	T	T	H	H	A	T	T	T	T
JAX00451369	18	7979668	0	T	G	T	T	T	T	T	G	T	T	G	G	T	T	T	G	T	T	T	T	H	T	T	T	G	T	T	T	G	T	G	T	T	T	T	T	G	T	T	T	H	T	T	T	T	T
JAX00080112	18	7981176	0	T	C	T	T	T	T	T	T	T	C	H	H	T	T	T	T	T	T	T	T	C	T	T	T	T	T	T	C	T	C	T	T	T	T	T	T	T	T	T	T	T	T	T	T	T	T
JAX00080116	18	8049239	0	T	G	T	T	T	T	T	G	G	T	H	H	T	T	T	G	G	T	T	T	T	T	T	T	G	T	T	T	G	T	H	T	T	T	T	T	G	T	T	H	H	G	T	T	T	T
JAX00451374	18	8049827	1	T	C	T	T	T	T	T	C	T	T	H	H	T	T	T	C	T	T	T	T	T	T	T	T	C	T	T	T	C	T	H	T	T	T	T	T	H	T	T	T	H	T	T	T	T	T
JAX00080117	18	8059177	1	T	C	T	T	T	T	T	C	C	T	H	H	T	T	T	C	C	T	T	T	T	T	T	T	C	T	T	T	C	T	H	T	T	T	T	T	C	T	T	H	H	C	T	T	T	T
JAX00080118	18	8063402	0	T	C	T	T	T	T	T	C	C	T	H	H	T	T	T	C	C	T	T	T	T	T	T	T	C	T	T	T	C	T	H	T	T	T	T	T	C	T	T	H	H	C	T	T	T	T
JAX00212247	18	8072349	0	A	G	A	A	A	A	A	G	G	A	G	G	A	A	A	G	G	A	A	A	A	A	A	A	G	A	A	A	G	A	G	A	A	A	A	A	G	A	A	H	G	G	A	A	A	A
JAX00451378	18	8080313	0	T	C	T	T	T	T	T	C	C	T	C	H	T	T	T	C	C	T	T	T	T	T	T	T	C	T	T	T	C	T	H	T	T	T	T	T	C	T	T	H	H	C	T	T	T	T
JAX00451380	18	8093653	1	T	A	T	T	T	T	T	A	T	T	H	H	T	T	T	A	T	T	T	T	T	T	T	T	A	T	T	T	A	T	H	T	T	T	T	T	H	T	T	T	H	T	T	T	T	T
JAX00451383	18	8094361	0	C	G	C	C	C	C	C	G	C	C	C	H	C	C	C	G	C	C	C	C	C	C	C	C	G	C	C	C	G	C	H	C	C	C	C	C	H	C	C	C	H	C	C	C	C	C
JAX00451384	18	8096850	0	C	T	C	C	C	C	C	T	C	C	H	C	C	C	C	T	C	C	C	C	C	C	C	C	T	C	C	C	T	C	H	C	C	C	C	C	H	C	C	C	H	C	C	C	C	C
JAX00451386	18	8100784	1	G	A	G	G	G	G	G	A	A	G	A	H	G	G	G	A	A	G	G	G	G	G	G	G	A	G	G	G	A	G	H	G	G	G	G	G	A	G	G	H	H	A	G	G	G	G
JAX00451389	18	8104662	1	T	C	T	T	T	T	T	C	C	T	C	H	T	T	T	C	C	T	T	T	T	T	T	T	C	T	T	T	C	T	H	T	T	T	T	T	C	T	T	H	H	C	T	T	T	T
JAX00212250	18	8108410	0	G	A	G	G	G	G	G	G	A	G	H	G	G	G	G	G	A	G	G	G	G	G	G	G	G	G	G	G	G	G	G	G	G	G	G	G	H	G	G	H	G	A	G	G	G	G
JAX00451394	18	8129387	0	G	A	G	G	G	G	G	A	G	G	H	H	G	G	G	A	G	G	H	G	G	G	G	G	A	G	G	G	A	G	H	G	G	G	G	G	H	G	G	G	H	G	G	G	G	G
JAX00451396	18	8183874	0	A	G	A	A	A	A	A	G	G	G	G	G	A	A	H	G	G	H	A	A	G	A	A	A	G	A	A	G	G	G	G	A	A	A	A	A	G	A	A	H	H	G	A	A	A	A
JAX00451397	18	8185786	1	C	T	C	C	C	C	C	C	C	T	H	H	C	C	C	C	C	C	C	C	T	C	C	C	C	C	C	T	C	T	C	C	C	C	C	C	C	C	C	C	C	C	C	C	C	C
JAX00451399	18	8186577	0	C	T	C	C	C	C	C	C	C	T	H	H	C	C	C	C	C	C	C	C	T	C	C	C	C	C	C	T	C	T	C	C	C	C	C	C	C	C	C	C	C	C	C	C	C	C
JAX00451400	18	8186979	0	C	T	C	C	C	C	C	C	T	C	C	C	C	C	C	C	T	C	C	C	C	C	C	C	C	C	C	C	C	C	C	C	C	C	C	C	H	C	C	H	C	T	C	C	C	C
JAX00451401	18	8187023	0	C	T	C	C	C	C	C	T	T	T	T	T	C	C	C	T	T	C	C	C	T	C	C	C	T	C	C	T	T	T	H	C	C	C	C	C	T	C	C	H	H	T	C	C	C	C
JAX00451404	18	8194825	1	T	C	T	T	T	T	T	C	T	C	C	C	T	T	T	C	T	T	T	T	C	T	T	T	C	T	T	C	C	C	H	T	T	T	T	T	H	T	T	T	H	T	T	T	T	T
JAX00451405	18	8196476	0	G	A	G	G	G	G	G	G	G	A	A	A	G	G	G	H	G	G	G	G	A	G	G	G	H	G	G	A	G	A	G	G	G	G	G	G	G	G	G	G	G	G	G	G	G	G
JAX00451408	18	8197539	0	T	C	T	T	T	T	T	T	T	C	H	H	T	T	T	T	T	T	T	T	C	T	T	T	T	T	T	C	T	C	T	T	T	T	T	T	T	T	T	T	T	T	T	T	T	T
JAX00080126	18	8199910	0	C	T	C	C	C	C	C	C	T	C	C	C	C	C	C	C	T	C	C	C	C	C	C	C	H	C	C	C	H	H	C	C	C	C	C	C	T	C	C	H	C	T	C	C	C	C
JAX00080129	18	8205218	0	C	T	C	C	C	C	C	T	T	T	T	T	C	C	C	T	T	C	C	C	T	C	C	C	T	C	C	T	T	T	H	C	C	C	C	C	T	C	C	H	H	T	C	C	C	C
JAX00451411	18	8206723	1	A	C	A	A	A	A	A	A	C	A	A	A	A	A	A	A	C	A	A	A	A	A	A	A	A	A	A	A	A	A	A	A	A	A	A	A	C	A	A	H	A	C	A	A	A	A
JAX00080131	18	8255642	0	A	G	A	A	A	A	A	G	G	G	G	G	A	A	A	G	G	A	A	A	G	A	A	A	G	A	A	G	G	G	H	A	A	A	A	A	G	A	A	H	H	G	A	A	A	A
JAX00080132	18	8258580	0	A	G	A	A	A	A	A	G	G	G	G	G	A	A	A	G	G	A	H	A	G	A	A	A	G	A	A	H	G	G	H	A	A	A	A	A	G	A	A	H	H	G	A	A	A	A
JAX00451417	18	8258929	0	G	A	G	G	G	G	G	A	A	G	H	H	G	G	G	A	A	G	G	G	G	G	G	G	A	G	G	G	A	G	H	G	G	G	G	G	A	G	G	H	H	A	G	G	G	G
JAX00451418	18	8259529	1	C	T	C	C	C	C	C	T	T	T	T	T	C	C	C	T	T	C	C	C	T	C	C	C	T	C	C	T	T	T	H	C	C	C	C	C	T	C	C	H	H	T	C	C	C	C
JAX00451419	18	8259554	0	A	G	A	A	A	A	A	A	G	A	A	A	A	A	H	A	G	A	A	A	A	A	A	A	A	A	A	A	A	A	A	A	A	A	A	A	G	A	A	H	A	G	A	A	A	A
JAX00451420	18	8259717	1	A	T	A	A	A	A	A	T	T	T	T	T	A	A	A	T	T	A	A	A	T	A	A	A	T	A	A	T	T	T	H	A	A	A	A	A	T	A	A	H	H	T	A	A	A	A
JAX00451423	18	8295649	0	T	C	T	T	T	T	T	C	C	C	C	C	T	T	T	C	C	T	T	T	C	T	T	T	C	T	T	C	C	C	H	T	T	T	T	T	C	T	T	H	H	C	T	T	T	T
JAX00451426	18	8296062	1	G	A	G	G	G	G	G	A	G	G	H	H	G	G	G	A	G	G	G	G	G	G	G	G	A	G	G	G	A	G	H	G	G	G	G	G	G	G	G	G	H	G	G	G	G	G
JAX00080134	18	8298874	0	A	G	A	A	A	A	A	G	A	A	A	A	A	A	A	H	A	A	A	A	A	A	A	A	G	A	A	A	G	A	A	A	A	A	A	A	A	A	A	A	A	A	A	A	A	A
JAX00451427	18	8301622	1	G	A	G	G	G	G	G	G	A	G	G	G	G	G	G	G	A	G	G	G	G	G	G	G	G	G	G	G	G	G	G	G	G	G	G	G	A	G	G	H	G	A	G	G	G	G
JAX00080135	18	8301858	1	A	G	A	A	A	A	A	G	A	A	H	H	A	A	A	G	A	A	A	A	A	A	A	A	G	A	A	A	G	A	H	A	A	A	A	A	A	A	A	A	H	A	A	A	A	A
JAX00080136	18	8301997	1	A	G	A	A	A	A	A	G	G	A	H	H	A	A	A	G	G	A	A	A	A	A	A	A	G	A	A	A	G	A	H	A	A	A	A	A	G	A	A	H	H	G	A	A	A	A
JAX00451429	18	8322450	1	C	T	C	C	C	C	C	C	C	T	H	H	C	C	C	C	C	C	C	C	T	C	C	C	C	C	C	T	C	T	C	C	C	C	C	C	C	C	C	C	C	C	C	C	C	C
JAX00451430	18	8323245	0	A	G	A	A	A	A	A	G	G	A	H	H	A	A	A	G	G	A	A	A	A	A	A	A	G	A	A	A	G	A	H	A	A	A	A	A	G	A	A	H	H	G	A	A	A	A
JAX00451431	18	8323815	1	C	T	C	C	C	C	C	C	T	T	C	H	C	C	C	C	T	C	C	C	T	C	C	C	C	C	C	T	C	T	C	C	C	C	C	C	H	C	C	H	C	T	C	C	C	C
JAX00451432	18	8325453	0	C	T	C	C	C	C	C	C	T	C	C	C	C	C	C	C	T	C	C	C	C	C	C	C	C	C	C	C	C	C	C	C	C	C	C	C	H	C	C	H	C	T	C	C	C	C
JAX00451433	18	8326357	0	C	T	C	C	C	C	C	T	T	T	H	T	C	C	C	H	T	C	C	C	T	C	C	C	T	C	C	T	T	T	H	C	C	C	C	C	T	C	C	H	H	T	C	C	C	C
JAX00451435	18	8336595	1	A	T	A	A	A	A	A	A	T	A	A	A	A	A	A	A	T	A	A	A	A	A	A	A	A	A	A	A	A	A	A	A	A	A	A	A	H	A	A	H	A	T	A	A	A	A
JAX00451438	18	8361546	1	G	A	G	G	G	G	G	G	G	A	G	H	G	G	G	G	G	G	G	G	A	G	G	G	G	G	G	A	G	A	G	G	G	G	G	G	G	G	G	G	G	G	G	G	G	G
JAX00451448	18	8387367	0	C	T	C	C	C	C	C	C	T	T	C	H	C	C	C	C	T	C	C	C	T	C	C	C	C	C	C	H	C	T	C	C	C	C	C	C	H	C	C	H	C	T	C	C	C	C
JAX00451450	18	8398646	0	C	T	C	C	C	C	C	C	T	C	C	C	C	C	C	C	T	C	C	C	C	C	C	C	C	C	C	C	C	C	C	C	C	C	C	C	H	C	C	H	C	T	C	C	C	C
JAX00451451	18	8402961	0	G	A	G	G	G	G	G	G	A	G	G	G	G	G	G	G	A	G	G	G	G	G	G	G	G	G	G	G	G	G	G	G	G	G	G	G	H	G	G	H	G	A	G	G	G	G
JAX00080144	18	8425732	0	G	A	G	G	G	G	G	A	A	A	A	A	G	G	G	A	A	G	G	G	A	G	G	G	A	G	G	A	A	A	G	G	G	G	G	G	A	G	G	G	G	A	G	G	G	G
JAX00451452	18	8426267	1	T	C	T	T	T	T	T	C	C	T	H	H	T	T	T	C	C	T	T	T	T	T	T	T	C	T	T	T	C	T	H	T	T	T	T	T	C	T	T	H	H	C	T	T	T	T
JAX00451454	18	8434135	0	T	C	T	T	T	T	T	C	C	T	H	H	T	T	T	C	C	T	T	T	T	T	T	T	C	T	T	T	C	H	H	T	T	T	T	T	C	T	T	H	H	C	T	T	T	T
JAX00451455	18	8441994	0	G	A	G	G	G	G	G	G	G	A	H	H	G	G	G	G	G	G	G	G	A	G	G	G	G	G	G	A	G	A	G	G	G	G	G	G	G	G	G	G	G	G	G	G	G	G
JAX00451456	18	8442697	0	C	A	C	C	C	C	C	C	A	C	C	C	C	C	C	C	A	C	C	C	C	C	C	C	C	C	C	C	C	C	C	C	C	C	C	C	H	C	C	H	C	A	C	C	C	C
JAX00451457	18	8447317	0	A	T	A	A	T	A	A	A	T	A	A	A	A	A	A	A	T	A	T	A	A	A	T	A	A	A	A	A	A	A	A	A	H	A	A	A	H	A	A	T	A	T	A	T	A	A
JAX00451459	18	8452186	1	A	C	A	A	C	A	A	A	C	A	A	A	A	A	A	A	C	A	C	A	A	A	C	A	A	A	A	A	A	A	A	A	H	A	A	A	H	A	A	C	A	C	A	C	A	A
JAX00451461	18	8452807	0	T	C	T	T	T	T	T	T	C	T	T	T	T	T	T	T	C	T	T	T	T	T	T	T	T	T	T	T	T	T	T	T	T	T	T	T	H	T	T	H	T	C	T	T	T	T
JAX00451462	18	8453644	0	C	A	C	C	A	C	C	A	A	C	H	H	C	C	C	A	A	C	A	C	C	C	A	C	A	C	C	C	A	C	H	C	H	C	C	C	A	C	C	A	H	A	C	A	C	C
JAX00080146	18	8454004	0	A	G	A	A	G	A	A	G	G	G	G	G	A	A	A	G	G	A	G	A	G	A	G	A	G	A	A	G	G	G	H	A	H	A	A	A	G	A	A	G	H	G	A	G	A	A
JAX00080147	18	8454127	0	C	G	C	C	G	C	C	C	G	C	C	C	C	C	C	C	G	C	G	C	C	C	G	C	C	C	C	C	C	C	C	C	H	C	C	C	H	C	C	G	C	G	C	G	C	C
JAX00080148	18	8454512	1	C	T	C	C	T	C	C	C	T	C	C	C	C	C	C	C	T	C	T	C	C	C	T	C	C	C	C	C	C	C	C	C	H	C	C	C	H	C	C	T	C	T	C	T	C	C
JAX00451464	18	8466981	1	G	A	G	G	G	G	G	G	G	A	H	H	G	G	G	G	G	G	G	G	A	G	G	G	G	G	G	A	G	A	G	G	G	G	G	G	G	G	G	G	G	G	G	G	G	G
JAX00451465	18	8470210	1	C	G	C	C	G	C	C	C	C	C	C	C	C	C	C	C	C	C	G	C	C	C	G	C	C	C	C	C	C	C	C	C	H	C	C	C	C	C	C	H	C	C	C	G	C	C
JAX00451466	18	8470526	0	C	G	C	C	G	C	C	C	C	C	C	C	C	C	C	C	C	C	G	C	C	C	G	C	C	C	C	C	C	C	C	C	H	C	C	C	C	C	C	H	C	C	C	G	C	C
JAX00080149	18	8491164	1	G	T	G	G	T	G	G	T	T	G	H	H	G	G	G	T	T	G	T	G	G	G	T	G	T	G	G	G	T	G	H	G	H	G	G	G	T	G	G	T	H	T	G	T	G	G
JAX00080150	18	8499384	0	G	A	G	G	G	G	G	A	G	G	H	H	G	G	G	A	G	G	G	G	G	G	G	G	A	G	G	G	A	G	H	G	G	G	G	G	H	G	G	G	H	G	G	G	G	G
JAX00080151	18	8499777	0	A	G	A	A	A	A	A	G	A	A	H	H	A	A	A	G	A	A	A	A	A	A	A	A	G	A	A	A	G	A	H	A	A	A	A	A	H	A	A	A	H	A	A	A	A	A
JAX00451467	18	8523615	1	A	C	A	A	A	A	A	C	A	A	H	H	A	A	A	C	A	A	A	A	A	A	A	A	C	A	A	A	C	A	H	A	A	A	A	A	H	A	A	A	H	A	A	A	A	A
JAX00080152	18	8526115	0	A	G	A	A	G	A	A	G	G	G	G	G	A	A	A	G	G	A	G	A	G	A	G	A	G	A	A	G	G	G	H	A	H	A	A	A	G	A	A	G	H	G	A	G	A	A
JAX00451469	18	8526147	1	A	G	A	A	G	A	A	A	G	A	A	A	A	A	A	A	G	A	G	A	A	A	G	A	A	A	A	A	A	A	A	A	H	A	A	A	H	A	A	G	A	G	A	G	A	A
JAX00451470	18	8526226	0	C	T	C	C	C	C	C	C	C	T	H	H	C	C	C	C	C	C	C	C	T	C	C	C	C	C	C	T	C	T	C	C	C	C	C	C	C	C	C	C	C	C	C	C	C	C
JAX00451471	18	8526254	1	A	C	A	A	C	A	A	C	C	A	H	H	A	A	A	C	C	A	C	A	A	A	C	A	C	A	A	A	C	A	H	A	H	A	A	A	C	A	A	C	H	C	A	C	A	A
JAX00451472	18	8526576	0	C	A	C	C	C	C	C	C	C	A	A	A	C	C	H	C	C	H	H	C	A	C	C	C	C	C	C	A	C	A	C	C	C	C	C	C	C	C	C	C	C	C	C	C	C	C
JAX00451473	18	8527118	1	A	G	A	A	A	A	A	A	G	A	A	A	A	A	A	A	G	A	A	A	A	A	A	A	A	A	A	A	A	A	A	A	A	A	A	A	H	A	A	H	A	G	A	A	A	A
JAX00212256	18	8540993	1	A	T	A	A	T	A	A	A	A	A	A	A	A	A	A	A	A	A	T	A	A	A	T	A	A	A	A	A	A	A	A	A	H	A	A	A	A	A	A	H	A	A	A	T	A	A
JAX00080154	18	8545516	0	A	C	A	A	C	A	A	C	C	C	C	C	A	A	A	C	C	A	C	A	C	A	C	A	C	A	A	C	C	C	H	A	H	A	A	A	C	A	A	C	H	C	A	C	A	A
JAX00451478	18	8569710	0	C	T	C	C	T	C	C	C	T	C	C	C	C	C	C	C	T	C	T	C	C	C	T	C	C	C	C	C	C	C	C	C	H	C	C	C	H	C	C	T	C	T	C	T	C	C
JAX00451479	18	8589383	0	T	C	T	T	C	T	T	T	T	T	T	T	T	T	T	T	T	T	C	T	T	T	C	T	T	T	T	T	T	T	T	T	H	T	T	T	T	T	T	H	T	T	T	C	T	T
JAX00451480	18	8589506	0	G	A	G	G	A	G	G	A	A	G	H	H	G	G	G	A	A	G	A	G	G	G	A	G	A	G	G	G	A	G	H	G	H	G	G	G	A	G	G	A	H	A	G	A	G	G
JAX00451482	18	8603030	0	T	C	T	T	T	T	T	C	T	T	H	H	T	T	T	C	T	T	T	T	T	T	T	T	C	T	T	T	C	T	H	T	T	T	T	T	H	T	T	T	H	T	T	T	T	T
JAX00080158	18	8603095	1	A	C	A	A	C	A	A	C	C	C	C	C	A	A	A	C	C	A	C	A	C	A	C	A	C	A	A	C	C	C	H	A	H	A	A	A	C	A	A	C	H	C	A	C	A	A
JAX00080159	18	8614655	1	T	C	T	T	T	T	T	T	T	C	H	H	T	T	T	T	T	T	T	T	C	T	T	T	T	T	T	C	T	C	T	T	T	T	T	T	T	T	T	T	T	T	T	T	T	T
JAX00451487	18	8660618	0	C	T	C	C	T	C	C	C	T	C	C	C	C	C	C	C	T	C	T	C	C	C	T	C	C	C	C	C	C	C	C	C	H	C	C	C	H	C	C	T	C	T	C	T	C	C
JAX00451488	18	8660952	1	T	C	T	T	T	T	T	C	T	T	H	H	T	T	T	C	T	T	T	T	T	T	T	T	C	T	T	T	C	T	H	T	T	T	T	T	H	T	T	T	H	T	T	T	T	T
JAX00080162	18	8664638	1	C	A	C	C	A	C	C	A	A	C	H	H	C	C	C	A	A	C	A	C	C	C	A	C	A	C	C	C	A	C	H	C	H	C	C	C	A	C	C	A	H	A	C	A	C	C
JAX00451490	18	8665138	1	A	T	A	A	A	A	A	T	A	A	H	H	A	A	A	T	A	A	A	A	A	A	A	A	T	A	A	A	T	A	H	A	A	A	A	A	H	A	A	A	H	A	A	A	A	A
JAX00451491	18	8671190	1	C	A	C	C	A	C	C	C	C	C	C	C	C	C	C	C	C	C	A	C	C	C	A	C	C	C	C	C	C	C	C	C	H	C	C	C	C	C	C	H	C	C	C	A	C	C
JAX00451492	18	8675831	0	A	G	A	A	G	A	A	G	G	A	A	H	A	A	A	G	G	A	G	A	A	A	G	A	G	A	A	A	G	A	H	A	H	A	A	A	G	A	A	H	H	G	A	G	A	A
JAX00451494	18	8679850	1	G	A	G	G	G	G	G	A	G	G	H	H	G	G	G	A	G	G	G	G	G	G	G	G	A	G	G	G	A	G	H	G	G	G	G	G	H	G	G	G	H	G	G	G	G	G
JAX00080165	18	8717660	1	G	A	G	G	A	G	G	A	A	G	H	H	G	G	G	A	A	G	A	G	G	G	A	G	A	G	G	G	A	G	H	G	H	G	G	G	A	G	G	A	H	A	G	A	G	G
JAX00451497	18	8717951	0	T	G	T	T	G	T	T	T	G	T	T	T	T	T	T	T	G	T	G	T	T	T	G	T	T	T	T	T	T	T	T	T	H	T	T	T	G	T	T	G	T	G	T	G	T	T
JAX00451498	18	8719511	1	C	T	C	C	T	C	C	T	T	C	H	H	C	C	C	T	T	C	T	C	C	C	T	C	T	C	C	C	T	C	H	C	H	C	C	C	T	C	C	T	H	T	C	T	C	C
JAX00451499	18	8719987	0	T	C	T	T	C	T	T	C	C	T	H	H	H	T	T	C	C	T	C	T	T	T	C	T	C	T	T	T	C	T	H	T	H	T	T	T	C	T	T	C	H	C	T	C	T	T
JAX00451500	18	8720011	0	G	A	G	G	G	G	G	A	G	G	H	H	G	G	G	A	G	G	G	G	G	G	G	G	A	G	G	G	A	G	G	G	G	G	G	G	H	G	G	G	H	G	G	G	G	G
JAX00080167	18	8741144	1	A	G	A	A	G	A	A	A	G	A	A	A	A	A	A	A	G	A	G	A	A	A	G	A	A	A	A	A	A	A	A	A	H	A	A	A	H	A	A	G	A	G	A	G	A	A
JAX00080168	18	8741379	0	T	G	T	T	G	T	T	T	G	T	T	T	T	T	T	T	G	T	G	T	T	T	G	T	T	T	T	T	T	T	T	T	H	T	T	T	H	T	T	G	T	G	T	G	T	T
JAX00451503	18	8742688	0	G	T	G	G	T	G	G	T	T	G	H	H	G	G	G	T	T	G	T	G	G	G	T	G	T	G	G	G	T	G	H	G	H	G	G	G	T	G	G	T	H	T	G	T	G	G
JAX00080169	18	8743287	1	G	C	G	G	C	G	G	C	C	G	H	H	G	G	G	C	C	G	C	G	G	G	C	G	C	G	G	G	C	G	H	G	H	G	G	G	C	G	G	C	H	C	G	C	G	G
JAX00451505	18	8747080	1	C	T	C	C	T	C	C	C	C	C	C	C	C	C	C	C	C	C	T	C	C	C	T	C	C	C	C	C	C	C	C	C	H	C	C	C	C	C	C	H	C	C	C	T	C	C
JAX00451507	18	8753926	0	G	A	G	G	A	G	G	G	G	G	G	G	G	G	G	G	G	G	A	G	G	G	A	G	G	G	G	G	G	G	G	G	H	G	G	G	G	G	G	H	G	G	G	A	G	G
JAX00451509	18	8756321	0	A	G	A	A	G	A	A	A	G	A	H	A	H	A	H	A	G	H	G	A	A	A	G	A	A	A	A	A	A	A	A	A	G	A	A	A	A	A	A	G	A	H	A	G	A	A
JAX00451510	18	8757248	0	G	A	G	G	A	G	G	G	G	G	G	G	G	G	G	G	G	G	A	G	G	G	A	G	G	G	G	G	G	G	G	G	H	G	G	G	G	G	G	H	G	G	G	A	G	G
JAX00080171	18	8777055	0	G	A	G	G	A	G	G	A	A	G	H	H	G	G	G	A	A	G	A	G	G	G	A	G	A	G	G	G	A	G	H	G	H	G	G	G	A	G	G	A	H	A	G	A	G	G
JAX00451512	18	8777229	1	C	T	C	C	C	C	C	T	C	C	H	H	C	C	C	T	C	C	C	C	C	C	C	C	T	C	C	C	T	C	H	C	C	C	C	C	H	C	C	C	H	C	C	C	C	C
JAX00451514	18	8779311	0	A	T	A	A	T	A	A	T	T	A	H	H	A	A	A	T	T	A	T	A	A	A	T	A	T	A	A	A	T	A	H	A	H	A	A	A	T	A	A	T	H	T	A	T	A	A
JAX00451515	18	8780665	0	G	C	G	G	C	G	G	C	C	C	C	C	G	G	G	C	C	G	C	G	C	G	C	G	C	G	G	C	C	C	H	G	C	G	G	G	C	G	G	C	H	C	G	C	G	G
JAX00080173	18	8818581	1	G	A	G	G	A	G	G	G	G	G	G	G	G	G	G	G	G	G	A	G	G	G	A	G	G	G	G	G	G	G	G	G	H	G	G	G	G	G	G	H	G	G	G	A	G	G
JAX00080175	18	8823330	0	A	C	A	A	A	A	A	C	A	A	H	H	A	A	A	C	A	A	A	A	A	A	A	A	C	A	A	A	C	A	H	A	A	A	A	A	H	A	A	A	H	A	A	A	A	A
JAX00451517	18	8829827	1	G	A	G	G	A	G	G	G	A	G	G	G	G	G	G	G	A	G	A	G	G	G	A	G	G	G	G	G	G	G	G	G	H	G	G	G	H	G	G	A	G	A	G	A	G	G
JAX00212261	18	8844525	0	T	C	T	T	C	T	T	T	C	T	T	T	T	T	T	T	C	T	C	T	T	T	C	T	T	T	T	T	T	T	T	T	H	T	T	T	H	T	T	C	T	C	T	C	T	T
JAX00080176	18	8859006	1	A	G	A	A	G	A	A	G	G	A	H	H	A	A	A	G	G	A	G	A	A	A	G	A	G	A	A	A	G	A	H	A	H	A	A	A	G	A	A	G	H	G	A	G	A	A
JAX00212262	18	8859140	1	A	G	A	A	G	A	A	G	G	A	H	H	A	A	A	G	G	A	G	A	A	A	G	A	G	A	A	A	G	A	H	A	H	A	A	A	G	A	A	G	H	G	A	G	A	A
JAX00080177	18	8860994	1	G	T	G	G	G	G	G	T	G	G	H	H	G	G	G	T	G	G	G	G	G	G	G	G	T	G	G	G	T	G	H	G	G	G	G	G	H	G	G	G	H	G	G	G	G	G
JAX00080178	18	8863520	0	T	C	T	T	C	T	T	C	C	C	C	C	T	T	T	C	C	T	C	T	C	T	C	T	C	T	T	C	C	C	H	T	H	T	T	T	C	T	T	C	H	C	T	C	T	T
JAX00451518	18	8877590	1	C	T	C	C	C	C	C	T	C	C	H	H	C	C	C	T	C	C	C	C	C	C	C	C	T	C	C	C	T	C	H	C	C	C	C	C	H	C	C	C	H	C	C	C	C	C
JAX00451520	18	8878832	1	T	C	T	T	T	T	T	C	T	T	H	H	T	T	T	C	T	T	T	T	T	T	T	T	C	T	T	T	C	T	H	T	T	T	T	T	H	T	T	T	H	T	T	T	T	T
JAX00451521	18	8879094	0	T	G	T	T	G	T	T	T	G	T	T	T	T	T	T	T	G	T	G	T	T	T	G	T	T	T	T	T	T	T	T	T	H	T	T	T	T	T	T	G	T	G	T	G	T	T
JAX00451523	18	8880747	0	G	A	G	G	A	G	G	A	A	G	H	H	G	G	G	A	A	G	A	G	G	G	A	G	A	G	G	G	A	G	H	G	H	G	G	G	A	G	G	A	H	A	G	A	G	G
JAX00451524	18	8880860	0	A	G	A	A	A	A	A	A	A	G	H	H	A	A	A	A	A	A	A	A	G	A	A	A	A	A	A	G	A	G	A	A	A	A	A	A	A	A	A	A	A	A	A	A	A	A
JAX00451525	18	8883557	0	G	A	G	G	A	G	G	G	G	G	G	G	G	G	G	G	G	G	A	G	G	G	A	G	G	G	G	G	G	G	G	G	H	G	G	G	G	G	G	H	G	G	G	A	G	G
JAX00080179	18	8886025	0	T	A	T	T	A	T	T	A	A	T	H	H	T	T	T	A	A	T	A	T	T	T	A	T	A	T	T	T	A	T	H	T	H	T	T	T	A	T	T	A	H	A	T	A	T	T
JAX00451530	18	8886362	1	C	T	C	C	T	C	C	T	T	C	H	H	C	C	C	T	T	C	T	C	C	C	T	C	T	C	C	C	T	C	H	C	H	C	C	C	T	C	C	T	H	T	C	T	C	C
JAX00451531	18	8887739	0	G	T	G	G	T	G	G	T	T	G	H	H	G	G	G	T	T	G	T	G	G	G	T	G	T	G	G	G	T	G	H	G	H	G	G	G	T	G	G	T	H	T	G	T	G	G
JAX00080180	18	8890762	1	A	G	A	A	G	A	A	G	G	A	H	H	A	A	A	G	G	A	G	A	A	A	G	A	G	A	A	A	G	A	H	A	H	A	A	A	G	A	A	G	H	G	A	G	A	A
JAX00451533	18	8921479	1	C	T	C	C	C	C	C	T	C	C	H	H	C	C	C	T	C	C	C	C	C	C	C	C	T	C	C	C	T	C	H	C	C	C	C	C	H	C	C	C	H	C	C	C	C	C
JAX00080182	18	8928087	0	G	A	G	G	A	G	G	A	A	G	H	H	G	G	G	A	A	G	A	G	G	G	A	G	A	G	G	G	A	G	H	G	H	G	G	G	A	G	G	A	H	A	G	A	G	G
JAX00212263	18	8954420	1	G	A	G	G	A	G	G	G	G	G	G	G	G	G	G	G	G	G	A	G	G	G	A	G	G	G	G	G	G	G	G	G	H	G	G	G	G	G	G	H	G	G	G	A	G	G
JAX00451534	18	8961909	0	C	A	C	C	C	C	C	A	A	C	H	H	C	C	C	A	A	C	C	C	C	C	C	C	A	C	C	C	A	C	H	C	C	C	C	C	A	C	C	H	H	A	C	C	C	C
JAX00451535	18	8961980	0	T	C	T	T	C	T	T	C	C	C	C	C	T	T	T	C	C	T	C	T	C	T	C	T	C	T	T	C	C	C	H	T	H	T	T	T	C	T	T	C	H	C	T	C	T	T
JAX00451536	18	8962384	1	G	A	G	G	A	G	G	A	A	G	H	H	G	G	G	A	A	G	A	G	G	G	A	G	A	G	G	G	A	G	H	G	H	G	G	G	A	G	G	A	H	A	G	A	G	G
JAX00451537	18	8964606	1	C	T	C	C	C	C	C	C	C	T	H	H	C	C	C	C	C	C	C	C	T	C	C	C	C	C	C	T	C	T	C	C	C	C	C	C	C	C	C	C	C	C	C	C	C	C
JAX00451538	18	8965173	0	A	G	A	A	G	A	A	G	G	G	G	G	A	A	A	G	G	A	G	A	G	A	G	A	G	A	A	G	G	G	H	A	H	A	A	A	G	A	A	G	H	G	A	G	A	A
JAX00451540	18	8966035	0	T	C	T	T	C	T	T	T	T	T	H	T	H	T	H	T	T	H	C	T	T	T	C	T	T	T	T	T	T	T	T	T	C	T	T	T	T	T	T	H	T	T	T	C	T	T
JAX00080185	18	8986178	1	A	G	A	A	G	A	A	A	G	A	A	A	A	A	A	A	G	A	G	A	A	A	G	A	A	A	A	A	A	A	A	A	H	A	A	A	H	A	A	G	A	G	A	G	A	A
JAX00080187	18	8989532	0	C	G	C	C	G	C	C	G	G	C	H	H	C	C	C	G	G	C	G	C	C	C	G	C	G	C	C	C	G	C	H	C	H	C	C	C	G	C	C	G	H	G	C	G	C	C
JAX00451541	18	9000545	0	T	G	T	T	G	T	T	G	G	T	H	H	T	T	T	G	G	T	G	T	T	T	G	T	G	T	T	T	G	T	H	T	H	T	T	T	G	T	T	G	H	G	T	G	T	T
JAX00451542	18	9005427	0	A	G	A	A	A	A	A	A	A	G	H	H	A	A	A	A	A	A	A	A	G	A	A	A	A	A	A	G	A	G	A	A	A	A	A	A	A	A	A	A	A	A	A	A	A	A
JAX00080190	18	9025612	1	A	G	A	A	G	A	A	G	G	G	G	G	A	A	A	G	G	A	G	A	G	A	G	A	G	A	A	G	G	G	H	A	H	A	A	A	G	A	A	G	H	G	A	G	A	A
JAX00451545	18	9028700	1	T	C	T	T	C	T	T	C	C	T	H	H	T	T	T	C	C	T	C	T	T	T	C	T	C	T	T	T	C	T	H	T	H	T	T	T	C	T	T	C	H	C	T	C	T	T
JAX00451548	18	9041099	0	T	G	T	T	T	T	T	T	T	G	H	H	T	H	T	T	T	T	T	T	G	T	T	T	T	T	T	G	T	G	T	T	T	T	T	T	T	T	T	T	T	T	T	T	T	T
JAX00212267	18	9049179	1	A	C	A	A	C	A	A	C	C	A	H	H	A	A	A	C	C	A	C	A	A	A	C	A	C	A	A	A	C	A	H	A	H	A	A	A	C	A	A	C	H	C	A	C	A	A
JAX00080191	18	9049661	0	T	G	T	T	G	T	T	T	G	T	T	T	T	T	T	T	G	T	G	T	T	T	G	T	T	T	T	T	T	T	T	T	H	T	T	T	H	T	T	G	T	G	T	G	T	T
JAX00080192	18	9062170	1	A	G	A	A	G	A	A	A	G	A	A	A	A	A	A	A	G	A	G	A	A	A	G	A	A	A	A	A	A	A	A	A	H	A	A	A	H	A	A	G	A	G	A	G	A	A
JAX00080193	18	9063594	1	C	A	C	C	A	C	C	A	A	C	H	H	C	C	C	A	A	C	A	C	C	C	A	C	A	C	C	C	A	C	H	C	H	C	C	C	A	C	C	A	H	A	C	A	C	C
JAX00451553	18	9065385	0	A	G	A	A	G	A	A	G	G	A	H	H	A	A	A	G	G	A	G	A	A	A	G	A	G	A	A	A	G	A	H	A	H	A	A	A	G	A	A	G	H	G	A	G	A	A
JAX00451554	18	9065802	0	A	G	A	A	G	A	A	G	G	A	H	H	A	A	A	G	G	A	G	A	A	A	G	A	G	A	A	A	G	A	H	A	H	A	A	A	G	A	A	G	H	G	A	G	A	A
JAX00451556	18	9078227	1	A	C	A	A	C	A	A	A	A	A	A	A	A	A	A	A	A	A	C	A	A	A	C	A	A	A	A	A	A	A	A	A	H	A	A	A	A	A	A	H	A	A	A	C	A	A
JAX00451558	18	9090981	1	T	C	T	T	C	T	T	C	C	T	H	H	T	T	T	C	C	T	C	T	T	T	C	T	C	T	T	T	C	T	H	T	H	T	T	T	C	T	T	C	H	C	T	C	T	T
JAX00451562	18	9097625	0	T	A	T	T	A	T	T	T	T	T	T	T	T	T	T	T	T	T	A	T	T	T	A	T	T	T	T	T	T	T	T	T	H	T	T	T	T	T	T	H	T	T	T	A	T	T
JAX00451563	18	9100611	1	T	G	T	T	G	T	T	T	T	T	T	T	T	T	T	T	T	T	G	T	T	T	G	T	T	T	T	T	T	T	T	T	H	T	T	T	T	T	T	H	T	T	T	G	T	T
JAX00451564	18	9101089	0	G	T	G	G	G	G	G	T	G	G	H	H	G	G	G	T	G	G	G	G	G	G	G	G	T	G	G	G	T	G	H	G	G	G	G	G	H	G	G	G	H	G	G	G	G	G
JAX00212270	18	9102318	0	T	C	T	T	C	T	T	C	C	T	H	H	T	T	T	C	C	T	C	T	T	T	C	T	C	T	T	T	C	T	H	T	H	T	T	T	C	T	T	C	H	C	T	C	T	T
JAX00080196	18	9107084	1	T	C	T	T	C	T	T	C	C	T	H	H	T	T	T	C	C	T	C	T	T	T	C	T	C	T	T	T	C	T	H	T	H	T	T	T	C	T	T	C	H	C	T	C	T	T
JAX00451566	18	9109315	0	A	G	A	A	G	A	A	A	G	A	A	A	A	A	A	A	G	A	G	A	A	A	G	A	A	A	A	A	A	A	A	A	H	A	A	A	H	A	A	G	A	G	A	G	A	A
JAX00451567	18	9109614	0	T	C	T	T	C	T	T	C	C	T	H	H	T	T	T	C	C	T	C	T	T	T	C	T	C	T	T	T	C	T	H	T	H	T	T	T	C	T	T	C	H	C	T	C	T	T
JAX00080201	18	9196169	1	C	A	C	C	A	C	C	C	A	C	C	C	C	C	C	C	A	C	A	C	C	C	A	C	C	C	C	C	C	C	C	C	H	C	C	C	H	C	C	A	C	A	C	A	C	C
JAX00451571	18	9196200	0	C	A	A	C	A	C	C	C	A	C	C	C	C	C	C	C	A	C	A	A	C	H	A	C	C	A	C	C	C	C	C	C	H	C	C	A	H	C	C	A	C	A	C	A	C	A
JAX00080202	18	9197063	1	T	C	C	T	C	T	T	C	C	T	H	H	T	T	T	C	C	T	C	C	T	H	C	T	C	C	T	T	C	T	H	T	H	T	T	C	C	T	T	C	H	C	T	C	T	C
JAX00451574	18	9198656	1	A	G	G	A	A	A	A	A	A	A	A	A	A	A	A	A	A	A	A	G	A	H	A	A	A	G	A	A	A	A	A	A	A	A	A	G	A	A	A	A	A	A	A	A	A	G
JAX00451575	18	9198777	1	C	T	T	C	C	C	C	C	C	C	C	C	C	C	C	C	C	C	C	T	C	H	C	C	C	T	C	C	C	C	C	C	C	C	C	T	C	C	C	C	C	C	C	C	C	T
JAX00451578	18	9200982	0	G	A	A	G	G	G	G	G	G	G	G	G	G	G	G	G	G	G	G	A	G	H	G	G	G	A	G	G	G	G	G	G	G	G	G	A	G	G	G	G	G	G	G	G	G	A
JAX00451580	18	9202072	0	G	A	A	G	A	G	G	A	A	G	H	H	G	G	G	A	A	G	A	A	G	H	A	G	A	A	G	G	A	G	H	G	H	G	G	A	A	G	G	A	H	A	G	A	G	A
JAX00451581	18	9202089	0	G	A	A	G	A	G	G	G	A	G	G	G	G	G	G	G	A	G	A	A	G	H	A	G	G	A	G	G	G	G	G	G	H	G	G	A	H	G	G	A	G	A	G	A	G	A
JAX00080205	18	9212552	0	C	T	T	C	T	C	C	T	T	C	H	H	C	C	C	T	T	C	T	T	C	H	T	C	T	T	C	C	T	C	H	C	H	C	C	T	T	C	C	T	H	T	C	T	C	T
JAX00451584	18	9237236	0	G	T	G	G	T	G	G	T	T	G	H	H	G	G	G	T	T	G	T	G	G	G	T	G	T	G	G	G	T	G	H	G	H	G	G	G	T	G	G	T	H	T	G	T	G	G
JAX00451585	18	9242601	0	C	T	C	C	C	C	C	T	C	C	H	H	C	C	C	T	C	C	C	C	C	C	C	C	T	C	C	C	T	C	H	C	C	C	C	C	H	C	C	C	H	C	C	C	C	C
JAX00451587	18	9273883	0	T	C	T	T	C	T	T	T	C	T	T	T	T	T	T	T	C	T	C	T	T	T	C	T	T	T	T	T	T	T	T	T	H	T	T	T	H	T	T	C	T	C	T	C	T	T
JAX00080207	18	9274651	0	C	A	A	C	A	C	C	C	A	C	C	C	C	C	C	C	A	C	A	A	C	H	A	C	C	A	C	C	C	C	C	C	H	C	C	A	H	C	C	A	C	A	C	A	C	A
JAX00451588	18	9275864	0	T	C	T	T	T	T	T	C	T	T	H	H	T	T	T	C	T	T	T	T	T	T	T	T	C	T	T	T	C	T	H	T	T	T	T	T	H	T	T	T	H	T	T	T	T	T
JAX00451589	18	9286360	0	G	A	G	G	A	G	G	G	G	G	G	G	G	G	G	G	G	G	A	G	G	G	A	G	G	G	G	G	G	G	G	G	H	G	G	G	G	G	G	H	G	G	G	A	G	G
JAX00451590	18	9287004	1	G	A	G	G	A	G	G	G	G	G	G	G	G	G	G	G	G	G	A	G	G	G	A	G	G	G	G	G	G	G	G	G	H	G	G	G	G	G	G	H	G	G	G	A	G	G
JAX00080211	18	9290218	1	A	G	A	A	G	A	A	G	G	A	H	H	A	A	A	G	G	A	G	A	A	A	G	A	G	A	A	A	G	A	H	A	H	A	A	A	G	A	A	G	H	G	A	G	A	A
JAX00451591	18	9290995	1	G	T	G	G	T	G	G	G	T	G	G	G	G	G	G	G	T	G	T	G	G	G	T	G	G	G	G	G	G	G	G	G	H	G	G	G	H	G	G	T	G	T	G	T	G	G
JAX00212275	18	9317720	0	C	G	C	C	G	C	C	G	G	C	H	H	C	C	C	G	G	C	G	C	C	C	G	C	G	C	C	C	G	C	H	C	H	C	C	C	G	C	C	G	H	G	C	G	C	C
JAX00451594	18	9329827	0	C	T	T	C	C	C	C	C	C	C	C	C	C	C	C	C	C	C	C	T	C	H	C	C	C	T	C	C	C	C	C	C	C	C	C	T	C	C	C	C	C	C	C	C	C	T
JAX00451595	18	9330343	0	A	C	A	A	C	A	A	C	C	A	H	H	A	A	A	C	C	A	C	A	A	A	C	A	C	A	A	A	C	A	H	A	H	A	A	A	C	A	A	C	H	C	A	C	A	A
JAX00080212	18	9330841	0	C	A	A	C	A	C	C	A	A	C	H	H	C	C	C	A	A	C	A	A	C	H	A	C	A	A	C	C	A	C	H	C	H	C	C	A	A	C	C	A	H	A	C	A	C	A
JAX00451596	18	9331102	1	C	T	C	C	T	C	C	T	T	C	H	H	C	C	C	T	T	C	T	C	C	C	T	C	T	C	C	C	T	C	H	C	H	C	C	C	T	C	C	T	H	T	C	T	C	C
JAX00080213	18	9335067	1	C	T	T	C	C	C	C	C	C	C	C	C	C	C	C	C	C	C	C	T	C	H	C	C	C	T	C	C	C	C	C	C	C	C	C	T	C	C	C	C	C	C	C	C	C	T
JAX00080214	18	9335233	0	G	A	A	G	A	G	G	A	A	A	H	A	G	G	G	A	A	G	A	A	A	G	A	G	A	A	G	A	A	A	H	G	H	G	G	A	A	G	G	A	H	A	G	A	G	A
JAX00451597	18	9339599	1	G	C	G	G	C	G	G	G	C	G	G	G	G	G	G	G	C	G	C	G	G	G	C	G	G	G	G	G	G	G	G	G	H	G	G	G	H	G	G	C	G	C	G	C	G	G
JAX00451598	18	9368173	0	A	G	A	A	G	A	A	G	G	A	H	H	A	A	A	G	G	A	G	A	A	A	G	A	G	A	A	A	G	A	H	A	H	A	A	A	G	A	A	G	H	G	A	G	A	A
JAX00451599	18	9368281	0	C	T	C	C	T	C	C	T	T	C	H	H	C	C	C	T	T	C	T	C	C	C	T	C	T	C	C	C	T	C	C	C	H	C	C	C	T	C	C	T	C	T	C	T	C	C
JAX00451601	18	9370697	1	A	G	A	A	G	A	A	G	G	A	H	H	A	A	A	G	G	A	G	A	A	A	G	A	G	A	A	A	G	A	H	A	H	A	A	A	G	A	A	G	H	G	A	G	A	A
JAX00080215	18	9377646	0	G	A	A	G	G	G	G	G	G	G	G	G	G	G	G	G	G	G	G	A	G	G	G	G	G	A	G	G	G	G	G	G	G	G	G	A	G	G	G	G	G	G	G	G	G	A
JAX00451602	18	9381834	0	G	A	G	G	G	G	G	A	G	G	A	H	H	G	G	A	G	G	G	G	G	G	G	G	A	G	G	G	A	G	G	G	G	G	G	G	H	G	G	G	H	G	G	G	G	G
JAX00080217	18	9390948	0	T	C	C	T	C	T	T	C	C	T	T	H	T	T	T	C	C	T	C	C	T	T	C	T	C	C	T	T	C	T	H	T	H	T	T	C	C	T	T	C	H	C	T	C	T	C
JAX00080218	18	9410046	1	T	C	C	T	T	T	T	T	T	T	T	T	T	T	T	T	T	T	T	C	T	T	T	T	T	C	T	T	T	T	T	T	T	T	T	C	T	T	T	T	T	T	T	T	T	C
JAX00080219	18	9428663	0	G	A	A	G	G	G	G	G	G	G	G	G	G	G	G	G	G	G	G	A	G	G	G	G	G	A	G	G	G	G	G	G	G	G	G	A	G	G	G	G	G	G	G	G	G	A
JAX00080221	18	9446580	0	G	T	T	G	G	G	G	G	G	G	G	G	G	G	G	G	G	G	G	T	G	H	G	G	G	T	G	G	G	G	G	G	G	G	G	T	G	G	G	G	G	G	G	H	G	T
JAX00451605	18	9452187	0	A	G	A	A	A	A	A	G	A	A	H	H	A	A	A	G	A	A	A	A	A	A	A	A	G	A	A	A	G	A	H	A	A	A	A	A	H	A	A	A	H	A	A	A	A	A
JAX00080222	18	9459223	0	A	C	A	A	C	A	A	C	C	A	H	H	A	A	A	C	C	A	C	A	A	A	C	A	C	A	A	A	C	A	H	A	H	A	A	A	C	A	A	C	H	C	A	C	A	A
JAX00451607	18	9462532	1	G	T	G	G	T	G	G	G	T	G	G	G	G	G	G	G	T	G	T	G	G	G	T	G	G	G	G	G	G	G	G	G	H	G	G	G	H	G	G	T	G	T	G	T	G	G
JAX00451608	18	9463654	1	A	G	A	A	G	A	A	A	A	A	A	A	A	A	A	A	A	A	G	A	A	A	G	A	A	A	A	A	A	A	A	A	H	A	A	A	A	A	A	H	A	A	A	G	A	A
JAX00451610	18	9464488	0	C	T	C	C	C	C	C	C	T	C	C	C	C	C	C	C	T	C	C	C	C	C	C	C	C	C	C	C	C	C	C	C	C	C	C	C	H	C	C	H	C	T	C	C	C	C
JAX00080223	18	9464976	0	A	T	T	A	A	A	A	A	A	A	A	A	A	A	A	A	A	A	A	T	A	H	A	A	A	T	A	A	A	A	A	A	A	A	A	T	A	A	A	A	A	A	A	A	A	T
JAX00451611	18	9465560	0	A	G	A	A	G	A	A	A	G	A	A	A	A	A	A	A	G	A	G	A	A	A	G	A	A	A	A	A	A	A	A	A	H	A	A	A	H	A	A	G	A	G	A	G	A	A
JAX00451613	18	9465945	1	A	G	A	A	A	A	A	G	A	A	H	H	A	A	A	G	A	A	A	A	A	A	A	A	G	A	A	A	G	A	H	A	A	A	A	A	H	A	A	A	H	A	A	A	A	A
JAX00451615	18	9518304	1	C	A	C	C	C	C	C	C	A	C	C	C	C	C	C	C	A	C	C	C	C	C	C	C	C	C	C	C	C	C	C	C	C	C	C	C	H	C	C	H	C	A	C	C	C	C
JAX00451616	18	9525211	0	G	A	G	G	G	G	G	A	G	G	H	H	G	G	G	A	G	G	G	G	G	G	G	G	A	G	G	G	A	G	H	G	G	G	G	G	H	G	G	G	H	G	G	G	G	G
JAX00451619	18	9529178	1	C	G	C	C	G	C	C	G	G	C	H	H	C	C	C	G	G	C	G	C	C	C	G	C	G	C	C	C	G	C	H	C	H	C	C	C	G	C	C	G	H	G	C	G	C	C
JAX00080228	18	9541348	1	T	C	T	T	C	T	T	T	C	T	T	T	T	T	T	T	C	T	C	T	T	T	C	T	T	T	T	T	T	T	T	T	H	T	T	T	H	T	T	C	T	C	T	C	T	T
JAX00212277	18	9548479	1	G	A	G	G	A	G	G	G	A	G	G	G	G	G	G	G	A	G	A	G	G	G	A	G	G	G	G	G	G	G	G	G	H	G	G	G	H	G	G	A	G	A	G	A	G	G
JAX00212278	18	9548878	0	C	T	C	C	T	C	C	C	T	C	C	C	C	C	C	C	T	C	T	C	C	C	T	C	C	C	C	C	C	C	C	C	H	C	C	C	H	C	C	T	C	T	C	T	C	C
JAX00451620	18	9561153	1	A	G	A	A	A	A	A	G	A	A	H	H	A	A	A	G	A	A	A	A	A	A	A	A	G	A	A	A	G	A	H	A	A	A	A	A	H	A	A	A	H	A	A	A	A	A
JAX00080230	18	9562152	0	C	A	A	C	C	C	C	C	C	C	C	C	C	C	C	C	C	C	C	A	C	H	C	C	C	A	C	C	C	C	C	C	C	C	C	A	C	C	C	C	C	C	C	C	C	A
JAX00451621	18	9625426	0	G	A	G	G	G	G	G	A	G	G	H	H	G	G	G	A	G	G	G	G	G	G	G	G	A	G	G	G	A	G	H	G	G	G	G	G	H	G	G	G	H	G	G	G	G	G
JAX00451622	18	9625724	1	G	T	T	G	G	G	G	G	G	G	G	G	G	G	G	G	G	G	G	T	G	H	G	G	G	T	G	G	G	G	G	G	G	G	G	T	G	G	G	G	G	G	G	G	G	T
JAX00451623	18	9625932	1	T	C	C	T	C	T	T	C	C	T	H	H	T	T	T	C	C	T	C	C	T	H	C	T	C	C	T	T	C	T	H	T	H	T	T	C	C	T	T	C	H	C	T	C	T	C
JAX00451624	18	9626191	0	G	T	G	G	T	G	G	T	T	G	H	H	G	G	G	T	T	G	T	G	G	G	T	G	T	G	G	G	T	G	H	G	H	G	G	G	T	G	G	T	H	T	G	T	G	G
JAX00080233	18	9626477	1	A	G	G	A	G	A	A	G	G	A	H	H	A	A	A	G	G	A	G	G	A	H	G	A	G	G	A	A	G	A	H	A	H	A	A	G	G	A	A	G	H	G	A	G	A	G
JAX00451626	18	9631615	1	G	A	G	G	G	G	G	A	G	G	H	H	G	G	G	A	G	G	G	G	G	G	G	G	A	G	G	G	A	G	H	G	G	G	G	G	H	G	G	G	H	G	G	G	G	G
JAX00451627	18	9631755	1	G	A	A	G	G	G	G	G	G	G	G	G	G	G	G	G	G	G	G	A	G	H	G	G	G	A	G	G	G	G	G	G	G	G	G	A	G	G	G	G	G	G	G	G	G	A
JAX00451628	18	9632269	0	A	G	A	A	A	A	A	G	A	A	A	A	A	A	A	G	A	A	A	A	A	A	A	A	G	A	A	A	G	A	H	A	A	A	A	A	H	A	A	A	A	A	A	A	A	A
JAX00080237	18	9649629	0	C	T	T	C	C	C	C	C	C	C	C	C	C	C	C	C	C	C	C	T	C	H	C	C	C	T	C	C	C	C	C	C	C	C	C	T	C	C	C	C	C	C	C	C	C	T
JAX00451630	18	9653612	1	C	A	C	C	A	C	C	C	A	C	C	C	C	C	C	C	A	C	A	C	C	C	A	C	C	C	C	C	C	C	C	C	H	C	C	C	H	C	C	A	C	A	C	A	C	C
JAX00451631	18	9653856	1	T	C	T	T	T	T	T	T	T	C	H	H	T	T	T	T	T	T	T	T	C	T	T	T	T	T	T	C	T	C	T	T	T	T	T	T	T	T	T	T	T	T	T	T	T	T
JAX00080238	18	9661477	1	C	A	A	C	A	C	C	A	A	C	H	H	C	C	C	A	A	C	A	A	C	H	A	C	A	A	C	C	A	C	H	C	H	C	C	A	A	C	C	A	H	A	C	A	C	A
JAX00451642	18	9713636	0	G	C	G	G	G	G	G	C	G	G	H	H	G	G	G	C	G	G	G	G	G	G	G	G	C	G	G	G	C	G	H	G	G	G	G	G	H	G	G	G	H	G	G	G	G	G
JAX00451643	18	9714791	1	C	G	C	C	G	C	C	G	G	C	H	H	C	C	C	G	G	C	G	C	C	C	G	C	G	C	C	C	G	C	H	C	H	C	C	C	G	C	C	G	H	G	C	G	C	C
JAX00451646	18	9724937	0	G	A	A	G	G	G	G	G	G	G	G	G	G	G	G	G	G	G	G	A	G	H	G	G	G	A	G	G	G	G	G	G	G	G	G	A	G	G	G	G	G	G	G	G	G	A
JAX00451647	18	9724964	1	G	A	G	G	A	G	G	G	A	G	G	G	G	G	G	G	A	G	A	G	G	G	A	G	G	G	G	G	G	G	G	G	H	G	G	G	H	G	G	A	G	A	G	A	G	G
JAX00451650	18	9727348	1	A	G	G	A	G	A	A	A	G	A	A	A	A	A	A	A	G	A	G	G	A	H	G	A	A	G	A	A	A	A	A	A	H	A	A	G	H	A	A	G	A	G	A	G	A	G
JAX00080242	18	9730085	0	G	A	A	G	A	G	G	G	A	G	G	G	G	G	G	G	A	G	A	A	G	H	A	G	G	A	G	G	G	G	G	G	H	G	G	A	H	G	G	A	G	A	G	A	G	A
JAX00451654	18	9732063	1	T	C	T	T	T	T	T	T	T	C	H	H	T	T	T	T	T	T	T	T	C	T	T	T	T	T	T	C	T	C	T	T	T	T	T	T	T	T	T	T	T	T	T	T	T	T
JAX00451655	18	9735159	0	G	T	G	G	T	G	G	G	G	G	G	G	G	G	G	G	G	G	T	G	G	G	T	G	G	G	G	G	G	G	G	G	H	G	G	G	G	G	G	H	G	G	G	T	G	G
JAX00451657	18	9749663	0	T	G	T	T	T	T	T	G	T	T	H	H	T	T	T	G	T	T	T	T	T	T	T	T	G	T	T	T	G	T	H	T	T	T	T	T	H	T	T	T	H	T	T	T	T	T
JAX00451658	18	9750056	1	T	C	T	T	T	T	T	C	T	T	H	H	T	T	T	C	T	T	T	T	T	T	T	T	C	T	T	T	C	T	H	T	T	T	T	T	H	T	T	T	H	T	T	T	T	T
JAX00451659	18	9750071	1	C	A	C	C	A	C	C	C	C	C	C	C	C	C	C	C	C	C	A	C	C	C	A	C	C	C	C	C	C	C	C	C	H	C	C	C	C	C	C	H	C	C	C	A	C	C
JAX00451660	18	9750714	1	T	C	T	T	C	T	T	C	C	T	H	H	T	T	T	C	C	T	C	T	T	T	C	T	C	T	T	T	C	T	H	T	H	T	T	T	C	T	T	C	H	C	T	C	T	T
JAX00451661	18	9752030	0	C	T	T	C	C	C	C	C	C	C	C	C	C	C	C	C	C	C	C	T	C	C	C	C	C	T	C	C	C	C	C	C	C	C	C	T	C	C	C	C	C	C	C	C	C	T
JAX00451663	18	9758044	0	G	A	G	G	G	G	G	A	G	G	H	H	G	G	G	A	G	G	G	G	G	G	G	G	A	G	G	G	A	G	H	G	G	G	G	G	H	G	G	G	H	G	G	G	G	G
JAX00451664	18	9764306	0	G	A	A	G	G	G	G	G	G	G	G	G	G	G	G	G	G	G	G	A	G	H	G	G	G	A	G	G	G	G	G	G	G	G	G	A	G	G	G	G	G	G	G	G	G	A
JAX00451665	18	9766261	1	A	G	A	A	G	A	A	A	G	A	A	A	A	A	A	A	G	A	G	A	A	A	G	A	A	A	A	A	A	A	A	A	H	A	A	A	H	A	A	G	A	G	A	G	A	A
JAX00451666	18	9768212	0	A	G	A	A	G	A	A	A	G	A	A	A	A	A	A	A	G	A	G	A	A	A	G	A	A	A	A	A	A	A	A	A	H	A	A	A	H	A	A	G	A	G	A	G	A	A
JAX00451669	18	9778349	0	T	C	T	T	C	T	T	C	C	T	H	H	T	T	T	C	C	T	C	T	T	T	C	T	C	T	T	T	C	T	H	T	H	T	T	T	C	T	T	C	H	C	T	C	T	T
JAX00451670	18	9785349	1	C	A	C	C	C	C	C	C	C	A	H	H	C	C	C	C	C	C	C	C	A	C	C	C	C	C	C	A	C	A	C	C	C	C	C	C	C	C	C	C	C	C	C	C	C	C
JAX00451671	18	9785444	1	C	T	C	C	T	C	C	C	T	C	C	C	C	C	C	C	T	C	T	C	C	C	T	C	C	C	C	C	C	C	C	C	H	C	C	C	H	C	C	T	C	T	C	T	C	C
JAX00080245	18	9785480	1	T	A	A	T	T	T	T	T	T	T	T	T	T	T	T	T	T	T	T	A	T	H	T	T	T	A	T	T	T	T	T	T	T	T	T	A	T	T	T	T	T	T	T	T	T	A
JAX00080246	18	9788303	0	T	C	C	T	C	T	T	C	C	T	H	H	T	T	T	C	C	T	C	C	T	H	C	T	C	C	T	T	C	T	H	T	H	T	T	C	C	T	T	C	H	C	T	C	T	C
JAX00080247	18	9788716	1	G	A	A	G	G	G	G	G	G	G	G	G	G	G	G	G	G	G	G	A	G	H	G	G	G	A	G	G	G	G	G	G	G	G	G	A	G	G	G	G	G	G	G	G	G	A
JAX00451674	18	9794600	0	G	A	G	G	A	G	G	A	A	G	H	H	G	G	G	A	A	G	A	G	G	G	A	G	A	G	G	G	A	G	H	G	H	G	G	G	A	G	G	A	H	A	G	A	G	G
JAX00212283	18	9796290	0	G	A	G	G	A	G	G	A	A	G	H	H	G	G	G	A	A	G	A	G	G	G	A	G	A	G	G	G	A	G	H	G	H	G	G	G	A	G	G	A	H	A	G	A	G	G
JAX00451675	18	9796337	0	G	A	G	G	G	G	G	A	G	G	H	H	G	G	G	A	G	G	G	G	G	G	G	G	A	G	G	G	A	G	A	G	G	G	G	G	H	G	G	G	A	G	G	G	G	G
JAX00451680	18	9810455	1	G	A	G	G	A	G	G	A	A	G	H	H	G	G	G	A	A	G	A	G	G	G	A	G	A	G	G	G	A	G	H	G	H	G	G	G	A	G	G	A	H	A	G	A	G	G
JAX00080249	18	9810691	1	A	G	G	A	G	A	A	G	G	A	H	H	A	A	A	G	G	A	G	G	A	H	G	A	G	G	A	A	G	A	H	A	H	A	A	G	G	A	A	G	H	G	A	G	A	G
JAX00080250	18	9811783	0	A	G	G	A	G	A	A	G	G	A	H	H	A	A	A	G	G	A	G	G	A	H	G	A	G	G	A	A	G	A	H	A	H	A	A	G	G	A	A	G	H	G	A	G	A	G
JAX00451682	18	9844333	0	C	T	C	C	T	C	C	C	T	C	C	C	C	C	C	C	T	C	T	C	C	C	T	C	C	C	C	C	C	C	C	C	H	C	C	C	H	C	C	T	C	T	C	T	C	C
JAX00080252	18	9859513	1	A	G	G	A	G	A	A	G	G	A	H	H	A	A	A	G	G	A	G	G	A	H	G	A	G	G	A	A	G	A	H	A	H	A	A	G	G	A	A	G	H	G	A	G	A	G
JAX00451685	18	9859978	1	A	G	A	A	A	A	A	G	A	A	H	H	A	A	A	G	A	A	A	A	A	A	A	A	G	A	A	A	G	A	H	A	A	A	A	A	H	A	A	A	H	A	A	A	A	A
JAX00451686	18	9866812	1	G	A	G	G	G	G	G	G	A	G	G	G	G	G	G	G	A	G	G	G	G	G	G	G	G	G	G	G	G	G	G	G	G	G	G	G	H	G	G	H	G	A	G	G	G	G
JAX00451687	18	9867062	0	C	T	C	C	C	C	C	T	C	C	H	H	C	C	C	T	C	C	C	C	C	C	C	C	T	C	C	C	T	C	H	C	C	C	C	C	H	C	C	C	H	C	C	C	C	C
JAX00451689	18	9873267	1	T	C	T	T	T	T	T	C	T	T	H	H	T	T	T	C	T	T	T	T	T	T	T	T	C	T	T	T	C	T	H	T	T	T	T	T	H	T	T	T	H	T	T	T	T	T
JAX00451690	18	9878649	0	C	A	C	C	A	C	C	C	C	C	C	C	C	C	C	C	C	C	H	C	C	C	H	C	C	C	C	C	C	C	C	C	H	C	C	C	C	C	C	H	C	C	C	A	C	C
JAX00451691	18	9878713	0	C	T	C	C	T	C	C	C	T	C	C	C	C	C	C	C	T	C	T	C	C	C	T	C	C	C	C	C	C	C	C	C	H	C	C	C	H	C	C	T	C	T	C	T	C	C
JAX00451692	18	9878860	0	G	A	G	G	G	G	G	G	A	G	G	G	G	G	G	G	A	G	G	G	G	G	G	G	G	G	G	G	G	G	G	G	G	G	G	G	H	G	G	H	G	A	G	G	G	G
JAX00080253	18	9879861	1	C	T	C	C	T	C	C	C	T	C	C	C	C	C	C	C	T	C	T	C	C	C	T	C	C	C	C	C	C	C	C	C	H	C	C	C	H	C	C	T	C	T	C	T	C	C
JAX00080254	18	9896038	1	G	A	G	G	A	G	G	A	A	G	H	H	G	G	G	A	A	G	A	G	G	G	A	G	A	G	G	G	A	G	H	G	H	G	G	G	A	G	G	A	H	A	G	A	G	G
JAX00451694	18	9931129	0	G	A	G	G	A	G	G	A	A	G	H	H	G	G	G	A	A	G	A	G	G	G	A	G	H	G	G	G	H	G	G	G	H	G	G	G	A	G	G	A	G	A	G	A	G	G
JAX00080258	18	9941722	0	G	A	G	G	A	G	G	G	A	G	G	G	G	G	G	G	A	G	A	G	G	G	A	G	G	G	G	G	G	G	G	G	G	G	G	G	H	G	G	A	G	A	G	A	G	G
JAX00080259	18	9942902	0	A	G	A	A	G	A	A	G	G	A	G	G	A	A	A	G	G	A	G	A	A	A	G	A	G	A	A	A	G	A	G	A	G	A	A	A	G	A	A	G	H	G	A	G	A	A
JAX00451695	18	9948506	0	C	T	C	C	C	C	C	T	C	C	H	H	C	C	C	T	C	C	C	C	C	C	C	C	T	C	C	C	T	C	H	C	C	C	C	C	H	C	C	C	H	C	C	C	C	C
JAX00451697	18	9960852	1	A	G	A	A	A	A	A	G	A	A	H	H	A	A	A	G	A	A	A	A	A	A	A	A	G	A	A	A	G	A	H	A	A	A	A	A	H	A	A	A	H	A	A	A	A	A
JAX00451698	18	9977585	0	G	A	G	G	A	G	G	A	A	G	H	H	G	G	G	A	A	G	A	G	G	G	A	G	A	G	G	G	A	G	H	G	H	G	G	G	A	G	G	A	H	A	G	A	G	G
JAX00451699	18	9977759	0	G	A	G	G	A	G	G	G	G	G	G	G	G	G	G	G	G	G	H	G	G	G	A	G	G	G	G	G	G	G	G	G	G	G	G	G	G	G	G	H	G	G	G	A	G	G
JAX00080260	18	9978129	1	A	G	A	A	G	A	A	G	G	A	H	H	A	A	A	G	G	A	G	A	A	A	G	A	G	A	A	A	G	A	H	A	H	A	A	A	G	A	A	G	H	G	A	G	A	A
JAX00080261	18	9978383	1	T	C	T	T	C	T	T	C	C	T	H	H	T	T	T	C	C	T	C	T	T	T	C	T	C	T	T	T	C	T	H	T	H	T	T	T	C	T	T	C	H	C	T	C	T	T
JAX00080262	18	9978413	1	G	A	G	G	A	G	G	G	A	G	G	G	G	G	G	G	A	G	A	G	G	G	A	G	G	G	G	G	G	G	G	G	H	G	G	G	H	G	G	A	G	A	G	A	G	G
JAX00451700	18	9985149	0	G	A	G	G	A	G	G	A	A	G	H	H	G	G	G	A	A	G	A	G	G	G	A	G	A	G	G	G	A	G	H	G	H	G	G	G	A	G	G	A	H	A	G	A	G	G
JAX00080263	18	10007703	0	A	C	A	A	C	A	A	A	C	A	A	A	A	A	A	A	C	A	C	A	A	A	C	A	A	A	A	H	A	A	A	A	H	A	A	A	H	A	A	C	A	C	A	C	A	A
JAX00080264	18	10007730	0	G	A	G	G	A	G	G	G	A	G	G	G	G	G	G	G	A	G	A	G	G	G	A	G	G	G	G	G	G	G	G	G	H	G	G	G	H	G	G	A	G	A	G	A	G	G
JAX00451702	18	10010462	1	G	A	G	G	A	G	G	G	A	G	G	G	G	G	G	G	A	G	A	G	G	G	A	G	G	G	G	G	G	G	G	G	H	G	G	G	H	G	G	A	G	A	G	A	G	G
JAX00080265	18	10034629	1	A	G	A	A	G	A	A	G	G	A	H	H	A	A	A	G	G	A	G	A	A	A	G	A	G	A	A	A	G	A	H	A	H	A	A	A	G	A	A	G	H	G	A	G	A	A
JAX00080266	18	10063256	0	C	A	C	C	A	C	C	C	A	C	C	C	C	C	C	C	A	C	H	C	C	C	A	C	C	C	C	C	C	C	C	C	H	C	C	C	H	C	C	A	C	A	C	A	C	C
JAX00080267	18	10066568	0	T	G	T	T	G	T	T	T	G	T	T	T	T	T	T	T	G	T	G	T	T	T	G	T	T	T	T	T	T	T	T	T	H	T	T	T	H	T	T	G	T	G	T	G	T	T
JAX00080268	18	10066877	1	C	A	C	C	A	C	C	A	A	C	H	H	C	C	C	A	A	C	A	C	C	C	A	C	A	C	C	C	A	C	H	C	H	C	C	C	A	C	C	A	H	A	C	A	C	C
JAX00451705	18	10069548	1	A	T	A	A	T	A	A	A	T	A	A	A	A	A	A	A	T	A	T	A	A	A	T	A	A	A	A	A	A	A	A	A	H	A	A	A	H	A	A	T	A	T	A	T	A	A
JAX00451706	18	10071252	0	C	A	C	C	C	C	C	A	C	C	H	H	C	C	C	A	C	C	C	C	C	C	C	C	A	C	C	C	A	C	H	C	C	C	C	C	H	C	C	C	H	C	C	C	C	C
JAX00451709	18	10075348	0	T	G	T	T	G	T	T	T	T	T	T	T	T	T	T	T	T	T	G	T	T	T	G	T	T	T	T	T	T	T	T	T	H	T	T	T	T	T	T	G	T	T	T	G	T	T
JAX00080269	18	10113175	0	A	G	A	A	A	A	A	G	A	A	H	H	A	A	A	G	A	A	A	A	A	A	A	A	G	A	A	A	G	A	H	A	A	A	A	A	H	A	A	A	H	A	A	A	A	A
JAX00080270	18	10113296	1	C	A	C	C	A	C	C	A	A	C	H	H	C	C	C	A	A	C	A	C	C	C	A	C	A	C	C	C	A	C	H	C	H	C	C	C	A	C	C	A	H	A	C	A	C	C
JAX00451711	18	10119858	0	A	G	A	A	A	A	A	G	A	A	H	H	A	A	A	G	A	A	A	A	A	A	A	A	G	A	A	A	G	A	H	A	A	A	A	A	H	A	A	A	H	A	A	A	A	A
JAX00080272	18	10121154	0	G	A	G	G	A	G	G	A	A	G	H	H	G	G	G	A	A	G	A	G	G	G	A	G	A	G	G	G	A	G	H	G	H	G	G	G	A	G	G	A	H	A	G	A	G	G
JAX00451713	18	10130271	1	C	T	C	C	C	C	C	T	C	C	H	H	C	C	C	T	C	C	C	C	C	C	C	C	T	C	C	C	T	C	H	C	C	C	C	C	H	C	C	C	H	C	C	C	C	C
JAX00451714	18	10131357	0	T	G	T	T	G	T	T	T	T	T	T	T	T	T	T	T	T	T	G	T	T	T	G	T	T	T	T	T	T	T	T	T	H	T	T	T	T	T	T	H	T	T	T	G	T	T
JAX00451715	18	10131391	1	G	A	G	G	A	G	G	G	G	G	G	G	G	G	G	G	G	G	A	G	G	G	A	G	G	G	G	G	G	G	G	G	H	G	G	G	G	G	G	H	G	G	G	A	G	G
JAX00080273	18	10136411	0	T	A	T	T	A	T	T	A	A	T	H	H	T	T	T	A	A	T	A	T	T	T	A	T	A	T	T	T	A	T	H	T	H	T	T	T	A	T	T	A	H	A	T	A	T	T
JAX00080274	18	10139406	1	A	G	A	A	G	A	A	G	G	A	H	H	A	A	A	G	G	A	G	A	A	A	G	A	G	A	A	A	G	A	H	A	H	A	A	A	G	A	A	G	H	G	A	G	A	A
JAX00451716	18	10167164	1	G	T	G	G	T	G	G	G	T	G	G	G	G	G	G	G	T	G	T	G	G	G	T	G	G	G	G	G	G	G	G	G	H	G	G	G	H	G	G	T	G	T	G	T	G	G
JAX00451717	18	10172663	0	C	G	C	C	C	C	C	C	G	C	C	C	C	C	C	C	G	C	C	C	C	C	C	C	C	C	C	C	C	C	C	C	C	C	C	C	G	C	C	G	C	G	C	C	C	C
JAX00080275	18	10172784	0	T	G	T	T	G	T	T	G	G	T	H	H	T	T	T	G	G	T	G	T	T	T	G	T	G	T	T	T	G	T	H	T	H	T	T	T	G	T	T	G	H	G	T	G	T	T
JAX00451718	18	10173659	0	G	A	G	G	G	G	G	A	G	G	H	H	G	G	G	A	G	G	G	G	G	G	G	G	A	G	G	G	A	G	H	G	G	G	G	G	A	G	G	G	H	G	G	G	G	G
JAX00080276	18	10177251	0	T	C	T	T	C	T	T	C	C	T	H	H	T	T	T	C	C	T	C	T	T	T	C	T	C	T	T	T	C	T	H	T	H	T	T	T	C	T	T	C	H	C	T	C	T	T
JAX00451719	18	10191786	0	T	C	T	T	C	T	T	C	C	T	C	H	T	T	H	C	C	T	C	T	T	T	C	T	C	T	T	T	C	T	H	T	H	T	T	T	C	T	T	C	H	C	T	C	T	T
JAX00451720	18	10200030	0	C	A	C	C	C	C	C	A	C	C	H	H	C	C	C	A	C	C	C	C	C	C	C	C	A	C	C	C	A	C	H	C	C	C	C	C	H	C	C	C	H	C	C	C	C	C
JAX00451721	18	10200479	0	A	C	A	A	C	A	A	A	C	A	A	A	A	A	A	A	C	A	C	A	A	A	C	A	A	A	A	A	A	A	A	A	H	A	A	A	H	A	A	C	A	C	A	C	A	A
JAX00451722	18	10209438	1	A	G	G	A	G	A	A	G	G	G	G	G	A	A	A	G	G	A	G	G	G	H	G	A	G	G	A	G	G	G	H	A	H	A	A	G	G	A	A	G	H	G	A	G	A	G
JAX00212295	18	10240282	0	T	C	T	T	C	T	T	T	C	T	T	T	T	T	T	T	C	T	C	T	T	T	C	T	T	T	T	T	T	T	T	T	H	T	T	T	H	T	T	C	T	C	T	C	T	T
JAX00080281	18	10251159	1	A	G	G	A	G	A	A	G	G	A	H	H	A	A	A	G	G	A	G	G	A	H	G	A	G	G	A	A	G	A	G	A	H	A	A	G	G	A	A	G	H	G	A	G	A	G
JAX00080282	18	10253603	1	T	G	T	T	G	T	T	G	G	T	H	H	T	T	T	G	G	T	G	T	T	T	G	T	G	T	T	T	G	T	G	T	H	T	T	T	G	T	T	G	H	G	T	G	T	T
JAX00451727	18	10255645	0	A	T	A	A	T	A	A	A	A	A	H	A	H	A	A	A	A	H	T	A	A	A	T	A	A	A	A	A	A	A	A	A	H	A	A	A	A	A	A	H	A	A	A	T	A	A
JAX00080283	18	10257787	0	T	C	T	T	C	T	T	C	C	T	H	H	T	T	T	C	C	T	C	T	T	T	C	T	C	T	T	T	C	T	C	T	T	T	T	T	C	T	T	C	C	C	T	C	T	T
JAX00451729	18	10257956	0	C	T	C	C	T	C	C	C	T	C	C	C	C	C	C	C	T	C	T	C	C	C	T	C	C	C	C	C	C	C	C	C	H	C	C	C	H	C	C	T	C	T	C	T	C	C
JAX00451730	18	10258076	1	A	C	A	A	C	A	A	A	C	A	A	A	A	A	A	A	C	A	C	A	A	A	C	A	A	A	A	A	A	A	A	A	H	A	A	A	H	A	A	C	A	C	A	C	A	A
JAX00451731	18	10259807	1	T	A	T	T	A	T	T	A	A	T	H	H	T	T	T	A	A	T	A	T	T	T	A	T	A	T	T	T	A	T	A	T	H	T	T	T	A	T	T	A	H	A	T	A	T	T
JAX00080284	18	10294231	0	T	A	T	T	A	T	T	A	A	T	H	T	T	T	T	A	A	T	A	T	T	T	A	T	A	T	T	T	A	T	T	T	T	T	T	T	A	T	T	A	T	A	T	A	T	T
JAX00080285	18	10296788	1	G	A	G	G	A	G	G	A	A	G	H	H	G	G	G	A	A	G	A	G	G	G	A	G	A	G	G	G	A	G	A	G	H	G	G	G	A	G	G	A	H	A	G	A	G	G
JAX00080286	18	10301378	1	A	G	A	A	G	A	A	A	G	A	A	A	A	A	A	A	G	A	G	A	A	A	G	A	A	A	A	A	A	A	A	A	H	A	A	A	H	A	A	G	A	G	A	G	A	A
JAX00451733	18	10316489	1	C	T	C	C	T	C	C	C	C	C	C	C	C	C	C	C	C	C	T	C	C	C	T	C	C	C	C	C	C	C	C	C	H	C	C	C	C	C	C	H	C	C	C	T	C	C
JAX00080287	18	10344379	1	T	G	T	T	G	T	T	T	G	T	T	T	T	T	T	T	G	T	G	T	T	T	G	T	T	T	T	T	T	T	T	T	H	T	T	T	H	T	T	G	T	G	T	G	T	T
JAX00080288	18	10349325	0	T	C	T	T	C	T	T	T	C	T	H	T	T	T	T	T	C	H	C	T	T	T	C	T	T	T	T	T	T	T	T	T	C	T	T	T	C	T	T	C	T	C	T	C	T	T
JAX00080289	18	10349364	1	A	C	A	A	C	A	A	A	A	A	A	A	A	A	A	A	A	A	C	A	A	A	C	A	A	A	A	A	A	A	A	A	H	A	A	A	A	A	A	H	A	A	A	C	A	A
JAX00212297	18	10355253	1	A	G	A	A	G	A	A	A	G	A	A	A	A	A	A	A	G	A	G	A	A	A	G	A	A	A	A	A	A	A	A	A	H	A	A	A	H	A	A	G	A	G	A	G	A	A
JAX00212298	18	10355332	0	A	G	A	A	G	A	A	A	G	A	A	A	A	A	A	A	G	A	G	A	A	A	G	A	A	A	A	A	A	A	A	A	H	A	A	A	H	A	A	G	A	G	A	G	A	A
JAX00451737	18	10364898	0	C	T	C	C	C	C	C	T	C	C	H	H	C	C	C	T	C	C	C	C	C	C	C	C	T	C	C	C	T	C	T	C	C	C	C	C	H	C	C	C	H	C	C	C	C	C
JAX00451738	18	10365549	1	G	T	G	G	T	G	G	G	T	G	G	G	G	G	G	G	T	G	T	G	G	G	T	G	G	G	G	G	G	G	G	G	H	G	G	G	H	G	G	T	G	T	G	T	G	G
JAX00451739	18	10377576	1	T	C	T	T	C	T	T	C	C	T	H	H	T	T	T	C	C	T	C	T	T	T	C	T	C	T	T	T	C	T	C	T	H	T	T	T	C	T	T	C	H	C	T	C	T	T
JAX00080292	18	10384940	1	C	T	C	C	T	C	C	T	T	C	H	H	C	C	C	T	T	C	T	C	C	C	T	C	T	C	C	C	T	C	T	C	H	C	C	C	T	C	C	T	H	T	C	T	C	C
JAX00212299	18	10385073	1	T	G	T	T	G	T	T	G	G	T	H	H	T	T	T	G	G	T	G	T	T	T	G	T	G	T	T	T	G	T	G	T	H	T	T	T	G	T	T	G	H	G	T	G	T	T
JAX00451740	18	10389503	1	T	C	T	T	T	T	T	C	T	T	H	H	T	T	T	C	T	T	T	T	T	T	T	T	C	T	T	T	C	T	C	T	T	T	T	T	H	T	T	T	H	T	T	T	T	T
JAX00451741	18	10396713	0	A	G	A	A	G	A	A	G	G	A	H	G	A	A	A	G	G	A	G	A	A	A	G	A	G	A	A	A	G	A	H	A	H	A	A	A	G	A	A	G	H	G	A	G	A	A
JAX00080293	18	10418039	0	C	T	C	C	T	C	C	C	T	C	C	C	C	C	C	C	T	C	T	C	C	C	T	C	C	C	C	C	C	C	C	C	H	C	C	C	H	C	C	T	C	T	C	T	C	C
JAX00080294	18	10418721	1	G	A	G	G	A	G	G	G	A	G	G	G	G	G	G	G	A	G	A	G	G	G	A	G	G	G	G	G	G	G	G	G	H	G	G	G	H	G	G	A	G	A	G	A	G	G
JAX00080295	18	10418747	1	C	T	C	C	T	C	C	C	T	C	C	C	C	C	C	C	T	C	T	C	C	C	T	C	C	C	C	C	C	C	C	C	H	C	C	C	H	C	C	T	C	T	C	T	C	C
JAX00212300	18	10442335	0	A	T	A	A	T	A	A	A	T	A	A	A	A	A	A	A	T	A	T	A	A	A	T	A	A	A	A	A	A	A	A	A	H	A	A	A	H	A	A	T	A	T	A	T	A	A
JAX00451744	18	10445770	0	C	T	C	C	C	C	C	T	C	C	H	H	C	C	C	T	C	C	C	C	C	C	C	C	T	C	C	C	T	C	H	C	C	C	C	C	H	C	C	C	H	C	C	C	C	C
JAX00451746	18	10469443	0	C	T	C	C	T	C	C	C	T	C	C	C	C	C	C	C	T	C	T	C	C	C	T	C	C	C	C	C	C	C	C	C	H	C	C	C	H	C	C	H	C	T	C	T	C	C
JAX00451749	18	10473101	1	A	T	A	A	T	A	A	T	T	A	H	H	A	A	A	T	T	A	T	A	A	A	T	A	T	A	A	A	T	A	H	A	H	A	A	A	T	A	A	T	H	T	A	T	A	A
JAX00451750	18	10473240	0	T	G	T	T	G	T	T	T	G	T	T	T	T	T	T	T	G	T	G	T	T	T	G	T	T	T	T	T	T	T	T	T	H	T	T	T	H	T	T	G	T	G	T	G	T	T
JAX00080296	18	10475563	0	G	A	G	G	A	G	G	G	A	G	G	G	G	G	G	G	A	G	A	G	G	G	A	G	G	G	G	G	G	G	G	G	G	G	G	G	H	G	G	A	G	A	G	A	G	G
JAX00080297	18	10475821	0	C	T	C	C	T	C	C	T	T	C	H	H	C	C	C	T	T	C	T	C	C	C	T	C	T	C	C	C	T	C	H	C	H	C	C	C	T	C	C	T	H	T	C	T	C	C
JAX00080298	18	10475904	1	T	C	T	T	C	T	T	C	C	T	H	H	T	T	T	C	C	T	C	T	T	T	C	T	C	T	T	T	C	T	H	T	H	T	T	T	C	T	T	C	H	C	T	C	T	T
JAX00080299	18	10492404	0	G	C	G	G	C	G	G	G	C	G	G	G	G	G	G	G	C	G	H	G	G	G	C	G	G	G	G	G	G	G	G	G	H	G	G	G	H	G	G	C	G	C	G	C	G	G
JAX00212301	18	10492816	0	T	A	T	T	A	T	T	T	A	T	T	T	T	T	T	T	A	T	A	T	T	T	A	T	T	T	T	T	T	T	T	T	H	T	T	T	H	T	T	A	T	A	T	A	T	T
JAX00212302	18	10492982	0	A	G	A	A	G	A	A	A	G	A	A	A	A	A	A	A	G	A	G	A	A	A	G	A	A	A	A	A	A	A	A	A	H	A	A	A	H	A	A	G	A	G	A	G	A	A
JAX00451752	18	10496582	0	C	T	C	C	C	C	C	T	C	C	H	H	C	C	C	T	C	C	C	C	C	C	C	C	T	C	C	C	T	C	H	C	C	C	C	C	H	C	C	C	H	C	C	C	C	C
JAX00080300	18	10498659	1	A	T	A	A	T	A	A	A	A	A	A	A	A	A	A	A	A	A	T	A	A	A	T	A	A	A	A	A	A	A	A	A	H	A	A	A	A	A	A	H	A	A	A	T	A	A
JAX00451753	18	10498815	1	G	T	G	G	G	G	G	T	G	G	H	H	G	G	G	T	G	G	G	G	G	G	G	G	T	G	G	G	T	G	H	G	G	G	G	G	H	G	G	G	H	G	G	G	G	G
JAX00080301	18	10500189	1	T	C	T	T	C	T	T	T	C	T	T	T	T	T	T	T	C	T	C	T	T	T	C	T	T	T	T	T	T	T	T	T	H	T	T	T	H	T	T	C	T	C	T	C	T	T
JAX00451754	18	10514671	0	T	C	T	T	C	T	T	T	T	T	T	T	T	T	T	T	T	T	C	T	T	T	C	T	T	T	T	T	T	T	T	T	H	T	T	T	T	T	T	C	T	T	T	C	T	T
JAX00451755	18	10520830	1	C	T	C	C	T	C	C	C	T	C	C	C	C	C	C	C	T	C	T	C	C	C	T	C	C	C	C	C	C	C	C	C	H	C	C	C	H	C	C	T	C	T	C	T	C	C
JAX00451756	18	10524712	0	C	T	C	C	T	C	C	T	T	C	H	H	C	C	C	T	T	C	T	C	C	C	T	C	T	C	C	C	T	C	H	C	H	C	C	C	T	C	C	T	C	T	C	T	C	C
JAX00451757	18	10532042	1	T	C	T	T	C	T	T	C	C	T	H	H	T	T	T	C	C	T	C	T	T	T	C	T	C	T	T	T	C	T	H	T	H	T	T	T	C	T	T	C	H	C	T	C	T	T
JAX00451759	18	10542763	1	G	A	G	G	G	G	G	A	G	G	H	H	G	G	G	A	G	G	G	G	G	G	G	G	A	G	G	G	A	G	H	G	G	G	G	G	H	G	G	G	H	G	G	G	G	G
JAX00451760	18	10550124	0	C	T	C	C	T	C	C	C	C	C	C	C	C	C	C	C	C	C	T	C	C	C	T	C	C	C	C	C	C	C	C	C	H	C	C	C	C	C	C	H	C	C	C	T	C	C
JAX00080304	18	10553143	1	C	T	T	C	C	C	C	C	C	T	H	H	C	C	C	C	C	C	C	T	T	H	C	C	C	T	C	T	C	T	C	C	C	C	C	T	C	C	C	C	C	C	C	C	C	T
JAX00451762	18	10562713	0	G	A	G	G	A	G	G	G	A	G	G	G	G	G	G	G	A	G	A	G	G	G	A	G	G	G	G	G	G	G	G	G	H	G	G	G	H	G	G	A	G	A	G	A	G	G
JAX00451763	18	10563482	0	T	C	C	T	C	T	T	T	C	C	H	H	T	T	T	T	C	T	C	C	C	H	C	T	T	C	T	C	T	C	T	T	H	T	T	C	H	T	T	C	T	C	T	C	T	C
JAX00451764	18	10573505	1	T	C	T	T	C	T	T	T	T	T	T	T	T	T	T	T	T	T	C	T	T	T	C	T	T	T	T	T	T	T	T	T	H	T	T	T	T	T	T	H	T	T	T	C	T	T
JAX00080305	18	10575390	0	G	A	A	G	G	G	G	G	G	A	H	H	G	G	G	G	G	G	G	A	A	H	G	G	G	A	G	A	G	A	G	G	G	G	G	A	G	G	G	G	G	G	G	G	G	A
JAX00080307	18	10582678	0	C	T	T	C	C	C	C	C	C	T	H	H	C	C	C	C	C	C	C	T	T	H	C	C	C	T	C	T	C	T	C	C	C	C	C	T	C	C	C	C	C	C	C	C	C	T
JAX00212303	18	10597748	1	C	A	C	C	A	C	C	C	C	C	C	C	C	C	C	C	C	C	A	C	C	C	A	C	C	C	C	C	C	C	C	C	H	C	C	C	C	C	C	H	C	C	C	A	C	C
JAX00451766	18	10601624	0	C	A	C	C	A	C	C	C	C	C	C	C	C	C	C	C	C	C	A	C	C	C	A	C	C	C	C	C	C	C	C	C	H	C	C	C	C	C	C	H	C	C	C	A	C	C
JAX00451767	18	10627019	0	C	A	C	C	A	C	C	C	A	C	C	C	C	C	C	C	A	C	A	C	C	C	A	C	C	C	C	C	C	C	C	C	H	C	C	C	H	C	C	A	C	A	C	A	C	C
JAX00080308	18	10627559	1	C	T	C	C	T	C	C	C	T	C	C	C	C	C	C	C	T	C	T	C	C	C	T	C	C	C	C	C	C	C	C	C	H	C	C	C	H	C	C	T	C	T	C	T	C	C
JAX00451768	18	10627757	1	A	G	A	A	A	A	A	G	A	A	H	H	A	A	A	G	A	A	A	A	A	A	A	A	G	A	A	A	G	A	H	A	A	A	A	A	H	A	A	A	H	A	A	A	A	A
JAX00451769	18	10629452	0	A	G	A	A	A	A	A	G	A	A	H	H	A	A	A	G	A	A	A	A	A	A	A	A	G	A	A	A	G	A	H	A	A	A	A	A	H	A	A	A	H	A	A	A	A	A
JAX00080309	18	10631028	0	A	G	G	A	G	A	A	G	G	G	G	G	A	A	A	G	G	A	G	G	G	H	G	A	G	G	A	G	G	G	H	A	H	A	A	G	G	A	A	G	H	G	A	G	A	G
JAX00080311	18	10655875	0	A	G	A	A	G	A	A	A	G	A	A	A	A	A	A	A	G	A	G	A	A	A	G	A	A	A	A	A	A	A	A	A	H	A	A	A	H	A	A	G	A	G	A	G	A	A
JAX00080312	18	10658834	1	G	A	G	G	A	G	G	G	A	G	G	G	G	G	G	G	A	G	A	G	G	G	A	G	G	G	G	G	G	G	G	G	H	G	G	G	H	G	G	A	G	A	G	A	G	G
JAX00080313	18	10658898	0	G	A	G	G	A	G	G	A	A	G	H	H	G	G	G	A	A	G	A	G	G	G	A	G	A	G	G	G	A	G	H	G	H	G	G	G	A	G	G	A	H	A	G	A	G	G
JAX00212306	18	10668958	1	A	T	A	A	T	A	A	T	T	A	H	H	A	A	A	T	T	A	T	A	A	A	T	A	T	A	A	A	T	A	H	A	H	A	A	A	T	A	A	T	H	T	A	T	A	A
JAX00451771	18	10671253	1	A	G	A	A	A	A	A	G	A	A	H	H	A	A	A	G	A	A	A	A	A	A	A	A	G	A	A	A	G	A	H	A	A	A	A	A	H	A	A	A	H	A	A	A	A	A
JAX00451774	18	10684068	1	G	C	G	G	C	G	G	C	C	G	H	H	G	G	G	C	C	G	C	G	G	G	C	G	C	G	G	G	C	G	H	G	H	G	G	G	C	G	G	C	H	C	G	C	G	G
JAX00451775	18	10695804	0	G	C	G	G	C	G	G	G	C	G	G	G	G	G	G	G	C	G	C	G	G	G	C	G	G	G	G	G	G	G	G	G	H	G	G	G	H	G	G	C	G	C	G	C	G	G
JAX00451776	18	10697112	1	C	T	C	C	T	C	C	C	C	C	C	C	C	C	C	C	C	C	T	C	C	C	T	C	C	C	C	C	C	C	C	C	H	C	C	C	C	C	C	H	C	C	C	T	C	C
JAX00080314	18	10698423	0	G	A	G	G	A	G	G	A	A	G	H	H	G	G	G	A	A	G	A	G	G	G	A	G	A	G	G	G	A	G	A	G	H	G	G	G	A	G	G	A	H	A	G	A	G	G
JAX00080315	18	10699088	1	T	C	T	T	C	T	T	C	C	T	H	H	T	T	T	C	C	T	C	T	T	T	C	T	C	T	T	T	C	T	H	T	H	T	T	T	C	T	T	C	H	C	T	C	T	T
JAX00080316	18	10699450	0	G	A	G	G	A	G	G	G	G	G	G	G	G	G	G	G	G	G	A	G	G	G	A	G	G	G	G	G	G	G	G	G	H	G	G	G	G	G	G	H	G	G	G	A	G	G
JAX00080317	18	10728728	0	A	G	A	A	G	A	A	G	G	A	H	H	A	A	A	G	G	A	G	A	A	A	G	A	G	A	A	A	G	A	H	A	H	A	A	A	G	A	A	G	H	G	A	G	A	A
JAX00212309	18	10744682	1	C	G	C	C	G	C	C	G	G	C	H	H	C	C	C	G	G	C	G	C	C	C	G	C	G	C	C	C	G	C	H	C	H	C	C	C	G	C	C	G	H	G	C	G	C	C
JAX00080319	18	10751981	1	T	C	T	T	C	T	T	T	C	T	T	T	T	T	T	T	C	T	C	T	T	T	C	T	T	T	T	T	T	T	T	T	H	T	T	T	H	T	T	C	T	C	T	C	T	T
JAX00451779	18	10762433	0	G	A	G	G	A	G	G	G	A	G	G	G	G	G	G	G	A	G	A	G	G	G	A	G	G	G	G	G	G	G	G	G	H	G	G	G	H	G	G	A	G	A	G	A	G	G
JAX00451780	18	10762510	1	G	A	G	G	G	G	G	A	G	G	H	H	G	G	G	A	G	G	G	G	G	G	G	G	A	G	G	G	A	G	H	G	G	G	G	G	H	G	G	G	H	G	G	G	G	G
JAX00451781	18	10765375	1	G	A	G	G	G	G	G	A	G	G	H	H	G	G	G	A	G	G	G	G	G	G	G	G	A	G	G	G	A	G	H	G	G	G	G	G	H	G	G	G	H	G	G	G	G	G
JAX00451782	18	10778541	0	C	T	C	C	C	C	C	T	C	C	H	H	C	C	C	T	C	C	C	C	C	C	C	C	T	C	C	C	T	C	H	C	C	C	C	C	H	C	C	C	H	C	C	C	C	C
JAX00080320	18	10778642	0	A	T	A	A	T	A	A	A	T	A	A	A	A	A	A	A	T	A	T	A	A	A	T	A	A	A	A	A	A	A	A	A	H	A	A	A	H	A	A	T	A	T	A	T	A	A
JAX00080321	18	10779455	0	T	C	T	T	C	T	T	T	C	T	T	T	T	T	T	T	C	T	C	T	T	T	C	T	T	T	T	T	T	T	T	T	H	T	T	T	H	T	T	C	T	C	T	C	T	T
JAX00080322	18	10780094	1	T	A	T	T	A	T	T	T	A	T	T	T	T	T	T	T	A	T	A	T	T	T	A	T	T	T	T	T	T	T	T	T	H	T	T	T	H	T	T	A	T	A	T	A	T	T
JAX00451783	18	10784682	1	T	A	T	T	A	T	T	A	A	T	H	H	T	T	T	A	A	T	A	T	T	T	A	T	A	T	T	T	A	T	H	T	H	T	T	T	A	T	T	A	H	A	T	A	T	T
JAX00451784	18	10787589	0	G	A	G	G	G	G	G	A	G	G	H	H	G	G	G	A	G	G	G	G	G	G	G	G	A	G	G	G	A	G	H	G	G	G	G	G	H	G	G	G	H	G	G	G	G	G
JAX00451785	18	10794635	1	T	C	T	T	C	T	T	T	C	T	T	T	T	T	T	T	C	T	C	T	T	T	C	T	T	T	T	T	T	T	T	T	H	T	T	T	H	T	T	C	T	C	T	C	T	T
JAX00451786	18	10796383	0	C	G	C	C	G	C	C	C	G	C	C	C	C	C	C	C	G	C	G	C	C	C	G	C	C	C	C	C	C	C	C	C	H	C	C	C	H	C	C	G	C	G	C	G	C	C
JAX00451787	18	10798031	0	A	G	A	A	A	A	A	A	G	A	A	A	A	A	A	A	G	A	A	A	A	A	A	A	A	A	A	A	A	A	A	A	A	A	A	A	H	A	A	H	A	G	A	A	A	A
JAX00451789	18	10811138	0	A	T	A	A	A	A	A	A	T	A	A	A	A	A	A	A	T	A	A	A	A	A	A	A	A	A	A	A	A	A	A	A	A	A	A	A	H	A	A	H	A	T	A	A	A	A
JAX00080323	18	10816567	1	G	C	G	G	C	G	G	C	C	G	H	H	G	G	G	C	C	G	C	G	G	G	C	G	C	G	G	G	C	G	H	G	H	G	G	G	C	G	G	C	H	C	G	C	G	G
JAX00080324	18	10816747	1	A	T	A	A	T	A	A	T	T	A	H	H	A	A	A	T	T	A	T	A	A	A	T	A	T	A	A	A	T	A	H	A	H	A	A	A	T	A	A	T	H	T	A	T	A	A
JAX00080325	18	10818017	0	A	C	A	A	C	A	A	C	C	A	H	H	A	A	A	C	C	A	C	A	A	A	C	A	C	A	A	A	C	A	H	A	H	A	A	A	C	A	A	C	H	C	A	C	A	A
JAX00080328	18	10860025	0	C	T	C	C	T	C	C	C	T	C	C	C	C	C	C	C	T	C	T	C	C	C	T	C	C	C	C	C	C	C	C	C	H	C	C	C	H	C	C	T	C	T	C	T	C	C
JAX00451792	18	10863542	0	C	T	C	C	T	C	C	C	C	C	C	C	C	C	C	C	C	C	T	C	C	C	T	C	C	C	C	C	C	C	C	C	H	C	C	C	C	C	C	H	C	C	C	T	C	C
JAX00451793	18	10890977	0	A	C	A	A	C	A	A	A	A	A	A	A	A	A	A	A	A	A	C	A	A	A	C	A	A	A	A	A	A	A	A	A	H	A	A	A	A	A	A	H	A	A	A	C	A	A
JAX00451796	18	10902607	0	G	A	G	G	A	G	G	G	A	G	G	G	G	G	G	G	A	G	A	G	G	G	A	G	G	G	G	G	G	G	G	G	H	G	G	G	H	G	G	A	G	A	G	A	G	G
JAX00212313	18	10913768	0	A	C	A	A	C	A	A	A	A	A	A	A	A	A	A	A	A	A	C	A	A	A	C	A	A	A	A	A	A	A	A	A	H	A	A	A	A	A	A	H	A	A	A	C	A	A
JAX00080331	18	10913928	0	G	A	G	G	A	G	G	G	G	G	G	G	G	G	G	G	G	G	A	G	G	G	A	G	G	G	G	G	G	G	G	G	H	G	G	G	G	G	G	H	G	G	G	A	G	G
JAX00451797	18	10922687	0	T	C	T	T	C	T	T	T	C	T	T	T	T	T	T	T	C	T	C	T	T	T	C	T	T	T	T	T	T	T	T	T	T	T	T	T	T	T	T	C	T	C	T	C	T	T
JAX00451799	18	10925728	0	T	C	T	T	C	T	T	C	C	T	H	H	T	T	T	C	C	T	C	T	T	T	C	T	C	T	T	T	C	T	H	T	H	T	T	T	C	T	T	C	H	C	T	C	T	T
JAX00451800	18	10928518	1	C	T	C	C	C	C	C	C	T	C	C	C	C	C	C	C	T	C	C	C	C	C	C	C	C	C	C	C	C	C	C	C	C	C	C	C	H	C	C	H	C	T	C	C	C	C
JAX00080332	18	10930119	0	A	G	A	A	G	A	A	G	G	A	H	G	A	A	A	G	G	A	G	A	A	A	G	A	G	A	A	A	G	A	G	A	H	A	A	A	G	A	A	G	G	G	A	G	A	A
JAX00451802	18	10931908	0	A	G	A	A	G	A	A	G	G	A	H	H	A	A	A	G	G	A	G	A	A	A	G	A	G	A	A	A	G	A	H	A	H	A	A	A	G	A	A	G	A	G	A	G	A	A
JAX00451803	18	10932356	1	G	C	G	G	C	G	G	G	G	G	G	G	G	G	G	G	G	G	C	G	G	G	C	G	G	G	G	G	G	G	G	G	H	G	G	G	G	G	G	H	G	G	G	C	G	G
JAX00451804	18	10937072	0	C	T	C	C	T	C	C	T	C	C	H	H	C	C	C	T	C	C	T	C	C	C	T	C	T	C	C	C	T	C	H	C	H	C	C	C	H	C	C	H	H	C	C	T	C	C
JAX00451805	18	10944204	1	G	A	G	G	A	G	G	G	G	G	G	G	G	G	G	G	G	G	A	G	G	G	A	G	G	G	G	G	G	G	G	G	H	G	G	G	G	G	G	H	G	G	G	A	G	G
JAX00451806	18	10947828	0	A	G	A	A	A	A	A	G	A	A	H	H	A	A	A	G	A	A	A	A	A	A	A	A	G	A	A	A	G	A	H	A	A	A	A	A	G	A	A	A	H	A	A	A	A	A
JAX00451808	18	10955611	1	T	C	T	T	T	T	T	C	C	T	H	H	T	T	T	C	C	T	T	T	T	T	T	T	C	T	T	T	C	T	H	T	T	T	T	T	C	T	T	H	H	C	T	T	T	T
JAX00451810	18	10970286	0	T	A	T	T	T	T	T	T	T	A	H	H	T	T	T	T	T	T	T	T	A	T	T	T	T	T	T	A	T	A	T	T	T	T	T	T	T	T	T	T	T	T	T	T	T	T
JAX00451812	18	10977901	0	C	G	C	C	C	C	C	G	C	C	H	H	C	C	C	G	C	C	C	C	C	C	C	C	G	C	C	C	G	C	H	C	C	C	C	C	H	C	C	C	H	C	C	C	C	C
JAX00080335	18	10980638	1	T	C	T	T	C	T	T	C	C	T	H	H	T	T	T	C	C	T	C	T	T	T	C	T	C	T	T	T	C	T	H	T	H	T	T	T	C	T	T	C	H	C	T	C	T	T
JAX00080336	18	10981020	1	C	T	C	C	T	C	C	C	T	C	C	C	C	C	C	C	T	C	T	C	C	C	T	C	C	C	C	C	C	C	C	C	H	C	C	C	H	C	C	T	C	T	C	T	C	C
JAX00451813	18	11019271	0	A	C	A	A	C	A	A	A	A	A	A	A	A	A	A	A	A	A	C	A	A	A	C	A	A	A	A	A	A	A	A	A	H	A	A	A	A	A	A	H	A	A	A	C	A	A
JAX00451816	18	11025210	0	G	T	G	G	T	G	G	G	G	G	G	G	G	G	G	G	G	G	H	G	G	G	T	G	G	G	G	G	G	G	G	G	H	G	G	G	G	G	G	H	G	G	G	T	G	G
JAX00451817	18	11028356	1	A	T	A	A	T	A	A	T	T	A	H	H	A	A	A	T	T	A	T	A	A	A	T	A	T	A	A	A	T	A	H	A	H	A	A	A	T	A	A	T	H	T	A	T	A	A
JAX00212316	18	11063244	0	C	G	C	C	G	C	C	C	G	C	C	C	C	C	C	C	G	C	G	C	C	C	G	C	C	C	C	C	C	C	C	C	H	C	C	C	G	C	C	G	C	G	C	G	C	C
JAX00212317	18	11063258	0	C	T	C	C	T	C	C	T	T	C	C	C	C	C	C	T	T	C	T	C	C	C	T	C	T	C	C	C	T	C	C	C	C	C	C	C	T	C	C	T	C	T	C	T	C	C
JAX00451819	18	11065354	0	C	T	C	C	T	C	C	C	T	C	C	C	C	C	C	C	T	C	T	C	C	C	T	C	C	C	C	C	C	C	C	C	H	C	C	C	H	C	C	T	C	T	C	T	C	C
JAX00080341	18	11065690	1	G	A	A	G	G	G	A	G	G	G	G	G	G	G	A	G	G	G	G	A	G	A	G	H	G	A	G	G	G	G	G	A	G	A	G	A	G	G	G	G	H	G	A	G	A	A
JAX00451820	18	11067787	0	T	C	T	T	C	T	T	T	T	T	T	T	T	T	T	T	T	T	C	T	T	T	C	T	T	T	T	T	T	T	T	T	H	T	T	T	T	T	T	H	T	T	T	C	T	T
JAX00080342	18	11069199	0	G	A	A	G	G	G	A	G	G	G	G	G	G	G	A	G	G	G	G	A	G	A	G	H	G	A	G	G	G	G	G	A	G	A	G	A	G	G	G	G	H	G	A	G	A	A
JAX00451821	18	11071036	0	C	T	C	C	C	C	C	T	C	C	H	H	C	C	C	T	C	C	C	C	C	C	C	C	T	C	C	C	T	C	H	C	C	C	C	C	H	C	C	C	H	C	C	C	C	C
JAX00451823	18	11071358	1	G	A	G	G	A	G	G	A	A	G	H	H	G	G	G	A	A	G	A	G	G	G	A	G	A	G	G	G	A	G	H	G	H	G	G	G	A	G	G	A	H	A	G	A	G	G
JAX00451824	18	11075534	0	T	C	T	T	C	T	T	T	C	T	T	T	T	T	T	T	C	T	C	T	T	T	C	T	T	T	T	T	T	T	T	T	H	T	T	T	H	T	T	C	T	C	T	C	T	T
JAX00212318	18	11077894	0	G	C	G	G	C	G	G	C	C	G	G	H	G	G	G	C	C	G	C	G	G	G	C	G	C	G	G	G	C	G	H	G	H	G	G	G	C	G	G	C	H	C	G	C	G	G
JAX00080343	18	11078445	1	T	C	C	T	C	T	C	C	C	T	H	H	T	T	C	C	C	T	C	C	T	C	C	H	C	C	T	T	C	T	H	C	H	C	T	C	C	T	T	C	C	C	C	C	C	C
JAX00080345	18	11101853	0	A	G	G	A	G	A	G	G	G	A	G	G	A	A	G	G	G	A	G	G	A	G	G	G	G	G	H	H	G	H	G	G	G	G	A	G	G	A	H	G	G	G	G	G	G	G
JAX00212319	18	11105856	0	C	T	C	C	T	C	C	T	T	C	H	H	C	C	C	T	T	C	T	C	C	C	T	C	T	C	C	C	T	C	H	C	H	C	C	C	T	C	C	T	H	T	C	T	C	C
JAX00451826	18	11106042	0	A	G	A	A	G	A	A	G	G	A	H	H	A	A	A	G	G	A	G	A	A	A	G	A	G	A	A	A	G	A	H	A	H	A	A	A	G	A	A	G	H	G	A	G	A	A
JAX00080346	18	11107728	0	C	T	T	C	C	C	T	C	C	C	C	C	C	C	T	C	C	C	C	T	C	T	C	H	C	T	C	C	C	C	C	T	C	T	C	T	C	C	C	C	H	C	T	C	T	T
JAX00451827	18	11107798	0	A	G	A	A	G	A	A	A	G	A	A	A	A	A	A	A	G	A	G	A	A	A	G	A	A	A	A	A	A	A	A	A	H	A	A	A	H	A	A	G	A	G	A	G	A	A
JAX00451829	18	11126373	0	G	A	G	G	G	G	G	G	G	A	H	H	G	G	G	G	G	G	G	G	A	G	G	G	G	G	G	A	G	A	G	G	G	G	G	G	G	G	G	G	G	G	G	G	G	G
JAX00080347	18	11129591	1	G	A	A	G	G	G	A	G	G	G	G	G	G	G	A	G	G	G	G	A	G	A	G	H	G	A	G	G	G	G	G	A	G	A	G	A	G	G	G	G	H	G	A	G	A	A
JAX00451830	18	11143218	0	C	T	C	C	C	C	C	T	C	C	H	H	C	C	C	T	C	C	C	C	C	C	C	C	T	C	C	C	T	C	H	C	C	C	C	C	H	C	C	C	H	C	C	C	C	C
JAX00080348	18	11143269	1	A	G	A	A	G	A	A	G	G	A	H	H	A	A	A	G	G	A	G	A	A	A	G	A	G	A	A	A	G	A	H	A	H	A	A	A	G	A	A	G	H	G	A	G	A	A
JAX00451831	18	11143551	1	A	G	A	A	G	A	A	G	G	A	H	H	A	A	A	G	G	A	G	A	A	A	G	A	G	A	A	A	G	A	H	A	H	A	A	A	G	A	A	G	H	G	A	G	A	A
JAX00451833	18	11146225	1	C	T	C	C	T	C	C	C	T	C	C	C	C	C	C	C	T	C	T	C	C	C	T	C	C	C	C	C	C	C	C	C	H	C	C	C	H	C	C	T	C	T	C	T	C	C
JAX00451837	18	11157462	1	C	T	C	C	C	C	C	C	C	T	H	H	C	C	C	C	C	C	C	C	T	C	C	C	C	C	C	T	C	T	C	C	C	C	C	C	C	C	C	C	C	C	C	C	C	C
JAX00080350	18	11161020	1	C	G	G	C	G	C	G	G	G	G	G	G	C	C	G	G	G	C	G	G	G	G	G	H	G	G	C	G	G	G	H	G	H	G	C	G	G	C	C	G	G	G	G	G	G	G
JAX00080351	18	11163372	0	T	C	C	T	T	T	C	T	T	T	T	T	T	T	C	T	T	T	T	C	T	C	T	H	T	C	T	T	T	T	T	C	T	C	T	C	T	T	T	T	C	T	C	T	C	C
JAX00080352	18	11192921	0	C	A	A	C	C	C	A	A	C	A	A	A	C	C	A	A	C	C	C	A	A	A	C	H	A	A	C	A	A	A	H	A	C	A	C	A	H	C	C	C	A	C	A	C	A	A
JAX00451839	18	11208015	1	T	G	T	T	T	T	T	G	T	T	H	H	T	T	T	G	T	T	T	T	T	T	T	T	G	T	T	T	G	T	H	T	T	T	T	T	H	T	T	T	H	T	T	T	T	T
JAX00451843	18	11214542	0	G	A	G	G	A	G	G	G	A	G	G	G	G	G	G	G	A	G	A	G	G	G	A	G	G	G	G	G	G	G	G	G	H	G	G	G	H	G	G	A	G	A	G	A	G	G
JAX00212320	18	11215937	1	G	A	G	G	A	G	G	A	A	G	H	H	G	G	G	A	A	G	A	G	G	G	A	G	A	G	G	G	A	G	H	G	H	G	G	G	A	G	G	A	H	A	G	A	G	G
JAX00451845	18	11218164	1	A	G	A	A	G	A	A	A	G	A	A	A	A	A	A	A	G	A	G	A	A	A	G	A	A	A	A	A	A	A	A	A	H	A	A	A	H	A	A	G	A	G	A	G	A	A
JAX00080354	18	11218492	0	T	C	C	T	T	T	C	T	T	C	H	H	T	T	H	T	T	T	T	C	C	C	T	H	T	C	T	C	T	C	T	C	T	C	T	C	T	T	T	T	H	T	C	T	C	C
JAX00080355	18	11218594	1	C	T	T	C	C	C	T	C	C	T	H	H	C	C	T	C	C	C	C	T	T	T	C	H	C	T	C	T	C	T	C	T	C	T	C	T	C	C	C	C	H	C	T	C	T	T
JAX00451853	18	11241203	0	T	C	T	T	C	T	T	C	C	T	H	H	T	T	T	C	C	T	C	T	T	T	C	T	C	T	T	T	C	T	H	T	H	T	T	T	C	T	T	C	H	C	T	C	T	T
JAX00451854	18	11256636	1	G	A	G	G	A	G	G	G	G	G	G	G	G	G	G	G	G	G	A	G	G	G	A	G	G	G	G	G	G	G	G	G	H	G	G	G	G	G	G	H	G	G	G	A	G	G
JAX00451856	18	11258701	1	C	A	C	C	C	C	C	A	C	C	H	H	C	C	C	A	C	C	C	C	C	C	C	C	A	C	C	C	A	C	H	C	C	C	C	C	H	C	C	C	H	C	C	C	C	C
JAX00451857	18	11258779	0	C	T	C	C	T	C	C	C	T	C	C	C	C	C	C	C	T	C	T	C	C	C	T	C	C	C	C	C	C	C	C	C	H	C	C	C	T	C	C	T	C	T	C	T	C	C
JAX00451860	18	11265903	0	C	T	C	C	C	C	C	T	C	C	H	H	C	C	C	T	C	C	C	C	C	C	C	C	T	C	C	C	T	C	T	C	C	C	C	C	H	C	C	C	H	C	C	C	C	C
JAX00451861	18	11266699	0	G	A	G	G	A	G	G	G	G	G	G	G	G	G	G	G	G	G	A	G	G	G	A	G	G	G	G	G	G	G	G	G	H	G	G	G	G	G	G	H	G	G	G	A	G	G
JAX00451862	18	11266981	1	T	C	C	T	C	T	C	C	C	T	H	H	T	T	C	C	C	T	C	C	T	C	C	T	C	C	T	T	C	T	H	C	H	C	T	C	C	T	T	C	C	C	C	C	C	C
JAX00080357	18	11267011	1	G	A	A	G	G	G	A	A	G	G	H	H	G	G	A	A	G	G	G	A	G	A	G	G	A	A	G	G	A	G	H	A	G	A	G	A	H	G	G	G	A	G	A	G	A	A
JAX00451863	18	11267147	1	T	C	C	T	C	T	C	C	C	T	H	H	T	T	C	C	C	T	C	C	T	C	C	T	C	C	T	T	C	T	H	C	H	C	T	C	C	T	T	C	C	C	C	C	C	C
JAX00451864	18	11268400	1	C	T	T	C	C	C	T	C	C	T	H	H	C	C	T	C	C	C	C	T	T	T	C	C	C	T	C	T	C	T	C	T	C	T	C	T	C	C	C	C	H	C	T	C	T	T
JAX00451865	18	11268641	0	T	A	T	T	T	T	T	T	T	A	H	H	T	T	T	T	T	T	T	T	A	T	T	T	T	T	T	A	T	A	T	T	T	T	T	T	T	T	T	T	T	T	T	T	T	T
JAX00451866	18	11268923	0	C	G	G	C	G	C	G	C	G	G	H	H	C	C	G	C	G	C	G	G	G	G	G	C	C	G	C	G	C	G	C	G	H	G	C	G	H	C	C	G	H	G	G	G	G	G
JAX00451867	18	11268974	1	A	C	C	A	C	A	C	A	C	C	H	H	A	A	C	A	C	A	C	C	C	C	C	A	A	C	A	C	A	C	A	C	H	C	A	C	H	A	A	C	H	C	C	C	C	C
JAX00451869	18	11269148	0	C	T	T	C	T	C	T	T	T	T	T	T	C	C	T	T	T	C	T	T	T	T	T	C	T	T	C	T	T	T	H	T	H	T	C	T	T	C	C	T	T	T	T	T	T	T
JAX00080358	18	11269972	1	A	T	T	A	A	A	T	A	A	T	H	H	A	A	T	A	A	A	A	T	T	T	A	A	A	T	A	T	A	T	A	T	A	T	A	T	A	A	A	A	H	A	T	A	T	T
JAX00451873	18	11275149	1	C	T	C	C	T	C	C	C	T	C	C	C	C	C	C	C	T	C	T	C	C	C	T	C	C	C	C	C	C	C	C	C	H	C	C	C	H	C	C	T	C	T	C	T	C	C
JAX00080359	18	11289790	1	A	G	G	A	A	A	G	A	A	A	A	A	A	A	G	A	A	A	A	G	A	G	A	A	A	G	A	A	A	A	A	G	A	G	A	G	A	A	A	A	H	A	G	A	G	G
JAX00080360	18	11308509	0	C	T	T	C	C	C	T	C	C	T	H	H	C	T	T	C	C	C	C	T	T	T	C	H	C	T	C	T	C	T	C	T	C	T	C	T	C	C	C	C	H	C	T	C	T	T
JAX00212322	18	11310017	0	C	T	C	C	T	C	C	C	T	C	C	C	C	C	C	C	T	C	T	C	C	C	T	C	C	C	C	C	C	C	C	C	H	C	C	C	H	C	C	T	C	H	C	T	C	C
JAX00212323	18	11313274	1	A	G	A	A	G	A	A	G	G	A	H	H	A	A	A	G	G	A	G	A	A	A	G	A	G	A	A	A	G	A	H	A	H	A	A	A	G	A	A	G	H	G	A	G	A	A
JAX00451878	18	11316434	0	A	G	A	A	A	A	A	A	A	G	H	H	A	G	A	A	A	A	A	A	G	A	A	A	A	A	A	G	A	G	A	A	A	A	A	A	A	A	A	A	A	A	A	A	A	A
JAX00451879	18	11317809	1	C	T	C	C	T	C	C	C	C	C	C	C	C	C	C	C	C	C	T	C	C	C	T	C	C	C	C	C	C	C	C	C	H	C	C	C	C	C	C	H	C	C	C	T	C	C
JAX00080362	18	11320349	0	C	T	T	C	C	C	T	C	C	C	C	C	C	C	T	C	C	C	C	T	C	T	C	H	C	T	C	C	C	C	C	T	C	T	C	T	C	C	C	C	H	C	T	C	T	T
JAX00451881	18	11321508	1	C	T	C	C	T	C	C	T	T	C	H	H	C	C	C	T	T	C	T	C	C	C	T	C	T	C	C	C	T	C	H	C	H	C	C	C	T	C	C	T	H	T	C	T	C	C
JAX00080364	18	11349780	0	G	A	A	G	G	G	A	G	G	G	G	G	G	G	A	G	G	G	G	A	G	A	G	A	G	A	G	G	G	G	G	A	G	A	G	A	G	G	G	G	A	G	A	G	A	A
JAX00451885	18	11352396	1	G	T	G	G	G	G	G	G	G	T	H	H	G	T	G	G	G	G	G	G	T	G	G	G	G	G	G	T	G	T	G	G	G	G	G	G	G	G	G	G	G	G	G	G	G	G
JAX00451889	18	11358720	1	A	C	A	A	A	A	A	C	A	A	H	H	A	A	A	C	A	A	A	A	A	A	A	A	C	A	A	A	C	A	H	A	A	A	A	A	H	A	A	A	H	A	A	A	A	A
JAX00451890	18	11359347	1	A	G	A	A	G	A	A	G	G	A	H	H	A	A	A	G	G	A	G	A	A	A	G	A	G	A	A	A	G	A	H	A	H	A	A	A	G	A	A	G	H	G	A	G	A	A
JAX00451892	18	11363055	0	T	C	T	T	C	T	T	T	C	T	T	T	T	T	T	T	C	T	C	T	T	T	C	T	T	T	T	T	T	T	T	T	H	T	T	T	H	T	T	C	T	C	T	C	T	T
JAX00080367	18	11373108	1	T	C	C	T	C	T	C	T	T	T	T	T	T	T	C	T	T	T	C	C	T	C	C	H	T	C	T	T	T	T	T	C	H	C	T	C	T	T	T	H	H	T	C	C	C	C
JAX00451896	18	11374639	0	G	A	G	G	G	G	G	G	A	G	G	G	G	G	G	G	A	G	G	G	G	G	G	G	G	G	G	G	G	G	G	G	G	G	G	G	H	G	G	H	G	A	G	G	G	G
JAX00451897	18	11418277	1	C	T	C	C	C	C	C	T	C	C	H	H	C	C	C	T	C	C	C	C	C	C	C	C	T	C	C	C	T	C	H	C	C	C	C	C	H	C	C	C	H	C	C	C	C	C
JAX00212324	18	11425503	0	C	T	C	C	T	C	C	C	T	C	C	C	C	C	C	C	T	C	T	C	C	C	T	C	C	C	C	C	C	C	C	C	H	C	C	C	H	C	C	T	C	T	C	T	C	C
JAX00451901	18	11428848	0	T	C	T	T	C	T	T	C	T	T	H	H	T	T	T	C	T	T	C	T	T	T	C	T	C	T	T	T	C	T	H	T	H	T	T	T	H	T	T	H	H	T	T	C	T	T
JAX00451904	18	11438386	1	T	C	T	T	C	T	T	T	T	T	T	T	T	T	T	T	T	T	C	T	T	T	C	T	T	T	T	T	T	T	T	T	H	T	T	T	T	T	T	H	T	T	T	C	T	T
JAX00451906	18	11438795	0	G	A	G	G	A	G	G	A	G	G	H	H	G	G	G	A	G	G	A	G	G	G	A	G	A	G	G	G	A	G	H	G	H	G	G	G	H	G	G	H	H	G	G	A	G	G
JAX00451907	18	11438854	1	G	A	A	G	G	G	A	G	A	G	G	G	G	G	A	G	A	G	G	A	G	A	G	H	G	A	G	G	G	G	G	A	G	A	G	A	H	G	G	H	H	A	A	G	A	A
JAX00080370	18	11439022	0	T	C	C	T	T	T	C	T	T	T	T	T	T	T	C	T	T	T	T	C	T	C	T	H	T	C	T	T	T	T	T	C	T	C	T	C	T	T	T	T	H	T	C	T	C	C
JAX00451909	18	11439074	0	G	A	G	G	A	G	G	A	A	G	H	H	G	G	G	A	A	H	A	G	G	G	A	G	A	G	G	G	A	G	H	G	H	G	G	G	A	G	G	A	H	A	G	A	G	G
JAX00451911	18	11439152	0	T	C	T	T	T	T	T	T	T	C	H	H	H	C	T	T	T	T	H	T	C	T	T	T	T	T	T	C	T	C	T	T	T	T	T	T	T	T	T	T	T	T	T	T	T	T
JAX00451912	18	11439174	0	G	A	G	G	A	G	G	A	A	G	H	H	G	G	G	A	A	G	A	G	G	G	A	G	A	G	G	G	A	G	H	G	H	G	G	G	A	G	G	A	H	A	G	A	G	G
JAX00451913	18	11439763	0	T	G	T	T	G	T	T	G	G	T	H	H	T	T	T	G	G	T	G	T	T	T	G	T	G	T	T	T	G	T	H	T	H	T	T	T	G	T	T	G	H	G	T	G	T	T
JAX00080371	18	11450850	0	G	A	A	G	A	G	A	A	A	G	H	H	G	G	A	A	A	G	A	A	G	A	A	H	A	A	G	G	A	G	H	A	H	A	G	A	A	G	G	A	A	A	A	A	A	A
JAX00080372	18	11458454	0	T	C	C	T	C	T	C	C	C	T	T	H	T	T	C	C	C	T	C	C	T	C	C	H	H	C	T	T	C	T	T	C	H	C	T	C	C	T	T	C	C	C	C	C	C	C
JAX00080373	18	11471016	1	A	G	G	A	G	A	G	G	G	G	G	G	A	G	G	G	G	A	G	G	G	G	G	H	G	G	A	G	G	G	H	G	H	G	A	G	G	A	A	G	G	G	G	G	G	G
JAX00080374	18	11492312	0	A	G	G	A	G	A	G	G	G	A	H	H	A	A	G	G	G	A	G	G	A	G	G	H	G	G	A	A	G	A	H	G	H	G	A	G	G	A	A	G	G	G	G	G	G	G
JAX00080375	18	11492346	0	G	A	A	G	G	G	A	G	G	G	G	G	G	G	A	G	G	G	G	A	G	A	G	H	G	A	G	G	G	G	G	A	G	A	G	A	G	G	G	G	H	G	A	G	A	A
JAX00451917	18	11531040	1	A	G	A	A	G	A	A	A	G	A	A	A	A	A	A	A	G	A	G	A	A	A	G	A	A	A	A	A	A	A	A	A	H	A	A	A	H	A	A	G	A	G	A	G	A	A
JAX00451918	18	11531420	0	G	A	G	G	A	G	G	A	A	G	H	H	G	G	G	A	A	G	A	G	G	G	A	G	A	G	G	G	A	G	H	G	H	G	G	G	A	G	G	A	H	A	G	A	G	G
JAX00451919	18	11539581	1	T	G	T	T	G	T	T	T	G	T	T	T	T	T	T	T	G	T	G	T	T	T	G	T	T	T	T	T	T	T	T	T	H	T	T	T	H	T	T	G	T	G	T	G	T	T
JAX00080377	18	11541704	0	T	A	A	T	T	T	A	A	T	A	A	A	T	A	A	A	T	T	T	A	A	A	T	H	A	A	T	A	A	A	A	A	T	A	T	A	H	T	T	T	A	T	A	T	A	A
JAX00451921	18	11546565	0	A	T	T	A	T	A	T	A	T	T	H	H	A	T	T	A	T	A	T	T	T	T	T	T	A	T	A	T	A	T	A	T	T	T	A	T	T	A	A	T	H	T	T	T	T	T
JAX00451922	18	11546797	1	G	T	T	G	T	G	T	G	T	T	H	H	G	T	T	G	T	G	T	T	T	T	T	H	G	T	G	T	G	T	G	T	H	T	G	T	H	G	G	T	H	T	T	T	T	T
JAX00451923	18	11546871	0	C	G	G	C	C	C	G	C	C	G	H	H	C	G	G	C	C	C	C	G	G	G	C	G	C	G	C	G	C	G	C	G	C	G	C	G	C	C	C	C	H	C	G	C	G	G
JAX00451925	18	11547576	0	A	G	G	A	G	A	G	G	G	G	G	G	A	G	G	G	G	A	G	G	G	G	G	H	G	G	A	G	G	G	H	G	H	G	A	G	G	A	A	G	G	G	G	G	G	G
JAX00451929	18	11548049	0	G	A	G	G	G	G	G	A	G	G	H	H	G	G	G	A	G	G	G	G	G	G	G	G	A	G	G	G	A	G	H	G	G	G	G	G	H	G	G	G	H	G	G	G	G	G
JAX00080379	18	11553902	0	A	T	T	A	T	A	T	A	T	A	A	A	A	A	T	A	T	A	T	T	A	T	T	H	A	T	A	A	A	A	A	T	H	T	A	T	H	A	A	T	H	T	T	T	T	T
JAX00451931	18	11561836	1	C	T	T	C	C	C	T	C	C	T	H	H	C	T	T	C	C	C	C	T	T	T	C	H	C	T	C	T	C	T	C	T	C	T	C	T	C	C	C	C	H	C	T	C	T	T
JAX00212329	18	11565245	1	A	G	A	A	G	A	A	G	G	A	H	H	A	A	A	G	G	A	G	A	A	A	G	A	G	A	A	A	G	A	H	A	H	A	A	A	G	A	A	G	H	G	A	G	A	A
JAX00451932	18	11570016	0	C	T	C	C	T	C	C	C	T	C	C	C	C	C	C	C	T	C	T	C	C	C	T	C	C	C	C	C	C	C	C	C	H	C	C	C	H	C	C	T	C	T	C	T	C	C
JAX00451933	18	11570515	0	A	T	A	A	T	A	A	T	T	A	H	H	A	A	A	T	T	A	T	A	A	A	T	A	T	A	A	A	T	A	H	A	H	A	A	A	T	A	A	T	H	T	A	T	A	A
JAX00451934	18	11571164	0	G	A	G	G	A	G	G	G	A	G	G	G	G	G	G	G	A	G	A	G	G	G	A	G	G	G	G	G	G	G	G	G	H	G	G	G	H	G	G	A	G	A	G	A	G	G
JAX00080381	18	11582218	1	C	T	T	C	T	C	T	T	T	T	T	T	C	T	T	T	T	C	T	T	T	T	T	H	T	T	C	T	T	T	H	T	H	T	C	T	T	C	C	T	T	T	T	T	T	T
JAX00080382	18	11582383	1	C	A	A	C	C	C	A	C	C	A	H	H	C	A	A	C	C	C	C	A	A	A	C	H	C	A	C	A	C	A	C	A	C	A	C	A	C	C	C	C	H	C	A	C	A	A
JAX00451935	18	11584806	0	A	T	T	A	T	A	T	T	T	T	T	T	A	T	T	T	T	A	T	T	T	T	T	H	T	T	A	T	T	T	H	T	H	T	A	T	T	A	A	T	T	T	T	T	T	T
JAX00451936	18	11586005	0	C	T	C	C	C	C	C	T	C	C	H	H	C	C	C	T	C	C	C	C	C	C	C	C	T	C	C	C	T	C	H	C	C	C	C	C	H	C	C	C	H	C	C	C	C	C
JAX00451937	18	11591369	0	A	G	G	A	G	A	G	G	G	G	G	G	A	G	G	G	G	A	G	G	G	G	G	H	G	G	A	G	G	G	H	G	H	G	A	G	G	A	A	G	G	G	G	G	G	G
JAX00451939	18	11609063	0	A	C	C	A	C	A	C	C	C	C	C	C	A	C	C	C	C	H	C	C	C	C	C	H	C	C	A	C	C	C	H	C	C	C	A	C	C	A	A	C	C	C	C	C	C	C
JAX00080384	18	11623880	1	G	T	T	G	G	G	T	G	G	T	H	H	G	T	T	G	G	G	G	T	T	T	G	H	G	T	G	T	G	T	G	T	G	T	G	T	G	G	G	G	H	G	T	G	T	T
JAX00080385	18	11625060	1	T	A	A	T	T	T	A	T	T	A	H	H	T	A	A	T	T	T	T	A	A	A	T	H	T	A	T	A	T	A	T	A	T	A	T	A	T	T	T	T	H	T	A	T	A	A
JAX00451941	18	11634342	0	C	T	C	C	T	C	C	C	T	C	C	C	C	C	C	C	H	C	T	C	C	C	H	C	C	C	C	C	C	C	C	C	H	C	C	C	H	C	C	T	C	T	C	T	C	C
JAX00451942	18	11634361	0	A	T	A	A	A	A	A	T	A	A	H	H	A	A	A	T	A	A	A	A	A	A	A	A	T	A	A	A	T	A	H	A	A	A	A	A	H	A	A	A	H	A	A	A	A	A
JAX00451943	18	11638296	0	C	A	C	C	A	C	C	C	C	C	C	C	C	C	C	C	C	C	H	C	C	C	A	C	C	C	C	C	C	C	C	C	H	C	C	C	C	C	C	C	C	C	C	H	C	C
JAX00080388	18	11658645	1	T	C	C	T	T	T	C	C	T	C	C	C	T	C	C	C	T	T	T	C	C	C	T	H	C	C	T	C	C	C	H	C	T	C	T	C	H	T	T	T	C	T	C	T	C	C
JAX00080390	18	11696373	1	T	A	A	T	T	T	A	T	T	T	T	T	T	T	A	T	T	T	T	A	T	A	T	H	T	A	T	T	T	T	T	A	T	A	T	A	T	T	T	T	H	T	A	T	A	A
JAX00080391	18	11697425	1	A	G	G	A	G	A	G	A	G	A	A	A	A	A	G	A	G	A	G	G	A	G	G	H	A	G	A	A	A	A	A	G	H	G	A	G	H	A	A	G	H	G	G	G	G	G
JAX00451956	18	11706130	0	G	T	G	G	G	G	G	T	G	G	H	H	G	G	G	T	G	G	G	G	G	G	G	G	T	G	G	G	T	G	H	G	G	G	G	G	H	G	G	G	H	G	G	G	G	G
JAX00080392	18	11727128	1	T	C	C	T	C	T	C	C	C	T	H	H	T	T	C	C	C	T	C	C	T	C	C	H	C	C	T	T	C	T	H	C	H	C	T	C	C	T	T	C	C	C	C	C	C	C
JAX00451957	18	11727160	1	G	A	G	G	A	G	G	A	A	G	H	H	G	G	G	A	A	G	A	G	G	G	A	G	A	G	G	G	A	G	H	G	H	G	G	G	A	G	G	A	H	A	G	A	G	G
JAX00080394	18	11755893	1	A	G	A	A	G	A	A	G	G	A	H	H	A	A	A	G	G	A	G	A	A	A	G	A	G	A	A	A	G	A	H	A	H	A	A	A	G	A	A	G	H	G	A	G	A	A
JAX00451959	18	11778272	1	C	T	C	C	C	C	C	T	C	C	H	H	C	C	C	T	C	C	C	C	C	C	C	C	T	C	C	C	T	C	H	C	C	C	C	C	H	C	C	C	H	C	C	C	C	C
JAX00451960	18	11778618	1	G	A	G	G	A	G	G	A	A	G	H	H	G	G	G	A	A	G	A	G	G	G	A	G	A	G	G	G	A	G	H	G	H	G	G	G	A	G	G	A	H	A	G	A	G	G
JAX00451962	18	11780339	1	C	T	C	C	T	C	C	C	C	C	C	C	C	C	C	C	C	C	T	C	C	C	T	C	C	C	C	C	C	C	C	C	H	C	C	C	C	C	C	H	C	C	C	T	C	C
JAX00080396	18	11780740	0	G	A	A	G	A	G	A	A	A	A	A	A	G	A	A	A	A	G	A	A	A	A	A	H	A	A	G	A	A	A	H	A	H	A	G	A	A	G	G	A	A	A	A	A	A	A
JAX00451963	18	11785205	0	C	T	C	C	C	C	C	T	C	C	H	C	C	C	C	T	C	C	C	C	C	C	C	C	T	C	C	C	T	C	H	C	C	C	C	C	H	C	C	C	H	C	C	C	C	C
JAX00212332	18	11807378	1	G	A	G	G	A	G	G	A	A	G	H	H	G	G	G	A	A	G	A	G	G	G	A	G	A	G	G	G	A	G	H	G	H	G	G	G	A	G	G	A	H	A	G	A	G	G
JAX00080398	18	11810548	1	A	G	A	A	G	A	A	G	G	A	H	H	A	A	A	G	G	A	G	A	A	A	G	A	G	A	A	A	G	A	H	A	H	A	A	A	G	A	A	G	H	G	A	G	A	A
JAX00080399	18	11825947	0	T	C	C	T	T	T	C	T	T	T	T	T	T	T	C	T	T	T	T	C	T	C	T	H	T	C	T	T	T	T	T	C	T	C	T	C	T	T	T	T	H	T	C	T	C	C
JAX00080400	18	11827987	1	A	G	G	A	G	A	G	G	G	A	H	H	A	A	G	G	G	A	G	G	A	G	G	H	G	G	A	A	G	A	H	G	H	G	A	G	G	A	A	G	G	G	G	G	G	G
JAX00080401	18	11847896	1	A	C	C	A	A	A	C	A	A	A	A	A	A	A	C	A	A	A	A	C	A	C	A	H	A	C	A	A	A	A	A	C	A	C	A	C	A	A	A	A	H	A	C	A	C	C
JAX00080402	18	11860820	1	G	T	G	G	T	G	G	G	G	G	G	G	G	G	G	G	G	G	T	G	G	G	T	G	G	G	G	G	G	G	G	G	H	G	G	G	G	G	G	H	G	G	G	T	G	G
JAX00080403	18	11861085	0	A	C	A	A	C	A	A	C	A	A	H	H	A	A	A	C	A	A	C	A	A	A	C	A	C	A	A	A	C	A	H	A	H	A	A	A	H	A	A	H	H	A	A	C	A	A
JAX00451968	18	11861214	1	T	A	T	T	A	T	T	A	T	T	H	H	T	T	T	A	T	T	A	T	T	T	A	T	A	T	T	T	A	T	H	T	H	T	T	T	H	T	T	H	H	T	T	A	T	T
JAX00451969	18	11861973	0	G	A	G	G	G	G	G	A	G	G	H	H	G	G	G	A	G	G	G	G	G	G	G	G	A	G	G	G	A	G	H	G	G	G	G	G	H	G	G	G	H	G	G	G	G	G
JAX00451970	18	11865779	0	C	T	C	C	C	C	C	T	T	C	H	H	C	C	C	T	T	C	C	C	C	C	C	C	T	C	C	C	T	C	H	C	C	C	C	C	T	C	C	H	H	T	C	C	C	C
JAX00451971	18	11875596	0	G	A	G	G	G	G	G	G	A	G	G	G	G	G	G	G	A	G	G	G	G	G	G	G	G	G	G	G	G	G	G	G	G	G	G	G	H	G	G	H	G	A	G	G	G	G
JAX00451974	18	11913033	1	G	A	G	G	A	G	G	G	A	G	G	G	G	G	G	G	A	G	A	G	G	G	A	G	G	G	G	G	G	G	G	G	H	G	G	G	H	G	G	A	G	A	G	A	G	G
JAX00451975	18	11913322	1	C	T	C	C	C	C	C	T	C	C	H	H	C	C	C	T	C	C	C	C	C	C	C	C	T	C	C	C	T	C	H	C	C	C	C	C	H	C	C	C	H	C	C	C	C	C
JAX00451976	18	11915782	0	A	G	G	A	G	A	G	G	G	A	H	H	A	A	G	G	G	A	G	G	A	G	G	H	G	G	A	A	G	A	H	G	H	G	A	G	G	A	A	G	G	G	G	G	G	G
JAX00080408	18	11942914	0	G	A	A	G	G	G	A	G	G	G	G	G	G	G	A	G	G	G	G	A	G	A	G	H	G	A	G	G	G	G	G	A	G	A	G	A	G	G	G	G	H	G	A	G	A	A
JAX00451978	18	11943114	1	T	G	T	T	G	T	T	G	G	G	G	G	T	G	T	G	G	T	G	T	G	T	G	T	G	T	T	G	G	G	H	T	H	T	T	T	G	T	T	G	H	G	T	G	T	T
JAX00080409	18	11946109	0	T	A	A	T	A	T	A	A	A	A	A	A	T	A	A	A	A	T	A	A	A	A	A	H	A	A	T	A	A	A	T	A	T	A	T	A	H	T	T	A	A	A	A	A	A	A
JAX00451981	18	11946691	1	A	G	A	A	A	A	A	G	A	A	H	H	A	A	A	G	A	A	A	A	A	A	A	A	G	A	A	A	G	A	H	A	A	A	A	A	H	A	A	A	H	A	A	A	A	A
JAX00212336	18	11959132	0	T	C	T	T	C	T	T	T	C	T	T	T	T	T	T	T	C	T	C	T	T	T	C	T	T	T	T	T	T	T	T	T	H	T	T	T	H	T	T	C	T	C	T	C	T	T
JAX00080410	18	11964319	0	A	G	G	A	G	A	G	G	G	G	G	G	H	G	G	G	G	A	G	G	G	G	G	H	G	G	A	G	G	G	H	G	H	G	A	G	G	A	A	G	G	G	G	G	G	G
JAX00451982	18	11984820	0	G	A	G	G	A	G	G	A	A	G	H	H	G	G	G	A	A	G	A	G	G	G	A	G	A	G	G	G	A	G	H	G	H	G	G	G	A	G	G	A	H	A	G	A	G	G
JAX00451986	18	11986290	1	C	T	C	C	T	C	C	C	C	C	C	C	C	C	C	C	C	C	T	C	C	C	T	C	C	C	C	C	C	C	C	C	H	C	C	C	C	C	C	H	C	C	C	T	C	C
JAX00451987	18	11986905	0	T	C	T	T	C	T	T	C	C	T	H	H	T	T	T	C	C	T	C	T	T	T	C	T	C	T	T	T	C	T	H	T	H	T	T	T	C	T	T	C	H	C	T	C	T	T
JAX00451989	18	11991838	0	T	C	T	T	T	T	T	C	C	T	H	H	T	T	T	C	C	T	T	T	T	T	T	T	C	T	T	T	C	T	H	T	T	T	T	T	C	T	T	H	H	C	T	T	T	T
JAX00451993	18	12016620	0	A	G	A	A	G	A	A	A	G	A	A	A	A	A	A	A	G	A	G	A	A	A	H	A	A	A	A	A	A	A	A	A	A	A	A	A	H	A	A	G	A	G	A	G	A	A
JAX00080414	18	12027227	0	A	G	G	A	G	A	G	G	G	A	A	H	A	A	G	G	G	A	G	G	A	G	G	A	G	G	A	A	G	A	A	G	A	G	A	G	G	A	A	G	G	G	G	G	G	G
JAX00080415	18	12029377	0	C	T	T	C	T	C	T	T	T	C	H	H	C	C	T	T	T	C	T	T	C	T	H	H	T	T	C	C	T	C	H	T	C	T	C	T	T	C	C	T	T	T	T	T	T	T
JAX00080416	18	12057757	1	A	T	A	A	T	A	A	T	T	A	H	H	A	A	A	T	T	A	T	A	A	A	T	A	T	A	A	A	T	A	H	A	A	A	A	A	T	A	A	T	H	T	A	T	A	A
JAX00080418	18	12062772	1	T	A	T	T	A	T	T	A	A	T	H	H	T	T	T	A	A	T	A	T	T	T	A	T	A	T	T	T	A	T	H	T	T	T	T	T	A	T	T	A	H	A	T	A	T	T
JAX00452005	18	12081817	1	G	C	G	G	C	G	G	G	C	G	G	G	G	G	G	G	C	G	C	G	G	G	C	G	G	G	G	G	G	G	G	G	G	G	G	G	H	G	G	C	G	C	G	C	G	G
JAX00080420	18	12098478	1	T	A	T	T	A	T	T	T	A	T	T	T	T	T	T	T	A	T	A	T	T	T	A	T	T	T	T	T	T	T	T	T	T	T	T	T	H	T	T	A	T	A	T	A	T	T
JAX00452008	18	12106975	1	T	C	T	T	C	T	T	C	C	C	C	C	T	C	T	C	C	T	C	T	C	T	C	T	C	T	T	C	C	C	H	T	T	T	T	T	C	T	T	C	H	C	T	C	T	T
JAX00452011	18	12116498	0	G	A	G	G	G	G	G	G	G	A	G	H	G	A	G	G	G	G	G	G	A	G	G	G	G	G	G	A	G	A	G	G	G	G	G	G	G	G	G	G	G	G	G	G	G	G
JAX00452013	18	12119588	1	C	A	C	C	A	C	C	C	C	C	C	C	C	C	C	C	C	C	A	C	C	C	A	C	C	C	C	C	C	C	C	C	H	C	C	C	C	C	C	H	C	C	C	A	C	C
JAX00452014	18	12120092	0	C	A	C	C	A	C	C	A	A	C	H	H	C	C	C	A	A	C	A	C	C	C	A	C	A	C	C	C	A	C	H	C	H	C	C	C	A	C	C	A	H	A	C	A	C	C
JAX00452015	18	12120612	0	T	C	T	T	C	T	T	C	C	C	C	C	T	C	T	C	C	T	C	T	C	T	C	T	C	T	T	C	C	C	H	T	H	T	T	T	C	T	T	C	H	C	T	C	T	T
JAX00452016	18	12120816	1	C	G	C	C	G	C	C	C	G	C	C	C	C	C	C	C	G	C	G	C	C	C	G	C	C	C	C	C	C	C	C	C	H	C	C	C	H	C	C	G	C	G	C	G	C	C
JAX00452019	18	12125995	0	T	C	T	T	C	T	C	C	C	T	H	H	T	T	C	C	C	T	C	T	T	T	C	H	C	T	T	T	C	T	H	C	H	C	T	T	C	T	T	C	C	C	C	C	C	T
JAX00080422	18	12145831	0	C	T	C	C	T	C	T	T	T	T	T	T	C	T	T	T	T	C	T	C	T	C	T	H	T	C	C	T	T	T	H	T	H	T	C	C	T	C	C	T	T	T	T	T	T	C
JAX00080423	18	12145966	0	A	G	A	A	G	A	G	G	G	G	G	G	A	G	G	G	G	A	G	A	G	A	G	G	G	A	A	G	G	G	G	G	G	G	A	A	G	A	A	G	G	G	G	G	G	A
JAX00080424	18	12146128	1	T	G	T	T	G	T	G	G	G	G	G	G	T	G	G	G	G	T	G	T	G	T	G	G	G	T	T	G	G	G	H	G	H	G	T	T	G	T	T	G	G	G	G	G	G	T
JAX00452020	18	12151894	1	C	T	C	C	T	C	T	C	C	C	C	C	C	C	T	C	C	C	T	C	C	C	T	T	C	C	C	C	C	C	C	T	H	T	C	C	C	C	C	H	H	C	T	T	T	C
JAX00452021	18	12151910	1	G	A	G	G	G	G	G	A	G	G	H	H	G	G	G	A	G	G	G	G	G	G	G	G	A	G	G	G	A	G	H	G	G	G	G	G	H	G	G	G	H	G	G	G	G	G
JAX00452023	18	12174657	1	C	T	C	C	T	C	T	C	T	C	C	C	C	C	T	C	T	C	T	C	C	C	T	T	C	C	C	C	C	C	C	T	H	T	C	C	H	C	C	T	H	T	T	T	T	C
JAX00080425	18	12176690	1	G	A	A	G	G	G	G	G	G	A	H	H	G	A	G	G	G	G	G	A	A	A	G	G	G	A	G	A	G	A	G	G	G	G	G	A	G	G	G	G	G	G	G	G	G	A
JAX00080427	18	12189625	1	A	C	C	A	C	A	C	C	C	C	C	C	A	C	C	C	C	A	C	C	C	C	C	C	C	C	A	C	C	C	H	C	H	C	A	C	C	A	A	C	C	C	C	C	C	C
JAX00452024	18	12199031	0	C	T	C	C	T	C	T	C	T	C	C	C	C	C	T	C	T	C	T	C	C	C	T	T	C	C	C	C	C	C	C	T	H	T	C	C	H	C	C	T	H	T	T	T	T	C
JAX00452025	18	12204250	0	C	T	C	C	C	C	C	C	C	T	H	H	C	T	C	C	C	C	C	C	T	C	C	C	C	C	C	T	C	T	C	C	C	C	C	C	C	C	C	C	C	C	C	C	C	C
JAX00080428	18	12204339	1	G	A	A	G	G	G	G	G	G	G	G	G	G	G	G	G	G	G	G	A	G	A	G	H	G	A	G	G	G	G	G	G	G	G	G	A	G	G	G	G	G	G	G	G	G	A
JAX00452026	18	12205441	1	G	A	G	G	G	G	G	A	G	A	A	A	G	A	G	A	G	G	G	G	A	G	G	G	A	G	G	A	A	A	H	G	G	G	G	G	H	G	G	G	H	G	G	G	G	G
JAX00452027	18	12205753	1	G	A	A	G	A	G	A	A	A	A	A	A	G	A	A	A	A	G	A	A	A	A	A	A	A	A	G	A	A	A	H	A	H	A	G	A	A	G	G	A	A	A	A	A	A	A
JAX00452028	18	12208813	1	C	T	T	C	C	C	C	C	C	C	C	C	C	C	C	C	C	C	C	T	C	T	C	H	C	T	C	C	C	C	C	C	C	C	C	T	C	C	C	C	C	C	C	C	C	T
JAX00452029	18	12220128	1	C	T	C	C	C	C	C	T	C	C	H	H	C	C	C	T	C	C	C	C	C	C	C	C	T	C	C	C	T	C	H	C	C	C	C	C	H	C	C	C	H	C	C	C	C	C
JAX00080429	18	12222305	0	C	T	C	C	T	C	T	T	C	C	H	H	C	C	T	T	C	C	T	C	C	C	T	H	T	C	C	C	T	C	H	T	H	T	C	C	H	C	C	H	T	C	T	T	T	C
JAX00452032	18	12225729	1	G	A	G	G	A	G	A	G	G	G	G	G	G	G	A	G	G	G	A	G	G	G	A	H	G	G	G	G	G	G	G	A	H	A	G	G	G	G	G	H	H	G	A	A	A	G
JAX00080430	18	12225744	1	G	A	A	G	G	G	G	G	G	G	G	G	G	G	G	G	G	G	G	A	G	A	G	H	G	A	G	G	G	G	G	G	G	G	G	A	G	G	G	G	G	G	G	G	G	A
JAX00452034	18	12226324	1	T	C	T	T	C	T	C	T	T	T	T	T	T	T	C	T	T	T	C	T	T	T	C	H	T	T	T	T	T	T	T	C	H	C	T	T	T	T	T	H	H	T	C	C	C	T
JAX00452036	18	12228149	0	A	G	A	A	A	A	A	G	A	G	G	G	A	G	A	G	A	A	A	A	G	A	A	A	G	A	A	G	G	G	H	A	A	A	A	A	H	A	A	A	H	A	A	A	A	A
JAX00452037	18	12228185	0	G	C	G	G	C	G	C	C	C	C	C	C	G	C	C	C	C	G	C	G	C	G	C	C	C	G	G	C	C	C	C	C	C	C	G	G	C	G	G	C	C	C	C	C	C	G
JAX00080431	18	12248778	1	A	G	G	A	G	A	G	G	G	G	G	G	A	G	G	G	G	A	G	G	G	G	G	G	G	G	A	G	G	G	H	G	H	G	A	G	G	A	A	G	G	G	G	G	G	G
JAX00452038	18	12248797	1	T	C	C	T	T	T	T	C	T	C	C	C	T	C	T	C	T	T	T	C	C	C	T	H	C	C	T	C	C	C	H	T	T	T	T	C	H	T	T	T	H	T	T	T	T	C
JAX00452039	18	12248942	1	T	C	C	T	T	T	T	C	T	C	C	C	T	C	T	C	T	T	T	C	C	C	T	H	C	C	T	C	C	C	H	T	T	T	T	C	H	T	T	T	H	T	T	T	T	C
JAX00452042	18	12253400	1	G	T	G	G	T	G	T	G	T	T	H	H	G	T	T	G	T	G	T	G	T	G	T	H	G	G	G	T	G	T	G	T	H	T	G	G	H	G	G	T	H	T	T	T	T	G
JAX00080433	18	12254781	0	A	C	C	A	C	A	C	C	C	A	H	H	A	A	C	C	C	A	C	C	A	C	C	C	C	C	A	A	C	A	H	C	H	C	A	C	C	A	A	C	C	C	C	C	C	C
JAX00212340	18	12263205	0	C	G	C	C	G	C	G	C	G	C	C	C	C	C	G	C	G	C	G	C	C	C	G	H	C	C	C	C	C	C	C	G	C	G	C	C	H	C	C	G	H	G	G	G	G	C
JAX00452046	18	12275241	1	G	A	G	G	G	G	G	G	G	A	H	H	G	A	G	G	G	G	G	G	A	G	G	G	G	G	G	A	G	A	G	G	G	G	G	G	G	G	G	G	G	G	G	G	G	G
JAX00452047	18	12275745	0	T	C	T	T	C	T	C	C	C	T	H	H	T	T	C	C	C	T	C	T	T	T	C	H	C	T	T	T	C	T	H	C	H	C	T	T	C	T	T	C	C	C	C	C	C	T
JAX00452048	18	12278089	0	A	G	A	A	G	A	G	G	G	G	G	G	A	G	G	G	G	A	G	A	G	A	G	H	G	A	A	G	G	G	H	G	H	G	A	A	G	A	A	G	G	G	G	G	G	A
JAX00452049	18	12288171	1	C	T	C	C	T	C	T	C	C	C	C	C	C	C	T	C	C	C	T	C	C	C	T	H	C	C	C	C	C	C	C	T	H	T	C	C	C	C	C	H	H	C	T	T	T	C
JAX00080434	18	12292354	1	A	G	A	A	G	A	G	A	G	A	A	A	A	A	G	A	G	A	G	A	A	A	G	H	A	A	A	A	A	A	A	G	H	G	A	A	H	A	A	G	H	G	G	G	G	A
JAX00212341	18	12292646	0	C	T	C	C	T	C	T	C	T	C	C	C	C	C	T	C	T	C	T	C	C	C	T	H	C	C	C	C	C	C	C	T	H	T	C	C	H	C	C	T	H	T	T	T	T	C
JAX00452051	18	12295815	0	T	C	T	T	T	T	T	C	T	T	H	H	T	T	T	C	T	T	T	T	T	T	T	T	C	T	T	T	C	T	H	T	T	T	T	T	H	T	T	T	H	T	T	T	T	T
JAX00080436	18	12296427	1	A	G	G	A	A	A	A	A	A	A	A	A	A	A	A	A	A	A	A	G	A	G	A	H	A	G	A	A	A	A	A	A	A	A	A	G	A	A	A	A	A	A	A	A	A	G
JAX00452054	18	12312933	1	T	A	T	T	A	T	A	T	A	A	H	H	T	A	A	T	A	T	A	T	A	T	A	H	T	T	T	A	T	A	T	A	H	A	T	T	H	T	T	A	H	A	A	A	A	T
JAX00452056	18	12322221	0	C	G	C	C	G	C	G	C	G	C	C	C	C	C	G	C	G	C	G	C	C	C	G	H	C	C	C	C	C	C	C	G	H	G	C	C	H	C	C	G	H	G	G	G	G	C
JAX00452058	18	12323548	0	A	G	A	A	A	A	A	G	A	A	A	H	A	A	A	G	A	A	A	A	A	A	A	A	G	A	A	A	G	A	A	A	A	A	A	A	A	A	A	A	A	A	A	A	A	A
JAX00452062	18	12327920	1	T	C	C	T	C	T	C	C	C	C	C	C	T	C	C	C	C	T	C	C	C	C	C	C	C	C	T	C	C	C	H	C	H	C	T	C	C	T	T	C	C	C	C	C	C	C
JAX00452064	18	12331363	1	G	C	G	G	C	G	C	C	C	G	H	H	G	G	C	C	C	G	C	G	G	G	C	H	C	G	G	G	C	G	H	C	H	C	G	G	C	G	G	C	C	C	C	C	C	G
JAX00452065	18	12331403	0	G	A	G	G	A	G	A	A	A	A	A	A	G	A	A	A	A	G	A	G	A	G	A	H	A	G	G	A	A	A	H	A	H	A	G	G	A	G	G	A	A	A	A	A	A	G
JAX00452066	18	12331480	0	A	G	G	A	G	A	G	A	G	G	H	H	A	G	G	A	G	A	G	G	G	G	G	G	A	G	A	G	A	G	A	G	H	G	A	G	H	A	A	G	H	G	G	G	G	G
JAX00452067	18	12332482	0	T	C	C	T	C	T	C	C	C	T	H	H	T	T	C	H	C	T	C	C	T	C	C	C	C	C	T	T	C	T	H	C	H	C	T	C	C	T	T	C	C	C	C	C	C	C
JAX00452068	18	12334937	0	C	T	C	C	C	C	C	C	C	T	H	H	C	T	C	C	C	C	C	C	T	C	C	C	C	C	C	T	C	T	C	C	C	C	C	C	C	C	C	C	C	C	C	C	C	C
JAX00080437	18	12336394	0	G	A	A	G	A	G	A	A	A	G	H	H	G	G	A	A	A	G	A	A	G	A	A	A	A	A	G	G	A	G	H	A	H	A	G	A	A	G	G	A	A	A	A	A	A	A
JAX00452069	18	12336430	0	C	G	G	C	G	C	G	G	G	C	G	H	C	H	G	G	G	C	G	G	C	G	G	G	G	G	C	C	G	C	H	G	H	G	C	G	G	C	C	G	G	G	G	G	G	G
JAX00452071	18	12336761	1	C	A	A	C	A	C	A	A	A	C	H	H	C	C	A	A	A	C	A	A	C	A	A	A	A	A	C	C	A	C	H	A	H	A	C	A	A	C	C	A	A	A	A	A	A	A
JAX00452072	18	12336941	1	G	A	A	G	G	G	G	G	G	G	G	G	G	G	G	G	G	G	G	A	G	A	G	H	G	A	G	G	G	G	G	G	G	G	G	A	G	G	G	G	G	G	G	G	G	A
JAX00452073	18	12337470	1	C	T	T	C	C	C	C	C	C	C	C	C	C	C	C	C	C	C	C	T	C	T	C	H	C	T	C	C	C	C	C	C	C	C	C	T	C	C	C	C	C	C	C	C	C	T
JAX00452074	18	12337623	0	C	A	A	C	A	C	A	C	C	C	C	C	C	C	A	C	C	C	A	A	C	A	A	A	C	A	C	C	C	C	C	A	H	A	C	A	C	C	C	H	H	C	A	A	A	A
JAX00452075	18	12338153	1	T	C	T	T	C	T	C	C	C	T	H	H	T	T	C	C	C	T	C	T	T	T	C	H	C	T	T	T	C	T	H	C	H	C	T	T	C	T	T	C	C	C	C	C	C	T
JAX00452076	18	12338635	0	G	A	G	G	A	G	A	A	A	A	A	A	G	A	A	A	A	G	A	G	A	G	A	H	A	G	G	A	A	A	H	A	H	A	G	G	A	G	G	A	A	A	A	A	A	G
JAX00452077	18	12338920	0	G	T	G	G	T	G	T	T	T	G	H	H	G	G	T	T	T	G	T	G	G	G	T	H	T	G	G	G	T	G	H	T	H	T	G	G	T	G	G	T	T	T	T	T	T	G
JAX00452078	18	12339038	0	C	A	C	C	A	C	A	A	A	C	H	H	C	C	A	A	A	C	A	C	C	C	A	H	A	C	C	C	A	C	H	A	H	A	C	C	A	C	C	A	A	A	A	A	A	C
JAX00080439	18	12339131	0	T	G	G	T	T	T	T	T	T	T	T	T	T	T	T	T	T	T	T	G	T	G	T	H	T	G	T	T	T	T	T	T	T	T	T	G	T	T	T	T	T	T	T	T	T	G
JAX00452080	18	12340626	1	G	C	G	G	C	G	C	C	C	C	C	C	G	C	C	C	C	G	C	G	C	G	C	H	C	G	G	C	C	C	H	C	H	C	G	G	C	G	G	C	C	C	C	C	C	G
JAX00452082	18	12342496	1	A	G	A	A	G	A	G	G	G	A	H	H	A	A	G	G	G	A	G	A	A	A	G	H	G	A	A	A	G	A	H	G	H	G	A	A	G	A	A	G	G	G	G	G	G	A
JAX00452084	18	12353950	0	A	G	A	A	G	A	G	G	G	G	G	G	A	G	G	G	G	A	G	A	G	A	G	H	G	A	A	G	G	G	H	G	H	G	A	A	G	A	A	G	G	G	G	G	G	A
JAX00452086	18	12357453	1	G	A	G	G	G	G	G	G	G	A	H	H	G	A	G	G	G	G	G	G	A	G	G	G	G	G	G	A	G	A	G	G	G	G	G	G	G	G	G	G	G	G	G	G	G	G
JAX00452088	18	12360541	1	C	T	C	C	C	C	C	T	C	T	T	T	C	T	C	T	C	C	C	C	T	C	C	C	T	C	C	T	T	T	H	C	C	C	C	C	H	C	C	C	H	C	C	C	C	C
JAX00452089	18	12362563	1	G	A	G	G	G	G	G	G	A	A	H	H	G	A	G	G	A	G	G	G	A	G	G	G	G	G	G	A	G	A	G	G	G	G	G	G	H	G	G	H	G	A	G	G	G	G
JAX00452090	18	12362796	0	C	T	C	C	T	C	C	T	T	T	T	T	C	T	C	T	T	C	T	C	T	C	T	C	T	C	C	T	T	T	H	C	H	C	C	C	T	C	C	T	H	T	C	T	C	C
JAX00452091	18	12363800	1	C	T	C	C	C	C	C	C	C	T	H	H	C	T	C	C	C	C	C	C	T	C	C	C	C	C	C	T	C	T	C	C	C	C	C	C	C	C	C	C	C	C	C	C	C	C
JAX00452092	18	12364205	0	A	C	A	A	C	A	A	A	A	C	H	H	A	C	A	A	A	A	C	A	C	A	C	A	A	A	A	C	A	C	A	A	H	A	A	A	A	A	A	H	A	A	A	C	A	A
JAX00452094	18	12364631	0	G	A	G	G	A	G	G	A	G	G	H	H	G	G	G	A	G	G	A	G	G	G	A	G	A	G	G	G	A	G	H	G	H	G	G	G	H	G	G	H	H	G	G	A	G	G
JAX00452095	18	12366260	0	C	T	C	C	C	C	C	C	C	T	H	H	C	T	C	C	C	C	C	C	T	C	C	C	C	C	C	T	C	T	C	C	C	C	C	C	C	C	C	C	C	C	C	C	C	C
JAX00212345	18	12368912	0	A	C	A	A	C	A	A	C	C	C	C	C	A	C	A	C	C	A	C	A	C	A	C	A	C	A	A	C	C	C	H	A	H	A	A	A	C	A	A	C	H	C	A	C	A	A
JAX00452099	18	12369320	1	T	G	T	T	T	T	T	T	G	G	H	H	T	G	T	T	G	T	T	T	G	T	T	T	T	T	T	G	T	G	T	T	T	T	T	T	H	T	T	H	T	G	T	T	T	T
JAX00452100	18	12369552	1	G	A	G	G	G	G	G	G	A	A	H	H	G	A	G	G	A	G	G	G	A	G	G	G	G	G	G	A	G	A	G	G	G	G	G	G	H	G	G	H	G	A	G	G	G	G
JAX00452101	18	12369787	1	T	A	T	T	A	T	T	T	T	T	T	T	T	T	T	T	T	T	A	T	T	T	A	T	T	T	T	T	T	T	T	T	H	T	T	T	T	T	T	H	T	T	T	A	T	T
JAX00452102	18	12370032	1	T	C	T	T	C	T	T	T	C	C	H	H	T	C	T	T	C	T	C	T	C	T	C	T	T	T	T	C	T	C	T	T	H	T	T	T	H	T	T	C	T	C	T	C	T	T
JAX00452103	18	12370233	1	G	A	G	G	G	G	G	G	G	A	H	H	G	A	G	G	G	G	G	G	A	G	G	G	G	G	G	A	G	A	G	G	G	G	G	G	G	G	G	G	G	G	G	G	G	G
JAX00452104	18	12370415	0	C	T	C	C	C	C	C	T	C	C	H	H	C	C	C	T	C	C	C	C	C	C	C	C	T	C	C	C	T	C	H	C	C	C	C	C	H	C	C	C	H	C	C	C	C	C
JAX00080443	18	12413376	1	A	G	A	A	G	A	A	G	G	A	H	H	A	A	A	G	G	A	G	A	A	A	G	A	G	A	A	A	G	A	H	A	H	A	A	A	G	A	A	G	H	G	A	G	A	A
JAX00080444	18	12413865	0	C	T	C	C	T	C	C	T	T	C	H	H	C	C	C	T	T	C	T	C	C	C	T	C	T	C	C	C	T	C	H	C	H	C	C	C	T	C	C	T	H	T	C	T	C	C
JAX00452108	18	12426797	0	A	G	A	A	A	A	A	G	A	A	H	H	A	A	A	G	A	A	A	A	A	A	A	A	G	A	A	A	G	A	H	A	A	A	A	A	H	A	A	A	H	A	A	A	A	A
JAX00452112	18	12441874	1	C	T	C	C	T	C	C	C	T	C	C	C	C	C	C	C	T	C	T	C	C	C	T	C	C	C	C	C	C	C	C	C	H	C	C	C	H	C	C	T	C	T	C	T	C	C
JAX00452114	18	12445530	1	T	C	T	T	T	T	T	C	T	C	C	C	T	C	T	C	T	T	T	T	C	T	T	T	C	T	T	C	C	C	H	T	T	T	T	T	H	T	T	T	H	T	T	T	T	T
JAX00452115	18	12446155	0	C	T	C	C	T	C	C	T	T	C	H	H	C	C	C	T	T	C	T	C	C	C	T	C	T	C	C	C	T	C	H	C	H	C	C	C	T	C	C	T	H	T	C	T	C	C
JAX00080446	18	12446197	1	G	A	G	G	A	G	G	G	A	G	G	G	G	G	G	G	A	G	A	G	G	G	A	G	G	G	G	G	G	G	G	G	H	G	G	G	H	G	G	A	G	A	G	A	G	G
JAX00080447	18	12458231	1	T	A	T	T	A	T	T	T	T	T	T	T	T	T	T	T	T	T	A	T	T	T	A	T	T	T	T	T	T	T	T	T	H	T	T	T	T	T	T	H	T	T	T	A	T	T
JAX00452116	18	12479075	0	A	G	A	A	G	A	A	A	G	A	A	A	A	A	A	A	G	A	G	A	A	A	G	A	A	A	A	A	A	A	A	A	H	A	A	A	H	A	A	G	A	G	A	G	A	A
JAX00452118	18	12490714	0	C	A	C	C	C	C	C	A	C	C	H	H	C	C	C	A	C	C	C	C	C	C	C	C	A	C	C	C	A	C	H	C	C	C	C	C	H	C	C	C	H	C	C	C	C	C
JAX00452120	18	12491290	1	C	G	C	C	G	C	C	G	G	C	H	H	C	C	C	G	G	C	G	C	C	C	G	C	G	C	C	C	G	C	H	C	H	C	C	C	G	C	C	G	H	G	C	G	C	C
JAX00452121	18	12491535	0	G	A	G	G	A	G	G	G	A	A	H	H	G	A	G	G	A	G	A	G	A	G	A	G	G	G	G	A	G	A	G	G	H	G	G	G	H	G	G	A	G	A	G	A	G	G
JAX00452122	18	12491650	1	C	T	C	C	T	C	C	C	C	C	C	C	C	C	C	C	C	C	T	C	C	C	T	C	C	C	C	C	C	C	C	C	H	C	C	C	C	C	C	H	C	C	C	T	C	C
JAX00452123	18	12492821	1	G	A	G	G	G	G	G	A	G	A	A	A	G	A	G	A	G	G	G	G	A	G	G	G	A	G	G	A	A	A	H	G	G	G	G	G	H	G	G	G	H	G	G	G	G	G
JAX00452125	18	12493010	1	A	G	A	A	A	A	A	G	A	A	H	H	A	A	A	G	A	A	A	A	A	A	A	A	G	A	A	A	G	A	H	A	A	A	A	A	H	A	A	A	H	A	A	A	A	A
JAX00452127	18	12494712	0	A	G	A	A	G	A	A	A	G	A	A	A	A	A	A	A	G	A	G	A	A	A	G	A	A	A	A	A	A	A	A	A	H	A	A	A	H	A	A	G	A	G	A	G	A	A
JAX00452131	18	12515558	0	C	A	C	C	C	C	C	C	C	A	H	H	C	A	C	C	C	C	C	C	A	C	C	C	C	C	C	A	C	A	C	C	C	C	C	C	C	C	C	C	C	C	C	C	C	C
JAX00080449	18	12518602	0	G	A	G	G	A	G	G	A	A	A	A	H	G	A	G	H	A	G	H	G	A	G	A	G	A	G	G	A	A	A	H	G	H	G	G	G	A	G	G	A	H	A	G	A	G	G
JAX00080450	18	12518782	0	G	A	G	G	A	G	G	A	A	A	A	A	G	A	G	A	A	G	A	G	A	G	A	G	A	G	G	A	A	A	H	G	H	G	G	G	A	G	G	A	H	A	G	A	G	G
JAX00080451	18	12519239	0	T	C	T	T	C	T	T	C	C	C	C	C	T	C	T	C	C	T	C	T	C	T	C	T	C	T	T	C	C	C	H	T	H	T	T	T	C	T	T	C	H	C	T	C	T	T
JAX00080454	18	12526895	1	T	C	T	T	T	T	T	C	C	C	C	C	T	C	T	C	C	T	T	T	C	T	T	T	C	T	T	C	C	C	H	T	T	T	T	T	C	T	T	H	H	C	T	T	T	T
JAX00452133	18	12526910	1	C	T	C	C	C	C	C	C	C	T	H	H	C	T	C	C	C	C	C	C	T	C	C	C	C	C	C	T	C	T	C	C	C	C	C	C	C	C	C	C	C	C	C	C	C	C
JAX00452134	18	12526961	1	C	T	C	C	C	C	C	C	C	T	H	H	C	T	C	C	C	C	C	C	T	C	C	C	C	C	C	T	C	T	C	C	C	C	C	C	C	C	C	C	C	C	C	C	C	C
JAX00452139	18	12531320	0	A	G	A	A	G	A	A	G	A	A	H	H	A	A	A	G	A	A	G	A	A	A	G	A	G	A	A	A	G	A	H	A	H	A	A	A	H	A	A	H	H	A	A	G	A	A
JAX00452148	18	12549342	1	C	T	C	C	C	C	C	C	C	T	H	H	C	T	C	C	C	C	C	C	T	C	C	C	C	C	C	T	C	T	C	C	C	C	C	C	C	C	C	C	C	C	C	C	C	C
JAX00452149	18	12549399	0	A	G	A	A	G	A	A	G	G	A	H	H	A	A	A	G	G	A	G	A	A	A	G	A	G	A	A	A	G	A	H	A	H	A	A	A	G	A	A	G	H	G	A	G	A	A
JAX00080455	18	12573800	1	G	C	G	G	C	G	G	C	C	G	H	H	G	G	G	C	C	G	C	G	G	G	C	G	C	G	G	G	C	G	H	G	H	G	G	G	C	G	G	C	H	C	G	C	G	G
JAX00080456	18	12575787	0	T	G	T	T	G	T	T	G	G	G	G	G	T	G	T	G	G	T	G	T	G	T	G	T	G	T	T	G	G	G	T	T	T	T	T	T	G	T	T	G	H	G	T	G	T	T
JAX00080457	18	12581377	0	A	C	A	A	C	A	A	C	C	A	H	H	A	A	A	C	C	A	C	A	A	A	C	A	C	A	A	A	C	A	H	A	C	A	A	A	C	A	A	C	H	C	A	C	A	A
JAX00452155	18	12594613	1	A	C	A	A	C	A	A	A	C	A	A	A	A	A	A	A	C	A	C	A	A	A	C	A	A	A	A	A	A	A	A	A	H	A	A	A	H	A	A	C	A	C	A	C	A	A
JAX00452156	18	12598904	0	A	G	A	A	G	A	A	A	G	A	A	A	A	A	A	A	G	A	G	A	A	A	G	A	A	A	A	A	A	A	A	A	H	A	A	A	H	A	A	G	A	G	A	G	A	A
JAX00452159	18	12603513	1	C	T	C	C	T	C	C	C	C	C	C	C	C	C	C	C	C	C	T	C	C	C	T	C	C	C	C	C	C	C	C	C	H	C	C	C	C	C	C	H	C	C	C	T	C	C
JAX00452160	18	12603910	0	G	T	G	G	G	G	G	T	G	T	T	T	G	T	G	T	G	G	G	G	T	G	G	G	T	G	G	T	T	T	H	G	G	G	G	G	H	G	G	G	H	G	G	G	G	G
JAX00452161	18	12604215	1	A	C	A	A	A	A	A	C	A	C	C	C	A	C	A	C	A	A	A	A	C	A	A	A	C	A	A	C	C	C	H	A	A	A	A	A	H	A	A	A	H	A	A	A	A	A
JAX00452162	18	12609735	0	A	G	A	A	G	A	A	G	G	G	G	G	A	G	A	G	G	A	G	A	G	A	G	A	G	A	A	G	G	G	H	A	H	A	A	A	G	A	A	G	H	G	A	G	A	A
JAX00452163	18	12609915	0	G	A	G	G	A	G	G	A	A	A	A	A	G	A	G	A	A	G	A	G	A	G	A	G	A	G	G	A	A	A	H	G	H	G	G	G	A	G	G	A	H	A	G	A	G	G
JAX00452165	18	12621725	0	T	C	T	T	T	T	T	C	T	C	C	C	T	C	T	C	T	T	T	T	C	T	T	T	C	T	T	C	C	C	H	T	T	T	T	T	H	T	T	T	H	T	T	T	T	T
JAX00452166	18	12621808	0	C	T	C	C	C	C	C	T	C	T	T	T	C	T	C	T	C	C	C	C	T	C	C	C	T	C	C	T	T	T	H	C	C	C	C	C	H	C	C	C	H	C	C	C	C	C
JAX00452167	18	12622152	1	T	C	T	T	C	T	T	C	C	T	H	H	T	T	T	C	C	T	C	T	T	T	C	T	C	T	T	T	C	T	H	T	H	T	T	T	C	T	T	C	H	C	T	C	T	T
JAX00452172	18	12625723	1	A	G	A	A	G	A	A	G	G	A	H	H	A	A	A	G	G	A	G	A	A	A	G	A	G	A	A	A	G	A	H	A	H	A	A	A	G	A	A	G	H	G	A	G	A	A
JAX00452173	18	12625739	0	C	T	C	C	C	C	C	T	C	C	H	H	C	C	C	T	C	C	C	C	C	C	C	C	T	C	C	C	T	C	H	C	C	C	C	C	H	C	C	C	H	C	C	C	C	C
JAX00452178	18	12630913	1	T	C	T	T	T	T	T	C	T	T	H	H	T	T	T	C	T	T	T	T	T	T	T	T	C	T	T	T	C	T	H	T	T	T	T	T	H	T	T	T	H	T	T	T	T	T
JAX00452181	18	12635228	0	G	A	G	G	A	G	G	G	A	G	G	G	G	G	G	G	A	G	A	G	G	G	A	G	G	G	G	G	G	G	G	G	H	G	G	G	H	G	G	A	G	A	G	A	G	G
JAX00452185	18	12658593	1	C	T	C	C	C	C	C	T	C	C	H	H	C	C	C	T	C	C	C	C	C	C	C	C	T	C	C	C	T	C	H	C	C	C	C	C	H	C	C	C	H	C	C	C	C	C
JAX00080462	18	12661364	0	T	C	T	T	C	T	T	C	C	T	H	H	T	T	T	C	C	T	C	T	T	T	C	T	C	T	T	T	C	T	H	T	H	T	T	T	C	T	T	C	H	C	T	C	T	T
JAX00452186	18	12663350	1	G	T	G	G	T	G	G	G	T	G	G	G	G	G	G	G	T	G	T	G	G	G	T	G	G	G	G	G	G	G	G	G	H	G	G	G	H	G	G	T	G	T	G	T	G	G
JAX00452187	18	12663380	0	C	T	C	C	C	C	C	C	C	T	H	H	C	T	C	C	C	C	C	C	T	C	C	C	C	C	C	T	C	T	C	C	C	C	C	C	C	C	C	C	C	C	C	C	C	C
JAX00212352	18	12681500	0	A	G	A	A	G	A	A	A	G	A	A	A	A	A	A	A	G	A	G	A	A	A	G	A	A	A	A	A	A	A	A	A	H	A	A	A	H	A	A	G	A	G	A	G	A	A
JAX00212353	18	12681568	1	A	C	A	A	C	A	A	A	C	A	A	A	A	A	A	A	C	A	C	A	A	A	C	A	A	A	A	A	A	A	A	A	H	A	A	A	H	A	A	C	A	C	A	C	A	A
JAX00452189	18	12683216	0	G	A	G	G	G	G	G	A	G	G	H	H	G	G	G	A	G	G	G	G	G	G	G	G	A	G	G	G	A	G	H	G	G	G	G	G	H	G	G	G	H	G	G	G	G	G
JAX00452190	18	12683257	0	A	G	A	A	G	A	A	G	G	G	G	G	A	G	A	G	G	A	G	A	G	A	G	A	G	A	A	G	G	G	H	A	H	A	A	A	G	A	A	G	H	G	A	G	A	A
JAX00452191	18	12694644	0	T	C	T	T	T	T	T	T	T	C	H	H	T	C	T	T	T	T	T	T	C	T	T	T	T	T	T	C	T	C	T	T	T	T	T	T	T	T	T	T	T	T	T	T	T	T
JAX00452192	18	12695381	1	G	C	G	G	C	G	G	G	G	G	G	G	G	G	G	G	G	G	C	G	G	G	C	G	G	G	G	G	G	G	G	G	H	G	G	G	G	G	G	H	G	G	G	C	G	G
JAX00080465	18	12701739	0	C	T	C	C	T	C	C	C	C	C	C	C	C	C	C	C	C	C	T	C	C	C	C	C	C	C	C	C	C	C	C	C	H	C	C	C	C	C	C	H	C	C	C	T	C	C
JAX00452193	18	12701814	1	T	C	T	T	C	T	T	T	T	T	T	T	T	T	T	T	T	T	C	T	T	T	C	T	T	T	T	T	T	T	T	T	H	T	T	T	T	T	T	H	T	T	T	C	T	T
JAX00212354	18	12708228	0	C	T	C	C	T	C	C	T	T	C	H	H	C	C	C	T	T	C	T	C	C	C	T	C	T	C	C	C	T	C	H	C	H	C	C	C	T	C	C	T	H	T	C	T	C	C
JAX00080466	18	12709071	0	C	A	C	C	A	C	C	A	A	A	A	A	C	A	C	A	A	C	A	C	A	C	A	C	A	C	C	A	A	A	H	C	H	C	C	C	A	C	C	A	H	A	C	A	C	C
JAX00452195	18	12709417	0	A	T	A	A	A	A	A	T	A	A	H	H	A	A	A	T	A	A	A	A	A	A	A	A	T	A	A	A	T	A	H	A	A	A	A	A	H	A	A	A	H	A	A	A	A	A
JAX00452196	18	12734996	0	A	C	A	A	A	A	A	C	A	A	H	H	A	A	A	C	A	A	A	A	A	A	A	A	C	A	A	A	C	A	H	A	A	A	A	A	H	A	A	A	H	A	A	A	A	A
JAX00452197	18	12736769	1	C	T	C	C	C	C	C	C	C	T	H	H	C	T	C	C	C	C	C	C	T	C	C	C	C	C	C	T	C	T	C	C	C	C	C	C	C	C	C	C	C	C	C	C	C	C
JAX00080467	18	12742288	0	T	C	T	T	C	T	T	C	C	C	C	C	T	C	T	C	C	T	C	T	C	T	C	T	C	T	T	C	C	C	H	T	H	T	T	T	C	T	T	C	H	C	T	C	T	T
JAX00080469	18	12743436	1	G	A	G	G	A	G	G	A	A	G	H	H	G	G	G	A	A	G	A	G	G	G	A	G	A	G	G	G	A	G	H	G	H	G	G	G	A	G	G	A	H	A	G	A	G	G
JAX00452199	18	12767898	1	A	G	A	A	A	A	A	G	A	A	H	H	A	A	A	G	A	A	A	A	A	A	A	A	G	A	A	A	G	A	H	A	A	A	A	A	H	A	A	A	H	A	A	A	A	A
JAX00452200	18	12776018	1	G	T	G	G	G	G	G	G	T	G	G	G	G	G	G	G	T	G	G	G	G	G	G	G	G	G	G	G	G	G	G	G	G	G	G	G	H	G	G	H	G	T	G	G	G	G
JAX00080470	18	12781118	1	C	T	C	C	T	C	C	T	T	C	H	H	C	C	C	T	T	C	T	C	C	C	T	C	T	C	C	C	T	C	H	C	H	C	C	C	T	C	C	T	H	T	C	T	C	C
JAX00080471	18	12781166	1	C	T	C	C	T	C	C	C	T	C	C	C	C	C	C	C	T	C	T	C	C	C	T	C	C	C	C	C	C	C	C	C	H	C	C	C	H	C	C	T	C	T	C	T	C	C
JAX00080472	18	12781287	1	C	G	C	C	G	C	C	C	G	C	C	C	C	C	C	C	G	C	G	C	C	C	G	C	C	C	C	C	C	C	C	C	H	C	C	C	H	C	C	G	C	G	C	G	C	C
JAX00452202	18	12794902	0	G	A	G	G	A	G	G	A	G	G	H	H	G	G	G	A	G	G	A	G	G	G	A	G	A	G	G	G	A	G	H	G	H	G	G	G	H	G	G	H	H	G	G	A	G	G
JAX00452203	18	12797449	1	C	T	C	C	C	C	C	T	C	C	H	H	C	C	C	T	C	C	C	C	C	C	C	C	T	C	C	C	T	C	H	C	C	C	C	C	H	C	C	C	H	C	C	C	C	C
JAX00452204	18	12805390	1	G	A	G	G	A	G	G	G	G	G	G	G	G	G	G	G	G	G	A	G	G	G	A	G	G	G	G	G	G	G	G	G	H	G	G	G	G	G	G	H	G	G	G	A	G	G
JAX00080473	18	12805670	0	G	A	G	G	A	G	G	G	A	G	G	G	G	G	G	G	A	G	A	G	G	G	A	G	G	G	G	G	G	G	G	G	H	G	G	G	H	G	G	A	G	A	G	A	G	G
JAX00452205	18	12807237	0	A	G	A	A	G	A	A	G	G	G	G	G	A	G	A	G	G	A	G	A	G	A	G	A	G	A	A	G	G	G	H	A	H	A	A	A	G	A	A	G	G	G	A	G	A	A
JAX00452209	18	12853235	0	G	T	G	G	G	G	G	T	G	T	T	T	G	T	G	T	G	G	G	G	T	G	G	G	T	G	G	T	T	T	H	G	G	G	G	G	H	G	G	G	H	G	G	G	G	G
JAX00452210	18	12853673	1	C	T	C	C	C	C	C	C	C	T	H	H	C	T	C	C	C	C	C	C	T	C	C	C	C	C	C	T	C	T	C	C	C	C	C	C	C	C	C	C	C	C	C	C	C	C
JAX00080476	18	12858024	0	G	A	G	G	A	G	G	G	A	G	G	G	G	G	G	G	A	G	A	G	G	G	A	G	G	G	G	G	G	G	G	G	H	G	G	G	H	G	G	A	G	A	G	A	G	G
JAX00080478	18	12858164	0	A	G	A	A	G	A	A	G	G	G	G	G	A	G	A	G	G	A	G	A	G	A	G	A	G	A	A	G	G	G	H	A	H	A	A	A	G	A	A	G	H	G	A	G	A	A
JAX00452211	18	12870274	1	G	A	G	G	A	G	G	G	G	G	G	G	G	G	G	G	G	G	A	G	G	G	A	G	G	G	G	G	G	G	G	G	H	G	G	G	G	G	G	H	G	G	G	A	G	G
JAX00452213	18	12878122	1	T	A	T	T	A	T	T	T	T	T	T	T	T	T	T	T	T	T	A	T	T	T	A	T	T	T	T	T	T	T	T	T	H	T	T	T	T	T	T	H	T	T	T	A	T	T
JAX00452214	18	12880112	1	G	A	G	G	G	G	G	G	A	G	G	G	G	G	G	G	A	G	G	G	G	G	G	G	G	G	G	G	G	G	G	G	G	G	G	G	H	G	G	H	G	A	G	G	G	G
JAX00452216	18	12897312	0	A	G	A	A	G	A	A	A	G	G	H	H	A	G	A	A	G	A	G	A	G	A	G	A	A	A	A	H	A	G	A	A	H	A	A	A	H	A	A	G	A	G	A	G	A	A
JAX00080480	18	12899484	1	T	G	T	T	G	T	T	G	G	T	H	H	T	T	T	G	G	T	G	T	T	T	G	T	G	T	T	T	G	T	H	T	H	T	T	T	G	T	T	G	H	G	T	G	T	T
JAX00452217	18	12899505	1	G	A	G	G	G	G	G	A	G	G	H	H	G	G	G	A	G	G	G	G	G	G	G	G	A	G	G	G	A	G	H	G	G	G	G	G	H	G	G	G	H	G	G	G	G	G
JAX00452219	18	12919123	1	C	T	C	C	C	C	C	C	C	T	H	H	C	T	C	C	C	C	C	C	T	C	C	C	C	C	C	T	C	T	C	C	C	C	C	C	C	C	C	C	C	C	C	C	C	C
JAX00212361	18	12920050	1	A	G	A	A	G	A	A	G	G	G	G	G	A	G	A	G	G	A	G	A	G	A	G	A	G	A	A	G	G	G	H	A	H	A	A	A	G	A	A	G	H	G	A	G	A	A
JAX00452220	18	12922971	0	A	G	A	A	G	A	A	G	G	A	A	H	A	A	A	G	G	A	G	A	A	A	G	A	G	A	A	A	G	A	H	A	H	A	A	A	G	A	A	G	H	G	A	G	A	A
JAX00452222	18	12934847	1	C	T	C	C	T	C	C	T	T	C	C	H	C	C	C	T	T	C	T	C	C	C	T	C	T	C	C	C	T	C	H	C	H	C	C	C	T	C	C	T	H	T	C	T	C	C
JAX00212362	18	12938827	0	C	A	C	C	A	C	C	C	A	C	C	C	C	C	C	C	A	C	A	C	C	C	A	C	C	C	C	C	C	C	C	C	H	C	C	C	H	C	C	A	C	A	C	A	C	C
JAX00080484	18	12941669	0	A	G	A	A	G	A	A	G	G	G	G	G	A	G	A	G	G	A	G	A	G	A	G	A	G	A	A	G	G	G	H	A	H	A	A	A	G	A	A	G	H	G	A	G	A	A
JAX00452225	18	12950576	0	T	C	T	T	C	T	T	C	C	T	T	H	T	T	T	C	C	T	C	T	T	T	C	T	C	T	T	T	C	T	H	T	H	T	T	T	C	T	T	C	H	C	T	C	T	T
JAX00080485	18	12969071	1	C	A	C	C	A	C	C	A	A	C	C	H	C	C	C	A	A	C	A	C	C	C	A	C	A	C	C	C	A	C	H	C	H	C	C	C	A	C	C	A	H	A	C	A	C	C
JAX00080486	18	12981246	1	A	G	A	A	G	A	A	G	G	A	A	H	A	A	A	G	G	A	G	A	A	A	G	A	G	A	A	A	G	A	H	A	H	A	A	A	G	A	A	G	H	G	A	G	A	A
JAX00080487	18	12992365	1	G	A	G	G	A	G	G	G	G	G	G	G	G	G	G	G	G	G	A	G	G	G	A	G	G	G	G	G	G	G	G	G	H	G	G	G	G	G	G	H	G	G	G	A	G	G
JAX00452233	18	13008245	0	G	A	G	G	G	G	G	A	G	G	G	H	G	G	G	A	G	G	G	G	G	G	G	G	A	G	G	G	A	G	H	G	G	G	G	G	H	G	G	G	H	G	G	G	G	G
JAX00452234	18	13012295	0	A	C	A	A	A	A	A	A	A	C	C	H	A	C	A	A	A	A	A	A	C	A	A	A	A	A	A	C	A	C	A	A	A	A	A	A	A	A	A	A	A	A	A	A	A	A
JAX00452235	18	13013946	1	T	C	T	T	C	T	T	C	C	T	T	H	T	T	T	C	C	T	C	T	T	T	C	T	C	T	T	T	C	T	H	T	H	T	T	T	C	T	T	C	H	C	T	C	T	T
JAX00080489	18	13016274	0	A	T	A	A	T	A	A	T	T	A	A	H	A	A	A	T	T	A	T	A	A	A	T	A	T	A	A	A	T	A	H	A	H	A	A	A	T	A	A	T	H	T	A	T	A	A
JAX00080490	18	13016315	1	C	T	C	C	T	C	C	C	T	C	C	C	C	C	C	C	T	C	T	C	C	C	T	C	C	C	C	C	C	C	C	C	H	C	C	C	H	C	C	T	C	T	C	T	C	C
JAX00452237	18	13017027	0	C	T	C	C	C	C	C	T	C	C	C	H	C	C	C	T	C	C	C	C	C	C	C	C	T	C	C	C	T	C	H	C	C	C	C	C	H	C	C	C	H	C	C	C	C	C
JAX00452238	18	13017292	0	C	T	C	C	C	C	C	T	C	C	C	H	C	C	C	T	C	C	C	C	C	C	C	C	T	C	C	C	T	C	H	C	C	C	C	C	H	C	C	C	H	C	C	C	C	C
JAX00452239	18	13025018	0	C	T	C	C	T	C	C	C	T	C	C	C	C	C	C	C	T	C	T	C	C	C	T	C	C	C	C	C	C	C	C	C	H	C	C	C	H	C	C	T	C	T	C	T	C	C
JAX00452240	18	13066679	0	G	T	G	G	T	G	G	T	T	T	T	T	G	T	G	T	T	G	T	G	T	G	T	G	T	G	G	T	T	T	H	G	H	G	G	G	T	G	G	T	H	T	G	T	G	G
JAX00452241	18	13066723	1	A	G	A	A	A	A	A	G	G	A	A	H	A	A	A	G	G	A	A	A	A	A	A	A	G	A	A	A	G	A	H	A	A	A	A	A	G	A	A	H	H	G	A	A	A	A
JAX00452242	18	13066964	0	C	T	C	C	C	C	C	T	C	C	C	H	C	C	C	T	C	C	C	C	C	C	C	C	T	C	C	C	T	C	H	C	C	C	C	C	T	C	C	C	H	C	C	C	C	C
JAX00452244	18	13073919	1	T	C	T	T	T	T	T	C	T	C	C	C	T	C	T	C	T	T	T	T	C	T	T	T	C	T	T	C	C	C	H	T	T	T	T	T	C	T	T	T	H	T	T	T	T	T
JAX00080491	18	13075859	0	G	A	G	G	A	G	G	A	A	G	G	H	G	G	G	A	A	G	A	G	G	G	A	G	A	G	G	G	A	G	H	G	H	G	G	G	A	G	G	A	H	A	G	A	G	G
JAX00080493	18	13076265	1	A	G	A	A	G	A	A	A	G	A	A	A	A	A	A	A	G	A	G	A	A	A	G	A	A	A	A	A	A	A	A	A	H	A	A	A	A	A	A	G	A	G	A	G	A	A
JAX00452245	18	13097333	1	G	A	G	G	G	G	G	A	G	G	G	H	G	G	G	A	G	G	G	G	G	G	G	G	A	G	G	G	A	G	H	G	G	G	G	G	A	G	G	G	H	G	G	G	G	G
JAX00080495	18	13099366	0	G	A	G	G	A	G	G	G	A	G	G	G	G	G	G	G	A	G	A	G	G	G	A	G	G	G	G	G	G	G	G	G	A	G	G	G	A	G	G	A	G	A	G	A	G	G
JAX00452246	18	13103019	0	G	A	G	G	A	G	G	G	G	G	G	G	G	G	G	G	G	G	A	G	G	G	A	G	G	G	G	G	G	G	G	G	G	G	G	G	G	G	G	H	G	G	G	A	G	G
JAX00452247	18	13103277	1	C	G	C	C	C	C	C	C	C	G	G	H	C	G	C	C	C	C	C	C	G	C	C	C	C	C	C	G	C	G	C	C	C	C	C	C	C	C	C	C	C	C	C	C	C	C
JAX00452248	18	13105360	1	A	G	A	A	G	A	A	A	G	A	A	A	A	A	A	A	G	A	G	A	A	A	G	A	A	A	A	A	A	A	A	A	H	A	A	A	A	A	A	G	A	G	A	G	A	A
JAX00080496	18	13115158	0	T	C	T	T	C	T	T	C	C	T	T	H	T	T	T	C	C	T	C	T	T	T	C	T	C	T	T	T	C	T	H	T	H	T	T	T	C	T	T	C	H	C	T	C	T	T
JAX00452250	18	13138170	1	G	A	G	G	A	G	G	A	A	G	G	H	G	G	G	A	A	G	A	G	G	G	A	G	A	G	G	G	A	G	H	G	H	G	G	G	A	G	G	A	H	A	G	A	G	G
JAX00452252	18	13145277	0	A	G	A	A	G	A	A	A	G	G	G	H	A	G	A	A	G	A	G	A	G	A	G	A	A	A	A	G	A	G	A	A	H	A	A	A	A	A	A	G	A	G	A	G	A	A
JAX00452255	18	13149140	0	C	T	C	C	C	C	C	T	C	C	C	H	C	C	C	T	C	C	C	C	C	C	C	C	T	C	C	C	T	C	H	C	C	C	C	C	T	C	C	C	H	C	C	C	C	C
JAX00452256	18	13150781	0	C	G	C	C	C	C	C	C	C	G	G	H	C	G	C	C	C	C	C	C	G	C	C	C	C	C	C	G	C	G	C	C	C	C	C	C	C	C	C	C	C	C	C	C	C	C
JAX00212365	18	13151006	0	T	C	T	T	C	T	T	C	C	T	T	H	T	T	T	C	C	T	C	T	T	T	C	T	C	T	T	T	C	T	H	T	H	T	T	T	C	T	T	C	H	C	T	C	T	T
JAX00452257	18	13151469	0	T	C	T	T	C	T	T	C	C	C	C	C	T	C	T	C	C	T	C	T	C	T	C	T	C	T	T	C	C	C	H	T	H	T	T	T	C	T	T	C	H	C	T	C	T	T
JAX00452258	18	13156962	1	T	C	T	T	T	T	C	T	T	C	C	H	T	C	C	T	T	T	T	T	C	T	T	H	T	T	T	C	T	C	T	C	T	C	T	T	T	T	T	T	H	T	C	T	C	T
JAX00080498	18	13157048	1	C	T	C	C	T	C	T	C	C	T	T	H	C	T	T	C	C	C	T	C	T	C	T	H	C	C	C	T	C	T	C	T	H	T	C	C	C	C	C	H	H	C	T	T	T	C
JAX00080500	18	13165534	0	A	G	A	A	G	A	G	G	G	G	G	G	A	G	G	G	G	A	G	A	G	A	G	H	G	A	A	G	G	G	H	G	H	G	A	A	G	A	A	G	G	G	G	G	G	A
JAX00080501	18	13168611	1	A	G	A	A	G	A	G	G	G	G	G	G	A	G	G	G	G	A	G	A	G	A	G	H	G	A	A	G	G	G	H	G	H	G	A	A	G	A	A	G	G	G	G	G	G	A
JAX00212366	18	13199598	0	T	G	T	T	G	T	T	G	G	G	G	G	T	G	T	G	G	T	G	T	G	T	G	T	G	T	T	G	G	G	H	T	H	T	T	T	G	T	T	G	H	G	T	G	T	T
JAX00452265	18	13211244	1	G	A	G	G	G	G	G	A	G	G	G	H	G	G	G	A	G	G	G	G	G	G	G	G	A	G	G	G	A	G	H	G	G	G	G	G	A	G	G	G	H	G	G	G	G	G
JAX00452266	18	13214023	1	G	A	G	G	G	G	A	G	G	G	G	G	G	G	A	G	G	G	G	G	G	G	G	H	G	G	G	G	G	G	G	A	G	A	G	G	G	G	G	G	H	G	A	G	A	G
JAX00452268	18	13217271	1	C	A	C	C	A	C	C	C	C	C	C	C	C	C	C	C	C	C	A	C	C	C	A	C	C	C	C	C	C	C	C	C	H	C	C	C	C	C	C	H	C	C	C	A	C	C
JAX00452269	18	13217522	1	A	G	A	A	A	A	A	G	A	A	A	H	A	A	A	G	A	A	A	A	A	A	A	A	G	A	A	A	G	A	H	A	A	A	A	A	G	A	A	A	H	A	A	A	A	A
JAX00080505	18	13220005	0	C	A	C	C	A	C	C	C	C	C	C	C	C	C	C	C	C	C	A	C	C	C	A	C	C	C	C	C	C	C	C	C	H	C	C	C	C	C	C	H	C	C	C	A	C	C
JAX00452270	18	13220401	0	C	T	C	C	C	C	C	T	T	C	C	H	C	C	C	T	T	C	C	C	C	C	C	C	T	C	C	C	T	C	H	C	C	C	C	C	T	C	C	H	H	T	C	C	C	C
JAX00452272	18	13234672	0	C	T	C	C	C	C	T	C	C	C	C	C	C	C	T	C	C	C	C	C	C	C	C	H	C	C	C	C	C	C	C	T	C	T	C	C	C	C	C	C	H	C	T	C	T	C
JAX00080508	18	13261870	1	A	G	A	A	G	A	A	G	G	A	A	H	A	A	A	G	G	A	G	A	A	A	G	A	G	A	A	A	G	A	H	A	H	A	A	A	G	A	A	G	H	G	A	G	A	A
JAX00452273	18	13263478	0	G	A	G	G	A	G	G	A	A	G	G	A	G	G	G	A	A	G	A	G	G	G	A	G	A	G	G	G	A	G	H	G	H	G	G	G	A	G	G	A	H	A	G	A	G	G
JAX00452275	18	13281950	0	C	T	C	C	T	C	C	T	T	C	C	H	C	C	C	T	T	C	T	C	C	C	T	C	T	C	C	C	T	C	H	C	H	C	C	C	T	C	C	T	H	T	C	T	C	C
JAX00212367	18	13287541	1	T	C	T	T	C	T	T	C	C	T	T	H	T	T	T	C	C	T	C	T	T	T	C	T	C	T	T	T	C	T	H	T	H	T	T	T	C	T	T	C	H	C	T	C	T	T
JAX00452276	18	13297619	0	A	T	A	A	A	A	A	T	T	A	A	H	A	A	A	T	T	A	A	A	A	A	A	A	T	A	A	A	T	A	H	A	A	A	A	A	T	A	A	H	H	T	A	A	A	A
JAX00452277	18	13298654	1	C	T	C	C	C	C	C	T	T	C	C	H	C	C	C	T	T	C	C	C	C	C	C	C	T	C	C	C	T	C	H	C	C	C	C	C	T	C	C	H	H	T	C	C	C	C
JAX00080513	18	13327175	1	A	G	G	A	G	A	A	A	A	A	A	A	A	A	A	A	A	A	G	G	A	G	G	H	A	G	A	A	A	A	A	A	H	A	A	G	A	A	A	H	A	A	A	G	A	G
JAX00452278	18	13338143	0	G	A	G	G	G	G	G	A	A	G	G	H	G	G	G	A	A	G	G	G	G	G	G	G	A	G	G	G	A	G	H	G	G	G	G	G	A	G	G	H	H	A	G	G	G	G
JAX00452279	18	13342253	0	C	A	C	C	C	C	C	A	A	C	C	H	C	C	C	A	A	C	C	C	C	C	C	C	A	C	C	C	A	C	H	C	C	C	C	C	A	C	C	H	H	A	C	C	C	C
JAX00452280	18	13366325	0	C	T	C	C	C	C	C	C	C	T	T	T	C	T	C	C	C	C	C	C	T	C	C	C	C	C	C	T	C	T	C	C	C	C	C	C	C	C	C	C	C	C	C	C	C	C
JAX00452282	18	13379042	1	C	A	C	C	C	C	C	A	C	C	C	H	C	C	C	A	C	C	C	C	C	C	C	C	A	C	C	C	A	C	H	C	C	C	C	C	H	C	C	C	H	C	C	C	C	C
JAX00080517	18	13396454	1	C	T	T	C	T	C	C	C	C	C	C	C	C	C	C	C	C	C	T	T	C	T	T	H	C	T	C	C	C	C	C	C	H	C	C	T	C	C	C	H	C	C	C	T	C	T
JAX00452283	18	13401586	0	T	C	T	T	T	T	T	C	C	T	T	H	T	T	T	C	C	T	T	T	T	T	T	T	C	T	T	T	C	T	H	T	T	T	T	T	C	T	T	H	H	C	T	T	T	T
JAX00452284	18	13401603	0	C	G	G	C	G	C	C	C	C	C	C	C	C	C	C	C	C	C	G	G	C	G	G	H	C	G	C	C	C	C	C	C	H	C	C	G	C	C	C	H	C	C	C	G	C	G
JAX00080518	18	13408606	1	C	T	T	C	T	C	C	T	T	T	T	T	C	T	C	T	T	C	T	T	T	T	T	H	T	T	C	T	T	T	H	C	H	C	C	T	T	C	C	T	H	T	C	T	C	T
JAX00452285	18	13423180	1	T	C	T	T	T	T	T	T	T	C	C	H	T	C	T	T	T	T	T	T	C	T	T	T	T	T	T	C	T	C	T	T	T	T	T	T	T	T	T	T	T	T	T	T	T	T
JAX00452287	18	13425433	1	G	A	G	G	G	G	G	G	G	A	A	H	G	A	G	G	G	G	G	G	A	G	G	G	G	G	G	A	G	A	G	G	G	G	G	G	G	G	G	G	G	G	G	G	G	G
JAX00080520	18	13428264	0	C	T	T	C	T	C	C	C	C	T	T	H	C	T	C	C	C	C	T	T	T	T	T	H	C	T	C	T	C	T	C	C	H	C	C	T	C	C	C	H	C	C	C	T	C	T
JAX00452288	18	13436371	0	A	G	A	A	A	A	A	G	A	A	A	H	A	A	G	G	A	A	A	A	A	A	A	A	G	A	A	A	G	A	H	A	A	A	A	A	H	A	A	A	H	A	A	A	A	A
JAX00452289	18	13446962	1	G	C	C	G	C	G	G	G	G	C	C	H	G	C	G	G	G	G	C	C	C	C	C	H	G	C	G	C	G	C	G	G	H	G	G	C	G	G	G	H	G	G	G	C	G	C
JAX00452290	18	13448399	0	A	T	A	A	A	A	A	T	A	A	A	H	A	A	T	T	A	A	A	A	A	A	A	A	T	A	A	A	T	A	H	A	A	A	A	A	H	A	A	A	H	A	A	A	A	A
JAX00452291	18	13448512	0	T	C	T	T	T	T	T	T	C	T	T	T	T	T	T	T	C	T	T	T	T	T	T	T	T	T	T	T	T	T	T	T	T	T	T	T	H	T	T	H	T	C	T	T	T	T
JAX00452293	18	13450640	1	A	G	A	A	A	A	A	G	G	A	A	H	A	A	G	G	G	A	A	A	A	A	A	A	G	A	A	A	G	A	H	A	A	A	A	A	G	A	A	H	H	G	A	A	A	A
JAX00080521	18	13452709	0	T	C	C	T	C	T	T	C	C	C	C	C	T	C	C	C	C	T	C	C	C	C	C	H	C	C	T	C	C	C	H	T	H	T	T	C	C	T	T	C	H	C	T	C	T	C
JAX00080522	18	13452777	1	C	T	T	C	T	C	C	T	T	T	T	T	C	T	T	T	T	C	T	T	T	T	T	H	T	T	C	T	T	T	H	C	H	C	C	T	T	C	C	T	H	T	C	T	C	T
JAX00452294	18	13453225	0	C	T	C	C	C	C	C	T	C	C	C	H	C	C	T	T	C	C	C	C	C	C	C	C	T	C	C	C	T	C	H	C	C	C	C	C	H	C	C	C	H	C	C	C	C	C
JAX00080523	18	13461640	0	T	C	C	T	C	T	T	T	T	C	C	H	T	C	T	T	T	T	C	C	C	C	C	H	T	C	T	C	T	C	T	T	H	T	T	C	T	T	T	H	T	T	T	C	T	C
JAX00452297	18	13472500	1	G	A	A	G	A	G	G	G	G	G	G	G	G	G	G	G	G	G	A	A	G	A	A	H	G	A	G	G	G	G	G	G	H	G	G	A	G	G	G	H	G	G	G	A	G	A
JAX00452298	18	13472646	1	T	C	T	T	T	T	T	T	C	T	T	T	T	T	T	T	C	T	T	T	T	T	T	T	T	T	T	T	T	T	T	T	T	T	T	T	H	T	T	H	T	C	T	T	T	T
JAX00452299	18	13472858	0	G	A	G	G	G	G	G	A	G	G	G	H	G	G	A	A	G	G	G	G	G	G	G	G	A	G	G	G	A	G	H	G	G	G	G	G	H	G	G	G	H	G	G	G	G	G
JAX00452300	18	13478525	0	C	T	C	C	C	C	C	C	T	C	H	C	C	C	C	C	T	C	H	C	C	C	C	C	C	C	C	C	C	C	C	C	C	C	C	C	H	C	C	H	C	T	C	C	C	C
JAX00080524	18	13489466	1	G	T	T	G	T	G	G	G	G	T	T	H	G	T	G	G	G	G	T	T	T	T	T	H	G	T	G	T	G	T	G	G	H	G	G	T	G	G	G	H	G	G	G	T	G	T
JAX00452302	18	13494455	1	G	A	G	G	G	G	G	A	A	G	G	H	G	G	A	A	A	G	G	G	G	G	G	G	A	G	G	G	A	G	H	G	G	G	G	G	A	G	G	H	H	A	G	G	G	G
JAX00080526	18	13507263	1	A	G	G	A	G	A	A	G	G	G	G	G	A	G	G	G	G	A	G	G	G	G	G	H	G	G	A	G	G	G	H	A	H	A	A	G	G	A	A	G	H	G	A	G	A	G
JAX00452303	18	13524294	0	C	T	C	C	C	C	C	T	T	C	C	C	C	C	T	H	T	C	C	C	C	C	C	C	T	C	C	C	C	C	H	C	C	C	C	C	T	C	C	C	H	T	C	C	C	C
JAX00452304	18	13525009	0	C	T	C	C	C	C	C	C	T	C	C	C	C	C	C	C	T	C	C	C	C	C	C	C	C	C	C	C	C	C	C	C	C	C	C	C	H	C	C	H	C	T	C	C	C	C
JAX00452305	18	13541311	0	A	T	A	A	A	A	A	T	T	T	T	T	A	T	T	T	T	A	A	A	T	A	A	A	T	A	A	T	T	H	H	A	A	A	A	A	T	A	A	H	T	T	A	A	A	A
JAX00452308	18	13545507	1	C	T	C	C	C	C	C	T	T	T	T	T	C	T	T	T	T	C	C	C	T	C	C	C	T	C	C	T	T	T	H	C	C	C	C	C	T	C	C	H	H	T	C	C	C	C
JAX00452309	18	13545888	0	T	C	T	T	T	T	T	C	C	T	T	H	T	T	C	C	C	T	T	T	T	T	T	T	C	T	T	T	C	T	H	T	T	T	T	T	C	T	T	H	H	C	T	T	T	T
JAX00452311	18	13549338	0	T	C	T	T	T	T	T	C	T	T	T	H	T	T	C	C	T	T	T	T	T	T	T	T	C	T	T	T	C	T	H	T	T	T	T	T	H	T	T	T	H	T	T	T	T	T
JAX00452313	18	13557887	1	A	G	G	A	G	A	A	A	A	G	G	H	A	G	A	A	A	A	G	G	G	G	G	H	A	G	A	G	A	G	A	A	H	A	A	G	A	A	A	H	A	A	A	G	A	G
JAX00080528	18	13558287	0	T	C	T	T	T	T	T	C	C	T	T	H	T	T	C	C	C	T	T	T	T	T	T	T	C	T	T	T	C	T	H	T	T	T	T	T	C	T	T	H	H	C	T	T	T	T
JAX00080529	18	13558449	1	T	C	T	T	T	T	T	C	C	T	T	H	T	T	C	C	C	T	T	T	T	T	T	T	C	T	T	T	C	T	H	T	T	T	T	T	C	T	T	H	H	C	T	T	T	T
JAX00452314	18	13558488	1	C	T	C	C	C	C	C	T	C	C	C	H	C	C	T	T	C	C	C	C	C	C	C	C	T	C	C	C	T	C	H	C	C	C	C	C	H	C	C	C	H	C	C	C	C	C
JAX00080530	18	13568911	1	T	G	G	T	G	T	T	T	T	T	T	T	T	T	T	T	T	T	G	G	T	G	G	H	T	G	T	T	T	T	T	T	H	T	T	G	T	T	T	H	T	T	T	G	T	G
JAX00452316	18	13569057	0	T	G	G	T	G	T	T	G	G	T	T	H	T	T	G	G	G	T	G	G	T	G	G	H	G	G	T	T	G	T	H	T	H	T	T	G	G	T	T	G	H	G	T	G	T	G
JAX00452317	18	13579261	1	G	A	G	G	G	G	G	A	A	G	G	H	G	G	A	A	A	G	G	G	G	G	G	G	A	G	G	G	A	G	H	G	G	G	G	G	A	G	G	H	H	A	G	G	G	G
JAX00452319	18	13582773	0	G	A	A	G	A	G	G	G	G	G	G	G	G	G	G	G	G	G	A	A	G	A	A	H	G	A	G	G	G	G	G	G	H	G	G	A	G	G	G	H	G	G	G	A	G	A
JAX00080531	18	13585306	1	G	A	A	G	A	G	G	A	A	G	G	H	G	G	A	A	A	G	A	A	G	A	A	H	A	A	G	G	A	G	H	G	H	G	G	A	A	G	G	A	H	A	G	A	G	A
JAX00452321	18	13585348	1	T	C	C	T	C	T	T	C	C	C	C	C	T	C	C	C	C	T	C	C	C	C	C	H	C	C	T	C	C	C	H	T	H	T	T	C	C	T	T	C	H	C	T	C	T	C
JAX00452323	18	13591522	1	C	T	C	C	C	C	C	C	T	C	C	C	C	C	C	C	T	C	C	C	C	C	C	C	C	C	C	C	C	C	C	C	C	C	C	C	H	C	C	H	C	T	C	C	C	C
JAX00452324	18	13594544	1	G	A	A	G	A	G	G	A	A	G	G	H	G	G	A	A	A	G	A	A	G	A	A	H	A	A	G	G	A	G	H	G	H	G	G	A	A	G	G	A	H	A	G	A	G	A
JAX00452325	18	13595309	0	C	T	C	C	C	C	C	T	C	C	C	H	C	C	T	T	C	C	C	C	C	C	C	C	T	C	C	C	T	C	H	C	C	C	C	C	H	C	C	C	H	C	C	C	C	C
JAX00080532	18	13595448	0	C	T	C	C	C	C	C	T	C	C	C	H	C	C	T	T	C	C	C	C	C	C	C	C	T	C	C	C	T	C	H	C	C	C	C	C	H	C	C	C	H	C	C	C	C	C
JAX00080533	18	13600004	0	A	C	A	A	A	A	A	C	C	A	A	H	A	A	C	C	C	A	A	A	A	A	A	A	C	A	A	A	C	A	H	A	A	A	A	A	C	A	A	H	H	C	A	A	A	A
JAX00452330	18	13623923	0	T	G	T	T	T	T	T	T	G	T	T	T	T	T	T	T	G	T	T	T	T	T	T	T	T	T	T	T	T	T	T	T	T	T	T	T	H	T	T	H	T	G	T	T	T	T
JAX00452331	18	13633419	1	G	A	A	G	A	G	G	G	G	G	G	G	G	G	G	G	G	G	A	A	G	A	A	H	G	A	G	G	G	G	G	G	H	G	G	A	G	G	G	H	G	G	G	A	G	A
JAX00080535	18	13636591	0	C	T	T	C	T	C	C	C	C	C	C	C	C	C	C	C	C	C	T	T	C	T	T	H	C	T	C	C	C	C	C	C	H	C	C	T	C	C	C	H	C	C	C	T	C	T
JAX00452332	18	13650986	0	A	G	A	A	A	A	A	G	G	G	G	G	A	G	G	G	G	A	A	A	G	A	A	A	G	A	A	G	G	G	H	A	A	A	A	A	G	A	A	H	H	G	A	A	A	A
JAX00452334	18	13653513	0	G	A	G	G	G	G	G	A	G	G	G	H	G	G	A	A	G	G	G	G	G	G	G	G	A	G	G	G	A	G	H	G	G	G	G	G	H	G	G	G	H	G	G	G	G	G
JAX00080537	18	13660518	0	G	T	G	G	G	G	G	T	T	G	G	H	G	G	T	T	T	G	G	G	G	G	G	G	T	G	G	G	T	G	H	G	G	G	G	G	T	G	G	H	H	T	G	G	G	G
JAX00080538	18	13660621	1	T	C	T	T	T	T	T	C	C	T	T	H	T	T	C	C	C	T	T	T	T	T	T	T	C	T	T	T	C	T	H	T	T	T	T	T	C	T	T	H	H	C	T	T	T	T
JAX00452335	18	13661310	0	T	C	T	T	T	T	T	C	C	C	C	C	T	C	C	C	C	T	T	T	C	T	T	T	C	T	T	C	C	C	H	T	T	T	T	T	C	T	T	H	H	C	T	T	T	T
JAX00212379	18	13670783	1	C	T	C	C	C	C	C	C	T	C	C	C	C	C	C	C	T	C	C	C	C	C	C	C	C	C	C	C	C	C	C	C	C	C	C	C	H	C	C	H	C	T	C	C	C	C
JAX00452337	18	13671215	0	C	T	C	C	C	C	C	C	T	C	C	C	C	C	C	C	T	C	C	C	C	C	C	C	C	C	C	C	C	C	C	C	C	C	C	C	H	C	C	H	C	T	C	C	C	C
JAX00452338	18	13682306	0	A	G	A	A	A	A	A	A	A	G	H	A	A	G	A	A	A	A	A	A	G	A	A	A	A	A	A	G	A	G	A	A	A	A	A	A	A	A	A	A	A	A	A	A	A	A
JAX00452339	18	13685029	0	G	A	G	G	G	G	G	G	G	A	A	H	G	A	G	G	G	G	G	G	A	G	G	G	G	G	G	A	G	A	G	G	G	G	G	G	G	G	G	G	G	G	G	G	G	G
JAX00452341	18	13717005	1	G	A	G	G	G	G	G	A	G	G	G	H	G	G	A	A	G	G	G	G	G	G	G	G	A	G	G	G	A	G	H	G	G	G	G	G	H	G	G	G	H	G	G	G	G	G
JAX00452342	18	13717830	0	G	A	G	G	G	G	G	G	G	A	A	H	H	A	H	G	H	G	H	G	A	G	G	G	G	G	G	A	G	A	G	G	G	G	G	G	G	G	G	G	G	G	G	G	G	G
JAX00080544	18	13744309	1	T	C	C	T	C	T	T	C	C	C	C	C	T	C	C	C	C	T	C	C	C	C	C	H	C	C	T	C	C	C	H	T	H	T	T	C	C	T	T	C	H	C	T	C	T	C
JAX00452343	18	13747506	1	C	T	T	C	T	C	C	C	T	T	T	H	C	T	C	C	T	C	T	T	T	T	T	H	C	T	C	T	C	T	C	C	H	C	C	T	H	C	C	T	C	T	C	T	C	T
JAX00452344	18	13747617	0	G	A	G	G	G	G	G	G	A	G	G	G	G	G	G	G	A	G	G	G	G	G	G	G	G	G	G	G	G	G	G	G	G	G	G	G	H	G	G	H	G	A	G	G	G	G
JAX00452345	18	13747720	0	T	A	T	T	T	T	T	A	T	T	T	H	T	T	A	A	T	T	T	T	T	T	T	T	A	T	T	T	A	T	H	T	T	T	T	T	H	T	T	T	H	T	T	T	T	T
JAX00452346	18	13753029	0	G	A	A	G	A	G	G	A	G	A	A	A	G	A	A	A	G	G	A	A	A	A	A	H	A	A	G	A	A	A	H	G	H	G	G	A	A	G	G	A	H	G	G	A	G	A
JAX00452347	18	13753104	1	C	T	T	C	T	C	C	C	C	T	T	H	C	T	C	C	C	C	T	T	T	T	T	H	C	T	C	T	C	T	C	C	H	C	C	T	C	C	C	H	C	C	C	T	C	T
JAX00080545	18	13765928	1	G	A	A	G	A	G	G	G	G	G	G	G	G	G	G	G	G	G	A	A	G	A	A	H	G	A	G	G	G	G	G	G	H	G	G	A	G	G	G	H	G	G	G	A	G	A
JAX00080546	18	13777723	1	G	T	T	G	T	G	G	G	T	T	T	H	G	T	G	G	T	G	T	T	T	T	T	H	G	T	G	T	G	T	G	G	H	G	G	T	H	G	G	T	G	T	G	T	G	T
JAX00452349	18	13789652	1	T	C	C	T	C	T	T	C	T	C	C	C	T	C	C	C	T	T	C	C	C	C	C	H	C	C	T	C	C	C	H	T	H	T	T	C	H	T	T	H	H	T	T	C	T	C
JAX00452350	18	13789797	1	C	T	C	C	C	C	C	C	T	C	C	C	C	C	C	C	T	C	C	C	C	C	C	C	C	C	C	C	C	C	C	C	C	C	C	C	H	C	C	H	C	T	C	C	C	C
JAX00452351	18	13789925	0	T	C	C	T	C	T	T	C	T	C	C	C	T	C	H	C	T	T	H	C	C	C	C	H	C	C	T	C	C	C	H	T	H	T	T	C	H	T	T	H	H	T	T	C	T	C
JAX00452352	18	13791645	1	A	G	A	A	A	A	A	G	G	A	A	H	A	A	G	G	G	A	A	A	A	A	A	A	G	A	A	A	G	A	H	A	A	A	A	A	G	A	A	H	H	G	A	A	A	A
JAX00080547	18	13795273	0	G	A	A	G	A	G	G	G	G	A	A	H	G	A	G	G	G	G	A	A	A	A	A	H	G	A	G	A	G	A	G	G	H	G	G	A	G	G	G	H	G	G	G	A	G	A
JAX00452353	18	13796140	0	C	G	C	C	C	C	C	G	G	C	C	H	C	C	G	G	G	C	C	C	C	C	C	C	G	C	C	C	G	C	H	C	C	C	C	C	G	C	C	H	H	G	C	C	C	C
JAX00452354	18	13796757	0	C	T	T	C	T	C	C	C	C	C	C	C	C	C	C	C	C	C	T	T	C	T	T	H	C	T	C	C	C	C	C	C	H	C	C	T	C	C	C	H	C	C	C	T	C	T
JAX00452356	18	13800010	1	T	C	T	T	T	T	T	C	T	T	T	H	T	T	C	C	T	T	T	T	T	T	T	T	C	T	T	T	C	T	H	T	T	T	T	T	H	T	T	T	H	T	T	T	T	T
JAX00452357	18	13809428	1	C	T	T	C	T	C	C	C	C	C	C	C	C	C	C	C	C	C	T	T	C	T	T	H	C	T	C	C	C	C	C	C	H	C	C	T	C	C	C	H	C	C	C	T	C	T
JAX00452358	18	13809824	1	T	A	A	T	A	T	T	T	T	T	T	T	T	T	T	T	T	T	A	A	T	A	A	H	T	A	T	T	T	T	T	T	H	T	T	A	T	T	T	H	T	T	T	A	T	A
JAX00452359	18	13810489	0	T	C	C	T	C	T	T	C	C	C	C	C	T	C	C	C	C	T	C	C	C	C	C	H	C	C	T	C	C	C	H	T	H	T	T	C	C	T	T	C	H	C	T	C	T	C
JAX00452360	18	13811993	1	G	A	G	G	G	G	G	G	A	A	A	H	G	A	G	G	A	G	G	G	A	G	G	G	G	G	G	A	G	A	G	G	G	G	G	G	H	G	G	H	G	A	G	G	G	G
JAX00452361	18	13816811	1	C	T	C	C	C	C	C	C	T	C	C	C	C	C	C	C	T	C	C	C	C	C	C	C	C	C	C	C	C	C	C	C	C	C	C	C	H	C	C	H	C	T	C	C	C	C
JAX00452362	18	13816978	0	A	G	A	A	A	A	A	A	G	A	A	A	A	A	A	A	G	A	A	A	A	A	A	A	A	A	A	A	A	A	A	A	A	A	A	A	G	A	A	H	A	G	A	A	A	A
JAX00080549	18	13821731	0	A	G	G	A	G	A	A	G	G	G	G	G	A	G	G	G	G	A	G	G	G	G	G	H	G	G	A	G	G	G	H	A	H	A	A	G	G	A	A	G	H	G	A	G	A	G
JAX00212380	18	13825743	0	C	T	C	C	C	C	C	C	T	C	C	C	C	C	C	C	T	C	C	C	C	C	C	C	C	C	C	C	C	C	C	C	C	C	C	C	H	C	C	H	C	T	C	C	C	C
JAX00452363	18	13831282	1	A	G	G	A	G	A	A	G	G	G	G	G	A	G	G	G	G	A	G	G	G	G	G	H	G	G	A	G	G	G	H	A	H	A	A	G	G	A	A	G	H	G	A	G	A	G
JAX00452364	18	13832953	1	T	C	T	T	T	T	T	C	C	C	C	C	T	C	C	C	C	T	T	T	C	T	T	T	C	T	T	C	C	C	H	T	T	T	T	T	C	T	T	H	H	C	T	T	T	T
JAX00452365	18	13833106	1	G	A	G	G	G	G	G	G	G	A	A	H	G	A	G	G	G	G	G	G	A	G	G	G	G	G	G	A	G	A	G	G	G	G	G	G	G	G	G	G	G	G	G	G	G	G
JAX00452366	18	13836763	1	C	T	C	C	C	C	C	T	C	C	C	H	C	C	T	T	C	C	C	C	C	C	C	C	T	C	C	C	T	C	H	C	C	C	C	C	H	C	C	C	H	C	C	C	C	C
JAX00452368	18	13839417	0	G	T	G	G	G	G	G	T	T	G	G	H	G	G	T	T	T	G	G	G	G	G	G	G	T	G	G	G	T	G	H	G	G	G	G	G	T	G	G	H	H	T	G	G	G	G
JAX00452369	18	13853284	1	T	C	C	T	C	T	T	C	C	C	C	C	T	C	C	C	C	T	C	C	C	C	C	H	C	C	T	C	C	C	H	T	H	T	T	C	C	T	T	C	H	C	T	C	T	C
JAX00452371	18	13854608	0	G	A	G	G	G	G	G	G	G	A	A	H	G	A	G	G	G	G	G	G	A	G	G	G	G	G	G	A	G	A	G	G	G	G	G	G	G	G	G	G	G	G	G	G	G	G
JAX00452372	18	13854745	0	C	T	C	C	C	C	C	T	C	C	C	H	C	C	T	T	C	C	C	C	C	C	C	C	T	C	C	C	T	C	H	C	C	C	C	C	H	C	C	C	H	C	C	C	C	C
JAX00452373	18	13858239	1	G	A	G	G	G	G	G	A	A	A	A	A	G	A	A	A	A	G	G	G	A	G	G	G	A	G	G	A	A	A	H	G	G	G	G	G	A	G	G	H	H	A	G	G	G	G
JAX00452374	18	13858299	0	C	A	C	C	C	C	C	C	A	A	H	H	C	A	C	C	A	C	C	C	A	C	C	C	C	C	C	A	C	A	C	C	C	C	C	C	H	C	C	H	C	A	C	C	C	C
JAX00080551	18	13858597	0	A	G	G	A	G	A	A	G	G	G	G	G	A	G	G	G	G	A	G	G	G	G	G	H	G	G	A	G	G	G	H	A	H	A	A	G	G	A	A	G	H	G	A	G	A	G
JAX00452376	18	13865352	0	T	C	C	T	C	T	T	C	T	T	T	H	T	T	C	C	T	T	C	C	T	C	C	H	C	C	T	T	C	T	H	T	H	T	T	C	H	T	T	H	H	T	T	C	T	C
JAX00080553	18	13865710	1	C	T	T	C	T	C	C	T	C	T	T	T	C	T	T	T	C	C	T	T	T	T	T	H	T	T	C	T	T	T	H	C	H	C	C	T	H	C	C	H	H	C	C	T	C	T
JAX00452379	18	13900253	0	G	A	G	G	G	G	G	A	G	G	G	H	G	G	A	A	G	G	G	G	G	G	G	G	A	G	G	G	A	G	H	G	G	G	G	G	H	G	G	G	H	G	G	G	G	G
JAX00080554	18	13901061	1	G	A	A	G	A	G	G	G	G	G	G	G	G	G	G	G	G	G	A	A	G	A	A	H	G	A	G	G	G	G	G	G	H	G	G	A	G	G	G	H	G	G	G	A	G	A
JAX00080555	18	13901206	0	C	T	T	C	T	C	C	T	C	C	C	H	C	C	T	T	C	C	T	T	C	T	T	H	T	T	C	C	T	C	H	C	H	C	C	T	H	C	C	H	H	C	C	T	C	T
JAX00452382	18	13909898	1	C	T	C	C	C	C	C	T	C	T	T	T	C	T	T	T	C	C	C	C	T	C	C	C	T	C	C	T	T	T	H	C	C	C	C	C	H	C	C	C	H	C	C	C	C	C
JAX00452384	18	13925145	0	G	A	G	G	G	G	G	A	G	G	G	H	G	G	A	A	G	G	G	G	G	G	G	G	A	G	G	G	A	G	H	G	G	G	G	G	H	G	G	G	H	G	G	G	G	G
JAX00452385	18	13925362	1	G	A	G	G	G	G	G	A	A	G	G	H	G	G	A	A	A	G	G	G	G	G	G	G	A	G	G	G	A	G	H	G	G	G	G	G	A	G	G	H	H	A	G	G	G	G
JAX00080557	18	13936045	0	T	G	G	T	G	T	T	G	G	T	T	H	T	T	G	G	G	T	G	G	T	G	G	H	G	G	T	T	G	T	H	T	H	T	T	G	G	T	T	G	H	G	T	G	T	G
JAX00452387	18	13938578	0	G	A	G	G	G	G	G	A	G	G	G	H	G	G	A	A	G	G	G	G	G	G	G	G	A	G	G	G	A	G	H	G	G	G	G	G	H	G	G	G	H	G	G	G	G	G
JAX00080558	18	13938782	1	G	T	T	G	T	G	G	T	T	G	G	H	G	G	T	T	T	G	T	T	G	T	T	H	T	T	G	G	T	G	H	G	H	G	G	T	T	G	G	T	H	T	G	T	G	T
JAX00080559	18	13940788	0	G	C	C	G	C	G	G	C	C	G	G	H	G	G	C	C	C	G	C	C	G	C	C	H	C	C	G	G	C	G	H	G	H	G	G	C	C	G	G	C	H	C	G	C	G	C
JAX00452388	18	13942166	0	C	T	T	C	T	C	C	C	C	C	C	C	C	C	C	C	C	C	T	T	C	T	T	H	C	T	C	C	C	C	C	C	H	C	C	T	C	C	C	H	C	C	C	T	C	T
JAX00452389	18	13942946	0	G	A	A	G	A	G	G	G	G	A	A	H	G	A	G	G	G	G	A	A	A	A	A	H	G	A	G	A	G	A	G	G	H	G	G	A	G	G	G	H	G	G	G	A	G	A
JAX00452390	18	13950387	0	A	G	A	A	A	A	A	G	G	A	A	H	A	A	G	G	G	A	A	A	A	A	A	A	G	A	A	A	G	A	H	A	A	A	A	A	G	A	A	H	H	G	A	A	A	A
JAX00452391	18	13967367	1	A	G	A	A	A	A	A	G	G	G	G	G	A	G	G	G	G	A	A	A	G	A	A	A	G	A	A	G	G	G	H	A	A	A	A	A	G	A	A	H	H	G	A	A	A	A
JAX00452392	18	13969621	0	G	A	G	G	G	G	G	A	G	G	G	H	G	G	A	A	G	G	G	G	G	G	G	G	A	G	G	G	A	G	H	G	G	G	G	G	H	G	G	G	H	G	G	G	G	G
JAX00452393	18	13972927	0	C	T	C	C	C	C	C	C	T	C	C	C	C	C	C	C	T	C	C	C	C	C	C	C	C	C	C	C	C	C	C	C	C	C	C	C	H	C	C	H	C	T	C	C	C	C
JAX00080560	18	13972984	1	G	T	T	G	T	G	G	G	G	G	G	G	G	G	G	G	G	G	T	T	G	T	T	H	G	T	G	G	G	G	G	G	H	G	G	T	G	G	G	H	G	G	G	T	G	T
JAX00452395	18	13975186	0	G	T	G	G	G	G	G	G	G	T	T	H	G	T	G	G	G	G	G	G	T	G	G	G	G	G	G	T	G	T	G	G	G	G	G	G	G	G	G	G	G	G	G	G	G	G
JAX00080562	18	13981920	0	T	C	T	T	T	T	T	C	C	T	T	H	T	T	C	C	C	T	T	T	T	T	T	T	C	T	T	T	C	T	H	T	T	T	T	T	C	T	T	H	H	C	T	T	T	T
JAX00452398	18	13987860	0	A	G	A	A	A	A	A	G	G	G	G	G	A	G	G	G	G	A	A	A	G	A	A	A	G	A	A	G	G	G	H	A	A	A	A	A	G	A	A	H	H	G	A	A	A	A
JAX00452399	18	13995466	1	T	C	T	T	T	T	T	C	C	T	T	H	T	T	C	C	C	T	T	T	T	T	T	T	C	T	T	T	C	T	H	T	T	T	T	T	C	T	T	H	H	C	T	T	T	T
JAX00080563	18	14020189	0	A	C	A	A	A	A	A	C	C	A	A	H	A	A	C	C	C	A	A	A	A	A	A	A	C	A	A	A	C	A	H	A	A	A	A	A	C	A	A	H	H	C	A	A	A	A
JAX00080565	18	14021115	1	G	A	G	G	G	G	G	A	A	G	G	H	G	G	A	A	A	G	G	G	G	G	G	G	A	G	G	G	A	G	H	G	G	G	G	G	A	G	G	H	H	A	G	G	G	G
JAX00452401	18	14032351	0	C	A	C	C	C	C	C	C	C	A	A	H	C	A	C	C	C	C	C	C	A	C	C	C	C	C	C	A	C	A	C	C	C	C	C	C	C	C	C	C	C	C	C	C	C	C
JAX00452402	18	14039060	1	G	T	G	G	G	G	G	T	G	G	G	H	G	G	T	T	G	G	G	G	G	G	G	G	T	G	G	G	T	G	H	G	G	G	G	G	H	G	G	G	H	G	G	G	G	G
JAX00452403	18	14042383	0	T	C	T	T	T	T	T	C	T	T	T	H	T	T	C	C	T	T	T	T	T	T	T	T	C	T	T	T	C	T	H	T	T	T	T	T	H	T	T	T	H	T	T	T	T	T
JAX00212384	18	14045565	0	C	T	C	C	C	C	C	T	T	T	T	T	C	T	T	T	T	C	C	C	T	C	C	C	T	C	C	T	T	T	H	C	C	C	C	C	T	C	C	H	H	T	C	C	C	C
JAX00452405	18	14051113	0	C	T	C	C	C	C	C	C	C	T	T	H	C	T	C	C	C	C	C	C	T	C	C	C	C	C	C	T	C	T	C	C	C	C	C	C	C	C	C	C	C	C	C	C	C	C
JAX00080567	18	14059668	0	T	C	T	T	T	T	T	C	C	T	T	T	T	T	C	C	C	T	T	T	T	T	T	T	C	T	T	T	C	T	H	T	T	T	T	T	C	T	T	H	H	C	T	T	T	T
JAX00452406	18	14066186	0	T	G	T	T	T	T	T	G	T	T	T	H	T	T	G	G	T	T	T	T	T	T	T	T	G	T	T	T	G	T	H	T	T	T	T	T	H	T	T	T	H	T	T	T	T	T
JAX00452407	18	14077195	1	C	A	C	C	C	C	C	A	C	C	C	H	C	C	A	A	C	C	C	C	C	C	C	C	A	C	C	C	A	C	H	C	C	C	C	C	H	C	C	C	H	C	C	C	C	C
JAX00452409	18	14081476	1	C	T	C	C	C	C	C	T	C	C	C	H	C	C	T	T	C	C	C	C	C	C	C	C	T	C	C	C	T	C	H	C	C	C	C	C	H	C	C	C	H	C	C	C	C	C
JAX00080569	18	14098137	1	T	C	T	T	T	T	T	C	C	C	C	C	T	C	C	C	C	T	T	T	C	T	T	T	C	T	T	C	C	C	H	T	T	T	T	T	C	T	T	H	H	C	T	T	T	T
JAX00080571	18	14103679	1	G	A	G	G	G	G	G	A	A	G	G	H	G	G	A	A	A	G	G	G	G	G	G	G	A	G	G	G	A	G	H	G	G	G	G	G	A	G	G	H	H	A	G	G	G	G
JAX00212385	18	14134825	0	T	G	T	T	T	T	T	G	G	T	T	H	T	T	G	G	G	T	T	T	T	T	T	T	G	T	T	T	G	T	H	T	T	T	T	T	G	T	T	H	H	G	T	T	T	T
JAX00452410	18	14135862	1	G	A	G	G	G	G	G	G	A	G	G	G	G	G	G	G	A	G	G	G	G	G	G	G	G	G	G	G	G	G	G	G	G	G	G	G	H	G	G	H	G	A	G	G	G	G
JAX00080574	18	14156883	1	G	A	A	G	A	G	G	A	A	G	G	H	G	G	A	A	A	G	A	A	G	A	A	H	A	A	G	G	A	G	H	G	H	G	G	A	A	G	G	A	H	A	G	A	G	A
JAX00452413	18	14169000	1	C	T	C	C	C	C	C	T	T	C	C	H	C	C	T	T	T	C	C	C	C	C	C	C	T	C	C	C	T	C	H	C	C	C	C	C	T	C	C	H	H	T	C	C	C	C
JAX00080577	18	14181016	0	C	T	C	C	C	C	C	T	T	C	C	H	C	C	T	T	T	C	C	C	C	C	C	C	T	C	C	C	T	C	H	C	C	C	C	C	T	C	C	H	H	T	C	C	C	C
JAX00452416	18	14186792	1	A	G	A	A	A	A	A	A	G	A	A	A	A	A	A	A	G	A	A	A	A	A	A	A	A	A	A	A	A	A	A	A	A	A	A	A	H	A	A	H	A	G	A	A	A	A
JAX00452417	18	14189304	0	T	C	T	T	T	T	T	C	T	T	T	H	T	T	C	C	T	T	T	T	T	T	T	T	C	T	T	H	C	T	C	T	T	T	T	T	C	T	T	T	H	T	T	T	T	T
JAX00452419	18	14196951	1	G	A	G	G	G	G	G	A	A	G	G	H	G	G	A	A	A	G	G	G	G	G	G	G	A	G	G	G	A	G	H	G	G	G	G	G	A	G	G	H	H	A	G	G	G	G
JAX00452420	18	14199261	0	C	G	C	C	C	C	C	G	G	C	C	H	C	C	H	G	G	C	C	C	C	C	C	C	G	C	C	C	G	C	H	C	C	C	C	C	G	C	C	H	H	G	C	C	C	C
JAX00452421	18	14199781	0	G	A	G	G	G	G	G	A	G	G	G	H	G	G	A	A	G	G	G	G	G	G	G	G	A	G	G	G	A	G	H	G	G	G	G	G	H	G	G	G	H	G	G	G	G	G
JAX00452423	18	14217173	1	T	C	T	T	T	T	T	C	C	T	T	H	T	T	C	C	C	T	T	T	T	T	T	T	C	T	T	T	C	T	H	T	T	T	T	T	C	T	T	H	H	C	T	T	T	T
JAX00452424	18	14223926	1	T	C	T	T	T	T	T	C	T	T	T	H	T	T	C	C	T	T	T	T	T	T	T	T	C	T	T	T	C	T	H	T	T	T	T	T	H	T	T	T	H	T	T	T	T	T
JAX00452425	18	14225965	0	T	G	T	T	T	T	T	G	T	T	T	H	T	T	G	G	T	T	T	T	T	T	T	T	G	T	T	T	G	T	H	T	T	T	T	T	H	T	T	T	H	T	T	T	T	T
JAX00452427	18	14226822	1	T	C	T	T	T	T	T	C	C	T	T	H	T	T	C	C	C	T	T	T	T	T	T	T	C	T	T	T	C	T	H	T	T	T	T	T	C	T	T	H	H	C	T	T	T	T
JAX00080582	18	14259970	1	G	A	G	G	G	G	G	A	A	G	G	H	G	G	A	A	A	G	G	G	G	G	G	G	A	G	G	G	A	G	H	G	G	G	G	G	A	G	G	H	H	A	G	G	G	G
JAX00452428	18	14260388	1	G	A	G	G	G	G	G	A	G	G	G	H	G	G	A	A	G	G	G	G	G	G	G	G	A	G	G	G	A	G	H	G	G	G	G	G	H	G	G	G	H	G	G	G	G	G
JAX00212388	18	14261797	1	C	T	C	C	C	C	C	T	C	C	C	H	C	C	T	T	C	C	C	C	C	C	C	C	T	C	C	C	T	C	H	C	C	C	C	C	H	C	C	C	H	C	C	C	C	C
JAX00212390	18	14264753	0	C	A	C	C	C	C	C	A	C	C	C	H	C	C	A	A	C	C	C	C	C	C	C	C	A	C	C	C	A	C	H	C	C	C	C	C	H	C	C	C	A	C	C	C	C	C
JAX00452432	18	14305787	1	C	T	C	C	C	C	C	T	T	C	C	H	C	C	T	T	T	C	C	C	C	C	C	C	T	C	C	C	T	C	H	C	C	C	C	C	T	C	C	H	H	T	C	C	C	C
JAX00080584	18	14309428	1	A	C	A	A	A	A	A	C	C	A	A	H	A	A	C	C	C	A	A	A	A	A	A	A	C	A	A	A	C	A	H	A	A	A	A	A	C	A	A	H	H	C	A	A	A	A
JAX00080586	18	14309828	0	A	C	A	A	A	A	A	C	C	A	A	H	A	A	C	C	C	A	A	A	A	A	A	A	C	A	A	A	C	A	H	A	A	A	A	A	C	A	A	H	H	C	A	A	A	A
JAX00452436	18	14313799	0	G	A	G	G	G	G	G	A	A	G	G	H	G	G	A	A	A	G	G	G	G	G	G	G	A	G	G	G	A	G	H	G	G	G	G	G	A	G	G	H	H	A	G	G	G	G
JAX00452437	18	14316435	0	T	C	T	T	T	T	T	C	C	T	T	H	T	T	C	C	C	T	T	T	T	T	T	T	C	T	T	T	C	T	C	T	T	T	T	T	C	T	T	H	H	C	T	T	T	T
JAX00452441	18	14319077	0	C	T	C	C	C	C	C	T	C	C	C	H	C	C	T	T	C	C	C	C	C	C	C	C	T	C	C	C	T	C	H	C	C	C	C	C	H	C	C	C	H	C	C	C	C	C
JAX00452442	18	14319424	0	G	A	G	G	G	G	G	A	A	G	G	H	G	G	A	A	A	G	G	G	G	G	G	G	A	G	G	G	A	G	H	G	G	G	G	G	A	G	G	H	H	A	G	G	G	G
JAX00452445	18	14326556	1	A	G	A	A	A	A	A	G	G	A	A	H	A	A	G	G	G	A	A	A	A	A	A	A	G	A	A	A	G	A	H	A	A	A	A	A	G	A	A	H	H	G	A	A	A	A
JAX00080588	18	14342731	0	G	A	A	G	A	G	G	G	G	G	G	G	G	G	G	G	G	G	A	A	G	A	A	H	G	A	G	G	G	G	G	G	H	G	G	A	G	G	G	H	G	G	G	A	G	A
JAX00452447	18	14345181	0	C	G	C	C	C	C	C	G	G	C	C	H	C	C	G	G	G	C	C	C	C	C	C	C	G	C	C	C	G	C	H	C	C	C	C	C	G	C	C	H	H	G	C	C	C	C
JAX00452448	18	14345375	0	C	T	C	C	C	C	C	C	T	C	C	C	C	C	C	C	T	C	C	C	C	C	C	C	C	C	C	C	C	C	C	C	C	C	C	C	H	C	C	H	C	T	C	C	C	C
JAX00452450	18	14348022	1	G	A	G	G	G	G	G	A	A	G	G	H	G	G	A	A	A	G	G	G	G	G	G	G	A	G	G	G	A	G	H	G	G	G	G	G	A	G	G	H	H	A	G	G	G	G
JAX00080589	18	14348328	0	T	A	A	T	A	A	T	A	A	A	A	A	A	A	A	A	A	T	A	A	A	A	A	H	A	A	T	A	A	A	A	T	A	T	T	A	A	A	T	A	H	A	T	A	T	A
JAX00212391	18	14349059	0	G	A	G	G	G	G	G	A	A	G	G	H	G	G	A	A	A	G	G	G	G	G	G	G	A	G	G	G	A	G	H	G	G	G	G	G	A	G	G	H	H	A	G	G	G	G
JAX00212392	18	14349105	1	A	G	A	A	A	A	A	G	G	A	A	H	A	A	G	G	G	A	A	A	A	A	A	A	G	A	A	A	G	A	H	A	A	A	A	A	G	A	A	H	H	G	A	A	A	A
JAX00212393	18	14349369	0	T	C	T	T	T	T	T	C	C	T	T	H	T	T	C	C	C	H	T	T	T	T	T	T	C	T	T	T	C	T	H	T	T	T	T	T	C	T	T	H	H	C	T	T	T	T
JAX00452451	18	14372841	0	G	A	G	G	G	G	G	A	G	G	G	H	G	G	A	A	G	G	G	G	G	G	G	G	A	G	G	G	A	G	H	G	G	G	G	G	H	G	G	G	H	G	G	G	G	G
JAX00452452	18	14373719	0	G	C	G	G	G	G	G	C	C	G	G	H	G	G	C	C	C	G	G	G	G	G	G	G	C	G	G	G	C	G	H	G	G	G	G	G	C	G	G	H	H	C	G	G	G	G
JAX00080590	18	14373796	1	A	T	T	A	T	T	A	T	T	T	T	T	T	T	T	T	T	A	T	T	T	T	T	H	T	T	A	T	T	T	T	A	T	A	A	T	T	T	A	T	H	T	A	T	A	T
JAX00452453	18	14373917	0	A	G	A	A	A	A	A	G	G	A	A	H	A	A	G	G	G	A	A	A	A	A	A	A	G	A	A	A	G	A	H	A	A	A	A	A	G	A	A	H	H	G	A	A	A	A
JAX00452454	18	14373950	0	G	C	G	G	G	G	G	G	G	C	C	H	G	C	G	G	G	G	G	G	C	G	G	G	G	G	G	C	G	C	G	G	G	G	G	G	G	G	G	G	G	G	G	G	G	G
JAX00452455	18	14375944	0	C	T	C	C	C	C	C	T	C	C	C	H	C	C	T	T	C	C	C	C	C	C	C	C	T	C	C	C	T	C	H	C	C	C	C	C	H	C	C	C	H	C	C	C	C	C
JAX00080591	18	14391459	1	C	T	T	C	T	T	C	T	T	T	T	T	T	T	T	T	T	C	T	T	T	T	T	H	T	T	C	T	T	T	T	C	T	C	C	T	T	T	C	T	H	T	C	T	C	T
JAX00452459	18	14404460	0	T	C	T	T	T	T	T	C	C	T	T	H	T	T	C	C	C	T	T	T	T	T	T	T	C	T	T	T	C	T	H	T	T	T	T	T	C	T	T	H	H	C	T	T	T	T
JAX00080594	18	14414263	0	T	C	C	T	C	C	T	C	C	C	C	C	C	C	C	C	C	T	C	C	C	C	C	C	C	C	T	C	C	C	C	T	C	T	T	C	C	C	T	C	H	C	T	C	T	C
JAX00080595	18	14414398	0	G	A	A	G	A	A	G	G	G	A	A	H	A	A	G	G	G	G	A	A	A	A	A	H	G	A	G	A	G	A	H	G	H	G	G	A	G	A	G	A	G	G	G	A	G	A
JAX00452472	18	14463874	0	T	C	C	T	C	C	T	C	C	C	C	C	C	C	C	C	C	T	C	C	C	C	C	H	C	C	T	C	C	C	C	T	C	T	T	C	C	C	T	C	H	C	T	C	T	C
JAX00080596	18	14468641	1	A	C	C	A	C	C	A	C	C	C	C	C	C	C	C	C	C	A	C	C	C	C	C	H	C	C	A	C	C	C	C	A	C	A	A	C	C	C	A	C	H	C	A	C	A	C
JAX00452474	18	14471184	0	G	T	T	G	T	T	G	T	T	T	T	T	T	T	T	T	T	G	T	T	T	T	T	T	T	T	G	T	T	T	T	G	T	G	G	T	T	T	G	T	H	T	G	T	G	T
JAX00452475	18	14471455	1	G	T	T	G	T	T	G	G	G	T	T	H	T	T	G	G	G	G	T	T	T	T	T	H	G	T	G	T	G	T	H	G	T	G	G	T	G	T	G	H	G	G	G	T	G	T
JAX00452476	18	14473197	1	G	A	A	G	A	A	G	G	G	A	A	H	A	A	G	G	G	G	A	A	A	A	A	H	G	A	G	A	G	A	H	G	A	G	G	A	G	A	G	H	G	G	G	A	G	A
JAX00080597	18	14477765	0	T	G	G	T	G	G	T	G	G	G	G	G	G	G	G	G	G	T	G	G	G	G	G	H	G	G	T	G	G	G	G	T	G	T	T	G	G	G	T	G	H	G	T	G	T	G
JAX00080598	18	14478637	0	G	A	A	G	A	A	G	A	A	A	A	A	A	A	A	A	A	G	A	A	A	A	A	H	A	A	G	A	A	A	A	G	A	G	G	A	A	A	G	A	H	A	G	A	G	A
JAX00452481	18	14478855	0	G	A	G	G	G	G	G	A	G	G	G	H	G	G	A	A	G	G	G	G	G	G	G	G	A	G	G	G	A	G	H	G	G	G	G	G	H	G	G	G	H	G	G	G	G	G
JAX00452482	18	14478931	0	T	C	C	T	C	C	T	C	C	C	C	C	C	C	C	C	C	T	C	C	C	C	C	H	C	C	T	C	C	C	C	T	C	T	T	C	C	C	T	C	H	C	T	C	T	C
JAX00452483	18	14479069	1	T	G	G	T	G	G	T	G	G	G	G	G	G	G	G	G	G	T	G	G	G	G	G	H	G	G	T	G	G	G	G	T	G	T	T	G	G	G	T	G	H	G	T	G	T	G
JAX00452485	18	14497116	0	C	G	C	C	C	C	C	C	C	G	G	H	C	G	C	C	C	C	C	C	G	C	C	C	C	C	C	G	C	G	C	C	C	C	C	C	C	C	C	C	C	C	C	C	C	C
JAX00080599	18	14498032	1	A	G	G	A	G	G	A	G	G	G	G	G	G	G	G	G	G	A	G	G	G	G	G	H	G	G	A	G	G	G	G	A	G	A	A	G	G	G	A	G	H	G	A	G	A	G
JAX00452486	18	14502972	0	T	C	C	T	C	T	T	C	C	C	C	C	T	C	C	H	C	T	C	C	C	C	C	C	C	C	T	C	C	C	H	T	H	T	T	C	C	T	T	C	T	C	T	C	T	C
JAX00212395	18	14506728	1	G	A	G	G	G	G	G	A	A	G	G	H	G	G	A	A	A	G	G	G	G	G	G	G	A	G	G	G	A	G	H	G	G	G	G	G	A	G	G	H	H	A	G	G	G	G
JAX00080600	18	14512797	0	G	T	T	G	T	G	G	G	G	G	G	G	G	G	G	G	G	G	T	T	G	T	T	H	G	T	G	G	G	G	G	G	H	G	G	T	G	G	G	H	G	G	G	T	G	T
JAX00080601	18	14514556	0	G	A	A	G	A	G	G	A	A	A	A	A	G	A	A	A	A	G	A	A	A	A	A	H	A	A	G	A	A	A	H	G	H	G	G	A	A	G	G	A	H	A	G	A	G	A
JAX00080602	18	14525235	0	A	C	C	A	C	A	A	C	C	A	A	A	A	A	C	C	C	A	C	C	A	C	C	H	C	C	A	A	C	A	A	A	H	A	A	C	C	A	A	C	A	C	A	C	A	C
JAX00080603	18	14528402	1	T	A	A	T	A	A	T	A	A	A	A	A	A	A	A	A	A	T	A	A	A	A	A	H	A	A	T	A	A	A	A	T	A	T	T	A	A	A	T	A	H	A	T	A	T	A
JAX00452491	18	14530864	0	A	G	G	A	G	G	A	A	A	G	G	H	G	G	A	A	A	A	G	G	G	G	G	H	A	G	A	G	A	G	H	A	G	A	A	G	A	G	A	H	A	A	A	G	A	G
JAX00452493	18	14536274	1	A	G	G	A	G	G	A	G	G	G	G	G	G	G	G	G	G	A	G	G	G	G	G	H	G	G	A	G	G	G	G	A	G	A	A	G	G	G	A	G	H	G	A	G	A	G
JAX00452494	18	14536535	1	G	A	A	G	A	A	G	G	G	A	A	H	A	A	G	G	G	G	A	A	A	A	A	H	G	A	G	A	G	A	H	G	A	G	G	A	G	A	G	H	G	G	G	A	G	A
JAX00452495	18	14536852	0	T	C	T	T	T	T	T	C	T	T	T	H	T	T	C	C	T	T	T	T	T	T	T	T	C	T	T	T	C	T	H	T	T	T	T	T	H	T	T	T	H	T	T	T	T	T
JAX00080604	18	14537430	1	G	A	A	G	A	G	G	G	G	G	G	G	G	G	G	G	G	G	A	A	G	A	A	H	G	A	G	G	G	G	G	G	H	G	G	A	G	G	G	H	G	G	G	A	G	A
JAX00452498	18	14557119	1	C	A	C	C	C	A	C	C	C	C	C	C	A	C	C	C	C	C	C	C	C	C	C	C	C	C	C	C	C	C	H	C	H	C	C	C	C	A	C	C	C	C	C	C	C	C
JAX00452499	18	14557541	0	G	A	G	G	G	G	G	A	G	G	G	H	G	G	A	A	G	G	G	G	G	G	G	G	A	G	G	G	A	G	H	G	G	G	G	G	H	G	G	G	H	G	G	G	G	G
JAX00452501	18	14560322	0	T	A	A	T	A	T	T	T	T	T	T	T	T	T	T	T	T	T	A	A	T	A	A	H	T	A	T	T	T	T	T	T	H	T	T	A	T	T	T	H	T	T	T	A	T	A
JAX00452502	18	14563568	0	G	C	C	G	C	C	G	G	G	C	C	H	C	C	G	G	G	G	H	C	C	C	C	H	G	C	G	C	G	C	H	G	C	G	G	C	G	C	G	H	G	G	G	C	G	C
JAX00452503	18	14563754	0	A	T	A	A	A	A	A	T	T	A	A	H	A	A	T	T	T	A	A	A	A	A	A	A	T	A	A	A	T	A	H	A	A	A	A	A	T	A	A	H	H	T	A	A	A	A
JAX00080605	18	14585682	0	G	A	G	G	G	A	G	G	A	A	A	H	A	A	G	G	A	G	G	G	A	G	G	G	G	G	G	A	G	A	H	G	H	G	G	G	H	A	G	H	G	A	G	G	G	G
JAX00080606	18	14585730	1	C	G	C	C	C	G	C	C	C	G	G	H	G	G	C	C	C	C	C	C	G	C	C	C	C	C	C	G	C	G	H	C	H	C	C	C	C	G	C	C	C	C	C	C	C	C
JAX00080607	18	14585747	0	C	A	C	C	C	A	C	A	A	A	A	A	A	A	A	A	A	C	C	C	A	C	C	C	A	C	C	A	A	A	A	C	H	C	C	C	A	A	C	H	H	A	C	C	C	C
JAX00452506	18	14586389	0	G	A	G	G	G	A	G	G	G	A	A	H	A	A	G	G	G	G	G	G	A	G	G	G	G	G	G	A	G	A	H	G	H	G	G	G	G	A	G	G	G	G	G	G	G	G
JAX00452508	18	14586693	0	T	C	T	T	T	C	T	T	C	C	C	H	C	C	T	T	C	T	T	T	C	T	T	T	T	T	T	C	T	C	H	T	H	T	T	T	H	C	T	H	T	C	T	T	T	T
JAX00452511	18	14603829	0	G	T	T	G	T	G	G	G	G	G	G	G	G	G	G	G	G	G	T	T	G	T	T	H	G	T	G	G	G	G	G	G	H	G	G	T	G	G	G	H	G	G	G	T	G	T
JAX00452512	18	14604231	1	C	A	A	C	A	A	C	C	C	A	A	H	A	A	C	C	C	C	A	A	A	A	A	H	C	A	C	A	C	A	H	C	A	C	C	A	C	A	C	H	C	C	C	A	C	A
JAX00452513	18	14604820	1	T	C	T	T	T	C	T	T	C	C	C	H	C	C	T	T	C	T	T	T	C	T	T	T	T	T	T	C	T	C	H	T	H	T	T	T	H	C	T	H	T	C	T	T	T	T
JAX00452516	18	14607673	1	G	A	G	G	G	G	G	G	G	A	A	H	G	A	G	G	G	G	G	G	A	G	G	G	G	G	G	A	G	A	G	G	G	G	G	G	G	G	G	G	G	G	G	G	G	G
JAX00452519	18	14608702	1	C	T	C	C	C	C	C	C	T	C	C	C	C	C	C	C	T	C	C	C	C	C	C	C	C	C	C	C	C	C	C	C	C	C	C	C	H	C	C	H	C	T	C	C	C	C
JAX00452522	18	14612105	1	A	G	G	A	G	A	A	G	G	G	G	G	A	G	G	G	G	A	G	G	G	G	G	H	G	G	A	G	G	G	H	A	H	A	A	G	G	A	A	G	H	G	A	G	A	G
JAX00452523	18	14612241	0	C	T	C	C	C	C	C	C	T	T	T	H	C	T	C	C	T	C	C	C	T	C	C	C	C	C	C	T	C	T	C	C	C	C	C	C	H	C	C	H	C	T	C	C	C	C
JAX00080609	18	14617927	0	C	T	T	C	T	C	C	C	C	C	C	C	C	C	C	C	C	C	T	T	C	T	T	H	C	T	C	C	C	C	C	C	H	C	C	T	C	C	C	H	C	C	C	T	C	T
JAX00452529	18	14623879	1	T	G	G	T	G	T	T	G	G	G	G	G	T	G	G	G	G	T	G	G	G	G	G	H	G	G	T	G	G	G	H	T	H	T	T	G	G	T	T	G	H	G	T	G	T	G
JAX00452530	18	14628223	0	C	A	A	C	A	C	C	C	C	A	H	H	C	A	C	C	C	C	H	A	A	A	A	H	C	A	C	A	C	A	C	C	H	C	C	A	C	C	C	H	C	C	C	A	C	A
JAX00080610	18	14628460	0	T	C	C	T	C	T	T	C	C	C	C	C	T	C	C	C	C	T	C	C	C	C	C	H	C	C	T	C	C	C	T	T	H	T	T	C	C	T	T	C	T	C	T	C	T	C
JAX00452532	18	14629915	0	T	C	T	T	T	T	T	T	T	C	C	C	T	C	H	T	T	T	T	T	C	T	T	T	H	T	T	C	T	C	T	T	T	T	T	T	T	T	T	T	T	T	T	T	T	T
JAX00452534	18	14632793	0	A	G	A	A	A	G	A	G	A	G	G	G	G	G	G	G	A	A	A	A	G	A	A	A	G	A	A	G	G	G	G	A	H	A	A	A	H	G	A	A	H	A	A	A	A	A
JAX00452536	18	14633825	1	A	G	A	A	A	A	A	G	G	G	G	G	A	G	G	G	G	A	A	A	G	A	A	A	G	A	A	G	G	G	H	A	A	A	A	A	G	A	A	H	H	G	A	A	A	A
JAX00452537	18	14633871	0	T	C	T	T	T	C	T	T	T	T	T	T	C	T	T	T	T	T	T	T	T	T	T	T	T	T	T	T	T	T	H	T	H	T	T	T	T	C	T	T	T	T	T	T	T	T
JAX00080611	18	14658037	0	G	A	A	G	A	A	G	G	G	G	G	G	A	G	G	G	G	G	A	A	G	A	A	H	G	A	G	G	G	G	H	G	A	G	G	A	G	A	G	H	G	G	G	A	G	A
JAX00080613	18	14667989	0	C	T	T	C	T	T	C	C	C	C	C	C	T	C	C	C	C	C	T	T	C	T	T	H	C	T	C	C	C	C	H	C	T	C	C	T	C	T	C	H	C	C	C	T	C	T
JAX00452545	18	14673184	0	G	A	A	G	A	A	G	G	G	G	G	G	A	G	G	G	G	G	A	A	G	A	A	H	G	A	G	G	G	G	H	G	A	G	G	A	G	A	G	H	G	G	G	A	G	A
JAX00452546	18	14673389	0	T	C	T	T	T	T	T	C	T	T	T	H	T	T	C	C	T	T	T	T	T	T	T	T	C	T	T	T	C	T	H	T	T	T	T	T	H	T	T	T	H	T	T	T	T	T
JAX00452547	18	14678009	1	C	T	C	C	C	C	C	C	T	C	C	C	C	C	C	C	T	C	C	C	C	C	C	C	C	C	C	C	C	C	C	C	C	C	C	C	H	C	C	H	C	T	C	C	C	C
JAX00452549	18	14683613	0	A	G	G	A	G	G	A	G	A	A	A	H	G	A	G	H	A	A	G	G	A	G	G	H	G	G	A	A	G	A	G	A	G	A	A	G	H	G	A	H	H	A	A	G	A	G
JAX00080616	18	14706759	0	A	T	T	A	T	T	A	T	T	A	A	H	T	A	T	T	T	A	T	T	A	T	T	H	T	T	A	A	T	A	T	A	T	A	A	T	T	T	A	T	H	T	A	T	A	T
JAX00452557	18	14725233	1	T	C	T	T	T	C	T	C	T	T	T	H	C	T	C	C	T	T	T	T	T	T	T	T	C	T	T	T	C	T	C	T	H	T	T	T	H	C	T	T	H	T	T	T	T	T
JAX00452558	18	14725348	0	A	G	A	A	A	G	A	G	A	A	A	H	G	A	G	G	A	A	A	A	A	A	A	A	G	A	A	A	G	A	G	A	H	A	A	A	H	G	A	A	H	A	A	A	A	A
JAX00080617	18	14728851	0	T	A	T	T	T	A	T	T	T	T	T	T	A	T	T	T	T	T	T	T	T	T	T	T	T	T	T	T	T	T	H	T	H	T	T	T	T	A	T	T	T	T	T	T	T	T
JAX00080618	18	14729099	0	G	A	G	G	G	A	G	A	A	G	G	H	A	G	A	A	A	G	G	G	G	G	G	G	A	G	G	G	A	G	A	G	H	G	G	G	A	A	G	G	H	A	G	G	G	G
JAX00080619	18	14729112	0	A	G	A	A	A	G	A	G	G	A	A	H	G	A	G	G	G	A	A	A	A	A	A	A	G	A	A	A	G	A	G	A	H	A	A	A	G	G	A	H	H	G	A	A	A	A
JAX00452563	18	14764660	1	G	A	G	G	G	G	G	A	G	G	G	H	G	G	A	A	G	G	G	G	G	G	G	G	A	G	G	G	A	G	H	G	G	G	G	G	H	G	G	G	H	G	G	G	G	G
JAX00080620	18	14778341	1	G	T	G	G	G	T	G	G	G	G	G	G	T	G	G	G	G	G	G	G	G	G	G	G	G	G	G	G	G	G	H	G	H	G	G	G	G	T	G	G	G	G	G	G	G	G
JAX00212400	18	14788954	0	A	C	A	A	A	A	A	C	C	A	A	H	A	A	C	C	C	A	A	A	A	A	A	A	C	A	A	A	C	A	H	A	A	A	A	A	C	A	A	H	H	C	A	A	A	A
JAX00452567	18	14794359	0	G	A	G	G	G	G	G	A	A	G	G	H	G	G	A	A	A	G	G	G	G	G	G	G	A	G	G	G	A	G	H	G	G	G	G	G	A	G	G	H	H	A	G	G	G	G
JAX00080623	18	14807864	0	A	G	A	A	A	G	A	A	A	A	A	A	G	A	A	A	A	A	A	A	A	A	A	A	A	A	A	A	A	A	H	A	H	A	A	A	A	G	A	A	A	A	A	A	A	A
JAX00080624	18	14812253	1	A	T	A	A	A	T	A	T	T	A	A	H	T	A	T	T	T	A	A	A	A	A	A	A	T	A	A	A	T	A	T	A	H	A	A	A	T	T	A	H	H	T	A	A	A	A
JAX00452569	18	14812701	1	T	G	T	T	T	T	T	G	G	T	T	H	T	T	G	G	G	T	T	T	T	T	T	T	G	T	T	T	G	T	H	T	T	T	T	T	G	T	T	H	H	G	T	T	T	T
JAX00452572	18	14852354	1	T	C	C	T	C	T	T	T	T	C	C	H	T	C	T	T	T	T	C	C	C	C	C	H	T	C	T	C	T	C	T	T	H	T	T	C	T	T	T	H	H	T	T	C	T	C
JAX00452573	18	14864146	1	G	A	G	G	G	A	G	G	G	G	G	G	A	G	G	G	G	G	G	G	G	G	G	G	G	G	G	G	G	G	H	G	H	G	G	G	G	A	G	G	G	G	G	G	G	G
JAX00080626	18	14867476	1	G	C	C	G	C	G	G	C	C	C	C	C	G	C	C	C	C	G	C	C	C	C	C	H	C	C	G	C	C	C	H	G	H	G	G	C	C	G	G	C	C	C	G	C	G	C
JAX00080627	18	14867711	1	T	G	G	T	G	T	T	G	G	G	G	G	T	G	G	G	G	T	G	G	G	G	G	H	G	G	T	G	G	G	H	T	H	T	T	G	G	T	T	G	G	G	T	G	T	G
JAX00080628	18	14872502	1	C	T	T	C	T	T	C	C	C	T	T	H	T	T	C	C	C	C	T	T	T	T	T	H	C	T	C	T	C	T	H	C	T	C	C	T	C	T	C	H	H	C	C	T	C	T
JAX00080630	18	14892061	1	T	C	C	T	C	T	T	C	C	C	C	C	T	C	C	C	C	T	C	C	C	C	C	H	C	C	T	C	C	C	H	T	H	T	T	C	C	T	T	C	C	C	T	C	T	C
JAX00452579	18	14903338	0	A	G	G	A	G	G	A	G	G	G	G	G	G	G	G	G	G	A	G	G	G	G	G	H	G	G	A	G	G	G	G	A	G	A	A	G	G	G	A	G	G	G	A	G	A	G
JAX00452580	18	14903790	1	A	T	T	A	T	A	A	T	T	A	A	H	A	A	T	T	T	A	T	T	A	T	T	H	T	T	A	A	T	A	H	A	H	A	A	T	T	A	A	T	H	T	A	T	A	T
JAX00452583	18	14909044	1	G	A	G	G	G	G	G	A	A	G	G	H	G	G	A	A	A	G	G	G	G	G	G	G	A	G	G	G	A	G	H	G	G	G	G	G	A	G	G	H	H	A	G	G	G	G
JAX00080631	18	14913525	1	A	C	C	A	C	C	A	C	C	C	C	C	C	C	C	C	C	A	C	C	C	C	C	H	C	C	A	C	C	C	C	A	C	A	A	C	C	C	A	C	C	C	A	C	A	C
JAX00452585	18	14923864	1	C	A	A	C	A	C	C	A	A	C	C	H	C	C	A	A	A	C	A	A	C	A	A	H	A	A	C	C	A	C	H	C	H	C	C	A	A	C	C	A	H	A	C	A	C	A
JAX00452586	18	14925889	1	G	A	A	G	A	G	G	A	A	G	G	H	G	G	A	A	A	G	A	A	G	A	A	H	A	A	G	G	A	G	H	G	H	G	G	A	A	G	G	A	H	A	G	A	G	A
JAX00080632	18	14928937	1	T	C	C	T	C	T	T	T	T	T	T	T	T	T	T	T	T	T	C	C	T	C	C	H	T	C	T	T	T	T	T	T	H	T	T	C	T	T	T	H	T	T	T	C	T	C
JAX00080633	18	14939380	0	C	T	T	C	T	C	C	T	T	C	C	H	C	C	T	T	T	C	T	T	C	T	T	H	T	T	C	C	T	C	H	C	H	C	C	T	T	C	C	T	H	T	C	T	C	T
JAX00080634	18	14941349	1	C	T	T	C	T	C	C	C	C	C	C	C	C	C	C	C	C	C	T	T	C	T	T	H	C	T	C	C	C	C	C	C	H	C	C	T	C	C	C	H	C	C	C	T	C	T
JAX00452587	18	14947299	0	C	T	C	C	C	C	C	T	T	C	C	T	H	C	T	T	T	H	C	C	C	C	C	C	T	C	C	C	T	C	H	C	C	C	C	C	T	C	C	H	H	T	C	C	C	C
JAX00452588	18	14947875	0	C	A	A	C	A	C	C	A	A	A	A	A	C	A	A	A	A	C	A	A	A	A	A	H	A	A	C	A	A	A	H	C	H	C	C	A	A	C	C	A	A	A	C	A	C	A
JAX00452589	18	14948430	0	G	T	G	G	G	G	G	G	G	T	T	H	G	T	G	G	G	G	G	G	T	G	G	G	G	G	G	T	G	T	G	G	G	G	G	G	G	G	G	G	H	G	G	G	G	G
JAX00452591	18	14948764	1	G	A	A	G	A	G	G	G	G	G	G	G	G	G	G	G	G	G	A	A	G	A	A	H	G	A	G	G	G	G	G	G	H	G	G	A	G	G	G	H	G	G	G	A	G	A
JAX00452592	18	14950401	0	G	A	G	G	G	G	G	A	A	A	A	A	G	A	A	A	A	G	G	G	A	G	G	G	A	G	G	A	A	A	G	G	G	G	G	G	A	G	G	H	A	A	G	G	G	G
JAX00452593	18	14950538	0	G	A	G	G	G	G	G	A	A	G	G	H	G	G	A	A	A	G	G	G	G	G	G	G	A	G	G	G	A	G	H	G	G	G	G	G	A	G	G	H	H	A	G	G	G	G
JAX00452595	18	14952340	1	C	A	A	C	A	C	C	C	C	C	C	C	C	C	C	C	C	C	A	A	C	A	A	H	C	A	C	C	C	C	C	C	H	C	C	A	C	C	C	H	C	C	C	A	C	A
JAX00080635	18	14960741	1	G	A	A	G	A	A	G	A	A	A	A	A	A	A	A	A	A	G	A	A	A	A	A	H	A	A	G	A	A	A	A	G	A	G	G	A	A	A	G	A	A	A	G	A	G	A
JAX00080636	18	14960839	0	T	C	C	T	C	C	T	C	C	C	C	C	C	C	C	C	C	T	C	C	C	C	C	H	C	C	T	C	C	C	C	T	C	T	T	C	C	C	T	C	C	C	T	C	T	C
JAX00452596	18	14960976	1	C	T	T	C	T	T	C	T	T	T	T	T	T	T	T	T	T	C	T	T	T	T	T	H	T	T	C	T	T	T	T	C	T	C	C	T	T	T	C	T	T	T	C	T	C	T
JAX00452601	18	14977569	1	T	C	T	T	T	C	T	T	T	T	T	T	C	T	T	T	T	T	T	T	T	T	T	T	T	T	T	T	T	T	H	T	H	T	T	T	T	C	T	T	T	T	T	T	T	T
JAX00452602	18	14978495	1	A	C	C	A	C	C	A	C	C	C	C	C	C	C	C	C	C	A	C	C	C	C	C	H	C	C	A	C	C	C	C	A	C	A	A	C	C	C	A	C	C	C	A	C	A	C
JAX00452603	18	14980993	1	C	T	C	C	C	C	C	T	C	C	C	H	C	C	T	T	C	C	C	C	C	C	C	C	T	C	C	C	T	C	H	C	C	C	C	C	H	C	C	C	H	C	C	C	C	C
JAX00452604	18	14988064	1	G	T	G	G	G	G	G	G	G	T	T	H	G	T	G	G	G	G	G	G	T	G	G	G	G	G	G	T	G	T	G	G	G	G	G	G	G	G	G	G	H	G	G	G	G	G
JAX00080638	18	15011130	0	A	G	G	A	G	G	A	G	G	G	G	G	G	G	G	G	G	A	G	G	G	G	G	H	G	G	A	G	G	G	G	A	G	A	A	G	G	G	A	G	G	G	A	G	A	G
JAX00452607	18	15033231	0	A	C	A	A	A	A	A	A	C	A	A	A	A	A	A	A	C	A	A	A	A	A	A	A	A	A	A	A	A	A	A	A	A	A	A	A	H	A	A	H	A	C	A	A	A	A
JAX00452608	18	15033896	0	G	A	G	G	G	G	G	G	A	G	G	G	G	G	G	G	A	G	G	G	G	G	G	G	G	G	G	G	G	G	G	G	G	G	G	G	H	G	G	H	G	A	G	G	G	G
JAX00080640	18	15037813	1	G	T	T	G	T	T	G	T	T	T	T	T	T	T	T	T	T	G	T	T	T	T	T	H	T	T	G	T	T	T	T	G	T	G	G	T	T	T	G	T	T	T	G	T	G	T
JAX00452609	18	15043974	0	T	C	C	T	C	C	T	C	C	C	C	C	C	C	C	C	C	T	C	C	C	C	C	H	C	C	T	C	C	C	C	T	C	T	T	C	C	C	T	C	C	C	T	C	T	C
JAX00080641	18	15045911	1	G	A	A	G	A	G	G	G	G	G	G	G	G	G	G	G	G	G	A	A	G	A	A	H	G	A	G	G	G	G	G	G	H	G	G	A	G	G	G	H	G	G	G	A	G	A
JAX00452610	18	15046381	1	A	G	A	A	A	A	A	G	G	A	A	H	A	A	G	G	G	A	A	A	A	A	A	A	G	A	A	A	G	A	H	A	A	A	A	A	G	A	A	H	H	G	A	A	A	A
JAX00080642	18	15052205	0	T	C	C	T	C	C	T	C	C	C	C	C	C	C	C	C	C	T	C	C	C	C	C	H	C	C	T	C	C	C	C	T	C	T	T	C	C	C	T	C	C	C	T	C	T	C
JAX00452612	18	15054397	0	T	C	C	T	C	C	T	T	T	C	C	H	C	C	T	T	T	T	C	C	C	C	C	H	T	C	T	C	T	C	H	T	C	T	T	C	T	C	T	H	H	T	T	C	T	C
JAX00212403	18	15066011	1	T	C	T	T	T	C	T	C	C	T	T	H	C	T	C	C	C	T	T	T	T	T	T	T	C	T	T	T	C	T	C	T	H	T	T	T	C	C	T	H	H	C	T	T	T	T
JAX00452614	18	15077737	0	C	T	C	C	C	T	C	T	C	C	C	H	T	C	T	T	C	C	C	C	C	C	C	C	T	C	C	C	T	C	T	C	H	C	C	C	H	T	C	C	H	C	C	C	C	C
JAX00452617	18	15078852	0	T	C	T	T	T	C	T	T	T	T	T	T	C	T	T	T	T	T	T	T	T	T	T	T	T	T	T	T	T	T	H	T	H	T	T	T	T	C	T	T	T	T	T	T	T	T
JAX00452619	18	15081390	1	T	C	T	T	T	T	T	T	C	T	T	T	T	T	T	T	C	T	T	T	T	T	T	T	T	T	T	T	T	T	T	T	T	T	T	T	H	T	T	H	T	C	T	T	T	T
JAX00452620	18	15086951	1	C	A	C	C	C	C	C	A	C	C	C	H	C	C	A	A	C	C	C	C	C	C	C	C	A	C	C	C	A	C	H	C	C	C	C	C	H	C	C	C	H	C	C	C	C	C
JAX00452622	18	15089103	0	A	G	A	A	A	A	A	G	A	A	A	H	A	A	G	G	A	A	A	A	A	A	A	A	G	A	A	A	G	A	H	A	A	A	A	A	H	A	A	A	H	A	A	A	A	A
JAX00452623	18	15091481	1	T	C	T	T	T	T	T	C	T	T	T	H	T	T	C	C	T	T	T	T	T	T	T	T	C	T	T	T	C	T	H	T	T	T	T	T	H	T	T	T	H	T	T	T	T	T
JAX00080644	18	15093293	0	C	T	C	C	C	T	C	T	T	C	C	H	T	C	T	T	T	C	C	C	C	C	C	C	T	C	C	C	T	C	T	C	H	C	C	C	T	T	C	H	H	T	C	C	C	C
JAX00080645	18	15093722	1	G	T	G	G	G	T	G	T	T	G	G	H	T	G	T	T	T	G	G	G	G	G	G	G	T	G	G	G	T	G	T	G	H	G	G	G	T	T	G	H	H	T	G	G	G	G
JAX00452624	18	15094114	1	G	T	G	G	G	G	G	T	T	G	G	H	G	G	T	T	T	G	G	G	G	G	G	G	T	G	G	G	T	G	H	G	G	G	G	G	T	G	G	H	H	T	G	G	G	G
JAX00080646	18	15105347	1	G	A	G	G	G	A	G	G	G	G	G	G	A	G	G	G	G	G	G	G	G	G	G	G	G	G	G	G	G	G	H	G	H	G	G	G	G	A	G	G	G	G	G	G	G	G
JAX00452625	18	15113362	0	C	G	C	C	C	G	C	C	C	C	C	C	G	C	C	C	C	C	C	C	C	C	C	C	C	C	C	C	C	C	H	C	H	C	C	C	C	G	C	C	C	C	C	C	C	C
JAX00452627	18	15126581	1	T	C	C	T	C	C	T	T	T	T	T	T	C	T	T	T	T	T	C	C	T	C	C	H	T	C	T	T	T	T	H	T	C	T	T	C	T	C	T	H	T	T	T	C	T	C
JAX00080648	18	15140664	0	G	A	A	G	A	A	G	G	G	G	G	G	A	G	G	G	G	G	A	A	G	A	A	H	G	A	G	G	G	G	H	G	A	G	G	A	G	A	G	H	G	G	G	A	G	A
JAX00452628	18	15148469	0	T	C	T	T	T	T	T	C	C	T	T	H	T	T	C	C	C	T	T	T	T	T	T	T	C	T	T	T	C	T	H	T	T	T	T	T	C	T	T	H	H	C	T	T	T	T
JAX00452629	18	15150629	0	T	C	C	T	C	C	T	C	C	T	T	H	C	T	C	C	C	T	C	C	T	C	C	H	C	C	T	T	C	T	C	T	C	T	T	C	C	C	T	C	H	C	T	C	T	C
JAX00452630	18	15150833	1	G	A	G	G	G	G	G	G	A	G	G	G	G	G	G	G	A	G	G	G	G	G	G	G	G	G	G	G	G	G	G	G	G	G	G	G	H	G	G	H	G	A	G	G	G	G
JAX00452632	18	15157469	1	G	A	G	G	G	G	G	A	A	A	A	A	G	A	A	A	A	G	G	G	A	G	G	G	A	G	G	A	A	A	H	G	G	G	G	G	A	G	G	H	A	A	G	G	G	G
JAX00452633	18	15157578	1	C	T	C	C	C	C	C	T	T	C	C	H	C	C	T	T	T	C	C	C	C	C	C	C	T	C	C	C	T	C	H	C	C	C	C	C	T	C	C	H	H	T	C	C	C	C
JAX00212405	18	15167714	1	T	G	T	T	T	T	T	G	G	T	T	H	T	T	G	G	G	T	T	T	T	T	T	T	G	T	T	T	G	T	H	T	T	T	T	T	G	T	T	H	H	G	T	T	T	T
JAX00452635	18	15169788	1	C	T	C	C	C	C	C	C	C	T	T	H	C	T	C	C	C	C	C	C	T	C	C	C	C	C	C	T	C	T	C	C	C	C	C	C	C	C	C	C	H	C	C	C	C	C
JAX00080650	18	15175187	0	G	A	A	G	A	G	G	G	G	A	A	H	G	A	G	G	G	G	A	A	A	A	A	G	G	A	G	A	G	A	G	G	H	G	G	A	G	G	G	H	H	G	G	A	G	A
JAX00452637	18	15175383	0	C	T	T	C	T	T	C	T	T	T	T	T	T	T	T	T	T	C	T	T	T	T	T	H	T	T	C	T	T	T	T	C	T	C	C	T	T	T	C	T	T	T	C	T	C	T
JAX00080651	18	15179299	0	G	T	T	G	T	G	G	G	G	T	T	H	G	T	G	G	G	G	T	T	T	T	T	H	G	T	G	T	G	T	G	G	H	G	G	T	G	G	G	H	H	G	G	T	G	T
JAX00080652	18	15180245	0	C	T	T	C	T	C	C	C	C	T	T	H	C	T	C	C	C	C	T	T	T	T	T	H	C	T	C	T	C	T	C	C	H	C	C	T	C	C	C	H	H	C	C	T	C	T
JAX00452640	18	15184440	1	G	A	A	G	A	G	G	A	A	A	A	A	G	A	A	A	A	G	A	A	A	A	A	H	A	A	G	A	A	A	H	G	H	G	G	A	A	G	G	A	A	A	G	A	G	A
JAX00452643	18	15185723	1	C	T	T	C	T	T	C	C	C	T	T	H	T	T	C	C	C	C	T	T	T	T	T	H	C	T	C	T	C	T	H	C	T	C	C	T	C	T	C	H	H	C	C	T	C	T
JAX00080654	18	15217052	1	G	A	G	G	G	A	G	A	A	A	A	A	A	A	A	A	A	G	G	G	A	G	G	G	A	G	G	A	A	A	A	G	H	G	G	G	A	A	G	H	A	A	G	G	G	G
JAX00080655	18	15218412	0	A	G	A	A	A	G	A	G	G	G	G	G	G	G	G	G	G	A	A	A	G	A	A	A	G	A	A	G	G	G	G	A	H	A	A	A	G	G	A	H	G	G	A	A	A	A
JAX00452646	18	15233735	0	G	A	G	G	G	A	G	A	A	G	G	H	A	G	A	A	A	G	G	G	G	G	G	G	A	G	G	G	A	G	A	G	H	G	G	G	A	A	G	H	H	A	G	G	G	G
JAX00452647	18	15234470	1	A	G	A	A	A	G	A	G	G	A	A	H	G	A	G	G	G	A	A	A	A	A	A	A	G	A	A	A	G	A	G	A	H	A	A	A	G	G	A	H	H	G	A	A	A	A
JAX00080656	18	15250824	0	G	A	A	G	A	A	G	A	A	G	G	H	A	G	A	A	A	G	H	A	G	A	A	H	A	A	G	G	A	G	A	G	A	G	G	A	A	A	G	A	G	A	G	A	G	A
JAX00452652	18	15251194	1	T	C	T	T	T	T	T	C	C	T	T	H	T	T	C	C	C	T	T	T	T	T	T	T	C	T	T	T	C	T	H	T	T	T	T	T	C	T	T	H	H	C	T	T	T	T
JAX00080658	18	15253277	0	A	G	G	A	G	G	A	G	G	A	A	H	G	A	G	G	G	A	G	G	A	G	G	H	G	G	A	A	G	A	G	A	G	A	A	G	G	G	A	G	H	G	A	G	A	G
JAX00452653	18	15265829	1	A	T	T	A	T	T	A	T	T	A	A	H	T	A	T	T	T	A	T	T	A	T	T	H	T	T	A	A	T	A	T	A	T	A	A	T	T	T	A	T	H	T	A	T	A	T
JAX00452654	18	15275918	0	T	C	T	T	T	T	T	T	C	T	T	T	T	T	T	T	C	T	T	T	T	T	T	T	T	T	T	T	T	T	T	T	T	T	T	T	H	T	T	H	T	C	T	T	T	T
JAX00452655	18	15276697	0	T	G	T	T	T	T	T	G	T	T	T	H	T	T	G	G	T	T	T	T	T	T	T	T	G	T	T	T	G	T	H	T	T	T	T	T	H	T	T	T	H	T	T	T	T	T
JAX00452657	18	15280676	1	C	T	T	C	T	T	C	C	C	C	C	C	T	C	C	C	C	C	T	T	C	T	T	H	C	T	C	C	C	C	H	C	T	C	C	T	C	T	C	H	C	C	C	T	C	T
JAX00452660	18	15283603	0	G	C	C	G	C	C	G	C	C	G	G	H	C	G	C	C	C	G	C	C	G	C	C	H	C	C	G	H	C	G	C	G	C	G	G	C	C	C	G	C	H	C	G	C	G	C
JAX00452661	18	15283877	0	T	C	C	T	C	C	T	C	C	T	T	H	C	T	C	C	C	T	C	C	T	C	C	H	C	C	T	T	C	T	C	T	C	T	T	C	C	C	T	C	H	C	T	C	T	C
JAX00452662	18	15284009	0	G	A	G	G	G	G	G	A	A	G	G	H	G	G	A	A	A	G	G	G	G	G	G	G	A	G	G	G	A	G	H	G	G	G	G	G	A	G	G	H	H	A	G	G	G	G
JAX00080659	18	15284274	1	A	G	G	A	G	G	A	G	G	A	A	H	G	A	G	G	G	A	G	G	A	G	G	H	G	G	A	A	G	A	G	A	G	A	A	G	G	G	A	G	H	G	A	G	A	G
JAX00212408	18	15303755	0	G	A	G	G	G	G	G	A	G	G	G	H	G	G	A	A	G	G	G	G	G	G	G	G	A	G	G	G	A	G	A	G	G	G	G	G	H	G	G	G	H	G	G	G	G	G
JAX00080660	18	15308019	1	T	G	G	T	G	G	T	G	G	T	T	H	G	T	G	G	G	T	G	G	T	G	G	H	G	G	T	T	G	T	G	T	G	T	T	G	G	G	T	G	H	G	T	G	T	G
JAX00452664	18	15310005	1	G	A	G	G	G	G	G	A	G	G	G	H	G	G	A	A	G	G	G	G	G	G	G	G	A	G	G	G	A	G	H	G	G	G	G	G	H	G	G	G	H	G	G	G	G	G
JAX00452665	18	15316482	0	G	C	G	G	G	G	G	C	C	G	G	H	G	G	C	C	C	G	G	G	G	G	G	G	C	G	G	G	C	G	H	G	G	G	G	G	C	G	G	H	H	C	G	G	G	G
JAX00080663	18	15341589	1	T	C	T	T	T	T	T	C	C	T	T	H	T	T	C	C	C	T	T	T	T	T	T	T	C	T	T	T	C	T	H	T	T	T	T	T	C	T	T	H	H	C	T	T	T	T
JAX00452668	18	15346324	0	T	C	T	T	T	T	T	C	T	T	T	H	T	T	C	C	T	T	T	T	T	T	T	T	C	T	T	T	C	T	H	T	T	T	T	T	H	T	T	T	H	T	T	T	T	T
JAX00452671	18	15356901	1	C	G	C	C	C	C	C	G	G	C	C	H	C	C	G	G	G	C	C	C	C	C	C	C	G	C	C	C	G	C	H	C	C	C	C	C	G	C	C	H	H	G	C	C	C	C
JAX00080666	18	15377401	1	T	C	T	T	T	T	T	C	C	T	T	H	T	T	C	C	C	T	T	T	T	T	T	T	C	T	T	T	C	T	H	T	T	T	T	T	C	T	T	H	H	C	T	T	T	T
JAX00080667	18	15378233	1	A	G	A	A	A	A	A	G	G	A	A	H	A	A	G	G	G	A	A	A	A	A	A	A	G	A	A	A	G	A	H	A	A	A	A	A	G	A	A	H	H	G	A	A	A	A
JAX00452672	18	15389325	1	G	A	G	G	G	G	G	A	A	G	G	H	G	G	A	A	A	G	G	G	G	G	G	G	A	G	G	G	A	G	H	G	G	G	G	G	A	G	G	H	H	A	G	G	G	G
JAX00452673	18	15389368	1	C	T	C	C	C	C	C	T	T	C	C	H	C	C	T	T	T	C	C	C	C	C	C	C	T	C	C	C	T	C	H	C	C	C	C	C	T	C	C	H	H	T	C	C	C	C
JAX00452674	18	15391982	0	C	T	C	C	C	C	C	T	T	C	C	H	C	C	T	T	T	C	C	C	C	C	C	C	T	C	C	C	T	C	H	C	C	C	C	C	T	C	C	H	H	T	C	C	C	C
JAX00188490	18	15392766	1	C	T	T	C	T	T	T	T	T	T	T	T	T	T	T	T	T	C	T	T	T	T	T	T	T	T	C	T	T	T	T	T	T	T	C	T	T	T	C	T	T	T	T	T	T	T
JAX00080670	18	15420835	1	T	C	T	T	T	T	T	C	C	T	T	H	T	T	C	C	C	T	T	T	T	T	T	T	C	T	T	T	C	T	H	T	T	T	T	T	C	T	T	H	H	C	T	T	T	T
JAX00452676	18	15423589	0	C	G	C	C	C	C	C	G	C	C	C	H	C	C	G	G	C	C	C	C	C	C	C	C	G	C	C	C	G	C	H	C	C	C	C	C	H	C	C	C	H	C	C	C	C	C
JAX00452679	18	15427246	1	C	T	C	C	C	C	C	C	T	C	C	C	C	C	C	C	T	C	C	C	C	C	C	C	C	C	C	C	C	C	C	C	C	C	C	C	H	C	C	H	C	T	C	C	C	C
JAX00080671	18	15458323	1	T	G	T	T	T	T	T	G	G	T	T	H	T	T	G	G	G	T	T	T	T	T	T	T	G	T	T	T	G	T	H	T	T	T	T	T	G	T	T	H	H	G	T	T	T	T
JAX00080673	18	15459908	1	C	T	C	C	C	C	C	C	T	C	C	C	C	C	C	C	T	C	C	C	C	C	C	C	C	C	C	C	C	C	C	C	C	C	C	C	H	C	C	H	C	T	C	C	C	C
JAX00452680	18	15461776	1	G	A	G	G	G	G	G	G	A	G	G	G	G	G	G	G	A	G	G	G	G	G	G	G	G	G	G	G	G	G	G	G	G	G	G	G	H	G	G	H	G	A	G	G	G	G
JAX00452681	18	15461994	0	A	G	A	A	A	A	A	G	A	A	A	H	A	A	G	G	A	A	A	A	A	A	A	A	G	A	A	A	G	A	H	A	A	A	A	A	H	A	A	A	H	A	A	A	A	A
JAX00452682	18	15481934	0	T	C	T	T	T	T	T	C	T	T	T	H	T	T	C	C	T	T	T	T	T	T	T	T	C	T	T	T	C	T	H	T	T	T	T	T	H	T	T	T	H	T	T	T	T	T
JAX00452684	18	15482220	1	A	G	A	A	A	A	A	G	G	A	A	H	A	A	G	G	A	A	A	A	A	A	A	A	G	A	A	A	G	A	H	A	A	A	A	A	G	A	A	H	H	G	A	A	A	A
JAX00452685	18	15541332	0	A	G	A	A	A	A	A	G	A	A	H	H	A	A	G	G	A	A	A	A	A	A	A	A	G	A	A	A	G	A	H	A	A	A	A	A	H	A	A	A	H	A	A	A	A	A
JAX00080677	18	15542918	1	C	T	T	C	T	C	C	C	C	C	C	C	C	C	C	C	T	C	T	T	C	T	T	H	C	T	C	C	C	C	C	C	H	C	C	T	C	C	C	H	C	C	C	T	C	T
JAX00452691	18	15547393	0	A	G	A	A	A	A	A	A	G	A	A	A	A	A	A	A	A	H	A	A	A	A	A	A	A	A	A	A	A	A	A	A	A	A	A	A	G	A	A	G	A	G	A	A	A	A
JAX00452692	18	15548744	1	T	C	T	T	T	T	T	C	T	T	T	H	T	T	C	C	T	T	T	T	T	T	T	T	C	T	T	T	C	T	H	T	T	T	T	T	H	T	T	T	H	T	T	T	T	T
JAX00452694	18	15552599	0	T	A	T	T	T	T	T	A	A	T	T	H	T	T	A	A	T	T	T	T	T	T	T	T	A	T	T	T	A	T	H	T	T	T	T	T	A	T	T	H	H	A	T	T	T	T
JAX00452696	18	15569597	1	C	T	T	C	T	C	C	C	C	C	C	C	C	C	C	C	T	C	T	T	C	T	T	H	C	T	C	C	C	C	C	C	H	C	C	T	C	C	C	H	C	C	C	T	C	T
JAX00452698	18	15570871	0	T	C	C	T	C	T	T	C	T	T	T	H	T	T	C	C	C	T	C	C	T	C	C	H	C	C	T	T	C	T	H	T	H	T	T	C	H	T	T	H	H	T	T	C	T	C
JAX00452699	18	15570893	0	A	G	G	A	G	A	A	G	A	A	A	H	A	A	G	G	G	A	G	G	A	G	G	H	G	G	A	A	G	A	H	A	H	A	A	G	H	A	A	H	G	A	A	G	A	G
JAX00452700	18	15576123	0	T	C	C	T	C	T	T	C	C	T	T	H	T	T	C	C	C	T	C	C	T	C	C	H	C	C	T	T	C	T	H	T	H	T	T	C	C	T	T	C	H	C	T	C	T	C
JAX00452701	18	15576170	0	C	G	C	C	C	C	C	G	G	C	C	H	C	C	G	G	C	C	C	C	C	C	C	C	G	C	C	C	G	C	H	C	C	C	C	C	G	C	C	H	H	G	C	C	C	C
JAX00080680	18	15576380	0	A	G	G	A	G	A	A	A	A	A	A	A	A	A	A	A	G	A	G	G	A	G	G	H	A	G	A	A	A	A	A	A	H	A	A	G	A	A	A	H	A	A	A	G	A	G
JAX00452702	18	15576989	1	A	C	A	A	A	A	A	C	A	A	A	H	A	A	C	C	A	A	A	A	A	A	A	A	C	A	A	A	C	A	H	A	A	A	A	A	H	A	A	A	H	A	A	A	A	A
JAX00080681	18	15582427	0	A	G	G	A	G	A	A	G	G	A	A	H	A	A	G	G	G	A	G	G	A	G	G	H	G	G	A	A	G	A	H	A	H	A	A	G	G	A	A	G	H	G	A	G	A	G
JAX00452703	18	15585409	1	G	A	A	G	A	G	G	G	G	G	G	G	G	G	G	G	A	G	A	A	G	A	A	H	G	A	G	G	G	G	G	G	H	G	G	A	G	G	G	H	G	G	G	A	G	A
JAX00452704	18	15586210	0	C	T	C	C	C	C	C	C	T	C	C	C	C	C	C	C	C	C	C	C	C	C	C	C	C	C	C	C	C	C	C	C	C	C	C	C	H	C	C	H	C	T	C	C	C	C
JAX00452705	18	15595803	1	C	T	C	C	C	T	C	C	C	C	C	C	T	C	C	C	C	C	C	C	C	C	C	C	C	C	C	C	C	C	H	C	H	C	C	C	C	T	C	C	C	C	C	C	C	C
JAX00452706	18	15596423	1	C	T	C	C	C	C	C	T	C	C	C	H	C	C	T	T	C	C	C	C	C	C	C	C	T	C	C	C	T	C	H	C	C	C	C	C	H	C	C	C	H	C	C	C	C	C
JAX00452708	18	15598287	0	T	C	T	T	T	C	T	C	C	T	T	H	C	T	C	C	T	H	T	T	T	T	T	T	C	T	T	T	C	T	C	T	H	T	T	T	C	C	T	H	H	C	T	T	T	T
JAX00080684	18	15622022	1	G	T	G	G	G	T	G	G	G	G	G	G	T	G	G	G	G	G	G	G	G	G	G	G	G	G	G	G	G	G	H	G	H	G	G	G	G	T	G	G	G	G	G	G	G	G
JAX00080685	18	15622067	0	C	T	C	C	C	T	C	C	C	C	C	C	T	C	C	C	C	C	C	C	C	C	C	C	C	C	C	C	C	C	H	C	H	C	C	C	C	T	C	C	C	C	C	C	C	C
JAX00452709	18	15622117	0	C	T	C	C	C	C	C	T	T	C	C	T	C	C	T	T	C	C	C	C	C	C	C	C	T	C	C	C	T	C	H	C	C	C	C	C	T	C	C	H	H	T	C	C	C	C
JAX00452710	18	15623296	0	T	C	T	T	T	T	T	T	C	T	T	T	T	T	T	T	T	T	T	T	T	T	T	T	T	T	T	T	T	T	T	T	T	T	T	T	H	T	T	H	T	C	T	T	T	T
JAX00452711	18	15638017	1	C	A	C	C	C	C	C	C	A	C	C	C	C	C	C	C	C	C	C	C	C	C	C	C	C	C	C	C	C	C	C	C	C	C	C	C	H	C	C	H	C	A	C	C	C	C
JAX00452712	18	15649292	0	G	A	G	G	G	G	G	G	A	G	G	G	G	G	G	G	G	G	G	G	G	G	G	G	G	G	G	G	G	G	G	G	G	G	G	G	H	G	G	A	G	A	G	G	G	G
JAX00452713	18	15649928	1	C	T	C	C	C	C	C	C	C	T	T	H	C	T	C	C	C	C	C	C	T	C	C	C	C	C	C	T	C	T	C	C	C	C	C	C	C	C	C	C	H	C	C	C	C	C
JAX00452714	18	15650076	0	T	A	T	T	T	T	T	T	A	T	T	T	T	T	T	T	T	T	T	T	T	T	T	T	T	T	T	T	T	T	T	T	T	T	T	T	H	T	T	H	T	A	T	T	T	T
JAX00452715	18	15655593	0	G	T	G	G	G	G	G	T	G	G	G	H	G	G	T	T	G	G	G	G	G	G	G	G	T	G	G	G	T	G	H	G	G	G	G	G	H	G	G	G	H	G	G	G	G	G
JAX00080687	18	15656359	1	T	C	T	T	T	T	T	C	T	T	T	H	T	T	C	C	T	T	T	T	T	T	T	T	C	T	T	T	C	T	H	T	T	T	T	T	H	T	T	T	H	T	T	T	T	T
JAX00452718	18	15674281	1	G	A	G	G	G	G	G	A	G	A	A	A	G	A	A	A	G	G	G	G	A	G	G	G	A	G	G	A	A	A	H	G	G	G	G	G	H	G	G	G	A	G	G	G	G	G
JAX00452719	18	15677655	0	C	T	C	C	C	C	C	T	C	C	C	H	C	C	T	T	C	C	C	C	C	C	C	C	T	C	C	C	T	C	H	C	C	C	C	C	H	C	C	C	H	C	C	C	C	C
JAX00452722	18	15679456	0	C	T	C	C	C	C	C	T	T	C	H	H	C	C	T	T	C	C	C	C	C	C	C	C	T	C	C	C	T	C	H	C	C	C	C	C	T	C	C	H	H	T	C	C	C	C
JAX00452723	18	15680117	0	C	T	C	C	C	C	C	C	T	T	T	H	C	T	C	C	C	C	C	C	T	C	C	C	C	C	C	T	C	T	C	C	C	C	C	C	H	C	C	H	H	T	C	C	C	C
JAX00452724	18	15687166	1	C	T	C	C	C	C	C	C	C	T	T	H	C	T	C	C	C	C	C	C	T	C	C	C	C	C	C	T	C	T	C	C	C	C	C	C	C	C	C	C	H	C	C	C	C	C
JAX00452726	18	15691012	1	G	A	G	G	G	G	G	A	A	G	G	H	G	G	A	A	G	G	G	G	G	G	G	G	A	G	G	G	A	G	H	G	G	G	G	G	A	G	G	H	H	A	G	G	G	G
JAX00452727	18	15691555	0	C	T	C	C	C	C	C	T	C	C	C	H	C	C	T	T	C	C	C	C	C	C	C	C	T	C	C	C	T	C	H	C	C	C	C	C	H	C	C	C	H	C	C	C	C	C
JAX00452728	18	15692215	0	T	G	T	T	T	T	T	G	G	T	T	H	T	T	G	G	T	T	T	T	T	T	T	T	G	T	T	T	G	T	H	T	T	T	T	T	G	T	T	H	H	G	T	T	T	T
JAX00080691	18	15704409	1	T	A	T	T	T	T	T	A	A	A	A	A	T	A	A	A	T	T	T	T	A	T	T	T	A	T	T	A	A	A	H	T	T	T	T	T	A	T	T	H	A	A	T	T	T	T
JAX00452729	18	15706192	0	T	G	T	T	T	T	T	T	G	T	T	T	T	T	T	T	T	T	T	T	T	T	T	T	T	H	H	H	T	T	T	T	T	T	T	T	G	T	T	H	T	G	T	T	T	T
JAX00212417	18	15715529	1	G	A	G	G	G	G	G	G	A	G	G	G	G	G	G	G	G	G	G	G	G	G	G	G	G	G	G	G	G	G	G	G	G	G	G	G	H	G	G	H	G	A	G	G	G	G
JAX00212418	18	15715667	0	A	C	A	A	A	A	A	C	C	A	A	H	A	A	C	C	A	A	A	A	A	A	A	A	C	A	A	A	C	A	H	A	A	A	A	A	C	A	A	H	H	C	A	A	A	A
JAX00080692	18	15722098	1	C	T	T	C	T	C	C	C	C	C	C	C	C	C	C	C	T	C	T	T	C	T	T	H	C	T	C	C	C	C	C	C	H	C	C	T	C	C	C	H	C	C	C	T	C	T
JAX00452731	18	15749607	0	A	C	A	A	A	A	A	C	C	A	A	H	A	A	C	C	A	A	A	A	A	A	A	A	C	A	A	A	C	A	H	A	A	A	A	A	C	A	A	H	H	C	A	A	A	A
JAX00452733	18	15758180	1	A	G	A	A	A	A	A	A	A	G	G	H	A	G	A	A	A	A	A	A	G	A	A	A	A	A	A	G	A	G	A	A	A	A	A	A	A	A	A	A	H	A	A	A	A	A
JAX00452735	18	15761340	1	G	T	G	G	G	G	G	G	T	G	G	G	G	G	G	G	G	G	G	G	G	G	G	G	G	G	G	G	G	G	G	G	G	G	G	G	H	G	G	H	G	T	G	G	G	G
JAX00452737	18	15764699	0	A	T	A	A	A	A	A	A	A	T	T	H	A	T	A	A	A	A	A	A	T	A	A	A	A	A	A	T	A	T	A	A	A	A	A	A	A	A	A	A	H	A	A	A	A	A
JAX00452739	18	15767754	1	A	G	A	A	A	A	A	G	A	A	A	H	A	A	G	G	A	A	A	A	A	A	A	A	G	A	A	A	G	A	H	A	A	A	A	A	H	A	A	A	H	A	A	A	A	A
JAX00452741	18	15777168	1	A	G	A	A	A	A	A	A	G	A	A	A	A	A	A	A	A	A	A	A	A	A	A	A	A	A	A	A	A	A	A	A	A	A	A	A	H	A	A	H	A	G	A	A	A	A
JAX00452743	18	15779316	0	T	C	T	T	T	T	T	C	T	T	T	H	T	T	C	C	T	T	T	T	T	T	T	T	C	T	T	T	C	T	H	T	T	T	T	T	H	T	T	T	H	T	T	T	T	T
JAX00452744	18	15779639	0	G	A	G	G	G	G	G	A	A	G	G	H	G	G	A	A	G	G	G	G	G	G	G	G	A	G	G	G	A	G	H	G	G	G	G	G	A	G	G	H	H	A	G	G	G	G
JAX00080698	18	15819542	1	A	G	A	A	A	A	A	G	G	A	A	H	A	A	G	G	A	A	A	A	A	A	A	A	G	A	A	A	G	A	H	A	A	A	A	A	G	A	A	H	H	G	A	A	A	A
JAX00080699	18	15824349	0	G	C	G	G	G	G	G	C	C	G	G	H	G	G	C	C	G	G	G	G	G	G	G	G	C	G	G	G	C	G	H	G	G	G	G	G	C	G	G	H	H	C	G	G	G	G
JAX00080700	18	15835598	1	G	C	G	G	G	G	G	C	C	G	G	H	G	G	C	C	G	G	G	G	G	G	G	G	C	G	G	G	C	G	H	G	G	G	G	G	C	G	G	H	H	C	G	G	G	G
JAX00452746	18	15845297	0	T	C	T	T	T	T	T	C	C	T	T	H	T	T	C	C	T	T	T	T	T	T	T	T	C	T	T	T	C	T	H	T	T	T	T	T	C	T	T	H	H	C	T	T	T	T
JAX00080702	18	15861070	1	G	C	G	G	G	G	G	G	C	G	G	G	G	G	G	G	G	G	G	G	G	G	G	G	G	G	G	G	G	G	G	G	G	G	G	G	H	G	G	H	G	C	G	G	G	G
JAX00452749	18	15869350	0	A	G	A	A	A	A	A	G	A	A	A	A	A	A	G	G	A	A	A	A	A	A	A	A	G	A	A	A	G	A	H	A	A	A	A	A	H	A	A	A	H	A	A	A	A	A
JAX00452750	18	15883566	0	A	G	A	A	A	A	A	A	A	G	G	G	A	G	A	A	A	A	A	A	G	A	A	A	A	A	A	G	A	G	A	A	A	A	A	A	A	A	A	A	G	A	A	A	A	A
JAX00212419	18	15887392	0	A	C	A	A	A	A	A	C	C	A	A	H	A	A	C	C	A	A	A	A	A	A	A	A	C	A	A	A	C	A	H	A	A	A	A	A	C	A	A	H	H	C	A	A	A	A
JAX00452752	18	15888444	0	C	A	C	C	C	C	C	C	C	A	A	A	C	A	C	C	C	C	C	C	A	C	C	C	C	C	C	A	C	A	C	C	C	C	C	C	C	C	C	C	A	C	C	C	C	C
JAX00080706	18	15905826	0	G	A	G	G	G	G	G	A	A	A	A	A	G	A	A	A	G	G	G	G	A	G	G	G	A	G	G	A	A	A	H	G	G	G	G	G	A	G	G	H	A	A	G	G	G	G
JAX00452754	18	15915420	1	T	G	T	T	T	T	T	G	G	G	G	G	T	G	G	G	T	T	T	T	G	T	T	T	G	T	T	G	G	G	H	T	T	T	T	T	G	T	T	H	G	G	T	T	T	T
JAX00452756	18	15924852	1	G	A	G	G	G	G	G	G	G	A	A	A	G	A	G	G	G	G	G	G	A	G	G	G	G	G	G	A	G	A	G	G	G	G	G	G	G	G	G	G	H	G	G	G	G	G
JAX00452757	18	15924967	1	C	T	C	C	C	C	C	T	T	T	T	T	C	T	T	T	C	C	C	C	T	C	C	C	T	C	C	T	T	T	H	C	C	C	C	C	T	C	C	H	T	T	C	C	C	C
JAX00452759	18	15940963	0	C	T	C	C	C	C	C	T	T	C	C	C	C	C	T	T	C	C	C	C	C	C	C	C	T	C	C	C	T	C	H	C	C	C	C	C	T	C	C	H	H	T	C	C	C	C
JAX00452761	18	15956813	1	A	G	A	A	A	A	A	G	A	A	A	A	A	A	G	G	A	A	A	A	A	A	A	A	G	A	A	A	G	A	H	A	A	A	A	A	H	A	A	A	H	A	A	A	A	A
JAX00452762	18	15956848	0	A	G	G	A	G	A	A	A	A	G	G	G	A	G	A	A	G	A	G	G	G	G	G	H	A	G	A	G	A	G	A	A	H	A	A	G	A	A	A	H	H	A	A	G	A	G
JAX00452763	18	15957167	0	T	C	C	T	C	T	T	T	T	T	T	T	T	T	T	T	C	T	C	C	T	C	C	H	T	C	T	T	T	T	T	T	H	T	T	C	T	T	T	H	T	T	T	C	T	C
JAX00452766	18	15963141	1	G	A	A	G	A	G	G	G	G	G	G	G	G	G	G	G	A	G	A	A	G	A	A	H	G	A	G	G	G	G	G	G	H	G	G	A	G	G	G	H	G	G	G	A	G	A
JAX00452769	18	15964527	0	G	T	G	G	G	G	G	G	G	T	H	T	G	T	G	G	G	G	G	G	T	G	G	G	G	G	G	T	G	T	G	G	G	G	G	G	G	G	G	G	H	G	G	G	G	G
JAX00452771	18	15969806	1	G	T	T	G	T	G	G	T	T	T	T	T	G	T	T	T	T	G	T	T	T	T	T	H	T	T	G	T	T	T	H	G	H	G	G	T	T	G	G	T	T	T	G	T	G	T
JAX00080710	18	15972961	1	T	G	G	T	G	T	T	G	G	G	G	G	T	G	G	G	G	T	G	G	G	G	G	H	G	G	T	G	G	G	H	T	H	T	T	G	G	T	T	G	G	G	T	G	T	G
JAX00452776	18	15973372	1	T	G	G	T	G	T	T	T	T	G	G	G	T	G	T	T	G	T	G	G	G	G	G	H	T	G	T	G	T	G	T	T	H	T	T	G	T	T	T	H	H	T	T	G	T	G
JAX00452777	18	15973419	0	C	G	G	C	G	C	C	C	G	G	G	G	C	G	C	C	G	C	G	G	G	G	G	H	C	G	C	G	C	G	C	C	H	C	C	G	H	C	C	G	H	G	C	G	C	G
JAX00452779	18	15975267	0	G	A	G	G	G	G	G	G	A	G	G	G	G	G	G	G	G	G	G	G	G	G	G	G	G	G	G	G	G	G	G	G	G	G	G	G	H	G	G	H	G	A	G	G	G	G
JAX00452780	18	15975410	1	G	A	G	G	G	G	G	A	G	A	A	A	G	A	A	A	G	G	G	G	A	G	G	G	A	G	G	A	A	A	H	G	G	G	G	G	H	G	G	G	A	G	G	G	G	G
JAX00452782	18	15976435	1	G	A	A	G	A	G	G	G	G	A	A	A	G	A	G	G	A	G	A	A	A	A	A	H	G	A	G	A	G	A	G	G	H	G	G	A	G	G	G	H	H	G	G	A	G	A
JAX00080711	18	15978039	0	G	A	A	G	A	G	G	A	A	A	A	A	G	A	A	A	A	G	A	A	A	A	G	H	A	A	G	A	A	A	H	G	H	G	G	A	A	G	G	A	A	A	G	A	G	A
JAX00452785	18	15986294	0	A	G	G	A	G	A	A	G	G	G	G	G	A	G	G	G	G	A	G	G	G	G	A	H	G	H	A	G	G	G	H	A	H	A	A	G	G	A	A	G	G	G	A	G	A	G
JAX00452786	18	16001585	0	A	G	A	A	A	A	A	G	G	A	A	A	A	A	G	G	A	A	A	A	A	A	A	A	G	A	A	A	G	A	G	A	A	A	A	A	G	A	A	H	H	G	A	A	A	A
JAX00080714	18	16017807	0	T	C	T	T	T	T	T	C	T	T	T	T	T	T	C	C	T	T	T	T	T	T	T	T	C	T	T	T	C	T	H	T	T	T	T	T	H	T	T	T	H	T	T	T	T	T
JAX00212426	18	16036693	1	T	A	T	T	T	T	T	A	A	T	T	T	T	T	A	A	T	T	T	T	T	T	T	T	A	T	T	T	A	T	H	T	T	T	T	T	A	T	T	H	H	A	T	T	T	T
JAX00212427	18	16036748	1	T	G	T	T	T	T	T	G	G	T	T	T	T	T	G	G	T	T	T	T	T	T	T	T	G	T	T	T	G	T	H	T	T	T	T	T	G	T	T	H	H	G	T	T	T	T
JAX00452788	18	16065735	0	T	C	T	T	T	T	T	C	C	C	C	C	T	C	C	C	T	T	T	T	C	T	T	T	C	T	T	C	C	C	H	T	T	T	T	T	C	T	T	H	C	C	T	T	T	T
JAX00452789	18	16066142	0	G	A	G	G	G	G	G	A	A	G	G	G	G	G	A	A	G	G	G	G	G	G	G	G	A	G	G	G	A	G	H	G	G	G	G	G	A	G	G	H	H	A	G	G	G	G
JAX00452791	18	16073964	0	C	T	C	C	C	C	C	T	C	C	C	C	C	C	T	T	C	C	C	C	C	C	C	C	T	C	C	C	T	C	H	C	C	C	C	C	H	C	C	C	H	C	C	C	C	C
JAX00452792	18	16075040	0	T	C	T	T	T	T	T	C	C	T	T	T	T	T	H	C	T	T	T	T	T	T	T	T	C	T	T	T	C	T	H	T	T	T	T	T	C	T	T	H	H	C	T	T	T	T
JAX00452793	18	16075834	1	G	T	G	G	G	G	G	G	G	T	T	T	G	T	G	G	G	G	G	G	T	G	G	G	G	G	G	T	G	T	G	G	G	G	G	G	G	G	G	G	H	G	G	G	G	G
JAX00452794	18	16081179	0	G	T	G	G	G	G	G	G	G	T	H	H	G	H	G	G	G	G	G	G	H	G	G	G	G	G	G	T	G	T	G	G	G	G	G	G	G	G	G	G	H	G	G	G	G	G
JAX00452795	18	16081320	0	C	T	C	C	C	C	C	T	T	C	C	C	C	C	T	T	C	C	C	C	C	C	C	C	T	C	C	C	T	C	H	C	C	C	C	C	T	C	C	H	H	T	C	C	C	C
JAX00080719	18	16109708	1	G	C	G	G	G	G	G	G	C	C	C	C	G	C	G	G	G	G	G	G	C	G	G	G	G	G	G	C	G	C	G	G	G	G	G	G	H	G	G	H	H	C	G	G	G	G
JAX00452799	18	16109877	1	C	T	C	C	C	C	C	T	C	T	T	T	C	T	T	T	C	C	C	C	T	C	C	C	T	C	C	T	T	T	H	C	C	C	C	C	H	C	C	C	T	C	C	C	C	C
JAX00080721	18	16109970	1	C	T	C	C	C	C	C	T	T	T	T	T	C	T	T	T	C	C	C	C	T	C	C	C	T	C	C	T	T	T	H	C	C	C	C	C	T	C	C	H	T	T	C	C	C	C
JAX00452800	18	16110198	0	G	A	G	G	G	G	G	G	G	A	A	A	G	A	G	G	G	G	G	G	A	G	G	G	G	G	G	A	G	A	G	G	G	G	G	G	G	G	G	G	H	G	G	G	G	G
JAX00452802	18	16112400	1	T	C	T	T	T	T	T	T	C	C	C	C	T	C	T	T	T	T	T	T	C	T	T	T	T	T	T	C	T	C	T	T	T	T	T	T	H	T	T	H	H	C	T	T	T	T
JAX00212429	18	16115818	0	T	C	T	T	T	T	T	C	C	C	C	C	T	C	C	C	T	T	T	T	C	T	T	T	C	T	T	C	C	C	H	T	T	T	T	T	C	T	T	H	C	C	T	T	T	T
JAX00452804	18	16123451	0	G	A	G	G	G	G	G	G	A	G	G	G	G	G	G	G	G	G	G	G	G	G	G	G	G	G	G	G	G	G	G	G	G	G	G	G	H	G	G	G	G	H	G	G	G	G
JAX00452808	18	16138704	0	A	T	A	A	A	A	A	A	T	T	T	T	A	T	A	A	A	A	A	A	T	A	A	A	A	A	A	T	A	T	A	A	A	A	A	A	H	A	A	T	H	T	A	A	A	A
JAX00080722	18	16138860	1	T	G	T	T	T	T	T	G	G	G	G	G	T	G	G	G	T	T	T	T	G	T	T	T	G	T	T	G	G	G	H	T	T	T	T	T	G	T	T	T	G	G	T	T	T	T
JAX00452809	18	16138890	0	G	A	G	G	G	G	G	G	G	A	A	A	G	A	G	G	G	G	G	G	A	G	G	G	G	G	G	A	G	A	G	G	G	G	G	G	G	G	G	H	H	G	G	G	G	G
JAX00080723	18	16139462	1	G	C	G	G	G	G	G	C	C	C	C	C	G	C	C	C	G	G	G	G	C	G	G	G	C	G	G	C	C	C	H	G	G	G	G	G	C	G	G	G	C	C	G	G	G	G
JAX00452810	18	16139660	1	C	T	C	C	C	C	C	C	C	T	T	T	C	T	C	C	C	C	C	C	T	C	C	C	C	C	C	T	C	T	C	C	C	C	C	C	C	C	C	C	H	C	C	C	C	C
JAX00212430	18	16141056	1	C	T	C	C	C	C	C	C	T	T	T	T	C	T	C	C	C	C	C	C	T	C	C	C	C	C	C	T	C	T	C	C	C	C	C	C	H	C	C	C	H	T	C	C	C	C
JAX00452811	18	16141184	0	T	C	T	T	T	T	T	C	C	C	C	C	T	C	C	C	T	T	T	T	C	T	T	T	C	T	T	C	C	C	H	T	T	T	T	T	C	T	T	T	C	C	T	T	T	T
JAX00452812	18	16150521	0	A	C	A	A	A	A	A	C	A	A	H	A	A	A	C	C	A	A	A	A	A	A	A	A	C	A	A	A	C	A	H	A	A	A	A	A	H	A	A	A	H	A	A	A	A	A
JAX00452814	18	16167001	1	C	G	C	C	C	C	C	C	G	C	C	C	C	C	C	C	C	C	C	C	C	C	C	C	C	C	C	C	C	C	C	C	C	C	C	C	H	C	C	H	C	G	C	C	C	C
JAX00452815	18	16169369	1	T	A	A	T	A	T	T	A	A	T	T	T	T	T	A	A	A	T	A	A	T	A	T	H	A	A	T	T	A	T	H	T	H	H	T	A	A	T	T	A	H	A	T	A	T	A
JAX00452817	18	16171419	1	T	C	C	T	C	T	T	C	C	C	C	C	T	C	C	C	C	T	C	C	C	C	T	H	C	C	T	C	C	C	H	T	H	H	T	C	C	T	T	C	C	C	T	C	T	C
JAX00452818	18	16172240	0	T	G	T	T	T	T	T	T	G	T	T	T	T	T	T	T	T	T	T	T	T	T	T	T	T	T	T	T	T	T	T	T	T	T	T	T	H	T	T	H	T	G	T	T	T	T
JAX00080725	18	16178779	1	G	T	T	G	T	G	G	G	G	G	G	G	G	G	G	G	T	G	T	T	G	T	G	H	G	T	G	G	G	G	G	G	H	H	G	T	G	G	G	H	G	G	G	T	G	T
JAX00452823	18	16187245	1	T	G	T	T	T	T	T	T	T	G	G	G	T	G	T	T	T	T	T	T	G	T	T	T	T	T	T	G	T	G	T	T	T	T	T	T	T	T	T	T	H	T	T	T	T	T
JAX00452824	18	16187421	1	A	G	A	A	A	A	A	G	G	A	A	A	A	A	G	G	A	A	A	A	A	A	A	A	G	A	A	A	G	A	H	A	A	A	A	A	G	A	A	H	H	G	A	A	A	A
JAX00452825	18	16188012	1	A	G	G	A	G	A	A	A	A	G	G	G	A	G	A	A	G	A	G	G	G	G	A	H	A	G	A	G	A	G	A	A	H	H	A	G	A	A	A	H	H	A	A	G	A	G
JAX00452827	18	16191909	0	T	A	A	T	A	T	T	A	T	T	T	T	T	T	A	A	A	T	A	A	T	A	T	H	A	A	T	T	A	T	H	T	H	H	T	A	H	T	T	H	H	T	T	A	T	A
JAX00452828	18	16192151	0	C	A	C	C	C	C	C	A	C	C	C	C	C	C	A	A	C	C	C	C	C	C	C	C	A	C	C	C	A	C	H	C	C	C	C	C	H	C	C	C	H	C	C	C	C	C
JAX00452829	18	16192446	1	A	G	G	A	G	A	A	A	A	A	A	A	A	A	A	A	G	A	G	G	A	G	A	H	A	G	A	A	A	A	A	A	H	H	A	G	A	A	A	H	A	A	A	G	A	G
JAX00452830	18	16193821	0	T	C	T	T	T	T	T	T	C	C	C	C	T	C	T	T	T	T	T	T	C	T	T	T	T	T	T	C	T	C	T	T	T	T	T	T	H	T	T	H	H	C	T	T	T	T
JAX00452831	18	16201003	1	G	A	A	G	A	G	G	G	G	A	A	A	G	A	G	G	A	G	A	A	A	A	G	H	G	A	G	A	G	A	G	G	H	H	G	A	G	G	G	H	H	G	G	A	G	A
JAX00452832	18	16201464	1	A	C	C	A	C	A	A	C	A	C	C	C	A	C	C	C	C	A	C	C	C	C	A	H	C	C	A	C	C	C	H	A	H	H	A	C	H	A	A	H	C	A	A	C	A	C
JAX00080728	18	16210547	1	C	T	T	C	T	C	C	C	T	T	T	T	C	T	C	C	T	C	T	T	T	T	C	H	C	T	C	T	C	T	C	C	H	H	C	T	H	C	C	T	H	T	C	T	C	T
JAX00080730	18	16211157	0	C	A	A	C	A	C	C	C	A	A	A	A	C	A	C	C	A	C	A	A	A	A	C	H	C	A	C	A	C	A	C	C	H	H	C	A	H	C	C	A	H	A	C	A	C	A
JAX00452833	18	16225605	0	T	A	A	T	A	T	T	T	T	A	A	A	T	A	T	T	A	T	A	A	A	A	T	H	T	A	T	A	T	A	T	T	H	H	T	A	T	T	T	H	H	T	T	A	T	A
JAX00452834	18	16237060	0	A	G	A	A	A	A	A	G	A	A	A	A	A	A	G	G	A	A	A	A	A	A	A	A	G	A	A	A	G	A	H	A	A	A	A	A	H	A	A	A	H	A	A	A	A	A
JAX00452835	18	16242007	0	C	T	C	C	C	C	C	C	C	T	T	T	C	T	C	C	C	C	C	C	T	C	C	C	C	C	C	T	C	T	C	C	C	C	C	C	C	C	C	C	H	C	C	C	C	C
JAX00452836	18	16242048	0	C	G	G	C	G	C	C	G	G	G	G	G	C	G	G	G	G	C	G	G	G	G	C	H	G	G	C	G	G	G	H	C	H	H	C	G	G	C	C	G	G	G	C	G	C	G
JAX00452837	18	16242111	1	C	G	C	C	C	C	C	C	C	G	G	G	C	G	C	C	C	C	C	C	G	C	C	C	C	C	C	G	C	G	C	C	C	C	C	C	C	C	C	C	H	C	C	C	C	C
JAX00452838	18	16242139	0	C	T	C	C	C	C	C	T	C	T	H	T	C	T	T	T	C	C	C	C	T	C	C	C	T	C	C	T	T	T	H	C	C	C	C	C	H	C	C	C	T	C	C	C	C	C
JAX00452839	18	16246803	1	A	G	G	A	G	A	A	A	G	G	G	G	A	G	A	A	G	A	G	G	G	G	A	H	A	G	A	G	A	G	A	A	H	H	A	G	H	A	A	G	H	G	A	G	A	G
JAX00452841	18	16248184	0	C	T	T	C	T	C	C	T	T	T	T	T	C	T	T	T	T	C	T	T	T	T	C	H	T	T	C	T	T	T	H	C	H	H	C	T	T	C	C	T	T	T	C	T	C	T
JAX00452843	18	16258243	1	C	T	C	C	C	C	C	C	C	T	T	T	C	T	C	C	C	C	C	C	T	C	C	C	C	C	C	T	C	T	C	C	C	C	C	C	C	C	C	C	H	C	C	C	C	C
JAX00452844	18	16258739	1	A	G	G	A	G	A	A	A	A	A	A	A	A	A	A	A	G	A	G	G	A	G	A	H	A	G	A	A	A	A	A	A	H	H	A	G	A	A	A	H	A	A	A	G	A	G
JAX00080732	18	16265994	0	T	A	A	T	A	T	T	A	T	T	T	T	T	T	A	A	A	T	A	A	T	A	T	H	A	A	T	T	A	T	H	T	H	H	T	A	H	T	T	H	H	T	T	A	T	A
JAX00452849	18	16266340	0	A	G	A	A	A	A	A	G	A	A	A	A	A	A	H	H	A	H	A	A	A	A	A	A	G	H	A	A	G	A	H	A	A	A	A	A	A	A	A	A	A	A	A	A	A	A
JAX00452850	18	16267249	1	G	A	G	G	G	G	G	G	A	G	G	G	G	G	G	G	G	G	G	G	G	G	G	G	G	G	G	G	G	G	G	G	G	G	G	G	H	G	G	H	G	A	G	G	G	G
JAX00452851	18	16270223	1	C	T	C	C	C	C	C	T	C	C	C	C	C	C	T	T	C	C	C	C	C	C	C	C	T	C	C	C	T	C	H	C	C	C	C	C	H	C	C	C	H	C	C	C	C	C
JAX00080733	18	16270487	0	C	A	A	C	A	C	C	A	A	A	A	A	C	A	A	A	A	C	A	A	A	A	C	H	A	A	C	A	A	A	H	C	H	H	C	A	A	C	C	A	A	A	C	A	C	A
JAX00452854	18	16276001	1	A	G	A	A	A	A	A	G	G	A	A	A	A	A	G	G	A	A	A	A	A	A	A	A	G	A	A	A	G	A	H	A	A	A	A	A	G	A	A	H	H	G	A	A	A	A
JAX00452855	18	16277472	0	G	A	G	G	G	G	G	A	A	A	A	A	G	A	A	A	G	G	G	G	A	G	G	G	A	G	G	A	A	A	H	G	G	G	G	G	A	G	G	H	A	A	G	G	G	G
JAX00452857	18	16277957	0	A	G	A	A	A	A	A	G	G	G	G	G	A	G	G	G	A	A	A	A	G	A	A	A	G	A	A	G	G	G	G	A	H	A	A	A	G	A	A	G	G	G	A	A	A	A
JAX00080734	18	16291062	0	G	T	T	G	T	G	G	G	G	G	G	G	G	G	G	G	T	G	T	T	G	T	G	H	G	T	G	G	G	G	G	G	H	H	G	T	G	G	G	H	G	G	G	T	G	T
JAX00080736	18	16306783	1	A	G	A	A	A	A	A	A	A	G	G	G	A	G	A	A	A	A	A	A	G	A	A	A	A	A	A	G	A	G	A	A	A	A	A	A	A	A	A	A	H	A	A	A	A	A
JAX00452863	18	16318357	0	A	C	A	A	A	A	A	C	A	C	C	C	A	C	C	C	A	A	A	A	C	A	A	A	C	A	A	C	C	C	H	A	A	A	A	A	H	A	A	A	C	A	A	A	A	A
JAX00452864	18	16323992	1	T	C	T	T	T	T	T	C	C	C	C	C	T	C	C	C	T	T	T	T	C	T	T	T	C	T	T	C	C	C	H	T	T	T	T	T	C	T	T	H	C	C	T	T	T	T
JAX00080737	18	16335584	0	T	A	T	T	T	T	T	A	A	A	A	A	T	A	A	A	T	T	T	T	A	T	T	T	A	T	T	A	A	A	H	T	T	T	T	T	A	T	T	A	A	A	T	T	T	T
JAX00080738	18	16335606	0	G	T	G	G	G	G	G	G	G	T	T	T	G	T	G	G	G	G	G	G	T	G	G	G	G	G	G	T	G	T	G	G	G	G	G	G	G	G	G	G	H	G	G	G	G	G
JAX00080739	18	16336457	1	C	T	C	C	C	C	C	T	T	T	T	T	C	T	T	T	C	C	C	C	T	C	C	C	T	C	C	T	T	T	H	C	C	C	C	C	T	C	C	H	T	T	C	C	C	C
JAX00452866	18	16357217	1	T	G	T	T	T	T	T	G	T	T	T	T	T	T	G	G	T	T	T	T	T	T	T	T	G	T	T	T	G	T	H	T	T	T	T	T	H	T	T	T	H	T	T	T	T	T
JAX00452869	18	16358661	0	T	A	T	T	T	T	T	A	A	T	T	T	T	T	A	A	T	T	T	T	T	T	T	T	A	T	T	T	A	T	H	T	T	T	T	T	A	T	T	H	H	A	T	T	T	T
JAX00452870	18	16371936	1	G	A	G	G	G	G	G	G	A	G	G	G	G	G	G	G	G	G	G	G	G	G	G	G	G	G	G	G	G	G	G	G	G	G	G	G	H	G	G	H	G	A	G	G	G	G
JAX00452871	18	16372032	1	C	G	C	C	C	C	C	C	C	G	G	G	C	G	C	C	C	C	C	C	G	C	C	C	C	C	C	G	C	G	C	C	C	C	C	C	C	C	C	C	H	C	C	C	C	C
JAX00080740	18	16386877	0	T	G	G	T	G	T	T	G	G	G	G	G	T	G	G	G	G	T	G	G	G	G	T	H	G	G	T	G	G	G	H	T	H	H	T	G	G	T	T	G	G	G	T	G	T	G
JAX00452872	18	16386990	0	G	A	A	G	A	G	G	G	G	A	A	A	G	A	G	G	A	G	A	A	A	A	G	H	G	A	G	A	G	A	G	G	H	H	G	A	G	G	G	H	H	G	G	A	G	A
JAX00452873	18	16387002	0	T	C	C	T	C	T	T	T	C	C	C	C	T	C	T	T	C	T	C	C	C	C	T	H	T	C	T	C	T	C	T	T	H	H	T	C	H	T	T	C	H	C	T	C	T	C
JAX00452875	18	16387642	1	C	A	A	C	A	C	C	A	A	C	C	C	C	C	A	A	A	C	A	A	C	A	C	H	A	A	C	C	A	C	H	C	H	H	C	A	A	C	C	A	H	A	C	A	C	A
JAX00452877	18	16391870	0	T	A	T	T	T	T	T	A	A	T	T	T	T	T	A	A	T	T	T	T	T	T	T	T	A	T	T	T	A	T	H	T	T	T	T	T	A	T	T	H	H	A	T	T	T	T
JAX00452878	18	16394821	1	G	A	G	G	G	G	G	A	G	G	G	G	G	G	A	A	G	G	G	G	G	G	G	G	A	G	G	G	A	G	H	G	G	G	G	G	H	G	G	G	H	G	G	G	G	G
JAX00452879	18	16397125	1	T	C	C	T	C	T	T	C	C	C	C	C	T	C	C	C	C	T	C	C	C	C	T	H	C	C	T	C	C	C	H	T	H	H	T	C	C	T	T	C	C	C	T	C	T	C
JAX00080741	18	16398718	1	C	T	T	C	T	C	C	C	C	C	C	C	C	C	C	C	T	C	T	T	C	T	C	H	C	T	C	C	C	C	C	C	H	H	C	T	C	C	C	H	C	C	C	T	C	T
JAX00080742	18	16398746	0	A	C	C	A	C	A	A	C	C	C	C	C	A	C	C	H	C	A	C	C	C	C	A	H	C	C	A	C	C	C	H	A	H	H	A	C	C	A	A	C	C	C	A	C	A	C
JAX00452881	18	16421324	0	C	T	C	C	C	C	C	T	T	T	H	T	C	T	T	T	C	C	C	C	T	C	C	C	T	C	C	T	T	T	H	C	C	C	C	C	T	C	C	H	T	T	C	C	C	C
JAX00212434	18	16425520	0	T	C	T	T	T	T	T	T	C	T	T	T	T	T	T	T	T	T	T	T	T	T	T	T	T	T	T	T	T	T	T	T	T	T	T	T	H	T	T	H	T	C	T	T	T	T
JAX00080745	18	16437391	1	G	A	A	G	A	G	G	A	G	G	G	G	G	G	A	A	A	G	A	A	G	A	G	H	A	A	G	G	A	G	H	G	H	H	G	A	H	G	G	H	H	G	G	A	G	A
JAX00452886	18	16438197	1	C	G	G	C	G	C	C	C	G	C	C	C	C	C	C	C	G	C	G	G	C	G	C	H	C	G	C	C	C	C	C	C	H	H	C	G	H	C	C	G	C	G	C	G	C	G
JAX00212435	18	16440450	0	G	T	G	G	G	G	G	G	T	G	G	G	G	G	G	G	G	G	G	G	G	G	G	G	G	G	G	G	G	G	G	G	G	G	G	G	H	G	G	H	G	T	G	G	G	G
JAX00452887	18	16441604	1	T	G	T	T	T	T	T	G	G	T	T	T	T	T	G	G	T	T	T	T	T	T	T	T	G	T	T	T	G	T	H	T	T	T	T	T	G	T	T	H	H	G	T	T	T	T
JAX00452888	18	16443864	1	G	A	A	G	A	G	G	A	A	A	A	A	G	A	A	A	A	G	A	A	A	A	G	H	A	A	G	A	A	A	H	G	H	H	G	A	A	G	G	A	A	A	G	A	G	A
JAX00452890	18	16445268	1	C	T	C	C	C	C	C	C	C	T	T	T	C	T	C	C	C	C	C	C	T	C	C	C	C	C	C	T	C	T	C	C	C	C	C	C	C	C	C	C	H	C	C	C	C	C
JAX00080746	18	16445360	0	T	C	C	T	C	T	T	C	C	T	T	T	T	T	C	C	C	T	C	C	T	C	T	H	C	C	T	T	C	T	H	T	H	H	T	C	C	T	T	C	H	C	T	C	T	C
JAX00452891	18	16445540	1	C	T	C	C	C	C	C	C	T	C	C	C	C	C	C	C	C	C	C	C	C	C	C	C	C	C	C	C	C	C	C	C	C	C	C	C	H	C	C	H	C	T	C	C	C	C
JAX00212436	18	16445600	1	G	A	G	G	G	G	G	A	A	G	G	G	G	G	A	A	G	G	G	G	G	G	G	G	A	G	G	G	A	G	H	G	G	G	G	G	A	G	G	H	H	A	G	G	G	G
JAX00080748	18	16472252	0	C	T	T	C	T	C	C	C	T	T	T	T	C	T	C	C	T	C	T	T	T	T	C	H	C	T	C	T	C	T	C	C	H	H	C	T	H	C	C	T	H	T	C	T	C	T
JAX00080749	18	16484402	1	G	T	T	G	T	G	G	G	G	T	T	T	G	T	G	G	T	G	T	T	T	T	G	H	G	T	G	T	G	T	G	G	H	H	G	T	G	G	G	H	H	G	G	T	G	T
JAX00080750	18	16485051	1	G	A	A	G	A	G	G	A	A	A	A	A	G	A	A	A	A	G	A	A	A	A	G	H	A	A	G	A	A	A	H	G	H	H	G	A	A	G	G	A	A	A	G	A	G	A
JAX00452894	18	16498967	0	G	A	G	G	G	G	G	A	A	G	G	G	G	G	A	A	G	G	G	G	G	G	G	G	A	G	G	G	A	G	H	G	G	G	G	G	A	G	G	H	H	A	G	G	G	G
JAX00452896	18	16500555	0	C	T	C	C	C	C	C	C	T	C	C	C	C	C	C	C	C	C	C	C	C	C	C	C	C	C	C	C	C	C	C	C	C	C	C	C	H	C	C	H	C	T	C	C	C	C
JAX00452897	18	16502284	1	A	G	A	A	A	A	A	G	G	A	A	A	A	A	G	G	A	A	A	A	A	A	A	A	G	A	A	A	G	A	H	A	A	A	A	A	G	A	A	H	H	G	A	A	A	A
JAX00212437	18	16502332	0	T	G	T	T	T	T	T	T	G	T	T	T	T	T	T	T	T	T	H	T	T	T	T	T	T	T	T	T	T	T	T	T	T	T	T	T	H	T	T	H	T	G	T	T	T	T
JAX00212438	18	16502447	0	T	G	T	T	T	T	T	T	G	T	T	T	T	T	T	T	T	T	T	T	T	T	T	T	T	T	T	T	T	T	T	T	T	T	T	T	H	T	T	G	T	G	T	T	T	T
JAX00452898	18	16503466	1	A	G	A	A	A	A	A	G	A	A	A	A	A	A	G	G	A	A	A	A	A	A	A	A	G	A	A	A	G	A	H	A	A	A	A	A	H	A	A	A	H	A	A	A	A	A
JAX00452899	18	16503670	1	G	T	G	G	G	G	G	G	T	G	G	G	G	G	G	G	G	G	G	G	G	G	G	G	G	G	G	G	G	G	G	G	G	G	G	G	H	G	G	H	G	T	G	G	G	G
JAX00452900	18	16503971	0	C	T	C	C	C	C	C	C	T	C	C	C	C	C	C	C	C	C	C	C	C	C	C	C	C	C	C	C	C	C	C	C	C	C	C	C	H	C	C	H	C	T	C	C	C	C
JAX00452901	18	16539397	0	A	T	A	A	A	A	A	A	A	T	T	T	A	T	A	H	A	A	A	A	T	A	A	A	A	A	A	T	A	T	A	A	A	A	A	A	A	A	A	A	H	A	A	A	A	A
JAX00452902	18	16563158	0	C	T	C	C	C	C	C	T	C	C	C	C	C	C	T	T	C	C	C	C	C	C	C	C	T	C	C	C	T	C	H	C	C	C	C	C	H	C	C	C	H	C	C	C	C	C
JAX00452903	18	16563503	1	T	C	C	T	C	T	T	C	C	C	C	C	T	C	C	C	C	T	C	C	C	C	T	H	C	C	T	C	C	C	H	T	H	H	T	C	C	T	T	C	C	C	T	C	T	C
JAX00452906	18	16568087	0	C	A	A	C	A	C	C	C	C	C	C	C	C	C	C	C	A	C	A	A	C	A	C	H	C	A	C	C	C	C	C	C	H	H	C	A	C	C	C	H	C	C	C	A	C	A
JAX00080755	18	16569187	0	G	A	A	G	A	G	G	G	G	G	G	G	G	G	G	G	A	G	A	A	G	A	G	H	G	A	G	G	G	G	G	G	H	H	G	A	G	G	G	H	G	G	G	A	G	A
JAX00080756	18	16588648	0	T	C	C	T	C	T	T	T	C	T	T	T	T	T	T	T	C	T	C	C	T	C	T	H	T	C	T	T	T	T	T	T	H	H	T	C	H	T	T	C	T	C	T	C	T	C
JAX00080757	18	16588685	1	C	T	T	C	T	C	C	C	T	C	C	C	C	C	C	C	T	C	T	T	C	T	C	H	C	T	C	C	C	C	C	C	H	H	C	T	H	C	C	T	C	T	C	T	C	T
JAX00452907	18	16591026	1	C	A	A	C	A	C	C	A	A	C	C	C	C	C	A	A	A	C	A	A	C	A	C	H	A	A	C	C	A	C	H	C	H	H	C	A	A	C	C	A	H	A	C	A	C	A
JAX00452908	18	16593110	1	G	C	C	G	C	G	G	G	C	G	G	G	G	G	G	G	C	G	C	C	G	C	G	H	G	C	G	G	G	G	G	G	H	H	G	C	H	G	G	C	G	C	G	C	G	C
JAX00452911	18	16600804	0	A	G	A	A	A	A	A	G	A	A	A	A	A	A	G	G	A	A	A	A	A	A	A	A	G	A	A	A	G	A	H	A	A	A	A	A	H	A	A	A	H	A	A	A	A	A
JAX00452914	18	16610403	0	G	C	C	G	C	G	G	G	G	C	C	C	G	C	G	G	C	G	C	C	C	C	G	H	G	C	G	C	G	C	G	G	H	H	G	C	G	G	G	H	H	G	G	C	G	C
JAX00452915	18	16610506	0	C	A	C	C	C	C	C	C	A	C	C	C	C	C	C	C	C	C	C	C	C	C	C	C	C	C	C	C	C	C	C	C	C	C	C	C	H	C	C	H	C	A	C	C	C	C
JAX00452916	18	16610546	1	T	C	C	T	C	T	T	C	C	C	C	C	T	C	C	C	C	T	C	C	C	C	T	H	C	C	T	C	C	C	H	T	H	H	T	C	C	T	T	C	C	C	T	C	T	C
JAX00080758	18	16615037	1	G	A	A	G	A	G	G	A	A	A	A	A	G	A	A	A	A	G	A	A	A	A	G	H	A	A	G	A	A	A	H	G	H	H	G	A	A	G	G	A	A	A	G	A	G	A
JAX00452919	18	16615577	1	T	C	T	T	T	T	T	C	C	T	T	T	T	T	C	C	T	T	T	T	T	T	T	T	C	T	T	T	C	T	H	T	T	T	T	T	C	T	T	H	H	C	T	T	T	T
JAX00452920	18	16636760	1	G	A	G	G	G	G	G	G	G	A	A	A	G	A	G	G	G	G	G	G	A	G	G	G	G	G	G	A	G	A	G	G	G	G	G	G	G	G	G	G	H	G	G	G	G	G
JAX00080760	18	16637600	1	A	T	T	A	T	A	A	T	T	A	A	A	A	A	T	T	T	A	T	T	A	T	A	H	T	T	A	A	T	A	H	A	H	H	A	T	T	A	A	T	H	T	A	T	A	T
JAX00452923	18	16639689	1	A	C	C	A	C	A	A	C	C	A	A	A	A	A	C	C	C	A	C	C	A	C	A	H	C	C	A	A	C	A	H	A	H	H	A	C	C	A	A	C	H	C	A	C	A	C
JAX00080762	18	16653044	0	G	A	A	G	A	G	G	G	A	G	G	G	G	G	G	G	A	G	A	A	G	A	G	H	G	A	G	G	G	G	G	G	H	H	G	A	H	G	G	A	G	A	G	A	G	A
JAX00452924	18	16653221	0	T	C	T	T	T	T	T	C	T	T	T	T	T	T	C	C	T	T	T	T	T	T	T	T	C	T	T	T	C	T	H	T	T	T	T	T	H	T	T	T	H	T	T	T	T	T
JAX00080763	18	16657397	0	G	A	A	G	A	G	G	G	G	G	G	G	G	G	G	G	A	G	A	A	G	A	G	H	G	A	G	G	G	G	G	G	H	H	G	A	G	G	G	H	G	G	G	A	G	A
JAX00452926	18	16674956	0	C	T	C	C	C	C	C	T	C	T	T	T	C	T	T	T	C	C	C	C	T	C	C	C	T	C	C	T	T	T	C	C	C	C	C	C	H	C	C	C	T	C	C	C	C	C
JAX00452927	18	16679606	1	G	A	G	G	G	G	G	G	G	A	A	A	G	A	G	G	G	G	G	G	A	G	G	G	G	G	G	A	G	A	G	G	G	G	G	G	G	G	G	G	H	G	G	G	G	G
JAX00452928	18	16679770	1	G	A	G	G	G	G	G	G	A	G	G	G	G	G	G	G	G	G	G	G	G	G	G	G	G	G	G	G	G	G	G	G	G	G	G	G	H	G	G	H	G	A	G	G	G	G
JAX00452929	18	16680478	0	T	C	C	T	C	T	T	T	C	T	T	T	T	T	T	T	C	T	C	C	T	C	T	T	T	H	T	T	T	T	T	T	T	T	T	C	H	T	T	C	T	C	T	C	T	C
JAX00452930	18	16682656	0	G	A	A	G	A	G	G	G	G	G	G	G	G	G	G	G	A	G	A	A	G	A	G	H	G	A	G	G	G	G	G	G	H	H	G	A	G	G	G	H	G	G	G	A	G	A
JAX00452931	18	16682839	1	T	C	T	T	T	T	T	C	T	T	T	T	T	T	C	C	T	T	T	T	T	T	T	T	C	T	T	T	C	T	H	T	T	T	T	T	H	T	T	T	H	T	T	T	T	T
JAX00080765	18	16694768	0	G	A	A	G	A	G	G	A	A	A	A	A	G	A	A	A	A	G	A	A	A	A	G	H	A	A	G	A	A	A	H	G	H	H	G	A	A	G	G	A	A	A	G	A	G	A
JAX00080766	18	16698576	1	C	T	T	C	T	C	C	T	C	C	C	C	C	C	T	T	T	C	T	T	C	T	C	H	T	T	C	C	T	C	H	C	H	H	C	T	H	C	C	H	H	C	C	T	C	T
JAX00452934	18	16704146	0	G	A	A	G	A	G	G	G	G	G	G	G	G	G	G	G	A	G	A	A	G	A	G	H	G	A	G	G	G	G	G	G	H	H	G	A	G	G	G	H	G	G	G	A	G	A
JAX00212440	18	16704554	0	T	C	T	T	T	T	T	T	C	T	T	T	T	T	T	T	T	T	T	T	T	T	T	T	T	T	T	T	T	T	T	T	T	T	T	T	H	T	T	H	T	C	T	T	T	T
JAX00452936	18	16736849	1	A	G	A	A	A	A	A	A	G	A	A	A	A	A	A	A	A	A	A	A	A	A	A	A	A	A	A	A	A	A	A	A	A	A	A	A	H	A	A	H	A	G	A	A	A	A
JAX00452937	18	16737807	1	G	C	G	G	G	G	G	G	C	G	G	G	G	G	G	G	G	G	G	G	G	G	G	G	G	G	G	G	G	G	G	G	G	G	G	G	H	G	G	H	G	C	G	G	G	G
JAX00452940	18	16753883	0	T	C	T	T	T	T	T	C	C	T	T	T	T	T	C	C	T	T	T	T	T	T	T	T	C	T	T	T	C	T	H	T	T	T	T	T	C	T	T	H	C	C	T	T	T	T
JAX00080769	18	16754014	0	T	C	T	T	T	T	T	C	C	C	C	C	T	C	C	C	T	T	T	T	C	T	T	T	C	T	T	C	C	C	H	T	T	T	T	T	C	T	T	H	C	C	T	T	T	T
JAX00452946	18	16758277	0	C	G	C	C	C	C	C	G	C	C	C	C	C	C	G	G	C	C	C	C	C	C	C	C	G	C	C	C	G	C	H	C	C	C	C	C	H	C	C	C	H	C	C	C	C	C
JAX00452947	18	16760055	1	A	T	A	A	A	A	A	T	A	T	T	T	A	T	T	T	A	A	A	A	T	A	A	A	T	A	A	T	T	T	H	A	A	A	A	A	H	A	A	A	T	A	A	A	A	A
JAX00452948	18	16760446	1	T	G	T	T	T	T	T	T	T	G	G	G	T	G	T	T	T	T	T	T	G	T	T	T	T	T	T	G	T	G	T	T	T	T	T	T	T	T	T	T	H	T	T	T	T	T
JAX00452949	18	16762097	1	A	G	A	A	A	A	A	G	G	A	A	A	A	A	G	G	A	A	A	A	A	A	A	A	G	A	A	A	G	A	H	A	A	A	A	A	G	A	A	H	H	G	A	A	A	A
JAX00452950	18	16762249	1	C	T	C	C	C	C	C	C	C	T	T	T	C	T	C	C	C	C	C	C	T	C	C	C	C	C	C	T	C	T	C	C	C	C	C	C	C	C	C	C	H	C	C	C	C	C
JAX00452951	18	16762366	1	G	A	G	G	G	G	G	A	G	A	A	A	G	A	A	A	G	G	G	G	A	G	G	G	A	G	G	A	A	A	H	G	G	G	G	G	H	G	G	G	A	G	G	G	G	G
JAX00452956	18	16768575	1	T	C	T	T	T	T	T	T	C	T	T	T	T	T	T	T	T	T	T	T	T	T	T	T	T	T	T	T	T	T	T	T	T	T	T	T	H	T	T	H	T	C	T	T	T	T
JAX00080770	18	16768645	1	T	C	T	T	T	T	T	C	C	C	C	C	T	C	C	C	T	T	T	T	C	T	T	T	C	T	T	C	C	C	H	T	T	T	T	T	C	T	T	H	C	C	T	T	T	T
JAX00080772	18	16793947	0	T	A	T	T	T	T	T	A	A	A	A	A	T	A	A	A	T	T	T	T	A	T	T	T	A	T	T	A	A	A	H	T	T	T	T	T	A	T	T	T	A	A	T	T	T	T
JAX00080773	18	16803480	0	G	A	A	G	A	G	G	G	A	G	G	G	G	G	G	G	A	G	A	A	G	A	G	H	G	A	G	G	G	G	G	G	H	H	G	A	H	G	G	A	G	A	G	A	G	A
JAX00452965	18	16809316	1	G	T	G	G	G	G	G	T	G	T	T	T	G	T	T	T	G	G	G	G	T	G	G	G	T	G	G	T	T	T	H	G	G	G	G	G	H	G	G	G	T	G	G	G	G	G
JAX00452966	18	16810462	1	C	G	C	C	C	C	C	G	G	G	G	G	C	G	G	G	C	C	C	C	G	C	C	C	G	C	C	G	G	G	H	C	C	C	C	C	G	C	C	H	G	G	C	C	C	C
JAX00452967	18	16811989	1	A	G	A	A	A	A	A	G	G	A	A	A	A	A	G	G	A	A	A	A	A	A	A	A	G	A	A	A	G	A	H	A	A	A	A	A	G	A	A	H	H	G	A	A	A	A
JAX00452968	18	16813145	0	G	C	G	G	G	G	G	G	G	C	C	C	G	C	G	G	G	G	G	G	C	G	G	G	G	G	G	C	G	C	G	G	G	G	G	G	G	G	G	G	H	G	G	G	G	G
JAX00452969	18	16813700	1	T	C	T	T	T	T	T	C	C	T	T	T	T	T	C	C	T	T	T	T	T	T	T	T	C	T	T	T	C	T	H	T	T	T	T	T	C	T	T	H	H	C	T	T	T	T
JAX00452970	18	16815844	0	C	G	C	C	C	C	C	G	C	C	C	C	C	C	G	G	C	C	C	C	C	C	C	C	G	C	C	C	G	C	H	C	C	C	C	C	H	C	C	C	H	C	C	C	C	C
JAX00452971	18	16818849	1	T	C	T	T	T	T	T	T	C	T	T	T	T	T	T	T	T	T	T	T	T	T	T	T	T	T	T	T	T	T	T	T	T	T	T	T	H	T	T	H	T	C	T	T	T	T
JAX00452972	18	16819419	0	C	A	C	C	C	C	C	A	C	A	A	A	C	A	A	A	C	C	C	C	A	C	C	C	A	C	C	A	A	A	H	C	C	C	C	C	H	C	C	C	A	C	C	C	C	C
JAX00452973	18	16820942	0	C	T	C	C	C	C	C	T	C	C	C	C	C	C	T	T	C	C	C	C	C	C	C	C	T	C	C	C	T	C	H	C	C	C	C	C	H	C	C	C	H	C	C	C	C	C
JAX00452975	18	16821533	1	T	C	T	T	T	T	T	C	T	C	C	C	T	C	C	C	T	T	T	T	C	T	T	T	C	T	T	C	C	C	H	T	T	T	T	T	H	T	T	T	C	T	T	T	T	T
JAX00452979	18	16826371	1	A	C	A	A	A	A	A	C	C	C	C	C	A	C	C	C	A	A	A	A	C	A	A	A	C	A	A	C	C	C	H	A	A	A	A	A	C	A	A	H	C	C	A	A	A	A
JAX00452980	18	16827385	1	A	G	A	A	A	A	A	A	G	A	A	A	A	A	A	A	A	A	A	A	A	A	A	A	A	A	A	A	A	A	A	A	A	A	A	A	H	A	A	H	A	G	A	A	A	A
JAX00452981	18	16827853	1	T	G	T	T	T	T	T	G	G	T	T	T	T	T	G	G	T	T	T	T	T	T	T	T	G	T	T	T	G	T	H	T	T	T	T	T	G	T	T	H	H	G	T	T	T	T
JAX00452982	18	16828688	1	T	C	T	T	C	T	T	C	T	C	C	C	T	C	C	C	T	T	C	T	C	T	T	T	C	T	T	C	C	C	H	T	H	T	T	T	H	T	T	H	C	T	T	C	T	T
JAX00080775	18	16829763	1	T	C	T	T	C	T	T	C	C	C	C	C	T	C	C	C	T	T	C	T	C	T	T	T	C	T	T	C	C	C	H	T	H	T	T	T	C	T	T	C	C	C	T	C	T	T
JAX00452983	18	16829919	0	T	C	T	T	C	T	T	C	T	C	C	C	T	C	C	C	T	T	C	T	C	T	T	T	C	T	T	C	C	C	H	T	H	T	T	T	H	T	T	H	C	T	T	C	T	T
JAX00452984	18	16835381	0	C	T	C	C	T	C	C	T	T	T	T	T	C	T	T	T	C	C	T	C	T	C	C	C	T	C	C	T	T	T	H	C	H	C	C	C	T	C	C	T	T	T	C	T	C	C
JAX00452985	18	16836026	0	C	A	C	C	A	C	C	C	A	C	C	C	C	C	C	C	C	C	A	C	C	C	C	C	C	C	C	C	C	C	C	C	A	C	C	C	H	C	C	A	C	A	C	A	C	C
JAX00452987	18	16842585	0	C	T	C	C	T	C	C	C	C	C	C	C	C	C	C	C	C	C	T	C	C	C	C	C	C	C	C	C	C	C	C	C	H	C	C	C	C	C	C	H	C	C	C	T	C	C
JAX00452989	18	16844500	1	C	T	C	C	T	C	C	T	T	C	C	C	C	C	T	T	C	C	T	C	C	C	C	C	T	C	C	C	T	C	H	C	H	C	C	C	T	C	C	T	H	T	C	T	C	C
JAX00452991	18	16851127	1	C	A	C	C	C	C	C	A	C	C	C	C	C	C	A	A	C	C	C	C	C	C	C	C	A	C	C	C	A	C	H	C	C	C	C	C	H	C	C	C	H	C	C	C	C	C
JAX00452992	18	16851391	0	C	G	C	C	C	C	C	G	C	C	C	C	C	C	G	G	C	C	C	C	C	C	C	C	G	C	C	C	G	C	H	C	C	C	C	C	H	C	C	C	H	C	C	C	C	C
JAX00452993	18	16851535	1	T	C	T	T	C	T	T	C	C	T	T	T	T	T	C	C	T	T	C	T	T	T	T	T	C	T	T	T	C	T	H	T	H	T	T	T	C	T	T	C	H	C	T	C	T	T
JAX00212444	18	16856161	1	T	C	T	T	T	T	T	T	C	T	T	T	T	T	T	T	T	T	T	T	T	T	T	T	T	T	T	T	T	T	T	T	T	T	T	T	H	T	T	H	T	C	T	T	T	T
JAX00080777	18	16860417	1	C	T	C	C	T	C	C	C	C	C	C	C	C	C	C	C	C	C	T	C	C	C	C	C	C	C	C	C	C	C	C	C	H	C	C	C	C	C	C	H	C	C	C	T	C	C
JAX00452994	18	16897018	0	C	A	C	C	C	C	C	A	C	C	C	C	C	C	A	A	C	C	C	C	C	C	C	C	A	C	C	C	A	C	H	C	C	C	C	C	H	C	C	C	H	C	C	C	C	C
JAX00452995	18	16897983	1	A	G	A	A	A	A	A	G	G	A	A	A	A	A	G	G	A	A	A	A	A	A	A	A	G	A	A	A	G	A	H	A	A	A	A	A	G	A	A	H	H	G	A	A	A	A
JAX00452996	18	16904284	0	T	A	T	T	T	T	T	T	A	T	T	T	T	T	T	T	T	T	T	T	T	T	T	T	T	T	T	T	T	T	T	T	T	T	T	T	H	T	T	H	T	A	T	T	T	T
JAX00080780	18	16917563	1	T	C	T	T	C	T	T	C	C	T	T	T	T	T	C	C	T	T	C	T	T	T	T	T	C	T	T	T	C	T	H	T	H	T	T	T	C	T	T	C	H	C	T	C	T	T
JAX00080781	18	16917684	1	A	T	A	A	T	A	A	A	A	A	A	A	A	A	A	A	A	A	T	A	A	A	A	A	A	A	A	A	A	A	A	A	H	A	A	A	A	A	A	H	A	A	A	T	A	A
JAX00453000	18	16954568	1	G	A	G	G	G	G	G	A	G	G	G	G	G	G	A	A	G	G	G	G	G	G	G	G	A	G	G	G	A	G	H	G	G	G	G	G	H	G	G	G	H	G	G	G	G	G
JAX00453001	18	16954957	0	C	A	C	C	C	C	C	A	A	C	C	C	C	C	A	A	C	C	C	C	C	C	C	C	A	C	C	C	A	C	H	C	C	C	C	C	A	C	C	H	H	A	C	C	C	C
JAX00453002	18	16963113	1	T	C	T	T	C	T	T	C	C	C	C	C	T	C	C	C	T	T	C	T	C	T	T	T	C	T	T	C	C	C	H	T	H	T	T	T	C	T	T	C	C	C	T	C	T	T
JAX00453003	18	16963720	0	C	T	C	C	T	C	C	T	T	C	C	C	C	C	H	T	C	C	T	C	C	C	C	C	T	C	C	C	T	C	H	C	H	C	C	C	T	C	C	T	H	T	C	T	C	C
JAX00453004	18	16964684	0	C	T	C	C	C	C	C	C	C	T	T	T	C	T	C	C	C	C	C	C	T	C	C	C	C	C	C	T	C	T	C	C	C	C	C	C	C	C	C	C	H	C	C	C	C	C
JAX00453006	18	16964713	0	T	C	T	T	T	T	T	T	T	C	C	C	T	C	T	T	T	T	T	T	C	T	T	T	T	T	T	C	T	C	T	T	T	T	T	T	T	T	T	T	C	T	T	T	T	T
JAX00080785	18	16978908	1	C	T	C	C	C	C	C	T	C	C	C	C	C	C	T	T	C	C	C	C	C	C	C	C	T	C	C	C	T	C	H	C	C	C	C	C	H	C	C	C	H	C	C	C	C	C
JAX00453007	18	16988629	1	C	T	C	C	C	C	C	C	T	C	C	C	C	C	C	C	C	C	C	C	C	C	C	C	C	C	C	C	C	C	C	C	C	C	C	C	H	C	C	H	C	T	C	C	C	C
JAX00453008	18	16989011	0	A	G	A	A	A	A	A	A	G	A	A	A	A	A	A	A	A	A	A	A	A	A	A	A	A	A	A	A	A	A	A	A	A	A	A	A	H	A	A	H	A	G	A	A	A	A
JAX00453009	18	16989101	0	G	C	G	G	G	G	G	G	G	C	C	C	G	C	G	G	G	G	G	G	C	G	G	G	G	G	G	C	G	C	G	G	G	G	G	G	G	G	G	G	H	G	G	G	G	G
JAX00453012	18	16999574	0	C	T	C	C	C	C	C	C	T	C	C	C	C	C	C	C	C	C	C	C	C	C	C	C	C	C	C	C	C	C	C	C	C	C	C	C	C	C	C	C	C	T	C	C	C	C
JAX00453013	18	16999624	0	C	G	C	C	C	C	C	G	G	G	G	G	C	G	G	G	C	C	C	C	G	C	C	C	G	C	C	G	G	H	H	C	C	C	C	C	G	C	C	H	G	G	C	C	C	C
JAX00080787	18	16999999	1	G	A	G	G	A	G	G	G	G	G	G	G	G	G	G	G	G	G	H	G	G	G	G	G	G	G	G	G	G	G	G	G	H	G	G	G	G	G	G	H	G	G	G	A	G	G
JAX00453014	18	17004986	0	C	T	C	C	C	C	C	T	C	C	C	C	C	C	T	T	C	C	C	C	C	C	C	C	T	C	C	C	T	C	H	C	C	C	C	C	H	C	C	C	H	C	C	C	C	C
JAX00453015	18	17006635	0	C	T	C	C	C	C	C	T	T	T	T	T	C	T	T	T	C	C	C	C	T	C	C	C	T	C	C	T	T	T	H	C	C	C	C	C	T	C	C	H	T	T	C	C	C	C
JAX00453016	18	17007053	1	C	T	C	C	C	C	C	C	T	C	C	C	C	C	C	C	C	C	C	C	C	C	C	C	C	C	C	C	C	C	C	C	C	C	C	C	H	C	C	H	C	T	C	C	C	C
[truncated: 12,173 more rows]
[truncated: 127 more columns]
