# Supplementary material for: Genetic Analysis of Hematological Parameters in Incipient Lines of the Collaborative Cross
Source: G3 (Bethesda). 2012 Feb 1;2(2):157–65. doi: 10.1534/g3.111.001776 (PMC3284323; doi:10.1534/g3.111.001776)
Supplement: Supporting Information [file supp_2.2.157_TableS2.zip › chr19.csv]

id	chr	position	array	call0	call2	B/J	C57BL/6J	129/SvlmJ	NOD/LtJ	NZO/LtJ	CAST/EiJ	PWK/PhJ.2	WSB/EiJ	OR13m69	OR205m51	OR549m62	OR857m67	OR941m72	OR1390m66	OR1519m154	OR1536m143	OR2020m60	OR829m74	OR1122m139	OR125m64	OR190m55	OR220m52	OR291m157	OR380m69	OR489m79	OR555m52	OR559m152	OR699m69	OR779m146	OR822m147	OR896m61	OR940m160	OR1246m70	OR1401m157	OR1427m53	OR2075m59	OR2168m52	OR773m68	OR3594m47	OR3066m50	OR5066m143	OR3289m52	OR5049m130	OR5154m140
JAX00086303	19	3160277	1	A	G	A	A	A	A	A	G	G	A	G	G	G	A	A	A	H	A	A	A	A	H	A	A	G	G	A	A	A	G	G	H	A	A	A	A	H	A	G	A	A	H	H	A	A	A
JAX00214168	19	3180931	1	C	A	C	C	C	C	C	C	A	C	C	C	C	C	C	C	C	C	C	C	C	H	C	C	C	A	C	C	C	C	A	H	C	C	C	C	H	C	C	C	C	H	H	C	C	C
JAX00086305	19	3196673	0	G	C	G	G	G	G	G	C	C	C	C	C	C	G	C	G	H	G	G	G	G	H	G	G	C	C	G	G	G	C	C	H	G	G	G	G	H	G	C	C	G	H	H	G	G	G
JAX00468910	19	3261140	0	G	A	G	G	G	G	G	G	A	G	G	G	G	G	G	G	G	G	G	G	G	H	G	G	G	A	G	G	G	G	A	H	G	G	G	G	H	G	G	G	G	H	H	G	G	G
JAX00468911	19	3263752	1	G	A	G	G	G	G	G	G	G	A	G	G	G	G	A	G	G	G	G	G	G	G	G	G	G	G	G	G	G	G	G	G	G	G	G	G	G	G	G	A	G	G	G	G	G	G
JAX00214169	19	3264523	0	C	T	C	C	C	C	C	C	T	C	C	C	C	C	C	C	C	C	C	C	C	H	C	C	C	T	C	C	C	C	T	H	C	C	C	C	H	C	C	C	C	H	H	C	C	C
JAX00468913	19	3267207	1	A	G	A	A	A	A	A	A	G	A	A	A	A	A	A	A	A	A	A	A	A	H	A	A	A	G	A	A	A	A	G	H	A	A	A	A	H	A	A	A	A	H	H	A	A	A
JAX00086310	19	3270326	0	A	G	A	A	A	A	A	G	G	G	G	G	G	A	G	A	H	A	A	A	A	G	A	A	G	G	A	A	A	G	G	H	A	A	A	A	H	A	G	G	A	H	H	A	A	A
JAX00468917	19	3273153	0	C	T	C	C	C	C	C	C	T	C	C	C	C	C	C	C	C	C	C	C	C	H	C	C	C	T	C	C	C	C	T	H	C	C	C	C	H	C	C	C	C	H	H	C	C	C
JAX00468920	19	3282655	1	A	G	A	A	A	A	A	G	G	G	G	G	G	A	G	A	H	A	A	A	A	H	A	A	G	G	A	A	A	G	G	H	A	A	A	A	H	A	G	G	A	H	H	A	A	A
JAX00468921	19	3286882	0	G	A	G	G	G	G	G	G	A	G	G	G	G	G	G	G	G	G	G	G	G	H	G	G	G	A	G	G	G	G	A	H	G	G	G	G	H	G	G	G	G	H	H	G	G	G
JAX00468922	19	3287231	1	C	G	C	C	C	C	C	G	G	G	G	G	G	C	G	C	H	C	C	C	C	H	C	C	G	G	C	C	C	G	G	H	C	C	C	C	H	C	G	G	C	H	H	C	C	C
JAX00086312	19	3295723	1	A	G	A	A	A	A	A	G	G	G	G	G	G	A	G	A	H	A	A	A	A	H	A	A	G	G	A	A	A	G	G	H	A	A	A	A	H	A	G	G	A	H	H	A	A	A
JAX00086313	19	3301232	1	A	G	A	A	A	A	A	G	G	G	G	G	G	A	G	A	H	A	A	A	A	H	A	A	G	G	A	A	A	G	G	H	A	A	A	A	H	A	G	G	A	H	H	A	A	A
JAX00468924	19	3337115	0	G	C	G	G	G	G	G	C	G	G	C	C	C	G	G	G	H	G	G	G	G	G	G	G	C	G	G	G	G	C	G	G	G	G	G	G	G	G	C	G	G	G	G	G	G	G
JAX00468926	19	3341300	1	A	G	A	A	A	A	A	A	G	A	A	A	A	A	A	A	A	A	A	A	A	H	A	A	A	G	A	A	A	A	G	H	A	A	A	A	H	A	A	A	A	H	H	A	A	A
JAX00468931	19	3349079	1	G	C	G	G	G	G	G	G	C	G	G	G	G	G	G	G	G	G	G	G	G	H	G	G	G	C	G	G	G	G	C	H	G	G	G	G	H	G	G	G	G	H	H	G	G	G
JAX00468932	19	3349093	0	T	A	T	T	T	T	T	A	T	T	A	A	A	T	T	T	H	T	T	T	T	T	T	T	A	T	T	T	T	A	T	T	T	T	T	T	T	T	A	T	T	T	T	T	T	T
JAX00468933	19	3349495	0	A	G	A	A	A	A	A	G	G	G	G	G	G	A	G	A	H	A	A	A	A	H	A	A	G	G	A	A	A	G	G	H	A	A	A	A	H	A	G	G	A	H	H	A	A	A
JAX00086316	19	3356365	0	T	C	T	T	T	T	T	C	C	C	C	C	C	T	C	T	H	T	T	T	T	H	T	T	C	C	T	T	T	C	C	H	T	T	T	T	H	T	C	C	T	H	H	T	T	T
JAX00086317	19	3356479	0	A	G	A	A	A	A	A	G	G	A	G	G	G	A	A	A	H	A	A	A	A	H	A	A	G	G	A	A	A	G	G	H	A	A	A	A	H	A	G	A	A	H	H	A	A	A
JAX00214173	19	3364466	1	T	C	T	T	T	T	T	T	C	T	T	T	T	T	T	T	T	T	T	T	T	H	T	T	T	C	T	T	T	T	C	H	T	T	T	T	H	T	T	T	T	H	H	T	T	T
JAX00086318	19	3366276	1	C	T	T	C	C	T	C	C	C	C	C	C	C	C	C	C	C	C	C	T	H	H	T	C	C	C	H	T	H	C	C	C	T	C	C	C	C	C	C	C	T	C	C	C	H	C
JAX00468938	19	3371529	0	C	T	C	C	C	C	C	T	C	T	T	T	T	C	T	C	H	C	C	C	C	C	C	C	T	C	C	C	C	T	C	C	C	C	C	C	C	C	T	T	C	C	C	C	C	C
JAX00086319	19	3373154	0	C	G	C	C	C	C	C	G	C	G	G	G	G	C	G	C	H	C	C	C	C	C	C	C	G	C	C	C	C	G	C	C	C	C	C	C	C	C	G	G	C	C	C	C	C	C
JAX00468939	19	3379690	1	T	A	T	T	T	T	T	T	T	A	T	T	T	T	A	T	T	T	T	T	T	T	T	T	T	T	T	T	T	T	T	T	T	T	T	T	T	T	T	A	T	T	T	T	T	T
JAX00468940	19	3379775	0	G	A	G	G	G	G	G	G	A	A	G	G	G	G	A	G	G	G	G	G	G	H	G	G	G	A	G	G	G	G	A	H	G	G	G	G	H	G	G	A	G	H	H	G	G	G
JAX00468942	19	3396211	1	T	C	T	T	T	T	T	T	C	T	T	T	T	T	T	T	T	T	T	T	T	H	T	T	T	C	T	T	T	T	C	H	T	T	T	T	H	T	T	T	T	H	H	T	T	T
JAX00468945	19	3398745	1	C	T	C	C	C	C	C	C	T	T	C	C	C	C	T	C	C	C	C	C	C	H	C	C	C	T	C	C	C	C	T	H	C	C	C	C	H	C	C	T	C	H	H	C	C	C
JAX00468946	19	3400089	0	A	T	A	A	A	A	A	A	T	A	A	A	A	A	A	A	A	A	A	A	A	H	A	A	A	T	A	A	A	A	T	H	A	A	A	A	H	A	A	A	A	H	H	A	A	A
JAX00086321	19	3412717	1	A	G	G	A	A	G	A	G	A	G	G	G	G	A	G	A	H	A	A	G	H	H	G	A	G	A	H	G	H	G	A	A	G	A	A	A	A	A	G	G	G	A	A	A	H	A
JAX00086322	19	3413095	0	T	C	C	T	T	C	T	C	C	C	C	C	C	T	C	T	H	T	T	C	H	C	C	T	C	C	H	C	H	C	C	H	C	T	T	T	H	T	C	C	C	H	H	T	H	T
JAX00468947	19	3417107	1	C	A	A	C	C	A	C	A	C	A	A	A	A	C	A	C	H	C	C	A	H	H	A	C	A	C	H	A	H	A	C	C	A	C	C	C	C	C	A	A	A	C	C	C	H	C
JAX00468951	19	3442689	1	G	A	A	G	G	A	G	A	G	A	A	A	A	G	A	G	H	G	G	A	H	H	A	G	A	G	H	A	H	A	G	G	A	G	G	G	G	G	A	A	A	G	G	G	H	G
JAX00468953	19	3447291	0	C	A	C	C	C	C	C	C	A	C	C	C	C	C	C	C	C	C	C	C	C	H	C	C	C	A	C	C	C	C	A	H	C	C	C	C	H	C	C	C	C	H	H	C	C	C
JAX00086324	19	3457550	1	T	C	C	T	T	C	T	C	T	C	C	C	C	T	C	T	H	T	T	C	H	H	C	T	C	T	H	C	H	C	T	T	C	T	T	T	T	T	C	C	C	T	T	T	H	T
JAX00086325	19	3461020	0	A	C	C	A	A	C	A	C	C	C	C	C	C	A	C	A	H	A	A	C	H	C	C	A	C	C	H	H	H	C	C	H	C	A	A	A	H	A	C	C	C	H	H	A	H	A
JAX00468955	19	3461406	0	C	T	C	C	C	C	C	C	T	C	C	C	C	C	C	C	C	C	C	C	C	H	C	C	C	T	C	C	C	C	T	H	C	C	C	C	H	C	C	C	C	H	H	C	C	C
JAX00086326	19	3463953	0	T	C	C	T	T	C	T	C	T	C	C	C	C	T	C	T	H	T	T	C	H	H	C	T	C	T	H	H	H	C	T	T	C	T	T	T	T	T	C	C	C	T	T	T	H	T
JAX00468959	19	3486822	0	T	C	T	T	T	T	T	C	T	T	C	C	C	T	T	T	H	T	T	T	T	T	T	T	C	T	T	T	T	C	T	T	T	T	T	T	T	T	C	T	T	T	T	T	T	T
JAX00188550	19	3490564	0	C	G	G	C	G	G	G	G	G	G	G	G	G	G	G	C	G	C	G	G	C	G	G	C	G	G	C	C	G	G	G	C	G	G	G	C	G	C	G	G	G	G	C	C	C	C
JAX00086327	19	3494805	0	G	A	A	G	G	A	G	A	G	A	A	A	A	G	A	G	H	G	G	A	H	H	A	G	A	G	H	H	H	A	G	G	A	G	G	G	G	G	A	A	A	G	G	G	H	G
JAX00086328	19	3497694	1	A	G	G	A	A	G	A	G	G	G	G	G	G	A	G	A	H	A	A	G	H	G	G	A	G	G	H	H	H	G	G	H	G	A	A	A	H	A	G	G	G	H	H	A	H	A
JAX00468967	19	3526833	1	A	G	A	A	A	A	A	G	G	G	G	G	G	A	G	A	H	A	A	A	A	H	A	A	G	G	A	A	A	G	G	H	A	A	A	A	H	A	G	G	A	H	H	A	A	A
JAX00086330	19	3540452	1	C	A	A	C	C	A	C	A	A	A	A	A	A	C	A	C	H	C	C	A	H	A	A	C	A	A	H	H	H	A	A	H	A	C	C	C	H	C	A	A	A	H	H	C	H	C
JAX00468972	19	3550774	1	C	A	C	C	C	C	C	C	A	C	C	C	C	C	C	C	C	C	C	C	C	H	C	C	C	A	C	C	C	C	A	H	C	C	C	C	H	C	C	C	C	H	H	C	C	C
JAX00468973	19	3554061	1	A	G	A	A	A	A	A	G	G	G	G	G	G	A	G	A	H	A	A	A	A	H	A	A	G	G	A	A	A	G	G	H	A	A	A	A	H	A	G	G	A	H	H	A	A	A
JAX00468974	19	3554142	0	T	A	T	T	T	T	T	A	T	A	A	A	A	T	A	T	H	T	T	T	T	T	T	T	A	T	T	T	T	A	T	T	T	T	T	T	T	T	A	A	T	T	T	T	T	T
JAX00086333	19	3563971	0	C	T	T	C	C	T	C	C	C	C	C	C	C	C	C	C	C	C	C	T	H	H	T	C	C	C	H	H	H	C	C	C	T	C	C	C	C	C	C	C	T	C	C	C	H	C
JAX00468978	19	3599018	0	T	A	A	T	T	A	T	A	T	A	A	A	A	T	A	T	H	T	T	A	H	H	A	T	A	T	H	H	H	A	T	T	A	T	T	T	T	T	A	A	A	T	T	T	H	T
JAX00468979	19	3599069	1	C	T	T	C	C	T	C	T	C	T	T	T	T	C	T	C	H	C	C	T	H	H	T	C	T	C	H	H	H	T	C	C	T	C	C	C	C	C	T	T	T	C	C	C	H	C
JAX00086335	19	3599844	0	T	C	C	T	T	C	T	C	C	C	C	C	C	T	C	T	H	T	T	C	H	C	C	T	C	C	H	H	H	C	C	H	C	T	T	T	H	T	C	C	C	H	H	T	H	T
JAX00468980	19	3600063	0	A	G	A	A	A	A	A	A	G	A	A	A	A	A	A	A	A	A	A	A	A	H	A	A	A	G	A	A	A	A	G	H	A	A	A	A	H	A	A	A	A	H	H	A	A	A
JAX00468981	19	3605011	0	G	A	A	G	G	A	G	A	G	A	A	A	A	G	A	G	H	G	G	A	H	H	A	G	A	G	H	H	H	A	G	G	A	G	G	G	G	G	A	A	A	G	G	G	H	G
JAX00468982	19	3613434	1	A	T	A	A	A	A	A	T	A	T	T	T	T	A	T	A	H	A	A	A	A	A	A	A	T	A	A	A	A	T	A	A	A	A	A	A	A	A	T	T	A	A	A	A	A	A
JAX00214179	19	3613819	0	A	C	A	A	A	A	A	A	C	A	A	A	A	A	A	A	A	A	A	A	A	H	A	A	A	C	A	A	A	A	C	H	A	A	A	A	H	A	A	A	A	H	H	A	A	A
JAX00086336	19	3614666	0	T	A	A	T	T	A	T	A	A	A	A	A	A	T	A	T	H	T	T	A	H	A	A	T	A	A	H	H	H	A	A	H	A	T	T	T	H	T	A	A	A	H	H	T	H	T
JAX00468983	19	3617742	0	G	A	G	G	G	G	G	A	G	A	A	A	A	G	A	G	H	G	G	G	G	G	G	G	A	G	G	G	G	A	G	G	G	G	G	G	G	G	A	A	G	G	G	G	G	G
JAX00086337	19	3619507	0	A	G	G	A	A	G	A	G	G	G	G	G	G	A	G	A	H	A	A	G	H	G	G	A	G	G	H	H	H	G	G	H	G	A	A	A	H	A	G	G	G	H	H	A	H	A
JAX00468984	19	3620024	1	G	A	A	G	G	A	G	G	G	G	G	G	G	G	G	G	G	G	G	A	H	H	A	G	G	G	H	H	H	G	G	G	A	G	G	G	G	G	G	G	A	G	G	G	H	G
JAX00468985	19	3620482	0	C	T	C	C	C	C	C	T	C	T	T	T	T	C	T	C	H	C	C	C	C	C	C	C	T	C	C	C	C	T	C	C	C	C	C	C	C	C	T	T	C	C	C	C	C	C
JAX00468987	19	3628802	1	A	G	A	A	A	A	A	A	G	A	A	A	A	A	A	A	A	A	A	A	A	H	A	A	A	G	A	A	A	A	G	H	A	A	A	A	H	A	A	A	A	H	H	A	A	A
JAX00468990	19	3633349	1	A	G	G	A	A	G	A	G	G	G	G	G	G	A	G	A	H	A	A	G	H	G	G	A	G	G	H	H	H	G	G	H	G	A	A	A	H	A	G	G	G	H	H	A	H	A
JAX00468994	19	3641344	0	C	T	C	C	C	C	C	T	C	T	T	T	T	C	T	C	H	C	C	C	C	C	C	C	T	C	C	C	C	T	C	C	C	C	C	C	C	C	T	T	C	C	C	C	C	C
JAX00468995	19	3643461	0	A	G	A	A	A	A	A	G	G	G	G	G	H	A	G	A	H	A	A	A	A	H	A	A	G	G	A	A	A	G	G	H	A	A	A	A	H	A	G	G	A	H	H	A	A	A
JAX00468997	19	3657912	0	C	T	C	C	C	C	C	T	C	T	T	T	T	C	T	C	H	C	C	C	C	C	C	C	T	C	C	C	C	T	C	C	C	C	C	C	C	C	T	T	C	C	C	C	C	C
JAX00086342	19	3683367	0	C	A	A	C	C	A	C	C	C	C	C	C	C	C	C	C	C	C	C	A	H	H	A	C	C	C	H	H	H	C	C	C	A	C	C	C	C	C	C	C	A	C	C	C	H	C
JAX00086343	19	3703716	1	G	A	G	G	G	G	G	G	A	G	G	G	G	G	G	G	G	G	G	G	G	H	G	G	G	A	G	G	G	G	A	H	G	G	G	G	H	G	G	G	G	H	H	G	G	G
JAX00469005	19	3710919	1	T	A	T	T	T	T	T	T	A	T	T	T	T	T	T	T	T	T	T	T	T	H	T	T	T	A	T	T	T	T	A	H	T	T	T	T	H	T	T	T	T	H	H	T	T	T
JAX00469006	19	3711395	0	A	G	A	A	A	A	A	A	G	A	A	A	A	A	A	A	A	A	A	A	A	A	A	A	A	G	A	A	A	A	G	A	A	A	A	A	A	A	A	A	A	A	A	A	A	A
JAX00469008	19	3716559	0	A	G	A	A	A	A	A	G	G	G	G	G	G	A	G	A	H	A	A	A	A	H	A	A	G	G	A	A	A	G	G	H	A	A	A	A	H	A	G	G	A	H	H	A	A	A
JAX00469013	19	3758010	1	T	G	T	T	T	T	T	G	G	G	G	G	G	T	G	T	H	T	T	T	T	H	T	T	G	G	T	T	T	G	G	H	T	T	T	T	H	T	G	G	T	H	H	T	T	T
JAX00086349	19	3782304	1	A	G	A	A	A	A	A	G	A	G	G	G	G	A	G	A	H	A	A	A	A	A	A	A	G	A	A	A	A	G	A	A	A	A	A	A	A	A	G	G	A	A	A	A	A	A
JAX00086350	19	3782321	0	T	G	T	T	T	T	T	T	G	T	T	T	T	T	T	T	T	T	T	T	T	H	T	T	T	G	T	T	T	T	G	H	T	T	T	T	H	T	T	T	T	H	H	T	T	T
JAX00469016	19	3809075	0	G	C	G	G	G	G	G	C	G	C	C	C	C	G	C	G	H	G	G	G	G	G	G	G	C	G	G	G	G	C	G	G	G	G	G	G	G	G	C	C	G	G	G	G	G	G
JAX00086352	19	3819030	1	C	T	C	C	C	C	C	T	C	T	T	T	T	C	T	C	H	C	C	C	C	C	C	C	T	C	C	C	C	T	C	C	C	C	C	C	C	C	T	T	C	C	C	C	C	C
JAX00086353	19	3819160	1	G	A	G	G	G	G	G	G	A	G	G	G	G	G	G	G	G	G	G	G	G	H	G	G	G	A	G	G	G	G	A	H	G	G	G	G	H	G	G	G	G	H	H	G	G	G
JAX00469018	19	3819204	0	G	C	G	G	G	G	G	G	C	G	G	G	G	G	G	G	G	G	G	G	G	H	G	G	G	C	G	G	G	G	C	H	G	G	G	G	H	G	G	G	G	H	H	G	G	G
JAX00469019	19	3827927	0	G	A	G	G	G	G	G	G	G	A	G	G	G	G	A	G	G	G	G	G	G	G	G	G	G	G	G	G	G	G	G	G	G	G	G	G	G	G	G	A	G	G	G	G	G	G
JAX00469022	19	3834589	1	T	C	T	T	T	T	T	T	C	C	T	T	T	T	C	T	T	T	T	T	T	H	T	T	T	C	T	T	T	T	C	H	T	T	T	T	H	T	T	C	T	H	H	T	T	T
JAX00469023	19	3836372	1	C	T	C	C	C	C	C	C	C	T	C	C	C	C	T	C	C	C	C	C	C	C	C	C	C	C	C	C	C	C	C	C	C	C	C	C	C	C	C	T	C	C	C	C	C	C
JAX00086354	19	3859363	0	C	G	C	C	C	C	C	C	G	C	H	C	C	H	C	C	C	C	C	C	C	H	C	C	C	G	C	C	C	C	G	H	C	C	C	C	H	C	C	C	C	H	H	C	C	C
JAX00469027	19	3866785	0	A	G	A	A	A	A	A	G	A	G	G	G	G	A	G	A	H	A	A	A	A	A	A	A	G	A	A	A	A	G	A	A	A	A	A	A	A	A	G	G	A	A	A	A	A	A
JAX00469029	19	3873452	1	C	T	C	C	C	C	C	T	C	T	T	T	T	C	T	C	H	C	C	C	C	C	C	C	T	C	C	C	C	T	C	C	C	C	C	C	C	C	T	T	C	C	C	C	C	C
JAX00469031	19	3883963	0	G	T	G	G	G	G	G	T	G	G	T	T	T	G	G	G	H	G	G	G	G	G	G	G	T	G	G	G	G	T	G	G	G	G	G	G	G	G	T	G	G	G	G	G	G	G
JAX00469032	19	3885825	1	T	A	T	T	T	T	T	T	A	T	T	T	T	T	T	T	T	T	T	T	T	H	T	T	T	A	T	T	T	T	A	H	T	T	T	T	H	T	T	T	T	H	H	T	T	T
JAX00469033	19	3888282	1	T	C	T	T	T	T	T	C	C	C	C	C	C	T	C	T	H	T	T	T	T	H	T	T	C	C	T	T	T	C	C	H	T	T	T	T	H	T	C	C	T	H	H	T	T	T
JAX00469034	19	3890424	1	C	T	C	C	C	C	C	C	T	C	C	C	C	C	C	C	C	C	C	C	C	H	C	C	C	T	C	C	C	C	T	H	C	C	C	C	H	C	C	C	C	H	H	C	C	C
JAX00469036	19	3899780	0	C	A	C	C	C	C	C	C	A	C	C	C	C	C	C	C	C	C	C	C	C	H	C	C	C	A	C	C	C	C	A	H	C	C	C	C	H	C	C	C	C	H	H	C	C	C
JAX00469040	19	3913230	1	G	A	G	G	G	G	G	A	G	A	A	A	A	G	A	G	H	G	G	G	G	G	G	G	A	G	G	G	G	A	G	G	G	G	G	G	G	G	A	A	G	G	G	G	G	G
JAX00086359	19	3918841	1	G	A	G	G	G	G	G	A	G	A	A	A	A	G	A	G	H	G	G	G	G	G	G	G	A	G	G	G	G	A	G	G	G	G	G	G	G	G	A	A	G	G	G	G	G	G
JAX00214184	19	3931466	1	A	T	A	A	A	A	A	T	T	T	T	T	T	A	T	A	H	A	A	A	A	H	A	A	T	T	A	A	A	T	T	H	A	A	A	A	H	A	T	T	A	H	H	A	A	A
JAX00469047	19	3949963	0	A	T	A	A	A	A	A	T	T	T	T	T	T	A	T	A	H	A	A	A	A	H	A	A	T	T	A	A	A	T	T	H	A	A	A	A	H	A	T	T	A	H	H	A	A	A
JAX00469048	19	3950048	0	C	T	C	C	C	C	C	T	C	T	T	T	T	C	T	C	H	C	C	C	C	C	C	C	T	C	C	C	C	T	C	C	C	C	C	C	C	C	T	T	C	C	C	C	C	C
JAX00469050	19	3969586	0	A	C	A	A	A	A	A	A	C	A	A	A	A	A	A	A	A	A	A	A	A	H	A	A	A	C	A	A	A	A	C	H	A	A	A	A	H	A	A	A	A	H	H	A	A	A
JAX00469051	19	3969728	1	T	C	T	T	T	T	T	T	C	T	T	T	T	T	T	T	T	T	T	T	T	H	T	T	T	C	T	T	T	T	C	H	T	T	T	T	H	T	T	T	T	H	H	T	T	T
JAX00469058	19	3990599	0	T	A	T	T	T	T	T	A	T	T	A	A	A	T	T	T	H	T	T	T	T	H	T	T	A	T	T	T	T	A	T	T	T	T	T	T	T	T	A	T	T	T	T	T	T	T
JAX00086366	19	4018072	1	A	C	A	A	A	A	A	C	A	A	C	C	C	A	A	A	H	A	A	A	A	H	A	A	C	A	A	A	A	C	A	A	A	A	A	A	A	A	C	A	A	A	A	A	A	A
JAX00469067	19	4019497	0	C	T	C	C	C	C	C	T	T	T	T	T	T	C	T	C	H	C	C	C	C	T	C	C	T	T	C	C	C	T	T	H	C	C	C	C	H	C	T	T	C	H	H	C	C	C
JAX00469068	19	4025163	0	A	C	A	A	A	A	A	A	A	C	A	A	A	A	C	A	A	A	A	A	A	A	A	A	A	A	A	A	A	A	A	A	A	A	A	A	A	A	A	C	A	A	A	A	A	A
JAX00469069	19	4025502	0	C	T	C	C	C	C	C	T	C	C	T	T	T	C	C	C	T	C	C	C	C	H	C	C	T	C	C	C	C	T	C	C	C	C	C	C	C	C	T	C	C	C	C	C	C	C
JAX00469072	19	4041905	0	G	C	G	G	G	G	G	C	C	C	C	C	C	G	C	G	H	G	G	G	G	C	G	G	C	C	G	G	G	C	C	H	G	G	G	G	H	G	C	C	G	H	H	G	G	G
JAX00469075	19	4046204	1	G	C	G	G	G	G	G	C	C	C	C	C	C	G	C	G	H	G	G	G	G	C	G	G	C	C	G	G	G	C	C	H	G	G	G	G	H	G	C	C	G	H	H	G	G	G
JAX00469076	19	4046519	1	C	T	C	C	C	C	C	T	T	T	T	T	T	C	T	C	H	C	C	C	C	T	C	C	T	T	C	C	C	T	T	H	C	C	C	C	H	C	T	T	C	H	H	C	C	C
JAX00469082	19	4057900	0	A	G	A	A	A	A	A	G	G	A	G	G	G	A	A	A	H	A	A	A	A	G	A	A	G	G	A	A	A	G	G	H	A	A	A	A	H	A	G	A	A	H	H	A	A	A
JAX00469086	19	4079790	0	T	C	T	T	T	T	T	C	C	T	C	C	C	T	T	T	H	T	T	T	T	C	T	T	C	C	T	T	T	C	H	T	T	T	T	T	T	T	C	T	T	T	T	T	T	T
JAX00469090	19	4083781	0	G	C	G	G	G	G	G	C	C	G	C	C	C	G	G	G	H	G	G	G	G	C	G	G	C	C	G	G	G	C	C	H	G	G	G	G	H	G	C	G	G	H	H	G	G	G
JAX00469091	19	4083863	1	G	A	G	G	G	G	G	A	G	G	A	A	A	G	G	G	H	G	G	G	G	G	G	G	A	G	G	G	G	A	G	G	G	G	G	G	G	G	A	G	G	G	G	G	G	G
JAX00469093	19	4098609	1	G	A	G	G	G	G	G	G	A	G	G	G	G	G	G	G	G	G	G	G	G	A	G	G	G	A	G	G	G	G	A	H	G	G	G	G	H	G	G	G	G	H	H	G	G	G
JAX00086374	19	4109836	0	G	T	G	G	G	G	G	G	T	G	G	G	G	G	G	G	G	G	G	G	G	T	G	G	G	T	G	G	G	G	T	H	G	G	G	G	H	G	G	G	G	H	H	G	G	G
JAX00469095	19	4113046	0	C	T	C	C	C	C	C	T	T	C	T	T	T	C	C	C	H	C	C	C	C	T	C	C	T	T	C	C	C	T	T	H	C	C	C	C	H	C	T	C	C	H	H	C	C	C
JAX00469097	19	4117969	0	C	T	C	C	C	C	C	T	T	C	T	T	T	C	C	C	H	C	C	C	C	T	C	C	T	T	C	C	C	T	T	H	C	C	C	C	H	C	T	C	C	H	H	C	C	C
JAX00469099	19	4131822	0	C	T	C	C	C	C	C	T	C	C	T	T	T	C	C	C	H	C	C	C	C	C	C	C	T	C	C	C	C	H	C	C	C	C	C	C	C	C	T	C	C	C	C	C	C	C
JAX00469100	19	4132394	0	G	C	G	G	G	G	G	C	G	G	C	C	C	G	G	G	H	G	G	G	G	G	G	G	C	G	G	G	G	C	G	G	G	G	G	G	G	G	C	G	G	G	G	G	G	G
JAX00086377	19	4155701	1	A	G	A	A	A	A	A	G	G	G	G	G	G	A	G	A	H	A	A	A	A	G	A	A	G	G	A	A	A	G	G	H	A	A	A	A	H	A	G	G	A	H	H	A	A	A
JAX00469105	19	4156233	0	C	G	C	C	C	C	C	G	C	C	G	G	G	C	C	C	C	C	C	C	C	H	C	C	G	C	C	C	C	G	C	C	C	C	C	C	C	C	G	C	C	C	C	C	C	C
JAX00469106	19	4156265	0	G	A	G	G	G	G	G	A	A	G	A	A	A	G	G	G	H	G	G	G	G	A	G	G	A	A	G	G	G	A	A	H	G	G	G	G	H	G	A	G	G	H	H	G	G	G
JAX00469107	19	4156330	0	G	T	G	G	G	G	G	T	G	G	H	H	T	G	G	G	H	G	G	G	G	H	G	G	T	G	G	G	G	T	G	G	G	G	G	G	G	G	T	G	G	G	G	G	G	G
JAX00214191	19	4174108	1	A	G	A	A	A	A	A	A	G	A	A	A	A	A	A	A	A	A	A	A	A	H	A	A	A	G	A	A	A	A	G	H	A	A	A	A	H	A	A	A	A	H	H	A	A	A
JAX00469114	19	4174716	0	G	A	G	G	G	G	G	A	G	G	A	A	A	G	G	G	H	G	G	G	G	H	G	G	A	G	G	G	G	A	G	G	G	G	G	G	G	G	A	G	G	G	G	G	G	G
JAX00086379	19	4196407	0	T	A	T	T	T	T	T	A	A	T	A	A	A	T	T	T	H	T	T	T	T	A	T	T	A	A	T	T	T	A	A	H	T	T	T	T	H	T	A	T	T	H	H	T	T	T
JAX00086382	19	4225979	0	A	G	A	A	A	A	A	G	G	A	G	G	G	A	A	A	H	A	A	A	A	G	A	A	G	G	A	A	A	G	G	H	A	A	A	A	H	A	G	A	A	H	H	A	A	A
JAX00469119	19	4226008	1	G	A	G	G	G	G	G	G	G	A	G	G	G	G	A	G	G	G	G	G	G	G	G	G	G	G	G	G	G	G	G	G	G	G	G	G	G	G	G	A	G	G	G	G	G	G
JAX00086383	19	4226315	1	G	A	G	G	G	G	G	A	A	G	A	A	A	G	G	G	H	G	G	G	G	A	G	G	A	A	G	G	G	A	A	H	G	G	G	G	H	G	A	G	G	H	H	G	G	G
JAX00469120	19	4228062	0	G	A	G	G	G	G	G	G	A	G	G	G	G	G	G	G	G	G	G	G	G	H	G	G	G	A	G	G	G	G	A	H	G	G	G	G	H	G	G	G	G	H	H	G	G	G
JAX00469121	19	4235196	0	C	T	C	C	C	C	C	T	T	C	T	T	T	C	C	C	H	C	C	C	C	T	C	C	T	T	C	C	C	T	T	H	C	C	C	C	H	C	T	C	C	H	H	C	C	C
JAX00469122	19	4235371	0	T	A	T	T	T	T	T	A	A	A	A	A	A	T	A	T	H	T	T	T	T	A	T	T	A	A	T	T	T	A	A	H	T	T	T	T	H	T	A	A	T	H	H	T	T	T
JAX00469123	19	4236972	0	T	G	T	T	T	T	T	G	T	T	G	G	G	T	T	T	H	T	T	T	T	H	T	T	G	T	T	T	T	G	T	T	T	T	T	T	T	T	G	T	T	T	T	T	T	T
JAX00469130	19	4264863	0	G	A	G	G	G	G	G	A	G	G	A	A	A	G	G	G	H	G	G	G	G	H	G	G	A	G	G	G	G	A	G	G	G	G	G	G	G	G	A	G	G	G	G	G	G	G
JAX00469131	19	4266286	1	A	G	A	A	A	A	A	G	G	A	G	G	G	A	A	A	H	A	A	A	A	G	A	A	G	G	A	A	A	G	G	H	A	A	A	A	H	A	G	A	A	H	H	A	A	A
JAX00469134	19	4273189	0	G	A	G	G	G	G	G	G	G	A	G	G	G	G	A	G	G	G	G	G	G	G	G	G	G	G	G	G	G	G	G	G	G	G	G	G	G	G	G	A	G	G	G	G	G	G
JAX00469135	19	4277376	1	T	C	T	T	T	T	T	T	C	T	T	T	T	T	T	T	T	T	T	T	T	H	T	T	T	C	T	T	T	T	C	H	T	T	T	T	H	T	T	T	T	H	H	T	T	T
JAX00469138	19	4282333	0	G	A	G	G	G	G	G	A	A	G	A	A	A	G	G	G	A	G	G	G	G	A	G	G	A	A	G	G	G	A	A	A	G	G	G	G	H	G	A	G	G	H	H	G	G	G
JAX00086388	19	4304147	0	T	C	C	T	T	C	T	T	T	C	T	T	T	T	C	T	T	T	T	C	H	T	C	T	T	T	H	H	H	T	T	T	C	T	T	T	T	T	T	C	C	T	T	T	H	T
JAX00086389	19	4316396	1	C	T	T	C	C	T	C	C	C	C	C	C	C	C	C	C	C	C	C	T	H	C	T	C	C	C	H	H	H	C	C	C	T	C	C	C	C	C	C	C	T	C	C	C	H	C
JAX00469142	19	4319321	1	A	G	G	A	A	G	A	A	A	A	A	A	A	A	A	A	A	A	A	G	H	A	G	A	A	A	H	H	H	A	A	A	G	A	A	A	A	A	A	A	G	A	A	A	H	A
JAX00469147	19	4323400	0	A	T	A	A	A	A	A	T	A	A	T	T	T	A	A	A	H	A	A	A	A	H	A	A	T	A	A	A	A	T	A	A	A	A	A	A	A	A	T	A	A	A	A	A	A	A
JAX00086390	19	4324271	0	A	C	C	A	A	C	A	C	C	C	C	C	C	A	C	A	H	A	A	C	H	C	C	A	C	C	H	H	H	C	C	H	C	A	A	A	H	A	C	C	C	H	H	A	H	A
JAX00469148	19	4334304	0	C	T	C	C	C	C	C	T	C	C	T	T	T	C	C	C	H	C	C	C	C	H	C	C	T	C	C	C	C	T	C	C	C	C	C	C	C	C	T	C	C	C	C	C	C	C
JAX00469149	19	4334323	0	A	G	A	A	A	A	A	G	A	A	G	G	G	A	H	A	H	A	A	A	A	H	A	A	G	A	A	A	A	G	A	A	A	A	A	A	A	A	G	A	A	A	A	A	A	A
JAX00086391	19	4335641	0	A	G	G	A	A	G	A	G	G	G	G	G	G	A	G	A	G	A	A	G	H	G	G	A	G	G	H	H	H	G	G	H	G	A	A	A	H	A	G	H	G	H	H	A	H	A
JAX00469151	19	4343786	1	G	A	G	G	G	G	G	A	A	G	A	A	A	G	G	G	H	G	G	G	G	A	G	G	A	A	G	G	G	A	A	H	G	G	G	G	H	G	A	G	G	H	H	G	G	G
JAX00469152	19	4343861	0	A	T	A	A	A	A	A	A	T	A	A	A	A	A	A	A	A	A	A	A	A	H	A	A	A	T	A	A	A	A	T	T	A	A	A	A	H	A	A	A	A	H	H	A	A	A
JAX00469154	19	4347404	1	G	A	G	G	G	G	G	A	G	G	A	A	A	G	G	G	H	G	G	G	G	H	G	G	A	G	G	G	G	A	G	G	G	G	G	G	G	G	A	G	G	G	G	G	G	G
JAX00469156	19	4352049	1	A	T	A	A	A	A	A	T	A	A	T	T	T	A	A	A	H	A	A	A	A	H	A	A	T	A	A	A	A	T	A	A	A	A	A	A	A	A	T	A	A	A	A	A	A	A
JAX00214193	19	4352260	1	T	C	T	T	T	T	T	T	C	T	T	T	T	T	T	T	T	T	T	T	T	H	T	T	T	C	T	T	T	T	C	H	T	T	T	T	H	T	T	T	T	H	H	T	T	T
JAX00469157	19	4352774	0	T	C	T	T	T	T	T	C	C	T	C	C	C	T	T	T	H	T	T	T	T	C	T	T	C	C	T	T	T	C	C	H	T	T	T	T	H	T	C	T	T	H	H	T	T	T
JAX00469158	19	4365073	0	C	T	C	C	C	C	C	T	C	C	T	T	T	C	C	C	H	C	C	C	C	H	C	C	T	C	C	C	C	T	C	C	C	C	C	C	C	C	T	C	C	C	C	C	C	C
JAX00086393	19	4369406	1	A	G	G	A	A	G	A	G	G	G	G	G	G	A	G	A	H	A	A	G	H	G	G	A	G	G	H	H	H	G	G	H	G	A	A	A	H	A	G	G	G	H	H	A	H	A
JAX00469160	19	4369603	1	A	G	A	A	A	A	A	G	G	A	G	G	G	A	A	A	H	A	A	A	A	G	A	A	G	G	A	A	A	G	G	H	A	A	A	A	H	A	G	A	A	H	H	A	A	A
JAX00469161	19	4384909	0	T	C	T	T	T	T	T	C	C	T	C	C	C	T	T	T	H	T	T	T	T	C	T	T	C	C	T	T	T	C	C	H	T	T	T	T	H	T	C	T	T	H	H	T	T	T
JAX00086395	19	4384978	1	A	G	G	A	A	G	A	G	G	G	G	G	G	A	G	A	H	A	A	G	H	G	G	A	G	G	H	H	H	G	G	H	G	A	A	A	H	A	G	G	G	H	H	A	H	A
JAX00469164	19	4409004	1	C	A	C	C	C	C	C	C	A	C	C	C	C	C	C	C	C	C	C	C	C	H	C	C	C	A	C	C	C	C	A	H	C	C	C	C	H	C	C	C	C	H	H	C	C	C
JAX00469166	19	4409175	0	C	A	C	C	C	C	C	C	A	C	C	C	C	C	C	C	C	C	C	C	C	H	C	C	C	A	C	C	C	C	A	H	C	C	C	C	H	C	C	C	C	H	H	C	C	C
JAX00469167	19	4409649	0	T	C	T	T	T	T	T	C	C	T	C	C	C	T	T	T	H	T	T	T	T	C	T	T	C	C	T	T	T	C	C	H	T	T	T	T	H	T	C	T	T	H	H	T	T	T
JAX00214195	19	4412135	0	A	G	A	A	A	A	A	G	G	A	G	G	G	A	A	A	H	A	A	A	A	G	A	A	G	G	A	A	A	G	G	H	A	A	A	A	H	A	G	A	A	H	H	A	A	A
JAX00086397	19	4419703	1	C	A	A	C	C	A	C	C	C	C	C	C	C	C	C	C	C	C	C	A	H	C	A	C	C	C	H	H	H	C	C	C	A	C	C	C	C	C	C	C	A	C	C	C	H	C
JAX00086400	19	4446217	0	A	T	T	A	A	T	A	A	A	A	A	A	A	A	A	A	A	A	A	T	H	A	T	A	A	A	H	H	H	A	A	A	T	A	A	A	A	A	A	A	T	A	A	A	H	A
JAX00086401	19	4447956	0	A	C	C	A	A	C	A	C	C	C	C	C	C	A	C	A	H	A	A	C	H	C	C	A	C	C	H	H	H	C	C	H	C	A	A	A	H	A	C	C	C	H	H	A	H	A
JAX00469170	19	4449467	1	C	T	C	C	C	C	C	C	T	C	C	C	C	C	C	C	C	C	C	C	C	H	C	C	C	T	C	C	C	C	T	H	C	C	C	C	H	C	C	C	C	H	H	C	C	C
JAX00469171	19	4457483	0	C	T	C	C	C	C	C	T	T	C	T	T	T	C	C	C	H	C	C	C	C	T	C	C	T	T	C	C	C	T	T	H	C	C	C	C	H	C	T	C	C	H	H	C	C	C
JAX00469172	19	4460504	1	C	T	C	C	C	C	C	C	C	T	C	C	C	C	T	C	C	C	C	C	C	C	C	C	C	C	C	C	C	C	C	C	C	C	C	C	C	C	C	T	C	C	C	C	C	C
JAX00469173	19	4460843	0	C	T	C	C	C	C	C	T	T	T	T	T	T	C	T	C	H	C	C	C	C	T	C	C	T	T	C	C	C	T	T	H	C	C	C	C	H	C	T	T	C	H	H	C	C	C
JAX00469174	19	4467451	1	A	T	A	A	A	A	A	T	A	A	T	T	T	A	A	A	H	A	A	A	A	H	A	A	T	A	A	A	A	T	A	A	A	A	A	A	A	A	T	A	A	A	A	A	A	A
JAX00469175	19	4481565	1	C	T	C	C	C	C	C	T	T	T	T	T	T	C	T	C	H	C	C	C	C	T	C	C	T	T	C	C	C	T	T	H	C	C	C	C	H	C	T	T	C	H	H	C	C	C
JAX00469176	19	4481891	1	C	T	C	C	C	C	C	C	C	T	C	C	C	C	T	C	C	C	C	C	C	C	C	C	C	C	C	C	C	C	C	C	C	C	C	C	C	C	C	T	C	C	C	C	C	C
JAX00469177	19	4482503	1	C	T	C	C	C	C	C	C	T	C	C	C	C	C	C	C	C	C	C	C	C	H	C	C	C	T	C	C	C	C	T	H	C	C	C	C	H	C	C	C	C	H	H	C	C	C
JAX00469179	19	4491116	1	G	C	G	G	G	G	G	G	C	G	G	G	G	G	G	G	G	G	G	G	G	H	G	G	G	C	G	G	G	G	C	H	G	G	G	G	H	G	G	G	G	H	H	G	G	G
JAX00469180	19	4491440	1	T	C	T	T	T	T	T	T	C	T	T	T	T	T	T	T	T	T	T	T	T	H	T	T	T	C	T	T	T	T	C	H	T	T	T	T	H	T	T	T	T	H	H	T	T	T
JAX00086402	19	4493552	1	T	C	T	T	T	T	T	C	C	C	C	C	C	T	C	T	H	T	T	T	T	C	T	T	C	C	T	T	T	C	C	H	T	T	T	T	H	T	C	C	T	H	H	T	T	T
JAX00469183	19	4494628	1	G	A	G	G	G	G	G	A	G	G	A	A	A	G	G	G	H	G	G	G	G	H	G	G	A	G	G	G	G	A	G	G	G	G	G	G	G	G	A	G	G	G	G	G	G	G
JAX00469186	19	4497424	1	C	T	C	C	C	C	C	C	C	T	C	C	C	C	T	C	C	C	C	C	C	C	C	C	C	C	C	C	C	C	C	C	C	C	C	C	C	C	C	T	C	C	C	C	C	C
JAX00469188	19	4517125	1	T	C	T	T	T	T	T	C	C	C	C	C	C	T	C	T	H	T	T	T	T	C	T	T	C	C	T	T	T	C	C	H	T	T	T	T	H	T	C	C	T	H	H	T	T	T
JAX00469189	19	4517189	1	A	G	A	A	A	A	A	G	G	G	G	G	G	A	G	A	H	A	A	A	A	G	A	A	G	G	A	A	A	G	G	H	A	A	A	A	H	A	G	G	A	H	H	A	A	A
JAX00469190	19	4517600	0	G	A	G	G	G	G	G	G	A	G	G	G	G	G	G	G	G	G	G	G	G	H	G	G	G	A	G	G	G	G	A	H	G	G	G	G	H	G	G	G	G	H	H	G	G	G
JAX00469191	19	4530334	1	G	A	G	G	G	G	G	G	G	A	G	G	G	G	A	G	G	G	G	G	G	G	G	G	G	G	G	G	G	G	G	G	G	G	G	G	G	G	G	A	G	G	G	G	G	G
JAX00469192	19	4530488	1	A	G	A	A	A	A	A	G	G	A	G	G	G	A	A	A	H	A	A	A	A	G	A	A	G	G	A	A	A	G	G	H	A	A	A	A	H	A	G	A	A	H	H	A	A	A
JAX00469193	19	4535593	1	C	T	C	C	C	C	C	C	T	C	C	C	C	C	C	C	C	C	C	C	C	H	C	C	C	T	C	C	C	C	T	H	C	C	C	C	H	C	C	C	C	H	H	C	C	C
JAX00469194	19	4536461	0	G	T	G	G	G	G	G	G	T	G	G	G	G	G	G	G	G	G	G	G	G	G	G	G	G	T	G	G	G	G	T	H	G	G	G	G	H	G	G	G	G	H	H	G	G	G
JAX00469195	19	4536787	1	G	T	T	G	G	T	G	G	G	G	G	G	G	G	G	G	G	G	G	T	H	G	T	G	G	G	H	H	H	G	G	G	T	G	G	G	G	G	G	G	T	G	G	G	H	G
JAX00086405	19	4539738	0	G	A	A	G	G	A	G	G	G	G	G	G	G	G	G	G	G	G	G	A	H	G	A	G	G	G	H	H	H	G	G	G	A	G	G	G	G	G	G	G	A	G	G	G	H	G
JAX00086406	19	4541125	1	T	C	C	T	T	C	T	C	C	C	C	C	C	T	C	T	H	T	T	C	H	C	C	T	C	C	H	H	H	C	C	H	C	T	T	T	H	T	C	C	C	H	H	T	H	T
JAX00469200	19	4549502	1	G	C	G	G	G	G	G	C	C	G	C	C	C	G	G	G	H	G	G	G	G	C	G	G	C	C	G	G	G	C	C	H	G	G	G	G	H	G	C	G	G	H	H	G	G	G
JAX00469201	19	4557237	0	T	G	G	T	T	G	T	G	G	T	G	G	G	T	T	T	H	T	T	G	H	G	G	T	G	G	H	H	H	G	G	H	G	T	T	T	H	T	G	T	G	H	H	T	H	T
JAX00469206	19	4570697	0	G	A	G	G	G	G	G	A	G	G	A	A	A	G	G	G	H	G	G	G	G	H	G	G	A	G	G	G	G	A	G	G	G	G	G	G	G	G	A	G	G	G	G	G	G	G
JAX00214200	19	4571833	1	A	G	A	A	A	A	A	A	G	A	A	A	A	A	A	A	A	A	A	A	A	H	A	A	A	G	A	A	A	A	G	H	A	A	A	A	H	A	A	A	A	H	H	A	A	A
JAX00086409	19	4578878	0	G	T	T	G	G	T	G	G	G	G	G	G	G	G	G	G	G	G	G	T	H	G	T	G	G	G	H	H	H	G	G	G	T	G	G	G	G	G	G	G	T	G	G	G	H	G
JAX00469207	19	4579694	0	C	A	C	C	C	C	C	C	A	C	C	C	C	C	C	C	C	C	C	C	C	H	C	C	C	A	C	C	C	C	A	H	C	C	C	C	H	C	C	C	C	H	H	C	C	C
JAX00086410	19	4581481	0	C	T	T	C	C	T	C	C	C	C	C	C	C	C	C	C	C	C	C	T	H	C	T	C	C	C	H	H	H	C	C	C	T	C	C	C	C	C	C	C	T	C	C	C	H	C
JAX00469208	19	4587609	1	G	C	C	G	G	C	G	C	C	C	C	C	C	G	C	G	H	G	G	C	H	C	C	G	C	C	H	H	H	C	C	H	C	G	G	G	H	G	C	C	C	H	H	G	H	G
JAX00469209	19	4587736	0	A	G	G	A	A	G	A	G	G	G	G	G	G	A	G	A	G	A	A	G	G	G	G	A	G	G	H	H	H	G	G	H	G	A	A	A	H	A	G	G	G	G	G	A	G	A
JAX00469214	19	4602096	0	C	T	C	C	C	C	C	T	T	C	T	T	T	C	C	C	H	C	C	C	C	T	C	C	T	T	C	C	C	T	T	H	C	C	C	C	H	C	T	C	C	H	H	C	C	C
JAX00469216	19	4603941	0	T	C	T	T	T	T	T	C	C	C	C	C	C	T	C	T	H	T	T	T	T	C	T	T	C	C	T	T	T	C	C	H	T	T	T	T	H	T	C	C	T	H	H	T	T	T
JAX00469218	19	4607853	0	G	A	G	G	G	G	G	G	G	A	G	G	G	G	A	G	G	G	G	G	G	G	G	G	G	G	G	G	G	G	G	G	G	G	G	G	G	G	G	A	G	G	G	G	G	G
JAX00469219	19	4607988	1	G	A	G	G	G	G	G	A	G	G	A	A	A	G	G	G	H	G	G	G	G	H	G	G	A	G	G	G	G	A	G	G	G	G	G	G	G	G	A	G	G	G	G	G	G	G
JAX00086412	19	4609414	1	G	T	T	G	G	T	G	T	T	T	T	T	T	G	T	G	H	G	G	T	H	T	T	G	T	T	H	H	H	T	T	H	T	G	G	G	H	G	T	T	T	H	H	G	H	G
JAX00086413	19	4630082	1	G	A	A	G	G	A	G	A	A	A	A	A	A	G	A	G	H	G	G	A	H	A	A	G	A	A	H	H	H	A	A	H	A	G	G	G	H	G	A	A	A	H	H	G	H	G
JAX00469224	19	4637200	1	G	A	G	G	G	G	G	G	G	A	G	G	G	G	A	G	G	G	G	G	G	G	G	G	G	G	G	G	G	G	G	G	G	G	G	G	G	G	G	A	G	G	G	G	G	G
JAX00469225	19	4637538	1	C	T	C	C	C	C	C	C	C	T	C	C	C	C	T	C	C	C	C	C	C	C	C	C	C	C	C	C	C	C	C	C	C	C	C	C	C	C	C	T	C	C	C	C	C	C
JAX00086414	19	4652712	1	C	T	C	C	C	C	C	T	T	T	T	T	T	C	T	C	H	C	C	C	C	T	C	C	T	T	C	C	C	T	T	H	C	C	C	C	H	C	T	T	C	H	H	C	C	C
JAX00469232	19	4656240	1	T	G	T	T	T	T	T	G	G	T	G	G	G	T	T	T	H	T	T	T	T	G	T	T	G	G	T	T	T	G	G	H	T	T	T	T	H	T	G	T	T	H	H	T	T	T
JAX00469233	19	4658025	0	G	A	G	G	G	G	G	A	G	G	H	A	A	G	G	G	H	G	G	G	G	H	G	G	A	G	G	G	G	A	G	G	G	G	G	G	G	G	A	G	G	G	G	G	G	G
JAX00469237	19	4678823	0	A	G	A	A	A	A	A	G	G	A	G	G	G	A	A	A	H	A	A	A	A	G	A	A	G	G	A	A	A	G	G	H	A	A	A	A	H	A	G	A	A	H	H	A	A	A
JAX00469238	19	4679044	1	A	G	A	A	A	A	A	G	G	A	G	G	G	A	A	A	H	A	A	A	A	G	A	A	G	G	A	A	A	G	G	H	A	A	A	A	H	A	G	A	A	H	H	A	A	A
JAX00086417	19	4699270	1	T	C	T	T	T	T	T	C	T	C	H	C	C	T	C	T	H	T	T	T	T	H	T	T	C	T	T	T	T	C	T	T	T	T	T	T	T	T	C	C	T	T	T	T	T	T
JAX00086418	19	4699862	0	A	G	A	A	A	A	A	G	A	G	H	G	G	A	G	A	H	A	A	A	A	H	A	A	G	A	A	A	A	G	A	A	A	A	A	A	A	A	G	G	A	A	A	A	A	A
JAX00469240	19	4704155	1	C	T	C	C	C	C	C	T	C	C	H	T	T	C	C	C	H	C	C	C	C	H	C	C	T	C	C	C	C	T	C	C	C	C	C	C	C	C	T	C	C	C	C	C	C	C
JAX00469241	19	4704625	0	C	T	C	C	C	C	C	C	T	C	H	C	C	C	C	C	C	C	C	C	C	H	C	C	C	T	C	C	C	C	T	H	C	C	C	C	H	C	C	C	C	H	H	C	C	C
JAX00469243	19	4721495	1	T	C	T	T	T	T	T	C	C	T	C	C	C	T	T	T	H	T	T	T	T	C	T	T	C	C	T	T	T	C	C	H	T	T	T	T	H	T	C	T	T	H	H	T	T	T
JAX00469244	19	4721626	0	C	A	C	C	C	C	C	C	C	A	C	C	C	C	A	C	C	C	C	C	C	C	C	C	C	C	C	C	C	C	C	C	C	C	C	C	C	C	C	A	C	C	C	C	C	C
JAX00469248	19	4728169	0	G	A	G	G	G	G	G	A	G	A	A	A	A	G	A	G	H	G	G	G	G	H	G	G	A	G	G	G	G	A	G	G	G	G	G	G	G	G	A	A	G	G	G	G	G	G
JAX00469250	19	4729346	1	C	T	C	C	C	C	C	C	C	T	C	C	C	C	T	C	C	C	C	C	C	C	C	C	C	C	C	C	C	C	C	C	C	C	C	C	C	C	C	T	C	C	C	C	C	C
JAX00469251	19	4729958	0	T	C	T	T	T	T	T	T	T	C	T	T	T	T	C	T	T	T	T	T	T	T	T	T	T	T	T	T	T	T	T	T	T	T	T	T	T	T	T	C	T	T	T	T	T	T
JAX00469252	19	4730155	1	G	A	G	G	G	G	G	G	A	A	G	G	G	G	A	G	G	G	G	G	G	H	G	G	G	A	G	G	G	G	A	H	G	G	G	G	H	G	G	A	G	H	H	G	G	G
JAX00469254	19	4730482	1	A	G	A	A	A	A	A	G	G	G	G	G	G	A	G	A	H	A	A	A	A	G	A	A	G	G	A	A	A	G	G	H	A	A	A	A	H	A	G	G	A	H	H	A	A	A
JAX00214203	19	4740176	0	T	A	T	T	T	T	T	A	A	T	A	A	A	T	T	T	H	T	T	T	T	A	T	T	A	A	T	T	T	A	A	H	T	T	T	T	H	T	A	T	T	H	H	T	T	T
JAX00086422	19	4740220	0	T	C	C	T	T	C	T	T	C	C	T	T	T	T	C	T	T	T	T	C	H	H	C	T	T	C	H	H	H	T	C	H	C	T	T	T	H	T	T	C	C	H	H	T	H	T
JAX00469261	19	4740699	1	T	C	T	T	T	T	T	C	C	T	C	C	C	T	T	T	H	T	T	T	T	C	T	T	C	C	T	T	T	C	C	H	T	T	T	T	H	T	C	T	T	H	H	T	T	T
JAX00469264	19	4750402	0	A	G	A	A	A	A	A	G	G	G	G	G	G	A	G	A	H	A	A	A	A	G	A	A	G	G	A	A	A	G	G	H	A	A	A	A	H	A	G	G	A	H	H	A	A	A
JAX00469266	19	4761572	1	T	G	T	T	T	T	T	T	T	G	T	T	T	T	G	T	T	T	T	T	T	T	T	T	T	T	T	T	T	T	T	T	T	T	T	T	T	T	T	G	T	T	T	T	T	T
JAX00469272	19	4780345	0	G	A	G	G	G	G	G	G	A	G	G	G	G	G	G	G	G	G	G	G	G	H	G	G	G	A	G	G	G	G	A	H	G	G	G	G	H	G	G	G	G	H	H	G	G	G
JAX00086424	19	4787557	1	A	G	G	A	A	G	A	A	A	A	A	A	A	A	A	A	A	A	A	G	H	A	G	A	A	A	H	H	H	A	A	A	G	A	A	A	A	A	A	A	G	A	A	A	H	A
JAX00469274	19	4834103	0	C	A	C	C	C	C	C	A	C	C	A	A	A	C	C	C	H	C	C	C	C	H	C	C	A	C	C	C	C	A	C	C	C	C	C	C	C	C	A	C	C	C	C	C	C	C
JAX00469275	19	4835942	1	G	A	G	G	G	G	G	G	G	A	G	G	G	G	A	G	G	G	G	G	G	G	G	G	G	G	G	G	G	G	G	G	G	G	G	G	G	G	G	A	G	G	G	G	G	G
JAX00469276	19	4836042	0	G	A	G	G	G	G	G	G	A	A	G	G	G	G	A	G	G	G	G	G	G	H	G	G	G	G	G	G	G	G	A	H	G	G	G	G	H	G	G	A	G	H	H	G	G	G
JAX00086428	19	4837232	1	A	C	A	A	A	A	A	C	C	C	C	C	C	A	C	A	H	A	A	A	A	C	A	A	C	A	A	A	A	C	C	H	A	A	A	A	H	A	C	C	A	H	H	A	A	A
JAX00469279	19	4847645	1	C	T	C	C	C	C	C	C	C	T	C	C	C	C	T	C	C	C	C	C	C	C	C	C	C	C	C	C	C	C	C	C	C	C	C	C	C	C	C	T	C	C	C	C	C	C
JAX00469280	19	4849473	1	A	G	A	A	A	A	A	A	G	A	A	A	A	A	A	A	A	A	A	A	A	H	A	A	A	A	A	A	A	A	G	H	A	A	A	A	H	A	A	A	A	H	H	A	A	A
JAX00469281	19	4856208	1	A	T	A	A	A	A	A	T	A	A	T	T	T	A	A	A	H	A	A	A	A	H	A	A	T	A	A	A	A	T	A	A	A	A	A	A	A	A	T	A	A	A	A	A	A	A
JAX00214206	19	4862140	1	C	T	C	C	C	C	C	C	T	C	C	C	C	C	C	C	C	C	C	C	C	H	C	C	C	C	C	C	C	C	T	H	C	C	C	C	H	C	C	C	C	H	H	C	C	C
JAX00469283	19	4870586	1	C	G	C	C	C	C	C	G	C	C	G	G	G	C	C	C	H	C	C	C	C	H	C	C	G	C	C	C	C	G	C	C	C	C	C	C	C	C	G	C	C	C	C	C	C	C
JAX00086431	19	4878967	1	C	T	T	C	C	T	C	C	C	T	C	C	C	C	T	C	C	C	C	T	H	C	T	C	C	T	H	H	H	C	C	C	T	C	C	C	C	C	C	T	T	C	C	C	H	C
JAX00469285	19	4894807	0	G	A	A	G	G	A	G	A	G	A	A	A	A	G	A	G	H	G	G	A	H	H	A	G	A	A	H	H	H	A	G	G	A	G	G	G	G	G	A	A	A	G	G	G	H	G
JAX00469287	19	4896800	1	G	A	A	G	G	A	G	G	G	A	G	G	G	G	A	G	G	G	G	A	H	G	A	G	G	A	H	H	H	G	G	G	A	G	G	G	G	G	G	A	A	G	G	G	H	G
JAX00469288	19	4899363	1	T	A	A	T	T	A	T	A	A	A	A	A	A	T	A	T	H	T	T	A	H	A	A	T	A	A	H	H	H	A	A	H	A	T	T	T	H	T	A	A	A	H	H	T	H	T
JAX00086433	19	4906585	1	T	C	C	T	T	C	T	T	T	C	T	T	T	T	C	T	T	T	T	C	H	T	C	T	T	C	H	H	H	T	T	T	C	T	T	T	T	T	T	C	C	T	T	T	H	T
JAX00469292	19	4908557	0	G	T	G	G	G	G	G	T	T	G	T	T	T	G	G	G	H	G	G	G	G	T	G	G	T	G	G	G	G	T	T	H	G	G	G	G	H	G	T	G	G	H	H	G	G	G
JAX00469293	19	4909703	0	C	T	T	C	C	T	C	T	C	T	T	T	T	C	T	C	H	C	C	T	H	H	T	C	T	T	H	H	H	T	C	C	T	C	C	C	C	C	T	T	T	C	C	C	H	C
JAX00086434	19	4910686	0	A	G	G	A	A	G	A	A	A	G	A	A	A	A	G	A	A	A	A	G	G	A	G	A	A	G	H	G	G	A	A	A	G	A	A	A	A	A	A	G	G	A	A	A	H	A
JAX00469295	19	4913887	1	G	A	G	G	G	G	G	G	A	G	G	G	G	G	G	G	G	G	G	G	G	H	G	G	G	G	G	G	G	G	A	H	G	G	G	G	H	G	G	G	G	H	H	G	G	G
JAX00469299	19	4923790	0	G	A	G	G	G	G	G	A	A	G	A	A	A	G	G	G	H	G	G	G	G	A	G	G	A	G	G	G	G	A	A	H	G	G	G	G	H	G	A	G	G	H	H	G	G	G
JAX00469300	19	4926585	1	T	G	T	T	T	T	T	G	G	T	G	G	G	T	T	T	H	T	T	T	T	G	T	T	G	T	T	T	T	G	G	H	T	T	T	T	H	T	G	T	T	H	H	T	T	T
JAX00086435	19	4929427	0	G	A	A	G	G	A	G	G	G	G	G	G	G	G	G	G	G	G	G	A	H	G	A	G	G	A	H	H	H	G	G	G	A	G	G	G	G	G	G	G	A	G	G	G	H	G
JAX00469302	19	4930373	0	T	C	C	T	T	C	T	C	C	C	C	C	C	T	C	T	H	T	H	C	H	C	C	T	C	C	H	H	H	C	C	H	C	T	T	T	H	T	C	C	C	H	H	T	H	T
JAX00469304	19	4947949	1	T	A	T	T	T	T	T	T	A	T	T	T	T	T	T	T	T	T	T	T	T	H	T	T	T	T	T	T	T	T	A	H	T	T	T	T	H	T	T	T	T	H	H	T	T	T
JAX00469305	19	4952975	0	C	T	C	C	C	C	C	T	C	C	T	T	T	C	C	C	H	C	C	C	C	H	C	C	T	C	C	C	C	T	C	C	C	C	C	C	C	C	T	C	C	C	C	C	C	C
JAX00469306	19	4953236	0	G	C	G	G	G	G	G	G	C	G	G	G	G	G	G	G	G	G	G	G	G	H	G	G	G	G	G	G	G	G	C	H	G	G	G	G	H	G	G	G	G	H	H	G	G	G
JAX00214207	19	4955772	1	C	T	C	C	C	C	C	C	T	C	C	C	C	C	C	C	C	C	C	C	C	H	C	C	C	C	C	C	C	C	T	H	C	C	C	C	H	C	C	C	C	H	H	C	C	C
JAX00214208	19	4956170	0	G	A	G	G	G	G	G	G	A	G	G	G	G	G	G	G	G	G	G	G	G	H	G	G	G	G	G	G	G	G	A	H	G	G	G	G	H	G	G	G	G	H	H	G	G	G
JAX00469307	19	4981829	0	C	G	C	C	C	C	C	G	C	C	G	G	G	C	C	C	H	C	C	C	C	H	C	C	G	C	C	C	C	G	C	C	C	C	C	C	C	C	G	C	C	C	C	C	C	C
JAX00086440	19	4985046	0	A	C	C	A	A	C	A	C	C	C	C	C	C	A	C	A	H	A	A	C	H	C	C	A	C	C	H	H	H	C	C	H	C	A	A	A	H	A	C	C	C	H	H	A	H	A
JAX00469311	19	4998028	1	C	T	C	C	C	C	C	T	T	T	T	T	T	C	T	C	H	C	C	C	C	T	C	C	T	C	C	C	C	T	T	H	C	C	C	C	H	C	T	T	C	H	H	C	C	C
JAX00469313	19	5000494	1	C	G	C	C	C	C	C	C	G	C	C	C	C	C	C	C	C	C	C	C	C	H	C	C	C	C	C	C	C	C	G	H	C	C	C	C	H	C	C	C	C	H	H	C	C	C
JAX00469314	19	5006951	0	T	C	T	T	T	T	T	C	C	T	C	C	C	T	T	T	H	T	T	T	T	C	T	T	C	T	T	T	T	C	C	H	T	T	T	T	H	T	C	T	T	H	H	T	T	T
JAX00469315	19	5007455	0	C	T	C	C	C	C	C	T	T	C	T	T	T	C	C	C	H	C	C	C	C	T	C	C	T	C	C	C	C	T	T	H	C	C	C	C	H	C	T	C	C	H	H	C	C	C
JAX00469316	19	5011585	0	G	A	G	G	G	G	G	G	A	G	G	G	G	G	G	G	G	G	G	G	G	A	G	G	G	G	G	G	G	G	A	A	G	G	G	G	A	G	G	G	G	A	H	G	G	G
JAX00469317	19	5016478	0	T	A	T	T	T	T	T	T	T	A	T	T	T	T	A	T	T	T	T	T	T	T	T	T	T	T	T	T	T	T	T	T	T	T	T	T	T	T	T	A	T	T	T	T	T	T
JAX00469318	19	5016576	0	A	C	A	A	A	A	A	C	A	A	C	C	C	A	A	A	H	A	A	A	A	H	A	A	C	A	A	A	A	C	A	A	A	A	A	A	A	A	C	A	A	A	A	A	A	A
JAX00086441	19	5018793	1	C	A	C	C	C	C	C	C	A	C	C	C	C	C	C	C	C	C	C	C	C	H	C	C	C	C	C	C	C	C	A	H	C	C	C	C	H	C	C	C	C	H	H	C	C	C
JAX00086442	19	5018961	1	G	A	G	G	G	G	G	G	A	G	G	G	G	G	G	G	G	G	G	G	G	H	G	G	G	G	G	G	G	G	A	H	G	G	G	G	H	G	G	G	G	H	H	G	G	G
JAX00214210	19	5033666	1	T	C	T	T	T	T	T	T	C	T	T	T	T	T	T	T	T	T	T	T	T	H	T	T	T	T	T	T	T	T	C	H	T	T	T	T	H	T	T	T	T	H	H	T	T	T
JAX00214211	19	5033713	0	C	G	C	C	C	C	C	C	G	C	C	C	C	C	C	C	C	C	C	C	C	H	C	C	C	C	C	C	C	C	G	H	C	C	C	C	H	C	C	C	C	H	H	C	C	C
JAX00469323	19	5035112	0	C	T	C	C	C	C	C	C	T	C	C	C	C	C	C	C	C	C	C	C	C	H	C	C	C	C	C	C	C	C	T	H	C	C	C	C	H	C	C	C	C	H	H	C	C	C
JAX00469324	19	5037677	0	C	T	C	C	C	C	C	T	C	T	T	T	T	C	T	C	H	C	C	C	C	H	C	C	T	C	C	C	C	T	C	C	C	C	C	C	C	C	T	T	C	C	C	C	C	C
JAX00469327	19	5040887	0	T	C	C	T	T	C	T	C	T	T	C	C	C	T	T	T	H	T	T	C	H	C	C	T	C	C	H	H	H	C	T	T	C	T	T	T	T	T	C	T	C	T	T	T	H	T
JAX00086444	19	5047573	1	C	G	G	C	C	G	C	G	C	C	G	G	G	C	C	C	H	C	C	G	H	H	G	C	G	G	H	H	H	G	C	C	G	C	C	C	C	C	G	C	G	C	C	C	H	C
JAX00469329	19	5048781	0	T	C	T	T	T	T	T	T	C	T	T	T	T	T	T	T	T	T	T	T	T	H	T	T	T	T	T	T	T	T	C	H	T	T	T	T	H	T	T	T	T	H	H	T	T	T
JAX00469331	19	5051350	0	A	G	G	A	A	G	A	G	G	A	G	G	G	A	A	A	H	A	A	G	H	G	G	A	G	G	G	H	H	G	G	H	G	A	A	A	H	A	G	A	G	H	H	A	H	A
JAX00469336	19	5059118	1	G	T	G	G	G	G	G	G	T	G	G	G	G	G	G	G	G	G	G	G	G	H	G	G	G	G	G	G	G	G	T	H	G	G	G	G	H	G	G	G	G	H	H	G	G	G
JAX00086446	19	5062054	1	C	T	T	C	C	T	C	C	C	C	C	C	C	C	C	C	C	C	C	T	H	C	T	C	C	T	H	H	H	C	C	C	T	C	C	C	C	C	C	C	T	C	C	C	H	C
JAX00469339	19	5070924	1	C	G	G	C	C	G	C	C	C	C	C	C	C	C	C	C	C	C	C	G	H	C	G	C	C	G	H	H	H	C	C	C	G	C	C	C	C	C	C	C	G	C	C	C	H	C
JAX00086447	19	5080341	0	C	T	T	C	C	T	C	T	C	C	T	T	T	C	C	C	H	C	C	T	H	H	T	C	T	T	H	H	H	T	C	C	T	C	C	C	C	C	T	C	T	C	C	C	H	C
JAX00086448	19	5081213	1	G	A	A	G	G	A	G	A	G	G	A	A	A	G	G	G	H	G	G	A	H	H	A	G	A	A	H	H	H	A	G	G	A	G	G	G	G	G	A	G	A	G	G	G	H	G
JAX00214212	19	5084387	1	T	C	T	T	T	T	T	T	C	T	T	T	T	T	T	T	T	T	T	T	T	H	T	T	T	T	T	T	T	T	C	H	T	T	T	T	H	T	T	T	T	H	H	T	T	T
JAX00469344	19	5106555	1	C	A	C	C	C	C	C	A	A	A	A	A	A	C	A	C	H	C	C	C	C	A	C	C	A	C	C	C	C	A	A	H	C	C	C	C	H	C	A	A	C	H	H	C	C	C
JAX00469346	19	5135830	0	G	C	C	G	G	C	G	G	C	G	G	G	G	G	G	G	G	G	G	C	H	H	C	G	G	C	H	H	H	G	C	H	C	G	G	G	H	G	G	G	C	H	H	G	H	G
JAX00469347	19	5137134	0	A	T	A	A	A	A	A	T	A	A	H	T	T	A	A	A	H	A	A	A	A	H	A	A	T	A	A	A	A	T	A	A	A	A	A	A	A	A	T	A	A	A	A	A	A	A
JAX00469351	19	5142640	1	C	T	C	C	C	C	C	C	C	T	C	C	C	C	T	C	C	C	C	C	C	C	C	C	C	C	C	C	C	C	C	C	C	C	C	C	C	C	C	T	C	C	C	C	C	C
JAX00469352	19	5146078	1	A	G	A	A	A	A	A	A	G	G	A	A	A	A	G	A	A	A	A	A	A	H	A	A	A	A	A	A	A	A	G	H	A	A	A	A	H	A	A	G	A	H	H	A	A	A
JAX00086452	19	5152763	1	A	G	G	A	A	G	A	G	G	G	G	G	G	A	G	A	H	A	A	G	H	G	G	A	G	G	H	H	H	G	G	H	G	A	A	A	H	A	G	G	G	H	H	A	H	A
JAX00214213	19	5161983	0	G	A	G	G	G	G	G	G	A	G	G	G	G	G	G	G	G	G	G	G	G	H	G	G	G	G	G	G	G	G	A	H	G	G	G	G	H	G	G	G	G	H	H	G	G	G
JAX00469354	19	5167845	1	C	T	C	C	C	C	C	T	C	C	T	T	T	C	C	C	H	C	C	C	C	H	C	C	T	C	C	C	C	T	C	C	C	C	C	C	C	C	T	C	C	C	C	C	C	C
JAX00469356	19	5168122	1	C	A	A	C	C	A	C	C	A	C	C	C	C	C	C	C	C	C	C	A	H	H	A	C	C	A	H	H	H	C	A	H	A	C	C	C	H	C	C	C	A	H	H	C	H	C
JAX00086454	19	5179661	0	G	A	A	G	G	A	G	G	G	G	G	G	G	G	G	G	G	G	G	A	H	G	A	G	G	A	H	H	H	G	G	G	A	G	G	G	G	G	G	G	A	G	G	G	H	G
JAX00214215	19	5179698	0	A	G	A	A	A	A	A	A	G	A	A	A	A	A	A	A	A	A	A	A	A	H	A	A	A	A	A	A	A	A	G	H	A	A	A	A	H	A	A	A	A	H	H	A	A	A
JAX00469358	19	5190141	0	A	G	A	A	A	A	A	G	G	A	G	G	G	A	A	A	H	A	A	A	A	G	A	A	G	A	A	A	A	G	G	H	A	A	A	A	H	A	G	A	A	H	H	A	A	A
JAX00469359	19	5191219	1	T	G	T	T	T	T	T	T	T	G	T	T	T	T	G	T	T	T	T	T	T	T	T	T	T	T	T	T	T	T	T	T	T	T	T	T	T	T	T	G	T	T	T	T	T	T
JAX00469360	19	5191377	0	G	A	G	G	G	G	G	A	G	G	A	A	A	G	G	G	H	G	G	G	G	H	G	G	A	G	G	G	G	A	G	G	G	G	G	G	G	G	A	G	G	G	G	G	G	G
JAX00469362	19	5195966	1	T	G	T	T	T	T	T	T	G	T	T	T	T	T	T	T	T	T	T	T	T	H	T	T	T	T	T	T	T	T	G	H	T	T	T	T	H	T	T	T	T	H	H	T	T	T
JAX00469363	19	5198821	0	C	A	C	C	C	C	C	C	A	C	C	C	C	C	C	C	C	C	C	C	C	H	C	C	C	C	C	C	C	C	A	H	C	C	C	C	A	C	C	C	C	H	A	C	C	C
JAX00469364	19	5201552	1	T	C	C	T	T	C	T	C	C	C	C	C	C	T	C	T	H	T	T	C	H	C	C	T	C	C	H	H	H	C	C	H	C	T	T	T	H	T	C	C	C	H	H	T	H	T
JAX00469365	19	5202959	0	A	G	G	A	A	G	A	A	A	A	A	A	A	A	A	A	A	A	A	G	H	A	G	A	A	G	H	H	H	A	A	A	G	A	A	A	A	A	A	A	G	A	A	A	H	A
JAX00469366	19	5223619	1	G	A	G	G	G	G	G	G	A	G	G	G	G	G	G	G	G	G	G	G	G	H	G	G	G	G	G	G	G	G	A	H	G	G	G	G	H	G	G	G	G	H	H	G	G	G
JAX00086456	19	5224788	1	T	C	C	T	T	C	T	C	C	C	C	C	C	T	C	T	H	T	T	C	H	C	C	T	C	C	H	H	H	C	C	H	C	T	T	T	H	T	C	C	C	H	H	T	H	T
JAX00086457	19	5225489	0	T	A	A	T	T	A	T	A	T	T	A	A	A	T	T	T	H	T	T	A	H	A	A	T	A	A	H	H	H	A	T	T	A	T	T	T	T	T	A	T	A	T	T	T	H	T
JAX00469370	19	5226890	1	G	C	G	G	G	G	G	G	G	C	G	G	G	G	C	G	G	G	G	G	G	G	G	G	G	G	G	G	G	G	G	G	G	G	G	G	G	G	G	C	G	G	G	G	G	G
JAX00469371	19	5227017	0	C	A	A	C	C	A	C	C	C	C	C	C	C	C	C	C	C	C	C	A	H	C	A	C	C	A	H	H	C	C	C	C	A	C	C	C	C	C	C	C	A	C	C	C	H	C
JAX00469372	19	5228289	1	G	A	G	G	G	G	G	G	A	A	G	G	G	G	A	G	G	G	G	G	G	H	G	G	G	G	G	G	G	G	A	H	G	G	G	G	H	G	G	A	G	H	H	G	G	G
JAX00086458	19	5229144	0	T	C	C	T	T	C	T	C	C	C	C	C	C	T	C	T	H	T	T	C	H	C	C	T	C	C	H	H	H	C	C	H	C	T	T	T	H	T	C	C	C	H	H	T	H	T
JAX00469375	19	5232838	0	C	T	C	C	C	C	C	C	T	C	C	C	C	C	C	C	C	C	C	C	C	H	C	C	C	C	C	C	C	C	T	H	C	C	C	C	H	C	C	C	C	H	H	C	C	C
JAX00469378	19	5250622	1	C	T	C	C	C	C	C	C	T	C	C	C	C	C	C	C	C	C	C	C	C	H	C	C	C	C	C	C	C	C	T	H	C	C	C	C	H	C	C	C	C	H	H	C	C	C
JAX00469381	19	5254355	1	G	A	G	G	G	G	G	G	G	A	G	G	G	G	A	G	G	G	G	G	G	G	G	G	G	G	G	G	G	G	G	G	G	G	G	G	G	G	G	A	G	G	G	G	G	G
JAX00086459	19	5260966	1	T	C	C	T	T	C	T	C	C	C	C	C	C	T	C	T	H	T	T	C	H	C	C	T	C	C	H	H	H	C	C	H	C	T	T	T	H	T	C	C	C	H	H	T	H	T
JAX00469383	19	5262355	0	C	T	T	C	C	T	C	C	C	C	C	C	C	C	C	C	C	C	C	T	H	C	T	C	C	T	H	H	H	C	C	C	T	C	C	C	C	C	C	C	T	C	C	C	H	C
JAX00086460	19	5266254	1	A	G	G	A	A	G	A	A	A	A	A	A	A	A	A	A	A	A	A	G	H	A	G	A	A	G	H	H	H	A	A	A	G	A	A	A	A	A	A	A	G	A	A	A	H	A
JAX00086461	19	5266420	0	T	C	C	T	T	C	T	T	C	C	T	T	T	T	C	T	T	T	T	C	H	H	C	T	T	C	H	C	H	T	C	H	C	T	T	T	H	T	T	C	C	H	H	T	H	T
JAX00086462	19	5290293	0	T	C	C	T	T	C	T	C	C	C	C	C	C	T	C	T	H	T	T	C	H	C	C	T	C	C	H	H	H	C	C	H	C	T	T	T	H	T	C	C	C	H	H	T	H	T
JAX00086463	19	5300089	1	G	C	G	G	G	G	G	G	C	G	G	G	G	G	G	G	G	G	G	G	G	H	G	G	G	G	G	G	G	G	C	H	G	G	G	G	H	G	G	G	G	H	H	G	G	G
JAX00469386	19	5311109	1	C	T	C	C	C	C	C	C	T	C	C	C	C	C	C	C	C	C	C	C	C	H	C	C	C	C	C	C	C	C	T	H	C	C	C	C	H	C	C	C	C	H	H	C	C	C
JAX00469387	19	5334584	0	T	G	T	T	T	T	T	T	G	T	T	T	T	T	T	T	T	T	T	T	T	H	T	T	T	T	T	T	T	T	G	H	T	T	T	T	H	T	T	T	T	H	H	T	T	T
JAX00086466	19	5340514	1	C	A	A	C	C	A	C	C	A	A	C	C	C	C	A	C	C	C	C	A	H	H	A	C	C	A	H	H	H	C	A	H	A	C	C	C	H	C	C	A	A	H	H	C	H	C
JAX00469388	19	5342970	0	A	G	A	A	A	A	A	G	G	A	G	G	G	A	A	A	H	A	A	A	A	G	A	A	G	A	A	A	A	G	G	H	A	A	A	A	H	A	G	A	A	H	H	A	A	A
JAX00469389	19	5343175	0	G	A	G	G	G	G	G	G	G	A	H	G	G	G	A	G	G	G	G	G	G	G	G	G	G	G	G	G	G	G	G	G	G	G	G	G	G	G	G	A	G	G	G	G	G	G
JAX00469391	19	5344067	1	G	A	G	G	G	G	G	A	G	G	A	A	A	G	G	G	H	G	G	G	G	H	G	G	A	G	G	G	G	A	G	G	G	G	G	G	G	G	A	G	G	G	G	G	G	G
JAX00086467	19	5353007	0	T	G	G	T	T	G	T	G	G	G	G	G	G	T	G	T	H	T	T	G	H	G	G	T	G	G	H	H	H	G	G	H	G	T	T	T	H	T	G	G	G	H	H	T	H	T
JAX00469396	19	5353451	0	G	A	G	G	G	G	G	A	G	G	A	A	A	G	G	G	G	G	G	G	G	H	G	G	A	G	G	G	G	A	G	G	G	G	G	G	G	G	A	G	G	G	G	G	G	G
JAX00469397	19	5370305	1	G	A	G	G	G	G	G	G	G	A	G	G	G	G	A	G	G	G	G	G	G	G	G	G	G	G	G	G	G	G	G	G	G	G	G	G	G	G	G	A	G	G	G	G	G	G
JAX00469398	19	5370746	1	C	T	T	C	C	T	C	C	C	C	C	C	C	C	C	C	C	C	C	T	H	C	T	C	C	T	H	H	H	C	C	C	T	C	C	C	C	C	C	C	T	C	C	C	H	C
JAX00469399	19	5370997	1	T	G	T	T	T	T	T	G	G	G	G	G	G	T	G	T	H	T	T	T	T	G	T	T	G	T	T	T	T	G	G	H	T	T	T	T	H	T	G	G	T	H	H	T	T	T
JAX00469401	19	5374090	1	C	T	C	C	C	C	C	T	T	C	T	T	T	C	C	C	H	C	C	C	C	T	C	C	T	C	C	C	C	T	T	H	C	C	C	C	H	C	T	C	C	H	H	C	C	C
JAX00469402	19	5374843	1	G	A	G	G	G	G	G	G	A	G	G	G	G	G	G	G	G	G	G	G	G	H	G	G	G	G	G	G	G	G	A	H	G	G	G	G	H	G	G	G	G	H	H	G	G	G
JAX00086469	19	5375539	1	A	G	G	A	A	G	A	G	G	G	G	G	G	A	G	A	H	A	A	G	H	G	G	A	G	G	H	H	H	G	G	H	G	A	A	A	H	A	G	G	G	H	H	A	H	A
JAX00469403	19	5375640	1	C	T	C	C	C	C	C	T	C	C	T	T	T	C	C	C	H	C	C	C	C	H	C	C	T	C	C	C	C	T	C	C	C	C	C	C	C	C	T	C	C	C	C	C	C	C
JAX00086470	19	5385566	0	A	C	C	A	A	C	A	C	C	C	C	C	C	A	C	A	H	A	A	C	H	C	C	A	C	C	H	H	H	C	C	H	C	A	A	A	H	A	C	C	C	H	H	A	H	A
JAX00469408	19	5403406	0	T	C	C	T	T	C	T	C	C	T	C	C	C	T	T	T	H	T	T	C	H	C	C	T	C	C	H	T	H	C	C	H	C	T	T	T	H	T	C	T	C	H	H	T	H	T
JAX00086471	19	5411811	0	T	C	C	T	T	C	T	C	C	T	C	C	C	T	T	T	H	T	T	C	H	C	C	T	C	C	H	H	H	C	C	H	C	T	T	T	H	T	C	T	C	H	H	T	H	T
JAX00086472	19	5431219	1	T	G	G	T	T	G	T	T	T	T	T	T	T	T	T	T	T	T	T	G	H	T	G	T	T	G	H	H	H	T	T	T	G	T	T	T	T	T	T	T	G	T	T	T	H	T
JAX00469414	19	5433187	1	G	A	G	G	G	G	G	G	G	A	G	G	G	G	A	G	G	G	G	G	G	G	G	G	G	G	G	G	G	G	G	G	G	G	G	G	G	G	G	A	G	G	G	G	G	G
JAX00086473	19	5438994	0	G	C	C	G	G	C	G	G	G	G	G	G	G	G	G	G	G	G	G	C	H	G	C	G	G	C	H	H	H	G	G	G	C	G	G	G	G	G	G	G	C	G	G	G	H	G
JAX00469417	19	5441512	0	T	C	C	T	T	C	T	C	C	C	C	C	C	T	C	T	H	T	T	C	H	C	C	T	C	C	H	H	H	C	C	H	C	T	T	T	H	T	C	C	C	H	H	T	H	T
JAX00469420	19	5445226	1	A	G	A	A	A	A	A	G	G	A	G	G	G	A	A	A	H	A	A	A	A	G	A	A	G	A	A	A	A	G	G	H	A	A	A	A	H	A	G	A	A	H	H	A	A	A
JAX00469421	19	5446728	1	G	C	G	G	G	G	G	C	G	G	C	C	C	G	G	G	H	G	G	G	G	H	G	G	C	G	G	G	G	C	G	G	G	G	G	G	G	G	C	G	G	G	G	G	G	G
JAX00214223	19	5448380	1	C	T	C	C	C	C	C	C	T	C	C	C	C	C	C	C	C	C	C	C	C	H	C	C	C	C	C	C	C	C	T	H	C	C	C	C	H	C	C	C	C	H	H	C	C	C
JAX00086474	19	5449490	1	G	A	A	G	G	A	G	G	G	G	G	G	G	G	G	G	G	G	G	A	H	G	A	G	G	A	H	H	H	G	G	G	A	G	G	G	G	G	G	G	A	G	G	G	H	G
JAX00086475	19	5450169	0	C	T	T	C	C	T	C	C	C	C	C	C	C	C	C	C	C	C	C	T	H	C	T	C	C	T	H	H	H	C	C	C	T	C	C	C	C	C	C	C	T	C	C	C	H	C
JAX00469423	19	5450444	0	T	A	A	T	T	A	T	A	A	T	A	A	A	T	T	T	H	T	T	A	H	A	A	T	A	A	H	H	H	A	A	H	A	T	T	T	H	T	A	T	A	H	H	T	H	T
JAX00086476	19	5460506	1	G	T	T	G	G	T	G	G	G	G	G	G	G	G	G	G	G	G	G	T	H	G	T	G	G	T	H	H	H	G	G	G	T	G	G	G	G	G	G	G	T	G	G	G	H	G
JAX00469431	19	5468814	1	A	G	G	A	A	G	A	G	G	G	G	G	G	A	G	A	H	A	A	G	H	G	G	A	G	G	H	H	H	G	G	H	G	A	A	A	H	A	G	G	G	H	H	A	H	A
JAX00469432	19	5468878	1	G	A	G	G	G	G	G	G	A	G	G	G	G	G	G	G	G	G	G	G	G	H	G	G	G	G	G	G	G	G	A	H	G	G	G	G	H	G	G	G	G	H	H	G	G	G
JAX00469433	19	5479201	1	C	T	C	C	C	C	C	T	T	C	T	T	T	C	C	C	H	C	C	C	C	T	C	C	T	C	C	C	C	T	T	H	C	C	C	C	H	C	T	C	C	H	H	C	C	C
JAX00469434	19	5480938	1	T	G	T	T	T	T	T	G	G	T	G	G	G	T	T	T	H	T	T	T	T	G	T	T	G	T	T	T	T	G	G	H	T	T	T	T	H	T	G	T	T	H	H	T	T	T
JAX00086477	19	5483976	1	G	A	A	G	G	A	G	G	G	G	G	G	G	G	G	G	G	G	G	A	H	G	A	G	G	A	H	H	H	G	G	G	A	G	G	G	G	G	G	G	A	G	G	G	H	G
JAX00086478	19	5484672	0	T	C	C	T	T	C	T	T	T	T	T	T	T	T	T	T	T	T	T	C	H	T	C	T	T	C	H	H	H	T	T	T	C	T	T	T	T	T	T	T	C	T	T	T	H	T
JAX00469438	19	5486372	1	G	A	G	G	G	G	G	A	G	G	A	A	A	G	G	G	H	G	G	G	G	H	G	G	A	G	G	G	G	A	G	G	G	G	G	G	G	G	A	G	G	G	G	G	G	G
JAX00469440	19	5517715	1	T	A	T	T	T	T	T	A	A	T	A	A	A	T	T	T	H	T	T	T	T	A	T	T	A	T	T	T	T	A	A	H	T	T	T	T	H	T	A	T	T	H	H	T	T	T
JAX00469446	19	5527430	0	A	G	G	A	A	G	A	G	G	A	G	G	G	A	A	A	H	A	A	G	H	G	G	A	G	G	H	H	H	G	G	H	G	A	A	A	H	A	G	A	G	H	H	A	H	A
JAX00469447	19	5528282	1	C	T	C	C	C	C	C	T	C	C	T	T	T	C	C	C	H	C	C	C	C	H	C	C	T	C	C	C	C	T	C	C	C	C	C	C	C	C	T	C	C	C	C	C	C	C
JAX00086480	19	5546806	0	T	G	G	T	T	G	T	G	G	G	G	G	G	T	G	T	H	T	T	G	H	G	G	T	G	G	H	H	H	G	G	H	G	T	T	T	H	T	G	G	G	H	H	T	H	T
JAX00086481	19	5546838	1	C	T	T	C	C	T	C	C	C	C	C	C	C	C	C	C	C	C	C	T	H	C	T	C	C	T	H	H	H	C	C	C	T	C	C	C	C	C	C	C	T	C	C	C	H	C
JAX00086482	19	5547415	1	G	A	A	G	G	A	G	G	G	G	G	G	G	G	G	G	G	G	G	A	H	G	A	G	G	A	H	H	H	G	G	G	A	G	G	G	G	G	G	G	A	G	G	G	H	G
JAX00469451	19	5550390	1	G	A	G	G	G	G	G	G	G	A	G	G	G	G	A	G	G	G	G	G	G	G	G	G	G	G	G	G	G	G	G	G	G	G	G	G	G	G	G	A	G	G	G	G	G	G
JAX00469454	19	5557829	0	C	A	C	C	C	C	C	C	A	C	C	C	C	C	C	C	C	C	C	C	C	H	C	C	C	C	C	C	C	C	A	H	C	C	C	C	H	C	C	C	C	H	H	C	C	C
JAX00469455	19	5559207	0	T	C	T	T	T	T	T	C	C	T	H	C	C	T	T	T	H	T	T	T	T	C	T	T	C	T	T	T	T	C	C	H	T	T	T	T	H	T	C	T	T	H	H	T	T	T
JAX00086483	19	5581706	1	C	T	C	C	C	C	C	T	T	T	T	T	T	C	T	C	H	C	C	C	C	T	C	C	T	C	C	C	C	T	T	H	C	C	C	C	H	C	T	T	C	H	H	C	C	C
JAX00086486	19	5603222	0	T	C	C	T	T	C	T	C	C	C	C	C	C	T	C	T	H	T	T	C	H	C	C	T	C	C	H	H	H	C	C	H	C	T	T	T	H	T	C	C	C	H	H	T	H	T
JAX00469459	19	5604822	1	T	C	T	T	T	T	T	T	C	T	T	T	T	T	T	T	T	T	T	T	T	H	T	T	T	T	T	T	T	T	C	H	T	T	T	T	H	T	T	T	T	H	H	T	T	T
JAX00469460	19	5615878	1	C	T	C	C	C	C	C	C	T	C	C	C	C	C	C	C	C	C	C	C	C	H	C	C	C	C	C	C	C	C	T	H	C	C	C	C	H	C	C	C	C	H	H	C	C	C
JAX00469461	19	5616430	1	A	G	A	A	A	A	A	A	A	G	A	A	A	A	G	A	A	A	A	A	A	A	A	A	A	A	A	A	A	A	A	A	A	A	A	A	A	A	A	G	A	A	A	A	A	A
JAX00086487	19	5617703	0	A	G	G	A	A	G	A	G	G	G	G	G	G	A	G	A	H	A	A	G	H	G	G	A	G	G	G	H	H	G	G	H	G	A	A	A	H	A	G	G	G	H	H	A	H	A
JAX00469464	19	5624845	0	A	G	A	A	A	A	A	A	G	A	A	A	A	A	A	A	A	A	A	A	A	A	A	A	A	A	A	A	A	A	G	H	A	A	A	A	H	A	A	A	A	H	H	A	A	A
JAX00469465	19	5669398	1	C	T	C	C	C	C	C	T	C	C	T	T	T	C	C	C	H	C	C	C	C	T	C	C	T	C	C	C	C	T	C	C	C	C	C	C	C	C	T	C	C	C	C	C	C	C
JAX00469466	19	5669716	0	A	G	A	A	A	A	A	G	G	A	G	G	G	A	A	A	H	A	A	A	A	G	A	A	G	A	A	A	A	G	G	A	A	A	A	A	A	A	G	A	A	A	A	A	A	A
JAX00469468	19	5682989	0	T	C	T	T	T	T	T	C	C	T	H	C	C	T	T	T	H	T	T	T	T	C	T	T	C	T	T	T	T	C	C	H	T	T	T	T	H	T	C	T	T	H	H	T	T	T
JAX00469469	19	5683205	1	T	C	C	T	T	C	T	C	C	C	C	C	C	T	C	T	H	T	T	C	H	C	C	T	C	C	H	H	H	C	C	H	C	T	T	T	H	T	C	C	C	H	H	T	H	T
JAX00086492	19	5691917	0	G	A	A	G	G	A	G	G	G	A	G	G	G	G	A	G	G	G	G	A	H	G	A	G	G	A	H	H	H	G	G	G	A	G	G	G	G	G	G	A	A	G	G	G	H	G
JAX00469472	19	5699722	1	A	G	A	A	A	A	A	G	G	A	G	G	G	A	A	A	H	A	A	A	A	G	A	A	G	A	A	A	A	G	G	H	A	A	A	A	H	A	G	A	A	H	H	A	A	A
JAX00469477	19	5705171	1	C	T	C	C	C	C	C	C	T	C	C	C	C	C	C	C	C	C	C	C	C	T	C	C	C	C	C	C	C	C	T	H	C	C	C	C	H	C	C	C	C	H	H	C	C	C
JAX00086495	19	5728294	1	A	G	G	A	A	G	A	G	G	G	G	G	G	A	G	A	H	A	A	G	H	G	G	A	G	G	H	H	H	G	G	H	G	A	A	A	H	A	G	G	G	H	H	A	H	A
JAX00086496	19	5732295	1	G	A	A	G	G	A	G	G	G	A	G	G	G	G	A	G	G	G	G	A	H	G	A	G	G	A	H	H	H	G	G	G	A	G	G	G	G	G	G	A	A	G	G	G	H	G
JAX00214232	19	5735056	0	G	T	G	G	G	G	G	G	T	G	G	G	G	G	G	G	G	G	G	G	G	T	G	G	G	G	G	G	G	G	T	H	G	G	G	G	H	G	G	G	G	H	H	G	G	G
JAX00086497	19	5755511	1	T	A	A	T	T	A	T	T	T	T	T	T	T	T	T	T	T	T	T	A	H	T	A	T	T	A	H	H	H	T	T	T	A	T	T	T	T	T	T	T	A	T	T	T	H	T
JAX00469482	19	5758189	0	C	T	C	C	C	C	C	C	C	T	C	C	C	C	T	C	C	C	C	C	C	C	C	C	C	C	C	C	C	C	C	C	C	C	C	C	C	C	C	T	C	C	C	C	C	C
JAX00469483	19	5758352	1	A	G	A	A	A	A	A	G	A	A	G	G	G	A	A	A	H	A	A	A	A	A	A	A	G	A	A	A	A	G	A	A	A	A	A	A	A	A	G	A	A	A	A	A	A	A
JAX00086498	19	5765370	0	G	A	A	G	G	A	G	G	G	A	G	G	G	G	A	G	G	G	G	A	H	G	A	G	G	A	H	H	H	G	G	G	A	G	G	G	G	G	G	A	A	G	G	G	H	G
JAX00469488	19	5766796	1	T	C	T	T	T	T	T	C	C	T	C	C	C	T	T	T	H	T	T	T	T	C	T	T	C	T	T	T	T	C	C	H	T	T	T	T	H	T	C	T	T	H	H	T	T	T
JAX00469489	19	5766918	1	G	A	G	G	G	G	G	G	A	G	G	G	G	G	G	G	G	G	G	G	G	A	G	G	G	G	G	G	G	G	A	H	G	G	G	G	H	G	G	G	G	H	H	G	G	G
JAX00086499	19	5778884	0	G	C	G	G	G	G	G	G	C	G	G	G	G	G	G	G	G	G	G	G	G	C	G	G	G	G	G	G	G	G	C	H	G	G	G	G	H	G	G	G	G	H	H	G	G	G
JAX00086500	19	5795603	1	A	G	G	A	A	G	A	G	G	G	G	G	G	A	G	A	H	A	A	G	H	G	G	A	G	G	H	H	H	G	G	H	G	A	A	A	H	A	G	G	G	H	H	A	H	A
JAX00469491	19	5796095	0	T	G	T	T	T	T	T	G	T	T	G	G	G	T	T	T	H	T	T	T	T	H	T	T	G	T	T	T	T	G	T	T	T	T	T	T	T	T	G	T	T	T	T	T	T	T
JAX00086501	19	5800230	0	A	G	G	A	A	G	A	A	A	A	A	A	A	A	A	A	A	A	A	G	H	A	G	A	A	G	H	H	H	A	A	A	G	A	A	A	A	A	A	A	G	A	A	A	H	A
JAX00086503	19	5818483	0	C	A	C	C	C	C	C	A	A	C	A	A	A	C	C	C	C	C	C	C	C	A	C	C	A	C	C	C	C	A	A	H	C	C	C	C	H	C	A	C	C	H	H	C	C	C
JAX00469497	19	5820485	0	C	A	C	C	C	C	C	A	C	C	A	A	A	C	C	C	A	C	C	C	C	A	C	C	A	C	C	C	C	A	C	C	C	C	C	C	C	C	A	C	C	C	C	C	C	C
JAX00469498	19	5831650	1	A	G	A	A	A	A	A	G	A	A	G	G	G	A	A	A	A	A	A	A	A	H	A	A	G	A	A	A	A	G	A	A	A	A	A	A	A	A	G	A	A	A	A	A	A	A
JAX00469499	19	5832438	1	T	C	T	T	T	T	T	C	C	T	C	C	C	T	T	T	T	T	T	T	T	C	T	T	C	T	T	T	T	C	C	H	T	T	T	T	H	T	C	T	T	H	H	T	T	T
JAX00086506	19	5858515	0	C	T	C	C	C	C	C	C	T	C	C	C	C	C	C	C	C	C	C	C	C	H	C	C	C	C	C	C	C	C	T	H	C	C	C	C	H	C	C	C	C	H	H	C	C	C
JAX00469501	19	5865137	0	T	C	T	T	T	T	T	C	C	T	C	C	C	T	T	T	T	T	T	T	T	C	T	T	C	T	T	T	T	C	C	T	T	T	T	T	T	T	C	T	T	T	T	T	T	T
JAX00086509	19	5899074	1	G	A	G	G	G	G	G	G	A	G	G	G	G	G	G	G	G	G	G	G	G	H	G	G	G	G	G	G	G	G	A	H	G	G	G	G	H	G	G	G	G	H	H	G	G	G
JAX00469507	19	5922222	0	G	A	G	G	G	G	G	A	G	G	A	A	A	G	G	G	H	G	G	G	G	H	G	G	A	G	G	G	G	H	G	G	G	G	G	G	G	G	H	G	G	G	G	G	G	G
JAX00469508	19	5922485	0	C	T	T	C	C	T	C	C	C	C	C	C	C	C	C	C	C	C	C	T	H	C	T	C	C	T	H	H	H	C	C	C	T	C	C	C	C	C	C	C	T	C	C	C	H	C
JAX00469509	19	5925976	1	T	G	T	T	T	T	T	G	T	T	G	G	G	T	T	T	H	T	T	T	T	H	T	T	G	T	T	T	T	G	T	T	T	T	T	T	T	T	G	T	T	T	T	T	T	T
JAX00469511	19	5942207	1	C	T	C	C	C	C	C	T	T	C	T	T	T	C	C	C	H	C	C	C	C	T	C	C	T	C	C	C	C	T	T	H	C	C	C	C	H	C	T	C	C	H	H	C	C	C
JAX00469512	19	5946555	1	T	G	T	T	T	T	T	G	T	T	G	G	G	T	T	T	H	T	T	T	T	H	T	T	G	T	T	T	T	G	T	T	T	T	T	T	T	T	G	T	T	T	T	T	T	T
JAX00086510	19	5954944	0	G	T	T	G	G	T	G	T	T	T	T	T	T	G	T	G	H	G	G	T	H	T	T	G	T	T	H	H	H	T	T	H	T	G	G	G	H	G	T	T	T	H	H	G	H	G
JAX00086511	19	5955056	1	A	T	T	A	A	T	A	T	T	T	T	T	T	A	T	A	H	A	A	T	H	T	T	A	T	T	H	H	H	T	T	H	T	A	A	A	H	A	T	T	T	H	H	A	H	A
JAX00086512	19	5955148	1	T	C	C	T	T	C	T	C	C	C	C	C	C	T	C	T	H	T	T	C	H	C	C	T	C	C	H	H	H	C	C	H	C	T	T	T	H	T	C	C	C	H	H	T	H	T
JAX00086513	19	5964904	0	C	G	C	C	C	C	C	C	G	C	C	C	C	C	C	C	C	C	C	C	C	H	C	C	C	C	C	C	C	C	G	H	C	C	C	C	H	C	C	C	C	H	H	C	C	C
JAX00086514	19	5965227	1	G	T	G	G	G	G	G	T	T	G	T	T	T	G	G	G	H	G	G	G	G	T	G	G	T	G	G	G	G	T	T	H	G	G	G	G	H	G	T	G	G	H	H	G	G	G
JAX00469524	19	6009147	1	C	T	C	C	C	C	C	T	C	C	T	T	T	C	C	C	H	C	C	C	C	H	C	C	T	C	C	C	C	T	C	C	C	C	C	C	C	C	T	C	C	C	C	C	C	C
JAX00469525	19	6009453	0	C	T	T	C	C	T	C	C	C	T	C	C	C	C	T	C	C	C	C	T	H	C	T	C	C	T	H	H	H	C	C	C	T	C	C	C	C	C	C	T	T	C	C	C	H	C
JAX00469526	19	6011332	1	T	C	T	T	T	T	T	T	C	T	T	T	T	T	T	T	T	T	T	T	T	H	T	T	T	T	T	T	T	T	C	H	T	T	T	T	H	T	T	T	T	H	H	T	T	T
JAX00469527	19	6011638	0	T	A	A	T	T	A	T	T	T	A	T	T	T	T	A	T	T	T	T	A	H	T	A	T	T	A	H	H	H	T	T	T	A	T	T	T	T	T	T	A	A	T	T	T	H	T
JAX00086516	19	6019589	0	C	T	T	C	C	T	C	C	C	T	C	C	C	C	T	C	C	C	C	T	H	C	T	C	C	T	H	H	H	C	C	C	T	C	C	C	C	C	C	T	T	C	C	C	H	C
JAX00086517	19	6024633	1	A	C	C	A	A	C	A	C	C	C	C	C	C	A	C	A	H	A	A	C	H	C	C	A	C	C	H	H	H	C	C	H	C	A	A	A	H	A	C	C	C	H	H	A	H	A
JAX00469532	19	6027329	1	G	A	A	G	G	A	G	G	G	A	G	G	G	G	A	G	G	G	G	A	H	G	A	G	G	A	H	H	H	G	G	G	A	G	G	G	G	G	G	A	A	G	G	G	H	G
JAX00469534	19	6036072	1	A	G	A	A	A	A	A	G	G	A	G	G	G	A	A	A	H	A	A	A	A	G	A	A	G	A	A	A	A	G	G	H	A	A	A	A	H	A	G	A	A	H	H	A	A	A
JAX00469535	19	6037478	1	G	T	G	G	G	G	G	G	T	G	G	G	G	G	G	G	G	G	G	G	G	H	G	G	G	G	G	G	G	G	T	H	G	G	G	G	H	G	G	G	G	H	H	G	G	G
JAX00086518	19	6037694	0	C	T	T	C	C	T	C	C	C	T	C	C	C	C	T	C	C	C	C	T	H	C	T	C	C	T	H	H	H	C	C	C	T	C	C	C	C	C	C	T	T	C	C	C	H	C
JAX00469536	19	6049021	1	A	G	A	A	A	A	A	A	G	A	A	A	A	A	A	A	A	A	A	A	A	H	A	A	A	A	A	A	A	A	G	H	A	A	A	A	H	A	A	A	A	H	H	A	A	A
JAX00469537	19	6050114	1	C	T	C	C	C	C	C	C	T	C	C	C	C	C	C	C	C	C	C	C	C	H	C	C	C	C	C	C	C	C	T	H	C	C	C	C	H	C	C	C	C	H	H	C	C	C
JAX00086519	19	6051715	0	T	C	C	T	T	C	T	C	T	C	C	C	C	T	C	T	H	T	T	C	H	H	C	T	C	C	H	H	H	C	T	T	C	T	T	T	T	T	C	C	C	T	T	T	H	T
JAX00086520	19	6051951	0	G	A	A	G	G	A	G	A	G	A	A	A	A	G	A	G	H	G	G	A	H	H	A	G	A	A	H	H	H	A	G	G	A	G	G	G	G	G	A	A	A	G	G	G	H	G
JAX00469539	19	6053039	0	C	G	G	C	C	G	C	G	G	G	G	G	G	C	G	C	H	C	C	G	H	G	G	C	G	G	H	H	H	G	G	H	G	C	C	C	H	C	G	G	G	H	H	C	H	C
JAX00724495	19	6059016	1	G	A	G	G	G	G	G	G	A	G	G	G	G	G	G	G	G	G	G	G	G	H	G	G	G	G	G	G	G	G	A	H	G	G	G	G	H	G	G	G	G	H	H	G	G	G
JAX00086521	19	6063607	0	A	G	G	A	A	G	A	G	G	G	G	G	G	A	G	A	H	A	A	G	H	G	G	A	G	G	H	H	H	G	G	H	G	A	A	A	H	A	G	G	G	H	H	A	H	A
JAX00469541	19	6070862	0	A	G	G	A	A	G	A	G	G	G	G	G	G	A	G	A	H	A	A	G	H	G	G	A	G	G	H	H	H	G	G	H	G	A	A	A	H	A	G	G	G	H	H	A	H	A
JAX00469542	19	6071229	0	G	A	A	G	G	A	G	G	G	A	G	G	G	G	A	G	G	G	G	A	H	G	A	G	G	A	H	H	H	G	G	G	A	G	G	G	G	G	G	A	A	G	G	G	H	G
JAX00469543	19	6071385	0	A	G	A	A	A	A	A	G	G	A	G	G	G	A	A	A	H	A	A	A	A	G	A	A	G	A	A	A	A	G	G	H	A	A	A	A	H	A	G	A	A	H	H	A	A	A
JAX00214238	19	6072898	1	G	A	G	G	G	G	G	G	A	G	G	G	G	G	G	G	G	G	G	G	G	H	G	G	G	G	G	G	G	G	A	H	G	G	G	G	H	G	G	G	G	H	H	G	G	G
JAX00086524	19	6083629	0	C	A	A	C	C	A	C	C	C	A	C	C	C	C	A	C	C	C	C	A	H	C	A	C	C	A	H	H	H	C	C	C	A	C	C	C	C	C	C	A	A	C	C	C	H	C
JAX00469545	19	6100062	1	A	G	A	A	A	A	A	G	G	A	G	G	G	A	A	A	H	A	A	A	A	G	A	A	G	A	A	A	A	G	G	H	A	A	A	A	H	A	G	A	A	H	H	A	A	A
JAX00469546	19	6101686	0	C	G	C	C	C	C	C	G	G	C	G	G	G	C	C	C	H	C	C	C	C	G	C	C	G	C	C	C	C	G	G	H	C	C	C	C	H	C	G	C	C	H	H	C	C	C
JAX00469547	19	6104623	1	A	C	A	A	A	A	A	C	C	A	C	C	C	A	A	A	H	A	A	A	A	C	A	A	C	A	A	A	A	C	C	H	A	A	A	A	H	A	C	A	A	H	H	A	A	A
JAX00086525	19	6144596	1	T	G	T	T	T	T	T	G	T	T	G	G	G	T	T	T	H	T	T	T	T	H	T	T	G	T	T	T	T	G	T	T	T	T	T	T	T	T	G	T	T	T	T	T	T	T
JAX00469548	19	6144652	0	C	T	C	C	C	C	C	T	C	C	T	T	T	C	C	C	H	C	C	C	C	H	C	C	T	C	C	C	C	T	C	C	C	C	C	C	C	C	T	C	C	C	C	C	C	C
JAX00469549	19	6146416	0	C	T	C	C	C	C	C	T	C	C	T	T	T	C	C	C	H	C	C	C	C	T	C	C	T	C	C	C	C	T	C	C	C	C	C	C	C	C	T	C	C	C	C	C	C	C
JAX00086530	19	6183120	1	C	T	C	C	C	C	C	T	T	C	T	T	T	C	C	C	H	C	C	C	C	T	C	C	T	C	C	C	C	T	T	H	C	C	C	C	H	C	T	C	C	H	H	C	C	C
JAX00469555	19	6198915	0	C	T	C	C	C	C	C	T	T	C	T	T	T	C	C	C	H	C	C	C	C	T	C	C	T	C	C	C	C	T	T	H	C	C	C	C	H	C	T	C	C	H	H	C	C	C
JAX00469557	19	6210230	1	G	A	G	G	G	G	G	G	G	A	G	G	G	G	A	G	G	G	G	G	G	G	G	G	G	G	G	G	G	G	G	G	G	G	G	G	G	G	G	A	G	G	G	G	G	G
JAX00086531	19	6211819	0	A	G	G	A	A	G	A	G	G	G	G	G	G	A	G	A	H	A	A	G	H	G	G	A	G	G	H	H	H	G	G	H	G	A	A	A	H	A	G	G	G	H	H	A	H	A
JAX00469560	19	6218441	1	C	T	T	C	C	T	C	C	C	C	C	C	C	C	C	C	C	C	C	T	H	C	T	C	C	T	H	H	H	C	C	C	T	C	C	C	C	C	C	C	T	C	C	C	H	C
JAX00469562	19	6219948	0	A	G	G	A	A	G	A	G	G	A	G	G	G	A	A	A	H	A	A	G	A	G	G	A	G	G	H	H	H	G	G	G	G	A	A	A	H	A	A	A	G	H	H	A	H	A
JAX00469564	19	6220124	0	G	A	A	G	G	A	G	G	G	G	G	G	G	G	G	G	G	G	G	A	H	G	A	G	G	A	H	H	H	G	G	G	A	G	G	G	G	G	G	G	A	G	G	G	H	G
JAX00469565	19	6220442	1	A	G	G	A	A	G	A	G	G	A	G	G	G	A	A	A	H	A	A	G	H	G	G	A	G	G	H	H	H	G	G	G	G	A	A	A	H	A	A	A	G	H	H	A	H	A
JAX00214242	19	6224289	1	C	T	C	C	C	C	C	T	T	C	T	T	T	C	C	C	H	C	C	C	C	T	C	C	T	C	C	C	C	T	T	T	C	C	C	C	H	C	C	C	C	H	H	C	C	C
JAX00086532	19	6225434	0	G	A	A	G	G	A	G	G	G	G	G	G	G	G	G	H	G	G	G	A	H	G	A	G	G	A	H	H	G	G	G	G	A	G	G	G	G	G	G	G	A	G	G	G	H	G
JAX00469572	19	6229888	1	A	C	A	A	A	A	A	A	C	A	A	A	A	A	A	A	A	A	A	A	A	H	A	A	A	A	A	A	A	A	C	C	A	A	A	A	H	A	A	A	A	H	H	A	A	A
JAX00469574	19	6232438	1	A	G	A	A	A	A	A	G	G	A	G	G	G	A	A	A	H	A	A	A	A	G	A	A	G	A	A	A	A	G	G	G	A	A	A	A	H	A	A	A	A	H	H	A	A	A
JAX00469575	19	6233626	1	C	T	C	C	C	C	C	T	T	C	T	T	T	C	C	C	H	C	C	C	C	T	C	C	T	C	C	C	C	T	T	T	C	C	C	C	H	C	C	C	C	H	H	C	C	C
JAX00086534	19	6246136	1	T	C	T	T	T	T	T	C	C	C	C	C	C	T	C	T	H	T	T	T	T	C	T	T	C	T	T	T	T	C	C	C	T	T	T	T	H	T	T	C	T	H	H	T	T	T
JAX00469578	19	6252441	1	G	A	G	G	G	G	G	G	G	A	G	G	G	G	A	G	G	G	G	G	G	G	G	G	G	G	G	G	G	G	G	G	G	G	G	G	G	G	G	A	G	G	G	G	G	G
JAX00469582	19	6257522	0	G	C	G	G	G	G	G	C	C	C	C	C	C	H	C	G	H	G	G	G	G	C	G	G	C	G	G	G	G	C	C	C	G	G	G	G	H	G	G	C	G	H	H	G	G	G
JAX00469583	19	6257573	0	C	A	C	C	C	C	C	A	A	A	A	A	A	C	A	C	H	C	C	C	C	A	C	C	A	C	C	C	C	A	A	A	C	C	C	C	H	C	C	A	C	H	H	C	C	C
JAX00469588	19	6265395	0	T	A	T	T	T	T	T	A	T	A	A	A	A	T	A	T	H	T	T	T	T	H	T	T	A	T	T	T	T	A	T	T	T	T	T	T	T	T	T	A	T	T	T	T	T	T
JAX00469591	19	6270081	1	T	C	T	T	T	T	T	C	C	T	C	C	C	T	T	T	H	T	T	T	T	C	T	T	C	T	T	T	T	C	C	C	T	T	T	T	H	T	T	T	T	H	H	T	T	T
JAX00469597	19	6292600	0	T	C	T	T	T	T	T	C	C	C	C	C	C	T	C	T	H	T	T	T	T	C	T	T	C	T	T	T	T	C	C	C	T	T	T	T	H	T	T	C	T	H	H	T	T	T
JAX00469599	19	6294341	0	C	T	C	C	C	C	C	T	C	C	T	T	T	C	C	C	H	C	C	C	C	C	C	C	T	C	C	C	C	T	C	C	C	C	C	C	C	C	C	C	C	C	C	C	C	C
JAX00086538	19	6294897	0	T	C	T	T	T	T	T	C	C	C	C	C	C	T	C	T	H	T	T	T	T	C	T	T	C	T	T	T	T	C	C	C	T	T	T	T	H	T	T	C	T	H	H	T	T	T
JAX00469602	19	6301055	1	A	G	A	A	A	A	A	G	G	A	G	G	G	A	A	A	H	A	A	A	A	G	A	A	G	A	A	A	A	G	G	G	A	A	A	A	H	A	A	A	A	H	H	A	A	A
JAX00469603	19	6302340	0	T	C	T	T	T	T	T	T	C	T	T	T	T	T	T	T	T	T	T	T	T	H	T	T	T	T	T	T	T	T	C	C	T	T	T	T	H	T	T	T	T	H	H	T	T	T
JAX00469604	19	6302437	1	G	A	G	G	G	G	G	A	A	G	A	A	A	G	G	G	H	G	G	G	G	A	G	G	A	G	G	G	G	A	A	A	G	G	G	G	H	G	G	G	G	H	H	G	G	G
JAX00469605	19	6304452	1	T	C	T	T	T	T	T	C	C	T	C	C	C	T	T	T	H	T	T	T	T	C	T	T	C	T	T	T	T	C	C	C	T	T	T	T	H	T	T	T	T	H	H	T	T	T
JAX00469607	19	6317985	1	T	G	T	T	T	T	T	G	G	G	G	G	G	T	G	T	H	T	T	T	T	G	T	T	G	T	T	T	T	G	G	G	T	T	T	T	H	T	T	G	T	H	H	T	T	T
JAX00469609	19	6322281	0	C	A	C	C	C	C	C	C	C	A	C	C	C	C	A	C	C	C	C	C	C	C	C	C	C	C	C	C	C	C	C	C	C	C	C	C	C	C	C	A	C	C	C	C	C	C
JAX00469610	19	6322644	0	G	C	G	G	G	G	G	G	C	G	G	G	G	G	G	G	G	G	G	G	G	H	G	G	G	G	G	G	G	G	C	C	G	G	G	G	H	G	G	G	G	H	H	G	G	G
JAX00469611	19	6325760	1	T	C	T	T	T	T	T	C	C	C	C	C	C	T	C	T	H	T	T	T	T	C	T	T	C	T	T	T	T	C	C	C	T	T	T	T	H	T	T	C	T	H	H	T	T	T
JAX00086540	19	6347948	0	A	G	A	A	A	A	A	G	G	G	G	G	G	A	G	A	H	A	A	A	A	G	A	A	G	A	A	A	A	G	G	G	A	A	A	A	H	A	A	G	A	H	H	A	A	A
JAX00086541	19	6356175	1	G	A	G	G	G	G	G	A	A	G	A	A	A	G	G	G	H	G	G	G	G	A	G	G	A	G	G	G	G	A	A	A	G	G	G	G	H	G	G	G	G	H	H	G	G	G
JAX00086542	19	6358321	1	A	C	A	A	A	A	A	C	C	A	C	C	C	A	A	A	H	A	A	A	A	C	A	A	C	A	A	A	A	C	C	C	A	A	A	A	H	A	A	A	A	H	H	A	A	A
JAX00214245	19	6360784	0	G	A	G	G	G	G	G	G	A	G	G	G	G	G	G	G	G	G	G	G	G	H	G	G	G	G	G	G	G	G	A	A	G	G	G	G	H	G	G	G	G	H	H	G	G	G
JAX00214246	19	6360911	1	T	C	T	T	T	T	T	T	C	T	T	T	T	T	T	T	T	T	T	T	T	H	T	T	T	T	T	T	T	T	C	C	T	T	T	T	H	T	T	T	T	H	H	T	T	T
JAX00086543	19	6362293	1	T	C	T	T	T	T	T	C	C	T	C	C	C	T	T	T	H	T	T	T	T	C	T	T	C	T	T	T	T	C	C	C	T	T	T	T	H	T	T	T	T	H	H	T	T	T
JAX00469613	19	6366617	0	C	T	C	C	C	C	C	T	C	C	T	T	T	C	C	C	H	C	C	C	C	H	C	C	T	C	C	C	C	T	C	C	C	C	C	C	C	C	C	C	C	C	C	C	C	C
JAX00469616	19	6385347	1	G	A	G	G	G	G	G	A	A	G	A	A	A	G	G	G	H	G	G	G	G	A	G	G	A	G	G	G	G	A	A	A	G	G	G	G	H	G	G	G	G	H	H	G	G	G
JAX00469618	19	6390676	0	A	G	A	A	A	A	A	G	A	A	G	G	G	A	A	A	H	A	A	A	A	H	A	A	G	A	A	A	A	G	A	A	A	A	A	A	A	A	A	A	A	A	A	A	A	A
JAX00086546	19	6405100	0	G	C	G	G	G	G	G	C	C	G	C	H	C	G	G	G	H	G	G	G	G	C	G	G	C	G	G	G	G	C	C	C	G	G	G	G	H	G	G	G	G	H	H	G	G	G
JAX00086547	19	6405240	0	G	A	G	G	G	G	G	A	A	A	A	A	A	G	A	G	H	G	G	G	G	A	G	G	A	G	G	G	G	A	A	A	G	G	G	G	H	G	G	A	G	H	H	G	G	G
JAX00469621	19	6405576	0	C	T	C	C	C	C	C	T	T	T	T	T	T	C	T	C	H	C	C	C	C	T	C	C	T	C	C	C	C	T	T	T	C	C	C	C	H	C	C	T	C	H	H	C	C	C
JAX00469624	19	6416125	1	C	T	C	C	C	C	C	C	T	C	C	C	C	C	C	C	C	C	C	C	C	H	C	C	C	C	C	C	C	C	T	T	C	C	C	C	H	C	C	C	C	H	H	C	C	C
JAX00469626	19	6439849	1	G	A	G	G	G	G	G	A	A	G	A	A	A	G	G	G	H	G	G	G	G	A	G	G	A	G	G	G	G	A	A	A	G	G	G	G	H	G	G	G	G	H	H	G	G	G
JAX00469629	19	6443963	1	G	T	G	G	G	G	G	T	G	G	T	T	T	G	G	G	H	G	G	G	G	H	G	G	T	G	G	G	G	T	G	G	G	G	G	G	G	G	G	G	G	G	G	G	G	G
JAX00469630	19	6445637	1	A	G	A	A	A	A	A	G	G	A	G	G	G	A	A	A	H	A	A	A	A	G	A	A	G	A	A	A	A	G	G	G	A	A	A	A	H	A	A	A	A	H	H	A	A	A
JAX00469631	19	6449324	0	C	T	C	C	C	C	C	T	C	C	T	T	T	C	C	C	H	C	C	C	C	H	C	C	T	C	C	C	C	T	C	C	C	C	C	C	C	C	C	C	C	C	C	C	C	C
JAX00086550	19	6454348	1	C	T	C	C	C	C	C	C	T	C	C	C	C	C	C	C	C	C	C	C	C	H	C	C	C	C	C	C	C	C	T	T	C	C	C	C	H	C	C	C	C	H	H	C	C	C
JAX00086551	19	6454418	1	A	G	A	A	A	A	A	G	G	A	G	G	G	A	A	A	H	A	A	A	A	G	A	A	G	A	A	A	A	G	G	G	A	A	A	A	H	A	A	A	A	H	H	A	A	A
JAX00469634	19	6457888	0	G	A	G	G	G	G	G	G	G	A	G	G	G	G	A	G	G	G	G	G	G	G	G	G	G	G	G	G	G	G	G	G	G	G	G	G	G	G	G	A	G	G	G	G	G	G
JAX00469635	19	6458333	0	C	G	C	C	C	C	C	G	G	G	G	G	G	C	G	C	C	C	C	C	C	G	C	C	G	C	C	C	C	G	G	G	C	C	C	C	C	C	C	G	C	C	C	C	C	C
JAX00469639	19	6511174	1	C	G	C	C	C	C	C	C	C	G	C	C	C	C	G	C	C	C	C	C	C	C	C	C	C	C	C	C	C	C	C	C	C	C	C	C	C	C	C	G	C	C	C	C	C	C
JAX00469645	19	6516097	0	C	T	C	C	C	C	C	C	C	T	C	C	C	C	T	C	C	C	C	C	C	C	C	C	C	C	C	C	C	C	C	C	C	C	C	C	C	C	C	T	C	C	C	C	C	C
JAX00469646	19	6516427	0	G	A	G	G	G	G	G	G	A	G	G	G	G	G	G	G	G	G	G	G	G	H	G	G	G	G	G	G	G	G	A	A	G	G	G	G	H	G	G	G	G	H	H	G	G	G
JAX00469649	19	6520795	0	A	G	A	A	A	A	A	G	G	A	G	G	G	A	A	A	H	A	A	A	A	G	A	A	G	A	A	A	A	G	G	G	A	A	A	A	H	A	A	A	A	H	A	A	A	A
JAX00469653	19	6535356	1	A	G	A	A	A	A	A	A	A	G	A	A	A	A	G	A	A	A	A	A	A	A	A	A	A	A	A	A	A	A	A	A	A	A	A	A	A	A	A	G	A	A	A	A	A	A
JAX00469654	19	6535453	1	C	T	C	C	C	C	C	T	T	C	T	T	T	C	C	C	H	C	C	C	C	T	C	C	T	C	C	C	C	T	T	T	C	C	C	C	H	C	C	C	C	H	H	C	C	C
JAX00469657	19	6538763	0	T	C	T	T	T	T	T	C	T	T	C	C	C	T	T	T	H	T	T	T	T	H	T	T	C	T	T	T	T	C	T	T	T	T	T	T	T	T	T	T	T	T	T	T	T	T
JAX00469664	19	6545635	0	G	A	G	G	G	G	G	A	G	A	A	A	A	G	A	G	H	G	G	G	G	H	G	G	A	G	G	G	G	A	G	G	G	G	G	G	G	G	G	A	G	G	G	G	G	G
JAX00469665	19	6545814	1	A	G	A	A	A	A	A	A	A	G	A	A	A	A	G	A	A	A	A	A	A	A	A	A	A	A	A	A	A	A	A	A	A	A	A	A	A	A	A	G	A	A	A	A	A	A
JAX00469668	19	6571054	0	G	A	G	G	G	G	G	A	A	G	A	A	A	G	G	G	G	G	G	G	G	A	G	G	A	G	G	G	G	A	A	A	G	G	G	G	H	G	G	G	G	H	H	G	G	G
JAX00469674	19	6588582	1	T	C	T	T	T	T	T	C	T	T	C	C	C	T	T	T	H	T	T	T	T	H	T	T	C	T	T	T	T	C	T	T	T	T	T	T	T	T	T	T	T	T	T	T	T	T
JAX00469677	19	6597214	1	G	A	G	G	G	G	G	A	G	G	A	A	A	G	G	G	H	G	G	G	G	H	G	G	A	G	G	G	G	A	G	G	G	G	G	G	G	G	G	G	G	G	G	G	G	G
JAX00469678	19	6597448	1	T	C	T	T	T	T	T	T	C	T	T	T	T	T	T	T	T	T	T	T	T	H	T	T	T	T	T	T	T	T	C	C	T	T	T	T	H	T	T	T	T	H	H	T	T	T
JAX00469679	19	6597524	0	T	C	T	T	T	T	T	T	C	T	T	T	T	T	T	T	T	T	T	T	T	H	T	T	T	T	T	T	T	T	C	C	T	T	T	T	H	T	T	T	T	H	H	T	T	T
JAX00086559	19	6598370	1	G	A	G	G	G	G	G	G	A	G	G	G	G	G	G	G	G	G	G	G	G	H	G	G	G	G	G	G	G	G	A	A	G	G	G	G	H	G	G	G	G	H	H	G	G	G
JAX00086560	19	6598700	0	G	A	G	G	G	G	G	A	A	G	A	A	A	G	G	G	H	G	G	G	G	A	G	G	A	G	G	G	G	A	A	A	G	G	G	G	H	G	G	G	G	A	A	G	G	G
JAX00469687	19	6614384	1	G	A	G	G	G	G	G	A	G	G	A	A	A	G	G	G	H	G	G	G	G	H	G	G	A	G	G	G	G	A	G	G	G	G	G	G	G	G	G	G	G	G	G	G	G	G
JAX00469690	19	6649216	0	G	A	G	G	G	G	G	A	G	G	A	A	A	G	G	G	H	G	G	G	G	H	G	G	A	G	G	G	G	A	G	G	G	G	G	G	G	G	G	G	G	G	G	G	G	G
JAX00086564	19	6650173	0	T	C	T	T	T	T	T	C	C	C	C	C	C	T	C	T	H	T	T	T	T	C	T	T	C	T	T	T	T	C	C	C	T	T	T	T	H	T	T	C	T	H	H	T	T	T
JAX00469694	19	6657789	1	A	G	A	A	A	A	A	G	G	G	G	G	G	A	G	A	H	A	A	A	A	G	A	A	G	A	A	A	A	G	G	G	A	A	A	A	H	A	A	G	A	H	H	A	A	A
JAX00469695	19	6657821	0	C	G	C	C	C	C	C	G	G	G	H	G	G	C	G	C	H	C	C	C	C	G	C	H	G	C	C	C	C	G	G	G	C	C	C	C	H	C	C	G	C	G	H	C	C	C
JAX00469699	19	6663377	1	G	T	G	G	G	G	G	T	G	G	T	T	T	G	G	G	H	G	G	G	G	H	G	G	T	G	G	G	G	T	G	G	G	G	G	G	G	G	G	G	G	G	G	G	G	G
JAX00469701	19	6664374	1	G	A	G	G	G	G	G	G	A	G	G	G	G	G	G	G	G	G	G	G	G	H	G	G	G	G	G	G	G	G	A	A	G	G	G	G	H	G	G	G	G	H	H	G	G	G
JAX00469702	19	6665169	0	G	A	G	G	G	G	G	A	A	G	A	A	A	G	G	G	H	G	G	G	G	A	G	G	A	G	G	G	G	A	A	A	G	G	G	G	H	G	G	G	G	H	H	G	G	G
JAX00469703	19	6665244	1	C	T	C	C	C	C	C	T	T	C	T	T	T	C	C	C	H	C	C	C	C	T	C	C	T	C	C	C	C	T	T	T	C	C	C	C	H	C	C	C	C	H	H	C	C	C
JAX00469707	19	6670592	0	G	A	G	G	G	G	G	A	G	A	A	A	A	G	A	G	H	G	G	G	G	H	G	G	A	G	G	G	G	A	G	G	G	G	G	G	G	G	G	A	G	G	G	G	G	G
JAX00469709	19	6675987	1	C	T	C	C	C	C	C	T	C	C	T	T	T	C	C	C	H	C	C	C	C	H	C	C	T	C	C	C	C	T	C	C	C	C	C	C	C	C	C	C	C	C	C	C	C	C
JAX00469716	19	6883924	1	G	A	G	G	G	G	G	G	G	A	G	G	G	G	A	G	G	G	G	G	G	G	G	G	G	G	G	G	G	G	G	G	G	G	G	G	G	G	G	A	G	G	G	G	G	G
JAX00469717	19	6884096	1	G	A	G	G	G	G	G	A	A	A	A	A	A	G	A	G	H	G	G	G	G	A	G	G	A	G	G	G	G	A	A	A	G	G	G	G	H	G	G	A	G	H	H	G	G	G
JAX00469719	19	6891059	0	G	A	G	G	G	G	G	G	G	A	G	G	G	G	A	G	G	G	G	G	G	G	G	G	G	G	G	G	G	G	G	G	G	G	G	G	G	G	G	A	G	G	G	G	G	G
JAX00469720	19	6891882	1	C	A	C	C	C	C	C	C	A	C	C	C	C	C	C	C	C	C	C	C	C	H	C	C	C	C	C	C	C	C	A	A	C	C	C	C	H	C	C	C	C	A	H	C	C	C
JAX00469721	19	6892375	1	C	T	C	C	C	C	C	C	T	C	C	C	C	C	C	C	C	C	C	C	C	H	C	C	C	C	C	C	C	C	T	T	C	C	C	C	H	C	C	C	C	T	H	C	C	C
JAX00086567	19	6896694	0	A	T	A	A	A	A	A	T	A	A	T	T	T	A	A	A	H	A	A	A	A	H	A	A	T	A	A	A	A	T	A	A	A	A	A	A	A	A	A	A	A	A	A	A	A	A
JAX00086568	19	6901959	1	A	C	A	A	A	A	A	C	C	A	C	C	C	A	A	A	H	A	A	A	A	C	A	A	C	A	A	A	A	C	C	C	A	A	A	A	H	A	A	A	A	C	H	A	A	A
JAX00086569	19	6911613	1	A	G	A	A	A	A	A	G	G	G	G	G	G	A	G	A	H	A	A	A	A	G	A	A	G	A	A	A	A	G	G	G	A	A	A	A	H	A	A	G	A	G	H	A	A	A
JAX00469729	19	6925827	1	A	G	A	A	A	A	A	G	A	G	G	G	G	A	G	A	H	A	A	A	A	H	A	A	G	A	A	A	A	G	A	A	A	A	A	A	A	A	A	G	A	A	A	A	A	A
JAX00469733	19	6941269	0	G	A	G	G	G	G	G	A	A	A	A	A	A	G	A	G	H	G	G	G	G	A	G	G	A	G	G	G	G	A	A	A	G	G	G	G	H	G	G	A	G	A	H	G	G	G
JAX00086570	19	6941971	0	T	C	T	T	T	T	T	C	C	C	C	C	C	T	C	T	C	T	T	T	T	C	T	T	C	T	T	T	T	C	C	C	T	T	T	T	C	T	T	C	T	C	C	T	T	T
JAX00086571	19	6943213	0	T	A	T	T	T	T	T	T	T	A	T	T	T	T	A	T	T	T	T	T	T	T	T	T	T	T	T	T	T	T	T	T	T	T	T	T	T	T	T	A	T	T	T	T	T	T
JAX00086573	19	6976399	0	C	G	C	C	C	C	C	C	C	G	C	C	C	C	G	C	C	C	C	C	C	C	C	C	C	C	C	C	C	C	C	C	C	C	C	C	C	C	C	G	C	C	C	C	C	C
JAX00469738	19	6982628	0	C	G	C	C	C	C	C	G	C	C	G	G	G	C	C	C	H	C	C	C	C	H	C	C	G	C	C	C	C	G	C	C	C	C	C	C	C	C	C	C	C	C	C	C	C	C
JAX00469742	19	7013398	1	C	T	C	C	C	C	C	T	C	C	T	T	T	C	C	C	H	C	C	C	C	H	C	C	T	C	C	C	C	T	C	C	C	C	C	C	C	C	C	C	C	C	C	C	C	C
JAX00469744	19	7016594	0	C	T	C	C	C	C	C	C	T	C	C	C	H	C	C	C	C	C	C	C	C	T	C	C	C	C	C	C	C	C	T	T	C	C	C	C	T	C	C	C	C	T	T	C	C	C
JAX00469745	19	7017434	0	C	T	C	C	C	C	C	T	T	C	T	T	T	C	C	C	H	C	C	C	C	T	C	C	T	C	C	C	C	T	T	T	C	C	C	C	H	C	C	C	C	H	H	C	C	C
JAX00469746	19	7024312	0	G	A	G	G	G	G	G	G	A	G	G	G	G	G	G	G	G	G	G	G	G	H	G	G	G	G	G	G	G	G	A	A	G	G	G	G	H	G	G	G	G	H	H	G	G	G
JAX00086581	19	7059305	1	A	G	A	A	A	A	A	G	A	A	G	G	G	A	A	A	H	A	A	A	A	H	A	A	G	A	A	A	A	G	A	A	A	A	A	A	A	A	A	A	A	A	A	A	A	A
JAX00469750	19	7074193	1	A	G	A	A	A	A	A	G	G	A	G	G	G	A	A	A	H	A	A	A	A	G	A	A	G	A	A	A	A	G	G	G	A	A	A	A	H	A	A	A	A	H	H	A	A	A
JAX00469752	19	7079690	0	C	G	C	C	C	C	C	G	G	C	G	G	G	C	C	C	H	C	C	C	C	G	C	C	G	C	C	C	C	G	G	G	C	C	C	C	H	C	C	C	C	H	H	C	C	C
JAX00469753	19	7084031	1	C	G	C	C	C	C	C	G	C	C	G	G	G	C	C	C	H	C	C	C	C	H	C	C	G	C	C	C	C	G	C	C	C	C	C	C	C	C	C	C	C	C	C	C	C	C
JAX00469755	19	7088936	1	T	C	T	T	T	T	T	C	C	T	C	C	C	T	T	T	H	T	T	T	T	C	T	T	C	T	T	T	T	C	C	C	T	T	T	T	H	T	T	T	T	H	H	T	T	T
JAX00469756	19	7089192	1	C	A	C	C	C	C	C	C	A	C	C	C	C	C	C	C	C	C	C	C	C	H	C	C	C	C	C	C	C	C	A	A	C	C	C	C	H	C	C	C	C	H	H	C	C	C
JAX00469757	19	7089248	1	A	C	A	A	A	A	A	C	A	A	C	C	C	A	A	A	H	A	A	A	A	H	A	A	C	A	A	A	A	C	A	A	A	A	A	A	A	A	A	A	A	A	A	A	A	A
JAX00469758	19	7089418	0	T	C	T	T	T	T	T	C	T	T	C	C	C	T	T	T	H	T	T	T	T	H	T	T	C	T	T	T	T	C	T	T	T	T	T	T	T	T	T	T	T	T	T	T	T	T
JAX00086584	19	7097180	1	T	G	T	T	T	T	T	T	G	T	T	T	T	T	T	T	T	T	T	T	T	H	T	T	T	T	T	T	T	T	G	G	T	T	T	T	H	T	T	T	T	H	H	T	T	T
JAX00469763	19	7126669	1	A	G	A	A	A	A	A	G	A	A	G	G	G	A	A	A	H	A	A	A	A	H	A	A	G	A	A	A	A	G	A	A	A	A	A	A	A	A	A	A	A	A	A	A	A	A
JAX00469764	19	7133725	0	C	G	C	C	C	C	C	C	G	C	C	C	C	C	C	C	C	C	C	C	C	H	C	C	C	C	C	C	C	C	G	G	C	C	C	C	H	C	C	C	C	H	H	C	C	C
JAX00086588	19	7178219	1	T	A	T	T	T	T	T	A	T	T	A	A	A	T	T	T	H	T	T	T	T	H	T	T	A	T	T	T	T	A	T	T	T	T	T	T	T	T	T	T	T	T	T	T	T	T
JAX00086590	19	7178466	1	T	C	T	T	T	T	T	C	C	T	C	C	C	T	T	T	H	T	T	T	T	C	T	T	C	T	T	T	T	C	C	C	T	T	T	T	H	T	T	T	T	H	H	T	T	T
JAX00469773	19	7214228	1	A	C	A	A	A	A	A	C	C	A	C	C	C	A	A	A	H	A	A	A	A	C	A	A	C	A	A	A	A	C	C	C	A	A	A	A	H	A	A	A	A	H	H	A	A	A
JAX00469774	19	7214485	0	G	A	G	G	G	G	G	A	G	G	A	A	A	G	G	G	H	G	G	G	G	H	G	G	A	G	G	G	G	A	G	G	G	G	G	G	G	G	G	G	G	G	G	G	G	G
JAX00086592	19	7218308	0	G	A	G	G	G	G	G	A	G	G	A	A	A	G	G	G	H	G	G	G	G	G	G	G	A	G	G	G	G	A	G	G	G	G	G	G	G	G	G	G	G	G	G	G	G	G
JAX00469779	19	7279145	0	T	A	T	T	T	T	T	A	T	T	A	A	A	T	T	T	H	T	T	T	T	A	T	T	A	T	T	T	T	A	T	T	T	T	T	T	T	T	T	T	T	T	T	T	T	T
JAX00086597	19	7296506	0	T	C	T	T	T	T	T	C	C	T	C	C	C	T	T	T	H	T	T	T	T	C	T	T	C	T	T	T	T	C	C	C	T	T	T	T	H	T	T	T	T	T	H	T	T	T
JAX00086598	19	7296533	1	C	T	C	C	C	C	C	T	C	C	T	T	T	C	C	C	H	C	C	C	C	H	C	C	T	C	C	C	C	T	C	C	C	C	C	C	C	C	C	C	C	C	C	C	C	C
JAX00469782	19	7320833	1	T	G	T	T	T	T	T	G	G	T	G	G	G	T	T	T	H	T	T	T	T	G	T	T	G	T	T	T	T	G	G	G	T	T	T	T	H	T	T	T	T	H	H	T	T	T
JAX00469784	19	7321503	1	T	C	T	T	T	T	T	C	C	C	C	C	C	T	C	T	H	T	T	T	T	C	T	T	C	T	T	T	T	C	C	C	T	T	T	T	H	T	T	C	T	H	H	T	T	T
JAX00469786	19	7330449	1	T	C	T	T	T	T	T	C	C	C	C	C	C	T	C	T	H	T	T	T	T	C	T	T	C	T	T	T	T	C	C	C	T	T	T	T	H	T	T	C	T	H	H	T	T	T
JAX00469789	19	7351178	0	A	G	A	A	A	A	A	G	G	A	G	G	G	A	A	A	H	A	A	A	A	G	A	A	G	A	A	A	A	G	G	G	A	A	A	A	H	A	A	A	A	H	H	A	A	A
JAX00469790	19	7352726	1	G	A	G	G	G	G	G	A	G	G	A	A	A	G	G	G	H	G	G	G	G	H	G	G	A	G	G	G	G	A	G	G	G	G	G	G	G	G	G	G	G	G	G	G	G	G
JAX00469791	19	7356315	0	G	T	G	G	G	G	G	T	T	G	T	T	T	G	G	G	H	G	G	G	G	T	G	G	T	G	G	G	G	H	T	T	G	G	G	G	H	G	G	G	G	H	H	G	G	G
JAX00469792	19	7363291	0	C	G	C	C	C	C	C	G	C	C	G	G	G	C	C	C	H	C	C	C	C	H	C	C	G	C	C	C	C	G	C	C	C	C	C	C	C	C	C	C	C	C	C	C	C	C
JAX00469793	19	7380761	0	G	T	G	G	G	G	G	G	G	T	H	G	G	G	T	H	G	G	G	G	G	G	G	G	G	G	H	G	G	H	G	G	G	G	G	G	G	G	G	T	G	G	G	G	G	G
JAX00469795	19	7382507	1	T	A	T	T	T	T	T	A	A	T	A	A	A	T	T	T	H	T	T	T	T	A	T	T	A	T	T	T	T	A	A	A	T	T	T	T	H	T	T	T	T	H	H	T	T	T
JAX00469798	19	7390984	0	A	G	A	A	A	A	A	G	G	G	G	G	G	A	G	A	H	A	A	A	A	G	A	A	G	A	A	A	A	G	G	G	A	A	A	A	H	A	A	G	A	H	H	A	A	A
JAX00469799	19	7393232	0	G	A	G	G	G	G	G	G	A	G	G	G	G	G	G	G	G	G	G	G	G	H	G	G	G	G	G	G	G	G	A	A	G	G	G	G	H	G	G	G	G	H	H	G	G	G
JAX00214261	19	7393369	1	T	C	T	T	T	T	T	T	C	T	T	T	T	T	T	T	T	T	T	T	T	H	T	T	T	T	T	T	T	T	C	C	T	T	T	T	H	T	T	T	T	H	H	T	T	T
JAX00086604	19	7393754	1	G	A	G	G	G	G	G	G	A	G	G	G	G	G	G	G	G	G	G	G	G	H	G	G	G	G	G	G	G	G	A	A	G	G	G	G	H	G	G	G	G	H	H	G	G	G
JAX00086605	19	7393856	0	G	T	G	G	G	G	G	T	T	G	T	T	T	G	G	G	H	G	G	G	G	T	G	G	T	G	G	G	G	T	T	T	G	G	G	G	H	G	G	G	G	H	H	G	G	G
JAX00469801	19	7415801	1	C	A	C	C	C	C	C	C	C	A	C	C	C	C	A	C	C	C	C	C	C	C	C	C	C	C	C	C	C	C	C	C	C	C	C	C	C	C	C	A	C	C	C	C	C	C
JAX00469803	19	7424396	0	C	A	C	C	C	C	C	C	A	A	C	C	C	C	A	C	C	C	C	C	C	H	C	C	C	C	C	C	C	C	A	A	C	C	C	C	H	C	C	A	C	H	H	C	C	C
JAX00469808	19	7425935	0	T	A	T	T	T	T	T	T	A	T	T	T	T	T	T	T	T	T	T	T	T	A	T	T	T	T	T	T	T	T	A	A	T	T	T	T	H	T	T	T	T	H	H	T	T	T
JAX00469809	19	7426071	0	T	A	T	T	T	T	T	T	T	A	T	T	T	T	A	T	T	T	T	T	T	T	T	T	T	T	T	T	T	T	T	T	T	T	T	T	T	T	T	A	T	T	T	T	T	T
JAX00469811	19	7455263	1	A	G	A	A	A	A	A	G	A	G	G	G	G	A	G	A	H	A	A	A	A	H	A	A	G	A	A	A	A	G	A	A	A	A	A	A	A	A	A	G	A	A	A	A	A	A
JAX00086609	19	7461167	0	T	C	T	T	T	T	T	C	C	T	C	C	C	T	T	T	T	T	T	T	T	C	T	T	C	T	T	T	T	C	C	C	T	T	T	T	H	T	T	T	T	H	H	T	T	T
JAX00469812	19	7461585	1	T	A	T	T	T	T	T	T	A	T	T	T	T	T	T	T	T	T	T	T	T	H	T	T	T	T	T	T	T	T	A	A	T	T	T	T	H	T	T	T	T	H	H	T	T	T
JAX00086611	19	7474350	1	T	C	T	T	T	T	T	C	C	C	C	C	C	T	C	T	H	T	T	T	T	C	T	T	C	T	T	T	T	C	C	C	T	T	T	T	H	T	T	C	T	H	H	T	T	T
JAX00469814	19	7477484	1	A	G	A	A	A	A	A	G	G	A	G	G	G	A	A	A	H	A	A	A	A	G	A	A	G	A	A	A	A	G	G	G	A	A	A	A	H	A	A	A	A	H	H	A	A	A
JAX00469818	19	7502720	0	C	T	C	C	C	C	C	T	C	C	T	T	T	C	C	C	H	C	C	C	C	H	C	C	T	C	C	C	C	T	C	C	C	C	C	C	C	C	C	C	C	C	C	C	C	C
JAX00086614	19	7506511	0	G	A	G	G	G	G	G	A	A	A	A	A	A	G	A	G	H	G	G	G	G	A	G	G	A	G	G	G	G	A	A	A	G	G	G	G	H	G	G	A	G	H	H	G	G	G
JAX00469819	19	7515601	1	C	A	C	C	C	C	C	C	C	A	C	C	C	C	A	C	C	C	C	C	C	C	C	C	C	C	C	C	C	C	C	C	C	C	C	C	C	C	C	A	C	C	C	C	C	C
JAX00469821	19	7525643	1	T	C	T	T	T	T	T	T	T	C	T	T	T	T	C	T	T	T	T	T	T	T	T	T	T	T	T	T	T	T	T	T	T	T	T	T	T	T	T	C	T	T	T	T	T	T
JAX00469822	19	7529762	0	A	T	A	A	A	A	A	T	T	A	T	T	T	A	A	A	H	A	A	A	A	T	A	A	T	A	A	A	A	T	T	T	A	A	A	A	H	A	A	A	A	H	H	A	A	A
JAX00469823	19	7533006	1	A	G	A	A	A	A	A	G	G	A	G	G	G	A	A	A	H	A	A	A	A	G	A	A	G	A	A	A	A	G	G	G	A	A	A	A	H	A	A	A	A	H	H	A	A	A
JAX00469825	19	7555071	0	G	C	G	G	C	G	G	G	G	G	G	G	G	C	G	G	C	G	G	G	G	G	G	G	G	G	G	G	H	G	G	G	G	C	G	G	H	G	G	G	G	G	G	G	G	G
JAX00469826	19	7557339	0	C	T	C	C	C	C	C	T	C	C	T	T	T	C	C	C	H	C	C	C	C	H	C	C	T	C	C	C	C	T	C	C	C	C	C	C	C	C	C	C	C	C	C	C	C	C
JAX00469828	19	7588952	0	C	T	C	C	C	C	C	T	C	C	T	T	T	C	C	C	H	C	C	C	C	H	C	C	T	C	C	C	C	T	C	C	C	C	C	C	C	C	C	C	C	C	C	C	C	C
JAX00469829	19	7590150	1	C	T	C	C	C	C	C	C	C	T	C	C	C	C	T	C	C	C	C	C	C	C	C	C	C	C	C	C	C	C	C	C	C	C	C	C	C	C	C	T	C	C	C	C	C	C
JAX00469833	19	7608457	0	T	G	T	T	T	T	T	G	G	T	G	G	G	T	T	T	H	T	T	T	T	G	T	T	G	T	T	T	T	G	G	G	T	T	T	T	H	T	T	T	T	H	H	T	T	T
JAX00469834	19	7619302	0	C	T	C	C	C	C	C	T	C	C	T	T	T	C	C	C	H	C	C	C	C	H	C	C	T	C	C	C	C	T	C	C	C	C	C	C	C	C	C	C	C	C	C	C	C	C
JAX00469838	19	7624516	1	C	T	C	C	C	C	C	C	C	T	C	C	C	C	T	C	C	C	C	C	C	C	C	C	C	C	C	C	C	C	C	C	C	C	C	C	C	C	C	T	C	C	C	C	C	C
JAX00086623	19	7624815	0	A	C	A	A	A	A	A	C	C	A	C	C	C	A	A	A	C	A	A	A	A	C	A	A	C	A	A	A	A	C	C	C	A	A	A	A	H	A	A	A	A	H	H	A	A	A
JAX00469840	19	7629799	0	A	G	A	A	A	A	A	G	G	A	G	G	G	A	A	A	H	A	A	A	A	G	A	A	G	A	A	A	A	G	G	G	A	A	A	A	H	A	A	A	A	H	H	A	A	A
JAX00214265	19	7629830	1	C	T	C	C	C	C	C	C	T	C	C	C	C	C	C	C	C	C	C	C	C	H	C	C	C	C	C	C	C	C	T	T	C	C	C	C	H	C	C	C	C	H	H	C	C	C
JAX00469842	19	7634377	0	T	C	T	T	T	T	T	C	T	T	C	C	C	T	T	T	H	T	T	T	T	H	T	T	C	T	T	T	T	C	T	T	T	T	T	T	T	T	T	T	T	T	T	T	T	T
JAX00469843	19	7635005	1	C	T	C	C	C	C	C	C	T	C	C	C	C	C	C	C	C	C	C	C	C	H	C	C	C	C	C	C	C	C	T	T	C	C	C	C	H	C	C	C	C	H	H	C	C	C
JAX00469846	19	7671444	0	A	G	A	A	A	A	A	G	G	G	G	G	G	A	G	A	H	A	A	A	A	G	A	A	G	A	A	A	A	G	G	G	A	A	A	A	H	A	A	G	A	H	H	A	A	A
JAX00469847	19	7672411	1	T	C	T	T	T	T	T	C	C	T	C	C	C	T	T	T	H	T	T	T	T	C	T	T	C	T	T	T	T	C	C	C	T	T	T	T	H	T	T	T	T	H	H	T	T	T
JAX00469848	19	7672439	1	C	T	C	C	C	C	C	C	T	C	C	C	C	C	C	C	C	C	C	C	C	H	C	C	C	C	C	C	C	C	T	T	C	C	C	C	H	C	C	C	C	H	H	C	C	C
JAX00469849	19	7675442	0	T	C	T	T	T	T	T	C	T	T	C	C	C	T	T	T	H	T	T	T	T	H	T	T	C	T	T	T	T	C	T	T	T	T	T	T	T	T	T	T	T	T	T	T	T	T
JAX00469850	19	7675457	0	G	A	G	G	G	G	G	G	G	A	G	G	G	G	A	G	G	G	G	G	G	G	G	G	G	G	G	G	G	G	G	G	G	G	G	G	G	G	G	A	G	G	G	G	G	G
JAX00469851	19	7675934	1	T	C	T	T	T	T	T	C	C	T	C	C	C	T	T	T	H	T	T	T	T	C	T	T	C	T	T	T	T	C	C	C	T	T	T	T	H	T	T	T	T	H	H	T	T	T
JAX00086627	19	7704566	1	G	A	G	G	G	G	G	G	A	G	G	G	G	G	G	G	G	G	G	G	G	H	G	G	G	G	G	G	G	G	A	A	G	G	G	G	H	G	G	G	G	H	H	G	G	G
JAX00086628	19	7704581	1	C	T	C	C	C	C	C	C	T	C	C	C	C	C	C	C	C	C	C	C	C	H	C	C	C	C	C	C	C	C	T	T	C	C	C	C	H	C	C	C	C	H	H	C	C	C
JAX00469854	19	7726501	0	C	A	C	C	C	C	C	A	C	C	A	A	A	C	C	C	H	C	C	C	C	H	C	C	A	C	C	C	C	A	C	C	C	C	C	C	C	C	C	C	C	C	C	C	C	C
JAX00469855	19	7748450	0	T	A	T	T	T	T	T	T	A	T	T	T	T	T	T	T	T	T	T	T	T	H	T	T	T	T	T	T	T	T	A	A	T	T	T	T	H	T	T	T	T	H	T	T	T	T
JAX00469856	19	7770491	0	T	C	T	T	T	T	T	C	C	T	C	C	C	T	T	T	T	T	T	T	T	C	T	T	C	T	T	T	T	C	C	C	T	T	T	T	T	T	T	T	T	H	H	T	T	T
JAX00086634	19	7773638	0	C	A	C	C	C	C	C	C	A	C	H	C	C	C	C	C	C	C	C	C	C	H	C	C	C	C	C	C	C	C	A	A	C	C	C	C	H	C	C	C	C	H	H	C	C	C
JAX00086637	19	7815381	0	C	T	C	C	C	C	C	C	T	C	C	C	C	C	C	C	C	C	C	C	C	H	C	C	C	C	C	C	C	C	T	T	C	C	C	C	H	C	C	C	C	H	H	C	C	C
JAX00086638	19	7815396	0	G	C	G	G	G	G	G	C	C	G	C	C	C	G	G	G	H	G	G	G	G	C	G	G	C	G	G	G	G	C	C	C	G	G	G	G	H	G	G	G	G	H	H	G	G	G
JAX00469858	19	7832814	0	G	A	G	G	G	G	G	A	G	G	A	A	A	G	G	G	H	G	G	G	G	H	G	G	A	G	G	G	G	A	G	G	G	G	G	G	G	G	G	G	G	G	G	G	G	G
JAX00469859	19	7833382	1	G	C	G	G	G	G	G	G	C	G	G	G	G	G	G	G	G	G	G	G	G	H	G	G	G	G	G	G	G	G	C	C	G	G	G	G	H	G	G	G	G	H	H	G	G	G
JAX00469860	19	7834503	0	C	T	C	C	C	C	C	T	T	C	T	T	T	C	C	C	H	C	C	C	C	T	C	C	T	C	C	C	C	T	T	T	C	C	C	C	H	C	C	C	C	H	H	C	C	C
JAX00469861	19	7842973	0	C	T	C	C	C	C	C	T	C	C	T	T	T	C	C	C	H	C	C	C	C	H	C	C	T	C	C	C	C	T	C	C	C	C	C	C	C	C	C	C	C	C	C	C	C	C
JAX00469862	19	7855442	1	G	A	G	G	G	G	G	A	A	G	A	A	A	G	G	G	H	G	G	G	G	A	G	G	A	G	G	G	G	A	A	A	G	G	G	G	H	G	G	G	G	H	H	G	G	G
JAX00086639	19	7856756	0	T	C	T	T	T	T	T	T	C	T	T	T	T	T	T	T	T	T	T	T	T	H	T	T	T	T	T	T	T	T	C	C	T	T	T	T	H	T	T	T	T	H	H	T	T	T
JAX00086640	19	7856934	0	T	C	T	T	T	T	T	T	C	T	T	T	T	T	T	T	T	T	H	T	T	H	T	T	T	T	T	T	T	T	C	C	T	T	T	T	H	T	T	T	T	H	H	T	T	T
JAX00086647	19	7941580	1	A	T	A	A	A	A	A	T	A	A	T	T	T	A	A	A	H	A	A	A	A	H	A	A	T	A	A	A	A	T	A	A	A	A	A	A	A	A	A	A	A	A	A	A	A	A
JAX00469869	19	7972215	0	T	C	T	T	T	T	T	T	C	T	T	T	T	T	T	T	T	T	T	T	T	H	T	T	T	T	T	T	T	T	C	C	T	T	T	T	H	T	T	T	T	H	H	T	T	T
JAX00469870	19	7972786	0	C	A	C	C	C	C	C	A	C	C	A	A	A	C	C	C	H	C	C	C	C	H	C	C	A	C	C	C	C	A	C	C	C	C	C	C	C	C	C	C	C	C	C	C	C	C
JAX00214271	19	7990689	0	A	G	A	A	A	A	A	G	G	A	G	G	G	A	A	A	H	A	A	A	A	G	A	A	G	A	A	A	A	G	G	G	A	A	A	A	H	A	A	A	A	H	H	A	A	A
JAX00469877	19	8033643	1	A	G	A	A	A	A	A	G	G	A	G	G	G	A	A	A	H	A	A	A	A	G	A	A	G	A	A	A	A	G	G	G	A	A	A	A	H	A	A	A	A	H	H	A	A	A
JAX00469879	19	8061447	1	G	C	G	G	G	G	G	C	C	G	C	C	C	G	G	G	H	G	G	G	G	C	G	G	C	G	G	G	G	C	C	C	G	G	G	G	H	G	G	G	G	H	H	G	G	G
JAX00469881	19	8080983	1	C	G	C	C	C	C	C	G	G	C	G	G	G	C	C	C	H	C	C	C	C	G	C	C	G	C	C	C	C	G	G	G	C	C	C	C	H	C	C	C	C	H	H	C	C	C
JAX00469882	19	8086032	1	A	T	A	A	A	A	A	T	T	A	T	T	T	A	A	A	H	A	A	A	A	T	A	A	T	A	A	A	A	T	T	T	A	A	A	A	H	A	A	A	A	H	H	A	A	A
JAX00469885	19	8131707	0	T	C	T	T	T	T	T	C	T	T	C	C	C	T	T	T	H	T	T	T	T	H	T	T	C	T	T	T	T	C	T	T	T	T	T	T	T	T	T	T	T	T	T	T	T	T
JAX00469886	19	8139890	0	G	A	G	G	G	G	G	A	G	G	A	A	A	G	G	G	H	G	G	G	G	H	G	G	A	G	G	G	G	A	G	G	G	G	G	G	G	G	G	G	G	G	G	G	G	G
JAX00086662	19	8139969	1	T	C	T	T	T	T	T	T	T	C	T	T	T	T	C	T	T	T	T	T	T	T	T	T	T	T	T	T	T	T	T	T	T	T	T	T	T	T	T	C	T	T	T	T	T	T
JAX00469887	19	8168133	0	T	A	T	T	T	T	T	A	T	T	A	A	A	T	T	H	H	T	T	T	T	H	T	T	A	T	T	T	T	A	T	T	T	T	T	T	T	T	T	T	T	T	T	T	T	T
JAX00469888	19	8169776	1	C	T	C	C	C	C	C	C	T	C	C	C	C	C	C	C	C	C	C	C	C	H	C	C	C	C	C	C	C	C	T	T	C	C	C	C	H	C	C	C	C	H	H	C	C	C
JAX00469891	19	8196969	0	C	G	C	C	C	C	C	G	C	C	G	G	G	C	C	C	H	C	C	C	C	H	C	C	G	C	C	C	C	G	C	C	C	C	C	C	C	C	C	C	C	C	C	C	C	C
JAX00086667	19	8223195	1	A	G	A	A	A	A	A	A	A	G	A	A	A	A	G	A	A	A	A	A	A	A	A	A	A	A	A	A	A	A	A	A	A	A	A	A	A	A	A	G	A	A	A	A	A	A
JAX00469899	19	8268864	0	G	A	A	A	A	A	A	G	G	A	G	G	G	A	A	A	H	A	A	A	A	G	A	A	G	A	A	A	A	G	G	G	A	A	A	A	H	A	A	A	A	H	H	A	A	A
JAX00469928	19	8467588	1	G	A	G	G	G	G	G	A	G	G	A	A	A	G	G	G	H	G	G	G	G	H	G	G	A	G	G	G	G	A	G	G	G	G	G	G	G	G	G	G	G	G	G	G	G	G
JAX00469929	19	8472273	0	C	T	C	C	C	C	C	T	C	C	T	T	T	C	C	C	H	C	C	C	C	H	C	C	T	C	C	C	C	T	C	C	C	C	C	C	C	C	C	C	C	C	C	C	C	C
JAX00469931	19	8479677	1	T	C	T	T	T	T	T	C	T	T	C	C	C	T	T	T	H	T	T	T	T	H	T	T	C	T	T	T	T	C	T	T	T	T	T	T	T	T	T	T	T	T	T	T	T	T
JAX00469932	19	8481266	0	A	G	A	A	A	A	A	G	G	A	G	G	G	A	A	A	H	A	A	A	A	G	A	A	G	A	A	A	A	G	G	G	A	A	A	A	H	A	A	A	A	H	H	A	A	A
JAX00086688	19	8498429	0	C	T	C	C	C	C	C	C	T	C	H	C	H	C	C	C	H	C	C	C	C	H	C	C	C	C	C	C	C	C	T	T	C	C	C	C	H	C	C	C	C	H	H	C	C	C
JAX00469933	19	8513733	0	G	A	G	G	G	G	G	G	G	A	G	G	G	G	A	G	G	G	G	G	G	G	G	G	G	G	G	G	G	G	G	G	G	G	G	G	G	G	G	A	G	G	G	G	G	G
JAX00469935	19	8513935	1	C	A	C	C	C	C	C	C	C	A	C	C	C	C	A	C	C	C	C	C	C	C	C	C	C	C	C	C	C	C	C	C	C	C	C	C	C	C	C	A	C	C	C	C	C	C
JAX00086689	19	8514534	1	C	A	C	C	C	C	C	A	A	A	A	A	A	C	A	C	H	C	C	C	C	A	C	C	A	C	C	C	C	A	A	A	C	C	C	C	H	C	C	A	C	H	H	C	C	C
JAX00469936	19	8523150	0	C	T	C	C	C	C	C	C	T	C	C	C	C	C	C	C	C	C	C	C	C	H	C	C	C	C	C	C	C	C	T	H	C	C	C	C	H	C	C	C	C	H	H	C	C	C
JAX00086690	19	8539198	1	T	C	T	T	T	T	T	C	C	C	C	C	C	T	C	T	H	T	T	T	T	C	T	T	C	T	T	T	T	C	C	C	T	T	T	T	H	T	T	C	T	H	H	T	T	T
JAX00086691	19	8540042	1	C	T	C	C	C	C	C	C	C	T	C	C	C	C	T	C	C	C	C	C	C	C	C	C	C	C	C	C	C	C	C	C	C	C	C	C	C	C	C	T	C	C	C	C	C	C
JAX00469943	19	8543118	0	G	A	G	G	G	G	G	A	G	G	A	A	A	G	G	G	H	G	G	G	G	H	G	G	A	G	G	G	G	A	G	G	G	G	G	G	G	G	G	G	G	G	G	G	G	G
JAX00469946	19	8558927	0	A	G	A	A	A	A	A	G	G	A	G	G	G	A	A	A	H	A	A	A	A	G	A	A	G	A	A	A	A	G	G	G	A	A	A	A	H	A	A	A	A	H	H	A	A	A
JAX00086693	19	8589062	1	G	A	G	G	G	G	G	A	A	A	A	A	A	G	A	G	H	G	G	G	G	A	G	G	A	G	G	G	G	A	A	A	G	G	G	G	H	G	G	A	G	H	H	G	G	G
JAX00469952	19	8632631	1	G	A	G	G	G	G	G	G	A	G	G	G	G	G	G	G	G	G	G	G	G	H	G	G	G	G	G	G	G	G	A	A	G	G	G	G	H	G	G	G	G	H	H	G	G	G
JAX00469954	19	8635242	1	A	G	A	A	A	A	A	A	A	G	A	A	A	A	G	A	A	A	A	A	A	A	A	A	A	A	A	A	A	A	A	A	A	A	A	A	A	A	A	G	A	A	A	A	A	A
JAX00469955	19	8640425	1	A	G	A	A	A	A	A	G	G	A	G	G	G	A	A	A	H	A	A	A	A	G	A	A	G	A	A	A	A	G	G	G	A	A	A	A	H	A	A	A	A	H	H	A	A	A
JAX00469957	19	8648224	1	G	A	G	G	G	G	G	G	A	G	G	G	G	G	G	G	G	G	G	G	G	H	G	G	G	G	G	G	G	G	A	A	G	G	G	G	H	G	G	G	G	H	H	G	G	G
JAX00086700	19	8659513	0	A	G	A	A	A	A	A	G	G	A	G	G	G	A	A	A	H	A	A	A	A	G	A	A	G	A	A	A	A	G	G	G	A	A	A	A	H	A	A	A	A	H	H	A	A	A
JAX00469959	19	8667386	0	T	A	T	T	T	T	T	T	A	T	T	T	T	T	T	T	T	T	T	T	T	H	T	T	T	T	T	T	T	T	A	A	T	T	T	T	H	T	T	T	T	H	H	T	T	T
JAX00469960	19	8682604	1	A	G	A	A	A	A	A	A	G	A	A	A	A	A	A	A	A	A	A	A	A	H	A	A	A	A	A	A	A	A	G	G	A	A	A	A	H	A	A	A	A	H	H	A	A	A
JAX00086702	19	8685044	1	C	A	C	C	C	C	C	A	A	C	A	A	A	C	C	C	H	C	C	C	C	A	C	C	A	C	C	C	C	A	A	A	C	C	C	C	H	C	C	C	C	H	H	C	C	C
JAX00469963	19	8700244	0	C	T	C	C	C	C	C	C	T	C	C	C	C	C	C	C	C	C	C	C	C	C	C	C	C	C	C	C	C	C	T	T	C	C	C	C	H	C	C	C	C	H	H	C	C	C
JAX00214284	19	8726039	0	G	A	G	G	G	G	G	A	A	G	A	A	A	G	G	G	H	G	G	G	G	A	G	G	A	G	G	G	G	A	A	A	G	G	G	G	H	G	G	G	G	H	H	G	G	G
JAX00469974	19	8754871	0	A	G	A	A	A	A	A	G	G	A	H	G	G	A	A	A	H	A	A	A	A	G	A	A	G	A	A	A	A	G	G	G	A	A	A	A	H	A	A	A	A	H	H	A	A	A
JAX00469975	19	8755796	1	G	A	G	G	G	G	G	G	A	G	G	G	G	G	G	G	G	G	G	G	G	H	G	G	G	G	G	G	G	G	A	A	G	G	G	G	H	G	G	G	G	H	H	G	G	G
JAX00469977	19	8759244	1	A	G	A	A	A	A	A	G	G	A	G	G	G	A	A	A	H	A	A	A	A	G	A	A	G	A	A	A	A	G	G	G	A	A	A	A	H	A	A	A	A	H	H	A	A	A
JAX00469978	19	8759810	1	C	T	C	C	C	C	C	T	T	C	T	T	T	C	C	C	H	C	C	C	C	T	C	C	T	C	C	C	C	T	T	T	C	C	C	C	H	C	C	C	C	H	H	C	C	C
JAX00086709	19	8776408	1	T	C	T	T	T	T	T	C	T	T	C	C	C	T	T	T	H	T	T	T	T	H	T	T	C	T	T	T	T	C	T	T	T	T	T	T	T	T	T	T	T	T	T	T	T	T
JAX00086710	19	8780041	1	T	C	T	T	T	T	T	C	T	T	C	C	C	T	T	T	H	T	T	T	T	H	T	T	C	T	T	T	T	C	T	T	T	T	T	T	T	T	T	T	T	T	T	T	T	T
JAX00469982	19	8805866	0	A	C	A	A	A	A	A	A	C	A	A	A	A	A	A	A	A	A	A	A	A	H	A	A	A	A	A	A	A	A	C	C	A	A	A	A	H	A	A	A	A	H	H	A	A	A
JAX00086711	19	8815668	0	C	T	C	C	C	C	C	T	T	C	T	T	T	C	C	C	H	C	C	C	C	T	C	C	T	C	C	C	C	T	T	T	C	C	C	C	H	C	C	C	C	H	H	C	C	C
JAX00086712	19	8815782	1	G	A	G	G	G	G	G	G	A	G	G	G	G	G	G	G	G	G	G	G	G	H	G	G	G	G	G	G	G	G	A	A	G	G	G	G	H	G	G	G	G	H	H	G	G	G
JAX00469983	19	8834736	0	A	G	A	A	A	A	A	A	G	A	A	A	A	A	A	A	A	A	A	A	A	H	A	A	A	A	A	A	A	A	G	G	A	A	A	A	H	A	A	A	A	H	H	A	A	A
JAX00086714	19	8860222	1	G	A	G	G	G	G	G	A	G	G	A	A	A	G	G	G	H	G	G	G	G	H	G	G	A	G	G	G	G	A	G	G	G	G	G	G	G	G	G	G	G	G	G	G	G	G
JAX00469986	19	8877041	0	T	C	T	T	T	T	T	C	T	T	C	C	C	T	T	T	H	T	T	T	T	C	T	T	C	T	T	T	T	C	T	T	T	T	T	T	T	T	T	T	T	T	T	T	T	T
JAX00086716	19	8877491	1	T	C	C	T	T	T	T	C	C	C	C	C	C	T	C	T	H	T	T	T	T	C	T	T	C	C	H	T	T	C	C	C	T	T	T	C	H	T	T	C	T	H	H	T	H	T
JAX00469987	19	8882943	0	C	T	C	C	C	C	C	T	T	C	T	T	T	C	C	C	H	C	C	C	C	T	C	C	T	C	C	C	C	T	T	T	C	C	C	C	H	C	C	C	C	H	H	C	C	C
JAX00214286	19	8891400	0	C	T	C	C	C	C	C	T	T	C	T	T	T	C	C	C	H	C	C	C	C	T	C	C	T	C	C	C	C	T	T	T	C	C	C	C	H	C	C	C	C	H	H	C	C	C
JAX00214287	19	8891429	0	G	A	G	G	G	G	G	A	A	G	A	A	A	G	G	G	H	G	G	G	G	A	G	G	A	G	G	G	G	A	A	A	G	G	G	G	H	G	G	G	G	H	H	G	G	G
JAX00086718	19	8894977	1	C	G	G	C	C	C	C	G	G	G	G	G	G	C	G	C	H	C	C	C	C	G	C	C	G	G	H	C	C	G	G	G	C	C	C	G	H	C	C	G	C	H	H	C	H	C
JAX00469990	19	8908041	0	G	A	G	G	G	G	G	G	A	G	G	G	G	G	G	G	G	G	G	G	G	H	G	G	G	G	G	G	G	G	A	A	G	G	G	G	H	G	G	G	G	H	H	G	G	G
JAX00469992	19	8914046	0	G	A	G	G	G	G	G	G	A	G	G	G	G	G	G	G	G	G	G	G	G	H	G	G	G	G	G	G	G	G	A	A	G	G	G	G	H	G	G	G	G	H	H	G	G	G
JAX00469993	19	8914225	1	T	C	T	T	T	T	T	C	C	T	C	C	C	T	T	T	H	T	T	T	T	C	T	T	C	T	T	T	T	C	C	C	T	T	T	T	H	T	T	T	T	H	H	T	T	T
JAX00086720	19	8941294	0	T	C	T	T	T	T	T	C	C	T	C	C	C	T	T	T	H	T	T	T	T	C	T	T	C	T	T	T	T	C	C	C	T	T	T	T	H	T	T	T	T	H	H	T	T	T
JAX00469994	19	8950891	0	G	A	G	G	G	G	G	A	A	G	A	A	A	G	G	G	H	G	G	G	G	A	G	G	A	G	G	G	G	A	A	A	G	G	G	G	H	G	G	G	G	H	H	G	G	G
JAX00086721	19	8955822	0	C	A	A	C	C	C	C	C	C	C	C	C	C	C	C	C	C	C	C	C	C	C	C	C	C	A	H	C	C	C	C	C	C	C	C	A	C	C	C	C	C	C	C	C	H	C
JAX00469995	19	8968128	0	C	G	C	C	C	C	C	G	C	C	G	G	G	C	C	C	H	C	C	C	C	H	C	C	G	C	C	C	C	G	C	C	C	C	C	C	C	C	C	C	C	C	C	C	C	C
JAX00469996	19	8971872	0	A	C	A	A	A	A	A	C	C	A	C	C	C	A	A	A	H	A	A	A	A	C	A	A	C	A	A	A	A	C	C	C	A	A	A	A	H	A	A	A	A	H	H	A	A	A
JAX00469997	19	8972394	0	C	T	C	C	C	C	C	C	T	C	C	C	C	C	C	C	C	C	C	C	C	H	C	C	C	C	C	C	C	C	T	T	C	C	C	C	H	C	C	C	C	C	H	C	C	C
JAX00469999	19	9006802	0	G	A	G	G	G	G	G	G	A	G	G	G	G	G	G	G	G	G	G	G	G	H	G	G	G	G	G	G	G	G	A	A	G	G	G	G	H	G	G	G	G	H	G	G	G	G
JAX00086726	19	9011595	1	C	T	T	C	C	C	C	T	T	T	T	T	T	C	T	C	H	C	C	C	C	T	C	C	T	T	H	C	C	T	T	T	C	C	C	T	H	C	C	T	C	H	H	C	H	C
JAX00470001	19	9024505	0	T	C	T	T	T	T	T	C	C	T	C	C	C	T	T	T	H	T	T	T	T	C	T	T	C	T	T	T	T	C	C	C	T	T	T	T	H	T	T	T	T	H	H	T	T	T
JAX00470002	19	9029938	1	G	A	G	G	G	G	G	A	G	G	A	A	A	G	G	G	H	G	G	G	G	H	G	G	A	G	G	G	G	A	G	G	G	G	G	G	G	G	G	G	G	G	G	G	G	G
JAX00086728	19	9034295	0	A	C	C	A	A	A	A	C	C	C	C	C	C	A	C	A	C	A	A	A	A	C	A	A	C	C	H	A	A	C	C	C	A	A	A	C	C	A	A	C	A	C	C	A	H	A
JAX00086729	19	9048121	1	G	C	C	G	G	G	G	G	G	C	G	G	G	G	C	G	G	G	G	G	G	G	G	G	G	C	H	G	G	G	G	G	G	G	G	C	G	G	G	C	G	G	G	G	H	G
JAX00086730	19	9048252	1	A	G	G	A	A	A	A	G	G	G	G	G	G	A	G	A	H	A	A	A	A	G	A	A	G	G	H	A	A	G	G	G	A	A	A	G	H	A	A	G	A	H	H	A	H	A
JAX00470004	19	9048403	0	G	C	G	G	G	G	G	C	G	G	C	C	C	G	G	G	H	G	G	G	G	H	G	G	C	G	G	G	G	C	G	G	G	G	G	G	G	G	G	G	G	G	G	G	G	G
JAX00086731	19	9049010	0	C	G	G	C	C	C	C	C	C	G	C	C	C	C	G	C	C	C	C	C	C	C	C	C	C	G	H	C	C	C	C	C	C	C	C	G	C	C	C	G	C	C	C	C	H	C
JAX00470006	19	9051909	1	G	A	A	G	G	G	G	A	A	A	A	A	A	G	A	G	H	G	G	G	G	A	G	G	A	A	H	G	G	A	A	A	G	G	G	A	H	G	G	A	G	H	H	G	H	G
JAX00470008	19	9067380	0	T	C	T	T	T	T	T	C	C	C	C	C	C	T	C	T	H	T	T	T	T	C	T	T	C	T	T	T	T	C	C	C	T	T	T	T	H	T	T	C	T	H	H	T	T	T
JAX00470009	19	9068690	0	T	C	T	T	T	T	T	T	C	T	T	T	T	T	T	T	T	T	T	T	T	H	T	T	T	T	T	T	T	T	C	C	T	T	T	T	H	T	T	T	T	H	H	T	T	T
JAX00470010	19	9070411	0	C	T	C	C	C	C	C	C	T	T	C	C	C	C	T	C	C	C	C	C	C	H	C	C	C	C	C	C	C	C	T	T	C	C	C	C	H	C	C	T	C	H	H	C	C	C
JAX00470011	19	9073510	1	G	A	G	G	G	G	G	G	A	G	G	G	G	G	G	G	G	G	G	G	G	H	G	G	G	G	G	G	G	G	A	A	G	G	G	G	H	G	G	G	G	H	H	G	G	G
JAX00470012	19	9074080	0	T	C	T	T	T	T	T	T	C	C	T	T	T	T	C	T	T	T	T	T	T	H	T	T	T	T	T	T	T	T	C	C	T	T	T	T	H	T	T	C	T	H	H	T	T	T
JAX00214291	19	9089742	1	C	A	C	C	C	C	C	A	A	A	A	A	A	C	A	C	H	C	C	C	C	A	C	C	A	C	C	C	C	A	A	A	C	C	C	C	H	C	C	A	C	H	H	C	C	C
JAX00470016	19	9103701	1	C	T	C	C	C	C	C	T	C	C	T	T	T	C	C	C	H	C	C	C	C	H	C	C	T	C	C	C	C	T	C	C	C	C	C	C	C	C	C	C	C	C	C	C	C	C
JAX00470018	19	9122030	0	T	C	T	T	T	T	T	T	C	T	T	T	T	T	T	T	T	T	T	T	T	H	T	T	T	T	T	T	T	T	C	C	T	T	T	T	H	T	T	T	T	H	H	T	T	T
JAX00470019	19	9122733	0	A	C	A	A	A	A	A	A	A	C	A	A	A	A	C	A	A	A	A	A	A	A	A	A	A	A	A	A	A	A	A	A	A	A	A	A	A	A	A	H	A	A	A	A	A	A
JAX00086735	19	9138268	0	G	C	G	G	G	G	G	C	G	G	C	C	C	G	G	G	H	G	G	G	G	H	G	G	C	G	G	G	G	C	G	G	G	G	G	G	G	G	G	G	G	G	G	G	G	G
JAX00470026	19	9157929	0	C	T	C	C	C	C	C	C	T	C	C	C	C	C	C	C	C	C	C	C	C	H	C	C	C	C	C	C	C	C	T	T	C	C	C	C	H	C	C	C	C	H	H	C	C	C
JAX00470028	19	9172149	1	G	C	G	G	G	G	G	G	C	G	G	G	G	G	G	G	G	G	G	G	G	H	G	G	G	G	G	G	G	G	C	C	G	G	G	G	H	G	G	G	G	H	H	G	G	G
JAX00470029	19	9172844	1	C	G	C	C	C	C	C	C	G	C	C	C	C	C	C	C	C	C	C	C	C	H	C	C	C	C	C	C	C	C	G	G	C	C	C	C	H	C	C	C	C	H	H	C	C	C
JAX00086739	19	9176177	0	T	G	G	T	T	T	T	G	G	G	G	G	G	T	G	T	H	T	T	T	T	G	T	T	G	G	H	T	T	G	G	G	T	T	T	G	H	T	T	G	T	H	H	T	H	T
JAX00470030	19	9176434	1	C	T	C	C	C	C	C	T	C	C	T	T	T	C	C	C	H	C	C	C	C	H	C	C	T	C	C	C	C	T	C	C	C	C	C	C	C	C	C	C	C	C	C	C	C	C
JAX00470031	19	9182018	1	C	T	C	C	C	C	C	T	C	C	T	T	T	C	C	C	H	C	C	C	C	H	C	C	T	C	C	C	C	T	C	C	C	C	C	C	C	C	C	C	C	C	C	C	C	C
JAX00470032	19	9182116	0	T	A	T	T	T	T	T	T	A	T	H	T	T	T	H	T	H	T	T	T	T	H	T	T	T	T	T	T	T	T	A	A	T	T	T	T	H	T	T	T	T	H	H	T	T	T
JAX00470033	19	9183261	1	G	A	G	G	G	G	G	G	A	G	G	G	G	G	G	G	G	G	G	G	G	H	G	G	G	G	G	G	G	G	A	A	G	G	G	G	H	G	G	G	G	H	H	G	G	G
JAX00086742	19	9202590	1	C	T	T	C	C	C	C	C	T	T	C	C	C	C	T	C	C	C	C	C	C	H	C	C	C	T	H	C	C	C	T	T	C	C	C	T	H	C	C	T	C	H	H	C	H	C
JAX00470068	19	9671595	1	A	G	A	A	A	A	A	G	A	A	G	G	G	A	A	A	H	A	A	A	A	H	A	A	G	A	A	A	A	G	A	A	A	A	A	A	A	A	A	A	A	A	A	A	A	A
JAX00086772	19	9681298	1	C	T	T	C	C	C	C	C	C	T	C	C	C	C	T	C	C	C	C	C	C	C	C	C	C	T	H	C	C	C	C	C	C	C	C	T	C	C	C	T	C	C	C	C	H	C
JAX00470076	19	9700353	0	G	C	G	G	G	G	G	C	G	G	C	C	C	G	G	G	H	G	G	G	G	H	G	G	C	G	G	G	G	C	G	G	G	G	G	G	G	G	G	G	G	G	G	G	G	G
JAX00470079	19	9713609	0	C	A	C	C	C	C	C	A	A	C	A	A	A	C	C	C	H	C	C	C	C	A	C	C	A	C	C	C	C	A	A	A	C	C	C	C	H	C	C	C	C	H	H	C	C	C
JAX00086775	19	9731295	0	G	A	G	G	G	G	G	A	A	G	H	H	H	G	G	G	H	G	G	G	G	A	G	G	A	G	G	G	G	A	A	A	G	G	G	G	H	G	G	G	G	H	H	G	G	G
JAX00086777	19	9812204	0	C	T	C	C	C	C	C	C	T	C	C	C	C	C	C	C	C	C	C	C	C	H	C	C	C	C	C	C	C	C	T	T	C	C	C	C	H	C	C	C	C	H	H	C	C	C
JAX00086781	19	9909167	1	G	T	G	G	G	G	G	T	G	G	T	T	T	G	G	G	H	G	G	G	G	H	G	G	T	G	G	G	G	T	G	G	G	G	G	G	G	G	G	G	G	G	G	G	G	G
JAX00470084	19	9909588	0	G	A	G	G	G	G	G	A	G	G	A	A	A	G	G	G	H	G	G	G	G	H	G	G	A	G	G	G	G	A	G	G	G	G	G	G	G	G	G	G	G	G	G	G	G	G
JAX00470085	19	9910908	0	G	A	G	G	G	G	G	A	G	G	A	A	A	G	G	G	H	G	G	G	G	H	G	G	A	G	G	G	G	A	G	G	G	G	G	G	G	G	G	G	G	G	G	G	G	G
JAX00470086	19	9911304	0	T	C	T	T	T	T	T	C	T	T	C	C	C	T	T	T	H	T	T	T	T	H	T	T	C	T	T	T	T	C	T	T	T	T	T	T	T	T	T	T	T	T	T	T	T	T
JAX00086782	19	9911326	1	T	G	G	T	T	T	T	T	T	G	T	T	T	T	G	T	T	T	T	T	T	T	T	T	T	G	H	T	T	T	T	T	T	T	T	G	T	T	T	G	T	T	T	T	H	T
JAX00214300	19	9917313	0	C	T	C	C	C	C	C	T	C	C	T	T	T	C	C	C	H	C	C	C	C	H	C	C	T	C	C	C	C	T	C	C	C	C	C	C	C	C	C	C	C	C	C	C	C	C
JAX00470088	19	9919768	1	G	A	G	G	G	G	G	A	G	G	A	A	A	G	G	G	H	G	G	G	G	H	G	G	A	G	G	G	G	A	G	G	G	G	G	G	G	G	G	G	G	G	G	G	G	G
JAX00470089	19	9934913	1	G	A	G	G	G	G	G	G	A	G	G	G	G	G	G	G	G	G	G	G	G	H	G	G	G	G	G	G	G	G	A	A	G	G	G	G	H	G	G	G	G	H	H	G	G	G
JAX00470090	19	9937007	0	G	T	G	G	G	G	G	T	G	G	T	T	T	G	G	G	H	G	G	G	G	H	G	G	T	G	G	G	G	T	G	G	G	G	G	G	G	G	G	G	G	G	G	G	G	G
JAX00470091	19	9938180	1	T	A	T	T	T	T	T	A	T	T	A	A	A	T	T	T	H	T	T	T	T	H	T	T	A	T	T	T	T	A	T	T	T	T	T	T	T	T	T	T	T	T	T	T	T	T
JAX00086786	19	9939351	0	A	T	A	A	A	A	A	T	T	T	T	T	T	A	T	A	H	A	A	A	A	T	A	A	T	A	A	A	A	T	T	T	A	A	A	A	H	A	A	T	A	H	H	A	A	A
JAX00470093	19	9941031	1	C	T	C	C	C	C	C	C	T	T	C	C	C	C	T	C	C	C	C	C	C	H	C	C	C	C	C	C	C	C	T	T	C	C	C	C	H	C	C	T	C	H	H	C	C	C
JAX00470095	19	9944500	1	G	T	G	G	G	G	G	T	G	G	T	T	T	G	G	G	H	G	G	G	G	H	G	G	T	G	G	G	G	T	G	G	G	G	G	G	G	G	G	G	G	G	G	G	G	G
JAX00470096	19	9944618	1	T	C	T	T	T	T	T	T	C	T	T	T	T	T	T	T	T	T	T	T	T	H	T	T	T	T	T	T	T	T	C	C	T	T	T	T	H	T	T	T	T	H	H	T	T	T
JAX00470099	19	9951046	0	T	C	T	T	T	T	T	C	C	T	C	C	C	T	T	T	H	T	T	T	T	C	T	T	C	T	T	T	T	C	C	C	T	T	T	T	H	T	T	T	T	H	H	T	T	T
JAX00470100	19	9951342	1	T	C	T	T	T	T	T	C	C	T	C	C	C	T	T	T	H	T	T	T	T	C	T	T	C	T	T	T	T	C	C	C	T	T	T	T	H	T	T	T	T	H	H	T	T	T
JAX00470101	19	9952545	0	C	T	C	C	C	C	C	C	T	C	C	C	C	C	C	C	C	C	C	C	C	H	C	C	C	C	C	C	C	C	T	T	C	C	C	C	H	C	C	C	C	H	H	C	C	C
JAX00470102	19	9952571	1	G	A	G	G	G	G	G	G	G	A	G	G	G	G	A	G	G	G	G	G	G	G	G	G	G	G	G	G	G	G	G	G	G	G	G	G	G	G	G	A	G	G	G	G	G	G
JAX00086788	19	9964806	1	T	C	C	T	T	T	T	C	C	C	C	C	C	T	C	T	H	T	T	T	T	C	T	T	C	C	H	T	T	C	C	C	T	T	T	C	H	T	T	C	T	H	H	T	H	T
JAX00470104	19	9994218	0	T	A	T	T	T	T	T	A	T	T	A	A	A	T	T	T	H	T	T	T	T	H	T	T	A	T	T	T	T	A	T	T	T	T	T	T	T	T	T	T	T	T	T	T	T	T
JAX00470106	19	9996473	1	T	C	T	T	T	T	T	C	T	T	C	C	C	T	T	T	H	T	T	T	T	H	T	T	C	T	T	T	T	C	T	T	T	T	T	T	T	T	T	T	T	T	T	T	T	T
JAX00086790	19	10003480	1	T	G	G	T	T	T	T	G	G	G	G	G	G	T	G	T	H	T	T	T	T	G	T	T	G	G	H	T	T	G	G	G	T	T	T	G	H	T	T	G	T	H	H	T	H	T
JAX00086791	19	10015146	0	A	G	A	A	A	A	A	G	A	A	G	G	G	A	A	A	H	A	A	A	A	H	A	A	G	A	A	A	A	G	A	A	A	A	A	A	A	A	A	A	A	A	A	A	A	A
JAX00086792	19	10017162	0	G	A	A	G	G	G	G	G	G	G	G	G	G	G	G	G	G	G	G	G	G	G	G	G	G	A	H	G	G	G	G	G	G	G	G	A	G	G	G	G	G	G	G	G	H	G
JAX00470107	19	10023994	0	A	G	A	A	A	A	A	A	G	A	A	A	A	A	A	A	A	A	A	A	A	H	A	A	A	A	A	A	A	A	G	G	A	A	A	A	H	A	A	A	A	H	H	A	A	A
JAX00470108	19	10024399	1	G	A	G	G	G	G	G	A	A	G	A	A	A	G	G	G	H	G	G	G	G	A	G	G	A	G	G	G	G	A	A	A	G	G	G	G	H	G	G	G	G	H	H	G	G	G
JAX00470110	19	10035652	0	C	A	C	C	C	C	C	A	A	A	A	A	A	C	A	C	H	C	C	C	C	A	C	C	A	C	C	C	C	A	A	A	C	C	C	C	H	C	C	A	C	H	H	C	C	C
JAX00470112	19	10035856	0	G	A	G	G	G	G	G	G	A	G	G	G	G	G	G	G	G	G	G	G	G	A	G	G	G	G	G	G	G	G	A	A	G	G	G	G	H	G	G	G	G	H	A	G	G	G
JAX00470115	19	10043232	0	G	A	G	G	G	G	G	G	G	A	G	G	G	G	A	G	G	G	G	G	G	G	G	G	G	G	G	G	G	G	G	G	G	G	G	G	G	G	G	A	G	G	G	G	G	G
JAX00470116	19	10044229	1	A	C	A	A	A	A	A	A	A	C	A	A	A	A	C	A	A	A	A	A	A	A	A	A	A	A	A	A	A	A	A	A	A	A	A	A	A	A	A	C	A	A	A	A	A	A
JAX00470117	19	10045512	0	C	G	C	C	C	C	C	G	G	C	G	G	G	C	C	C	H	C	C	C	C	G	C	C	G	C	C	C	C	G	G	G	C	C	C	C	C	C	C	C	C	C	H	C	C	C
JAX00470118	19	10050586	0	T	C	T	T	T	T	T	C	T	T	C	C	C	T	T	T	H	T	T	T	T	H	T	T	C	T	T	T	T	C	T	T	T	T	T	T	T	T	T	T	T	T	T	T	T	T
JAX00086793	19	10051205	1	A	G	G	A	A	A	A	A	A	A	A	A	A	A	A	A	A	A	A	A	A	A	A	A	A	G	H	A	A	A	A	A	A	A	A	G	A	A	A	A	A	A	A	A	H	A
JAX00470119	19	10052195	1	A	G	A	A	A	A	A	G	G	A	G	G	G	A	A	A	H	A	A	A	A	G	A	A	G	A	A	A	A	G	G	G	A	A	A	A	H	A	A	A	A	H	H	A	A	A
JAX00470120	19	10053016	1	T	C	T	T	T	T	T	C	C	T	C	C	C	T	T	T	H	T	T	T	T	C	T	T	C	T	T	T	T	C	C	C	T	T	T	T	H	T	T	T	T	H	H	T	T	T
JAX00470121	19	10054219	1	G	C	G	G	G	G	G	C	C	G	C	C	C	G	G	G	H	G	G	G	G	C	G	G	C	G	G	G	G	C	C	C	G	G	G	G	H	G	G	G	G	H	H	G	G	G
JAX00470122	19	10055102	0	G	A	G	G	G	G	G	G	A	G	G	G	G	G	G	G	G	G	G	G	G	H	G	G	G	G	G	G	G	G	A	A	G	G	G	G	H	G	G	G	G	H	H	G	G	G
JAX00086794	19	10056859	0	T	C	C	T	T	T	T	T	C	C	T	T	T	T	C	T	T	T	T	T	T	T	T	T	T	C	T	T	T	T	H	C	T	T	T	C	T	T	T	C	T	T	T	T	H	T
JAX00470124	19	10056978	0	T	C	C	T	T	T	T	T	C	C	T	T	T	T	C	T	T	T	T	T	T	H	T	T	T	C	H	T	T	T	C	C	T	T	T	C	H	T	T	C	T	H	H	T	H	T
JAX00086795	19	10057271	0	G	A	A	G	G	G	G	A	A	A	A	A	A	G	A	G	H	G	G	G	G	A	G	G	A	A	H	G	G	A	A	A	G	G	G	A	H	G	G	A	G	H	H	G	H	G
JAX00470125	19	10057423	1	C	T	T	C	C	C	C	T	C	T	T	T	T	C	T	C	H	C	C	C	C	H	C	C	T	T	H	C	C	T	C	C	C	C	C	T	C	C	C	T	C	C	C	C	H	C
JAX00470129	19	10073760	0	A	G	G	A	A	A	A	A	G	G	A	A	A	A	G	A	A	A	A	A	A	H	A	A	A	G	G	A	A	A	G	G	A	A	A	G	H	A	A	G	A	H	H	A	H	A
JAX00470130	19	10073878	0	C	T	T	C	C	C	C	T	C	T	H	T	T	C	T	C	H	C	C	C	C	H	C	C	T	T	H	C	C	T	C	C	C	C	C	T	C	C	C	T	C	C	C	C	H	C
JAX00470132	19	10077250	1	G	T	G	G	G	G	G	T	G	G	T	T	T	G	G	G	H	G	G	G	G	H	G	G	T	G	G	G	G	T	G	G	G	G	G	G	G	G	G	G	G	G	G	G	G	G
JAX00470133	19	10079745	1	G	T	G	G	G	G	G	G	T	G	G	G	G	G	G	G	G	G	G	G	G	H	G	G	G	G	G	G	G	G	T	T	G	G	G	G	H	G	G	G	G	H	H	G	G	G
JAX00470134	19	10079960	1	C	T	T	C	C	C	C	C	C	T	C	C	C	C	T	C	C	C	C	C	C	C	C	C	C	T	H	C	C	C	C	C	C	C	C	T	C	C	C	T	C	C	C	C	H	C
JAX00214303	19	10082926	1	T	G	T	T	T	T	T	T	G	T	T	T	T	T	T	T	T	T	T	T	T	H	T	T	T	T	T	T	T	T	G	G	T	T	T	T	H	T	T	T	T	H	H	T	T	T
JAX00470135	19	10084990	0	G	A	G	G	G	G	G	A	G	G	A	A	A	G	G	G	H	G	G	G	G	H	G	G	A	G	G	G	G	A	G	G	G	G	G	G	G	G	G	G	G	G	G	G	G	G
JAX00470139	19	10094952	0	G	A	G	G	G	G	G	G	A	G	G	G	G	G	G	G	G	G	G	G	G	H	G	G	G	G	G	G	G	G	A	A	G	G	G	G	H	G	G	G	G	H	H	G	G	G
JAX00470140	19	10099837	0	T	C	T	T	T	C	T	T	C	T	T	T	T	T	C	C	T	H	T	T	T	H	T	T	T	T	C	T	C	C	C	C	C	T	T	T	H	T	C	T	T	C	H	T	C	C
JAX00086796	19	10101075	1	C	T	T	C	C	C	C	T	C	T	T	T	T	C	T	C	H	C	C	C	C	H	C	C	T	T	H	C	C	T	C	C	C	C	C	T	C	C	C	T	C	C	C	C	H	C
JAX00214306	19	10107639	1	C	T	C	C	C	C	C	C	T	C	C	C	C	C	C	C	C	C	C	C	C	H	C	C	C	C	C	C	C	C	T	T	C	C	C	C	H	C	C	C	C	H	H	C	C	C
JAX00086798	19	10116270	0	A	C	C	A	A	A	A	C	C	C	C	C	C	A	C	A	H	A	A	A	A	C	A	A	C	C	H	A	A	C	C	C	A	A	A	C	H	A	A	C	A	H	H	A	H	A
JAX00470143	19	10123438	0	A	G	G	A	A	A	A	G	G	A	G	G	G	A	A	A	H	A	A	A	A	G	A	A	G	G	H	A	A	G	G	G	A	A	A	G	H	A	A	A	A	H	H	A	H	A
JAX00470145	19	10123724	1	G	A	G	G	G	G	G	A	A	G	A	A	A	G	G	G	H	G	G	G	G	A	G	G	A	G	G	G	G	A	A	A	G	G	G	G	H	G	G	G	G	H	H	G	G	G
JAX00470146	19	10124232	0	G	A	G	G	G	G	G	A	A	G	A	A	A	G	G	G	H	G	G	G	G	A	G	G	A	G	G	G	G	A	A	A	G	G	G	G	G	G	G	G	G	G	G	G	G	G
JAX00086800	19	10132799	0	G	A	A	G	G	G	G	G	A	G	G	G	G	G	G	G	G	G	G	G	G	H	G	G	G	A	H	G	G	G	A	A	G	G	G	A	A	G	G	G	G	H	H	G	H	G
JAX00470148	19	10135565	0	T	G	G	T	T	T	T	T	G	T	T	T	T	T	T	T	T	T	T	T	T	G	T	T	T	G	G	T	T	T	G	G	T	T	T	G	G	T	T	T	T	G	G	T	G	T
JAX00470155	19	10145943	0	G	A	A	G	G	G	G	G	G	G	G	G	G	G	G	G	G	G	G	G	G	G	G	G	G	A	A	G	G	G	G	G	G	G	G	A	G	G	G	G	G	G	G	G	A	G
JAX00214307	19	10147600	1	A	G	A	A	A	A	A	A	G	A	A	A	A	A	A	A	A	A	A	A	A	H	A	A	A	A	A	A	A	A	G	G	A	A	A	A	H	A	A	A	A	H	H	A	A	A
JAX00470157	19	10152688	0	C	G	G	C	C	C	C	G	C	C	H	H	G	C	C	C	H	C	C	C	C	H	C	C	G	G	H	C	C	G	C	C	C	C	C	G	C	C	C	C	C	C	C	C	H	C
JAX00470158	19	10154064	1	C	G	G	C	C	C	C	C	C	C	C	C	C	C	C	C	C	C	C	C	C	C	C	C	C	G	H	C	C	C	C	C	C	C	C	G	C	C	C	C	C	C	C	C	H	C
JAX00470159	19	10155982	1	C	T	T	C	C	C	C	C	C	C	C	C	C	C	C	C	C	C	C	C	C	C	C	C	C	T	H	C	C	C	C	C	C	C	C	T	C	C	C	C	C	C	C	C	H	C
JAX00470164	19	10162831	0	T	C	C	T	T	T	T	C	C	T	C	C	C	T	T	T	H	T	T	T	T	C	T	T	C	C	H	T	T	C	C	C	T	T	T	C	H	T	T	T	T	H	H	T	H	T
JAX00470165	19	10174215	1	C	A	C	C	C	C	C	A	A	C	A	A	A	C	C	C	H	C	C	C	C	A	C	C	A	C	C	C	C	A	A	A	C	C	C	C	H	C	C	C	C	H	H	C	C	C
JAX00470166	19	10174402	0	A	T	A	A	A	A	A	T	A	A	T	T	T	A	A	A	H	A	A	A	A	H	A	A	T	A	A	A	A	T	A	A	A	A	A	A	A	A	A	A	A	A	A	A	A	A
JAX00086804	19	10182745	1	G	A	A	G	G	G	G	G	G	G	G	G	G	G	G	G	G	G	G	G	G	G	G	G	G	A	H	G	G	G	G	G	G	G	G	A	G	G	G	G	G	G	G	G	H	G
JAX00470168	19	10189135	1	A	G	A	A	A	A	A	G	G	A	G	G	G	A	A	A	H	A	A	A	A	G	A	A	G	A	A	A	A	G	G	G	A	A	A	A	H	A	A	A	A	H	H	A	A	A
JAX00214309	19	10207367	1	T	C	T	T	T	T	T	C	C	T	C	C	C	T	T	T	H	T	T	T	T	C	T	T	C	T	T	T	T	C	C	C	T	T	T	T	H	T	T	T	T	H	H	T	T	T
JAX00470172	19	10208196	0	T	C	C	T	T	T	T	C	C	C	C	C	C	T	C	T	H	T	T	T	T	C	T	T	C	C	H	T	T	C	C	C	T	T	T	C	H	T	T	C	T	H	H	T	H	T
JAX00086805	19	10218941	1	C	T	T	C	C	C	C	C	T	T	C	C	C	C	T	C	C	C	C	C	C	H	C	C	C	T	H	C	C	C	T	T	C	C	C	T	H	C	C	T	C	H	H	C	H	C
JAX00086806	19	10219921	0	A	C	C	A	A	A	A	A	C	C	A	A	A	A	C	A	A	A	A	A	A	H	A	A	A	C	H	A	A	A	C	C	A	A	A	C	H	A	A	C	A	H	H	A	H	A
JAX00470175	19	10224797	0	C	T	C	C	C	C	C	T	C	C	H	T	T	C	C	C	H	C	C	C	C	H	C	C	T	C	C	C	C	T	C	C	C	C	C	C	C	C	C	C	C	C	C	C	C	C
JAX00470176	19	10226434	1	G	A	G	G	G	G	G	G	A	G	G	G	G	G	G	G	G	G	G	G	G	H	G	G	G	G	G	G	G	G	A	A	G	G	G	G	H	G	G	G	G	H	H	G	G	G
JAX00470178	19	10233105	0	C	A	A	C	C	C	C	A	C	A	A	A	A	C	A	C	H	C	C	C	C	H	C	C	A	A	H	C	C	A	C	C	C	C	C	A	C	C	C	A	C	C	C	C	H	C
JAX00086807	19	10234152	1	A	G	G	A	A	A	A	G	A	G	G	G	G	A	G	A	H	A	A	A	A	H	A	A	G	G	H	A	A	G	A	A	A	A	A	G	A	A	A	G	A	A	A	A	H	A
JAX00470184	19	10258323	0	C	T	C	C	C	C	C	C	T	C	C	C	C	C	C	C	C	C	C	C	C	H	C	C	C	C	C	C	C	C	T	T	C	C	C	C	H	C	C	C	C	H	H	C	C	C
JAX00470186	19	10260522	0	G	T	G	G	G	G	G	T	G	G	T	T	T	G	G	G	H	G	G	G	G	H	G	G	T	G	G	G	G	T	G	G	G	G	G	G	G	G	G	G	G	G	G	G	G	G
JAX00470187	19	10260574	0	T	G	T	T	T	T	T	T	G	T	T	T	T	T	T	T	T	T	T	T	T	H	T	T	T	T	T	T	T	T	G	G	T	T	T	T	H	T	T	T	T	H	H	T	T	T
JAX00470188	19	10271836	0	G	C	C	G	G	G	G	G	G	C	G	G	G	G	C	G	G	G	G	G	G	G	G	G	G	C	H	G	G	G	G	G	G	G	G	C	G	G	G	C	G	G	G	G	H	G
JAX00470189	19	10273040	0	C	A	A	C	C	C	C	A	A	A	A	A	A	C	A	C	H	C	C	C	C	A	C	C	A	A	H	C	C	A	A	A	C	C	C	A	H	C	C	A	C	H	H	C	H	C
JAX00470192	19	10274215	0	G	A	G	G	G	G	G	A	G	G	A	A	A	G	G	G	H	G	G	G	G	H	G	G	A	G	G	G	G	A	G	G	G	G	G	G	G	G	G	G	G	G	G	G	G	G
JAX00214311	19	10274683	0	C	T	C	C	C	C	C	T	T	C	T	T	T	C	C	C	H	C	C	C	C	T	C	C	T	C	C	C	C	T	T	T	C	C	C	C	H	C	C	C	C	H	H	C	C	C
JAX00470199	19	10286313	1	T	C	T	T	T	C	T	C	C	C	C	C	C	T	C	T	H	C	T	C	H	C	C	T	C	T	T	T	H	C	C	C	C	T	T	T	H	T	T	C	C	H	H	T	T	T
JAX00470200	19	10300186	0	G	A	G	G	G	G	G	G	A	G	G	G	G	G	G	G	G	G	G	G	G	H	G	G	G	G	G	G	G	G	A	A	G	G	G	G	H	G	G	G	G	A	H	G	G	G
JAX00086812	19	10300571	1	G	A	G	G	G	A	G	G	G	A	G	G	G	G	A	G	G	A	G	A	H	G	A	G	G	G	G	G	H	G	G	G	A	G	G	G	G	G	G	A	A	G	G	G	G	G
JAX00214312	19	10316886	1	T	C	T	T	T	T	T	C	C	T	C	C	C	T	T	T	H	T	T	T	T	C	T	T	C	T	T	T	T	C	C	C	T	T	T	T	H	T	T	T	T	H	H	T	T	T
JAX00470203	19	10326466	1	T	G	T	T	T	T	T	T	G	T	T	T	T	T	T	T	T	T	T	T	T	H	T	T	T	T	T	T	T	T	G	G	T	T	T	T	H	T	T	T	T	H	H	T	T	T
JAX00470206	19	10327425	1	G	A	G	G	G	A	G	G	G	A	G	G	G	G	A	G	G	A	G	A	H	G	A	G	G	G	G	G	H	G	G	G	A	G	G	G	G	G	G	A	A	G	G	G	G	G
JAX00470209	19	10328224	1	A	G	A	A	A	A	A	G	G	A	G	G	G	A	A	A	H	A	A	A	A	G	A	A	G	A	A	A	A	G	G	G	A	A	A	A	H	A	A	A	A	H	H	A	A	A
JAX00470210	19	10348120	0	A	G	A	A	A	G	A	G	G	G	G	G	G	A	G	A	H	G	A	G	H	G	G	A	G	A	A	A	H	G	G	G	G	A	A	A	H	A	A	G	G	H	H	A	A	A
JAX00470212	19	10354422	1	G	A	G	G	G	A	G	A	A	A	A	A	A	G	A	G	H	A	G	A	H	A	A	G	A	G	G	G	H	A	A	A	A	G	G	G	H	G	G	A	A	H	H	G	G	G
JAX00214313	19	10375707	0	A	G	A	A	A	A	A	A	G	A	A	A	A	A	A	A	A	A	A	A	A	H	A	A	A	A	A	A	A	A	G	G	A	A	A	A	H	A	A	A	A	H	H	A	A	A
JAX00086817	19	10376760	0	C	A	A	C	C	C	C	C	C	C	C	C	C	C	C	C	C	C	C	C	C	C	C	C	C	A	H	C	C	C	C	C	C	C	A	A	C	C	C	C	C	C	C	C	A	C
JAX00470215	19	10376775	0	C	T	C	C	C	C	C	C	T	C	C	C	C	C	C	C	C	C	C	C	C	H	C	C	C	C	C	C	C	C	T	T	C	C	C	C	H	C	C	C	C	H	H	C	C	C
JAX00086818	19	10382471	0	A	G	G	A	A	A	A	A	A	A	A	A	A	A	A	A	A	A	A	A	A	A	A	A	A	G	H	A	A	A	A	A	A	A	G	G	A	A	A	A	A	A	A	A	A	A
JAX00470218	19	10396167	0	C	T	C	C	C	C	C	T	C	C	T	T	T	C	C	C	H	C	C	C	C	H	C	C	T	C	C	C	C	H	C	C	C	C	C	C	C	C	H	C	C	C	C	C	C	C
JAX00086820	19	10400673	0	G	A	A	G	G	G	G	A	A	G	A	A	A	G	G	G	H	G	G	G	G	A	G	G	A	A	H	G	G	H	A	A	G	G	A	A	H	G	H	G	G	H	H	G	H	G
JAX00470221	19	10420223	1	C	T	C	C	C	C	C	C	T	C	C	C	C	C	C	C	C	C	C	C	C	H	C	C	C	C	C	C	C	C	T	T	C	C	C	C	H	C	C	C	C	H	H	C	C	C
JAX00470223	19	10421036	1	A	G	G	A	A	A	A	G	G	A	G	G	G	A	A	A	H	A	A	A	A	G	A	A	G	G	H	A	A	H	G	G	A	A	G	G	H	A	H	A	A	H	H	A	H	A
JAX00470224	19	10423253	1	C	T	T	C	C	C	C	T	C	C	T	T	T	C	C	C	H	C	C	C	C	H	C	C	T	T	H	C	C	H	C	C	C	C	T	T	C	C	H	C	C	C	C	C	H	C
JAX00470225	19	10426245	0	T	A	T	T	T	T	T	A	T	T	A	A	A	T	T	T	H	T	T	T	T	H	T	T	A	T	T	T	T	H	T	T	T	T	T	T	T	T	H	T	T	T	T	T	T	T
JAX00470226	19	10426486	0	A	C	A	A	A	A	A	C	A	A	C	C	C	A	A	A	C	A	A	A	A	C	A	A	C	A	A	A	A	C	A	A	A	A	A	A	A	A	C	A	A	A	A	A	A	A
JAX00470228	19	10431340	0	C	T	C	C	C	C	C	C	T	C	C	C	C	C	C	C	C	C	C	C	C	H	C	C	C	C	C	C	C	C	T	T	C	C	C	C	H	C	C	C	C	H	H	C	C	C
JAX00470231	19	10437544	1	C	T	T	C	C	C	C	C	C	C	C	C	C	C	C	C	C	C	C	C	C	C	C	C	C	T	H	C	C	C	C	C	C	C	T	T	C	C	C	C	C	C	C	C	H	C
JAX00470232	19	10439330	1	T	C	C	T	T	T	T	C	C	T	C	C	C	T	T	T	H	T	T	T	T	C	T	T	C	C	H	T	T	H	C	C	T	T	C	C	H	T	H	T	T	H	H	T	H	T
JAX00470233	19	10441834	1	T	G	G	T	T	T	T	G	T	T	G	G	G	T	T	T	H	T	T	T	T	H	T	T	G	G	H	T	T	H	T	T	T	T	G	G	T	T	H	T	T	T	T	T	H	T
JAX00086824	19	10459962	0	G	A	A	G	G	A	G	G	G	G	G	G	G	G	G	G	G	A	G	A	H	G	A	G	G	A	H	G	H	G	G	G	A	G	A	A	G	G	G	G	A	G	G	G	H	G
JAX00470235	19	10464045	1	A	G	G	A	A	G	A	G	A	A	G	G	G	A	A	A	H	G	A	G	H	H	G	A	G	G	H	A	H	H	A	A	G	A	G	G	A	A	H	A	G	A	A	A	H	A
JAX00470236	19	10464112	1	G	A	G	G	G	G	G	G	G	A	G	G	G	G	A	G	G	G	G	G	G	G	G	G	G	G	G	G	G	H	G	G	G	G	G	G	G	G	G	A	G	G	G	G	G	G
JAX00470237	19	10467717	1	G	A	G	G	G	G	G	G	G	A	G	G	G	G	A	G	G	G	G	G	G	G	G	G	G	G	G	G	G	H	G	G	G	G	G	G	G	G	G	A	G	G	G	G	G	G
JAX00470238	19	10470111	1	G	A	A	G	G	A	G	G	A	A	G	G	G	G	A	G	G	A	G	A	H	H	A	G	G	A	H	G	H	H	A	A	A	G	A	A	H	G	G	A	A	H	H	G	H	G
JAX00470239	19	10471202	0	A	G	A	A	A	A	A	G	G	A	G	G	G	A	A	A	H	A	A	A	A	G	A	A	G	A	A	A	A	H	G	G	A	A	A	A	H	A	H	A	A	H	H	A	A	A
JAX00470243	19	10479207	1	A	G	A	A	A	A	A	G	G	G	G	G	G	A	G	A	H	A	A	A	A	G	A	A	G	A	A	A	A	G	G	G	A	A	A	A	H	A	H	G	A	H	H	A	A	A
JAX00470244	19	10479314	1	A	G	A	A	A	A	A	G	A	A	G	G	G	A	A	A	H	A	A	A	A	H	A	A	G	A	A	A	A	H	A	A	A	A	A	A	A	A	H	A	A	A	A	A	A	A
JAX00086826	19	10501555	1	T	A	A	T	T	A	T	T	T	T	T	T	T	T	T	T	T	A	T	A	H	T	A	T	T	A	H	T	H	T	T	T	A	T	A	A	T	T	T	T	A	T	T	T	H	T
JAX00470248	19	10506708	1	C	T	C	C	C	C	C	C	T	C	C	C	C	C	C	C	C	C	C	C	C	H	C	C	C	C	C	C	C	C	T	T	C	C	C	C	H	C	C	C	C	H	H	C	C	C
JAX00470249	19	10507629	0	A	G	G	A	A	G	A	A	G	A	H	H	H	A	A	A	A	G	H	G	H	H	G	A	A	G	H	A	H	A	G	G	G	A	G	G	H	A	A	A	G	H	H	A	H	A
JAX00470250	19	10507792	0	C	T	T	C	C	T	C	T	T	C	T	T	T	C	C	C	H	T	C	T	H	T	T	C	T	T	H	C	H	H	T	T	T	C	T	T	H	C	H	C	T	H	H	C	H	C
JAX00470254	19	10535998	0	A	G	A	A	A	A	A	G	G	A	G	G	G	A	A	A	A	A	A	A	A	G	A	A	G	A	A	A	A	A	G	G	A	A	A	A	H	A	A	A	A	H	H	A	A	A
JAX00086830	19	10545909	0	A	T	T	A	A	T	A	A	T	T	A	A	A	A	T	A	A	T	A	T	H	H	T	A	A	T	H	A	H	H	T	T	T	A	T	T	H	A	A	T	T	H	H	A	H	A
JAX00470259	19	10546080	0	C	T	T	C	C	T	C	C	T	T	C	C	C	C	T	C	C	T	C	T	H	H	T	C	C	T	H	C	H	H	T	T	T	C	T	T	H	C	C	T	T	H	H	C	H	C
JAX00470261	19	10554498	0	T	C	C	T	T	C	T	C	C	C	C	C	C	T	C	T	H	C	T	C	H	C	C	T	C	C	H	T	H	C	C	C	C	T	C	C	H	T	H	C	C	H	H	T	H	T
JAX00086831	19	10554569	0	A	G	G	A	A	G	A	G	G	G	G	G	G	A	G	A	H	G	A	G	H	G	G	A	G	G	H	A	H	G	G	G	G	A	G	G	H	A	H	G	G	H	H	A	H	A
JAX00470263	19	10555768	0	G	A	A	G	G	A	G	A	G	A	A	A	A	G	A	G	H	A	G	A	H	H	A	G	A	A	H	G	H	A	G	G	A	G	A	A	G	G	H	A	A	G	G	G	H	G
JAX00470264	19	10556247	1	G	A	A	G	G	A	G	A	G	A	A	A	A	G	A	G	H	A	G	A	H	H	A	G	A	A	H	G	H	A	G	G	A	G	A	A	G	G	H	A	A	G	G	G	H	G
JAX00470266	19	10558765	0	C	T	C	C	C	C	C	C	C	T	C	C	C	C	T	C	C	C	C	C	C	C	C	C	C	C	C	C	C	H	C	C	C	C	C	C	C	C	C	T	C	C	C	C	C	C
JAX00470267	19	10558814	1	A	G	A	A	A	A	A	G	A	G	G	G	G	A	G	A	H	A	A	A	A	H	A	A	G	A	A	A	A	G	A	A	A	A	A	A	A	A	H	G	A	A	A	A	A	A
JAX00470273	19	10567354	1	T	C	C	T	T	C	T	T	C	T	T	T	T	T	T	T	T	C	T	C	H	H	C	T	T	C	H	T	H	T	C	C	C	T	C	C	H	T	T	T	C	H	H	T	H	T
JAX00470274	19	10568131	1	G	A	A	G	G	A	G	G	A	G	G	G	G	G	G	G	G	A	G	A	H	H	A	G	G	A	H	G	H	G	A	A	A	G	A	A	H	G	G	G	A	H	H	G	H	G
JAX00470277	19	10570899	0	G	T	G	G	G	G	G	T	T	G	G	T	T	G	G	G	G	G	G	G	G	G	G	G	H	G	G	G	G	G	H	H	G	G	G	G	G	G	G	G	G	G	G	G	G	G
JAX00470278	19	10571143	1	C	T	C	C	C	C	C	T	C	C	T	T	T	C	C	C	H	C	C	C	C	H	C	C	T	C	C	C	C	H	C	C	C	C	C	C	C	C	H	C	C	C	C	C	C	C
JAX00086833	19	10574524	1	G	A	A	G	G	A	G	G	G	A	G	G	G	G	A	G	G	A	G	A	H	G	A	G	G	A	H	G	H	H	G	G	A	G	A	A	G	G	G	A	A	G	G	G	H	G
JAX00086834	19	10574976	1	G	A	A	G	G	A	G	A	A	A	A	A	A	G	A	G	H	A	G	A	H	A	A	G	A	A	H	G	H	A	A	A	A	G	A	A	H	G	H	A	A	H	H	G	H	G
JAX00470280	19	10577212	0	G	C	G	G	G	G	G	C	C	C	C	C	C	G	C	G	H	G	G	G	G	C	G	G	C	G	G	G	G	C	C	C	G	G	G	G	H	G	H	C	G	H	H	G	G	G
JAX00086837	19	10621145	1	A	G	A	A	A	A	A	A	G	A	A	A	A	A	A	A	A	A	A	A	A	H	A	A	A	A	A	A	A	A	G	G	A	A	A	A	H	A	A	A	A	H	H	A	A	A
JAX00214319	19	10621260	1	T	C	T	T	T	T	T	T	C	T	T	T	T	T	T	T	T	T	T	T	T	H	T	T	T	T	T	T	T	T	C	C	T	T	T	T	H	T	T	T	T	H	H	T	T	T
JAX00470282	19	10630279	1	G	A	G	G	G	G	G	G	A	G	G	G	G	G	G	G	G	G	G	G	G	H	G	G	G	G	G	G	G	G	A	A	G	G	G	G	H	G	G	G	G	H	H	G	G	G
JAX00470283	19	10633452	0	G	A	G	G	G	G	G	A	A	A	A	A	A	G	A	G	H	G	G	G	G	A	G	G	A	G	G	G	G	A	A	A	G	G	G	G	H	G	H	A	G	H	H	G	G	G
JAX00470284	19	10637110	1	T	C	T	T	T	T	T	C	T	T	C	C	C	T	T	T	H	T	T	T	T	H	T	T	C	T	T	T	T	H	T	T	T	T	T	T	T	T	H	T	T	T	T	T	T	T
JAX00470287	19	10639869	1	G	C	G	G	G	G	G	G	C	G	G	G	G	G	G	G	G	G	G	G	G	H	G	G	G	G	G	G	G	G	C	C	G	G	G	G	H	G	G	G	G	H	H	G	G	G
JAX00470291	19	10644163	1	T	C	T	T	T	T	T	C	T	T	C	C	C	T	T	T	H	T	T	T	T	H	T	T	C	T	T	T	T	H	T	T	T	T	T	T	T	T	H	T	T	T	T	T	T	T
JAX00470293	19	10645902	1	C	G	C	C	C	C	C	C	C	G	C	C	C	C	G	C	C	C	C	C	C	C	C	C	C	C	C	C	C	H	C	C	C	C	C	C	C	C	C	G	C	C	C	C	C	C
JAX00470294	19	10648187	0	A	C	A	A	A	A	A	C	A	C	C	C	C	A	C	A	H	A	A	A	A	H	A	A	C	A	A	A	A	C	A	A	A	A	A	A	A	A	H	C	A	A	A	A	A	A
JAX00470295	19	10653408	0	C	A	C	C	C	C	C	C	A	C	C	C	C	C	C	C	C	C	C	C	C	H	C	C	C	C	C	C	C	C	A	A	C	C	C	C	H	C	C	C	C	H	H	C	C	C
JAX00470296	19	10653675	1	T	C	T	T	T	T	T	C	C	C	C	C	C	T	C	T	H	T	T	T	T	C	T	T	C	T	T	T	T	C	C	C	T	T	T	T	H	T	H	C	T	H	H	T	T	T
JAX00086839	19	10661382	0	G	T	G	G	G	G	G	G	G	T	G	G	G	G	T	G	G	G	G	G	G	G	G	G	G	G	G	G	G	H	G	G	G	G	G	G	G	G	G	T	G	G	G	G	G	G
JAX00470299	19	10667979	1	C	T	C	C	C	C	C	C	C	T	C	C	C	C	T	C	C	C	C	C	C	C	C	C	C	C	C	C	C	H	C	C	C	C	C	C	C	C	C	T	C	C	C	C	C	C
JAX00470300	19	10668008	1	T	A	T	T	T	T	T	T	A	T	T	T	T	T	T	T	T	T	T	T	T	H	T	T	T	T	T	T	T	T	A	A	T	T	T	T	H	T	T	T	T	H	H	T	T	T
JAX00470301	19	10669764	1	C	T	C	C	C	C	C	C	C	T	C	C	C	C	T	C	C	C	C	C	C	C	C	C	C	C	C	C	C	H	C	C	C	C	C	C	C	C	C	T	C	C	C	C	C	C
JAX00470302	19	10669904	0	C	T	C	C	C	C	C	T	T	T	T	T	T	C	T	C	H	C	C	C	C	T	C	C	T	C	C	C	C	T	T	T	C	C	C	C	H	C	H	T	C	H	H	C	C	C
JAX00188555	19	10670309	0	T	C	C	T	C	C	C	C	C	C	C	C	C	C	C	T	C	C	C	C	H	C	C	T	C	C	C	T	C	C	C	C	C	C	C	C	C	T	C	C	C	C	H	T	H	T
JAX00470304	19	10675890	0	A	G	A	A	A	A	A	G	A	A	G	G	G	A	A	A	H	A	A	A	A	H	A	A	G	A	A	A	A	H	A	A	A	A	A	A	A	A	H	A	A	A	A	A	A	A
JAX00470305	19	10681756	1	T	C	T	T	T	T	T	C	T	C	C	C	C	T	C	T	H	T	T	T	T	H	T	T	C	T	T	T	T	C	T	T	T	T	T	T	T	T	H	C	T	T	T	T	T	T
JAX00470306	19	10682589	1	C	A	C	C	C	C	C	A	A	C	A	A	A	C	C	C	H	C	C	C	C	A	C	C	A	C	C	C	C	H	A	A	C	C	C	C	H	C	H	C	C	H	H	C	C	C
JAX00470307	19	10688101	0	T	C	T	T	T	T	T	C	C	C	C	C	C	T	C	T	H	T	T	T	T	C	T	T	C	T	T	T	T	C	C	C	T	T	T	T	H	T	T	C	T	H	H	T	T	T
JAX00470309	19	10693814	1	C	T	C	C	C	C	C	C	C	T	C	C	C	C	T	C	C	C	C	C	C	C	C	C	C	C	C	C	C	H	C	C	C	C	C	C	C	C	C	T	C	C	C	C	C	C
JAX00470310	19	10702590	1	C	T	C	C	C	C	C	C	T	C	C	C	C	C	C	C	C	C	C	C	C	H	C	C	C	C	C	C	C	C	T	T	C	C	C	C	H	C	C	C	C	H	H	C	C	C
JAX00086841	19	10702889	0	G	A	A	G	G	A	G	A	A	G	A	A	A	G	G	G	H	A	G	A	H	A	A	G	A	A	H	G	H	H	A	A	A	G	A	A	H	G	H	G	A	H	H	G	H	G
JAX00470313	19	10708374	0	G	T	T	G	G	T	G	T	T	G	T	T	T	G	H	G	H	T	H	T	H	T	H	G	T	T	H	G	H	H	T	T	T	G	T	T	H	G	H	G	T	H	H	G	H	G
JAX00470315	19	10713941	0	A	G	A	A	A	A	A	G	A	A	G	G	G	A	A	A	H	A	A	A	A	H	A	A	G	A	A	A	A	H	A	A	A	A	A	A	A	A	H	A	A	A	A	A	A	A
JAX00470318	19	10715563	1	C	T	C	C	C	C	C	C	T	C	C	C	C	C	C	C	C	C	C	C	C	H	C	C	C	C	C	C	C	C	T	T	C	C	C	C	H	C	C	C	C	H	H	C	C	C
JAX00470319	19	10715578	0	G	A	G	G	G	G	G	G	A	G	G	G	G	G	G	G	G	G	G	G	G	H	G	G	G	G	G	G	G	G	A	A	G	G	G	G	H	G	G	G	G	H	H	G	G	G
JAX00470320	19	10716191	1	A	T	A	A	A	A	A	T	A	A	T	T	T	A	A	A	H	A	A	A	A	H	A	A	T	A	A	A	A	H	A	A	A	A	A	A	A	A	H	A	A	A	A	A	A	A
JAX00086844	19	10721206	1	A	G	G	A	A	G	A	G	G	A	G	G	G	A	A	A	H	G	A	G	H	G	G	A	G	G	H	A	H	H	G	G	G	A	G	G	H	A	H	A	G	H	H	A	H	A
JAX00470322	19	10739161	1	A	G	G	A	A	A	A	G	G	A	G	G	G	A	A	A	H	A	A	A	A	G	A	A	G	G	H	A	A	H	G	G	A	A	G	G	H	A	H	A	A	H	H	A	H	A
JAX00470323	19	10739304	1	G	A	A	G	G	G	G	G	A	G	G	G	G	G	G	G	G	G	G	G	G	H	G	G	G	A	H	G	G	G	A	A	G	G	A	A	H	G	G	G	G	H	H	G	H	G
JAX00086845	19	10753905	0	C	T	T	C	C	C	C	T	T	T	T	T	T	C	T	C	H	C	C	C	C	T	C	C	H	T	H	C	C	T	T	T	C	C	T	T	T	C	H	T	C	H	H	C	H	C
JAX00470325	19	10771433	0	C	T	C	C	C	C	C	T	C	C	T	T	T	C	C	C	H	C	C	C	C	H	C	C	H	C	C	C	C	H	C	C	C	C	C	C	C	C	H	C	C	C	C	C	C	C
JAX00086848	19	10781370	0	A	G	A	A	A	A	A	G	G	A	G	G	G	A	A	A	H	A	A	A	A	G	A	A	H	A	A	A	A	H	G	G	A	A	A	A	G	A	H	A	A	H	H	A	A	A
JAX00086849	19	10781560	0	A	G	A	A	A	A	A	G	G	A	G	G	G	A	A	A	H	A	A	A	A	G	A	A	H	A	A	A	A	H	G	G	A	A	A	A	G	A	H	A	A	H	H	A	A	A
JAX00470332	19	10788775	1	G	A	G	G	G	G	G	A	G	G	A	A	A	G	G	G	H	G	G	G	G	H	G	G	H	G	G	G	G	H	G	G	G	G	G	G	G	G	H	G	G	G	G	G	G	G
JAX00470333	19	10788798	1	G	C	G	G	G	G	G	C	G	G	C	C	C	G	G	G	H	G	G	G	G	H	G	G	H	G	G	G	G	H	G	G	G	G	G	G	G	G	H	G	G	G	G	G	G	G
JAX00470334	19	10789912	0	A	T	A	A	A	A	A	T	A	A	T	T	T	A	A	A	H	A	A	A	A	H	A	A	H	A	A	A	A	H	A	A	A	A	A	A	A	A	H	A	A	A	A	A	A	A
JAX00470338	19	10800098	0	G	A	G	G	G	G	G	A	G	G	A	A	A	G	G	G	H	G	G	G	G	H	G	G	H	G	G	G	G	H	G	G	G	G	G	G	G	G	H	G	G	G	G	G	G	G
JAX00470339	19	10800183	0	G	A	G	G	G	G	G	A	A	G	A	A	A	G	G	G	G	G	G	G	G	A	G	G	H	G	G	G	G	H	A	A	G	G	G	G	A	G	H	G	G	H	H	G	G	G
JAX00470341	19	10800871	1	T	C	T	T	T	T	T	T	C	T	T	T	T	T	T	T	T	T	T	T	T	H	T	T	T	T	T	T	T	T	C	C	T	T	T	T	C	T	T	T	T	H	H	T	T	T
JAX00470342	19	10801039	0	C	G	C	C	C	C	C	G	C	C	G	G	G	C	C	C	H	C	C	C	C	H	C	C	H	C	C	C	C	H	C	C	C	C	C	C	C	C	H	C	C	C	C	C	C	C
JAX00470344	19	10801386	0	G	T	G	G	G	G	G	T	G	G	T	T	T	G	G	G	H	G	H	G	G	H	G	G	H	G	G	G	G	H	G	G	G	G	G	G	G	G	H	G	G	G	G	G	G	G
JAX00470345	19	10801765	0	T	A	T	T	T	T	T	A	A	T	A	A	A	T	T	T	H	T	T	T	T	A	T	T	H	T	T	T	T	H	A	A	T	T	T	T	A	T	H	T	T	H	H	T	T	T
JAX00470350	19	10803080	1	A	G	A	A	A	A	A	G	G	A	G	G	G	A	A	A	H	A	A	A	A	G	A	A	H	A	A	A	A	H	G	G	A	A	A	A	G	A	H	A	A	H	H	A	A	A
JAX00086851	19	10826993	0	G	A	A	G	G	G	G	G	G	G	G	G	G	G	G	G	G	G	G	G	G	G	G	G	G	A	H	G	G	G	G	G	G	G	A	A	G	G	G	G	G	G	G	G	H	G
JAX00086852	19	10833139	1	A	C	C	A	A	A	A	A	C	C	A	A	A	A	C	A	A	A	A	A	A	H	A	A	A	C	H	A	A	H	C	C	A	A	C	C	C	A	A	C	A	H	H	A	H	A
JAX00086853	19	10845610	1	G	A	A	G	G	G	G	A	A	A	A	A	A	G	A	G	H	G	G	G	G	A	G	G	H	A	H	G	G	A	A	A	G	G	A	A	A	G	H	A	G	H	H	G	H	G
JAX00470353	19	10850579	0	G	A	G	G	G	G	G	A	G	G	A	A	A	G	G	G	H	G	G	G	G	A	G	G	H	G	G	G	G	H	G	G	G	G	G	G	G	G	H	G	G	G	G	G	G	G
JAX00470354	19	10850608	0	G	A	A	G	G	G	G	G	G	G	G	G	G	G	G	G	G	G	G	G	G	G	G	G	G	A	H	G	G	G	G	G	G	G	A	A	G	G	G	G	G	G	G	G	H	G
JAX00470358	19	10853032	0	T	C	T	T	T	T	T	C	T	T	C	C	C	T	T	T	H	T	T	T	T	H	T	T	H	T	T	T	T	H	T	T	T	T	T	T	T	T	H	T	T	T	T	T	T	T
JAX00470359	19	10853476	1	T	C	C	T	T	T	T	C	C	T	C	C	C	T	T	T	H	T	T	T	T	C	T	T	H	C	H	T	T	H	C	C	T	T	C	C	C	T	H	T	T	H	H	T	H	T
JAX00470360	19	10854244	0	C	T	T	C	C	C	C	T	C	C	T	T	T	C	C	C	H	C	C	C	C	H	C	C	H	T	T	C	C	H	C	C	C	C	T	T	C	C	H	C	C	C	C	C	H	C
JAX00470364	19	10855978	0	G	A	A	G	G	G	G	A	A	G	A	A	A	G	G	G	H	G	G	G	G	A	G	G	H	A	H	G	G	H	A	A	G	G	A	A	A	G	H	G	G	H	H	G	H	G
JAX00470365	19	10858490	0	G	T	G	G	G	G	G	G	T	G	G	G	G	G	G	G	G	G	G	G	G	H	G	G	G	G	G	G	G	G	T	T	G	G	G	G	T	G	G	G	G	H	H	G	G	G
JAX00470367	19	10858646	0	A	G	A	A	A	A	A	G	A	A	G	G	G	A	A	A	A	A	A	A	A	A	A	A	A	A	A	A	A	A	A	A	A	A	A	A	A	A	A	A	A	A	A	A	A	A
JAX00470369	19	10859736	0	C	T	C	C	C	C	C	C	T	C	C	C	C	C	C	C	C	C	C	C	C	H	C	C	C	C	C	C	C	C	T	T	C	C	C	C	T	C	C	C	C	H	H	C	C	C
JAX00470370	19	10860131	0	C	T	C	C	C	C	C	C	T	C	C	C	C	C	C	C	C	C	C	C	C	H	C	C	C	C	C	C	C	C	H	T	C	C	C	C	T	C	C	C	C	H	H	C	C	C
JAX00470374	19	10861729	1	C	T	C	C	C	C	C	C	T	C	C	C	C	C	C	C	C	C	C	C	C	H	C	C	C	C	C	C	C	C	T	T	C	C	C	C	T	C	C	C	C	H	H	C	C	C
JAX00470376	19	10894689	0	C	G	C	C	C	C	C	G	G	C	H	G	G	C	C	C	H	C	C	C	C	G	C	C	H	C	C	C	C	H	G	G	C	C	C	C	G	C	H	C	C	H	H	C	C	C
JAX00470377	19	10894820	1	G	A	G	G	G	G	G	A	A	G	A	A	A	G	G	G	H	G	G	G	G	A	G	G	H	G	G	G	G	H	A	A	G	G	G	G	A	G	H	G	G	H	H	G	G	G
JAX00086856	19	10895884	1	G	A	G	G	G	G	G	G	A	G	G	G	G	G	G	G	G	G	G	G	G	H	G	G	G	G	G	G	G	G	A	A	G	G	G	G	A	G	G	G	G	H	H	G	G	G
JAX00086857	19	10896042	1	C	T	C	C	C	C	C	C	T	C	C	C	C	C	C	C	C	C	C	C	C	H	C	C	C	C	C	C	C	C	T	T	C	C	C	C	T	C	C	C	C	H	H	C	C	C
JAX00470378	19	10896317	1	T	A	T	T	T	T	T	A	T	T	A	A	A	T	T	T	H	T	T	T	T	H	T	T	H	T	T	T	T	H	T	T	T	T	T	T	T	T	H	T	T	T	T	T	T	T
JAX00470380	19	10920714	0	A	T	A	A	A	A	A	T	T	A	T	T	T	A	A	A	H	A	A	A	A	T	A	A	H	A	A	A	A	H	T	T	A	A	A	A	T	A	H	A	A	H	H	A	A	A
JAX00470382	19	10920837	1	G	A	G	G	G	G	G	A	A	G	A	A	A	G	G	G	H	G	G	G	G	A	G	G	H	G	G	G	G	H	A	A	G	G	G	G	A	G	H	G	G	H	H	G	G	G
JAX00470386	19	10937212	0	C	T	C	C	C	C	C	C	T	C	C	C	C	C	C	C	C	C	C	C	C	H	C	C	C	C	C	C	C	C	T	T	C	C	C	C	T	C	C	C	C	H	H	C	C	C
JAX00470387	19	10939034	0	A	G	A	A	A	A	A	G	A	A	G	G	G	A	A	A	H	A	A	A	A	H	A	A	H	A	A	A	A	H	A	A	A	A	A	A	A	A	H	A	A	A	A	A	A	A
JAX00086860	19	10940856	1	A	C	A	A	A	A	A	C	C	A	C	C	C	A	A	A	H	A	A	A	A	C	A	A	H	A	A	A	A	H	C	C	A	A	A	A	C	A	H	A	A	H	H	A	A	A
JAX00470389	19	10957635	0	A	T	T	A	A	A	A	A	A	A	A	A	A	H	A	A	A	A	A	A	A	A	A	A	A	T	H	A	A	A	A	A	A	A	T	T	A	A	A	A	A	A	A	A	H	A
JAX00470391	19	10958626	0	C	T	C	C	C	C	C	T	C	C	T	T	T	C	C	C	H	C	C	C	C	H	C	C	H	C	C	C	C	H	C	C	C	C	C	C	C	C	H	C	C	C	C	C	C	C
JAX00470392	19	10958668	1	C	T	C	C	C	C	C	T	T	T	T	T	T	C	T	C	H	C	C	C	C	T	C	C	H	C	C	C	C	T	T	T	C	C	C	C	T	C	H	T	C	H	H	C	C	C
JAX00470393	19	10963192	0	C	G	C	C	C	C	C	G	C	G	G	G	G	C	G	C	H	C	C	C	C	H	C	C	H	C	C	C	C	G	C	C	C	C	C	C	C	C	H	G	C	C	C	C	C	C
JAX00086862	19	10978367	0	C	A	C	C	C	C	C	A	C	C	A	A	A	C	C	C	H	C	C	C	C	H	C	C	H	C	C	C	C	H	C	C	C	C	C	C	C	C	H	C	C	C	C	C	C	C
JAX00470402	19	10979215	1	T	A	T	T	T	T	T	T	T	A	T	T	T	T	A	T	T	T	T	T	T	T	T	T	T	T	T	T	T	H	T	T	T	T	T	T	T	T	T	A	T	T	T	T	T	T
JAX00470403	19	10979727	1	T	C	T	T	T	T	T	T	C	C	T	T	T	T	C	T	T	T	T	T	T	H	T	T	T	T	T	T	T	H	C	C	T	T	T	T	C	T	T	C	T	H	H	T	T	T
JAX00086863	19	10980246	0	T	C	T	T	T	T	T	C	C	C	C	C	C	T	C	T	H	T	T	T	T	C	T	T	H	T	T	T	T	C	C	C	T	T	T	T	C	T	H	C	T	H	H	T	T	T
JAX00470405	19	10980741	0	C	A	C	C	C	C	C	A	A	A	A	A	A	C	A	C	H	C	C	C	C	A	C	C	H	C	C	C	C	A	A	A	C	C	C	C	A	C	H	A	C	H	H	C	C	C
JAX00086864	19	10981091	0	G	A	G	G	G	G	G	A	A	A	A	A	A	G	A	G	H	G	G	G	G	A	G	G	H	G	G	G	G	A	A	A	G	G	G	G	A	G	H	A	G	H	H	G	G	G
JAX00470406	19	10981319	0	C	T	C	C	C	C	C	C	C	T	C	C	C	C	T	C	C	C	C	C	C	C	C	C	C	C	C	C	C	H	C	C	C	C	C	C	C	C	C	T	C	C	C	C	C	C
JAX00470407	19	10981428	1	C	A	C	C	C	C	C	C	C	A	C	C	C	C	A	C	C	C	C	C	C	C	C	C	C	C	C	C	C	H	C	C	C	C	C	C	C	C	C	A	C	C	C	C	C	C
JAX00470408	19	10981518	0	C	T	C	C	C	C	C	C	T	C	C	C	C	C	C	C	C	C	C	C	C	C	C	C	C	C	C	C	C	C	T	T	C	C	C	C	T	C	C	C	C	H	H	C	C	C
JAX00470409	19	10981567	0	A	G	A	A	A	A	A	G	G	G	G	G	G	A	G	A	H	A	A	A	A	G	A	A	H	A	A	A	A	G	G	G	A	A	A	A	G	A	H	G	A	H	H	A	A	A
JAX00470410	19	10981727	1	A	G	A	A	A	A	A	G	A	A	G	G	G	A	A	A	H	A	A	A	A	H	A	A	H	A	A	A	A	H	A	A	A	A	A	A	A	A	H	A	A	A	A	A	A	A
JAX00470412	19	10998746	1	G	A	G	G	G	G	G	G	A	G	G	G	G	G	G	G	G	G	G	G	G	H	G	G	G	G	G	G	G	G	A	A	G	G	G	G	A	G	G	G	G	H	H	G	G	G
JAX00470413	19	11004941	1	G	A	A	G	G	G	G	G	G	G	G	G	G	G	G	G	G	G	G	G	G	G	G	G	G	A	H	G	G	G	G	G	G	G	A	A	G	G	G	G	G	G	G	G	H	G
JAX00470418	19	11013999	1	G	A	A	G	G	G	G	G	A	A	G	G	G	G	A	G	G	G	G	G	G	H	G	G	G	A	H	G	G	H	A	A	G	G	A	A	A	G	G	A	G	H	H	G	H	G
JAX00470419	19	11014924	1	C	T	C	C	C	C	C	T	T	C	T	T	T	C	C	C	H	C	C	C	C	T	C	C	H	C	C	C	C	H	T	T	C	C	C	C	T	C	H	C	C	H	H	C	C	C
JAX00470420	19	11015129	0	T	C	T	T	T	T	T	C	T	T	C	C	C	T	T	T	T	T	T	T	T	T	T	T	T	T	T	T	T	H	T	T	T	T	T	T	T	T	T	T	T	T	T	T	T	T
JAX00470421	19	11016831	0	C	G	G	C	C	C	C	C	C	C	C	C	C	C	C	C	C	C	C	C	C	C	C	C	C	G	C	C	C	C	C	C	C	C	G	G	C	C	C	C	C	C	C	C	H	C
JAX00470422	19	11020637	1	C	T	C	C	C	C	C	T	C	C	T	T	T	C	C	C	H	C	C	C	C	H	C	C	H	C	C	C	C	H	C	C	C	C	C	C	C	C	H	C	C	C	C	C	C	C
JAX00470426	19	11026914	0	G	T	G	G	G	G	G	T	G	G	T	T	T	G	G	G	H	G	G	G	G	H	G	G	H	G	G	G	G	H	G	G	G	G	G	G	G	G	H	G	G	G	G	G	G	G
JAX00470427	19	11030318	0	A	C	C	A	A	A	A	A	C	A	A	A	A	A	A	A	A	A	A	A	A	H	A	A	A	C	C	A	A	A	C	C	A	A	C	C	C	A	A	A	A	H	H	A	H	A
JAX00470428	19	11030552	1	T	G	G	T	T	T	T	G	G	G	G	G	G	T	G	T	H	T	T	T	T	G	T	T	H	G	H	T	T	G	G	G	T	T	G	G	G	T	H	G	T	H	H	T	H	T
JAX00470430	19	11031188	0	G	A	G	G	G	G	G	G	G	A	G	G	G	G	A	G	G	G	G	G	G	G	G	G	G	G	G	G	G	H	G	G	G	G	G	G	G	G	G	A	G	G	G	G	G	G
JAX00470431	19	11031210	0	T	C	C	T	T	T	T	T	C	C	T	T	T	T	C	T	T	T	T	T	T	H	T	T	T	C	H	T	T	H	C	C	T	T	C	C	C	T	T	C	T	H	H	T	H	T
JAX00086867	19	11036094	1	T	C	C	T	T	T	T	C	C	C	C	C	C	T	C	T	H	T	T	T	T	C	T	T	H	C	H	T	T	C	C	C	T	T	C	C	C	T	H	C	T	H	H	T	H	T
JAX00470434	19	11043787	1	T	C	C	T	T	T	T	C	C	C	C	C	C	T	C	T	H	T	T	T	T	C	T	T	H	C	H	T	T	C	C	C	T	T	C	C	C	T	H	C	T	H	H	T	H	T
JAX00470435	19	11043845	0	C	T	T	C	C	C	C	C	C	C	C	C	C	C	C	C	C	C	C	C	C	C	C	C	C	T	H	C	C	C	C	C	C	C	T	T	C	C	C	C	C	C	C	C	H	C
JAX00086868	19	11060763	0	A	G	G	A	A	A	A	A	A	G	A	A	A	A	G	A	A	A	A	A	A	A	A	A	A	G	H	A	A	H	A	A	A	A	G	G	A	A	A	G	A	A	A	A	H	A
JAX00470438	19	11061274	1	T	C	T	T	T	T	T	T	T	C	T	T	T	T	C	T	T	T	T	T	T	T	T	T	T	T	T	T	T	H	T	T	T	T	T	T	T	T	T	C	T	T	T	T	T	T
JAX00470439	19	11061307	1	A	G	G	A	A	A	A	G	G	G	G	G	G	A	G	A	H	A	A	A	A	G	A	A	H	G	H	A	A	G	G	G	A	A	G	G	G	A	H	G	A	H	H	A	H	A
JAX00470440	19	11061557	1	T	A	A	T	T	T	T	T	T	A	T	T	T	T	A	T	T	T	T	T	T	T	T	T	T	A	H	T	T	H	T	T	T	T	A	A	T	T	T	A	T	T	T	T	H	T
JAX00470444	19	11068640	1	A	G	A	A	A	A	A	A	G	A	A	A	A	A	A	A	A	A	A	A	A	H	A	A	A	A	A	A	A	A	G	G	A	A	A	A	G	A	A	A	A	H	H	A	A	A
JAX00470447	19	11073122	1	T	C	T	T	T	T	T	C	C	T	C	C	C	T	T	T	H	T	T	T	T	C	T	T	H	T	T	T	T	H	C	C	T	T	T	T	C	T	H	T	T	H	H	T	T	T
JAX00086870	19	11075758	1	A	C	A	A	A	A	A	C	C	A	C	C	C	A	A	A	H	A	A	A	A	C	A	A	H	A	A	A	A	H	C	C	A	A	A	A	C	A	H	A	A	H	H	A	A	A
JAX00470449	19	11079903	0	T	C	T	T	T	T	T	C	T	T	C	C	C	T	T	T	C	T	T	T	T	H	T	T	H	T	T	T	T	H	T	T	T	T	T	T	T	T	H	T	T	T	T	T	T	T
JAX00470451	19	11085723	1	A	C	A	A	A	A	A	C	C	A	C	C	C	A	A	A	H	A	A	A	A	C	A	A	H	A	A	A	A	H	C	C	A	A	A	A	C	A	H	A	A	H	H	A	A	A
JAX00470452	19	11138016	0	T	C	T	T	T	T	T	T	C	T	T	T	T	T	T	T	T	T	T	T	T	C	T	T	T	T	T	T	T	T	C	C	T	T	T	T	C	T	T	T	T	H	H	T	T	T
JAX00470455	19	11165944	1	T	C	T	T	T	T	T	C	C	T	C	C	C	T	T	T	H	T	T	T	T	C	T	T	H	T	T	T	T	H	C	C	T	T	T	T	C	T	H	T	T	H	H	T	T	T
JAX00470456	19	11168686	1	C	A	C	C	C	C	C	A	A	C	A	A	A	C	C	C	H	C	C	C	C	A	C	C	H	C	C	C	C	H	A	A	C	C	C	C	A	C	H	C	C	H	H	C	C	C
JAX00470459	19	11174967	0	T	C	T	T	T	T	T	C	C	T	C	C	C	T	T	T	H	T	T	T	T	C	T	T	H	T	T	T	T	H	C	C	T	T	T	T	C	T	H	T	T	H	H	T	T	T
JAX00086878	19	11178263	0	G	A	G	G	G	G	G	G	A	G	G	G	G	G	G	G	G	G	G	G	G	H	G	G	G	G	G	G	G	G	A	A	G	G	G	G	A	G	G	G	G	H	H	G	G	G
JAX00086879	19	11178350	1	C	T	C	C	C	C	C	T	T	C	T	T	T	C	C	C	H	C	C	C	C	T	C	C	H	C	C	C	C	H	T	T	C	C	C	C	T	C	H	C	C	H	H	C	C	C
JAX00470460	19	11197057	1	G	T	G	G	G	G	G	G	T	G	G	G	G	G	G	G	G	G	G	G	G	H	G	G	G	G	G	G	G	G	T	T	G	G	G	G	T	G	G	G	G	H	H	G	G	G
JAX00470463	19	11200373	1	T	G	T	T	T	T	T	G	G	T	G	G	G	T	T	T	H	T	T	T	T	G	T	T	H	T	T	T	T	H	G	G	T	T	T	T	G	T	H	T	T	H	H	T	T	T
JAX00470464	19	11201223	0	T	C	T	T	T	T	T	T	C	T	T	T	T	T	T	T	T	T	T	T	T	C	T	T	T	T	T	T	T	T	C	C	T	T	T	T	C	T	T	T	T	H	H	T	T	T
JAX00470467	19	11208426	0	C	T	T	C	C	C	C	C	T	C	C	C	C	C	C	C	C	C	C	C	C	H	C	C	C	T	H	C	C	C	T	T	C	C	T	T	T	C	C	C	C	H	H	C	H	C
JAX00470468	19	11210422	0	C	T	T	C	C	C	C	C	C	C	C	C	C	C	C	C	C	C	C	C	C	C	C	C	C	T	H	C	C	C	C	C	C	C	T	T	C	C	C	C	C	C	C	C	H	C
JAX00470469	19	11210474	1	C	T	T	C	C	C	C	C	T	C	C	C	C	C	C	C	C	C	C	C	C	H	C	C	C	T	H	C	C	C	T	T	C	C	T	T	T	C	C	C	C	H	H	C	H	C
JAX00214331	19	11210655	0	G	A	G	G	G	G	G	G	A	G	G	G	G	G	G	G	G	G	G	G	G	G	G	G	G	G	G	G	G	G	A	A	G	G	G	G	A	G	G	G	G	H	G	G	G	G
JAX00470470	19	11225416	0	A	G	G	A	A	A	A	G	G	A	G	G	G	A	A	A	G	A	A	A	A	G	A	A	G	G	H	A	A	G	G	G	A	A	G	G	G	A	G	A	A	G	H	A	H	A
JAX00470472	19	11228838	1	C	T	C	C	C	C	C	C	T	C	C	C	C	C	C	C	C	C	C	C	C	H	C	C	C	C	C	C	C	C	T	T	C	C	C	C	T	C	C	C	C	H	H	C	C	C
JAX00470473	19	11228901	0	C	A	C	C	C	C	C	C	A	C	C	C	C	C	C	C	C	C	C	C	C	H	C	C	C	C	C	C	C	C	A	A	C	C	C	C	A	C	C	C	C	H	H	C	C	C
JAX00470474	19	11231225	1	A	C	C	A	A	A	A	A	C	A	A	A	A	A	A	A	A	A	A	A	A	H	A	A	A	C	H	A	A	A	C	C	A	A	C	C	C	A	A	A	A	H	H	A	H	A
JAX00470475	19	11236088	0	A	G	G	A	A	A	A	G	G	A	G	G	G	A	A	A	H	A	A	A	A	G	A	A	H	G	H	A	A	H	G	G	A	A	G	G	G	A	H	A	A	H	H	A	H	A
JAX00086882	19	11238218	1	A	G	G	A	A	A	A	G	G	A	G	G	G	A	A	A	H	A	A	A	A	G	A	A	H	G	H	A	A	H	G	G	A	A	G	G	G	A	H	A	A	H	H	A	H	A
JAX00470480	19	11253604	1	T	A	A	T	T	T	T	T	T	T	T	T	T	T	T	T	T	T	T	T	T	T	T	T	T	A	H	T	T	T	T	T	T	T	A	A	T	T	T	T	T	T	T	T	H	T
JAX00470482	19	11254632	1	T	A	T	T	T	T	T	A	T	T	A	A	A	T	T	T	H	T	T	T	T	H	T	T	H	T	T	T	T	H	T	T	T	T	T	T	T	T	H	T	T	T	T	T	T	T
JAX00086883	19	11259401	1	G	A	A	G	G	G	G	A	A	G	A	A	A	G	G	G	H	G	G	G	G	A	G	G	H	A	H	G	G	H	A	A	G	G	A	A	A	G	H	G	G	H	H	G	H	G
JAX00086884	19	11259447	1	A	G	G	A	A	A	A	G	G	G	G	G	G	A	G	A	H	A	A	A	A	G	A	A	H	G	H	A	A	G	G	G	A	A	G	G	G	A	H	G	A	H	H	A	H	A
JAX00470483	19	11263670	0	C	A	C	C	C	C	C	A	A	C	A	A	A	C	C	C	H	C	C	C	C	A	C	C	H	C	C	C	C	H	A	A	C	C	C	C	A	C	H	C	C	H	H	C	C	C
JAX00470484	19	11263996	1	C	A	A	C	C	C	C	C	C	C	C	C	C	C	C	C	C	C	C	C	C	C	C	C	C	A	H	C	C	C	C	C	C	C	A	A	C	C	C	C	C	C	C	C	H	C
JAX00470485	19	11273903	1	A	G	A	A	A	A	A	G	A	A	G	G	G	A	A	A	H	A	A	A	A	H	A	A	H	A	A	A	A	H	A	A	A	A	A	A	A	A	H	A	A	A	A	A	A	A
JAX00086886	19	11281854	0	T	C	C	T	T	T	T	C	C	C	C	C	C	T	C	T	H	T	T	T	T	C	T	T	H	C	H	T	T	C	C	C	T	T	C	C	C	T	H	C	T	H	H	T	H	T
JAX00470489	19	11293342	0	C	T	C	C	C	C	C	C	C	T	C	C	C	C	T	C	C	C	C	C	C	C	C	C	C	C	C	C	C	H	C	C	C	C	C	C	C	C	C	T	C	C	C	C	C	C
JAX00470490	19	11293356	1	G	A	G	G	G	G	G	A	A	G	A	A	A	G	G	G	H	G	G	G	G	A	G	G	H	G	G	G	G	H	A	A	G	G	G	G	A	G	H	G	G	H	H	G	G	G
JAX00470491	19	11300217	0	G	A	G	G	G	G	G	A	G	G	A	A	A	G	G	G	H	G	G	G	G	H	G	G	H	G	G	G	G	H	G	G	G	G	G	G	G	G	H	G	G	G	G	G	G	G
JAX00086887	19	11301547	1	T	G	G	T	T	T	T	G	G	G	G	G	G	T	G	T	H	T	T	T	T	G	T	T	H	G	H	T	T	G	G	G	T	T	G	G	G	T	H	G	T	H	H	T	H	T
JAX00470494	19	11316681	1	A	G	G	A	A	A	A	G	G	G	G	G	G	A	G	A	H	A	A	A	A	G	A	A	H	G	H	A	A	G	G	G	A	A	G	G	G	A	H	G	A	H	H	A	H	A
JAX00470495	19	11316798	1	C	T	C	C	C	C	C	T	C	C	T	T	T	C	C	C	H	C	C	C	C	H	C	C	H	C	C	C	C	H	C	C	C	C	C	C	C	C	H	C	C	C	C	C	C	C
JAX00086888	19	11316947	0	G	C	C	G	G	G	G	C	C	C	C	C	C	G	C	G	H	G	G	G	G	C	G	G	H	C	H	G	G	C	C	C	G	G	C	C	C	G	H	C	G	H	H	G	H	G
JAX00086889	19	11322742	0	C	A	C	C	C	A	C	C	C	C	C	C	C	C	C	C	C	A	C	A	H	C	A	C	C	C	C	C	H	C	C	C	A	C	C	C	C	C	C	C	A	C	C	C	C	C
JAX00086890	19	11343528	1	A	G	A	A	A	G	A	A	G	A	A	A	A	A	A	A	A	G	A	G	H	H	G	A	A	A	A	A	H	A	G	G	G	A	A	A	G	A	A	A	G	H	H	A	A	A
JAX00086891	19	11351122	0	C	T	T	C	C	T	C	T	T	C	T	T	T	C	C	C	H	T	C	T	H	T	T	C	H	T	H	C	H	H	T	T	T	C	T	T	T	C	H	C	T	H	H	C	H	C
JAX00470498	19	11352060	0	A	G	G	A	A	G	A	A	A	A	A	A	A	A	A	A	A	G	A	G	H	A	G	A	A	G	H	A	H	A	A	A	G	A	G	G	A	A	A	A	G	A	A	A	H	A
JAX00470499	19	11352107	0	G	A	A	G	G	A	G	A	A	A	A	A	A	G	A	G	H	A	G	A	H	A	A	G	H	A	H	G	H	A	A	A	A	G	A	A	A	G	H	A	A	H	H	G	H	G
JAX00470500	19	11355985	0	C	T	T	C	C	T	C	C	C	C	C	C	C	C	C	C	C	T	C	T	H	C	T	C	C	T	H	C	H	C	C	C	T	C	T	T	C	C	C	C	T	C	C	C	H	C
JAX00470502	19	11370070	0	G	T	T	G	G	T	G	G	G	G	G	G	G	G	G	G	G	T	G	T	H	G	T	G	G	T	H	G	H	G	G	G	T	G	T	T	G	G	G	G	T	G	G	G	H	G
JAX00470503	19	11371174	0	G	A	A	G	G	A	G	G	G	G	G	G	G	G	G	G	G	A	G	A	A	G	A	G	G	A	H	G	H	G	G	G	A	G	A	A	G	G	G	G	A	G	G	G	H	G
JAX00086892	19	11371492	1	A	T	T	A	A	T	A	T	T	T	T	T	T	A	T	A	H	T	A	T	H	T	T	A	H	T	H	A	H	T	T	T	T	A	T	T	T	A	H	T	T	H	H	A	H	A
JAX00086893	19	11373874	0	T	C	C	T	T	C	T	T	T	T	T	T	T	T	T	T	T	C	T	C	H	T	C	T	T	C	H	T	H	T	T	T	C	T	C	C	T	T	T	T	C	T	T	T	H	T
JAX00470506	19	11374239	0	G	T	G	G	G	G	G	T	T	T	T	T	T	G	T	G	H	G	G	G	G	T	G	G	H	G	G	G	G	T	T	T	G	G	G	G	T	G	H	T	G	H	H	G	G	G
JAX00470508	19	11374377	1	C	T	T	C	C	T	C	C	C	T	C	C	C	C	T	C	C	T	C	T	H	C	T	C	C	T	H	C	H	H	C	C	T	C	T	T	C	C	C	T	T	C	C	C	H	C
JAX00470509	19	11374735	0	T	G	G	T	T	G	T	G	G	G	G	G	G	T	G	H	H	G	T	G	H	G	G	T	H	G	H	T	H	G	G	G	G	T	G	G	G	T	H	G	G	H	H	T	H	T
JAX00086894	19	11375658	1	T	C	C	T	T	C	T	T	T	T	T	T	T	T	T	T	T	C	T	C	H	T	C	T	T	C	H	T	H	T	T	T	C	T	C	C	T	T	T	T	C	T	T	T	H	T
JAX00470511	19	11377237	1	T	A	T	T	T	T	T	T	A	T	T	T	T	T	T	T	T	T	T	T	T	H	T	T	T	T	T	T	T	T	A	A	T	T	T	T	A	T	T	T	T	H	H	T	T	T
JAX00470513	19	11378957	1	T	C	C	T	T	C	T	T	T	C	T	T	T	T	C	T	T	C	T	C	H	T	C	T	T	C	H	T	H	H	T	T	C	T	C	C	T	T	T	C	C	T	T	T	H	T
JAX00470514	19	11381420	1	A	G	A	A	A	A	A	A	A	G	A	A	A	A	G	A	A	A	A	A	A	A	A	A	A	A	A	A	A	H	A	A	A	A	A	A	A	A	A	G	A	A	A	A	A	A
JAX00214334	19	11383438	1	A	T	A	A	A	A	A	T	T	A	T	T	T	A	A	A	H	A	A	A	A	T	A	A	H	A	A	A	A	H	T	T	A	A	A	A	T	A	H	A	A	H	H	A	A	A
JAX00470518	19	11388207	1	G	T	G	G	G	G	G	T	T	G	T	T	T	G	G	G	H	G	G	G	G	T	G	G	H	G	G	G	G	H	T	T	G	G	G	G	T	G	H	G	G	H	H	G	G	G
JAX00470519	19	11392395	1	A	G	A	A	A	A	A	A	A	G	A	A	A	A	G	A	A	A	A	A	A	A	A	A	A	A	A	A	A	H	A	A	A	A	A	A	A	A	A	G	A	A	A	A	A	A
JAX00086895	19	11411622	1	T	C	C	T	T	C	T	C	C	C	C	C	C	T	C	T	H	C	T	C	H	C	C	T	H	C	H	T	H	C	C	C	C	T	C	C	C	T	H	C	C	H	H	T	H	T
JAX00470522	19	11412846	0	T	C	T	T	T	T	T	C	C	T	C	C	C	T	T	T	H	T	T	T	T	C	T	T	H	T	T	T	T	C	C	C	T	T	T	T	C	T	C	T	T	H	H	T	T	T
JAX00470523	19	11418514	0	G	C	G	G	G	G	G	C	G	G	C	C	C	G	G	G	H	G	G	G	G	H	G	G	H	G	G	G	G	G	G	G	G	G	G	G	G	G	H	G	G	G	G	G	G	G
JAX00086896	19	11418849	1	T	A	T	T	T	T	T	A	A	A	A	A	A	T	A	T	H	T	T	T	T	A	T	T	H	T	T	T	T	A	A	A	T	T	T	T	A	T	H	A	T	H	H	T	T	T
JAX00470530	19	11426451	1	C	T	C	C	C	C	C	T	T	C	T	T	T	C	C	C	H	C	C	C	C	T	C	C	H	C	C	C	C	H	T	T	C	C	C	C	T	C	H	C	C	H	H	C	C	C
JAX00470532	19	11431889	1	T	C	T	T	T	T	T	T	C	T	T	T	T	T	T	T	T	T	T	T	T	H	T	T	T	T	T	T	T	T	C	C	T	T	T	T	C	T	T	T	T	H	H	T	T	T
JAX00214338	19	11445627	0	G	A	G	G	G	G	G	G	A	G	G	G	G	G	G	G	G	G	G	G	G	H	G	G	G	G	G	G	G	G	A	A	G	G	G	G	A	G	G	G	G	H	H	G	G	G
JAX00086900	19	11471350	1	T	G	T	T	T	T	T	G	G	T	G	G	G	T	T	T	H	T	T	T	T	G	T	T	H	T	T	T	T	H	G	G	T	T	T	T	G	T	H	T	T	H	H	T	T	T
JAX00086902	19	11487482	1	G	C	G	G	G	G	G	C	C	C	C	C	C	G	C	G	H	G	G	G	G	C	G	G	H	G	G	G	G	C	C	C	G	G	G	G	C	G	H	C	G	H	H	G	G	G
JAX00470548	19	11528183	0	A	G	A	A	A	A	A	G	G	G	A	G	G	A	G	A	H	A	A	A	A	G	A	A	H	A	A	A	A	G	G	G	A	A	A	A	G	A	H	G	A	A	H	A	A	A
JAX00470556	19	11554160	0	G	A	G	G	G	G	G	G	A	A	G	G	H	G	A	G	G	G	G	G	G	A	G	G	G	G	G	G	G	H	A	A	G	G	G	G	A	G	G	A	G	G	H	G	G	G
JAX00470557	19	11554225	0	C	A	C	C	C	C	C	C	A	A	C	C	C	C	A	C	C	C	C	C	C	H	C	C	C	C	C	C	C	H	A	A	C	C	C	C	A	C	C	A	C	C	H	C	C	C
JAX00470558	19	11554281	1	T	C	T	T	T	T	T	C	T	T	T	C	C	T	T	T	H	T	T	T	T	H	T	T	H	T	T	T	T	H	T	T	T	T	T	T	T	T	H	T	T	T	T	T	T	T
JAX00470559	19	11555552	0	C	A	C	C	C	C	C	C	C	A	C	C	C	C	A	C	C	C	C	C	C	C	C	C	C	C	C	C	C	H	C	C	C	C	C	C	C	C	C	A	C	C	C	C	C	C
JAX00470560	19	11556163	0	A	G	A	A	A	A	A	G	G	G	A	G	G	A	G	A	H	A	A	A	A	G	A	A	H	A	A	A	A	G	G	G	A	A	A	A	G	A	H	G	A	A	H	A	A	A
JAX00470563	19	11558300	1	G	A	G	G	G	G	G	G	G	A	G	G	G	G	A	G	G	G	G	G	G	G	G	G	G	G	G	G	G	H	G	G	G	G	G	G	G	G	G	A	G	G	G	G	G	G
JAX00470566	19	11560752	1	T	A	T	T	T	T	T	T	T	A	T	T	T	T	A	T	T	T	T	T	T	T	T	T	T	T	T	T	T	H	T	T	T	T	T	T	T	T	T	A	T	T	T	T	T	T
JAX00470567	19	11561570	0	G	C	G	G	G	G	G	C	C	C	G	C	C	G	C	G	H	G	G	G	G	C	G	G	H	G	G	G	G	C	C	C	G	G	G	G	C	G	G	C	G	G	H	G	G	G
JAX00470569	19	11578225	1	T	G	T	T	T	T	T	G	G	T	T	G	G	T	T	T	H	T	T	T	T	G	T	T	H	T	T	T	T	H	G	G	T	T	T	T	G	T	H	T	T	T	H	T	T	T
JAX00086907	19	11583037	0	G	A	A	G	G	A	G	G	G	A	G	G	G	G	A	G	G	A	G	A	H	G	A	G	G	A	H	G	H	H	G	G	A	G	A	A	G	G	G	A	A	G	G	G	H	G
JAX00086908	19	11583139	0	C	T	T	C	C	T	C	C	C	C	C	C	C	C	C	C	C	T	C	T	H	C	T	C	C	T	H	C	H	C	C	C	T	C	T	T	C	C	C	C	T	C	C	C	H	C
JAX00470571	19	11583157	0	C	T	C	C	C	C	C	C	T	C	C	C	C	C	C	C	C	C	C	C	C	H	C	C	C	C	C	C	C	C	T	T	C	C	C	C	T	C	C	C	C	C	H	C	C	C
JAX00470575	19	11586999	1	T	C	C	T	T	C	T	C	T	C	T	C	C	T	C	T	H	C	T	C	H	H	C	T	H	C	H	T	H	C	T	T	C	T	C	C	T	T	H	C	C	T	T	T	H	T
JAX00470576	19	11587393	0	C	G	C	C	C	C	C	G	C	C	C	G	G	C	C	C	H	C	C	C	C	H	C	C	H	C	C	C	C	H	C	C	C	C	C	C	C	C	H	C	C	C	C	C	C	C
JAX00470579	19	11588050	0	G	A	A	G	G	A	G	A	A	A	G	A	A	G	A	G	H	A	G	A	H	A	A	G	H	A	H	G	H	A	A	A	A	G	A	A	A	G	H	A	A	G	A	G	H	G
JAX00470582	19	11589883	0	G	A	G	G	G	G	G	G	A	G	G	G	G	G	G	G	G	G	G	G	G	H	G	G	G	G	G	G	G	G	A	A	G	G	G	G	A	G	G	G	G	G	H	G	G	G
JAX00086909	19	11590009	1	T	C	C	T	T	C	T	C	C	C	T	C	C	T	C	T	H	C	T	C	H	C	C	T	H	C	H	T	H	C	C	C	C	T	C	C	C	T	H	C	C	T	H	T	H	T
JAX00470583	19	11595990	0	C	T	C	C	C	C	C	T	T	T	C	T	T	C	T	C	H	C	C	C	C	T	C	C	C	C	C	C	C	T	T	T	C	C	C	C	T	C	C	T	C	C	H	C	C	C
JAX00470585	19	11598252	0	G	A	G	G	G	G	G	G	G	A	G	G	G	G	A	G	G	G	G	G	G	G	G	G	G	G	G	G	G	H	G	G	G	G	G	G	G	G	G	A	G	G	G	G	G	G
JAX00470586	19	11598807	0	A	G	A	A	A	A	A	G	A	A	H	G	G	A	A	A	H	A	A	A	A	H	A	A	H	A	A	A	A	H	A	A	A	A	A	A	A	A	H	A	A	A	A	A	A	A
JAX00214341	19	11611393	1	C	T	C	C	C	C	C	C	T	C	C	C	C	C	C	C	C	C	C	C	C	H	C	C	C	C	C	C	C	C	T	T	C	C	C	C	T	C	C	C	C	C	H	C	C	C
JAX00086910	19	11622385	1	G	A	A	G	G	A	G	A	A	G	G	A	A	G	G	G	H	A	G	A	H	A	A	G	H	A	H	G	H	H	A	A	A	G	A	A	A	G	H	G	A	G	H	G	H	G
JAX00470593	19	11623874	0	A	G	A	A	A	A	A	A	G	A	A	A	A	A	A	A	A	A	A	A	A	H	A	A	A	A	A	A	A	A	G	G	A	A	A	A	G	A	A	A	A	A	H	A	A	A
JAX00086912	19	11624566	0	T	C	C	T	T	C	T	C	T	T	T	C	C	T	T	T	H	C	T	C	H	H	C	T	H	C	H	T	H	H	T	T	C	T	C	C	T	T	H	T	C	T	T	T	H	T
JAX00470595	19	11626114	1	C	T	T	C	C	T	C	T	C	C	C	T	T	C	C	C	H	T	C	T	H	H	T	C	H	T	H	C	H	H	C	C	T	C	T	T	C	C	H	C	T	C	C	C	H	C
JAX00470600	19	11638840	1	G	A	A	G	G	A	G	G	G	A	G	G	G	G	A	G	G	A	G	A	H	G	A	G	G	A	H	G	H	H	G	G	A	G	A	A	G	G	G	A	A	G	G	G	H	G
JAX00470601	19	11645622	1	C	T	T	C	C	T	C	C	C	T	C	C	C	C	T	C	C	T	C	T	H	C	T	C	C	T	H	C	H	H	C	C	T	C	T	T	C	C	C	T	T	C	C	C	H	C
JAX00470602	19	11645667	1	A	T	A	A	A	A	A	T	T	A	A	T	T	A	A	A	H	A	A	A	A	T	A	A	H	A	A	A	A	H	T	T	A	A	A	A	T	A	H	A	A	A	H	A	A	A
JAX00470603	19	11647645	0	G	A	G	G	G	G	G	A	G	G	G	A	A	G	G	G	H	G	G	G	G	A	G	G	H	G	G	G	G	H	G	G	G	G	G	G	G	G	H	G	G	G	G	G	G	G
JAX00086913	19	11647733	0	G	A	G	G	G	G	G	A	A	G	G	A	A	G	G	G	H	G	G	G	G	A	G	G	H	G	G	G	G	A	A	A	G	G	G	G	A	G	H	G	G	G	H	G	G	G
JAX00086914	19	11647792	1	G	C	C	G	G	C	G	C	C	C	G	C	C	G	C	G	H	C	G	C	H	C	C	G	H	C	H	G	H	C	C	C	C	G	C	C	C	G	H	C	C	G	H	G	H	G
JAX00470605	19	11648338	1	G	A	A	G	G	A	G	A	A	A	G	A	A	G	A	G	H	A	G	A	H	A	A	G	H	A	H	G	H	A	A	A	A	G	A	A	A	G	H	A	A	G	H	G	H	G
JAX00470608	19	11657707	1	C	T	T	C	C	T	C	C	C	T	C	C	C	C	T	C	C	T	C	T	H	C	T	C	C	T	H	C	H	H	C	C	T	C	T	T	C	C	C	T	T	C	C	C	H	C
JAX00470609	19	11657899	0	A	G	G	A	A	G	A	G	G	G	H	G	G	A	G	A	H	G	H	G	H	G	G	A	H	G	H	A	H	G	G	G	G	A	G	G	G	A	H	G	G	A	H	A	H	A
JAX00086915	19	11658032	1	T	C	C	T	T	C	T	T	C	C	T	T	T	T	C	T	T	C	T	C	H	T	C	T	T	C	H	T	H	H	C	C	C	T	C	C	C	T	T	C	C	T	H	T	H	T
JAX00470610	19	11658809	0	T	G	G	T	T	G	T	T	T	G	T	T	T	T	G	T	T	G	T	G	G	T	G	T	T	G	H	T	H	H	T	T	G	T	G	G	T	T	T	G	G	T	T	T	H	T
JAX00470612	19	11659544	1	T	C	C	T	T	C	T	T	C	C	T	T	T	T	C	T	T	C	T	C	H	T	C	T	T	C	H	T	H	H	C	C	C	T	C	C	C	T	T	C	C	T	H	T	H	T
JAX00470616	19	11672048	0	T	C	T	T	T	T	T	C	T	T	T	C	C	T	T	T	C	T	T	T	T	C	T	T	C	T	T	T	T	C	T	T	T	T	T	T	T	T	C	T	T	T	T	T	T	T
JAX00470620	19	11674099	1	C	T	T	C	C	T	C	T	T	C	C	T	T	C	C	C	H	T	C	T	H	T	T	C	H	T	H	C	H	H	T	T	T	C	T	T	T	C	H	C	T	C	H	C	H	C
JAX00470632	19	11695095	1	A	G	G	A	A	G	A	A	A	A	A	A	A	A	A	A	A	G	A	G	H	A	G	A	A	G	H	A	H	A	A	A	G	A	G	G	A	A	A	A	G	A	A	A	H	A
JAX00470633	19	11696048	0	G	A	A	G	G	A	G	A	A	G	H	A	A	G	G	H	H	A	G	A	H	A	A	G	H	A	H	G	H	H	A	A	A	G	A	A	A	G	H	G	A	G	A	G	H	G
JAX00470634	19	11699879	0	T	C	T	T	T	T	T	C	T	T	T	C	C	T	T	T	T	T	T	T	T	T	T	T	T	T	T	T	T	T	T	T	T	T	T	T	T	T	H	T	T	T	T	T	T	T
JAX00470635	19	11700105	0	T	C	T	T	T	T	T	T	C	T	T	T	T	T	T	T	T	T	T	T	T	H	T	T	T	T	T	T	T	T	C	C	T	T	T	T	C	T	T	T	T	T	H	T	T	T
JAX00470639	19	11710878	0	C	A	C	C	C	C	C	A	A	A	C	A	A	C	A	C	H	C	C	C	C	A	C	C	H	C	C	C	C	A	A	A	C	C	C	C	A	C	H	A	C	C	H	C	C	C
JAX00470641	19	11714198	0	C	T	C	C	C	C	C	C	T	T	C	C	C	C	T	C	C	C	C	C	C	C	C	C	C	C	C	C	C	C	T	T	C	C	C	C	T	C	C	T	C	C	C	C	C	C
JAX00470642	19	11715357	1	A	G	A	A	A	A	A	A	A	G	A	A	A	A	G	A	A	A	A	A	A	A	A	A	A	A	A	A	A	G	A	A	A	A	A	A	A	A	A	G	A	A	A	A	A	A
JAX00470644	19	11718559	1	G	A	G	G	G	G	G	G	A	G	G	G	G	G	G	G	G	G	G	G	G	G	G	G	G	G	G	G	G	G	A	A	G	G	G	G	A	G	G	G	G	G	H	G	G	G
JAX00086919	19	11726601	1	A	T	T	A	A	T	A	A	A	T	A	A	A	A	T	A	A	T	A	T	H	A	T	A	A	T	H	A	H	T	A	A	T	A	T	T	A	A	A	T	T	A	A	A	H	A
JAX00470645	19	11727221	0	T	A	T	T	T	T	T	T	A	T	H	T	T	T	T	T	T	T	T	T	T	A	T	T	T	T	T	H	T	T	A	A	T	T	T	T	A	T	T	T	T	T	H	T	T	T
JAX00086920	19	11734846	1	A	G	G	A	A	G	A	G	G	G	A	G	G	A	G	A	H	G	A	G	H	G	G	A	H	G	H	A	H	G	G	G	G	A	G	G	G	A	H	G	G	A	H	A	H	A
JAX00470647	19	11735298	0	C	T	C	C	C	C	C	T	T	C	C	T	T	C	C	C	C	C	C	C	C	T	C	C	H	C	C	C	C	C	T	T	C	C	C	C	T	C	C	C	C	C	H	C	C	C
JAX00470648	19	11735516	1	C	T	T	C	C	T	C	C	C	C	C	C	C	C	C	C	C	T	C	T	H	C	T	C	C	T	H	C	H	C	C	C	T	C	T	T	C	C	C	C	T	C	C	C	H	C
JAX00470649	19	11754931	1	C	T	C	C	C	C	C	T	C	C	C	T	T	C	C	C	H	C	C	C	C	H	C	C	H	C	C	C	C	C	C	C	C	C	C	C	C	C	H	C	C	C	C	C	C	C
JAX00086921	19	11755485	1	G	T	T	G	G	T	G	T	T	T	G	T	T	G	T	G	H	T	G	T	H	T	T	G	H	T	H	G	H	T	T	T	T	G	T	T	T	G	H	T	T	G	H	G	H	G
JAX00470650	19	11755696	0	G	A	G	G	G	G	G	G	A	G	G	G	G	G	G	G	G	G	G	G	G	H	G	G	G	G	G	G	G	G	A	A	G	G	G	G	A	G	G	G	G	G	H	G	G	G
JAX00470651	19	11756144	0	T	C	C	T	T	C	T	T	T	C	T	T	T	T	C	T	T	C	T	C	H	T	C	T	T	C	H	T	H	C	T	T	C	T	C	C	T	T	T	C	C	T	T	T	H	T
JAX00470653	19	11756783	0	G	C	G	G	G	G	G	C	C	G	G	C	C	G	G	G	H	G	G	G	G	C	G	G	H	G	G	G	G	H	C	C	G	G	G	G	C	G	H	G	G	G	H	G	G	G
JAX00086922	19	11774668	0	G	A	A	G	G	A	G	G	G	A	G	G	G	G	A	G	G	A	G	A	H	G	A	G	G	A	H	G	H	H	G	G	A	G	A	A	G	G	G	A	A	G	G	G	H	G
JAX00470656	19	11779840	1	G	T	G	G	G	G	G	T	T	G	G	T	T	G	G	G	H	G	G	G	G	T	G	G	H	G	G	G	G	H	T	T	G	G	G	G	T	G	H	G	G	G	H	G	G	G
JAX00086923	19	11780000	0	C	T	T	C	C	T	C	T	C	T	C	T	T	C	T	C	H	T	C	T	H	H	T	C	H	T	H	C	H	T	C	C	T	C	T	T	C	C	H	T	T	C	C	C	H	C
JAX00470658	19	11780339	0	G	C	C	G	G	C	G	C	G	G	G	C	C	G	G	G	H	C	G	C	H	H	C	G	H	C	H	G	H	H	G	G	C	G	C	C	G	G	H	G	C	G	G	G	H	G
JAX00470660	19	11792987	0	G	A	G	G	G	G	G	G	A	G	G	G	G	G	G	G	G	G	G	G	G	H	G	G	G	G	G	G	G	G	A	A	G	G	G	G	A	G	G	G	G	G	H	G	G	G
JAX00086924	19	11797330	0	G	T	T	G	G	T	G	T	T	T	H	T	T	G	T	G	H	T	G	T	H	T	T	G	H	T	H	G	H	T	T	T	T	G	T	T	T	G	H	T	T	G	H	G	H	G
JAX00470664	19	11811715	1	A	G	G	A	A	G	A	G	G	G	A	G	G	A	G	A	H	G	A	G	H	G	G	A	H	G	H	A	H	G	G	G	G	A	G	G	G	A	H	G	G	A	H	A	H	A
JAX00470665	19	11815166	1	C	T	C	C	C	C	C	C	C	T	C	C	C	C	T	C	C	C	C	C	C	C	C	C	C	C	C	C	C	H	C	C	C	C	C	C	C	C	C	T	C	C	C	C	C	C
JAX00470668	19	11824504	0	G	A	G	G	G	G	G	G	G	A	G	G	G	G	A	G	G	G	G	G	G	G	G	G	G	G	G	G	G	A	G	G	G	G	G	G	G	G	G	A	G	G	G	G	G	G
JAX00086925	19	11825489	1	T	C	C	T	T	C	T	C	C	C	T	C	C	T	C	T	H	C	T	C	H	C	C	T	H	C	H	T	H	C	C	C	C	T	C	C	C	T	H	C	C	T	H	T	H	T
JAX00086926	19	11825645	0	A	G	G	A	A	G	A	G	G	G	A	G	G	A	G	A	H	G	A	G	H	G	G	A	H	G	H	A	H	G	G	G	G	A	G	G	G	A	H	G	G	A	H	A	H	A
JAX00086927	19	11827016	1	T	A	A	T	T	A	T	A	A	A	T	A	A	T	A	T	H	A	T	A	H	A	A	T	H	A	H	T	H	A	A	A	A	T	A	A	A	T	H	A	A	T	H	T	H	T
JAX00086928	19	11840493	1	G	T	T	G	G	T	G	G	G	T	G	G	G	G	T	G	G	T	G	T	H	G	T	G	G	T	H	G	H	T	G	G	T	G	T	T	G	G	G	T	T	G	G	G	H	G
JAX00470674	19	11848971	1	C	T	C	C	C	C	C	T	C	C	C	T	T	C	C	C	H	C	C	C	C	H	C	C	H	C	C	C	C	C	C	C	C	C	C	C	C	C	H	C	C	C	C	C	C	C
JAX00086929	19	11850386	1	A	G	G	A	A	G	A	G	A	G	A	G	G	A	G	A	H	G	A	G	H	H	G	A	H	G	H	A	H	G	A	A	G	A	G	G	A	A	H	G	G	A	A	A	H	A
JAX00470679	19	11872954	1	A	G	G	A	A	G	A	A	A	A	A	A	A	A	A	A	A	G	A	G	H	A	G	A	A	G	H	A	H	A	A	A	G	A	G	G	A	A	A	A	G	A	A	A	H	A
JAX00470680	19	11880780	0	G	C	C	G	G	C	G	G	G	G	G	G	G	G	G	G	G	C	G	C	H	G	C	G	G	C	H	G	H	G	G	G	C	G	C	C	G	G	G	G	C	G	G	G	C	G
JAX00086931	19	11892348	1	A	G	G	A	A	G	A	G	G	A	A	G	G	A	A	A	H	G	A	G	H	G	G	A	H	G	H	A	H	A	G	G	G	A	G	G	G	A	H	A	G	A	H	A	H	A
JAX00470683	19	11898032	0	A	G	A	A	A	A	A	G	G	A	A	G	G	A	A	A	H	A	A	A	A	G	A	A	H	A	A	A	A	A	G	G	A	A	A	A	G	A	H	A	A	A	H	A	A	A
JAX00470689	19	11903573	1	C	T	C	C	C	C	C	C	T	C	C	C	C	C	C	C	C	C	C	C	C	H	C	C	C	C	C	C	C	C	T	T	C	C	C	C	T	C	C	C	C	C	H	C	C	C
JAX00470692	19	11905304	1	G	C	G	G	G	G	G	C	G	G	G	C	C	G	G	G	H	G	G	G	G	H	G	G	H	G	G	G	G	G	G	G	G	G	G	G	G	G	H	G	G	G	G	G	G	G
JAX00470697	19	11925181	0	G	A	A	G	G	A	G	G	G	G	G	G	G	G	G	G	G	A	G	A	H	G	A	G	G	A	H	G	H	G	G	G	A	G	A	A	G	G	G	G	A	G	G	G	H	G
JAX00470698	19	11926283	0	G	A	G	G	G	G	G	A	G	G	G	A	A	G	G	G	G	G	G	G	G	H	G	G	H	G	G	G	G	H	G	G	G	G	G	G	G	G	H	G	G	G	G	G	G	G
JAX00470700	19	11928318	0	A	G	G	A	A	G	A	A	G	A	A	A	A	A	A	A	A	G	A	G	H	H	G	A	A	G	H	A	H	A	G	G	G	A	G	G	G	A	A	A	G	A	A	A	H	A
JAX00470701	19	11930367	0	A	G	A	A	A	A	A	G	A	A	A	G	G	A	A	A	H	A	A	A	A	H	A	A	G	A	A	A	A	G	A	A	A	A	A	A	A	A	G	A	A	A	A	A	A	A
JAX00470702	19	11930447	0	C	T	T	C	C	T	C	T	T	C	C	T	T	C	C	C	H	T	C	T	H	T	T	C	H	T	H	C	H	H	T	T	T	C	T	T	T	C	H	C	T	C	H	C	H	C
JAX00470703	19	11930961	0	C	T	T	C	C	T	C	T	C	C	C	T	T	C	C	C	H	T	C	T	H	H	T	C	H	T	H	C	H	H	C	C	T	C	T	T	C	C	H	C	T	C	C	C	H	C
JAX00470704	19	11931529	0	A	C	A	A	A	A	A	C	A	A	A	C	C	A	A	A	H	A	A	A	A	H	A	A	H	A	A	A	A	A	A	A	A	A	A	A	A	A	H	A	A	A	A	A	A	A
JAX00086934	19	11934765	0	T	A	A	T	T	A	T	A	A	A	T	A	A	T	A	T	H	A	T	A	H	A	A	T	H	A	H	T	H	A	A	A	A	T	A	A	A	T	H	A	A	T	H	T	H	T
JAX00470708	19	11955862	1	A	G	A	A	A	A	A	G	A	A	A	G	G	A	A	A	H	A	A	A	A	H	A	A	H	A	A	A	A	H	A	A	A	A	A	A	A	A	H	A	A	A	A	A	A	A
JAX00470709	19	11962324	1	A	G	A	A	A	A	A	G	G	A	A	G	G	A	A	A	H	A	A	A	A	G	A	A	H	A	A	A	A	H	G	G	A	A	A	A	G	A	H	A	A	A	H	A	A	A
JAX00470710	19	11962694	1	C	T	T	C	C	T	C	C	C	C	C	C	C	C	C	C	C	T	C	T	H	C	T	C	C	T	H	C	H	C	C	C	T	C	T	T	C	C	C	C	T	C	C	C	H	C
JAX00470711	19	11962783	1	C	T	C	C	C	C	C	T	T	C	C	T	T	C	C	C	H	C	C	C	C	T	C	C	H	C	C	C	C	H	T	T	C	C	C	C	T	C	H	C	C	C	H	C	C	C
JAX00470712	19	11962811	1	T	C	T	T	T	T	T	C	C	T	T	C	C	T	T	T	H	T	T	T	T	C	T	T	H	T	T	T	T	H	C	C	T	T	T	T	C	T	H	T	T	T	H	T	T	T
JAX00470713	19	11963884	0	A	C	A	A	A	A	A	A	C	A	A	A	A	A	A	A	A	A	A	A	A	H	A	A	A	A	A	A	A	A	C	C	A	A	A	A	C	A	A	A	A	A	H	A	A	A
JAX00086937	19	11974140	1	G	A	A	G	G	A	G	G	G	G	G	G	G	G	G	G	G	A	G	A	H	G	A	G	G	A	H	G	H	G	G	G	A	G	A	A	G	G	G	G	A	G	G	G	H	G
JAX00470717	19	11974379	1	C	T	T	C	C	T	C	T	T	C	C	T	T	C	C	C	H	T	C	T	H	T	T	C	H	T	H	C	H	H	T	T	T	C	T	T	T	C	H	C	T	C	H	C	H	C
JAX00470719	19	11976494	0	T	C	T	T	T	T	T	T	C	T	T	T	T	T	T	T	T	T	T	T	T	H	T	T	T	T	T	T	T	T	C	C	T	T	T	T	C	T	T	T	T	T	H	T	T	T
JAX00086939	19	11993052	0	A	G	G	A	A	G	A	G	G	A	A	G	G	A	A	A	H	G	A	G	H	G	G	A	H	G	H	A	H	H	G	G	G	A	G	G	G	A	H	A	G	A	H	A	H	A
JAX00470720	19	11996964	1	A	G	G	A	A	G	A	G	G	G	A	G	G	A	G	A	H	G	A	G	H	G	G	A	H	G	H	A	H	G	G	G	G	A	G	G	G	A	H	G	G	A	H	A	H	A
JAX00470722	19	11998397	1	T	A	A	T	T	A	T	T	A	T	T	T	T	T	T	T	T	A	T	A	H	H	A	T	T	A	H	T	H	T	A	A	A	T	A	A	A	T	T	T	A	T	H	T	H	T
JAX00470723	19	11998616	0	G	A	A	G	G	A	G	G	A	G	G	G	G	G	G	G	G	A	G	A	H	H	A	G	G	A	H	G	H	G	A	A	A	G	A	A	A	G	G	G	A	G	H	G	H	G
JAX00470725	19	12007800	0	A	G	G	A	A	G	A	A	A	G	A	A	A	A	G	A	A	G	A	G	H	A	G	A	A	G	H	A	H	H	A	A	G	A	G	G	A	A	A	G	G	A	A	A	H	A
JAX00470726	19	12009165	1	C	A	A	C	C	A	C	A	A	C	C	A	A	C	C	C	H	A	C	A	H	A	A	C	H	A	H	C	H	H	A	A	A	C	A	A	A	C	H	C	A	C	H	C	H	C
JAX00470728	19	12016685	0	G	T	G	G	G	G	G	T	T	G	G	T	T	G	G	G	H	G	G	G	G	T	G	G	H	G	G	G	G	H	T	T	G	G	G	G	T	G	H	G	G	G	H	G	G	G
JAX00086940	19	12016800	0	A	G	G	A	A	G	A	A	A	A	A	A	A	A	A	A	A	G	A	G	H	A	G	A	A	G	H	A	H	A	A	A	G	A	G	G	A	A	A	A	G	A	A	A	H	A
JAX00086941	19	12016873	1	G	A	A	G	G	A	G	G	G	G	G	G	G	G	G	G	G	A	G	A	H	G	A	G	G	A	H	G	H	G	G	G	A	G	A	A	G	G	G	G	A	G	G	G	H	G
JAX00470729	19	12016912	1	G	A	G	G	G	G	G	G	A	G	G	G	G	G	G	G	G	G	G	G	G	H	G	G	G	G	G	G	G	G	A	A	G	G	G	G	A	G	G	G	G	G	H	G	G	G
JAX00086942	19	12024336	1	T	C	C	T	T	C	T	C	C	T	T	C	C	T	T	T	H	C	T	C	H	C	C	T	H	C	H	T	H	H	C	C	C	T	C	C	C	T	H	T	C	T	H	T	H	T
JAX00470733	19	12045099	0	A	G	A	A	A	A	A	G	G	A	A	G	G	A	A	A	A	A	A	A	A	G	A	A	H	A	A	A	A	H	G	G	A	A	A	A	G	A	H	A	A	A	H	A	A	A
JAX00470737	19	12045790	1	G	T	G	G	G	G	G	T	T	G	G	T	T	G	G	G	H	G	G	G	G	T	G	G	H	G	G	G	G	H	T	T	G	G	G	G	T	G	H	G	G	G	H	G	G	G
JAX00470740	19	12052227	1	A	G	A	A	A	A	A	G	A	A	A	G	G	A	A	A	H	A	A	A	A	H	A	A	H	A	A	A	A	H	A	A	A	A	A	A	A	A	H	A	A	A	A	A	A	A
JAX00470741	19	12055739	1	G	T	T	G	G	T	G	T	T	T	G	T	T	G	T	G	H	T	G	T	H	T	T	G	H	T	H	G	H	T	T	T	T	G	T	T	T	G	H	T	T	G	H	G	H	G
JAX00470742	19	12055964	0	C	A	A	C	C	A	C	C	C	C	H	C	C	C	C	C	C	A	H	A	A	C	A	C	C	A	H	C	A	C	C	C	A	C	A	A	C	C	C	C	A	C	C	C	H	C
JAX00470743	19	12056123	0	A	G	A	A	A	A	A	G	A	A	H	G	G	A	A	A	H	H	A	A	A	H	A	A	H	A	A	A	A	H	A	A	A	A	A	A	A	A	H	A	A	A	A	A	A	A
JAX00086943	19	12059721	1	T	C	C	T	T	C	T	C	T	T	T	C	C	T	T	T	H	C	T	C	H	H	C	T	H	C	H	T	H	H	T	T	C	T	C	C	T	T	H	T	C	T	T	T	H	T
JAX00470749	19	12061787	1	T	A	T	T	T	T	T	A	A	A	T	A	A	T	A	T	H	T	T	T	T	A	T	T	H	T	T	T	T	A	A	A	T	T	T	T	A	T	H	A	T	T	H	T	T	T
JAX00470750	19	12061910	1	A	G	A	A	A	A	A	A	G	A	A	A	A	A	A	A	A	A	A	A	A	H	A	A	A	A	A	A	A	A	G	G	A	A	A	A	G	A	A	A	A	A	H	A	A	A
JAX00470751	19	12086255	1	A	G	A	A	A	A	A	G	G	A	A	G	G	A	A	A	H	A	A	A	A	G	A	A	H	A	A	A	A	H	G	G	A	A	A	A	G	A	H	A	A	A	H	A	A	A
JAX00470754	19	12097060	1	T	C	T	T	T	T	T	C	C	T	T	C	C	T	T	T	H	T	T	T	T	C	T	T	H	T	T	T	T	H	C	C	T	T	T	T	C	T	H	T	T	T	H	T	T	T
JAX00470755	19	12098141	1	T	C	T	T	T	T	T	C	C	T	T	C	C	T	T	T	H	T	T	T	T	C	T	T	H	T	T	T	T	H	C	C	T	T	T	T	C	T	H	T	T	T	H	T	T	T
JAX00470757	19	12116386	1	A	G	A	A	A	A	A	G	G	A	A	G	G	A	A	A	H	A	A	A	A	G	A	A	H	A	A	A	A	H	G	G	A	A	A	A	G	A	H	A	A	A	H	A	A	A
JAX00470758	19	12117256	1	T	C	T	T	T	T	T	C	T	T	T	C	C	T	T	T	H	T	T	T	T	H	T	T	H	T	T	T	T	H	T	T	T	T	T	T	T	T	H	T	T	T	T	T	T	T
JAX00470759	19	12119541	1	C	T	C	C	C	C	C	C	T	C	C	C	C	C	C	C	C	C	C	C	C	H	C	C	C	C	C	C	C	C	T	T	C	C	C	C	T	C	C	C	C	C	H	C	C	C
JAX00086948	19	12119890	0	T	C	T	T	T	T	T	C	C	T	T	C	C	T	T	T	H	T	H	T	T	C	T	T	H	T	T	T	T	H	C	C	T	T	T	T	C	T	H	T	T	T	H	T	T	T
JAX00470763	19	12163781	1	C	T	C	C	C	C	C	T	C	C	C	T	T	C	C	C	H	C	C	C	C	H	C	C	H	C	C	C	C	H	C	C	C	C	C	C	C	C	H	C	C	C	C	C	C	C
JAX00214355	19	12167891	0	T	C	T	T	T	T	T	T	C	T	T	T	T	T	T	T	T	T	T	T	T	H	T	T	T	T	T	T	T	T	C	C	T	T	T	T	C	T	T	T	T	T	H	T	T	T
JAX00086952	19	12169566	0	T	A	A	T	T	A	T	T	T	T	T	T	T	T	T	T	T	A	T	A	H	T	A	T	T	A	H	T	H	T	T	T	A	T	A	A	T	T	T	T	A	T	T	T	H	T
JAX00470766	19	12176005	0	G	A	G	G	G	G	G	A	A	G	G	A	A	G	G	G	G	G	G	G	G	A	G	G	G	G	G	G	G	H	A	A	G	G	G	G	A	G	G	G	G	G	H	G	G	G
JAX00470767	19	12176813	0	A	G	A	A	A	A	A	A	G	A	A	A	A	A	A	A	A	A	A	A	A	H	A	A	A	A	A	A	A	A	G	G	A	A	A	A	G	A	A	A	A	A	H	A	A	A
JAX00214356	19	12183134	0	C	T	C	C	C	C	C	T	T	C	C	T	T	C	C	C	C	C	C	C	C	T	C	C	H	C	C	C	C	C	T	T	C	C	C	C	T	C	H	C	C	C	H	C	C	C
JAX00470770	19	12187213	1	G	A	G	G	G	G	G	G	A	G	G	G	G	G	G	G	G	G	G	G	G	H	G	G	G	G	G	G	G	G	A	A	G	G	G	G	A	G	G	G	G	G	H	G	G	G
JAX00470771	19	12190203	1	C	T	C	C	C	C	C	T	C	C	C	T	T	C	C	C	C	C	C	C	C	H	C	C	H	C	C	C	C	H	C	C	C	C	C	C	C	C	H	C	C	C	C	C	C	C
JAX00470781	19	12295444	1	G	A	A	G	G	A	G	A	A	G	G	A	A	G	G	G	G	A	G	A	H	A	A	G	H	A	H	G	H	H	A	A	A	G	A	A	A	G	H	G	A	G	H	G	H	G
JAX00470783	19	12308809	0	C	T	C	C	C	C	C	T	C	C	C	T	T	C	C	C	T	C	C	C	C	H	C	C	H	C	C	C	C	H	C	C	C	C	C	C	C	C	H	C	C	C	C	C	C	C
JAX00470784	19	12318428	1	G	A	A	G	G	A	G	G	A	G	G	G	G	G	G	G	G	A	G	A	H	H	A	G	G	A	H	G	H	G	A	A	A	G	A	A	A	G	G	G	A	G	H	G	H	G
JAX00470785	19	12319189	0	A	G	A	A	A	A	A	G	G	A	A	G	G	A	A	A	H	A	A	A	A	G	A	A	H	A	A	A	A	H	G	G	A	A	A	A	G	A	H	A	A	A	H	A	A	A
JAX00470787	19	12327230	1	T	C	C	T	T	C	T	T	T	T	T	T	T	T	T	T	T	C	T	C	H	T	C	T	T	C	H	T	H	T	T	T	C	T	C	C	T	T	T	T	C	T	T	T	H	T
JAX00470788	19	12327638	1	A	C	C	A	A	C	A	A	A	A	A	A	A	A	A	A	A	C	A	C	H	A	C	A	A	C	H	A	H	A	A	A	C	A	C	C	A	A	A	A	C	A	A	A	H	A
JAX00470789	19	12327749	1	T	C	C	T	T	C	T	T	C	T	T	T	T	T	T	T	T	C	T	C	H	H	C	T	T	C	H	T	H	T	C	C	C	T	C	C	C	T	T	T	C	T	H	T	H	T
JAX00470790	19	12337330	1	C	T	T	C	C	T	C	C	C	T	C	C	C	C	T	C	C	T	C	T	H	C	T	C	C	T	H	C	H	H	C	C	T	C	T	T	C	C	C	T	T	C	C	C	H	C
JAX00470792	19	12346753	1	A	G	G	A	A	G	A	G	A	G	A	G	G	A	G	A	H	G	A	G	H	H	G	A	H	G	H	A	H	G	A	A	G	A	G	G	A	A	H	G	G	A	A	A	H	A
JAX00470793	19	12346833	1	C	T	T	C	C	T	C	C	C	T	C	C	C	C	T	C	C	T	C	T	H	C	T	C	C	T	H	C	H	H	C	C	T	C	T	T	C	C	C	T	T	C	C	C	H	C
JAX00470796	19	12365690	0	A	C	A	A	A	A	A	A	C	A	A	A	A	A	A	A	A	A	A	A	A	C	A	A	A	A	A	A	A	A	C	C	A	A	A	A	C	A	A	A	A	A	H	A	A	A
JAX00470797	19	12368358	1	G	A	G	G	G	G	G	A	G	G	G	A	A	G	G	G	H	G	G	G	G	H	G	G	H	G	G	G	G	H	G	G	G	G	G	G	G	G	H	G	G	G	G	G	G	G
JAX00470798	19	12368647	1	C	T	T	C	C	T	C	C	C	T	C	C	C	C	T	C	C	T	C	T	H	C	T	C	C	T	H	C	H	H	C	C	T	C	T	T	C	C	C	T	T	C	C	C	H	C
JAX00470801	19	12392914	0	C	T	C	C	C	C	C	C	T	C	C	C	C	C	C	C	C	C	C	C	C	H	C	C	C	C	C	C	C	C	T	T	C	C	C	C	T	C	C	C	C	C	H	C	C	C
JAX00470802	19	12400846	1	G	A	G	G	G	G	G	A	G	G	G	A	A	G	G	G	H	G	G	G	G	H	G	G	H	G	G	G	G	H	G	G	G	G	G	G	G	G	H	G	G	G	G	G	G	G
JAX00470803	19	12402034	0	G	A	A	G	G	A	G	G	A	A	G	G	G	G	A	G	G	A	G	A	H	H	A	G	G	A	H	G	H	H	A	A	A	G	A	A	A	G	G	A	A	G	H	G	H	G
JAX00470804	19	12403818	0	T	C	T	T	T	T	T	T	C	T	T	T	T	T	T	T	T	T	T	T	T	H	T	T	T	T	T	T	T	T	C	C	T	T	T	T	C	T	T	T	T	T	H	T	T	T
JAX00470805	19	12404234	1	T	C	T	T	T	T	T	T	C	T	T	T	T	T	T	T	T	T	T	T	T	H	T	T	T	T	T	T	T	T	C	C	T	T	T	T	C	T	T	T	T	T	H	T	T	T
JAX00086970	19	12406361	0	A	G	G	A	A	G	A	G	G	G	A	G	G	A	G	A	H	G	A	G	H	G	G	A	H	G	H	A	H	G	G	G	G	A	G	G	G	A	H	G	G	A	H	A	H	A
JAX00086971	19	12406396	0	C	T	T	C	C	T	C	C	C	T	C	C	C	C	T	C	C	T	C	T	H	C	T	C	C	T	H	C	H	H	C	C	T	C	T	T	C	C	C	T	T	C	C	C	H	C
JAX00470808	19	12406900	0	G	A	G	G	G	G	G	G	G	A	G	G	G	G	A	G	G	G	G	G	G	G	G	G	G	G	G	G	G	A	G	G	G	G	G	G	G	G	G	A	G	G	G	G	G	G
JAX00470809	19	12407977	0	T	C	T	T	T	T	T	C	C	T	T	C	C	T	T	T	H	T	T	T	T	C	T	T	H	T	T	T	T	H	C	C	T	T	T	T	C	T	H	T	T	T	C	T	T	T
JAX00086973	19	12440142	0	C	G	G	C	C	G	C	C	C	G	C	C	C	C	G	C	C	G	C	G	H	C	G	C	C	H	H	C	H	H	C	C	G	C	G	G	C	C	C	G	G	C	C	C	H	C
JAX00470810	19	12440900	1	T	C	C	T	T	C	T	T	T	T	T	T	T	T	T	T	T	C	T	C	H	T	C	T	T	C	H	T	H	T	T	T	C	T	C	C	T	T	T	T	C	T	T	T	H	T
JAX00470811	19	12451709	0	T	G	G	T	T	G	T	G	G	G	T	G	G	T	G	T	H	H	T	G	H	G	G	T	H	G	H	T	H	G	G	G	G	T	G	G	G	T	H	G	G	T	H	T	H	T
JAX00470812	19	12454496	1	A	G	A	A	A	A	A	G	A	A	A	G	G	A	A	A	H	A	A	A	A	H	A	A	H	A	A	A	A	H	A	A	A	A	A	A	A	A	H	A	A	A	A	A	A	A
JAX00470815	19	12462586	1	C	T	T	C	C	T	C	C	C	T	C	C	C	C	T	C	C	T	C	T	H	C	T	C	C	T	H	C	H	H	C	C	T	C	T	T	C	C	C	T	T	C	C	C	H	C
JAX00470817	19	12466132	0	A	C	C	A	A	C	A	A	A	C	A	A	A	A	C	A	A	C	A	C	H	A	C	A	A	C	C	A	C	H	A	A	C	A	C	C	A	A	A	C	C	A	A	A	H	A
JAX00470820	19	12487880	1	A	G	G	A	A	G	A	A	A	A	A	A	A	A	A	A	A	G	A	G	H	A	G	A	A	G	H	A	H	A	A	A	G	A	G	G	A	A	A	A	G	A	A	A	H	A
JAX00086976	19	12489869	0	C	T	T	C	C	T	C	T	T	T	C	T	T	C	T	C	H	T	C	T	H	T	T	C	H	T	H	C	H	T	T	T	T	C	T	T	T	C	H	T	T	C	H	C	H	C
JAX00470823	19	12498346	1	G	T	G	G	G	G	G	T	T	G	G	T	T	G	G	G	H	G	G	G	G	T	G	G	H	G	G	G	G	H	T	T	G	G	G	G	T	G	H	G	G	G	H	G	G	G
JAX00470824	19	12498685	1	C	T	T	C	C	T	C	T	T	C	C	T	T	C	C	C	H	T	C	T	H	T	T	C	H	T	H	C	H	H	T	T	T	C	T	T	T	C	H	C	T	C	H	C	H	C
JAX00086977	19	12499615	1	T	G	G	T	T	G	T	G	G	G	T	G	G	T	G	T	H	G	T	G	H	G	G	T	H	G	H	T	H	G	G	G	G	T	G	G	G	T	H	G	G	T	H	T	H	T
JAX00470831	19	12506209	1	G	A	G	G	G	G	G	G	A	G	G	G	G	G	G	G	G	G	G	G	G	H	G	G	G	G	G	G	G	G	A	A	G	G	G	G	A	G	G	G	G	G	H	G	G	G
JAX00086978	19	12508663	1	T	C	C	T	T	C	T	C	C	C	T	C	C	T	C	T	H	C	T	C	H	C	C	T	H	C	H	T	H	C	C	C	C	T	C	C	C	T	H	C	C	T	H	T	H	T
JAX00470832	19	12508802	0	G	A	A	G	G	A	G	G	G	G	G	G	G	G	G	G	G	A	G	A	G	G	A	G	G	A	G	G	G	G	G	G	A	G	A	A	G	G	G	G	A	G	G	G	G	G
JAX00470834	19	12523035	0	C	T	T	C	C	T	C	C	C	T	C	C	C	C	T	C	C	H	C	T	H	C	T	C	C	T	H	C	H	C	C	C	T	C	T	T	C	C	C	H	T	C	C	C	H	C
JAX00470835	19	12524539	0	C	T	C	C	C	C	C	T	C	C	C	T	T	C	C	C	H	C	C	C	C	H	C	C	H	C	C	C	C	H	C	C	C	C	C	C	C	C	H	C	C	C	C	C	C	C
JAX00470837	19	12525006	1	G	A	A	G	G	A	G	G	G	A	G	G	G	G	A	G	G	A	G	A	H	G	A	G	G	A	H	G	H	H	G	G	A	G	A	A	G	G	G	A	A	G	G	G	H	G
JAX00470840	19	12525573	0	C	T	C	C	C	C	C	T	T	C	C	T	T	C	C	C	H	C	C	C	C	T	C	C	C	C	C	C	C	C	T	T	C	C	C	C	T	C	H	C	C	C	H	C	C	C
JAX00470841	19	12526582	1	T	C	C	T	T	C	T	C	C	C	T	C	C	T	C	T	H	C	T	C	H	C	C	T	H	C	H	T	H	C	C	C	C	T	C	C	C	T	H	C	C	T	H	T	H	T
JAX00470842	19	12527104	1	C	T	T	C	C	T	C	T	T	C	C	T	T	C	C	C	H	T	C	T	H	T	T	C	H	T	H	C	H	H	T	T	T	C	T	T	T	C	H	C	T	C	H	C	H	C
JAX00470843	19	12530759	1	T	G	T	T	T	T	T	G	G	T	T	G	G	T	T	T	H	T	T	T	T	G	T	T	H	T	T	T	T	H	G	G	T	T	T	T	G	T	H	T	T	T	H	T	T	T
JAX00470845	19	12531542	0	A	G	G	A	A	G	A	A	A	A	A	A	A	A	A	A	A	G	A	G	H	A	G	A	A	G	H	A	H	A	A	A	G	A	G	G	A	A	A	A	G	A	A	A	H	A
JAX00470846	19	12531774	0	T	C	C	T	T	C	T	C	C	T	T	C	C	T	T	T	C	C	T	C	H	C	C	T	H	C	H	T	H	H	C	C	C	T	C	C	C	T	C	T	C	T	H	T	H	T
JAX00470847	19	12532000	1	T	C	T	T	T	T	T	T	C	T	T	T	T	T	T	T	T	T	T	T	T	H	T	T	T	T	T	T	T	T	C	C	T	T	T	T	C	T	T	T	T	T	H	T	T	T
JAX00470848	19	12532318	0	T	C	C	T	T	C	T	C	T	T	T	C	C	T	T	T	H	C	T	C	H	H	C	T	H	C	H	T	T	H	T	T	C	T	C	C	T	T	H	T	C	T	T	T	H	T
JAX00470850	19	12535390	0	A	T	A	A	A	A	A	A	T	A	A	A	A	A	A	A	A	A	A	A	A	H	A	A	A	A	A	A	A	A	T	T	A	A	A	A	T	A	A	A	A	A	H	A	A	A
JAX00470854	19	12538621	0	T	C	C	T	T	C	T	T	C	T	T	T	T	T	T	T	T	C	T	C	H	H	C	T	T	C	H	T	H	T	C	C	C	T	C	C	C	T	T	T	C	T	H	T	H	T
JAX00470855	19	12550671	0	A	G	A	A	A	A	A	A	G	A	A	A	A	A	A	A	A	A	A	A	A	H	A	A	A	A	A	A	A	A	G	G	A	A	A	A	G	A	A	A	A	A	H	A	A	A
JAX00470856	19	12551511	0	G	A	A	G	G	A	G	A	G	G	G	A	A	G	G	G	H	A	G	A	H	H	A	G	H	A	G	G	H	H	G	G	A	G	A	A	G	G	H	G	A	G	G	G	H	G
JAX00470857	19	12553429	1	A	G	G	A	A	G	A	A	A	A	A	A	A	A	A	A	A	G	A	G	H	A	G	A	A	G	H	A	H	A	A	A	G	A	G	G	A	A	A	A	G	A	A	A	H	A
JAX00470859	19	12559063	0	C	T	C	C	C	C	C	T	T	C	C	H	H	C	C	C	H	C	C	C	C	T	H	C	H	C	H	H	C	H	T	T	C	C	C	C	T	C	H	C	C	C	H	C	C	C
JAX00470860	19	12559681	0	T	C	T	T	T	T	T	T	T	C	T	T	T	T	C	T	T	T	T	T	T	T	T	T	T	T	T	T	T	C	T	T	T	T	T	T	T	T	T	C	T	T	T	T	T	T
JAX00086982	19	12560008	0	C	T	C	C	C	C	C	C	C	T	C	C	C	C	T	C	C	C	C	C	C	C	C	C	C	C	C	C	C	H	C	C	C	C	C	C	C	C	C	T	C	C	C	C	C	C
JAX00086983	19	12560109	1	A	G	G	A	A	G	A	A	A	A	A	A	A	A	A	A	A	G	A	G	H	A	G	A	A	G	H	A	H	A	A	A	G	A	G	G	A	A	A	A	G	A	A	A	H	A
JAX00470861	19	12577686	0	A	G	G	A	A	G	A	G	G	G	A	G	G	A	G	A	H	G	A	G	H	G	G	A	H	G	H	A	H	G	G	G	G	A	G	G	G	A	H	G	G	A	H	A	H	A
JAX00470862	19	12592119	0	C	T	C	C	C	C	C	C	C	T	C	C	C	C	T	C	C	C	C	C	C	C	C	C	C	C	C	C	C	H	C	C	C	C	C	C	C	C	C	T	C	C	C	C	C	C
JAX00470863	19	12596879	1	G	C	G	G	G	G	G	C	C	G	G	C	C	G	G	G	H	G	G	G	G	C	G	G	H	G	G	G	G	H	C	C	G	G	G	G	C	G	H	G	G	G	H	G	G	G
JAX00470865	19	12599866	0	A	T	A	A	A	A	A	A	T	A	A	A	A	A	A	A	A	A	A	A	A	H	A	A	A	A	A	A	A	A	T	T	A	A	A	A	T	A	A	A	A	A	H	A	A	A
JAX00470867	19	12601857	0	T	C	C	T	T	C	T	T	T	T	T	T	T	T	T	T	T	C	T	C	H	T	C	T	T	C	H	T	H	T	T	T	C	T	C	C	T	T	T	T	C	T	T	T	H	T
JAX00470868	19	12605258	0	C	T	C	C	C	C	C	C	T	C	C	C	C	C	C	C	C	C	C	C	C	H	C	C	C	C	C	C	C	C	T	T	C	C	C	C	T	C	C	C	C	C	H	C	C	C
JAX00086985	19	12609854	1	T	C	T	T	T	T	T	T	T	C	T	T	T	T	C	T	T	T	T	T	T	T	T	T	T	T	T	T	T	H	T	T	T	T	T	T	T	T	T	C	T	T	T	T	T	T
JAX00470869	19	12634926	1	G	A	A	G	G	A	G	A	G	G	G	A	A	G	G	G	H	A	G	A	H	H	A	G	H	A	H	G	H	H	G	G	A	G	A	A	G	G	H	G	A	G	G	G	H	G
JAX00470870	19	12635825	1	G	A	G	G	G	G	G	A	G	G	G	A	A	G	G	G	H	G	G	G	G	H	G	G	H	G	G	G	G	H	G	G	G	G	G	G	G	G	H	G	G	G	G	G	G	G
JAX00214363	19	12637529	0	C	T	C	C	C	C	C	C	T	C	C	C	C	C	C	C	C	C	C	C	C	H	C	C	C	C	C	C	C	C	T	T	C	C	C	C	T	C	C	C	C	C	H	C	C	C
JAX00214364	19	12637634	0	C	T	C	C	C	C	C	C	T	C	C	C	C	C	C	C	C	C	C	C	C	T	C	C	C	C	C	C	C	C	T	T	C	C	C	C	T	C	C	C	C	C	C	C	C	C
JAX00086987	19	12638726	1	G	A	A	G	G	A	G	G	G	G	G	G	G	G	G	G	G	A	G	A	H	G	A	G	G	A	H	G	H	G	G	G	A	G	A	A	G	G	G	G	A	G	G	G	H	G
JAX00086988	19	12642068	0	C	T	T	C	C	T	C	T	T	C	C	T	T	C	C	C	H	T	C	T	H	T	T	C	H	T	H	C	H	H	T	T	T	C	T	T	T	C	H	C	T	C	H	C	H	C
JAX00470871	19	12643726	1	G	A	A	G	G	A	G	G	G	G	G	G	G	G	G	G	G	A	G	A	H	G	A	G	G	A	H	G	H	G	G	G	A	G	A	A	G	G	G	G	A	G	G	G	H	G
JAX00470874	19	12650791	0	G	A	G	G	G	G	G	A	A	G	G	A	A	G	G	G	H	G	G	G	G	H	G	G	H	G	G	G	G	H	A	A	G	G	G	G	A	G	H	G	G	G	H	G	G	G
JAX00470875	19	12650934	1	A	G	G	A	A	G	A	A	A	A	A	A	A	A	A	A	A	G	A	G	H	A	G	A	A	G	H	A	H	A	A	A	G	A	G	G	A	A	A	A	G	A	A	A	H	A
JAX00470876	19	12651486	1	G	T	T	G	G	T	G	T	T	G	G	T	T	G	G	G	H	T	G	T	H	T	T	G	H	T	H	G	H	H	T	T	T	G	T	T	T	G	H	G	T	G	H	G	H	G
JAX00470877	19	12651699	0	A	C	A	A	A	A	A	C	C	A	A	C	C	A	A	A	H	A	A	A	A	C	A	A	H	A	A	A	A	H	C	C	A	A	A	A	C	A	H	A	A	A	H	A	A	A
JAX00470878	19	12651920	0	C	T	T	C	C	T	C	C	T	C	C	C	C	C	C	C	C	T	C	T	H	H	T	C	C	T	H	C	H	C	T	T	T	C	T	T	T	C	C	C	T	C	H	C	H	C
JAX00470881	19	12653564	0	G	A	A	G	G	A	G	G	G	G	G	G	G	G	G	G	G	A	G	A	H	G	A	G	G	A	H	G	H	G	G	G	A	G	A	A	G	G	G	G	A	G	G	G	H	G
JAX00086989	19	12653685	1	C	A	A	C	C	A	C	C	C	C	C	C	C	C	C	C	C	A	C	A	H	C	A	C	C	A	H	C	H	C	C	C	A	C	A	A	C	C	C	C	A	C	C	C	H	C
JAX00470883	19	12655395	0	G	A	A	G	G	A	G	G	G	G	G	G	G	G	G	G	G	A	G	A	H	G	A	G	G	A	H	G	H	G	G	G	A	G	A	A	G	G	G	G	A	G	G	G	H	G
JAX00470885	19	12656044	0	T	A	A	T	T	A	T	A	A	T	T	A	A	T	T	T	H	A	T	A	H	A	A	T	H	A	H	T	H	H	A	A	A	T	A	A	A	T	H	T	A	T	H	T	H	T
JAX00470886	19	12656326	1	A	G	G	A	A	G	A	G	G	A	A	G	G	A	A	A	H	G	A	G	H	G	G	A	H	G	H	A	H	H	G	G	G	A	G	G	G	A	H	A	G	A	H	A	H	A
JAX00470889	19	12675220	1	A	G	G	A	A	G	A	G	G	A	A	G	G	A	A	A	H	G	A	G	H	G	G	A	H	G	H	A	H	H	G	G	G	A	G	G	G	A	H	A	G	A	H	A	H	A
JAX00470891	19	12675760	0	G	C	G	G	G	G	G	C	G	G	G	C	C	G	G	G	H	G	G	G	G	H	G	G	H	G	G	G	G	H	G	G	G	G	G	G	G	G	H	G	G	G	G	G	G	G
JAX00470893	19	12679020	1	T	C	T	T	T	T	T	C	T	T	T	C	C	T	T	T	H	T	T	T	T	H	T	T	H	T	T	T	T	H	T	T	T	T	T	T	T	T	H	T	T	T	T	T	T	T
JAX00086990	19	12679195	0	C	T	C	C	C	C	C	T	T	C	C	T	T	C	C	C	T	C	C	C	C	T	C	C	T	C	C	C	C	T	T	T	C	C	C	C	T	C	H	C	C	C	H	C	C	C
JAX00086991	19	12690410	1	T	G	T	T	T	T	T	G	G	T	T	G	G	T	T	T	H	T	T	T	T	G	T	T	H	T	T	T	T	H	G	G	T	T	T	T	G	T	H	T	T	T	H	T	T	T
JAX00086992	19	12690911	0	A	T	A	A	A	A	A	T	T	A	A	T	T	A	A	A	H	A	A	A	A	T	A	A	H	A	A	A	A	H	T	T	A	A	A	A	T	A	H	A	A	A	H	A	A	A
JAX00470894	19	12691063	0	A	G	A	A	A	A	A	G	G	A	A	G	G	A	A	A	H	H	H	A	A	G	A	A	H	A	A	A	A	H	G	G	A	A	A	A	G	A	A	A	A	A	H	A	A	A
JAX00470895	19	12691394	1	G	A	G	G	G	G	G	G	A	G	G	G	G	G	G	G	G	G	G	G	G	H	G	G	G	G	G	G	G	G	A	A	G	G	G	G	A	G	G	G	G	G	H	G	G	G
JAX00470896	19	12691556	1	A	G	A	A	A	A	A	G	G	A	A	G	G	A	A	A	H	A	A	A	A	G	A	A	H	A	A	A	A	H	G	G	A	A	A	A	G	A	H	A	A	A	H	A	A	A
JAX00470897	19	12691628	0	G	A	G	G	G	G	G	G	A	G	G	G	G	G	G	G	G	G	G	G	G	H	G	G	G	G	G	G	G	G	A	A	G	G	G	G	A	G	G	G	G	G	H	G	G	G
JAX00470901	19	12694574	0	A	T	A	A	A	A	A	T	T	A	A	T	T	A	A	A	H	A	A	A	A	T	A	A	H	A	A	A	A	H	T	T	A	A	A	A	T	A	H	A	A	A	H	A	A	A
JAX00470902	19	12701263	0	T	C	T	T	T	T	T	T	C	T	T	T	T	T	T	T	T	T	T	T	T	H	T	T	T	T	T	T	T	T	C	C	T	T	T	T	C	T	T	T	T	T	H	T	T	T
JAX00470904	19	12708159	0	A	G	A	A	A	A	A	A	A	G	A	A	A	A	G	A	A	A	A	A	A	A	A	A	A	A	A	A	A	H	A	A	A	A	A	A	A	A	A	G	A	A	A	A	A	A
JAX00086993	19	12712936	0	G	A	G	G	G	G	G	A	A	G	G	A	A	G	G	G	H	G	G	G	G	A	G	G	H	G	G	G	G	H	A	A	G	G	G	G	A	G	H	G	G	G	H	G	G	G
JAX00470906	19	12716771	1	A	G	A	A	A	A	A	G	G	A	A	G	G	A	A	A	H	A	A	A	A	G	A	A	H	A	A	A	A	H	G	G	A	A	A	A	G	A	H	A	A	A	H	A	A	A
JAX00470908	19	12725728	0	A	G	A	A	A	A	A	G	G	A	H	G	G	A	A	A	H	A	A	A	A	G	A	A	H	A	A	A	A	H	G	G	A	A	A	A	G	A	H	A	A	A	H	A	A	A
JAX00470912	19	12748799	0	A	G	A	A	A	A	A	G	A	A	A	G	G	A	A	A	H	A	A	A	A	H	A	A	H	A	A	A	A	H	A	A	A	A	A	A	A	A	H	A	A	A	A	A	A	A
JAX00086996	19	12749057	0	C	T	C	C	C	C	C	T	T	T	C	T	T	C	T	C	H	C	C	C	C	T	C	C	H	C	C	C	C	T	T	T	C	C	C	C	T	C	H	T	C	C	H	C	C	C
JAX00470919	19	12751493	1	T	C	T	T	T	T	T	C	T	C	T	C	C	T	C	T	H	T	T	T	T	H	T	T	H	T	T	T	T	C	T	T	T	T	T	T	T	T	H	C	T	T	T	T	T	T
JAX00470921	19	12753460	0	G	A	G	G	G	G	G	A	G	A	G	A	A	G	A	G	H	G	G	G	G	H	G	G	H	G	G	G	G	A	G	G	G	G	G	G	G	G	H	A	G	G	G	G	G	G
JAX00470922	19	12753630	1	T	G	T	T	T	T	T	T	G	T	T	T	T	T	T	T	T	T	T	T	T	H	T	T	T	T	T	T	T	T	G	G	T	T	T	T	G	T	T	T	T	T	H	T	T	T
JAX00470924	19	12756101	0	T	C	T	T	T	T	T	C	T	T	T	C	C	T	T	T	H	T	T	T	T	H	T	T	H	T	T	T	T	H	T	T	T	T	T	T	T	T	H	T	T	T	T	T	T	T
JAX00470928	19	12770105	1	T	A	T	T	T	T	T	T	A	T	T	T	T	T	T	T	T	T	T	T	T	H	T	T	T	T	T	T	T	T	A	A	T	T	T	T	A	T	T	T	T	T	H	T	T	T
JAX00086997	19	12770239	1	G	A	G	G	G	G	G	G	A	G	G	G	G	G	G	G	G	G	G	G	G	H	G	G	G	G	G	G	G	G	A	A	G	G	G	G	A	G	G	G	G	G	H	G	G	G
JAX00470929	19	12770285	0	G	A	G	G	G	G	G	A	A	G	G	A	A	G	G	G	H	G	G	G	G	A	G	G	H	G	G	G	G	H	A	A	G	G	G	G	A	G	H	G	G	G	H	G	G	G
JAX00470930	19	12775699	1	T	C	T	T	T	T	T	C	C	C	T	C	C	T	C	T	H	T	T	T	T	C	T	T	H	T	T	T	T	C	C	C	T	T	T	T	C	T	H	C	T	T	H	T	T	T
JAX00470931	19	12775713	1	T	C	T	T	T	T	T	C	C	C	T	C	C	T	C	T	H	T	T	T	T	C	T	T	H	T	T	T	T	C	C	C	T	T	T	T	C	T	H	C	T	T	H	T	T	T
JAX00086998	19	12779192	1	A	G	A	A	A	A	A	G	G	G	A	G	G	A	G	A	H	A	A	A	A	G	A	A	H	A	A	A	A	G	G	G	A	A	A	A	G	A	H	G	A	A	H	A	A	A
JAX00470932	19	12780365	0	C	T	C	C	C	C	C	T	T	T	C	T	T	C	T	C	H	C	C	C	C	T	C	C	H	C	C	C	C	T	T	T	C	C	C	C	T	C	H	T	C	C	H	C	C	C
JAX00086999	19	12780477	1	G	T	G	G	G	G	G	T	T	T	G	T	T	G	T	G	H	G	G	G	G	T	G	G	H	G	G	G	G	T	T	T	G	G	G	G	T	G	H	T	G	G	H	G	G	G
JAX00470933	19	12780801	0	A	G	A	A	A	A	A	G	G	A	A	G	G	A	A	A	H	A	A	A	A	G	A	A	H	A	A	A	A	H	G	G	A	A	A	A	G	A	H	A	A	A	H	A	A	A
JAX00470934	19	12780912	1	C	T	C	C	C	C	C	C	T	T	C	C	C	C	T	C	C	C	C	C	C	H	C	C	C	C	C	C	C	H	T	T	C	C	C	C	T	C	C	T	C	C	H	C	C	C
JAX00470935	19	12786345	1	C	T	C	C	C	C	C	T	T	C	C	T	T	C	C	C	H	C	C	C	C	T	C	C	H	C	C	C	C	H	T	T	C	C	C	C	T	C	H	C	C	C	H	C	C	C
JAX00470936	19	12800706	1	G	A	G	G	G	G	G	G	A	G	G	G	G	G	G	G	G	G	G	G	G	H	G	G	G	G	G	G	G	G	A	A	G	G	G	G	A	G	G	G	G	G	H	G	G	G
JAX00087000	19	12816595	0	C	T	C	C	C	C	C	C	T	C	C	C	C	C	C	C	C	C	C	C	C	H	C	C	C	C	C	C	C	C	T	T	C	C	C	C	T	C	C	C	C	C	H	C	C	C
JAX00087002	19	12827221	0	C	T	C	C	C	C	C	T	T	C	C	T	T	C	C	C	H	C	C	C	C	T	C	C	H	C	C	C	C	H	T	T	C	C	C	C	T	C	H	C	C	C	H	C	C	C
JAX00470939	19	12828866	0	G	T	G	G	G	G	G	T	T	G	G	T	T	G	G	G	G	G	G	G	G	T	G	G	H	G	G	G	G	G	T	T	G	G	G	G	T	G	H	G	G	G	T	G	G	G
JAX00470943	19	12847623	1	G	A	G	G	G	G	G	A	G	G	G	A	A	G	G	G	H	G	G	G	G	H	G	G	H	G	G	G	G	H	G	G	G	G	G	G	G	G	H	G	G	G	G	G	G	G
JAX00470947	19	12869161	1	C	T	C	C	C	C	C	T	C	C	C	T	T	C	C	C	H	C	C	C	C	H	C	C	H	C	C	C	C	H	C	C	C	C	C	C	C	C	H	C	C	C	C	C	C	C
JAX00087004	19	12869578	0	T	C	C	T	T	C	T	C	C	C	H	C	C	T	C	T	H	C	H	C	H	C	C	T	H	C	H	T	H	C	C	C	C	T	C	C	C	T	H	C	C	T	H	T	H	T
JAX00087005	19	12869814	1	G	A	A	G	G	A	G	A	G	G	G	A	A	G	G	G	H	A	G	A	H	H	A	G	H	A	H	G	H	H	G	G	A	G	A	A	G	G	H	G	A	G	G	G	H	G
JAX00470948	19	12869908	0	C	G	G	C	C	G	C	C	C	C	C	C	C	C	C	C	C	H	C	G	H	C	G	C	C	G	H	C	H	C	C	C	G	C	G	G	C	C	C	C	G	C	C	C	H	C
JAX00470950	19	12880236	0	C	A	A	C	C	A	C	C	C	C	C	C	C	C	C	C	C	A	C	A	H	C	A	C	C	A	H	C	H	C	C	C	A	C	A	A	C	C	C	C	A	C	C	C	H	C
JAX00470951	19	12880614	0	G	A	G	G	G	G	G	A	A	A	G	A	A	G	A	G	H	G	G	G	G	A	G	G	H	G	G	G	G	A	A	A	H	G	G	G	A	G	H	A	G	G	H	G	G	G
JAX00470953	19	12881107	1	G	A	A	G	G	A	G	A	A	A	G	A	A	G	A	G	H	A	G	A	H	A	A	G	H	A	H	G	H	A	A	A	A	G	A	A	A	G	H	A	A	G	H	G	H	G
JAX00470954	19	12883648	1	G	A	A	G	G	A	G	G	G	G	G	G	G	G	G	G	G	A	G	A	H	G	A	G	G	A	H	G	H	G	G	G	A	G	A	A	G	G	G	G	A	G	G	G	H	G
JAX00470955	19	12884130	1	T	C	T	T	T	T	T	T	C	T	T	T	T	T	T	T	T	T	T	T	T	H	T	T	T	T	T	T	T	T	C	C	T	T	T	T	C	T	T	T	T	T	H	T	T	T
JAX00214367	19	12884679	0	T	C	T	T	T	T	T	C	C	T	T	C	C	T	T	T	T	T	T	T	T	C	T	T	H	T	T	T	T	C	C	C	T	T	T	T	C	T	H	T	T	T	H	T	T	T
JAX00214368	19	12884737	0	T	C	T	T	T	T	T	T	C	T	T	T	T	T	T	T	T	T	T	T	T	H	T	T	T	T	T	T	T	T	C	C	T	T	T	T	C	T	T	T	T	T	H	T	T	T
JAX00470959	19	12886349	0	C	T	C	C	C	C	C	C	C	T	C	C	C	C	T	C	C	C	C	C	C	C	C	C	C	C	C	C	C	H	C	C	C	C	C	C	C	C	C	T	C	C	C	C	C	C
JAX00470961	19	12898751	0	G	A	G	G	G	G	G	A	A	G	G	A	A	G	G	G	H	G	G	G	G	A	G	G	H	G	G	G	G	H	A	A	G	G	G	G	A	G	H	G	G	G	H	G	G	G
JAX00470963	19	12899064	0	T	C	T	T	T	T	T	C	C	T	T	C	C	T	T	T	H	T	T	T	T	C	T	T	H	T	T	T	T	H	C	C	T	T	T	T	C	T	H	T	T	T	H	T	T	T
JAX00087006	19	12899266	0	A	G	G	A	A	G	A	G	G	G	A	G	G	A	G	A	A	G	A	G	H	G	G	A	H	G	H	A	H	G	G	G	G	A	G	G	G	A	H	G	G	A	A	A	H	A
JAX00087007	19	12899479	0	C	T	T	C	C	T	C	C	T	T	C	C	C	C	T	C	C	T	C	T	H	H	T	C	C	T	H	C	H	H	T	T	T	C	T	T	T	C	C	T	T	C	H	C	H	C
JAX00087008	19	12899691	0	A	G	G	A	A	G	A	G	G	G	A	G	G	A	G	A	G	G	A	G	H	G	G	A	H	G	H	A	H	G	G	G	G	A	G	G	G	A	H	G	G	A	H	A	H	A
JAX00470964	19	12900667	0	A	G	G	A	A	G	A	G	G	G	A	G	G	A	G	A	H	G	A	G	H	G	G	A	H	G	H	A	H	G	G	G	G	A	G	G	G	A	H	G	G	A	H	A	H	A
JAX00470976	19	12947795	1	A	T	A	A	A	A	A	T	T	A	A	T	T	A	A	A	H	A	A	A	A	T	A	A	H	A	A	A	A	H	T	T	A	A	A	A	T	A	H	A	A	A	H	A	A	A
JAX00470978	19	12948193	1	T	C	T	T	T	T	T	T	T	C	T	T	T	T	C	T	T	T	T	T	T	T	T	T	T	T	T	T	T	H	T	T	T	T	T	T	T	T	T	C	T	T	T	T	T	T
JAX00470981	19	12951914	1	C	G	C	C	C	C	C	G	C	C	C	G	G	C	C	C	H	C	C	C	C	H	C	C	H	C	C	C	C	H	C	C	C	C	C	C	C	C	H	C	C	C	C	C	C	C
JAX00470982	19	12951958	1	T	C	T	T	T	T	T	C	T	T	T	C	C	T	T	T	H	T	T	T	T	H	T	T	H	T	T	T	T	H	T	T	T	T	T	T	T	T	H	T	T	T	T	T	T	T
JAX00214369	19	12967738	1	C	T	C	C	C	C	C	T	C	C	C	T	T	C	C	C	H	C	C	C	C	H	C	C	H	C	C	C	C	H	C	C	C	C	C	C	C	C	H	C	C	C	C	C	C	C
JAX00214370	19	12967791	0	A	C	A	A	A	A	A	C	A	A	A	C	C	A	A	A	C	A	A	A	A	H	A	A	H	A	A	A	A	H	A	A	A	A	A	A	A	A	H	A	A	A	A	A	A	A
JAX00087014	19	12983802	0	G	A	G	G	G	G	G	A	A	G	G	A	A	G	G	G	H	G	G	G	G	A	G	G	H	G	G	G	G	G	A	A	G	G	G	G	A	G	H	G	G	G	H	G	G	G
JAX00470983	19	12996179	1	A	G	A	A	A	A	A	G	A	A	A	G	G	A	A	A	H	A	A	A	A	H	A	A	H	A	A	A	A	H	A	A	A	A	A	A	A	A	H	A	A	A	A	A	A	A
JAX00470984	19	12997835	0	G	T	G	G	G	G	G	G	T	G	H	G	G	G	G	G	G	G	G	G	G	G	G	G	G	G	G	G	G	G	T	T	G	G	G	G	T	G	G	G	G	G	H	G	G	G
JAX00470985	19	13000919	0	C	T	C	C	C	C	C	T	C	C	C	T	T	C	H	C	H	C	C	C	C	H	C	C	H	C	C	H	C	H	C	C	C	C	C	C	C	C	C	C	C	C	C	C	C	C
JAX00087015	19	13005119	0	T	C	T	T	T	T	T	T	C	T	T	T	T	T	T	T	T	T	T	T	T	C	T	T	T	T	T	T	T	T	C	C	T	T	T	T	C	T	T	T	T	T	H	T	T	T
JAX00087017	19	13019070	0	G	A	G	G	G	G	G	A	G	G	G	A	A	G	G	G	H	G	G	G	G	G	G	G	G	G	G	G	G	G	G	G	G	G	G	G	G	G	G	G	G	G	G	G	G	G
JAX00470988	19	13021013	0	A	C	A	A	A	A	A	C	C	C	A	C	C	A	C	A	A	A	A	A	A	C	A	A	A	A	A	A	A	C	H	C	A	A	A	A	C	A	A	C	A	A	H	A	A	A
JAX00470990	19	13022789	1	C	T	C	C	C	C	C	C	T	C	C	C	C	C	C	C	C	C	C	C	C	H	C	C	C	C	C	C	C	C	H	T	C	C	C	C	T	C	C	C	C	C	H	C	C	C
JAX00470992	19	13046234	0	C	T	C	C	C	C	C	C	T	C	C	C	C	C	C	C	C	C	C	C	C	H	C	C	C	C	C	C	C	C	H	T	C	C	C	C	T	C	C	C	C	C	H	C	C	C
JAX00087018	19	13063824	1	G	T	G	G	G	G	G	G	T	G	G	G	G	G	G	G	G	G	G	G	G	H	G	G	G	G	G	G	G	G	H	T	G	G	G	G	T	G	G	G	G	G	H	G	G	G
JAX00087020	19	13071404	1	T	C	T	T	T	T	T	C	C	C	T	C	C	T	C	T	H	T	T	T	T	C	T	T	H	T	T	T	T	C	H	C	T	T	T	T	C	T	H	C	T	T	H	T	T	T
JAX00470995	19	13085683	0	G	A	G	G	G	G	G	A	G	G	G	A	A	G	G	G	H	G	G	G	G	H	G	G	H	G	G	G	G	H	G	G	G	G	G	G	G	G	H	G	G	G	G	G	G	G
JAX00214374	19	13086564	0	C	T	C	C	C	C	C	T	T	C	C	T	T	C	C	C	H	C	C	C	C	T	C	C	H	C	C	C	C	H	H	T	C	C	C	C	T	C	H	C	C	C	H	C	C	C
JAX00470997	19	13094659	1	C	T	C	C	C	C	C	C	C	T	C	C	C	C	T	C	C	C	C	C	C	C	C	C	C	C	C	C	C	H	C	C	C	C	C	C	C	C	C	T	C	C	C	C	C	C
JAX00471002	19	13138890	0	G	A	G	G	G	G	G	A	A	G	G	A	A	G	G	G	H	G	G	G	G	A	G	G	H	G	G	G	G	H	H	A	G	G	G	G	A	G	H	G	G	G	H	G	G	H
JAX00471006	19	13146177	0	A	C	A	A	A	A	A	A	C	A	A	A	A	A	A	A	A	A	A	A	A	H	A	A	A	A	A	A	A	A	H	C	A	A	A	A	C	A	A	A	A	A	H	A	A	A
JAX00471008	19	13173595	1	G	A	G	G	G	G	G	A	G	G	G	A	A	G	G	G	H	G	G	G	G	H	G	G	H	G	G	G	G	H	G	G	G	G	G	G	G	G	H	G	G	G	G	G	G	G
JAX00471011	19	13175964	0	G	A	G	G	G	G	G	G	A	G	G	G	G	G	G	G	G	G	G	G	G	H	G	G	G	G	G	G	G	G	H	A	G	G	G	G	A	G	G	G	G	G	H	G	G	G
JAX00087029	19	13176016	0	A	G	A	A	A	A	A	A	G	A	A	A	A	A	A	A	A	A	A	A	A	H	A	A	A	A	A	A	A	A	H	G	A	A	A	A	G	A	A	A	A	A	H	A	A	A
JAX00087030	19	13212390	1	T	C	T	T	T	T	T	C	C	C	T	C	C	T	C	T	H	T	T	T	T	C	T	T	H	T	T	T	T	C	H	C	T	T	T	T	C	T	H	C	T	T	H	T	T	T
JAX00471014	19	13213654	1	G	A	G	G	G	G	G	A	G	G	G	A	A	G	G	G	H	G	G	G	G	H	G	G	H	G	G	G	G	H	G	G	G	G	G	G	G	G	H	G	G	G	G	G	G	G
JAX00471015	19	13223658	0	C	T	C	C	C	C	C	C	C	T	C	C	C	C	T	C	C	C	C	C	C	C	C	C	C	C	C	C	C	C	C	C	C	C	C	C	C	C	C	T	C	C	C	C	C	C
JAX00471016	19	13223960	1	A	G	A	A	A	A	A	A	A	G	A	A	A	A	G	A	A	A	A	A	A	A	A	A	A	A	A	A	A	H	A	A	A	A	A	A	A	A	A	G	A	A	A	A	A	A
JAX00087032	19	13231774	1	G	A	G	G	G	G	G	A	A	G	G	A	A	G	G	G	H	G	G	G	G	A	G	G	H	G	G	G	G	H	H	A	G	G	G	G	A	G	H	G	G	G	H	G	G	G
JAX00471025	19	13284395	0	G	A	G	G	G	G	G	A	G	G	G	A	A	G	G	G	H	G	G	G	G	H	G	G	H	G	G	G	G	H	G	G	G	G	G	G	G	G	H	G	G	G	G	G	G	G
JAX00471027	19	13284733	0	C	G	C	C	C	C	C	G	G	G	C	G	G	C	G	C	H	C	C	C	C	G	C	C	H	C	C	C	C	G	H	G	C	C	C	C	G	C	H	G	C	C	H	C	C	C
JAX00471028	19	13284803	1	T	A	T	T	T	T	T	A	A	T	T	A	A	T	T	T	H	T	T	T	T	A	T	T	H	T	T	T	T	H	H	A	T	T	T	T	A	T	H	T	T	T	H	T	T	T
JAX00214380	19	13287163	1	A	G	A	A	A	A	A	A	G	A	A	A	A	A	A	A	A	A	A	A	A	H	A	A	A	A	A	A	A	A	H	G	A	A	A	A	G	A	A	A	A	A	H	A	A	A
JAX00471029	19	13288363	1	C	T	C	C	C	C	C	C	T	C	C	C	C	C	C	C	C	C	C	C	C	H	C	C	C	C	C	C	C	C	H	T	C	C	C	C	T	C	C	C	C	C	H	C	C	C
JAX00471033	19	13301139	0	G	A	G	G	G	G	G	A	G	G	G	A	A	G	G	G	H	G	G	G	G	H	G	G	H	G	G	G	G	A	G	G	G	G	G	G	G	G	H	G	G	G	G	G	G	G
JAX00471034	19	13301155	0	C	T	C	C	C	C	C	C	C	T	C	C	C	C	T	C	C	C	C	C	C	C	C	C	C	C	C	C	C	T	C	C	C	C	C	C	C	C	C	T	C	C	C	C	C	C
JAX00087037	19	13301187	1	A	T	A	A	A	A	A	T	T	T	A	T	T	A	T	A	H	A	A	A	A	T	A	A	H	A	A	A	A	T	H	T	A	A	A	A	T	A	H	T	A	A	H	A	A	A
JAX00471036	19	13301843	1	G	A	G	G	G	G	G	A	G	G	G	A	A	G	G	G	H	G	G	G	G	H	G	G	H	G	G	G	G	H	G	G	G	G	G	G	G	G	H	G	G	G	G	G	G	G
JAX00471040	19	13368263	1	T	C	T	T	T	T	T	C	T	T	T	C	C	T	T	T	H	T	T	T	T	H	T	T	H	T	T	T	T	H	T	T	T	T	T	T	T	T	H	T	T	T	T	T	T	T
JAX00471041	19	13380592	1	G	A	G	G	G	G	G	G	A	G	G	G	G	G	G	G	G	G	G	G	G	H	G	G	G	G	G	G	G	G	H	A	G	G	G	G	A	G	G	G	G	G	H	G	G	G
JAX00087042	19	13392496	0	T	C	T	T	T	T	T	C	C	T	T	C	C	T	T	T	H	T	T	T	T	C	T	T	H	T	T	T	T	H	H	C	T	T	T	T	C	T	H	T	T	T	H	T	T	T
JAX00471043	19	13405470	1	T	A	T	T	T	T	T	T	A	T	T	T	T	T	T	T	T	T	T	T	T	H	T	T	T	T	T	T	T	T	H	A	T	T	T	T	A	T	T	T	T	T	H	T	T	T
JAX00471045	19	13406987	1	A	G	A	A	A	A	A	G	A	A	A	G	G	A	A	A	H	A	A	A	A	H	A	A	H	A	A	A	A	H	A	A	A	A	A	A	A	A	H	A	A	A	A	A	A	A
JAX00471046	19	13407048	0	T	C	T	T	T	T	T	C	C	T	T	C	C	T	T	T	H	T	T	T	T	C	T	T	H	T	T	T	T	H	H	C	T	T	T	T	C	T	H	T	T	T	H	T	T	T
JAX00087044	19	13409144	0	T	C	T	T	T	T	T	C	C	C	T	C	C	T	C	T	H	T	T	T	T	C	T	T	H	T	T	T	T	C	H	C	T	T	T	T	C	T	H	C	T	T	H	T	T	T
JAX00471047	19	13414567	1	G	A	G	G	G	G	G	A	G	G	G	A	A	G	G	G	H	G	G	G	G	H	G	G	H	G	G	G	G	H	G	G	G	G	G	G	G	G	H	G	G	G	G	G	G	G
JAX00087046	19	13437025	0	T	C	T	T	T	T	T	C	C	T	T	C	C	T	T	T	H	T	T	T	T	C	T	T	C	T	T	T	T	H	H	C	T	T	T	T	C	T	H	T	T	T	H	T	T	T
JAX00471048	19	13441691	0	A	T	A	A	A	A	A	T	T	A	A	T	T	A	A	A	H	A	A	A	A	T	A	A	H	A	A	A	A	H	H	T	A	A	A	A	T	A	H	A	A	A	H	A	A	A
JAX00471049	19	13445833	1	G	A	G	G	G	G	G	A	G	G	G	A	A	G	G	G	H	G	G	G	G	H	G	G	H	G	G	G	G	H	G	G	G	G	G	G	G	G	H	G	G	G	G	G	G	G
JAX00471052	19	13476501	1	C	A	C	C	C	C	C	C	A	C	C	C	C	C	C	C	C	C	C	C	C	H	C	C	C	C	C	C	C	C	H	A	C	C	C	C	A	C	C	C	C	C	H	C	C	C
JAX00471053	19	13478005	0	A	G	A	A	A	A	A	G	G	A	H	G	G	A	A	A	H	A	H	A	A	G	A	A	H	A	A	A	A	H	H	G	A	A	A	A	G	A	H	A	A	A	H	A	A	A
JAX00471057	19	13501272	1	T	C	T	T	T	T	T	T	C	T	T	T	T	T	T	T	T	T	T	T	T	H	T	T	T	T	T	T	T	T	H	C	T	T	T	T	C	T	T	T	T	T	H	T	T	T
JAX00087050	19	13507153	0	C	T	C	C	C	C	C	T	T	C	C	T	T	C	C	C	H	C	C	C	C	T	C	C	H	C	C	C	C	H	H	T	C	C	C	C	T	C	H	C	C	C	H	C	C	C
JAX00087051	19	13508279	1	T	C	T	T	T	T	T	C	C	C	T	C	C	T	C	T	H	T	T	T	T	C	T	T	H	T	T	T	T	C	H	C	T	T	T	T	C	T	H	C	T	T	H	T	T	T
JAX00471064	19	13529031	0	T	C	T	T	T	T	T	C	C	T	H	C	C	T	T	T	H	T	T	T	T	C	T	T	H	T	T	T	T	H	H	C	T	T	T	T	C	T	H	T	T	T	H	T	T	T
JAX00471065	19	13529117	0	G	A	G	G	G	G	G	G	G	A	G	G	G	G	A	G	G	G	G	G	G	G	G	G	G	G	G	G	G	H	G	G	G	G	G	G	G	G	G	A	G	G	G	G	G	G
JAX00471068	19	13566252	1	A	G	A	A	A	A	A	G	G	A	A	G	G	A	A	A	H	A	A	A	A	G	A	A	H	A	A	A	A	H	H	G	A	A	A	A	G	A	H	A	A	A	H	A	A	A
JAX00471069	19	13568880	1	A	G	A	A	A	A	A	A	G	A	A	A	A	A	A	A	A	A	A	A	A	H	A	A	A	A	A	A	A	A	H	G	A	A	A	A	G	A	A	A	A	A	H	A	A	A
JAX00471070	19	13569705	1	G	T	G	G	G	G	G	T	G	G	G	T	T	G	G	G	H	G	G	G	G	H	G	G	H	G	G	G	G	H	G	G	G	G	G	G	G	G	H	G	G	G	G	G	G	G
JAX00471075	19	13596587	1	T	A	T	T	T	T	T	A	A	T	T	A	A	T	T	T	H	T	T	T	T	A	T	T	H	T	T	T	T	H	H	A	T	T	T	T	A	T	H	T	T	T	H	T	T	T
JAX00471080	19	13601409	0	C	G	C	C	C	C	C	G	C	C	C	G	G	C	C	C	C	C	C	C	C	H	C	C	H	C	C	C	C	H	C	C	C	C	C	C	C	C	H	C	C	C	C	C	C	C
JAX00471085	19	13620710	0	A	G	A	A	A	A	A	A	A	G	A	A	A	A	G	A	A	A	A	A	A	A	A	A	A	A	A	A	A	H	A	A	A	A	A	A	A	A	A	G	A	A	A	A	A	A
JAX00087062	19	13657490	0	T	C	T	T	T	T	T	C	C	C	T	C	C	T	C	T	H	T	T	T	T	C	T	T	H	T	T	T	T	C	H	C	T	T	T	T	C	T	H	C	T	T	H	T	T	T
JAX00471087	19	13662552	0	T	C	T	T	T	T	T	C	C	T	T	C	C	T	T	T	H	T	T	T	T	C	T	T	H	T	T	T	T	T	H	C	T	T	T	T	C	T	H	T	T	T	H	T	T	T
JAX00471089	19	13687471	1	G	T	G	G	G	G	G	G	T	G	G	G	G	G	G	G	G	G	G	G	G	H	G	G	G	G	G	G	G	G	H	T	G	G	G	G	T	G	G	G	G	G	H	G	G	G
JAX00087065	19	13701467	1	T	A	T	T	T	T	T	A	A	A	T	A	A	T	A	T	H	T	T	T	T	A	T	T	H	T	T	T	T	A	H	A	T	T	T	T	A	T	H	A	T	T	H	T	T	T
JAX00471095	19	13702704	1	A	C	A	A	A	A	A	C	C	A	A	C	C	A	A	A	H	A	A	A	A	C	A	A	H	A	A	A	A	H	H	C	A	A	A	A	C	A	H	A	A	A	H	A	A	A
JAX00087068	19	13720546	0	G	A	G	G	G	G	G	A	G	G	G	A	A	G	G	G	H	G	G	G	G	H	G	G	H	G	G	G	G	H	G	G	G	G	G	G	G	G	H	G	G	G	G	G	G	G
JAX00087069	19	13720813	1	C	T	C	C	C	C	C	T	C	C	C	T	T	C	C	C	H	C	C	C	C	H	C	C	H	C	C	C	C	H	C	C	C	C	C	C	C	C	H	C	C	C	C	C	C	C
JAX00471101	19	13772396	1	T	C	T	T	T	T	T	C	T	T	T	C	C	T	T	T	H	T	T	T	T	H	T	T	H	T	T	T	T	H	T	T	T	T	T	T	T	T	H	T	T	T	T	T	T	T
JAX00214390	19	13801369	0	T	C	T	T	T	T	T	C	T	T	T	C	C	T	T	T	T	T	T	T	T	H	T	T	H	T	T	T	T	H	T	T	T	T	T	T	T	T	T	T	T	T	T	T	T	T
JAX00471105	19	13803206	1	T	C	T	T	T	T	T	C	T	C	T	C	C	T	C	T	H	T	T	T	T	H	T	T	H	T	T	T	T	C	T	T	T	T	T	T	T	T	H	C	T	T	T	T	T	T
JAX00471106	19	13806620	0	A	C	A	A	A	A	A	C	A	A	A	C	C	A	A	A	H	A	A	A	A	H	A	A	H	A	A	A	A	H	A	A	A	A	A	A	A	A	H	A	A	A	A	A	A	A
JAX00471108	19	13818478	0	A	C	A	A	A	A	A	C	A	C	A	C	C	A	C	A	C	A	A	A	A	H	A	A	H	A	A	A	A	C	A	A	A	A	A	A	A	A	C	C	A	A	A	A	A	A
JAX00471110	19	13831367	1	G	A	G	G	G	G	G	A	A	G	G	A	A	G	G	G	H	G	G	G	G	A	G	G	H	G	G	G	G	H	H	A	G	G	G	G	A	G	H	G	G	G	H	G	G	G
JAX00471111	19	13831433	0	T	C	T	T	T	T	T	C	C	T	T	C	C	T	T	T	H	T	T	T	T	C	T	T	H	T	T	T	T	H	H	C	T	T	T	T	C	T	H	T	T	T	H	T	T	T
JAX00087075	19	13832007	1	C	T	C	C	C	C	C	T	T	C	C	T	T	C	C	C	H	C	C	C	C	T	C	C	H	C	C	C	C	H	H	T	C	C	C	C	T	C	H	C	C	C	H	C	C	C
JAX00471114	19	13833565	1	C	T	C	C	C	C	C	C	C	T	C	C	C	C	T	C	C	C	C	C	C	C	C	C	C	C	C	C	C	H	C	C	C	C	C	C	C	C	C	T	C	C	C	C	C	C
JAX00471115	19	13834176	1	C	A	C	C	C	C	C	C	A	C	C	C	C	C	C	C	C	C	C	C	C	H	C	C	C	C	C	C	C	C	H	A	C	C	C	C	A	C	C	C	C	C	H	C	C	C
JAX00471116	19	13835869	0	A	C	A	A	A	A	A	C	A	A	A	C	C	A	A	A	A	A	A	A	A	A	A	A	A	A	A	A	A	A	A	A	A	A	A	A	A	A	A	A	A	A	A	A	A	A
JAX00471117	19	13835889	1	G	A	G	G	G	G	G	G	A	G	G	G	G	G	G	G	G	G	G	G	G	H	G	G	G	G	G	G	G	G	H	A	G	G	G	G	A	G	G	G	G	G	H	G	G	G
JAX00471118	19	13845408	1	A	T	A	A	A	A	A	T	T	T	A	T	T	A	T	A	H	A	A	A	A	T	A	A	H	A	A	A	A	T	H	T	A	A	A	A	T	A	H	T	A	A	H	A	A	A
JAX00471119	19	13846041	1	G	A	G	G	G	G	G	A	G	G	G	A	A	G	G	G	H	G	G	G	G	H	G	G	H	G	G	G	G	H	G	G	G	G	G	G	G	G	H	G	G	G	G	G	G	G
JAX00471120	19	13846090	0	G	A	G	G	G	G	G	G	A	G	G	G	G	G	G	G	G	G	G	G	G	H	G	G	G	G	G	G	G	G	H	A	G	G	G	G	A	G	G	G	G	G	H	G	G	G
JAX00471122	19	13846360	1	A	C	A	A	A	A	A	C	C	A	A	C	C	A	A	A	H	A	A	A	A	C	A	A	H	A	A	A	A	H	H	C	A	A	A	A	C	A	H	A	A	A	H	A	A	A
JAX00087076	19	13851465	1	T	A	T	T	T	T	T	T	A	A	T	T	T	T	A	T	T	T	T	T	T	H	T	T	T	T	T	T	T	H	H	A	T	T	T	T	A	T	T	A	T	T	H	T	T	T
JAX00471123	19	13864875	1	A	G	A	A	A	A	A	G	G	G	A	G	G	A	G	A	H	A	A	A	A	G	A	A	H	A	A	A	A	G	H	G	A	A	A	A	G	A	H	G	A	A	H	A	A	A
JAX00087078	19	13865542	0	C	T	C	C	C	C	C	C	T	T	C	C	C	C	T	C	C	C	C	C	C	T	C	C	C	C	C	C	C	H	H	T	C	C	C	C	T	C	C	T	C	C	H	C	C	C
JAX00471124	19	13870956	0	T	A	T	T	T	T	T	A	A	T	T	A	A	T	T	T	H	T	T	T	T	A	T	T	H	T	T	T	T	H	H	A	T	T	T	T	A	T	H	T	T	T	H	T	T	T
JAX00087079	19	13890580	0	A	G	A	A	A	A	A	G	G	G	A	G	G	A	G	A	H	A	A	A	A	G	A	A	H	A	A	A	A	G	H	G	A	A	A	A	G	A	H	G	A	A	H	A	A	A
JAX00471133	19	13895712	1	C	T	C	C	C	C	C	T	T	C	C	T	T	C	C	C	H	C	C	C	C	T	C	C	H	C	C	C	C	H	H	T	C	C	C	C	T	C	H	C	C	C	H	C	C	C
JAX00471134	19	13896880	0	G	T	G	G	G	G	G	T	T	G	G	T	T	G	G	G	H	G	G	G	G	T	G	G	H	G	G	G	G	H	H	T	G	G	G	G	T	G	H	G	G	G	H	G	G	G
JAX00471136	19	13897864	1	G	A	G	G	G	G	G	A	G	G	G	A	A	G	G	G	H	G	G	G	G	H	G	G	H	G	G	G	G	H	G	G	G	G	G	G	G	G	H	G	G	G	G	G	G	G
JAX00087081	19	13900842	1	T	C	T	T	T	T	T	T	C	T	T	T	T	T	T	T	T	T	T	T	T	H	T	T	T	T	T	T	T	T	H	C	T	T	T	T	C	T	T	T	T	T	H	T	T	T
JAX00471137	19	13913179	1	C	T	C	C	C	C	C	C	T	C	C	C	C	C	C	C	C	C	C	C	C	H	C	C	C	C	C	C	C	C	H	T	C	C	C	C	T	C	C	C	C	C	H	C	C	C
JAX00471139	19	13917429	1	A	C	A	A	A	A	A	C	C	A	A	C	C	A	A	A	H	A	A	A	A	C	A	A	H	A	A	A	A	H	H	C	A	A	A	A	C	A	H	A	A	A	H	A	A	A
JAX00471143	19	13956894	0	G	A	G	G	G	G	G	A	G	G	G	A	A	G	G	G	H	G	G	G	G	H	G	G	H	G	G	G	G	A	G	G	G	G	G	G	G	G	H	G	G	G	G	G	G	G
JAX00471144	19	13957041	1	T	G	T	T	T	T	T	G	G	T	T	G	G	T	T	T	H	T	T	T	T	G	T	T	H	T	T	T	T	H	H	G	T	T	T	T	G	T	H	T	T	T	H	T	T	T
JAX00471145	19	13964468	0	A	C	A	A	A	A	A	C	A	C	A	C	C	A	C	A	H	A	A	A	A	H	A	A	H	A	A	A	A	C	A	A	A	A	A	A	A	A	H	C	A	A	A	A	A	A
JAX00087085	19	13975696	0	A	T	A	A	A	A	A	T	T	T	A	T	T	A	T	A	H	A	A	A	A	T	A	A	H	A	A	A	A	T	H	T	A	A	A	A	T	A	H	T	A	A	H	A	A	A
JAX00214393	19	13980384	0	A	G	A	A	A	A	A	G	G	G	A	G	G	A	G	A	A	A	A	A	A	G	A	A	A	A	A	A	A	G	H	G	A	A	A	A	G	A	A	G	A	A	H	A	A	A
JAX00471153	19	13983396	0	G	A	G	G	G	G	G	G	G	A	G	G	G	G	A	G	G	G	G	G	G	G	G	G	G	G	G	G	G	H	G	G	G	G	G	G	G	G	G	A	G	G	G	G	G	G
JAX00471157	19	14001384	0	T	A	T	T	T	T	T	T	A	T	T	T	T	T	T	T	T	H	H	T	T	H	T	T	T	T	T	T	T	T	H	A	T	T	T	T	A	T	T	T	T	T	H	T	H	T
JAX00087088	19	14008604	0	T	A	T	T	T	T	T	A	A	T	T	A	A	T	T	T	H	T	T	T	T	A	T	T	H	T	T	T	T	H	H	A	T	T	T	T	A	T	H	T	T	T	H	T	T	T
JAX00471158	19	14049503	0	G	T	G	G	G	G	G	T	T	G	G	T	T	G	G	G	H	G	G	G	G	T	G	G	H	G	G	G	G	H	H	T	G	G	G	G	T	G	H	G	G	G	H	G	G	G
JAX00471159	19	14050064	0	T	A	T	T	T	T	T	T	A	T	T	T	T	T	T	T	T	T	T	T	T	H	T	T	T	T	T	T	T	T	H	A	T	T	T	T	A	T	T	T	T	T	H	T	T	T
JAX00087091	19	14050242	0	T	C	T	T	T	T	T	C	C	C	T	C	C	T	C	T	H	T	T	T	T	C	T	T	H	T	T	T	T	C	H	C	T	T	T	T	C	T	H	C	T	T	H	T	T	T
JAX00087092	19	14058160	1	C	T	C	C	C	C	C	T	T	C	C	T	T	C	C	C	H	C	C	C	C	T	C	C	H	C	C	C	C	H	H	T	C	C	C	C	T	C	H	C	C	C	H	C	C	C
JAX00471169	19	14084828	0	T	C	T	T	T	T	T	C	C	T	T	C	C	T	T	T	H	T	T	T	T	C	T	T	H	T	T	T	T	H	H	C	T	T	T	T	C	T	H	T	T	T	H	T	T	T
JAX00471171	19	14086954	0	G	A	G	G	G	G	G	A	A	G	G	A	A	G	G	G	H	G	G	G	G	A	G	G	H	G	G	G	G	H	H	A	G	G	G	G	A	G	H	G	G	G	H	G	G	G
JAX00471172	19	14096214	0	A	G	A	A	A	A	A	A	G	A	A	A	A	A	A	A	A	A	A	A	A	H	A	A	A	A	A	A	A	A	G	G	A	A	A	A	G	A	A	A	A	A	H	A	A	A
JAX00471173	19	14107038	0	G	A	G	G	G	G	G	G	G	A	G	G	G	G	A	G	G	G	H	G	G	G	G	G	G	G	G	G	G	H	G	G	G	G	G	G	G	G	G	A	G	G	G	G	G	G
JAX00471176	19	14128793	0	T	G	T	T	T	T	T	T	G	G	T	T	T	T	G	T	T	T	T	T	T	H	T	T	T	T	T	T	T	H	H	G	T	T	T	T	G	T	T	G	T	T	H	T	T	T
JAX00471179	19	14155233	1	C	T	C	C	C	C	C	T	T	T	C	T	T	C	T	C	H	C	C	C	C	T	C	C	H	C	C	C	C	T	H	T	C	C	C	C	T	C	H	T	C	C	H	C	C	C
JAX00471180	19	14155509	1	C	T	C	C	C	C	C	C	C	T	C	C	C	C	T	C	C	C	C	C	C	C	C	C	C	C	C	C	C	H	C	C	C	C	C	C	C	C	C	T	C	C	C	C	C	C
JAX00087099	19	14156483	0	C	G	C	C	C	C	C	G	G	G	C	G	G	C	G	C	H	C	C	C	C	G	C	C	H	C	C	C	C	G	H	G	C	C	C	C	G	C	H	G	C	C	H	C	C	C
JAX00471185	19	14161070	0	T	A	T	T	T	T	T	A	A	T	T	A	A	T	T	T	H	T	T	T	T	A	T	T	H	T	T	T	T	H	A	A	T	T	T	T	A	T	H	T	T	T	H	T	T	T
JAX00087101	19	14177674	0	C	T	C	C	C	C	C	T	T	C	C	T	T	C	C	C	H	C	C	C	C	T	C	C	H	C	C	C	C	H	H	T	C	C	C	C	T	C	H	C	C	C	H	C	C	C
JAX00471187	19	14177769	0	A	T	A	A	A	A	A	T	T	A	A	T	T	A	A	A	H	A	A	A	A	T	A	A	H	A	A	A	A	H	A	T	A	A	A	A	T	A	H	A	A	A	H	A	A	A
JAX00471188	19	14183946	1	G	A	G	G	G	G	G	A	G	G	G	A	A	G	G	G	H	G	G	G	G	H	G	G	H	G	G	G	G	H	G	G	G	G	G	G	G	G	H	G	G	G	G	G	G	G
JAX00471190	19	14184567	0	C	T	C	C	C	C	C	T	C	C	C	T	T	C	C	C	H	C	C	C	C	H	C	C	H	C	C	H	C	H	C	C	C	C	C	C	C	C	H	C	C	C	C	C	C	C
JAX00471191	19	14184908	1	C	T	C	C	C	C	C	T	T	T	C	T	T	C	T	C	H	C	C	C	C	T	C	C	H	C	C	C	C	T	H	T	C	C	C	C	T	C	H	T	C	C	H	C	C	C
JAX00087102	19	14198593	0	T	C	T	T	T	T	T	C	C	C	T	C	C	T	C	T	H	T	T	T	T	C	T	T	H	T	T	T	T	C	H	C	T	T	T	T	C	T	H	C	T	T	C	T	T	T
JAX00087104	19	14218699	0	G	A	G	G	G	G	G	A	G	A	H	A	A	G	A	G	H	G	G	G	G	G	G	G	G	G	G	G	G	A	G	G	G	G	G	G	G	G	H	A	G	G	G	G	G	G
JAX00087105	19	14225253	1	C	G	C	C	C	C	C	C	G	G	C	C	C	C	G	C	C	C	C	C	C	H	C	C	C	C	C	C	C	H	H	G	C	C	C	C	G	C	C	G	C	C	H	C	C	C
JAX00471193	19	14229241	1	G	A	G	G	G	G	G	A	G	A	G	A	A	G	A	G	H	G	G	G	G	H	G	G	H	G	G	G	G	A	G	G	G	G	G	G	G	G	H	A	G	G	G	G	G	G
JAX00471195	19	14229399	0	T	G	T	T	T	T	T	G	G	T	T	G	G	T	T	T	H	T	T	T	T	G	T	T	H	T	T	T	T	H	H	G	T	T	T	T	G	T	H	T	T	T	H	T	T	T
JAX00471197	19	14229668	0	G	A	G	G	G	G	G	A	G	G	G	A	A	G	G	G	H	G	G	G	G	H	G	G	H	G	G	G	G	H	G	G	G	G	G	G	G	G	H	G	G	G	G	G	G	G
JAX00471199	19	14230438	0	A	G	A	A	A	A	A	A	A	G	A	A	A	A	G	A	A	A	A	A	A	A	A	A	A	A	A	A	A	H	A	A	A	A	A	A	A	A	A	G	A	A	A	A	A	A
JAX00471201	19	14230583	0	G	T	G	G	G	G	G	G	G	T	G	G	G	G	T	G	G	G	G	G	G	G	G	G	G	G	G	G	G	H	G	G	G	G	G	G	G	G	G	T	G	G	G	G	G	G
JAX00471203	19	14236552	1	C	G	C	C	C	C	C	C	C	G	C	C	C	C	G	C	C	C	C	C	C	C	C	C	C	C	C	C	C	H	C	C	C	C	C	C	C	C	C	G	C	C	C	C	C	C
JAX00214398	19	14253359	0	A	T	A	A	A	A	A	A	T	T	A	A	A	A	T	A	A	A	A	A	A	H	A	A	A	A	A	A	A	T	H	T	A	A	A	A	T	A	A	T	A	A	H	A	A	A
JAX00471204	19	14259354	1	C	T	C	C	C	C	C	C	T	C	C	C	C	C	C	C	C	C	C	C	C	H	C	C	C	C	C	C	C	C	H	T	C	C	C	C	T	C	C	C	C	C	H	C	C	C
JAX00087107	19	14259794	1	G	A	G	G	G	G	G	A	G	A	G	A	A	G	A	G	H	G	G	G	G	H	G	G	H	G	G	G	G	A	G	G	G	G	G	G	G	G	H	A	G	G	G	G	G	G
JAX00471206	19	14261911	0	T	C	T	T	T	T	T	T	C	T	T	T	T	T	T	T	T	T	T	T	T	H	T	T	T	T	T	T	T	T	H	C	T	T	T	T	C	T	T	T	T	T	H	T	T	T
JAX00471207	19	14262861	0	C	T	C	C	C	C	C	C	T	C	C	C	C	C	C	C	C	C	H	C	C	H	C	C	C	C	C	C	C	C	H	T	C	C	C	C	T	C	C	C	C	C	H	C	C	C
JAX00087108	19	14263651	1	A	C	A	A	A	A	A	A	A	C	A	A	A	A	C	A	A	A	A	A	A	A	A	A	A	A	A	A	A	H	A	A	A	A	A	A	A	A	A	C	A	A	A	A	A	A
JAX00471211	19	14294586	0	C	T	C	C	C	C	C	C	C	T	C	C	C	C	H	C	C	C	C	C	C	C	C	C	C	C	C	C	C	H	C	C	C	C	C	C	C	C	C	T	C	C	C	C	C	C
JAX00087109	19	14301359	0	G	A	G	G	G	G	G	G	G	A	H	G	G	G	A	G	G	G	G	G	G	G	G	G	G	G	G	G	G	H	G	G	G	G	G	G	G	G	G	A	G	G	G	G	G	G
JAX00471215	19	14301645	0	C	T	C	C	C	C	C	T	T	C	C	T	T	C	C	C	H	C	C	C	C	T	C	C	H	C	C	C	C	C	H	T	C	C	C	C	T	C	C	C	C	C	H	C	C	C
JAX00471216	19	14301699	0	C	T	C	C	C	C	C	T	C	C	C	T	T	C	C	C	H	C	C	C	C	H	C	C	H	C	C	C	C	H	C	C	C	C	C	C	C	C	H	C	C	C	C	C	C	C
JAX00471219	19	14302200	1	G	C	G	G	G	G	G	G	C	G	G	G	G	G	G	G	G	G	G	G	G	H	G	G	G	G	G	G	G	G	H	C	G	G	G	G	C	G	G	G	G	G	H	G	G	G
JAX00471220	19	14302230	0	G	T	G	G	G	G	G	G	G	T	G	G	G	G	T	G	G	G	G	G	G	G	G	G	G	G	G	G	G	H	G	G	G	G	G	G	G	G	G	T	G	G	G	G	G	G
JAX00471221	19	14302272	0	C	T	C	C	C	C	C	C	T	C	C	C	C	C	C	C	C	C	C	C	C	H	C	C	C	C	C	C	C	C	H	T	C	C	C	C	T	C	C	C	C	C	H	C	C	C
JAX00471222	19	14302395	1	A	G	A	A	A	A	A	G	G	G	A	G	G	A	G	A	H	A	A	A	A	G	A	A	H	A	A	A	A	G	H	G	A	A	A	A	G	A	H	G	A	A	H	A	A	A
JAX00471223	19	14303401	0	T	A	T	T	T	T	T	T	T	A	T	T	T	T	A	T	T	T	T	T	T	T	T	T	T	T	T	T	T	H	T	T	T	T	T	T	T	T	T	A	T	T	T	T	T	T
JAX00471226	19	14318529	0	C	G	C	C	C	C	C	G	C	C	C	G	G	C	C	C	H	C	C	C	C	H	C	C	H	C	C	C	C	H	C	C	C	C	C	C	C	C	H	C	C	C	C	C	C	C
JAX00087113	19	14351885	0	G	A	G	G	G	G	G	A	A	G	G	A	A	G	G	G	G	G	G	G	G	A	G	G	G	G	G	G	G	H	H	A	G	G	G	G	A	G	G	G	G	G	H	G	G	G
JAX00471231	19	14355674	1	A	C	A	A	A	A	A	C	C	A	A	C	C	A	A	A	H	A	A	A	A	C	A	A	H	A	A	A	A	H	H	C	A	A	A	A	C	A	H	A	A	A	H	A	A	A
JAX00087114	19	14356604	0	T	C	T	T	T	T	T	C	C	C	T	C	C	T	C	T	H	T	T	T	T	C	T	T	H	T	T	T	T	H	H	C	T	T	T	T	C	T	H	C	T	T	H	T	T	T
JAX00471233	19	14364347	1	G	A	G	G	G	G	G	A	A	A	G	A	A	G	A	G	H	G	G	G	G	A	G	G	H	G	G	G	G	A	H	A	G	G	G	G	A	G	H	A	G	G	H	G	G	G
JAX00471234	19	14366447	0	A	G	A	A	A	A	A	A	G	A	A	A	A	A	A	A	A	A	A	A	A	H	A	A	A	A	A	A	A	A	H	G	A	A	A	A	G	A	A	A	A	A	H	A	A	A
JAX00471236	19	14369429	1	C	T	C	C	C	C	C	T	C	C	C	T	T	C	C	C	H	C	C	C	C	H	C	C	H	C	C	C	C	H	C	C	C	C	C	C	C	C	H	C	C	C	C	C	C	C
JAX00087116	19	14386460	0	A	T	A	A	A	A	A	A	A	T	A	A	A	A	T	A	A	A	A	A	A	A	A	A	A	A	A	A	A	H	A	A	A	A	A	A	A	A	A	T	A	A	A	A	A	A
JAX00471238	19	14387224	1	T	A	T	T	T	T	T	T	A	T	T	T	T	T	T	T	T	T	T	T	T	H	T	T	T	T	T	T	T	T	H	A	T	T	T	T	A	T	T	T	T	T	H	T	T	T
JAX00471239	19	14391499	0	C	T	C	C	C	C	C	C	C	T	C	C	C	C	T	C	C	C	C	C	C	C	C	C	C	C	C	C	C	H	C	C	C	C	C	C	C	C	C	T	C	C	C	C	C	C
JAX00471242	19	14400728	1	G	A	G	G	G	G	G	A	G	G	G	A	A	G	G	G	H	G	G	G	G	H	G	G	H	G	G	G	G	H	G	G	G	G	G	G	G	G	H	G	G	G	G	G	G	G
JAX00471244	19	14404596	0	A	G	A	A	A	A	A	G	G	A	A	G	G	A	A	A	H	A	A	A	A	G	A	A	G	A	A	A	A	G	G	G	A	A	A	A	G	A	G	A	A	A	G	A	A	A
JAX00471245	19	14404622	0	A	G	A	A	A	A	A	G	G	A	A	G	G	A	A	A	H	A	A	A	A	G	A	A	H	A	A	A	A	H	H	G	A	A	A	A	G	A	H	A	A	A	H	A	A	A
JAX00471246	19	14407482	1	G	A	G	G	G	G	G	G	A	G	G	G	G	G	G	G	G	G	G	G	G	H	G	G	G	G	G	G	G	G	H	A	G	G	G	G	A	G	G	G	G	G	H	G	G	G
JAX00471247	19	14420855	1	T	C	T	T	T	T	T	T	C	T	T	T	T	T	T	T	T	T	T	T	T	H	T	T	T	T	T	T	T	T	H	C	T	T	T	T	C	T	T	T	T	T	H	T	T	T
JAX00087119	19	14422203	0	A	G	A	A	A	A	A	A	G	A	A	A	A	A	A	A	A	A	A	A	A	A	A	A	A	A	A	A	A	A	A	G	A	A	A	A	G	A	A	A	A	A	H	A	A	A
JAX00471250	19	14426788	1	A	C	A	A	A	A	A	A	A	C	A	A	A	A	C	A	A	A	A	A	A	A	A	A	A	A	A	A	A	H	A	A	A	A	A	A	A	A	A	C	A	A	A	A	A	A
JAX00471251	19	14428466	0	C	T	C	C	C	C	C	C	T	T	C	C	C	C	T	C	C	C	C	C	C	H	C	C	C	C	C	C	C	H	H	T	C	C	C	C	T	C	C	T	C	C	H	C	C	C
JAX00471253	19	14431977	1	C	G	C	C	C	C	C	G	G	C	C	G	G	C	C	C	H	C	C	C	C	G	C	C	H	C	C	C	C	H	H	G	C	C	C	C	G	C	H	C	C	C	H	C	C	C
JAX00087122	19	14451261	1	A	C	A	A	A	A	A	C	C	C	A	C	C	A	C	A	H	A	A	A	A	C	A	A	H	A	A	A	A	C	H	C	A	A	A	A	C	A	H	C	A	A	H	A	A	A
JAX00471255	19	14455862	1	T	G	T	T	T	T	T	G	T	T	T	G	G	T	T	T	H	T	T	T	T	H	T	T	H	T	T	T	T	H	T	T	T	T	T	T	T	T	H	T	T	T	T	T	T	T
JAX00471256	19	14457494	0	A	G	A	A	A	A	A	G	G	A	A	G	G	A	A	A	G	A	A	A	A	G	A	A	G	A	A	A	A	H	G	G	A	A	A	A	G	A	H	A	A	A	H	A	A	A
JAX00471257	19	14457739	1	T	C	T	T	T	T	T	C	C	T	T	C	C	T	T	T	H	T	T	T	T	C	T	T	H	T	T	T	T	H	H	C	T	T	T	T	C	T	H	T	T	T	H	T	T	T
JAX00471258	19	14458281	0	C	T	C	C	C	C	C	T	T	C	C	H	T	C	C	C	C	C	C	C	C	T	C	C	C	C	C	C	C	C	H	T	C	C	C	C	T	C	C	C	C	C	H	C	C	C
JAX00471259	19	14458334	0	T	C	T	T	T	T	T	C	C	T	H	C	C	H	T	T	H	H	H	T	T	C	T	T	H	T	T	T	T	H	H	C	T	T	T	T	C	T	H	T	T	T	H	T	T	T
JAX00471260	19	14462111	1	G	A	G	G	G	G	G	A	G	G	G	A	A	G	G	G	H	G	G	G	G	H	G	G	H	G	G	G	G	H	G	G	G	G	G	G	G	G	H	G	G	G	G	G	G	G
JAX00214401	19	14467071	1	A	C	A	A	A	A	A	C	C	C	A	C	C	A	C	A	H	A	A	A	A	C	A	A	H	A	A	A	A	C	H	C	A	A	A	A	C	A	H	C	A	A	H	A	A	A
JAX00471263	19	14469530	1	C	A	C	C	C	C	C	A	C	C	C	A	A	C	C	C	H	C	C	C	C	H	C	C	H	C	C	C	C	H	C	C	C	C	C	C	C	C	H	C	C	C	C	C	C	C
JAX00471265	19	14471978	0	C	T	C	C	C	C	C	T	T	C	C	T	T	C	C	C	H	C	C	C	C	T	C	C	H	C	C	C	C	H	H	T	C	C	C	C	T	C	H	C	C	C	H	C	C	C
JAX00471267	19	14476555	0	G	A	G	G	G	G	G	A	A	G	G	A	A	G	G	G	H	G	G	G	G	A	G	G	H	G	G	G	G	H	H	A	G	G	G	G	A	G	H	G	G	G	H	G	G	G
JAX00471268	19	14477151	1	T	C	T	T	T	T	T	T	C	T	T	T	C	T	T	T	T	T	T	T	T	H	T	T	T	T	T	T	T	T	H	C	T	T	T	T	C	T	T	T	T	T	H	T	T	T
JAX00471271	19	14479184	0	C	T	C	C	C	C	C	C	C	T	C	C	C	C	T	C	C	C	C	C	C	C	C	C	C	C	C	C	C	C	C	C	C	C	C	C	C	C	C	T	C	C	C	C	C	C
JAX00087124	19	14486676	1	C	T	C	C	C	C	C	T	T	T	C	T	T	C	T	C	H	C	C	C	C	T	C	C	H	C	C	C	C	H	H	T	C	C	C	C	T	C	H	T	C	C	H	C	C	C
JAX00471282	19	14503913	0	C	T	C	C	C	C	C	T	T	C	C	T	T	C	C	C	H	C	C	C	C	T	C	C	H	C	C	C	C	H	H	T	C	C	C	C	T	C	H	C	C	C	H	C	C	C
JAX00471283	19	14504012	1	T	A	T	T	T	T	T	A	A	T	T	A	A	T	T	T	H	T	T	T	T	A	T	T	H	T	T	T	T	H	H	A	T	T	T	T	A	T	H	T	T	T	H	T	T	T
JAX00471284	19	14504340	0	T	G	T	T	T	T	T	G	T	T	T	G	T	T	T	T	H	T	T	T	T	H	T	T	H	T	T	T	T	H	T	T	T	T	T	T	T	T	H	T	T	T	T	T	T	T
JAX00471286	19	14505817	0	T	C	T	T	T	T	T	C	C	T	T	C	C	T	T	T	H	T	T	T	T	C	T	T	H	T	T	T	T	H	H	C	T	T	T	T	C	T	H	T	T	T	H	T	T	T
JAX00087126	19	14506476	1	A	G	A	A	A	A	A	G	G	A	A	G	G	A	A	A	H	A	A	A	A	G	A	A	H	A	A	A	A	H	H	G	A	A	A	A	G	A	H	A	A	A	H	A	A	A
JAX00471287	19	14509220	0	T	C	T	T	T	T	T	C	C	T	T	C	C	T	T	T	H	T	T	T	T	C	T	T	H	T	T	T	T	H	H	C	T	T	T	T	C	T	H	T	T	T	H	T	T	T
JAX00471288	19	14509239	0	C	T	C	C	C	C	C	C	C	T	C	C	C	C	T	C	C	C	C	C	C	C	C	C	C	C	C	C	C	C	C	C	C	C	C	C	C	C	C	T	C	C	C	C	C	C
JAX00087127	19	14524592	0	T	C	T	T	T	T	T	T	C	T	T	T	C	T	T	T	T	T	T	T	T	H	T	T	T	T	T	T	T	T	H	C	T	T	T	T	C	T	T	T	T	T	H	T	T	T
JAX00471291	19	14525524	1	T	G	T	T	T	T	T	G	G	T	T	G	G	T	T	T	H	T	T	T	T	G	T	T	H	T	T	T	T	H	H	G	T	T	T	T	G	T	H	T	T	T	H	T	T	T
JAX00471293	19	14527295	1	T	C	T	T	T	T	T	C	C	T	T	C	C	T	T	T	H	T	T	T	T	C	T	T	H	T	T	T	T	H	H	C	T	T	T	T	C	T	H	T	T	T	H	T	T	T
JAX00471297	19	14547536	0	G	A	G	G	G	G	G	G	A	G	G	G	A	G	G	G	G	G	G	G	G	H	G	G	G	G	G	G	G	G	H	A	G	G	G	G	A	G	G	G	G	G	H	G	G	G
JAX00471299	19	14564224	0	G	A	G	G	G	G	G	G	A	G	G	G	A	G	G	G	G	G	G	G	G	A	G	G	G	G	G	G	G	G	H	A	G	G	G	G	A	G	G	G	G	G	A	G	G	G
JAX00471302	19	14572329	0	G	A	G	G	G	G	G	A	G	G	G	A	G	G	G	G	H	G	G	G	G	H	G	G	H	G	G	G	G	H	G	G	G	G	G	G	G	G	H	G	G	G	G	G	G	G
JAX00471303	19	14574902	0	C	T	C	C	C	C	C	T	C	C	C	T	C	C	C	C	H	C	C	C	C	H	C	C	H	C	C	C	C	H	C	C	C	C	C	C	C	C	H	C	C	C	C	C	C	C
JAX00471304	19	14578303	0	A	G	A	A	A	A	A	G	G	A	A	G	G	A	A	A	H	A	A	A	A	G	A	A	H	A	A	A	A	H	H	G	A	A	A	A	G	A	H	A	A	A	H	A	A	A
JAX00471305	19	14581654	1	C	A	C	C	C	C	C	C	A	C	C	C	A	C	C	C	C	C	C	C	C	H	C	C	C	C	C	C	C	C	H	A	C	C	C	C	A	C	C	C	C	C	H	C	C	C
JAX00471306	19	14582388	0	T	G	T	T	T	T	T	G	T	T	T	G	T	T	T	T	H	T	T	T	T	H	T	T	H	T	T	T	T	H	T	T	T	T	T	T	T	T	H	T	T	T	T	T	T	T
JAX00214406	19	14619914	1	A	G	A	A	A	A	A	G	G	A	A	G	G	A	A	A	H	A	A	A	A	G	A	A	H	A	A	A	A	H	H	G	A	A	A	A	G	A	H	A	A	A	H	A	A	A
JAX00471309	19	14632290	0	C	G	C	C	C	C	C	C	G	C	C	C	G	C	C	C	C	C	C	C	C	H	C	C	C	C	C	C	C	C	H	G	C	C	C	C	G	C	C	C	C	C	H	C	C	C
JAX00471311	19	14633488	1	A	G	A	A	A	A	A	G	A	A	A	G	A	A	A	A	H	A	A	A	A	H	A	A	H	A	A	A	A	H	A	A	A	A	A	A	A	A	H	A	A	A	A	A	A	A
JAX00471315	19	14656598	0	A	G	A	A	A	A	A	G	G	A	A	G	G	A	A	A	H	A	A	A	A	G	A	A	H	A	A	A	A	H	H	G	A	A	A	A	G	A	H	A	A	A	H	A	A	A
JAX00471319	19	14675302	1	C	T	C	C	C	C	C	C	T	C	C	C	T	C	C	C	C	C	C	C	C	H	C	C	C	C	C	C	C	C	H	T	C	C	C	C	T	C	C	C	C	C	H	C	C	C
JAX00471321	19	14677228	1	C	T	C	C	C	C	C	T	C	C	C	T	C	C	C	C	H	C	C	C	C	H	C	C	H	C	C	C	C	H	C	C	C	C	C	C	C	C	H	C	C	C	C	C	C	C
JAX00471324	19	14678471	0	A	C	A	A	A	A	A	C	C	A	A	C	C	A	A	A	H	A	A	A	A	C	A	A	H	A	A	A	A	H	H	C	A	A	A	A	C	A	H	A	A	A	H	A	A	A
JAX00087139	19	14681755	1	G	A	G	G	G	G	G	A	A	A	G	A	A	G	A	G	H	G	G	G	G	A	G	G	H	G	G	G	G	A	H	A	G	G	G	G	A	G	H	A	G	G	H	G	G	G
JAX00471325	19	14714612	1	T	G	T	T	T	T	T	T	G	T	T	T	G	T	T	T	T	T	T	T	T	H	T	T	T	T	T	T	T	T	H	G	T	T	T	T	G	T	T	T	T	T	H	T	T	T
JAX00471326	19	14715379	0	T	C	T	T	T	T	T	C	C	T	T	C	C	T	T	T	H	T	T	T	T	C	T	T	H	T	T	T	T	H	H	C	T	T	T	T	C	T	H	T	T	T	H	T	T	T
JAX00471329	19	14721779	1	G	A	G	G	G	G	G	A	A	G	G	A	A	G	G	G	H	G	G	G	G	A	G	G	H	G	G	G	G	H	H	A	G	G	G	G	A	G	H	G	G	G	H	G	G	G
JAX00471333	19	14723052	0	T	G	T	T	T	T	T	G	G	G	T	G	G	T	G	T	H	T	T	T	T	G	T	T	H	T	T	T	T	G	H	G	T	T	T	T	G	T	H	G	T	T	H	T	T	T
JAX00471334	19	14723467	0	A	T	A	A	A	A	A	A	T	A	H	H	T	A	A	A	A	H	H	A	A	H	A	A	A	A	A	A	A	A	H	T	A	A	A	A	T	A	A	A	A	A	H	A	A	A
JAX00471335	19	14724453	0	A	G	A	A	A	A	A	G	A	A	A	G	A	A	A	A	H	A	A	A	A	H	A	A	H	A	A	A	A	H	A	A	A	A	A	A	A	A	H	A	A	A	A	A	A	A
JAX00471336	19	14725607	1	T	A	T	T	T	T	T	A	A	T	T	A	A	T	T	T	H	T	T	T	T	A	T	T	H	T	T	T	T	H	H	A	T	T	T	T	A	T	H	T	T	T	H	T	T	T
JAX00087142	19	14725863	0	T	C	T	T	T	T	T	C	C	C	T	C	C	T	C	T	H	T	T	T	T	C	T	T	H	T	T	T	T	C	C	C	T	T	T	T	C	T	H	C	T	T	C	T	T	T
JAX00471338	19	14728962	0	C	A	C	C	C	C	C	C	C	A	C	C	C	C	A	C	C	C	C	C	C	C	C	C	C	C	C	C	C	H	C	C	C	C	C	C	C	C	C	A	C	C	C	C	C	C
JAX00087144	19	14747869	0	T	G	T	T	T	T	T	G	G	G	T	G	G	T	G	T	H	T	T	T	T	G	T	T	H	T	T	T	T	G	H	G	T	T	T	T	G	T	H	G	T	T	H	T	T	T
JAX00471344	19	14752124	1	C	A	C	C	C	C	C	C	A	C	C	C	A	C	C	C	C	C	C	C	C	H	C	C	C	C	C	C	C	C	H	A	C	C	C	C	A	C	C	C	C	C	H	C	C	C
JAX00471345	19	14752800	0	G	T	G	G	G	G	G	G	G	T	G	G	G	G	T	G	G	G	G	G	G	G	G	G	G	G	G	G	G	T	G	G	G	G	G	G	G	G	G	T	G	G	G	G	G	G
JAX00471347	19	14759522	1	C	T	C	C	C	C	C	T	T	C	C	T	T	C	C	C	H	C	C	C	C	T	C	C	H	C	C	C	C	C	H	T	C	C	C	C	T	C	H	C	C	C	H	C	C	C
JAX00471348	19	14766780	1	T	G	T	T	T	T	T	G	G	G	T	G	G	T	G	T	H	T	T	T	T	G	T	T	H	T	T	T	T	G	H	G	T	T	T	T	G	T	H	G	T	T	H	T	T	T
JAX00471349	19	14774037	0	C	T	C	C	C	C	C	C	T	C	C	C	T	C	C	C	C	C	C	C	C	H	C	C	C	C	C	C	C	C	H	T	C	C	C	C	T	C	C	C	C	C	H	C	C	C
JAX00471350	19	14774680	1	C	T	C	C	C	C	C	C	C	T	C	C	C	C	T	C	C	C	C	C	C	C	C	C	C	C	C	C	C	T	C	C	C	C	C	C	C	C	C	T	C	C	C	C	C	C
JAX00087145	19	14775931	1	T	C	T	T	T	T	T	C	C	C	T	C	C	T	C	T	H	T	T	T	T	C	T	T	H	T	T	T	T	C	H	C	T	T	T	T	C	T	H	C	T	T	H	T	T	T
JAX00087146	19	14777732	0	T	G	T	T	T	T	T	T	T	G	T	T	T	T	G	T	T	T	T	T	T	T	T	T	T	T	T	T	T	G	T	T	T	T	T	T	T	T	T	G	T	T	T	T	T	T
JAX00471352	19	14784097	0	A	G	A	A	A	A	A	G	G	A	A	G	G	A	A	A	A	A	A	A	A	G	A	A	A	A	A	A	A	A	A	G	A	A	A	A	G	A	A	A	A	A	A	A	A	A
JAX00471353	19	14790705	0	T	C	T	T	T	T	T	C	T	C	T	C	T	T	C	T	H	T	T	T	T	C	T	T	H	T	T	T	T	C	T	T	T	T	T	T	T	T	H	C	T	T	T	T	T	T
JAX00471355	19	14812091	1	G	A	G	G	G	G	G	A	G	G	G	A	G	G	G	G	H	G	G	G	G	H	G	G	H	G	G	G	G	G	G	G	G	G	G	G	G	G	H	G	G	G	G	G	G	G
JAX00214410	19	14821781	1	T	C	T	T	T	T	T	C	C	C	T	C	C	T	C	T	H	T	T	T	T	C	T	T	H	T	T	T	T	C	H	C	T	T	T	T	C	T	H	C	T	T	H	T	T	T
JAX00471356	19	14825435	1	G	A	G	G	G	G	G	G	A	G	G	G	A	G	G	G	G	G	G	G	G	H	G	G	G	G	G	G	G	G	H	A	G	G	G	G	A	G	G	G	G	G	H	G	G	G
JAX00471357	19	14825457	1	C	T	C	C	C	C	C	C	C	T	C	C	C	C	T	C	C	C	C	C	C	C	C	C	C	C	C	C	C	T	C	C	C	C	C	C	C	C	C	T	C	C	C	C	C	C
JAX00087149	19	14827962	0	G	T	G	G	G	G	G	T	T	T	G	T	T	G	T	G	H	G	G	G	G	T	G	G	H	G	G	G	G	T	H	T	G	G	G	G	T	G	H	T	G	G	H	G	G	G
JAX00471358	19	14834027	0	T	C	T	T	T	T	T	C	C	C	T	C	C	T	C	T	H	T	T	T	T	C	T	T	H	T	T	T	T	C	H	C	T	T	T	T	C	T	H	C	T	T	H	T	T	T
JAX00087150	19	14834140	0	C	T	C	C	C	C	C	T	T	T	C	T	T	C	T	C	H	C	C	C	C	T	C	C	H	C	C	C	C	T	H	T	C	C	C	C	T	C	H	T	C	C	H	C	C	C
JAX00471359	19	14834486	1	C	G	C	C	C	C	C	C	C	G	C	C	C	C	G	C	C	C	C	C	C	C	C	C	C	C	C	C	C	H	C	C	C	C	C	C	C	C	C	G	C	C	C	C	C	C
JAX00471363	19	14835175	1	C	T	C	C	C	C	C	T	T	C	C	T	T	C	C	C	H	C	C	C	C	T	C	C	H	C	C	C	C	H	H	T	C	C	C	C	T	C	H	C	C	C	H	C	C	C
JAX00471364	19	14835191	1	A	G	A	A	A	A	A	G	G	A	A	G	G	A	A	A	H	A	A	A	A	G	A	A	H	A	A	A	A	H	H	G	A	A	A	A	G	A	H	A	A	A	H	A	A	A
JAX00471365	19	14835438	1	G	A	G	G	G	G	G	G	G	A	G	G	G	G	A	G	G	G	G	G	G	G	G	G	G	G	G	G	G	H	G	G	G	G	G	G	G	G	G	A	G	G	G	G	G	G
JAX00471366	19	14835517	0	T	C	T	T	T	T	T	C	C	C	T	C	C	T	C	T	T	T	T	T	T	C	T	T	T	T	T	T	T	H	T	C	T	T	T	T	H	T	T	C	T	T	T	T	T	T
JAX00471367	19	14835585	1	G	A	G	G	G	G	G	A	A	A	G	A	A	G	A	G	H	G	G	G	G	A	G	G	H	G	G	G	G	A	H	A	G	G	G	G	A	G	H	A	G	G	G	G	G	G
JAX00471368	19	14837960	0	C	T	C	C	C	C	C	C	T	C	C	C	T	C	C	C	C	C	C	C	C	H	C	C	C	C	C	C	C	C	H	H	C	C	C	C	T	C	C	C	C	C	C	C	C	C
JAX00471371	19	14838688	1	G	A	G	G	G	G	G	A	G	G	G	A	G	G	G	G	H	G	G	G	G	H	G	G	H	G	G	G	G	H	G	G	G	G	G	G	G	G	H	G	G	G	G	G	G	G
JAX00471373	19	14838899	1	G	A	G	G	G	G	G	G	A	A	G	G	A	G	A	G	G	G	G	G	G	H	G	G	G	G	G	G	G	H	H	A	G	G	G	G	A	G	G	A	G	G	G	G	G	G
JAX00471374	19	14839638	1	T	C	T	T	T	T	T	T	C	C	T	T	C	T	C	T	T	T	T	T	T	H	T	T	T	T	T	T	T	H	H	C	T	T	T	T	C	T	T	C	T	T	T	T	T	T
JAX00471375	19	14839861	0	G	T	G	G	G	G	G	G	T	T	G	G	T	G	T	G	G	G	G	G	G	G	G	G	G	G	G	G	G	H	G	T	G	G	G	G	T	G	G	T	G	G	G	G	G	G
JAX00471376	19	14843603	0	A	C	A	A	A	A	A	A	A	C	A	A	A	A	C	A	A	A	A	A	A	A	A	A	A	A	A	A	A	H	A	A	A	A	A	A	A	A	A	C	A	A	A	A	A	A
JAX00471381	19	14849168	0	T	C	T	T	T	T	T	C	T	C	T	C	T	T	C	T	H	T	T	T	T	H	T	T	H	T	T	T	T	C	T	T	T	T	T	T	T	T	H	C	T	T	T	T	T	T
JAX00471382	19	14851183	0	G	T	G	G	G	G	G	T	G	G	G	T	G	G	G	G	H	G	G	G	G	H	G	G	H	G	G	G	G	G	G	G	G	G	G	G	G	G	H	G	G	G	G	G	G	G
JAX00471383	19	14851583	1	C	T	C	C	C	C	C	T	C	T	C	T	C	C	T	C	H	C	C	C	C	H	C	C	H	C	C	C	C	T	C	C	C	C	C	C	C	C	H	T	C	C	C	C	C	C
JAX00471385	19	14854408	1	G	A	G	G	G	G	G	G	G	A	G	G	G	G	A	G	G	G	G	G	G	G	G	G	G	G	G	G	G	H	G	G	G	G	G	G	G	G	G	A	G	G	G	G	G	G
JAX00087151	19	14856178	1	A	T	A	A	A	A	A	A	A	T	A	A	A	A	T	A	A	A	A	A	A	A	A	A	A	A	A	A	A	H	A	A	A	A	A	A	A	A	A	T	A	A	A	A	A	A
JAX00471391	19	14857559	1	A	C	A	A	A	A	A	C	C	C	A	C	C	A	C	A	H	A	A	A	A	C	A	A	H	A	A	A	A	C	H	C	A	A	A	A	C	A	H	C	A	A	H	A	A	A
JAX00471392	19	14864347	0	C	T	C	C	C	C	C	C	T	C	C	C	T	C	C	C	C	C	C	C	C	H	C	C	C	C	C	C	C	C	H	T	C	C	C	C	T	C	C	C	C	C	H	C	C	C
JAX00471393	19	14864433	0	T	C	T	T	T	T	T	T	T	C	T	T	T	T	C	T	T	T	T	T	T	T	T	T	T	T	T	T	T	H	T	T	T	T	T	T	T	T	T	C	T	T	T	T	T	T
JAX00087153	19	14866626	0	G	A	G	G	G	G	G	A	A	A	G	A	A	G	A	G	H	G	G	G	G	A	G	G	H	G	G	G	G	A	H	A	G	G	G	G	A	G	H	A	G	G	H	G	G	G
JAX00087154	19	14885626	1	A	G	A	A	A	A	A	G	G	G	A	G	G	A	G	A	H	A	A	A	A	G	A	A	H	A	A	A	A	G	H	G	A	A	A	A	G	A	H	G	A	A	H	A	A	A
JAX00471398	19	14905506	1	C	T	C	C	C	C	C	T	C	C	C	T	C	C	C	C	H	C	C	C	C	H	C	C	H	C	C	C	C	H	C	C	C	C	C	C	C	C	H	C	C	C	C	C	C	C
JAX00471400	19	14928853	1	G	C	G	G	G	G	G	C	G	G	G	C	G	G	G	G	H	G	G	G	G	H	G	G	H	G	G	G	G	H	G	G	G	G	G	G	G	G	H	G	G	G	G	G	G	G
JAX00471401	19	14929018	0	G	T	G	G	G	G	G	T	T	G	G	T	T	G	G	G	H	G	G	G	G	T	G	G	T	G	G	G	G	T	H	T	G	G	G	G	T	G	H	G	G	G	H	G	G	G
JAX00471402	19	14931746	1	A	G	A	A	A	A	A	G	G	G	A	G	G	A	G	A	H	A	A	A	A	G	A	A	H	A	A	A	A	G	H	G	A	A	A	A	G	A	H	G	A	A	H	A	A	A
JAX00471403	19	14936376	0	G	A	G	G	G	G	G	A	A	A	G	A	A	G	A	G	H	G	G	G	G	A	G	G	H	G	G	G	G	A	H	A	G	G	G	G	A	G	H	A	G	G	H	G	G	G
JAX00471407	19	14943601	1	A	C	A	A	A	A	A	C	C	A	A	C	C	A	A	A	H	A	A	A	A	C	A	A	H	A	A	A	A	H	H	C	A	A	A	A	C	A	H	A	A	A	H	A	A	A
JAX00471408	19	14943864	1	G	A	G	G	G	G	G	G	G	A	G	G	G	G	A	G	G	G	G	G	G	G	G	G	G	G	G	G	G	H	G	G	G	G	G	G	G	G	G	A	G	G	G	G	G	G
JAX00471409	19	14945703	1	C	G	C	C	C	C	C	G	C	C	C	G	C	C	C	C	H	C	C	C	C	H	C	C	H	C	C	C	C	H	C	C	C	C	C	C	C	C	H	C	C	C	C	C	C	C
JAX00087157	19	14945813	1	A	G	A	A	A	A	A	G	G	A	A	G	G	A	A	A	H	A	A	A	A	G	A	A	H	A	A	A	A	H	H	G	A	A	A	A	G	A	H	A	A	A	H	A	A	A
JAX00471410	19	14953892	0	A	G	A	A	A	A	A	A	G	A	A	A	G	A	A	A	A	A	A	A	A	H	A	A	A	A	A	A	A	A	H	G	A	A	A	A	G	A	A	A	A	A	A	A	A	A
JAX00087159	19	14954621	1	C	T	C	C	C	C	C	C	C	T	C	C	C	C	T	C	C	C	C	C	C	C	C	C	C	C	C	C	C	H	C	C	C	C	C	C	C	C	C	T	C	C	C	C	C	C
JAX00471411	19	14954762	1	T	C	T	T	T	T	T	C	C	C	T	C	C	T	C	T	H	T	T	T	T	C	T	T	H	T	T	T	T	C	H	C	T	T	T	T	C	T	H	C	T	T	T	T	T	T
JAX00471412	19	14955580	1	G	T	G	G	G	G	G	G	G	T	G	G	G	G	T	G	G	G	G	G	G	G	G	G	G	G	G	G	G	H	G	G	G	G	G	G	G	G	G	T	G	G	G	G	G	G
JAX00471414	19	14955682	1	T	G	T	T	T	T	T	T	G	T	T	T	G	T	T	T	T	T	T	T	T	H	T	T	T	T	T	T	T	T	H	G	T	T	T	T	G	T	T	T	T	T	T	T	T	T
JAX00471415	19	14959693	1	G	A	G	G	G	G	G	G	G	A	G	G	G	G	A	G	G	G	G	G	G	G	G	G	G	G	G	G	G	H	G	G	G	G	G	G	G	G	G	A	G	G	G	G	G	G
JAX00471419	19	14974569	0	A	T	A	A	A	A	A	T	T	T	A	T	T	A	T	A	H	A	A	A	A	T	A	A	H	A	A	A	A	H	H	T	A	A	A	A	T	A	H	T	A	A	A	A	A	A
JAX00471422	19	14977312	0	T	A	T	T	T	T	T	A	A	A	T	A	A	T	A	T	T	T	T	T	T	A	T	T	T	T	T	T	T	T	T	A	T	T	T	T	A	T	T	A	T	T	T	T	T	T
JAX00471423	19	14978033	0	A	C	A	A	A	A	A	C	C	A	A	C	C	A	A	A	H	A	A	A	A	C	A	A	H	A	A	A	A	A	H	C	A	A	A	A	C	A	H	A	A	A	A	A	A	A
JAX00471425	19	14984282	0	C	T	C	C	C	C	C	T	T	T	C	T	T	C	T	C	H	C	C	C	C	T	C	C	H	C	C	C	C	H	H	T	C	C	C	C	T	C	H	T	C	C	C	C	C	C
JAX00087162	19	14987238	1	T	C	T	T	T	T	T	C	C	C	T	C	C	T	C	T	H	T	T	T	T	C	T	T	H	T	T	T	T	H	H	C	T	T	T	T	C	T	H	C	T	T	T	T	T	T
JAX00471428	19	14990575	1	G	A	G	G	G	G	G	G	G	A	G	G	G	G	A	G	G	G	G	G	G	G	G	G	G	G	G	G	G	H	G	G	G	G	G	G	G	G	G	A	G	G	G	G	G	G
JAX00471431	19	14992650	1	T	C	T	T	T	T	T	T	C	C	T	T	C	T	C	T	T	T	T	T	T	H	T	T	T	T	T	T	T	H	H	C	T	T	T	T	C	T	T	C	T	T	T	T	T	T
JAX00471436	19	15010754	1	C	T	C	C	C	C	C	C	C	T	C	C	C	C	T	C	C	C	C	C	C	C	C	C	C	C	C	C	C	H	C	C	C	C	C	C	C	C	C	T	C	C	C	C	C	C
JAX00087163	19	15011874	1	T	C	T	T	T	T	T	C	C	C	T	C	C	T	C	T	H	T	T	T	T	C	T	T	H	T	T	T	T	H	H	C	T	T	T	T	C	T	H	C	T	T	T	T	T	T
JAX00471437	19	15012048	1	C	T	C	C	C	C	C	C	C	T	C	C	C	C	T	C	C	C	C	C	C	C	C	C	C	C	C	C	C	H	C	C	C	C	C	C	C	C	C	T	C	C	C	C	C	C
JAX00087164	19	15014388	0	T	C	T	T	T	T	T	C	C	C	T	C	C	T	C	T	H	T	T	T	T	C	T	T	H	T	T	T	T	H	H	C	T	T	T	T	C	T	H	C	T	T	T	T	T	T
JAX00087165	19	15030472	1	C	T	C	C	C	C	C	C	C	T	C	C	C	C	T	C	C	C	C	C	C	C	C	C	C	C	C	C	C	H	C	C	C	C	C	C	C	C	C	T	C	C	C	C	C	C
JAX00214414	19	15041597	1	G	A	G	G	G	G	G	A	A	G	G	A	A	G	G	G	H	G	G	G	G	A	G	G	H	G	G	G	G	G	H	A	G	G	G	G	A	G	H	G	G	G	G	G	G	G
JAX00471441	19	15045066	0	T	C	T	T	T	T	T	C	C	T	T	C	C	T	T	T	H	T	T	T	T	C	T	T	H	T	T	T	T	T	H	C	T	T	T	T	C	T	H	T	T	T	T	T	T	T
JAX00087166	19	15045287	0	C	T	C	C	C	C	C	T	T	T	C	T	T	C	T	C	H	C	C	C	C	T	C	C	H	C	C	C	C	H	H	T	C	C	C	C	T	C	H	T	C	C	C	C	C	C
JAX00087167	19	15058123	0	G	C	G	G	G	G	G	C	C	C	G	C	C	G	C	G	H	G	G	G	G	C	G	G	H	G	G	G	G	H	H	C	G	G	G	G	C	G	H	C	G	G	G	G	G	G
JAX00471443	19	15060331	1	G	A	G	G	G	G	G	A	A	G	G	A	A	G	G	G	H	G	G	G	G	A	G	G	H	G	G	G	G	G	H	A	G	G	G	G	A	G	H	G	G	G	G	G	G	G
JAX00471445	19	15062906	1	T	G	T	T	T	T	T	G	G	G	T	G	G	T	G	T	H	T	T	T	T	G	T	T	H	T	T	T	T	H	H	G	T	T	T	T	G	T	H	G	T	T	T	T	T	T
JAX00471447	19	15068238	1	T	G	T	T	T	T	T	T	T	G	T	T	T	T	G	T	T	T	T	T	T	T	T	T	T	T	T	T	T	H	T	T	T	T	T	T	T	T	T	G	T	T	T	T	T	T
JAX00471449	19	15073992	1	C	T	C	C	C	C	C	T	T	C	C	T	T	C	C	C	H	C	C	C	C	T	C	C	H	C	C	C	C	C	H	T	C	C	C	C	T	C	H	C	C	C	C	C	C	C
JAX00471450	19	15074111	1	T	C	T	T	T	T	T	C	T	T	T	C	T	T	T	T	H	T	T	T	T	H	T	T	H	T	T	T	T	T	T	T	T	T	T	T	T	T	H	T	T	T	T	T	T	T
JAX00471452	19	15075170	0	T	C	T	T	T	T	T	C	C	T	T	C	C	T	T	T	H	T	T	T	T	C	T	T	H	T	T	T	T	T	H	C	T	T	T	T	H	T	H	T	T	T	T	T	T	T
JAX00471453	19	15075737	0	C	T	C	C	C	C	C	C	T	C	C	C	T	C	C	C	C	C	C	C	C	H	C	C	C	C	C	C	C	C	H	T	C	C	C	C	H	C	C	C	C	C	C	C	C	C
JAX00471454	19	15076162	0	G	A	G	G	G	G	G	A	G	G	G	H	G	G	G	G	G	G	G	G	G	G	G	G	G	G	G	G	G	G	G	G	G	G	G	G	G	G	G	G	G	G	G	G	G	G
JAX00087170	19	15098004	1	C	A	C	C	C	C	C	C	A	C	C	C	A	C	C	C	C	C	C	C	C	H	C	C	C	C	C	C	C	C	H	A	C	C	C	C	H	C	C	C	C	C	C	C	C	C
JAX00471460	19	15103041	1	A	T	A	A	A	A	A	A	A	T	A	A	A	A	T	A	A	A	A	A	A	A	A	A	A	A	A	A	A	H	A	A	A	A	A	A	A	A	A	T	A	A	A	A	A	A
JAX00471465	19	15139063	1	C	G	C	C	C	C	C	G	C	C	C	G	C	C	C	C	H	C	C	C	C	H	C	C	H	C	C	C	C	C	C	C	C	C	C	C	C	C	H	C	C	C	C	C	C	C
JAX00087174	19	15140844	0	T	A	T	T	T	T	T	A	A	T	T	A	A	T	T	T	H	T	T	T	T	A	T	T	H	T	T	T	T	T	H	A	T	T	T	T	H	T	H	T	T	T	T	T	T	T
JAX00471466	19	15151452	0	A	C	A	A	A	A	A	C	C	C	A	C	C	A	C	A	H	A	A	A	A	C	A	A	H	A	A	A	A	H	H	C	A	A	A	A	H	A	H	C	A	A	A	A	A	A
JAX00471467	19	15158919	0	A	G	A	A	A	A	A	G	G	A	A	G	G	A	A	A	G	A	A	A	A	G	A	A	G	A	A	A	A	A	G	G	A	A	A	A	G	A	G	A	A	A	A	A	A	A
JAX00471468	19	15170761	0	A	G	A	A	A	A	A	G	G	G	A	G	G	A	G	A	H	A	A	A	A	G	A	A	H	A	A	A	A	H	H	G	A	A	A	A	H	A	H	G	A	A	A	A	A	A
JAX00471469	19	15172941	0	G	A	G	G	G	G	G	G	G	A	G	G	G	G	A	G	G	G	G	G	G	G	G	G	G	G	G	G	G	H	G	G	G	G	G	G	G	G	G	A	G	G	G	G	G	G
JAX00471470	19	15173072	0	G	A	G	G	G	G	G	A	G	G	G	A	G	G	G	G	H	G	G	G	G	H	G	G	H	G	G	G	G	G	G	G	G	G	G	G	G	G	H	G	G	G	G	G	G	G
JAX00471471	19	15174541	1	C	T	C	C	C	C	C	C	C	T	C	C	C	C	T	C	C	C	C	C	C	C	C	C	C	C	C	C	C	H	C	C	C	C	C	C	C	C	C	T	C	C	C	C	C	C
JAX00087175	19	15179595	1	C	T	C	C	C	C	C	C	T	C	C	C	T	C	C	C	C	C	C	C	C	H	C	C	C	C	C	C	C	C	H	T	C	C	C	C	H	C	C	C	C	C	C	C	C	C
JAX00471475	19	15187300	0	G	T	G	G	G	G	G	G	T	G	G	G	T	G	G	G	G	G	G	G	G	G	G	G	G	G	G	G	G	G	H	T	G	G	G	G	H	G	G	G	G	G	G	G	G	G
JAX00471477	19	15188131	0	G	C	G	G	G	G	G	C	C	G	G	C	C	G	G	G	H	G	G	G	G	C	G	G	H	G	G	G	G	G	H	C	G	G	G	G	H	G	H	G	G	G	G	G	G	G
JAX00087177	19	15188877	1	C	T	T	C	C	T	C	C	C	C	C	C	C	C	C	C	C	T	C	T	H	C	T	C	C	T	H	C	H	H	C	C	T	C	T	T	C	C	C	C	T	C	C	C	H	C
JAX00471480	19	15189234	1	T	G	T	T	T	T	T	T	G	T	T	T	G	T	T	T	T	T	T	T	T	H	T	T	T	T	T	T	T	T	H	G	T	T	T	T	H	T	T	T	T	T	T	T	T	T
JAX00087178	19	15207219	0	A	G	A	A	A	A	A	G	G	A	H	G	G	A	A	H	G	H	H	A	A	G	A	A	G	A	A	A	A	A	G	G	A	A	A	A	G	A	G	A	A	A	A	A	A	A
JAX00471483	19	15215881	1	G	A	G	G	G	G	G	A	G	G	G	A	G	G	G	G	H	G	G	G	G	H	G	G	H	G	G	G	G	G	G	G	G	G	G	G	G	G	H	G	G	G	G	G	G	G
JAX00087179	19	15218949	0	A	C	A	A	A	A	A	C	A	C	A	C	A	A	C	A	H	A	A	A	A	H	A	A	H	A	A	A	A	H	A	A	A	A	A	A	A	A	H	C	A	A	A	A	A	A
JAX00471484	19	15219065	1	T	C	T	T	T	T	T	C	T	C	T	C	T	T	C	T	H	T	T	T	T	H	T	T	H	T	T	T	T	H	T	T	T	T	T	T	T	T	H	C	T	T	T	T	T	T
JAX00087180	19	15222071	0	G	A	A	G	G	A	G	G	G	G	G	G	G	G	G	G	G	A	G	A	H	G	A	G	G	A	H	G	H	H	G	G	A	G	A	A	G	G	G	G	A	G	G	G	H	G
JAX00471486	19	15223279	0	G	T	G	G	G	G	G	G	T	G	G	G	T	G	G	G	G	G	G	G	G	H	G	G	G	G	G	G	G	G	H	T	G	G	G	G	H	G	G	G	G	G	G	G	G	G
JAX00471488	19	15223883	1	G	A	G	G	G	G	G	G	A	A	G	G	A	G	A	G	G	G	G	G	G	H	G	G	G	G	G	G	G	H	H	A	G	G	G	G	H	G	G	A	G	G	G	G	G	G
JAX00471492	19	15228369	0	G	T	G	G	G	G	G	T	G	G	G	T	G	G	G	G	H	G	G	G	G	H	G	G	H	G	G	G	G	G	G	G	G	G	G	G	G	G	H	G	G	G	G	G	G	G
JAX00471496	19	15240625	1	C	G	C	C	C	C	C	G	G	G	C	G	G	C	G	C	H	C	C	C	C	G	C	C	H	C	C	C	C	H	H	G	C	C	C	C	H	C	H	G	C	C	C	C	C	C
JAX00471498	19	15246495	1	C	G	C	C	C	C	C	C	G	G	C	C	G	C	G	C	C	C	C	C	C	H	C	C	C	C	C	C	C	H	H	G	C	C	C	C	H	C	C	G	C	C	C	C	C	C
JAX00471499	19	15251053	1	G	A	G	G	G	G	G	G	A	A	G	G	A	G	A	G	G	G	G	G	G	H	G	G	G	G	G	G	G	H	H	A	G	G	G	G	H	G	G	A	G	G	G	G	G	G
JAX00471500	19	15251161	1	G	A	G	G	G	G	G	G	G	A	G	G	G	G	A	G	G	G	G	G	G	G	G	G	G	G	G	G	G	H	G	G	G	G	G	G	G	G	G	A	G	G	G	G	G	G
JAX00087181	19	15254917	0	A	T	A	A	A	A	A	A	T	T	A	A	T	A	T	A	A	A	A	A	A	H	A	A	A	A	A	A	A	H	H	T	A	A	A	A	H	A	A	T	A	A	A	A	A	A
JAX00087182	19	15255224	0	C	T	C	C	C	C	C	C	T	C	C	C	T	C	C	C	C	C	C	C	C	H	C	C	C	C	C	C	C	C	H	T	C	C	C	C	H	C	C	C	C	C	C	C	C	C
JAX00087183	19	15255244	1	G	T	G	G	G	G	G	G	T	G	G	G	T	G	G	G	G	G	G	G	G	H	G	G	G	G	G	G	G	G	H	T	G	G	G	G	H	G	G	G	G	G	G	G	G	G
JAX00471502	19	15256970	1	A	G	A	A	A	A	A	G	G	A	A	G	G	A	A	A	H	A	A	A	A	G	A	A	H	A	A	A	A	A	H	G	A	A	A	A	H	A	H	A	A	A	A	A	A	A
JAX00471503	19	15259164	0	G	A	G	G	G	G	G	G	A	A	G	G	A	G	H	G	G	G	G	G	G	H	G	G	G	G	G	G	G	H	H	A	G	G	G	G	H	G	G	A	G	G	G	G	G	G
JAX00471504	19	15269866	1	C	T	C	C	C	C	C	C	T	C	C	C	T	C	C	C	C	C	C	C	C	H	C	C	C	C	C	C	C	C	H	T	C	C	C	C	H	C	C	C	C	C	C	C	C	C
JAX00471505	19	15269982	0	T	C	T	T	T	T	T	C	C	C	H	C	C	T	C	T	H	T	T	T	T	C	T	T	H	T	T	T	T	H	H	C	T	T	T	T	H	T	H	H	T	T	T	T	T	T
JAX00471506	19	15273015	1	C	A	C	C	C	C	C	A	C	C	C	A	C	C	C	C	H	C	C	C	C	H	C	C	H	C	C	C	C	C	C	C	C	C	C	C	C	C	H	C	C	C	C	C	C	C
JAX00471508	19	15277780	0	T	G	T	T	T	T	T	T	T	G	T	T	T	T	G	T	T	T	T	T	T	T	T	T	T	T	T	T	T	H	T	T	T	T	T	T	T	T	T	G	T	T	T	T	T	T
JAX00471509	19	15278285	0	G	A	G	G	G	G	G	A	A	A	G	A	A	G	A	G	H	G	G	G	G	A	G	G	G	G	G	G	G	H	H	A	G	G	G	G	H	G	H	A	G	G	G	G	G	G
JAX00471510	19	15278523	1	C	T	C	C	C	C	C	C	C	T	C	C	C	C	T	C	C	C	C	C	C	C	C	C	C	C	C	C	C	H	C	C	C	C	C	C	C	C	C	T	C	C	C	C	C	C
JAX00471514	19	15289733	0	C	T	C	C	C	C	C	T	C	C	C	T	C	C	C	C	H	C	C	C	C	C	C	C	H	C	C	C	C	C	C	C	C	C	C	C	C	C	H	C	C	C	C	C	C	C
JAX00471516	19	15296401	1	A	G	A	A	A	A	A	G	G	A	A	G	G	A	A	A	H	A	A	A	A	G	A	A	H	A	A	A	A	A	H	G	A	A	A	A	H	A	H	A	A	A	A	A	A	A
JAX00087186	19	15299869	0	G	A	G	G	G	G	G	A	G	G	G	A	G	G	G	G	H	G	G	G	G	H	G	G	H	G	G	G	G	G	G	G	G	G	G	G	G	G	H	G	G	G	G	G	G	G
JAX00471518	19	15340726	0	T	C	T	T	T	T	T	T	T	C	T	T	T	T	C	T	T	T	T	T	T	T	T	T	T	T	T	T	T	H	T	T	T	T	T	T	T	T	T	C	T	T	T	T	T	T
JAX00471520	19	15350027	0	A	C	A	A	A	A	A	C	A	A	A	C	A	A	A	A	H	A	A	A	A	H	A	A	H	A	A	A	A	A	A	A	A	A	A	A	A	A	H	A	A	A	A	A	A	A
JAX00471523	19	15361823	1	T	C	T	T	T	T	T	C	C	T	T	C	C	T	T	T	H	T	T	T	T	C	T	T	H	T	T	T	T	T	H	C	T	T	T	T	H	T	H	T	T	T	T	T	T	T
JAX00087190	19	15364839	1	C	T	C	C	C	C	C	C	C	T	C	C	C	C	T	C	C	C	C	C	C	C	C	C	C	C	C	C	C	H	C	C	C	C	C	C	C	C	C	T	C	C	C	C	C	C
JAX00471524	19	15364864	1	G	T	G	G	G	G	G	T	T	G	G	T	T	G	G	G	H	G	G	G	G	T	G	G	H	G	G	G	G	G	H	T	G	G	G	G	H	G	H	G	G	G	G	G	G	G
JAX00471525	19	15365542	1	T	C	T	T	T	T	T	C	T	T	T	C	T	T	T	T	H	T	T	T	T	H	T	T	H	T	T	T	T	T	T	T	T	T	T	T	T	T	H	T	T	T	T	T	T	T
JAX00471526	19	15367067	0	G	T	G	G	G	G	G	T	G	G	G	T	G	G	G	G	H	G	G	G	G	H	G	G	H	G	G	G	G	G	G	G	G	G	G	G	G	G	H	G	G	G	G	G	G	G
JAX00471532	19	15373599	1	A	G	A	A	A	A	A	A	G	A	A	A	G	A	A	A	A	A	A	A	A	H	A	A	A	A	A	A	A	A	H	G	A	A	A	A	H	A	A	A	A	A	A	A	A	A
JAX00087191	19	15385318	1	G	A	G	G	G	G	G	A	A	G	G	A	A	G	G	G	H	G	G	G	G	A	G	G	H	G	G	G	G	G	H	A	G	G	G	G	H	G	H	G	G	G	G	G	G	G
JAX00471535	19	15385690	1	G	A	G	G	G	G	G	A	G	G	G	A	G	G	G	G	H	G	G	G	G	H	G	G	H	G	G	G	G	G	G	G	G	G	G	G	G	G	H	G	G	G	G	G	G	G
JAX00471537	19	15394656	0	C	T	C	C	C	C	C	T	T	C	C	T	T	C	C	C	H	C	C	C	C	T	C	C	H	C	C	C	C	C	H	T	C	C	C	C	H	C	H	C	C	C	C	C	C	C
JAX00471538	19	15394854	0	A	C	A	A	A	A	A	C	A	A	A	C	A	A	A	A	H	A	A	A	A	C	A	A	H	A	A	A	A	A	A	A	A	A	A	A	A	A	H	A	A	A	A	A	A	A
JAX00471544	19	15408700	1	T	C	T	T	T	T	T	C	T	T	T	C	T	T	T	T	H	T	T	T	T	H	T	T	H	T	T	T	T	T	T	T	T	T	T	T	T	T	H	T	T	T	T	T	T	T
JAX00471545	19	15409714	1	A	G	G	A	A	G	A	G	G	G	A	G	G	A	G	A	H	G	A	G	H	G	G	A	H	G	H	A	H	G	H	G	G	A	G	G	H	A	H	G	G	A	A	A	H	A
JAX00471546	19	15417448	0	A	C	A	A	A	A	A	C	C	A	A	C	C	A	A	A	C	A	A	A	A	C	A	A	C	A	A	A	A	A	A	C	A	A	A	A	H	A	C	A	A	A	A	A	A	A
JAX00471549	19	15417864	1	A	G	A	A	A	A	A	A	G	A	A	A	G	A	A	A	A	A	A	A	A	H	A	A	A	A	A	A	A	A	H	G	A	A	A	A	H	A	A	A	A	A	A	A	A	A
JAX00471550	19	15417917	0	T	C	T	T	T	T	T	T	C	T	T	T	C	T	T	T	T	T	T	T	T	H	T	T	T	T	T	T	T	T	H	C	T	T	T	T	H	T	T	T	T	T	T	T	T	T
JAX00087193	19	15431428	0	C	A	A	C	C	A	C	A	A	A	C	A	A	C	A	C	H	A	C	A	H	A	A	C	H	A	H	C	H	A	H	A	A	C	A	A	H	C	H	A	A	C	C	C	H	C
JAX00087194	19	15433189	0	G	A	A	G	G	A	G	G	G	A	G	G	G	G	A	G	G	A	G	A	H	G	A	G	G	A	H	G	H	A	G	G	A	G	A	A	G	G	G	A	A	G	G	G	H	G
JAX00471554	19	15438498	0	G	C	C	G	G	C	G	C	C	C	G	C	C	G	C	G	H	C	G	C	H	C	C	G	H	C	H	G	H	C	H	C	C	G	C	C	H	G	H	C	C	G	G	G	H	G
JAX00471556	19	15444831	0	T	A	T	T	T	T	T	A	T	T	T	A	T	T	T	T	H	T	T	T	T	H	T	T	H	T	T	T	T	T	T	T	T	T	T	T	T	T	H	T	T	T	T	T	T	T
JAX00471557	19	15445144	0	C	T	C	C	C	C	C	T	C	C	C	T	C	C	C	C	H	C	C	C	C	H	C	C	H	C	C	C	C	C	C	C	C	C	C	C	C	C	T	C	C	C	C	C	C	C
JAX00087196	19	15445471	1	A	G	G	A	A	G	A	A	A	G	A	A	A	A	G	A	A	G	A	G	H	A	G	A	A	G	H	A	H	G	A	A	G	A	G	G	A	A	A	G	G	A	A	A	H	A
JAX00471558	19	15465097	0	A	G	A	A	A	A	A	G	G	A	A	G	G	A	A	A	H	A	A	A	A	G	A	A	H	A	A	A	A	A	H	G	A	A	A	A	H	A	H	A	A	A	A	A	A	A
JAX00471559	19	15465519	1	T	A	T	T	T	T	T	A	A	T	T	A	A	T	T	T	H	T	T	T	T	A	T	T	H	T	T	T	T	T	H	A	T	T	T	T	H	T	H	T	T	T	T	T	T	T
JAX00471560	19	15465754	1	T	C	T	T	T	T	T	C	T	T	T	C	T	T	T	T	H	T	T	T	T	H	T	T	H	T	T	T	T	T	T	T	T	T	T	T	T	T	H	T	T	T	T	T	T	T
JAX00471563	19	15469768	0	A	G	A	A	A	A	A	G	G	A	A	G	G	A	A	A	H	A	A	A	A	G	A	A	H	A	A	A	A	A	A	G	A	A	A	A	A	A	H	A	A	A	A	A	A	A
JAX00471565	19	15479729	0	G	A	G	G	G	G	G	G	A	G	G	G	A	G	G	G	G	G	G	G	G	G	G	G	G	G	G	G	G	G	H	A	G	G	G	G	H	G	G	G	G	G	G	G	G	G
JAX00214424	19	15479996	0	T	C	T	T	T	T	T	C	C	T	T	C	C	T	T	T	H	T	H	T	T	C	T	T	H	T	T	T	T	T	H	C	T	T	T	T	H	T	H	T	T	T	T	T	T	T
JAX00214425	19	15480075	1	A	G	A	A	A	A	A	G	G	A	A	G	G	A	A	A	H	A	A	A	A	G	A	A	H	A	A	A	A	A	H	G	A	A	A	A	H	A	H	A	A	A	A	A	A	A
JAX00471566	19	15481314	0	C	A	C	C	C	C	C	A	A	C	C	A	A	C	C	C	H	C	C	C	C	A	C	C	H	C	C	C	C	C	H	A	C	C	C	C	H	C	H	C	C	C	C	C	C	C
JAX00471569	19	15482901	1	A	G	G	A	A	G	A	A	A	G	A	A	A	A	G	A	A	G	A	G	H	A	G	A	A	G	H	A	H	G	A	A	G	A	G	G	A	A	A	G	G	A	A	A	H	A
JAX00471571	19	15498395	1	C	T	T	C	C	T	C	C	C	T	C	C	C	C	T	C	C	T	C	T	H	C	T	C	C	T	H	C	H	T	C	C	T	C	T	T	C	C	C	T	T	C	C	C	H	C
JAX00214426	19	15511697	0	C	T	C	C	C	C	C	T	T	C	C	T	T	C	C	C	H	C	C	C	C	T	C	C	H	C	C	C	C	C	H	T	C	C	C	C	H	C	H	C	C	C	C	C	C	C
JAX00087199	19	15512351	1	G	A	A	G	G	A	G	A	A	A	G	A	A	G	A	G	H	A	G	A	H	A	A	G	H	A	H	G	H	A	H	A	A	G	A	A	H	G	H	A	A	G	G	G	H	G
JAX00471575	19	15512584	1	A	C	A	A	A	A	A	C	C	A	A	C	C	A	A	A	H	A	A	A	A	C	A	A	H	A	A	A	A	A	H	C	A	A	A	A	H	A	H	A	A	A	A	A	A	A
JAX00087200	19	15513479	0	A	G	G	A	A	G	A	G	G	G	A	G	G	A	G	A	H	G	A	G	A	G	G	A	H	G	H	A	H	G	H	G	G	A	G	G	H	A	H	G	G	A	A	A	H	A
JAX00471577	19	15516313	1	G	C	C	G	G	C	G	G	G	C	G	G	G	G	C	G	G	C	G	C	H	G	C	G	G	C	H	G	H	C	G	G	C	G	C	C	G	G	G	C	C	G	G	G	H	G
JAX00471579	19	15519395	1	C	T	T	C	C	T	C	T	T	T	C	T	T	C	T	C	H	T	C	T	H	T	T	C	H	T	H	C	H	T	H	T	T	C	T	T	H	C	H	T	T	C	C	C	H	C
JAX00087202	19	15531568	1	T	C	C	T	T	C	T	C	C	C	T	C	C	T	C	T	H	C	T	C	H	C	C	T	H	C	H	T	H	C	H	C	C	T	C	C	H	T	H	C	C	T	T	T	H	T
JAX00087203	19	15543828	0	T	C	C	T	T	C	T	C	C	C	T	C	C	T	C	T	H	C	T	C	H	C	C	T	H	C	H	T	H	C	H	C	C	T	C	C	H	T	H	C	C	T	T	T	H	T
JAX00087204	19	15547323	1	T	G	G	T	T	G	T	G	G	G	T	G	G	T	G	T	H	G	T	G	H	G	G	T	H	G	H	T	H	G	H	G	G	T	G	G	H	T	H	G	G	T	T	T	H	T
JAX00471585	19	15547496	0	A	G	A	A	A	A	A	G	A	A	A	G	A	A	A	A	H	A	A	A	A	H	A	A	H	A	A	A	A	A	A	A	A	A	A	A	A	A	H	A	A	A	A	A	A	A
JAX00471593	19	15573004	0	G	A	G	G	G	G	G	A	A	G	G	A	A	G	G	G	H	G	G	G	G	A	G	G	H	G	G	G	G	G	H	A	G	G	G	G	H	G	H	G	G	G	G	G	G	G
JAX00471594	19	15573695	0	T	C	T	T	T	T	T	T	C	T	T	T	C	T	T	T	T	T	T	T	T	H	T	T	T	T	T	T	T	T	H	C	T	T	T	T	H	T	T	T	T	T	T	T	T	T
JAX00471595	19	15573907	0	A	G	G	A	A	G	A	A	A	G	A	A	A	A	G	A	A	G	A	G	H	A	G	A	A	G	H	A	H	G	A	A	G	A	G	G	A	A	A	G	G	A	A	A	H	A
JAX00471596	19	15577071	1	C	A	A	C	C	A	C	C	A	A	C	C	A	C	A	C	C	A	C	A	H	H	A	C	C	A	H	C	H	A	H	A	A	C	A	A	H	C	C	A	A	C	C	C	H	C
JAX00087205	19	15580661	1	C	T	T	C	C	T	C	C	C	T	C	C	C	C	T	C	C	T	C	T	H	C	T	C	C	T	H	C	H	T	C	C	T	C	T	T	C	C	C	T	T	C	C	C	H	C
JAX00471598	19	15581930	1	G	A	G	G	G	G	G	A	A	G	G	A	A	G	G	G	H	G	G	G	G	A	G	G	H	G	G	G	G	G	H	A	G	G	G	G	H	G	H	G	G	G	G	G	G	G
JAX00087206	19	15582070	0	G	T	T	G	G	T	G	G	G	T	G	G	G	G	T	G	G	T	G	T	H	G	T	G	G	T	H	G	H	T	G	G	T	G	T	T	G	G	G	T	T	G	G	G	H	G
JAX00471599	19	15582400	0	A	G	A	A	A	A	A	A	G	A	A	A	G	A	A	A	A	A	A	A	A	G	A	A	A	A	A	A	A	A	H	G	A	A	A	A	H	A	A	A	A	A	A	A	A	A
JAX00087207	19	15584420	0	T	G	G	T	T	G	T	T	T	G	T	T	T	T	G	T	T	G	T	G	H	T	G	T	T	G	H	T	H	G	T	T	G	T	G	G	T	T	T	G	G	T	T	T	H	T
JAX00471601	19	15610923	0	A	T	T	A	A	T	A	A	A	T	A	A	A	A	T	A	A	T	A	T	H	A	T	A	A	T	H	A	H	T	A	A	T	A	T	T	A	A	A	T	T	A	A	A	H	A
JAX00087208	19	15614214	0	C	T	T	C	C	T	C	T	C	T	C	T	C	C	H	C	H	T	C	T	H	H	T	C	H	T	H	C	H	T	C	C	T	C	T	T	C	C	H	T	T	C	C	C	H	C
JAX00471603	19	15617096	0	C	G	C	C	C	C	C	C	G	C	C	C	G	C	C	C	C	C	C	C	C	H	C	C	C	C	C	C	C	C	H	G	C	C	C	C	H	C	C	C	C	C	C	C	C	C
JAX00471604	19	15617113	1	T	C	T	T	T	T	T	T	C	T	T	T	C	T	T	T	T	T	T	T	T	H	T	T	T	T	T	T	T	T	H	C	T	T	T	T	H	T	T	T	T	T	T	T	T	T
JAX00087209	19	15619712	1	C	G	G	C	C	G	C	G	C	G	C	G	C	C	G	C	H	G	C	G	H	H	G	C	H	G	H	C	H	G	C	C	G	C	G	G	C	C	H	G	G	C	C	C	H	C
JAX00087210	19	15619789	0	C	T	T	C	C	T	C	T	T	T	C	T	T	C	T	C	H	T	C	T	C	T	T	C	H	T	C	C	C	T	H	T	T	C	T	T	H	C	C	T	T	C	C	C	C	C
JAX00471606	19	15621496	1	C	T	C	C	C	C	C	T	C	C	C	T	C	C	C	C	H	C	C	C	C	H	C	C	H	C	C	C	C	C	C	C	C	C	C	C	C	C	H	C	C	C	C	C	C	C
JAX00471607	19	15626600	0	A	G	A	A	A	A	A	G	G	A	A	G	G	A	A	A	H	A	A	A	A	G	A	A	H	A	A	A	A	A	H	G	A	A	A	A	H	A	H	A	A	A	A	A	A	A
JAX00471610	19	15646217	0	T	C	T	T	T	T	T	C	C	T	T	C	C	T	T	T	H	T	T	T	T	C	T	T	H	T	T	T	T	T	H	C	T	T	T	T	H	T	H	T	T	T	T	T	T	T
JAX00471611	19	15647914	0	C	T	C	C	C	C	C	C	T	C	C	C	T	C	C	C	C	C	C	C	C	H	C	C	C	C	C	C	C	C	H	T	C	C	C	C	H	C	C	C	C	C	C	C	C	C
JAX00471612	19	15667209	0	A	C	A	A	A	A	A	C	C	A	A	C	C	A	A	A	H	A	A	A	A	C	A	A	H	A	A	A	A	A	H	C	A	A	A	A	H	A	H	A	A	A	A	A	A	A
JAX00471613	19	15669557	0	A	C	A	A	A	A	A	A	C	A	A	A	C	A	A	A	A	A	A	A	A	H	A	A	A	A	A	A	A	A	H	C	A	A	A	A	H	A	A	A	A	A	A	A	A	A
JAX00471615	19	15672982	1	G	T	G	G	G	G	G	G	G	T	G	G	G	G	T	G	G	G	G	G	G	G	G	G	G	G	G	G	G	H	G	G	G	G	G	G	G	G	G	T	G	G	G	G	G	G
JAX00087213	19	15673716	0	A	G	G	A	A	G	A	A	A	A	A	A	A	A	A	A	A	G	A	G	H	A	G	A	A	G	H	A	H	H	A	A	G	A	G	G	A	A	A	A	G	A	A	A	H	A
JAX00471616	19	15679798	0	G	C	G	G	G	G	G	G	G	C	G	G	G	G	C	G	G	G	G	G	G	G	G	G	G	G	G	G	G	H	G	G	G	G	G	G	G	G	G	C	G	G	G	G	G	G
JAX00471618	19	15681202	1	G	C	G	G	G	G	G	G	G	C	G	G	G	G	C	G	G	G	G	G	G	G	G	G	G	G	G	G	G	H	G	G	G	G	G	G	G	G	G	C	G	G	G	G	G	G
JAX00471620	19	15684812	0	A	G	A	A	A	A	A	G	G	G	A	G	G	A	G	A	H	A	A	A	A	G	A	A	A	A	A	A	A	H	H	G	A	A	A	A	H	A	H	G	A	A	A	A	A	A
JAX00471621	19	15684843	0	C	A	C	C	C	C	C	A	A	A	C	A	A	C	A	C	H	C	C	C	C	A	C	C	H	C	C	C	C	H	H	A	C	C	C	C	H	C	H	A	C	C	C	C	C	C
JAX00471622	19	15685020	1	A	G	A	A	A	A	A	A	G	A	A	A	G	A	A	A	A	A	A	A	A	H	A	A	A	A	A	A	A	A	H	G	A	A	A	A	H	A	A	A	A	A	A	A	A	A
JAX00471624	19	15685361	0	G	C	G	G	G	G	G	C	C	C	G	C	C	G	C	G	H	G	G	G	G	C	G	G	H	G	G	G	G	H	H	C	G	G	G	G	H	G	H	C	G	G	G	G	G	G
JAX00087214	19	15699479	1	T	C	T	T	T	C	T	T	T	T	T	T	T	T	T	T	T	C	T	C	H	T	C	T	T	T	T	T	H	T	T	T	C	T	T	T	T	T	T	T	C	T	T	T	T	T
JAX00087216	19	15700385	1	T	G	T	T	T	G	T	G	G	T	T	G	G	T	T	T	H	G	T	G	H	G	G	T	H	T	T	T	H	T	H	G	G	T	T	T	H	T	H	T	G	T	T	T	T	T
JAX00471628	19	15701167	1	G	T	G	G	G	T	G	G	G	G	G	G	G	G	G	G	G	T	G	T	H	G	T	G	G	G	G	G	H	G	G	G	T	G	G	G	G	G	G	G	T	G	G	G	G	G
JAX00471630	19	15701424	1	G	A	G	G	G	A	G	A	G	G	G	A	G	G	G	G	H	A	G	A	H	H	A	G	H	G	G	G	H	G	G	G	A	G	G	G	G	G	H	G	A	G	G	G	G	G
JAX00471633	19	15705755	1	A	G	A	A	A	A	A	G	G	A	A	G	G	A	A	A	H	A	A	A	A	G	A	A	H	A	A	A	A	A	H	G	A	A	A	A	H	A	H	A	A	A	A	A	A	A
JAX00471635	19	15713390	1	C	T	C	C	C	T	C	T	T	C	C	T	T	C	C	C	H	T	C	T	H	T	T	C	H	C	C	C	H	C	H	T	T	C	C	C	H	C	H	C	T	C	C	C	C	C
JAX00471638	19	15715072	0	C	A	C	C	C	C	C	A	A	C	C	A	A	C	C	C	H	C	C	C	C	A	C	C	H	C	C	C	C	C	H	A	C	C	C	C	H	C	H	C	C	C	C	C	C	C
JAX00471639	19	15715116	1	G	A	G	G	G	A	G	G	G	G	G	G	G	G	G	G	G	A	G	A	H	G	A	G	G	G	G	G	H	G	G	G	A	G	G	G	G	G	G	G	A	G	G	G	G	G
JAX00471640	19	15720631	0	A	G	A	A	A	G	A	G	G	A	A	G	G	A	A	A	H	G	A	G	H	G	G	A	H	A	A	A	H	A	H	G	G	A	A	A	A	A	H	A	G	A	A	A	A	A
JAX00471641	19	15725582	0	A	G	A	A	A	G	A	A	G	A	A	A	G	A	A	A	A	G	A	G	H	H	G	A	A	A	A	A	H	A	H	G	G	A	A	A	H	A	A	A	G	A	A	A	A	A
JAX00087217	19	15730442	1	G	A	G	G	G	A	G	A	A	G	G	A	A	G	G	G	H	A	G	A	H	A	A	G	H	G	G	G	H	G	H	A	A	G	G	G	H	G	H	G	A	G	G	G	G	G
JAX00087218	19	15731042	0	C	T	C	C	C	T	C	C	C	C	C	C	C	C	C	C	C	T	C	T	H	C	T	C	C	C	C	C	H	C	C	C	T	C	C	C	C	C	C	C	T	C	C	C	C	C
JAX00471647	19	15751190	1	A	G	A	A	A	A	A	A	G	A	A	A	G	A	A	A	A	A	A	A	A	H	A	A	A	A	A	A	A	A	H	G	A	A	A	A	H	A	A	A	A	A	A	A	A	A
JAX00087219	19	15751240	1	T	C	T	T	T	C	T	T	T	T	T	T	T	T	T	T	T	C	T	C	H	T	C	T	T	T	T	T	H	T	T	T	C	T	T	T	T	T	T	T	C	T	T	T	T	T
JAX00471648	19	15767314	0	G	A	G	G	G	A	G	G	A	G	G	G	A	G	G	G	G	A	G	A	H	H	A	G	G	G	G	G	H	G	H	A	A	G	G	G	H	G	G	G	A	G	G	G	G	G
JAX00087220	19	15768885	0	C	T	C	C	C	T	C	C	C	C	H	C	C	C	C	C	C	T	C	T	H	C	H	C	C	C	C	C	C	C	C	C	H	C	C	C	C	C	C	C	H	C	C	C	C	C
JAX00471649	19	15769189	1	T	C	T	T	T	C	T	C	C	T	T	C	C	T	T	T	H	C	T	C	H	C	C	T	H	T	T	T	H	T	H	C	C	T	T	T	H	T	H	T	C	T	T	T	T	T
JAX00087221	19	15770997	0	C	T	C	C	C	T	C	C	C	C	C	C	C	C	C	C	C	T	C	T	C	C	T	C	C	C	C	C	H	C	C	C	T	C	C	C	C	C	C	C	T	C	C	C	C	C
JAX00087222	19	15771628	0	A	G	A	A	A	G	A	A	A	A	A	A	A	A	A	A	A	G	A	G	H	A	G	A	A	A	A	A	H	A	A	A	G	A	A	A	A	A	A	A	G	A	A	A	A	A
JAX00471651	19	15776249	0	A	G	A	A	A	A	A	G	A	A	A	G	A	A	A	A	H	A	A	A	A	H	A	A	H	A	A	A	A	A	A	A	A	A	A	A	A	A	H	A	A	A	A	A	A	A
JAX00471654	19	15798900	1	A	G	A	A	A	G	A	G	G	A	A	G	G	A	A	A	H	G	A	G	H	G	G	A	H	A	A	A	H	A	H	G	G	A	A	A	H	A	H	A	G	A	A	A	A	A
JAX00471656	19	15799960	0	G	A	G	G	G	G	G	G	A	G	G	G	A	G	G	G	G	G	G	G	G	H	G	G	G	G	G	G	G	G	H	A	G	G	G	G	H	G	G	G	G	G	G	G	G	G
JAX00471660	19	15815795	1	A	C	A	A	A	A	A	C	C	C	A	C	C	A	C	A	H	A	A	A	A	C	A	A	H	A	A	A	A	H	H	C	A	A	A	A	H	A	H	C	A	A	A	A	A	A
JAX00471661	19	15816001	1	G	T	G	G	G	G	G	G	G	T	G	G	G	G	T	G	G	G	G	G	G	G	G	G	G	G	G	G	G	H	G	G	G	G	G	G	G	G	G	T	G	G	G	G	G	G
JAX00471662	19	15816808	0	A	G	A	A	A	A	A	A	A	G	A	A	A	A	G	A	A	A	A	A	A	A	A	A	A	A	A	A	A	H	A	A	A	A	A	A	A	A	A	G	A	A	A	A	A	A
JAX00471663	19	15816914	1	A	G	A	A	A	A	A	G	G	G	A	G	G	A	G	A	H	A	A	A	A	G	A	A	H	A	A	A	A	H	H	G	A	A	A	A	H	A	H	G	A	A	A	A	A	A
JAX00471666	19	15821362	0	T	C	T	T	T	T	T	T	C	C	T	T	C	T	C	T	T	T	T	T	T	H	T	T	T	T	T	T	T	H	H	C	T	T	T	T	H	T	T	C	T	T	T	T	T	T
JAX00471667	19	15822302	0	C	A	C	C	C	C	C	A	A	C	C	A	A	C	C	C	H	C	C	C	C	A	C	C	H	C	C	C	C	C	H	A	C	C	C	C	H	C	H	C	C	C	C	C	C	C
JAX00471670	19	15839110	1	T	G	G	T	T	T	T	T	T	T	T	T	T	T	T	T	T	T	T	T	T	T	T	T	T	G	H	T	T	H	T	T	T	T	G	G	T	T	T	T	T	T	T	T	H	T
JAX00087225	19	15839945	0	A	G	G	A	A	A	A	G	G	A	A	G	G	A	A	A	H	A	A	A	A	G	A	A	H	G	H	A	A	H	H	G	A	A	G	G	H	A	H	A	A	A	A	A	H	A
JAX00087226	19	15850585	0	C	T	T	C	C	C	C	C	C	C	C	C	C	C	C	C	C	C	C	C	C	C	C	C	C	T	C	C	C	C	C	C	C	C	T	T	C	C	C	C	C	C	C	C	H	C
JAX00471674	19	15875763	1	A	T	A	A	A	A	A	A	T	A	A	A	T	A	A	A	A	A	A	A	A	H	A	A	A	A	A	A	A	A	H	T	A	A	A	A	H	A	A	A	A	A	A	A	A	A
JAX00471677	19	15891493	1	C	G	C	C	C	C	C	C	G	C	C	C	G	C	C	C	C	C	C	C	C	H	C	C	C	C	C	C	C	C	H	G	C	C	C	C	H	C	C	C	C	C	C	C	C	C
JAX00471678	19	15892890	1	A	G	A	A	A	A	A	A	G	A	A	A	G	A	A	A	A	A	A	A	A	H	A	A	A	A	A	A	A	A	H	G	A	A	A	A	H	A	A	A	A	A	A	A	A	A
JAX00087229	19	15893321	1	C	T	C	C	C	C	C	T	T	C	C	T	T	C	C	C	H	C	C	C	C	T	C	C	H	C	C	C	C	C	H	T	C	C	C	C	H	C	H	C	C	C	C	C	C	C
JAX00471679	19	15893372	1	T	C	T	T	T	T	T	C	C	T	T	C	C	T	T	T	H	T	T	T	T	C	T	T	H	T	T	T	T	T	H	C	T	T	T	T	H	T	H	T	T	T	T	T	T	T
JAX00471680	19	15894415	1	G	T	T	G	G	G	G	G	G	G	G	G	G	G	G	G	G	G	G	G	G	G	G	G	G	T	H	G	G	H	G	G	G	G	T	T	G	G	G	G	G	G	G	G	H	G
JAX00471682	19	15897018	0	T	C	C	T	T	T	T	T	T	T	T	T	T	T	T	T	T	T	T	T	T	T	T	T	T	C	H	T	T	H	T	T	T	T	C	C	T	T	T	T	T	T	T	T	H	T
JAX00214431	19	15898634	1	C	T	C	C	C	C	C	C	T	C	C	C	T	C	C	C	C	C	C	C	C	H	C	C	C	C	C	C	C	C	H	T	C	C	C	C	H	C	C	C	C	C	C	C	C	C
JAX00087231	19	15898698	1	C	T	T	C	C	C	C	C	C	C	C	C	C	C	C	C	C	C	C	C	C	C	C	C	C	T	H	C	C	H	C	C	C	C	T	T	C	C	C	C	C	C	C	C	H	C
JAX00471684	19	15901109	1	C	A	C	C	C	C	C	A	C	C	C	A	C	C	C	C	H	C	C	C	C	H	C	C	H	C	C	C	C	C	C	C	C	C	C	C	C	C	H	C	C	C	C	C	C	C
JAX00471685	19	15905424	1	G	A	G	G	G	G	G	G	G	A	G	G	G	G	A	G	G	G	G	G	G	G	G	G	G	G	G	G	G	H	G	G	G	G	G	G	G	G	G	A	G	G	G	G	G	G
JAX00471687	19	15919116	1	T	C	T	T	T	T	T	T	T	C	T	T	T	T	C	T	T	T	T	T	T	T	T	T	T	T	T	T	T	H	T	T	T	T	T	T	T	T	T	C	T	T	T	T	T	T
JAX00471688	19	15924851	0	T	A	T	T	T	T	T	A	A	T	T	A	A	T	T	T	H	T	T	T	T	A	T	T	H	T	T	T	T	T	H	A	T	T	T	T	H	T	H	T	T	T	T	T	T	T
JAX00471690	19	15925979	1	C	T	T	C	C	C	C	T	T	T	C	T	T	C	T	C	H	C	C	C	C	T	C	C	H	T	H	C	C	T	H	T	C	C	T	T	H	C	H	T	C	C	C	C	H	C
JAX00471691	19	15928575	0	T	C	C	T	T	T	T	C	T	C	T	C	T	T	C	T	H	T	T	T	T	H	T	T	H	C	H	T	T	C	T	T	T	T	C	C	T	T	H	C	T	T	T	T	H	T
JAX00471692	19	15928657	1	T	G	G	T	T	T	T	G	G	T	T	G	G	T	T	T	H	T	T	T	T	G	T	T	H	G	H	T	T	H	H	G	T	T	G	G	H	T	H	T	T	T	T	T	H	T
JAX00471693	19	15928676	0	A	G	G	A	A	A	A	G	G	A	A	G	G	A	A	A	H	A	A	A	A	G	A	A	H	G	H	A	A	H	H	G	A	A	G	G	H	A	H	A	A	A	A	A	H	A
JAX00087232	19	15939380	0	C	T	C	C	C	C	C	T	T	C	C	T	T	C	C	C	H	C	C	C	C	T	C	C	H	C	C	C	C	C	H	T	C	C	C	C	H	C	H	C	C	C	C	C	C	C
JAX00471699	19	15943105	0	A	C	A	A	A	A	A	C	C	A	A	C	C	A	A	A	H	A	A	A	A	C	A	A	H	A	A	A	A	A	H	C	A	A	A	A	H	A	H	A	A	A	A	A	A	A
JAX00471700	19	15947095	1	C	G	C	C	C	C	C	G	C	C	C	G	C	C	C	C	H	C	C	C	C	H	C	C	H	C	C	C	C	C	C	C	C	C	C	C	C	C	H	C	C	C	C	C	C	C
JAX00087234	19	15947263	0	G	A	G	G	G	G	G	A	A	G	G	A	A	G	G	G	H	G	G	G	G	A	G	G	H	G	G	G	G	G	H	A	G	G	G	G	H	G	H	G	G	G	G	G	G	G
JAX00214433	19	15962762	0	A	T	A	A	A	A	A	T	T	A	A	T	T	A	A	A	H	A	A	A	A	T	A	A	H	A	A	A	A	A	H	T	A	A	A	A	H	A	H	A	A	A	A	A	A	A
JAX00471701	19	15977997	1	G	A	G	G	G	G	G	G	A	G	G	G	A	G	G	G	G	G	G	G	G	H	G	G	G	G	G	G	G	G	H	A	G	G	G	G	H	G	G	G	G	G	G	G	G	G
JAX00471702	19	15978369	1	G	T	G	G	G	G	G	G	T	G	G	G	T	G	G	G	G	G	G	G	G	H	G	G	G	G	G	G	G	G	H	T	G	G	G	G	H	G	G	G	G	G	G	G	G	G
JAX00087237	19	15982863	1	A	G	A	A	A	G	A	G	G	A	A	G	G	A	A	A	H	G	A	G	H	G	G	A	H	A	A	A	H	A	H	G	G	A	A	A	H	A	H	A	G	A	A	A	A	A
JAX00471704	19	15987948	1	G	A	G	G	G	A	G	A	G	G	G	A	G	G	G	G	H	A	G	A	H	H	A	G	H	G	G	G	H	G	G	G	A	G	G	G	G	G	H	G	A	G	G	G	G	G
JAX00214434	19	15998048	0	T	C	T	T	T	T	T	C	C	T	T	C	C	T	T	T	H	T	T	T	T	C	T	T	H	T	T	T	T	T	H	C	T	T	T	T	H	T	H	T	T	T	T	T	T	T
JAX00471705	19	16001411	0	G	T	G	G	G	G	G	T	G	G	G	T	G	G	G	G	H	G	G	G	G	H	G	G	H	G	G	G	G	G	G	G	G	G	G	G	G	G	H	G	G	G	G	G	G	G
JAX00471707	19	16002072	0	G	A	G	G	G	A	G	A	G	G	G	A	G	G	G	G	H	A	G	A	H	H	A	G	H	G	G	G	H	G	G	G	A	G	G	G	G	G	H	G	A	G	G	G	G	G
JAX00471708	19	16002787	1	G	A	G	G	G	G	G	G	A	G	G	G	A	G	G	G	G	G	G	G	G	H	G	G	G	G	G	G	G	G	H	A	G	G	G	G	H	G	G	G	G	G	G	G	G	G
JAX00087238	19	16006107	1	C	T	C	C	C	T	C	C	C	C	C	C	C	C	C	C	C	T	C	T	H	C	T	C	C	C	C	C	H	C	C	C	T	C	C	C	C	C	C	C	T	C	C	C	C	C
JAX00087239	19	16006370	0	C	A	C	C	C	A	C	C	C	C	C	C	C	C	C	C	C	H	C	A	H	C	A	C	C	C	C	C	H	C	C	C	A	C	C	C	C	C	C	C	A	C	C	C	C	C
JAX00471710	19	16006449	0	A	G	A	A	A	G	A	G	G	A	A	G	G	A	A	A	G	G	A	G	G	G	G	A	H	A	A	A	H	A	A	G	G	A	A	A	A	A	H	A	G	A	A	A	A	A
JAX00471712	19	16006531	0	T	C	T	T	T	C	T	C	C	T	T	C	C	T	H	T	H	C	H	C	H	C	C	T	H	T	T	T	H	T	H	C	C	T	T	T	H	T	H	T	C	T	T	T	T	T
JAX00471714	19	16006741	1	G	A	G	G	G	A	G	G	A	G	G	G	A	G	G	G	G	A	G	A	H	H	A	G	G	G	G	G	H	G	H	A	A	G	G	G	H	G	G	G	A	G	G	G	G	G
JAX00471716	19	16017424	1	T	C	T	T	T	C	T	T	T	T	T	T	T	T	T	T	T	C	T	C	H	T	C	T	T	T	T	T	H	T	T	T	C	T	T	T	T	T	T	T	C	T	T	T	T	T
JAX00471717	19	16018749	1	T	G	T	T	T	G	T	G	G	T	T	G	G	T	T	T	H	G	T	G	H	G	G	T	H	T	T	T	H	T	H	G	G	T	T	T	H	T	H	T	G	T	T	T	T	T
JAX00471719	19	16019920	0	C	G	C	C	C	C	C	G	G	C	C	G	G	C	C	C	H	C	C	C	C	G	C	C	C	C	C	C	C	C	H	G	C	C	C	C	H	C	H	C	C	C	C	C	C	C
JAX00471721	19	16033699	0	T	C	T	T	T	C	T	C	T	T	T	C	T	T	T	T	H	C	T	C	H	H	C	T	H	T	T	T	H	T	T	T	C	T	T	T	T	T	H	T	C	T	T	T	T	T
JAX00214437	19	16034797	0	A	C	A	A	A	A	A	C	C	A	A	C	C	A	A	A	H	A	A	A	A	C	A	A	H	A	A	A	A	A	H	C	A	A	A	A	H	A	H	A	A	A	A	A	A	A
JAX00471724	19	16035930	0	A	T	A	A	A	T	A	A	A	T	A	A	A	A	T	A	A	T	A	T	H	A	T	A	A	A	A	A	H	H	A	A	T	A	A	A	A	A	A	T	T	A	A	A	A	A
JAX00471725	19	16035964	1	C	A	C	C	C	A	C	C	C	A	C	C	C	C	A	C	C	A	C	A	H	C	A	C	C	C	C	C	H	H	C	C	A	C	C	C	C	C	C	A	A	C	C	C	C	C
JAX00471726	19	16038882	0	G	A	G	G	G	G	G	A	G	A	G	A	G	G	A	G	H	G	G	G	G	H	G	G	H	G	G	G	G	H	G	G	G	G	G	G	G	G	H	A	G	G	G	G	G	G
JAX00087241	19	16058325	0	C	T	C	C	C	C	C	C	T	T	C	C	T	C	T	C	C	C	C	C	C	T	C	C	C	C	C	C	C	H	H	T	C	C	C	C	H	C	C	T	C	C	C	C	C	C
JAX00087242	19	16061858	1	A	G	A	A	A	A	A	G	G	G	A	G	G	A	G	A	H	A	A	A	A	G	A	A	H	A	A	A	A	H	H	G	A	A	A	A	H	A	H	G	A	A	A	A	A	A
JAX00471729	19	16063963	0	A	C	A	A	A	A	A	C	C	C	A	C	C	A	C	A	H	A	A	A	A	C	A	A	A	A	A	A	A	H	H	C	A	A	A	A	H	A	H	H	A	A	A	A	A	A
JAX00471730	19	16064005	0	G	A	G	G	G	G	G	A	A	A	G	A	A	G	A	G	H	G	G	G	G	A	G	G	H	G	G	G	G	H	H	A	G	G	G	G	H	G	H	A	G	G	G	G	G	G
JAX00214438	19	16068275	1	C	T	C	C	C	C	C	C	T	C	C	C	T	C	C	C	C	C	C	C	C	H	C	C	C	C	C	C	C	C	H	T	C	C	C	C	H	C	C	C	C	C	C	C	C	C
JAX00471736	19	16075038	1	C	A	C	C	C	C	C	C	A	A	C	C	A	C	A	C	C	C	C	C	C	H	C	C	C	C	C	C	C	H	H	A	C	C	C	C	H	C	C	A	C	C	C	C	C	C
JAX00471737	19	16075050	1	T	C	T	T	T	T	T	T	C	C	T	T	C	T	C	T	T	T	T	T	T	H	T	T	T	T	T	T	T	H	H	C	T	T	T	T	H	T	T	C	T	T	T	T	T	T
JAX00471738	19	16075132	1	T	G	T	T	T	G	T	G	G	G	T	G	G	T	G	T	H	G	T	G	H	G	G	T	H	T	T	T	H	H	H	G	G	T	T	T	H	T	H	G	G	T	T	T	T	T
JAX00471739	19	16075185	1	T	C	T	T	T	T	T	T	C	T	T	T	C	T	T	T	T	T	T	T	T	H	T	T	T	T	T	T	T	T	H	C	T	T	T	T	H	T	T	T	T	T	T	T	T	T
JAX00471740	19	16078332	1	C	T	C	C	C	C	C	T	C	T	C	T	C	C	T	C	H	C	C	C	C	H	C	C	H	C	C	C	C	H	C	C	C	C	C	C	C	C	H	T	C	C	C	C	C	C
JAX00471741	19	16078344	0	C	T	C	C	C	C	C	T	C	T	C	T	C	C	T	C	H	C	C	C	C	H	C	C	H	C	C	C	C	H	C	C	C	C	C	C	C	C	H	T	C	C	C	C	C	C
JAX00087244	19	16090901	1	G	A	G	G	G	A	G	A	A	G	G	A	A	G	G	G	H	A	G	A	H	A	A	G	H	G	G	G	H	G	H	A	A	G	G	G	H	G	H	G	A	G	G	G	G	G
JAX00087245	19	16091330	1	C	T	C	C	C	C	C	C	T	C	C	C	T	C	C	C	C	C	C	C	C	H	C	C	C	C	C	C	C	C	H	T	C	C	C	C	H	C	C	C	C	C	C	C	C	C
JAX00471744	19	16099816	1	C	T	C	C	C	C	C	T	C	C	C	T	C	C	C	C	H	C	C	C	C	H	C	C	H	C	C	C	C	C	C	C	C	C	C	C	C	C	H	C	C	C	C	C	C	C
JAX00087246	19	16100103	0	G	A	G	G	G	A	G	A	A	A	G	A	A	G	A	G	H	A	G	A	H	A	A	G	H	G	G	G	H	H	H	A	A	G	G	G	H	G	H	H	A	G	G	G	G	G
JAX00471747	19	16106157	0	C	T	C	C	C	C	C	T	T	T	C	T	T	C	T	C	H	C	C	C	C	T	C	C	H	C	C	C	C	H	H	T	C	C	C	C	H	C	H	T	C	C	C	C	C	C
JAX00471748	19	16106546	1	T	G	T	T	T	T	T	G	T	G	T	G	T	T	G	T	H	T	T	T	T	H	T	T	H	T	T	T	T	H	T	T	T	T	T	T	T	T	H	G	T	T	T	T	T	T
JAX00471749	19	16107439	1	A	T	A	A	A	T	A	T	T	A	A	T	T	A	A	A	H	T	A	T	H	T	T	A	H	A	A	A	H	A	H	T	T	A	A	A	H	A	H	A	T	A	A	A	A	A
JAX00471751	19	16125031	0	T	G	T	T	T	T	T	G	G	T	T	G	G	T	T	T	H	T	T	T	T	G	T	T	H	T	T	T	T	T	H	G	T	T	T	T	H	T	H	T	T	T	T	T	T	T
JAX00471752	19	16125561	1	G	A	G	G	G	G	G	G	A	G	G	G	A	G	G	G	G	G	G	G	G	H	G	G	G	G	G	G	G	G	H	A	G	G	G	G	H	G	G	G	G	G	G	G	G	G
JAX00087247	19	16130547	0	G	A	A	G	G	A	A	G	A	A	G	G	A	G	A	G	G	A	A	A	H	H	A	G	G	A	A	G	H	A	H	A	A	G	A	A	H	G	H	A	A	A	G	G	H	G
JAX00087248	19	16133649	0	T	C	C	T	T	C	C	C	C	C	T	C	C	T	C	T	H	C	C	C	H	C	C	T	H	C	C	T	H	C	C	C	C	T	C	C	C	T	C	C	C	C	T	T	H	T
JAX00471755	19	16142181	1	G	A	G	G	G	A	G	G	G	A	G	G	G	G	A	G	G	A	G	A	H	G	A	G	G	G	G	G	H	H	G	G	A	G	G	G	G	G	G	A	A	G	G	G	G	G
JAX00471756	19	16147565	0	C	T	C	C	C	C	C	T	C	C	C	T	C	C	C	C	H	C	C	C	C	H	C	C	C	C	C	C	C	C	C	C	C	C	C	C	C	C	H	C	C	C	C	C	C	C
JAX00471757	19	16152516	0	G	A	G	G	G	A	G	A	A	A	G	A	A	G	A	G	H	A	G	A	H	A	A	G	H	G	G	G	H	H	H	A	A	G	G	G	H	G	H	A	A	G	G	G	G	G
JAX00471758	19	16152898	1	C	T	C	C	C	T	C	C	C	T	C	C	C	C	T	C	C	T	C	T	H	C	T	C	C	C	C	C	H	H	C	C	T	C	C	C	C	C	C	T	T	C	C	C	C	C
JAX00471762	19	16174205	1	C	T	C	C	C	C	C	T	T	C	C	T	T	C	C	C	H	C	C	C	C	T	C	C	H	C	C	C	C	C	H	T	C	C	C	C	H	C	H	C	C	C	C	C	C	C
JAX00471763	19	16175282	1	C	T	C	C	C	C	C	C	T	C	C	C	T	C	C	C	C	C	C	C	C	H	C	C	C	C	C	C	C	C	H	T	C	C	C	C	H	C	C	C	C	C	C	C	C	C
JAX00471764	19	16177866	0	C	T	C	C	C	T	C	C	C	C	C	C	C	C	C	C	C	H	C	T	H	C	T	C	C	C	C	C	H	C	C	C	T	C	C	C	C	C	C	C	T	C	C	C	C	C
JAX00087252	19	16178113	0	G	T	G	G	G	T	G	T	T	G	G	T	T	G	G	G	H	T	G	T	H	T	T	G	H	G	G	G	H	G	H	T	T	G	G	G	H	G	H	G	T	G	G	G	G	G
JAX00471766	19	16180595	1	A	G	A	A	A	G	A	G	G	A	A	G	G	A	A	A	H	G	A	G	H	G	G	A	H	A	A	A	H	A	H	G	G	A	A	A	H	A	H	A	G	A	A	A	A	A
JAX00471767	19	16182350	0	C	T	C	C	C	T	C	C	C	C	C	C	C	C	C	C	C	T	C	T	H	C	T	C	C	C	C	C	H	C	C	C	T	C	C	C	C	C	C	C	T	C	C	C	C	C
JAX00471768	19	16202021	1	T	C	C	T	T	T	T	T	T	C	T	T	T	T	C	T	T	T	T	T	T	T	T	T	T	C	H	T	T	C	T	T	T	T	C	C	T	T	T	C	T	T	T	T	H	T
JAX00087254	19	16223116	0	C	T	C	C	C	C	C	C	T	C	C	C	T	C	C	C	C	C	C	C	C	H	C	C	C	C	C	C	C	H	H	T	C	C	C	C	H	C	C	C	C	C	C	C	C	C
JAX00471771	19	16226223	1	T	C	T	T	T	T	T	T	T	C	T	T	T	T	C	T	T	T	T	T	T	T	T	T	T	T	T	T	T	H	T	T	T	T	T	T	T	T	T	C	T	T	T	T	T	T
JAX00087255	19	16226291	0	G	T	T	G	G	T	G	T	T	T	G	T	T	G	T	G	H	T	G	T	H	T	T	G	H	T	H	G	H	T	H	T	T	G	T	T	H	G	H	T	T	G	G	G	H	G
JAX00087256	19	16259836	0	T	C	C	T	T	T	T	T	T	C	T	T	T	T	C	T	T	T	T	T	T	T	T	T	T	C	C	T	T	C	T	T	T	T	C	C	T	T	T	C	T	T	T	T	H	T
JAX00471776	19	16262812	0	A	G	A	A	A	A	A	G	G	A	A	G	G	A	A	H	G	A	H	A	A	G	A	A	G	A	A	A	A	A	H	G	A	A	A	A	H	A	G	A	A	A	A	A	A	A
JAX00087257	19	16266383	0	C	T	T	C	C	C	C	T	T	T	C	T	T	C	T	C	H	C	C	C	C	T	C	C	H	H	H	C	C	T	H	T	C	C	T	T	H	C	H	T	C	C	C	C	H	C
JAX00471777	19	16267682	0	G	A	G	G	G	G	G	G	A	G	G	G	A	G	G	G	G	G	G	G	G	H	G	G	G	G	G	G	G	G	H	A	G	G	G	G	H	G	G	G	G	G	G	G	G	G
JAX00087258	19	16272606	0	T	C	C	T	T	C	C	C	C	C	T	C	C	T	C	T	C	C	C	C	H	C	C	T	H	C	C	T	H	C	C	C	C	T	C	C	C	T	C	C	C	C	T	T	H	T
JAX00471781	19	16276292	1	T	G	T	T	T	T	T	T	G	T	T	T	G	T	T	T	T	T	T	T	T	H	T	T	T	T	T	T	T	T	H	G	T	T	T	T	H	T	T	T	T	T	T	T	T	T
JAX00471782	19	16285560	1	A	T	T	A	A	A	A	T	T	T	A	T	T	A	T	A	H	A	A	A	A	T	A	A	H	T	H	A	A	T	H	T	A	A	T	T	H	A	H	T	A	A	A	A	H	A
JAX00087259	19	16287501	1	G	T	T	G	G	G	G	G	G	T	G	G	G	G	T	G	G	G	G	G	G	G	G	G	G	T	H	G	G	T	G	G	G	G	T	T	G	G	G	T	G	G	G	G	H	G
JAX00087260	19	16290627	1	A	G	G	A	A	A	A	G	G	G	A	G	G	A	G	A	H	A	A	A	A	G	A	A	H	G	H	A	A	G	H	G	A	A	G	G	H	A	H	G	A	A	A	A	H	A
JAX00087261	19	16305706	0	C	T	T	C	C	C	T	C	C	T	C	C	C	C	T	C	C	C	T	C	C	C	C	C	C	T	T	C	C	T	C	C	C	C	T	T	C	C	H	T	C	T	C	C	H	C
JAX00471787	19	16316374	0	T	A	A	T	T	T	A	A	A	T	T	A	A	T	T	T	H	T	A	T	T	A	T	T	H	A	A	T	T	H	H	A	T	T	A	A	H	T	A	T	T	A	T	T	H	T
JAX00471788	19	16317825	0	G	C	G	G	G	G	G	G	G	C	G	G	G	G	C	G	G	G	G	G	G	G	G	G	G	G	G	G	G	H	G	G	G	G	G	G	G	G	G	C	G	G	G	G	G	G
JAX00471791	19	16327206	0	C	T	C	C	C	C	C	T	C	C	C	T	C	C	C	C	H	C	C	C	C	H	C	C	H	C	C	H	C	C	C	C	C	C	C	C	C	C	H	C	C	C	C	C	C	C
JAX00214440	19	16338170	1	G	C	G	G	G	G	G	G	C	G	G	G	C	G	G	G	G	G	G	G	G	H	G	G	G	G	G	G	G	G	H	C	G	G	G	G	H	G	G	G	G	G	G	G	G	G
JAX00087262	19	16340784	1	G	A	A	G	G	G	A	G	G	G	G	G	G	G	G	G	G	G	A	G	G	G	G	G	G	A	A	G	G	H	G	G	G	G	A	A	G	G	H	G	G	A	G	G	H	G
JAX00471793	19	16340993	0	T	C	T	T	T	T	T	C	C	T	T	C	C	T	T	T	H	T	T	T	T	C	T	T	T	T	T	T	T	T	H	C	T	T	T	T	H	T	H	T	T	T	T	T	T	T
JAX00087264	19	16353263	1	G	A	A	G	G	G	A	A	A	G	G	A	A	G	G	G	H	G	A	G	G	A	G	G	H	A	A	G	G	H	H	A	G	G	A	A	H	G	A	G	G	A	G	G	H	G
JAX00471794	19	16357737	0	G	A	G	G	G	G	G	A	G	G	H	A	H	G	G	G	A	G	H	G	G	H	G	G	H	G	G	G	G	G	G	G	G	G	G	G	G	G	G	G	G	G	G	G	G	G
JAX00471796	19	16360036	1	A	G	A	A	A	A	A	G	G	A	A	G	G	A	A	A	H	A	A	A	A	G	A	A	H	A	A	A	A	A	H	G	A	A	A	A	H	A	H	A	A	A	A	A	A	A
JAX00087265	19	16367965	1	T	C	C	T	T	T	C	C	C	T	T	C	C	T	T	T	H	T	C	T	T	C	T	T	H	C	C	T	T	H	H	C	T	T	C	C	H	T	C	T	T	C	T	T	H	T
JAX00471798	19	16368849	0	G	A	G	G	G	G	G	A	A	G	G	A	A	G	G	G	H	G	G	G	G	A	G	G	H	G	G	G	G	G	H	A	G	G	G	G	H	G	H	G	G	G	G	G	G	G
JAX00471799	19	16371657	1	T	A	T	T	T	T	T	T	A	T	T	T	A	T	T	T	T	T	T	T	T	H	T	T	T	T	T	T	T	T	H	A	T	T	T	T	H	T	T	T	T	T	T	T	T	T
JAX00471800	19	16371938	1	G	A	A	G	G	G	A	G	G	G	G	G	G	G	G	G	G	G	A	G	G	G	G	G	G	A	A	G	G	H	G	G	G	G	A	A	G	G	H	G	G	A	G	G	H	G
JAX00471802	19	16375744	1	G	A	G	G	G	G	G	A	G	G	G	A	G	G	G	G	H	G	G	G	G	H	G	G	H	G	G	G	G	G	G	G	G	G	G	G	G	G	H	G	G	G	G	G	G	G
JAX00471803	19	16376609	1	A	C	A	A	A	A	A	A	C	A	A	A	C	A	A	A	A	A	A	A	A	H	A	A	A	A	A	A	A	A	H	C	A	A	A	A	H	A	A	A	A	A	A	A	A	A
JAX00087266	19	16378015	0	A	G	G	A	A	A	G	G	G	A	A	G	G	A	A	A	H	A	G	A	A	G	A	A	H	G	G	A	A	H	H	G	A	A	G	G	H	A	G	A	A	G	A	A	H	A
JAX00471807	19	16386267	0	G	A	G	G	G	A	G	G	G	G	G	G	G	G	G	G	G	A	G	A	H	G	A	G	G	G	G	G	H	G	G	G	A	G	G	G	G	G	G	G	A	G	G	G	G	G
JAX00471808	19	16391113	1	T	G	G	T	T	T	G	G	G	T	T	G	G	T	T	T	H	T	G	T	T	G	T	T	H	G	G	T	T	H	H	G	T	T	G	G	H	T	G	T	T	G	T	T	H	T
JAX00087268	19	16401446	0	C	T	T	C	C	C	T	T	T	C	C	T	T	C	C	C	H	C	T	C	C	T	C	C	H	T	T	C	C	H	H	T	C	C	T	T	H	C	T	C	C	T	C	C	H	C
JAX00087269	19	16404397	1	A	G	G	A	A	A	G	A	A	A	A	A	A	A	A	A	A	A	G	A	A	A	A	A	A	G	G	A	A	H	A	A	A	A	G	G	A	A	H	A	A	G	A	A	H	A
JAX00471809	19	16404812	0	A	G	A	A	A	A	A	A	G	A	A	A	G	A	A	A	A	A	A	A	A	H	A	A	A	A	A	A	A	A	H	G	A	A	A	A	H	A	A	A	A	A	A	A	A	A
JAX00087270	19	16411436	0	G	A	G	G	G	G	G	G	A	G	G	G	A	G	G	G	G	G	G	G	G	A	G	G	G	G	G	G	G	G	H	A	G	G	G	G	H	G	G	G	G	G	G	G	G	G
JAX00471812	19	16422363	0	C	T	C	C	C	C	C	C	T	C	C	C	T	C	C	C	C	C	C	C	C	T	C	C	C	C	C	C	C	C	C	T	C	C	C	C	C	C	C	C	C	C	C	C	C	C
JAX00471813	19	16424475	1	A	G	A	A	A	A	A	G	A	A	A	G	A	A	A	A	H	A	A	A	A	A	A	A	H	A	A	A	A	A	A	A	A	A	A	A	A	A	H	A	A	A	A	A	A	A
JAX00471815	19	16428019	0	G	T	G	G	G	G	G	T	T	G	G	T	T	G	G	G	H	G	G	G	G	T	G	G	H	G	G	G	G	G	H	T	G	G	G	G	H	G	H	G	G	G	G	G	G	G
JAX00471816	19	16435856	1	A	G	A	A	A	A	A	G	G	A	A	G	G	A	A	A	H	A	A	A	A	G	A	A	H	A	A	A	A	A	H	G	A	A	A	A	H	A	H	A	A	A	A	A	A	A
JAX00471817	19	16436062	1	G	A	G	G	G	G	G	G	A	G	G	G	A	G	G	G	G	G	G	G	G	A	G	G	G	G	G	G	G	G	H	A	G	G	G	G	H	G	G	G	G	G	G	G	G	G
JAX00471818	19	16439143	1	T	C	T	T	T	T	T	C	C	T	T	C	C	T	T	T	H	T	T	T	T	C	T	T	H	T	T	T	T	T	H	C	T	T	T	T	H	T	H	T	T	T	T	T	T	T
JAX00471822	19	16456240	1	T	G	T	T	T	T	T	G	T	T	T	G	T	T	T	T	H	T	T	T	T	T	T	T	H	T	T	T	T	T	T	T	T	T	T	T	T	T	H	T	T	T	T	T	T	T
JAX00087271	19	16458274	1	C	T	T	C	C	C	T	C	C	C	C	C	C	C	C	C	C	C	T	C	C	C	C	C	C	T	T	C	C	H	C	C	C	C	T	T	C	C	H	C	C	T	C	C	H	C
JAX00087272	19	16458425	1	T	A	A	T	T	T	A	T	T	T	T	T	T	T	T	T	T	T	A	T	T	T	T	T	T	A	A	T	T	H	T	T	T	T	A	A	T	T	H	T	T	A	T	T	H	T
JAX00471825	19	16463573	0	T	A	A	T	T	T	A	A	A	T	T	A	A	T	T	T	H	T	A	T	T	A	T	T	H	A	A	H	T	H	H	A	H	T	A	A	H	H	A	T	T	A	T	T	H	T
JAX00471826	19	16464830	1	A	G	G	A	A	A	G	A	G	A	A	A	G	A	A	A	A	A	G	A	A	H	A	A	A	G	G	A	A	H	H	G	A	A	G	G	H	A	H	A	A	G	A	A	H	A
JAX00471827	19	16466216	1	A	C	A	A	A	A	A	A	C	A	A	A	C	A	A	A	A	A	A	A	A	H	A	A	A	A	A	A	A	A	H	C	A	A	A	A	H	A	A	A	A	A	A	A	A	A
JAX00471828	19	16467821	1	C	T	T	C	C	C	T	C	T	C	C	C	T	C	C	C	C	C	T	C	C	H	C	C	C	T	T	C	C	H	H	T	C	C	T	T	H	C	H	C	C	T	C	C	H	C
JAX00471831	19	16470333	0	C	T	T	C	C	C	T	C	C	C	C	C	C	C	C	C	C	C	T	C	C	C	C	C	C	T	T	C	C	H	C	C	C	C	T	T	C	C	H	C	C	T	C	C	H	C
JAX00471835	19	16473523	1	C	G	G	C	C	C	G	C	G	C	C	C	G	C	C	C	C	C	G	C	C	H	C	C	C	G	G	C	C	H	H	G	C	C	G	G	H	C	H	C	C	G	C	C	H	C
JAX00471836	19	16474279	0	C	T	T	C	C	C	T	T	C	C	C	T	C	C	C	C	H	C	T	C	C	H	C	C	H	T	T	C	C	H	C	C	C	C	T	T	C	C	T	C	C	T	C	C	H	C
JAX00471837	19	16474440	1	C	T	T	C	C	C	T	T	T	C	C	T	T	C	C	C	H	C	T	C	C	T	C	C	H	T	T	C	C	H	H	T	C	C	T	T	H	C	T	C	C	T	C	C	H	C
JAX00471838	19	16474498	1	G	A	G	G	G	G	G	G	A	G	G	G	A	G	G	G	G	G	G	G	G	H	G	G	G	G	G	G	G	G	H	A	G	G	G	G	H	G	G	G	G	G	G	G	G	G
JAX00471841	19	16481056	0	T	C	T	T	T	T	T	C	T	T	T	C	T	T	T	T	H	T	T	T	T	H	T	T	H	T	T	T	T	T	T	T	T	T	T	T	T	T	H	T	T	T	T	T	T	T
JAX00471842	19	16486534	1	T	A	T	T	T	T	T	A	T	T	T	A	T	T	T	T	H	T	T	T	T	H	T	T	H	T	T	T	T	T	T	T	T	T	T	T	T	T	H	T	T	T	T	T	T	T
JAX00214442	19	16490915	0	C	T	C	C	C	C	C	C	T	C	C	C	T	C	C	C	C	C	C	C	C	H	C	C	C	C	C	C	C	C	H	T	C	C	C	C	H	C	C	C	C	C	C	C	C	C
JAX00214443	19	16490931	0	G	C	G	G	G	G	G	G	C	G	G	G	C	G	G	G	G	G	G	G	G	H	G	G	G	G	G	G	G	G	H	C	G	G	G	G	H	G	G	G	G	G	G	G	G	G
JAX00214444	19	16491456	1	C	T	C	C	C	C	C	T	T	C	C	T	T	C	C	C	H	C	C	C	C	T	C	C	H	C	C	C	C	C	H	T	C	C	C	C	H	C	H	C	C	C	C	C	C	C
JAX00087276	19	16495590	1	G	A	A	G	G	G	A	A	A	G	G	A	A	G	G	G	H	G	A	G	G	A	G	G	H	A	A	G	G	H	H	A	G	G	A	A	H	G	A	G	G	A	G	G	H	G
JAX00471843	19	16510249	1	G	A	G	G	G	G	G	A	G	G	G	A	G	G	G	G	H	G	G	G	G	H	G	G	H	G	G	G	G	G	G	G	G	G	G	G	G	G	H	G	G	G	G	G	G	G
JAX00471844	19	16510842	0	C	A	C	C	C	A	C	A	C	C	C	A	C	C	C	C	C	H	C	A	A	H	A	C	C	C	C	C	H	C	C	C	A	C	C	C	C	C	C	C	A	C	C	C	C	C
JAX00471845	19	16516802	0	G	A	G	G	G	G	G	A	A	G	G	A	A	G	G	G	H	G	G	G	G	A	G	G	H	G	G	G	G	G	H	A	G	G	G	G	H	G	H	G	G	G	G	G	G	G
JAX00471846	19	16518585	0	T	C	T	T	T	T	T	C	C	T	T	C	C	T	T	T	H	T	T	T	T	C	T	T	H	T	T	T	T	T	H	C	T	T	T	T	H	T	H	T	T	T	T	T	T	T
JAX00471847	19	16518690	1	C	T	T	C	C	T	T	C	C	C	C	C	C	C	C	C	C	T	T	T	H	C	T	C	C	T	T	C	H	H	C	C	T	C	T	T	C	C	H	C	T	T	C	C	H	C
JAX00471848	19	16519055	1	G	T	T	G	G	T	T	G	G	G	G	G	G	G	G	G	G	T	T	T	H	G	T	G	G	T	T	G	H	H	G	G	T	G	T	T	G	G	H	G	T	T	G	G	H	G
JAX00471850	19	16523656	0	C	T	C	C	C	C	C	C	T	C	C	C	T	C	C	C	C	C	C	C	C	C	C	C	C	C	C	C	C	C	H	T	C	C	C	C	H	C	C	C	C	C	C	C	C	C
JAX00471852	19	16530210	1	T	C	T	T	T	T	T	C	C	T	T	C	C	T	T	T	H	T	T	T	T	C	T	T	H	T	T	T	T	T	H	C	T	T	T	T	H	T	H	T	T	T	T	T	T	T
JAX00471853	19	16536799	1	T	C	T	T	T	T	T	C	C	T	T	C	C	T	T	T	H	T	T	T	T	C	T	T	H	T	T	T	T	T	H	C	T	T	T	T	H	T	H	T	T	T	T	T	T	T
JAX00471854	19	16550013	1	A	G	A	A	A	A	A	G	A	A	A	G	A	A	A	A	H	A	A	A	A	H	A	A	H	A	A	A	A	A	A	A	A	A	A	A	A	A	H	A	A	A	A	A	A	A
JAX00087278	19	16553623	1	T	C	C	T	T	C	C	T	C	T	T	T	C	T	T	T	T	C	C	C	H	H	C	T	T	C	C	T	H	H	H	C	C	T	C	C	H	T	H	T	C	C	T	T	H	T
JAX00087279	19	16553650	0	T	C	C	T	T	C	C	C	C	T	T	C	C	T	T	T	H	C	C	C	T	C	C	T	H	C	C	T	H	H	H	C	C	T	C	C	H	T	C	T	C	C	T	T	H	T
JAX00087280	19	16575078	1	C	A	A	C	C	A	A	A	A	A	C	A	A	C	A	C	H	A	A	A	H	A	A	C	H	A	A	C	H	A	H	A	A	C	A	A	H	C	A	A	A	A	C	C	H	C
JAX00087281	19	16577353	0	C	A	C	C	C	C	A	C	C	C	C	C	C	C	C	C	C	C	A	C	C	C	C	C	C	C	H	C	C	C	C	C	C	C	C	C	C	C	A	C	C	A	C	C	C	C
JAX00087282	19	16580388	0	A	G	A	A	A	A	G	A	A	A	A	A	A	A	A	A	A	A	G	A	A	A	A	A	A	A	H	A	A	A	A	A	A	A	A	A	A	A	H	A	A	G	A	A	A	A
JAX00471855	19	16584783	1	T	C	T	T	T	T	C	C	T	T	T	C	T	T	T	T	H	T	C	T	T	H	T	T	H	T	H	T	T	T	T	T	T	T	T	T	T	T	C	T	T	C	T	T	T	T
JAX00471858	19	16585254	1	A	T	A	A	A	A	T	A	T	A	A	A	T	A	A	A	A	A	T	A	A	H	A	A	A	A	H	A	A	A	H	T	A	A	A	A	H	A	H	A	A	T	A	A	A	A
JAX00471859	19	16585279	1	T	C	T	T	T	T	C	T	C	T	T	T	C	T	T	T	T	T	C	T	T	H	T	T	T	T	H	T	T	T	H	C	T	T	T	T	H	T	H	T	T	C	T	T	T	T
JAX00471862	19	16591827	1	T	C	T	T	T	T	C	C	C	C	T	C	C	T	C	T	H	T	C	T	T	C	T	T	H	T	H	T	T	H	H	C	T	T	T	T	H	T	C	C	T	C	T	T	T	T
JAX00471863	19	16592460	0	G	T	G	G	G	G	G	G	T	G	G	G	T	G	G	G	G	G	G	G	G	H	G	G	G	G	G	G	G	G	H	T	G	G	G	G	H	G	G	G	G	G	G	G	G	G
JAX00471864	19	16593892	0	C	T	C	C	C	C	T	T	T	C	C	T	T	C	C	C	H	C	T	C	C	T	C	C	H	C	H	C	C	C	H	T	C	C	C	C	H	C	T	C	C	T	C	C	C	C
JAX00471865	19	16594068	1	G	A	G	G	G	G	G	G	A	G	G	G	A	G	G	G	G	G	G	G	G	H	G	G	G	G	G	G	G	G	H	A	G	G	G	G	H	G	G	G	G	G	G	G	G	G
JAX00471866	19	16594262	0	A	G	A	A	A	A	G	A	A	G	A	A	A	A	G	A	A	A	G	A	A	A	A	A	A	A	G	A	A	H	A	A	A	A	A	A	A	A	H	G	A	G	A	A	A	A
JAX00471871	19	16608494	0	C	T	T	C	C	C	C	C	C	C	C	C	C	C	C	C	C	H	C	C	C	C	C	C	C	T	H	C	C	H	C	C	C	C	T	T	C	C	C	C	C	C	C	C	H	C
JAX00087283	19	16608706	1	A	G	G	A	A	G	G	G	G	G	A	G	G	A	G	A	H	G	G	G	H	G	G	A	H	G	G	A	H	G	H	G	G	A	G	G	H	A	G	G	G	G	A	A	H	A
JAX00471872	19	16608747	1	T	C	C	T	T	C	T	T	T	T	T	T	T	T	T	T	T	C	T	C	H	T	C	T	T	C	H	T	H	H	T	T	C	T	C	C	T	T	T	T	C	T	T	T	H	T
JAX00471873	19	16608894	0	A	G	A	A	A	A	A	G	G	A	A	G	G	A	A	A	H	A	A	A	A	G	A	A	H	A	A	A	A	A	H	G	A	A	A	A	H	A	H	A	A	A	A	A	A	A
JAX00471874	19	16609744	0	G	A	G	G	G	G	G	G	A	G	G	G	A	G	G	G	G	G	G	G	G	H	G	G	G	G	G	G	G	G	H	A	G	G	G	G	H	G	G	G	G	G	G	G	G	G
JAX00471875	19	16610135	1	C	T	C	C	C	C	C	T	T	C	C	T	T	C	C	C	H	C	C	C	C	T	C	C	H	C	C	C	C	C	H	T	C	C	C	C	H	C	H	C	C	C	C	C	C	C
JAX00087285	19	16623673	0	A	G	A	A	A	A	A	A	G	A	A	H	G	A	A	A	A	A	H	A	A	A	A	A	A	A	A	A	A	A	A	G	A	A	A	A	A	A	A	A	A	A	A	A	A	A
JAX00471878	19	16624481	1	G	C	G	G	G	C	G	G	G	G	G	G	G	G	G	G	G	H	G	C	H	G	C	G	G	G	G	G	H	G	G	G	C	G	G	G	G	G	G	G	C	G	G	G	G	G
JAX00471880	19	16629217	1	T	C	T	T	T	T	T	T	C	T	T	T	C	T	T	T	T	T	T	T	T	H	T	T	T	T	T	T	T	T	H	C	T	T	T	T	H	T	T	T	T	T	T	T	T	T
JAX00471884	19	16644040	1	T	C	C	T	T	C	C	C	C	C	T	C	C	T	C	T	H	C	C	C	H	C	C	T	H	C	C	T	H	C	H	C	C	T	C	C	H	T	C	C	C	C	T	T	H	T
JAX00471885	19	16645068	0	C	T	C	C	C	C	C	T	T	C	H	H	T	C	C	C	H	C	C	C	C	T	C	C	H	C	C	C	C	C	H	T	C	C	C	C	H	C	H	C	C	C	C	C	C	C
JAX00471887	19	16647237	1	T	C	T	T	T	T	T	C	C	T	T	C	C	T	T	T	H	T	T	T	T	C	T	T	H	T	T	T	T	T	H	C	T	T	T	T	H	T	H	T	T	T	T	T	T	T
JAX00471888	19	16647386	0	T	C	T	T	T	T	T	C	T	T	T	C	T	T	T	T	H	T	T	T	T	H	T	T	C	T	T	T	T	T	T	T	T	T	T	T	T	T	H	T	T	T	T	T	T	T
JAX00471891	19	16652366	0	T	C	T	T	T	T	T	C	T	T	T	C	T	T	T	T	H	T	T	T	T	H	T	T	H	T	T	T	T	T	T	T	T	T	T	T	T	T	H	T	T	T	T	T	T	T
JAX00471892	19	16662811	0	G	C	G	G	G	G	G	C	G	G	G	C	G	H	G	G	H	G	G	G	G	C	G	G	H	G	G	H	H	G	H	G	H	G	G	G	G	G	H	G	G	G	H	G	G	G
JAX00471893	19	16668122	0	T	C	T	T	T	T	T	T	C	T	T	T	C	T	T	T	T	T	T	T	T	H	T	T	T	T	T	T	T	T	H	C	T	T	T	T	H	T	T	T	T	T	T	T	T	T
JAX00471896	19	16678681	1	G	A	G	G	G	G	G	A	A	G	G	A	A	G	G	G	H	G	G	G	G	A	G	G	H	G	G	G	G	G	H	A	G	G	G	G	H	G	H	G	G	G	G	G	G	G
JAX00087289	19	16689305	1	C	T	T	C	C	C	T	T	T	T	C	T	T	C	T	C	H	H	T	C	C	T	C	C	H	T	T	C	C	T	H	T	C	C	T	T	H	C	T	T	C	T	C	C	H	C
JAX00087291	19	16701268	1	C	T	C	C	C	C	C	T	T	C	C	T	T	C	C	C	H	C	C	C	C	T	C	C	H	C	C	C	C	C	H	T	C	C	C	C	H	C	H	C	C	C	C	C	C	C
JAX00471898	19	16707749	0	A	G	A	A	A	A	A	G	A	A	A	G	A	A	A	A	H	A	A	A	A	H	A	A	H	A	A	A	A	A	A	A	A	A	A	A	A	A	H	A	A	A	A	A	A	A
JAX00471899	19	16708185	1	C	G	C	C	C	C	C	G	G	C	C	G	G	C	C	C	H	C	C	C	C	G	C	C	H	C	C	C	C	C	H	G	C	C	C	C	H	C	H	C	C	C	C	C	C	C
JAX00471901	19	16718453	1	C	T	C	C	C	C	C	C	T	C	C	C	T	C	C	C	C	C	C	C	C	H	C	C	C	C	C	C	C	C	H	T	C	C	C	C	H	C	C	C	C	C	C	C	C	C
JAX00471903	19	16733057	0	C	T	C	C	C	C	C	T	T	C	C	T	T	C	C	C	H	C	C	C	C	T	C	C	H	C	C	C	C	C	H	T	C	C	C	C	H	C	H	C	C	C	C	C	C	C
JAX00471906	19	16734531	0	G	A	G	G	G	G	G	A	G	G	G	A	G	G	G	G	H	G	G	G	G	H	G	G	H	G	G	G	G	G	G	G	G	G	G	G	G	G	H	G	G	G	G	G	G	G
JAX00471909	19	16747346	0	C	T	C	C	C	C	C	T	C	C	H	T	C	C	C	C	H	C	C	C	C	C	C	C	H	C	C	C	C	C	C	C	C	C	C	C	C	C	H	C	C	C	C	C	C	C
JAX00087294	19	16754150	0	G	A	G	G	G	A	G	G	G	G	G	G	G	G	G	G	G	H	G	A	H	G	A	G	G	G	G	G	H	G	G	G	A	G	G	G	G	G	G	G	A	G	G	G	G	G
JAX00471910	19	16754252	0	G	A	G	G	G	G	G	A	G	G	G	A	G	G	G	G	H	G	G	G	G	H	G	G	H	G	G	G	G	G	G	G	G	G	G	G	G	G	H	G	G	G	G	G	G	G
JAX00471911	19	16758738	0	G	A	G	G	G	G	G	A	A	G	G	A	A	G	G	G	G	G	G	G	G	A	G	G	H	G	G	G	G	G	H	A	G	G	G	G	H	G	G	G	G	G	G	G	G	G
JAX00471916	19	16794695	0	T	A	T	T	T	T	T	A	T	T	T	A	T	T	T	T	H	T	T	T	T	H	T	T	H	T	T	T	T	T	T	T	T	T	T	T	T	T	H	T	T	T	T	T	T	T
JAX00471917	19	16795720	1	A	T	A	A	A	A	A	T	T	A	A	T	T	A	A	A	H	A	A	A	A	T	A	A	H	A	A	A	A	A	H	T	A	A	A	A	H	A	H	A	A	A	A	A	A	A
JAX00471918	19	16806390	0	T	A	T	T	T	T	T	A	T	T	T	A	T	T	T	T	T	T	T	T	T	T	T	T	T	T	T	T	T	T	T	T	T	T	T	T	T	T	T	T	T	T	T	T	T	T
JAX00471919	19	16819399	0	C	T	C	C	C	C	C	C	T	C	C	C	T	C	C	C	C	C	C	C	C	C	C	C	C	C	C	C	C	C	C	T	C	C	C	C	C	C	C	C	C	C	C	C	C	C
JAX00471920	19	16819428	0	T	C	T	T	T	T	T	T	C	T	T	T	C	T	T	T	T	T	T	T	T	H	T	T	T	T	T	T	T	T	H	C	T	T	T	T	H	T	T	T	T	T	T	T	T	T
JAX00087299	19	16819842	0	C	T	C	C	C	C	C	C	T	C	C	C	T	C	C	C	C	C	C	C	C	H	C	C	C	C	C	C	C	C	H	T	C	C	C	C	H	C	C	C	C	C	C	C	C	C
JAX00471921	19	16828872	0	T	G	T	T	T	T	T	G	G	T	T	G	G	T	T	T	H	T	T	T	T	G	T	T	H	T	T	T	T	T	H	G	T	T	T	T	H	T	H	T	T	T	T	T	T	T
JAX00087300	19	16835454	1	T	G	G	T	T	G	G	G	G	G	T	G	G	T	G	T	H	G	G	G	H	G	G	T	H	G	G	T	H	G	H	G	G	T	G	G	H	T	G	G	G	G	T	T	H	T
JAX00471927	19	16857182	1	A	T	A	A	A	A	A	T	A	A	A	T	A	A	A	A	H	A	A	A	A	H	A	A	H	A	A	A	A	A	A	A	A	A	A	A	A	A	H	A	A	A	A	A	A	A
JAX00471928	19	16857711	1	T	C	T	T	T	T	T	C	C	T	T	C	C	T	T	T	H	T	T	T	T	C	T	T	H	T	T	T	T	T	H	C	T	T	T	T	H	T	H	T	T	T	T	T	T	T
JAX00471929	19	16858664	0	A	T	A	A	A	A	A	A	T	A	A	A	T	A	A	A	A	A	A	A	A	H	A	A	A	A	A	A	A	A	H	T	A	A	A	A	H	A	A	A	A	A	A	A	A	A
JAX00471930	19	16859133	1	A	G	A	A	A	A	A	G	A	A	A	G	A	A	A	A	H	A	A	A	A	H	A	A	H	A	A	A	A	A	A	A	A	A	A	A	A	A	H	A	A	A	A	A	A	A
JAX00471932	19	16863490	0	C	T	C	C	C	C	C	T	T	C	C	T	T	C	C	C	H	C	C	C	C	T	C	C	H	C	C	C	C	C	H	T	C	C	C	C	H	C	H	C	C	C	C	C	C	C
JAX00471933	19	16867245	0	A	G	A	A	A	A	A	A	G	A	A	A	G	A	A	A	A	A	A	A	A	H	A	A	A	A	A	A	A	A	H	G	A	A	A	A	H	A	A	A	A	A	A	A	A	A
JAX00087301	19	16876300	1	C	T	C	C	C	C	C	C	T	C	C	C	T	C	C	C	C	C	C	C	C	H	C	C	C	C	C	C	C	C	H	T	C	C	C	C	H	C	C	C	C	C	C	C	C	C
JAX00087302	19	16879395	1	A	G	A	A	A	G	A	G	G	A	A	G	G	A	A	A	H	H	A	G	H	G	G	A	H	A	A	A	H	A	H	G	G	A	A	A	H	A	H	A	G	A	A	A	A	A
JAX00471934	19	16879462	1	G	A	G	G	G	G	G	A	A	G	G	A	A	G	G	G	H	G	G	G	G	A	G	G	H	G	G	G	G	G	H	A	G	G	G	G	H	G	H	G	G	G	G	G	G	G
JAX00471935	19	16879523	0	A	G	A	A	A	A	A	G	G	A	A	G	G	A	A	A	H	A	A	A	A	G	A	A	H	A	A	A	A	A	H	G	A	A	A	A	H	A	H	A	A	A	A	A	A	A
JAX00471937	19	16894304	1	G	A	G	G	G	G	G	G	A	G	G	G	A	G	G	G	G	G	G	G	G	H	G	G	G	G	G	G	G	G	H	A	G	G	G	G	H	G	G	G	G	G	G	G	G	G
JAX00087304	19	16894327	0	T	A	T	T	T	A	T	T	T	T	T	T	T	T	T	T	T	H	T	A	H	T	A	T	T	T	T	T	H	T	T	T	A	T	T	T	T	T	T	T	A	T	T	T	T	T
JAX00471939	19	16894753	0	C	T	C	C	C	C	C	C	T	C	C	C	T	C	C	C	C	C	C	C	C	C	C	C	C	C	C	C	C	C	C	T	C	C	C	C	H	C	C	C	C	C	C	C	C	C
JAX00087305	19	16894884	0	G	T	G	G	G	T	G	T	T	T	G	T	T	G	T	G	H	H	G	T	H	T	T	G	H	G	G	G	H	H	H	T	T	G	G	G	H	G	H	T	T	G	G	G	G	G
JAX00471940	19	16897259	0	C	T	C	C	C	T	C	C	C	C	C	C	C	C	C	C	C	H	C	T	H	C	T	C	C	C	C	C	H	C	C	C	T	C	C	C	C	C	C	C	T	C	C	C	C	C
JAX00471942	19	16897893	0	T	C	T	T	T	C	T	T	T	T	T	T	T	T	T	T	T	H	T	C	H	T	C	T	T	T	T	T	H	T	T	T	C	T	T	T	T	T	T	T	C	T	T	T	T	T
JAX00087306	19	16897924	1	A	G	A	A	A	G	A	A	G	A	A	A	G	A	A	A	A	H	A	G	H	H	G	A	A	A	A	A	H	A	H	G	G	A	A	A	H	A	A	A	G	A	A	A	A	A
JAX00471943	19	16902637	1	T	C	T	T	T	T	T	C	T	T	T	C	T	T	T	T	H	T	T	T	T	H	T	T	H	T	T	T	T	T	T	T	T	T	T	T	T	T	H	T	T	T	T	T	T	T
JAX00471944	19	16902765	0	G	C	G	G	G	G	G	C	G	G	G	C	G	G	G	G	H	G	G	G	G	H	G	G	H	G	G	G	G	G	G	G	G	G	G	G	G	G	H	G	G	G	G	G	G	G
JAX00471945	19	16909192	1	T	C	T	T	T	T	T	C	C	T	T	C	C	T	T	T	H	T	T	T	T	C	T	T	H	T	T	T	T	T	H	C	T	T	T	T	H	T	H	T	T	T	T	T	T	T
JAX00471946	19	16909287	1	G	A	G	G	G	G	G	A	A	G	G	A	A	G	G	G	H	G	G	G	G	A	G	G	H	G	G	G	G	G	H	A	G	G	G	G	H	G	H	G	G	G	G	G	G	G
JAX00471947	19	16920481	1	C	A	A	C	A	C	C	A	A	A	C	A	A	C	A	C	A	H	C	C	C	A	C	C	A	A	H	C	H	A	H	A	C	A	A	A	A	C	H	A	C	C	C	C	H	C
JAX00471950	19	16920637	0	G	T	G	G	G	G	G	T	G	G	G	T	G	G	G	G	H	G	G	G	G	H	G	G	H	G	G	G	G	G	G	G	G	G	G	G	G	G	H	G	G	G	G	G	G	G
JAX00471951	19	16920664	0	T	G	G	T	G	T	G	G	G	G	T	G	G	T	G	T	G	H	G	T	T	G	T	T	G	G	G	T	H	G	H	G	T	G	G	G	G	T	G	G	T	G	T	T	H	T
JAX00471958	19	16928225	0	C	T	C	C	C	C	T	C	C	C	C	C	C	C	C	C	C	C	T	C	C	C	C	C	C	C	H	C	C	C	C	C	C	C	C	C	C	C	H	C	C	T	C	C	C	C
JAX00471959	19	16928269	1	C	G	C	C	C	C	C	G	C	C	C	G	C	C	C	C	H	C	C	C	C	H	C	C	H	C	C	C	C	C	C	C	C	C	C	C	C	C	H	C	C	C	C	C	C	C
JAX00471960	19	16928292	1	A	G	A	A	A	A	G	G	G	A	A	G	G	A	A	A	H	A	G	A	A	G	A	A	H	A	H	A	A	A	H	G	A	A	A	A	H	A	G	A	A	G	A	A	A	A
JAX00471961	19	16943131	1	C	T	C	C	C	C	C	C	T	C	C	C	T	C	C	C	C	C	C	C	C	H	C	C	C	C	C	C	C	C	H	T	C	C	C	C	H	C	C	C	C	C	C	C	C	C
JAX00471962	19	16949098	0	G	A	G	G	G	G	G	G	A	G	G	G	A	G	G	G	G	G	G	G	G	G	G	G	G	G	G	G	G	G	G	A	G	G	G	G	H	G	G	G	G	G	G	G	G	G
JAX00471963	19	16949394	1	C	A	C	C	C	A	C	C	C	C	C	C	C	C	C	C	C	H	C	A	H	C	A	C	C	C	C	C	H	C	C	C	A	C	C	C	C	C	C	C	A	C	C	C	C	C
JAX00471964	19	16949705	1	C	G	C	C	C	C	C	G	G	C	C	G	G	C	C	C	H	C	C	C	C	G	C	C	H	C	C	C	C	C	C	G	C	C	C	C	H	C	H	C	C	C	C	C	C	C
JAX00471966	19	16950535	0	C	T	T	C	T	C	C	C	C	T	H	H	H	C	T	C	T	T	H	C	C	C	C	C	T	T	C	C	H	T	C	C	C	T	T	T	H	C	C	T	C	C	C	C	H	C
JAX00471969	19	16966053	1	A	G	A	A	A	A	A	G	A	A	A	G	A	A	A	A	H	A	A	A	A	H	A	A	H	A	A	A	A	A	A	A	A	A	A	A	A	A	H	A	A	A	A	A	A	A
JAX00471970	19	16970923	1	G	A	G	G	G	G	G	A	A	G	G	A	A	G	G	G	H	G	G	G	G	A	G	G	H	G	G	G	G	G	G	A	G	G	G	G	H	G	H	G	G	G	G	G	G	G
JAX00087310	19	16978157	1	T	C	C	T	C	C	T	T	T	C	T	T	T	T	C	T	H	C	T	C	H	T	C	T	H	C	H	T	C	C	T	T	C	C	C	C	H	T	T	C	C	T	T	T	H	T
JAX00087311	19	16978236	1	G	A	A	G	A	A	G	A	A	A	G	A	A	G	A	G	A	A	G	A	H	A	A	G	A	A	H	G	A	A	G	A	A	A	A	A	A	G	H	A	A	G	G	G	H	G
JAX00471972	19	16984471	1	T	C	T	T	T	T	T	T	C	T	T	T	C	T	T	T	T	T	T	T	T	H	T	T	T	T	T	T	T	T	T	C	T	T	T	T	H	T	T	T	T	T	T	T	T	T
JAX00471973	19	16985134	1	C	A	A	C	A	A	C	C	C	A	C	C	C	C	A	C	H	A	C	A	H	C	A	C	H	A	H	C	A	A	C	C	A	A	A	A	H	C	C	A	A	C	C	C	H	C
JAX00471977	19	16988148	0	G	A	A	G	A	A	G	G	G	G	G	G	G	G	G	G	H	A	G	A	H	G	A	G	H	A	H	H	A	H	G	G	A	A	A	A	H	G	G	G	A	G	G	G	H	G
JAX00471978	19	16990409	1	G	C	C	G	C	C	G	G	G	C	G	G	G	G	C	G	H	C	G	C	H	G	C	G	H	C	H	G	C	C	G	G	C	C	C	C	H	G	G	C	C	G	G	G	H	G
JAX00471979	19	16996794	1	T	C	C	T	C	C	T	C	T	T	T	C	T	T	T	T	C	C	T	C	H	H	C	T	C	C	H	T	C	H	T	T	C	C	C	C	H	T	H	T	C	T	T	T	H	T
JAX00471980	19	16997612	0	G	A	A	G	A	A	G	A	A	A	G	A	A	G	A	G	A	A	G	A	H	A	A	G	A	A	H	G	A	A	G	A	A	A	A	A	A	G	H	A	A	G	G	G	H	G
JAX00087313	19	17018330	1	T	C	C	T	C	C	T	C	C	C	T	C	C	T	C	T	C	C	T	C	H	C	C	T	C	C	H	T	C	C	T	C	C	C	C	C	C	T	H	C	C	T	T	T	H	T
JAX00471982	19	17018432	0	C	T	C	C	C	C	C	T	C	C	C	T	C	C	C	C	H	C	C	C	C	H	C	C	C	C	C	C	C	C	C	C	C	C	C	C	C	C	C	C	C	C	C	C	C	C
JAX00087314	19	17022312	0	C	T	T	C	T	T	C	C	C	T	C	C	C	C	T	C	H	T	C	T	H	C	T	C	H	T	H	C	T	T	C	C	T	T	T	T	H	C	C	T	T	C	C	C	H	C
JAX00087315	19	17024833	0	C	T	T	C	T	T	C	C	C	T	C	C	C	C	T	C	H	T	C	T	C	C	T	C	H	T	H	C	T	T	C	C	T	T	T	T	H	C	C	T	T	C	C	C	H	C
JAX00471986	19	17030528	0	G	A	G	G	G	G	A	G	G	A	G	G	G	G	A	G	G	G	A	G	G	G	G	G	G	G	H	G	G	H	G	G	G	G	G	G	G	G	H	A	G	A	G	G	G	G
JAX00471987	19	17031316	1	C	T	C	C	C	C	T	C	T	T	C	C	T	C	T	C	C	C	T	C	C	H	C	C	C	C	H	C	C	H	C	T	C	C	C	C	H	C	H	T	C	T	C	C	C	C
JAX00471988	19	17035703	0	G	A	G	G	G	G	G	A	G	G	G	A	G	G	G	G	H	G	G	G	G	H	G	G	H	G	G	G	G	G	G	G	G	G	G	G	G	G	H	G	G	G	G	G	G	G
JAX00471989	19	17041903	1	G	T	G	G	G	G	T	G	G	T	G	G	G	G	T	G	G	G	T	G	G	G	G	G	G	G	H	G	G	H	G	G	G	G	G	G	G	G	H	T	G	T	G	G	G	G
JAX00471990	19	17042055	1	A	G	A	A	A	A	A	A	G	A	A	A	G	A	A	A	A	A	A	A	A	H	A	A	A	A	A	A	A	A	A	G	A	A	A	A	H	A	A	A	A	A	A	A	A	A
JAX00471996	19	17056267	1	T	C	T	T	T	T	C	T	T	C	T	T	T	T	C	T	T	T	C	T	T	T	T	T	T	T	H	T	T	H	T	T	T	T	T	T	T	T	H	C	T	C	T	T	T	T
JAX00471997	19	17056283	0	G	A	G	G	G	G	G	G	A	G	G	G	A	G	G	G	G	G	G	G	G	H	G	G	G	G	G	G	G	G	G	A	G	G	G	G	H	G	G	G	G	G	G	G	G	G
JAX00472001	19	17062954	0	A	C	A	A	A	A	A	A	C	A	A	H	C	A	H	A	A	A	H	A	A	A	A	A	A	A	A	A	A	A	A	C	A	A	A	A	A	A	A	A	A	A	A	A	A	A
JAX00472002	19	17063327	0	C	T	C	C	C	C	T	T	C	T	C	T	C	C	T	C	H	C	T	C	C	H	C	C	H	C	H	C	C	H	C	C	C	C	C	C	C	C	T	T	C	T	C	C	C	C
JAX00472004	19	17065689	0	T	C	T	T	T	T	C	T	C	C	T	T	C	T	C	T	T	T	C	T	T	C	T	T	T	T	C	T	T	C	T	C	T	T	T	T	H	T	C	C	T	C	T	T	T	T
JAX00472005	19	17066298	1	A	C	A	A	A	A	C	C	A	C	A	C	A	A	C	A	H	A	C	A	A	A	A	A	H	A	H	A	A	H	A	A	A	A	A	A	A	A	C	C	A	C	A	A	A	A
JAX00472007	19	17067702	1	C	T	C	C	C	C	T	T	T	T	C	T	T	C	T	C	H	C	T	C	C	T	C	C	H	C	H	C	C	H	C	T	C	C	C	C	H	C	T	T	C	T	C	C	C	C
JAX00472008	19	17067822	1	C	T	C	C	C	C	T	T	T	T	C	T	T	C	T	C	H	C	T	C	C	T	C	C	H	C	H	C	C	H	C	T	C	C	C	C	H	C	T	T	C	T	C	C	C	C
JAX00087320	19	17091215	0	C	G	C	C	C	C	C	G	G	C	C	G	G	C	C	C	H	C	C	C	C	G	C	C	H	C	C	C	C	C	C	G	C	C	C	C	H	C	H	C	C	C	C	C	C	C
JAX00087321	19	17101169	1	G	A	G	G	G	G	G	G	A	G	G	G	A	G	G	G	G	G	G	G	G	A	G	G	G	G	G	G	G	G	G	A	G	G	G	G	H	G	G	G	G	G	G	G	G	G
JAX00472011	19	17107451	1	A	G	A	A	A	A	A	G	A	A	A	G	A	A	A	A	H	A	A	A	A	A	A	A	H	A	A	A	A	A	A	A	A	A	A	A	A	A	H	A	A	A	A	A	A	A
JAX00472012	19	17114758	1	A	G	A	A	A	A	A	G	G	A	A	G	G	A	A	A	H	A	A	A	A	G	A	A	H	A	A	A	A	A	A	G	A	A	A	A	H	A	H	A	A	A	A	A	A	A
JAX00472017	19	17123856	0	G	A	A	G	A	A	A	G	A	A	G	G	A	G	A	G	H	A	A	A	H	A	A	G	H	A	A	G	A	A	G	A	A	A	A	A	A	G	H	A	A	A	G	G	H	G
JAX00472018	19	17124132	1	G	A	A	G	A	A	A	G	G	A	G	G	G	G	A	G	H	A	A	A	H	G	A	G	H	A	A	G	A	A	G	G	A	A	A	A	H	G	H	A	A	A	G	G	H	G
JAX00472019	19	17124279	1	A	G	G	A	G	G	G	G	G	G	A	G	G	A	G	A	G	G	G	G	H	G	G	A	G	G	G	A	G	G	A	G	G	G	G	G	G	A	G	G	G	G	A	A	H	A
JAX00087322	19	17124458	0	G	T	T	G	G	T	T	G	G	T	G	G	G	G	T	G	G	T	T	T	T	G	T	G	G	T	T	G	T	T	G	G	T	G	T	T	G	G	T	T	T	T	G	G	H	G
JAX00472020	19	17124711	0	A	G	A	A	G	A	A	A	G	A	A	A	G	A	A	A	H	A	A	A	A	G	A	A	H	A	A	A	H	A	A	G	A	G	A	A	G	A	A	A	A	A	A	A	A	A
JAX00472021	19	17124815	0	G	T	T	G	T	T	T	G	T	T	G	G	T	G	T	G	H	T	T	T	T	T	T	G	H	T	T	G	T	T	G	T	T	T	T	T	T	G	H	T	T	T	G	G	H	G
JAX00472024	19	17126774	1	A	G	A	A	A	A	A	A	A	G	A	A	A	A	G	A	A	A	A	A	A	A	A	A	A	A	A	A	A	H	A	A	A	A	A	A	A	A	A	G	A	A	A	A	A	A
JAX00472025	19	17128066	1	A	C	C	A	C	C	C	C	C	C	A	C	C	A	C	A	C	C	C	C	C	C	C	A	C	C	C	A	C	C	A	C	C	C	C	C	C	A	C	C	C	C	A	A	H	A
JAX00087323	19	17128102	0	C	T	T	C	C	T	T	C	C	T	C	C	C	C	T	C	C	T	T	T	T	C	H	C	C	T	T	C	H	T	C	C	T	C	T	T	C	C	H	T	T	T	C	C	H	C
JAX00472026	19	17128582	0	T	G	G	T	T	G	G	T	T	G	T	T	T	T	G	T	T	G	G	G	G	T	G	T	T	G	G	T	H	G	T	T	G	T	G	G	T	T	H	G	G	G	T	T	H	T
JAX00214451	19	17136036	0	C	T	C	C	T	C	C	T	T	C	C	T	T	C	C	C	T	C	C	C	C	T	C	C	T	C	C	C	H	C	C	T	C	T	C	C	T	C	H	C	C	C	C	C	C	C
JAX00472029	19	17136409	0	G	A	G	G	A	G	G	A	A	G	G	A	A	G	G	G	A	G	G	G	G	A	G	G	A	G	G	G	H	G	G	A	G	A	G	G	A	G	H	G	G	G	G	G	G	G
JAX00472032	19	17148910	0	A	G	G	A	A	G	G	A	A	A	A	A	A	A	A	A	A	G	G	G	G	A	G	A	A	G	G	A	H	H	A	A	G	A	G	G	A	A	H	A	G	G	A	A	H	A
JAX00472033	19	17149043	0	T	C	C	T	T	C	C	T	T	T	T	T	T	T	T	T	T	C	C	C	C	T	C	T	T	C	C	T	H	H	T	T	C	T	C	C	T	T	H	T	C	C	T	T	H	T
JAX00472034	19	17149825	0	G	A	G	G	G	G	G	G	G	A	G	G	G	G	A	G	G	G	G	G	G	G	G	G	G	G	G	G	G	A	G	G	G	G	G	G	G	G	G	A	G	G	G	G	G	G
JAX00472035	19	17150345	1	C	T	C	C	T	C	C	T	T	T	C	T	T	C	T	C	T	C	C	C	C	T	C	C	T	C	C	C	H	H	C	T	C	T	C	C	T	C	H	T	C	C	C	C	C	C
JAX00472036	19	17167578	1	T	A	A	T	A	A	A	A	A	T	T	A	A	T	T	T	A	A	A	A	A	A	A	T	A	A	A	T	A	H	T	A	A	A	A	A	A	T	A	T	A	A	T	T	H	T
JAX00472037	19	17167688	1	G	A	A	G	G	A	A	G	G	G	G	G	G	G	G	G	G	A	A	A	A	G	A	G	G	A	A	G	H	H	G	G	A	G	A	A	G	G	H	G	A	A	G	G	H	G
JAX00472038	19	17167856	1	C	T	C	C	C	C	C	C	C	T	C	C	C	C	T	C	C	C	C	C	C	C	C	C	C	C	C	C	C	H	C	C	C	C	C	C	C	C	C	T	C	C	C	C	C	C
JAX00472044	19	17171124	0	C	T	C	C	C	C	C	T	T	C	C	T	T	C	C	C	H	C	C	C	C	T	C	C	H	C	C	C	C	C	C	T	C	C	C	C	H	C	H	C	C	C	C	C	C	C
JAX00472046	19	17172414	1	C	T	C	C	T	C	C	C	C	C	C	C	C	C	C	C	H	C	C	C	C	C	C	C	H	C	C	C	H	C	C	C	C	T	C	C	H	C	C	C	C	C	C	C	C	C
JAX00472047	19	17185396	1	C	T	C	C	T	C	C	C	T	C	C	C	T	C	C	C	H	C	C	C	C	T	C	C	H	C	C	C	H	C	C	T	C	T	C	C	T	C	C	C	C	C	C	C	C	C
JAX00472048	19	17185796	1	T	C	T	T	C	T	T	T	C	T	T	T	C	T	T	T	H	T	T	T	T	C	T	T	H	T	T	T	H	T	T	C	T	C	T	T	C	T	T	T	T	T	T	T	T	T
JAX00087327	19	17187116	0	C	T	C	C	T	C	C	C	T	C	C	C	T	C	C	C	H	C	C	C	C	T	C	C	H	C	C	C	H	C	C	T	C	T	C	C	T	C	C	C	C	C	C	C	C	C
JAX00472049	19	17188418	1	A	C	C	A	A	C	C	A	A	C	A	A	A	A	C	A	A	C	C	C	C	A	C	A	A	C	C	A	H	C	A	A	C	A	C	C	A	A	H	C	C	C	A	A	H	A
JAX00472053	19	17196772	0	T	A	T	T	T	T	T	A	T	T	T	A	T	T	T	T	H	T	T	T	T	T	T	T	H	T	T	T	T	T	T	T	T	T	T	T	T	T	H	T	T	T	T	T	T	T
JAX00087328	19	17209965	0	A	T	T	A	A	T	T	T	A	T	A	T	A	A	T	A	H	T	T	T	T	A	T	A	H	T	T	A	H	T	A	A	T	A	T	T	A	A	T	T	T	T	A	A	H	A
JAX00087329	19	17218175	1	C	T	C	C	T	C	C	T	T	C	C	T	T	C	C	C	T	C	C	C	C	T	C	C	T	C	C	C	H	C	C	T	C	T	C	C	T	C	H	C	C	C	C	C	C	C
[truncated: 7,366 more rows]
[truncated: 127 more columns]
