# Supplementary material for: Genetic Analysis of Hematological Parameters in Incipient Lines of the Collaborative Cross
Source: G3 (Bethesda). 2012 Feb 1;2(2):157–65. doi: 10.1534/g3.111.001776 (PMC3284323; doi:10.1534/g3.111.001776)
Supplement: Supporting Information [file supp_2.2.157_TableS2.zip › chr2.csv]

id	chr	position	array	call0	call2	B/J	C57BL/6J	129/SvlmJ	NOD/LtJ	NZO/LtJ	CAST/EiJ	PWK/PhJ.2	WSB/EiJ	OR13m69	OR205m51	OR549m62	OR857m67	OR941m72	OR1390m66	OR1519m154	OR1536m143	OR2020m60	OR829m74	OR1122m139	OR125m64	OR190m55	OR220m52	OR291m157	OR380m69	OR489m79	OR555m52	OR559m152	OR699m69	OR779m146	OR822m147	OR896m61	OR940m160	OR1246m70	OR1401m157	OR1427m53	OR2075m59	OR2168m52	OR773m68	OR3594m47	OR3066m50	OR5066m143	OR3289m52	OR5049m130	OR5154m140
JAX00482024	2	3010110	0	C	G	C	C	C	C	C	G	C	C	C	C	C	C	C	H	C	C	H	C	C	C	G	C	C	C	C	C	C	C	C	C	G	C	C	C	C	C	C	C	G	C	C	H	H	C
JAX00090630	2	3011992	1	A	G	A	A	G	A	G	G	G	A	A	G	A	G	G	G	G	G	G	A	G	G	G	A	G	A	A	A	A	A	A	H	G	G	A	G	A	G	G	A	G	H	A	G	H	H
JAX00090631	2	3012632	0	T	C	T	T	C	T	C	C	C	T	T	C	T	C	C	C	C	C	C	T	C	C	C	T	C	T	T	T	T	T	T	H	C	C	T	C	T	C	C	T	C	H	T	C	H	H
JAX00482026	2	3024110	0	T	C	T	T	T	T	T	C	T	T	T	T	T	T	T	H	T	T	T	T	T	T	C	T	T	T	T	T	T	T	T	T	C	T	T	T	T	T	T	T	C	T	T	H	H	T
JAX00482027	2	3044402	0	C	T	C	C	C	C	C	T	T	C	C	C	C	H	C	H	C	C	T	C	C	C	T	C	C	C	C	C	C	C	C	C	T	C	C	C	C	T	C	C	T	C	C	T	H	C
JAX00482028	2	3047290	0	A	G	A	A	A	A	A	A	G	A	A	A	A	H	A	A	A	A	H	A	A	A	A	A	A	A	A	A	A	A	A	A	A	A	A	A	A	G	A	A	A	A	A	H	A	A
JAX00090633	2	3048189	1	A	G	A	A	A	A	A	A	G	A	A	A	A	H	A	A	A	A	H	A	A	A	A	A	A	A	A	A	A	A	A	A	A	A	A	A	A	G	A	A	A	A	A	H	A	A
JAX00482029	2	3077799	0	T	C	T	T	T	T	T	C	T	T	T	T	T	T	T	H	T	T	H	T	T	T	C	T	T	T	T	T	T	T	T	T	C	T	T	T	T	T	T	T	C	T	T	H	H	T
JAX00482031	2	3079164	0	A	G	A	A	A	A	G	A	A	A	A	G	A	A	A	A	A	A	A	A	G	A	A	A	H	A	A	A	A	A	A	A	A	G	A	A	A	A	H	A	A	A	A	A	A	A
JAX00090634	2	3079648	0	T	A	T	T	A	T	T	T	T	T	T	T	T	H	A	H	A	A	T	T	T	A	T	T	H	T	T	T	T	T	T	H	T	T	T	A	T	T	H	T	T	H	T	T	T	H
JAX00482036	2	3082499	0	C	G	C	C	G	C	C	C	C	C	C	C	C	H	G	H	G	G	C	C	C	G	C	C	H	C	C	C	C	C	C	H	C	C	C	G	C	C	H	C	C	H	C	C	C	H
JAX00482037	2	3082590	0	T	G	T	T	T	T	G	G	G	T	T	G	T	H	T	H	T	T	G	T	G	T	G	T	H	T	T	T	T	T	T	T	G	G	T	T	T	G	H	T	G	T	T	G	H	T
JAX00482039	2	3084624	1	T	A	A	T	A	T	A	T	T	T	H	A	A	H	A	H	A	A	T	T	A	A	T	T	A	T	T	T	T	T	A	H	T	A	A	A	T	T	A	T	T	H	T	T	H	H
JAX00482040	2	3086868	0	C	G	C	C	C	C	C	C	G	C	C	C	C	H	C	C	C	C	H	C	C	C	C	C	C	C	C	C	C	C	C	C	C	C	C	C	C	G	C	C	C	C	C	H	C	C
JAX00482041	2	3087705	1	C	G	C	C	C	C	C	C	G	C	C	C	C	H	C	C	C	C	H	C	C	C	C	C	C	C	C	C	C	C	C	C	C	C	C	C	C	G	C	C	C	C	C	H	C	C
JAX00482043	2	3088213	1	G	C	C	G	C	G	C	G	G	G	H	C	C	H	C	H	C	C	G	G	C	C	G	G	C	G	G	G	G	G	C	H	G	C	C	C	G	G	C	G	G	H	G	G	H	H
JAX00482044	2	3088306	1	T	C	C	T	C	T	C	C	C	T	H	C	C	C	C	C	C	C	C	T	C	C	C	T	C	T	T	T	T	T	C	H	C	C	C	C	T	C	C	T	C	H	T	C	C	H
JAX00482045	2	3089092	1	G	A	G	G	G	G	G	A	G	G	G	G	G	G	G	H	G	G	H	G	G	G	A	G	G	G	G	G	G	G	G	G	A	G	G	G	G	G	G	G	A	G	G	H	H	G
JAX00090636	2	3098565	1	A	G	G	A	G	A	G	A	A	G	G	G	G	H	G	H	G	G	A	A	G	G	A	G	G	A	G	A	A	A	G	H	A	G	G	G	G	A	G	A	A	H	A	A	H	H
JAX00090637	2	3101056	0	G	T	T	G	T	G	T	G	G	T	T	T	T	H	T	H	T	T	G	G	T	T	G	T	T	G	T	G	G	G	T	H	G	T	T	T	T	G	T	G	G	H	G	G	H	H
JAX00215381	2	3110893	0	C	T	C	C	C	C	C	C	T	C	C	C	C	H	C	C	C	C	H	C	C	C	C	C	C	C	C	C	C	C	C	C	C	C	C	C	C	T	C	C	C	C	C	H	C	C
JAX00482046	2	3136258	0	A	G	A	A	G	A	G	A	A	G	H	G	A	H	G	H	G	G	A	A	G	G	A	G	G	A	G	A	A	A	A	H	A	G	A	G	G	A	G	A	A	H	A	A	A	H
JAX00482047	2	3145251	0	T	C	T	T	T	T	T	C	T	T	T	T	T	T	T	H	T	T	H	T	T	T	C	T	T	T	T	T	T	T	T	T	C	T	T	T	T	T	T	T	C	T	T	H	H	T
JAX00090639	2	3147989	1	A	G	A	A	G	A	G	G	G	G	H	G	A	G	G	G	G	G	G	A	G	G	G	G	G	A	G	A	A	A	A	H	G	G	A	G	G	G	G	A	G	H	A	G	H	H
JAX00482048	2	3148448	1	A	C	A	A	A	A	A	A	C	A	A	A	A	H	A	A	A	A	H	A	A	A	A	A	A	A	A	A	A	A	A	A	A	A	A	A	A	C	A	A	A	A	A	H	A	A
JAX00090640	2	3150659	1	G	C	G	G	C	G	C	G	G	C	H	C	G	H	C	H	C	C	G	G	C	C	G	C	C	G	C	G	G	G	G	H	G	C	G	C	C	G	C	G	G	H	G	G	G	H
JAX00482049	2	3151022	0	G	A	G	G	G	G	G	A	G	G	G	G	G	G	G	H	G	G	H	G	G	G	A	G	G	G	G	G	G	G	G	G	A	G	G	G	G	G	G	G	A	G	G	H	H	G
JAX00482050	2	3151518	0	C	T	C	C	C	C	C	T	T	C	H	C	C	H	C	H	C	C	T	C	C	C	T	C	C	C	C	C	C	C	C	C	T	C	C	C	C	T	C	C	T	C	C	T	H	C
JAX00482051	2	3154449	1	C	T	C	C	C	C	C	T	C	C	C	C	C	C	C	H	C	C	H	C	C	C	T	C	C	C	C	C	C	C	C	C	T	C	C	C	C	C	C	C	T	C	C	H	H	C
JAX00482052	2	3154595	0	A	C	A	A	A	A	A	C	C	A	A	A	A	H	A	H	A	A	C	A	A	A	C	A	A	A	A	A	A	A	A	A	C	A	A	A	A	C	A	A	C	A	A	C	H	A
JAX00482053	2	3170083	0	G	T	G	G	G	G	G	G	T	G	G	G	G	H	G	G	G	G	H	G	G	G	G	G	G	G	G	G	G	G	G	G	G	G	G	G	G	T	G	G	G	G	G	H	G	G
JAX00090641	2	3172687	1	A	G	A	A	G	A	G	G	G	G	H	G	A	G	G	G	G	G	G	A	G	G	G	G	G	A	G	A	A	A	A	H	G	G	A	G	G	G	G	A	G	H	A	G	H	H
JAX00090642	2	3182632	1	A	G	A	A	G	A	G	A	A	G	H	G	A	H	G	H	G	G	A	A	G	G	A	G	G	A	G	A	A	A	A	H	A	G	A	G	G	A	G	A	A	H	A	A	A	H
JAX00090643	2	3194649	1	G	A	G	G	A	G	A	G	G	A	H	A	G	H	A	H	A	A	G	G	A	A	G	A	A	G	A	G	G	G	G	H	G	A	G	A	A	G	A	G	G	H	G	G	G	H
JAX00482056	2	3208384	0	G	C	G	G	C	G	C	G	G	C	H	C	G	H	C	H	C	C	G	G	C	C	G	C	C	G	C	G	G	G	G	H	G	C	G	C	C	G	C	G	G	H	G	G	G	H
JAX00482059	2	3211584	0	C	T	C	C	T	C	T	C	C	T	H	T	C	H	T	H	T	T	C	C	T	T	C	T	T	C	T	C	C	C	C	H	C	T	C	T	T	C	T	C	C	H	C	C	C	H
JAX00482060	2	3213008	0	C	T	C	C	C	C	C	C	T	C	C	C	C	H	C	C	C	C	H	C	C	C	C	C	C	C	C	C	C	C	C	C	C	C	C	C	C	T	C	C	C	C	C	H	C	C
JAX00090644	2	3213388	1	G	A	G	G	A	G	A	A	A	A	H	A	G	A	A	A	A	A	A	G	A	A	A	A	A	G	A	G	G	G	G	H	A	A	G	A	A	A	A	G	A	H	G	A	H	H
JAX00090645	2	3213439	1	A	G	A	A	G	A	G	G	G	G	H	G	A	G	G	G	G	G	G	A	G	G	G	G	G	A	G	A	A	A	A	H	G	G	A	G	G	G	G	A	G	H	A	G	H	H
JAX00482061	2	3213999	1	G	A	G	G	G	G	G	A	A	G	G	G	G	H	G	H	G	G	A	G	G	G	A	G	G	G	G	G	G	G	G	G	A	G	G	G	G	A	G	G	A	G	G	A	H	G
JAX00482062	2	3216295	0	G	A	G	G	G	G	G	A	A	G	G	G	G	G	G	H	G	G	A	G	G	G	A	G	G	G	G	G	G	G	G	G	A	G	G	G	G	A	G	G	A	G	G	A	H	G
JAX00090648	2	3259753	1	G	T	G	G	T	G	T	G	G	T	H	T	G	H	T	H	T	T	G	G	T	T	G	T	T	G	T	G	G	G	G	H	G	T	G	T	T	G	T	G	G	H	G	G	G	H
JAX00482063	2	3279248	1	A	G	A	A	G	A	G	G	G	G	H	G	A	G	G	G	G	G	G	A	G	G	G	G	G	A	G	A	A	A	A	H	G	G	A	G	G	G	G	A	G	H	A	G	H	H
JAX00482064	2	3279968	1	T	C	T	T	T	T	T	T	C	T	T	T	T	H	T	T	T	T	H	T	T	T	T	T	T	T	T	T	T	T	T	T	T	T	T	T	T	C	T	T	T	T	T	H	T	T
JAX00482066	2	3280765	0	G	A	G	G	G	G	A	G	G	G	G	A	G	G	G	G	G	G	G	G	A	G	G	G	H	G	G	G	G	G	G	G	G	A	G	G	G	G	H	G	G	G	G	G	G	G
JAX00090650	2	3285529	0	A	C	A	A	C	A	C	C	C	C	H	C	A	C	C	C	C	C	C	A	C	C	C	C	C	A	C	A	A	A	A	H	C	C	A	C	C	C	C	A	C	H	A	C	H	H
JAX00090651	2	3285560	0	T	C	T	T	C	T	C	C	C	C	H	C	T	C	C	C	C	C	C	T	C	C	C	C	C	T	C	T	T	T	T	H	C	C	T	C	C	C	C	T	C	H	T	C	C	H
JAX00482068	2	3291866	0	C	A	C	C	C	C	C	A	C	C	C	C	C	C	C	H	C	C	H	C	C	C	A	C	C	C	C	C	C	C	C	C	A	C	C	C	C	C	C	C	A	C	C	H	H	C
JAX00090652	2	3311972	1	A	G	A	A	G	A	G	G	G	A	A	G	A	G	G	G	G	G	G	A	G	G	G	A	G	A	A	A	A	A	A	H	G	G	A	G	A	G	G	A	G	H	A	G	H	H
JAX00482070	2	3324883	1	A	G	A	A	G	A	A	G	G	A	A	A	A	G	G	G	G	G	G	A	A	G	G	A	H	A	A	A	A	A	A	H	G	A	A	G	A	G	H	A	G	H	A	G	H	H
JAX00482071	2	3326647	1	C	T	C	C	C	C	C	T	T	C	C	C	C	H	C	H	C	C	T	C	C	C	T	C	C	C	C	C	C	C	C	C	T	C	C	C	C	T	C	C	T	C	C	T	H	C
JAX00482072	2	3328282	1	A	G	A	A	G	A	A	G	A	A	A	A	A	H	G	G	G	G	H	A	A	G	G	A	H	A	A	A	A	A	A	H	G	A	A	G	A	A	H	A	G	H	A	H	H	H
JAX00482073	2	3328989	0	C	T	C	C	T	C	T	C	C	C	C	T	C	H	T	H	T	T	C	C	H	T	C	C	T	C	C	C	C	C	C	H	C	H	C	T	C	C	T	C	C	H	C	C	C	H
JAX00482076	2	3332035	1	A	G	A	A	G	A	G	G	A	A	A	G	A	H	G	G	G	G	H	A	G	G	G	A	G	A	A	A	A	A	A	H	G	G	A	G	A	A	G	A	G	H	A	H	H	H
JAX00482078	2	3333190	1	T	A	T	T	T	T	T	T	A	T	T	T	T	H	T	T	T	T	H	T	T	T	T	T	T	T	T	T	T	T	T	T	T	T	T	T	T	A	T	T	T	T	T	H	T	T
JAX00482079	2	3333564	0	A	T	A	A	T	A	T	A	A	A	A	T	A	H	T	H	T	T	A	A	T	T	A	A	T	A	A	A	A	A	A	H	A	T	A	T	A	A	T	A	A	T	A	A	A	H
JAX00090654	2	3337544	0	C	T	C	C	T	C	T	T	T	C	C	T	C	T	T	T	T	T	T	C	T	T	T	C	T	C	C	C	C	C	C	H	T	T	C	T	C	T	T	C	T	H	C	T	H	H
JAX00482080	2	3343769	0	C	A	C	C	C	C	A	A	A	C	C	A	C	H	C	H	C	C	A	C	A	C	A	C	H	C	C	C	C	C	C	C	A	A	C	C	C	A	H	C	A	C	C	A	H	C
JAX00090655	2	3348108	0	C	G	C	C	G	C	G	G	G	C	C	G	C	G	G	G	G	G	G	C	G	G	G	C	G	C	C	C	C	C	C	H	G	G	C	G	C	G	G	C	G	H	C	G	H	H
JAX00482081	2	3357903	0	A	C	A	A	A	A	A	C	A	A	A	A	A	A	H	H	A	A	H	A	A	A	C	A	A	A	A	A	A	A	A	A	C	A	A	A	A	A	A	A	C	A	A	A	H	A
JAX00482082	2	3367029	0	A	G	A	A	G	A	A	G	G	A	A	A	A	G	G	G	G	G	G	A	A	G	G	A	H	A	A	A	A	A	A	H	G	A	A	G	A	G	H	A	G	H	A	G	H	H
JAX00482084	2	3367117	1	A	G	A	A	A	A	A	G	G	A	A	A	A	H	A	H	A	A	G	A	A	A	G	A	A	A	A	A	A	A	A	A	G	A	A	A	A	G	A	A	G	A	A	G	H	A
JAX00482085	2	3367813	0	C	T	C	C	C	C	T	C	T	C	C	T	C	H	C	C	C	C	H	C	T	C	C	C	H	C	C	C	C	C	C	C	C	T	C	C	C	T	H	C	C	C	C	H	C	C
JAX00090656	2	3373402	1	A	G	A	A	G	A	G	G	G	A	A	G	A	G	G	G	G	G	G	A	G	G	G	A	G	A	A	A	A	A	A	H	G	G	A	G	A	G	G	A	G	H	A	G	H	H
JAX00482087	2	3373787	0	C	T	C	C	C	C	C	T	C	C	C	C	C	C	C	H	C	C	H	C	C	C	T	C	C	C	C	C	C	C	C	C	T	C	C	C	C	C	C	C	T	C	C	H	H	C
JAX00090657	2	3374784	0	C	G	C	C	G	C	G	G	G	C	C	G	C	G	G	G	G	G	G	C	G	G	G	C	G	C	C	C	C	C	C	H	G	G	C	G	C	G	G	C	G	H	C	G	H	H
JAX00215388	2	3374901	0	C	T	C	C	C	C	C	C	T	C	C	C	C	H	C	C	C	C	H	C	C	C	C	C	C	C	C	C	C	C	C	C	C	C	C	C	C	T	C	C	C	C	C	H	C	C
JAX00090658	2	3392977	0	A	T	A	A	T	A	T	A	A	A	A	T	A	H	T	H	T	T	A	A	T	T	A	A	T	A	A	A	A	A	A	H	A	T	A	T	A	A	T	A	A	H	A	A	A	H
JAX00482089	2	3407963	1	T	C	T	T	C	T	C	C	C	T	T	C	T	C	C	C	C	C	C	T	C	C	C	T	C	T	T	T	T	T	T	H	C	C	T	C	T	C	C	T	C	H	T	C	H	H
JAX00090661	2	3411929	1	G	A	G	G	A	G	G	G	G	G	G	G	G	H	A	H	A	A	G	G	G	A	G	G	H	G	G	G	G	G	G	H	G	G	G	A	G	G	H	G	G	H	G	G	G	H
JAX00482092	2	3424244	1	T	C	T	T	T	T	C	C	C	T	T	C	T	H	T	H	T	T	C	T	C	T	C	T	H	T	T	T	T	T	T	T	C	C	T	T	T	C	H	T	C	T	T	C	H	T
JAX00482094	2	3426406	0	G	A	G	G	G	G	G	A	G	G	G	G	G	G	G	A	G	G	A	G	G	G	A	G	G	G	G	G	G	G	G	G	A	G	G	G	G	G	G	G	A	G	G	H	H	G
JAX00215389	2	3436663	1	A	G	A	A	A	A	G	G	G	A	A	G	A	H	A	H	A	A	G	A	G	A	G	A	H	A	A	A	A	A	A	A	G	G	A	A	A	G	H	A	G	A	A	G	H	A
JAX00090663	2	3459998	0	C	T	C	C	C	C	T	T	T	C	C	T	C	H	C	H	C	C	T	C	T	C	T	C	H	C	C	C	C	C	C	C	T	T	C	C	C	T	H	C	T	C	C	T	H	C
JAX00482096	2	3460591	0	A	G	A	A	A	A	G	A	A	A	A	G	A	A	A	A	A	A	A	A	G	A	A	A	H	A	A	A	A	A	A	A	A	G	A	A	A	A	H	A	A	A	A	A	A	A
JAX00482097	2	3474972	1	A	G	A	A	A	A	A	G	G	A	A	A	A	H	A	H	A	A	G	A	A	A	G	A	A	A	A	A	A	A	A	A	G	A	A	A	A	G	A	A	G	A	A	G	H	A
JAX00482098	2	3482067	1	C	T	C	C	C	C	T	C	C	C	C	T	C	C	C	C	C	C	C	C	T	C	C	C	H	C	C	C	C	C	C	C	C	T	C	C	C	C	H	C	C	C	C	C	C	C
JAX00482099	2	3482169	0	G	C	G	G	G	G	G	G	C	G	G	G	G	G	G	G	G	G	H	G	G	G	G	G	G	G	G	G	G	G	G	G	G	G	G	G	G	C	G	G	G	G	G	H	G	G
JAX00090666	2	3501364	1	G	C	G	G	G	G	G	C	C	G	G	G	G	H	G	H	G	G	C	G	G	G	C	G	G	G	G	G	G	G	G	G	C	G	G	G	G	C	G	G	C	G	G	C	H	G
JAX00090667	2	3501546	1	G	A	G	G	G	G	G	G	A	G	G	G	G	H	G	G	G	G	H	G	G	G	G	G	G	G	G	G	G	G	G	G	G	G	G	G	G	A	G	G	G	G	G	H	G	G
JAX00215392	2	3520386	1	C	T	C	C	C	C	C	C	T	C	C	C	C	H	C	C	C	C	H	C	C	C	C	C	C	C	C	C	C	C	C	C	C	C	C	C	C	T	C	C	C	C	C	H	C	C
JAX00482100	2	3534022	1	C	T	C	C	C	C	C	T	T	C	C	C	C	H	C	H	C	C	T	C	C	C	T	C	C	C	C	C	C	C	C	C	T	C	C	C	C	T	C	C	T	C	C	T	H	C
JAX00482101	2	3538179	1	T	C	T	T	C	T	T	C	C	T	T	T	T	C	C	C	C	C	C	T	T	C	C	T	H	T	T	T	T	T	T	H	C	T	T	C	T	C	H	T	C	H	T	C	H	H
JAX00482104	2	3540669	1	C	T	C	C	C	C	C	T	C	C	C	C	C	C	C	H	C	C	H	C	C	C	T	C	C	C	C	C	C	C	C	C	T	C	C	C	C	C	C	C	T	C	C	H	H	C
JAX00482105	2	3540896	0	C	T	C	C	T	C	C	T	C	C	C	C	C	H	T	T	T	T	H	C	C	T	T	C	H	C	C	C	C	C	C	T	T	C	C	T	C	C	H	C	T	H	C	H	H	T
JAX00482106	2	3543918	0	A	T	A	A	A	A	A	T	A	A	A	A	A	A	A	H	A	A	H	A	A	A	T	A	A	A	A	A	A	A	A	A	T	A	A	A	A	A	A	A	T	A	A	H	H	A
JAX00090668	2	3546330	1	T	C	T	T	C	T	T	C	C	T	T	T	T	C	C	C	C	C	C	T	T	C	C	T	H	T	T	T	T	T	T	H	C	T	T	C	T	C	H	T	C	H	T	C	H	H
JAX00090669	2	3546536	1	G	A	G	G	A	G	G	G	G	G	G	G	G	H	A	H	A	A	G	G	G	A	G	G	H	G	G	G	G	G	G	H	G	G	G	A	G	G	H	G	G	H	G	G	G	H
JAX00090670	2	3554731	1	G	T	G	G	T	G	G	G	G	G	G	G	G	H	T	H	T	T	G	G	G	T	G	G	H	G	G	G	G	G	G	H	G	G	G	T	G	G	H	G	G	H	G	G	G	H
JAX00090671	2	3561506	0	A	T	A	A	T	A	A	T	T	T	H	A	A	T	T	T	T	T	T	A	A	T	T	T	H	A	T	A	A	A	A	H	T	A	A	T	T	T	H	A	T	H	A	T	H	H
JAX00090673	2	3574399	0	T	C	T	T	C	T	T	C	C	C	H	T	T	C	C	C	C	C	C	T	T	C	C	C	H	T	C	T	T	T	T	H	C	T	T	C	C	C	H	T	C	H	T	C	H	H
JAX00482109	2	3594713	0	G	C	G	G	G	G	G	C	G	G	G	G	G	G	G	C	G	G	H	G	G	G	C	G	G	G	G	G	G	G	G	G	C	G	G	G	G	G	G	G	C	G	G	C	H	G
JAX00482110	2	3596914	0	C	T	C	C	C	C	C	T	T	C	C	C	C	H	C	C	C	C	T	C	C	C	T	C	C	C	C	C	C	C	C	C	T	C	C	C	C	T	C	C	T	C	C	T	H	C
JAX00482112	2	3602582	0	G	A	G	G	G	G	G	A	A	A	H	G	G	H	G	H	G	G	A	G	G	G	A	A	G	G	A	G	G	G	G	G	A	G	G	G	A	A	G	G	A	G	G	A	H	G
JAX00482113	2	3604056	1	T	C	T	T	T	T	T	C	C	T	T	T	T	H	T	H	T	T	C	T	T	T	C	T	T	T	T	T	T	T	T	T	C	T	T	T	T	C	T	T	C	T	T	C	H	T
JAX00482118	2	3608256	0	C	T	C	C	C	C	C	T	C	C	C	C	C	C	C	H	C	C	H	C	C	C	T	C	C	C	C	C	C	C	C	C	T	C	C	C	C	C	C	C	T	C	C	C	H	C
JAX00482119	2	3614578	1	C	T	C	C	C	C	C	T	T	T	H	C	C	H	C	H	C	C	T	C	C	C	T	T	C	C	T	C	C	C	C	C	T	C	C	C	T	T	C	C	T	C	C	T	H	C
JAX00482120	2	3615883	1	C	T	C	C	C	C	C	C	T	C	C	C	C	H	C	C	C	C	H	C	C	C	C	C	C	C	C	C	C	C	C	C	C	C	C	C	C	T	C	C	C	C	C	H	C	C
JAX00090677	2	3660108	0	A	G	A	A	A	A	A	G	G	G	H	A	A	H	A	H	A	A	G	A	A	A	G	G	A	A	G	A	A	A	A	A	G	A	A	A	G	G	A	A	G	A	A	G	H	A
JAX00090678	2	3662642	1	A	G	A	A	A	A	A	A	G	G	H	A	A	H	A	A	A	A	H	A	A	A	A	G	A	A	G	A	A	A	A	A	A	A	A	A	G	G	A	A	A	A	A	H	A	A
JAX00090679	2	3662727	1	C	A	C	C	C	C	C	C	A	C	C	C	C	H	C	C	C	C	H	C	C	C	C	C	C	C	C	C	C	C	C	C	C	C	C	C	C	A	C	C	C	C	C	H	C	C
JAX00482121	2	3677775	1	C	T	C	C	C	C	C	C	C	T	H	C	C	C	C	C	C	C	C	C	C	C	C	T	C	C	T	C	C	C	C	C	C	C	C	C	T	C	C	C	C	C	C	C	C	C
JAX00482123	2	3687259	0	T	G	T	T	T	T	T	G	G	T	T	T	T	H	T	G	T	T	G	T	T	T	G	T	T	T	T	T	T	T	T	T	G	T	T	T	T	G	T	T	G	T	T	G	H	T
JAX00482128	2	3695165	0	G	A	G	G	G	G	G	G	A	G	G	G	G	H	G	G	G	G	H	G	G	G	G	G	G	G	G	G	G	G	G	G	G	G	G	G	G	A	G	G	G	G	G	H	G	G
JAX00482129	2	3695303	0	C	T	C	C	C	C	C	C	C	T	T	C	C	C	C	C	C	C	C	C	C	C	C	T	C	C	T	C	C	C	C	C	C	C	C	C	T	C	C	C	C	C	C	C	C	C
JAX00482130	2	3697206	1	T	C	T	T	C	T	T	T	T	C	H	T	T	H	C	H	C	C	T	T	T	C	T	C	H	T	C	T	T	T	T	H	T	T	T	C	C	T	H	T	T	H	T	T	T	H
JAX00090680	2	3698292	0	G	A	G	G	A	G	G	G	G	A	H	G	G	H	A	H	A	A	G	G	G	A	G	A	H	G	A	G	G	G	G	H	G	G	G	A	A	G	H	G	G	H	G	G	G	H
JAX00090681	2	3698646	1	A	G	A	A	A	A	A	G	G	A	A	A	A	H	A	H	A	A	G	A	A	A	G	A	A	A	A	A	A	A	A	A	G	A	A	A	A	G	A	A	G	A	A	G	H	A
JAX00482132	2	3699429	0	G	C	G	G	G	G	G	C	C	G	G	G	G	G	G	G	G	G	C	G	G	G	C	G	G	G	G	G	G	G	G	G	C	G	G	G	G	C	G	G	C	G	G	C	G	G
JAX00482133	2	3714284	0	C	A	C	C	A	C	C	C	C	A	H	C	C	H	A	H	A	A	C	C	C	A	C	A	H	C	A	C	C	C	C	H	C	C	C	A	A	C	H	C	C	H	C	C	C	H
JAX00482134	2	3714442	0	C	T	C	C	T	C	C	C	C	T	C	C	C	C	T	H	T	T	C	C	C	H	C	T	H	C	T	C	C	C	C	C	C	C	C	T	T	C	H	C	C	H	C	C	C	H
JAX00482135	2	3716550	0	T	A	T	T	A	T	T	A	A	A	H	T	T	A	A	A	A	A	A	T	T	A	A	A	H	T	A	T	T	T	T	H	A	T	T	A	A	A	H	T	A	H	T	A	H	H
JAX00215399	2	3716740	1	C	T	C	C	C	C	C	T	T	C	C	C	C	H	C	H	C	C	T	C	C	C	T	C	C	C	C	C	C	C	C	C	T	C	C	C	C	T	C	C	T	C	C	T	H	C
JAX00482139	2	3770334	1	T	C	T	T	T	T	T	C	C	T	T	T	T	H	T	H	T	T	C	T	T	T	C	T	T	T	T	T	T	T	T	T	C	T	T	T	T	C	T	T	C	T	T	C	H	T
JAX00090687	2	3780563	1	A	G	A	A	A	A	A	G	G	A	A	A	A	H	A	H	A	A	G	A	A	A	G	A	A	A	A	A	A	A	A	A	G	A	A	A	A	G	A	A	G	A	A	G	H	A
JAX00482142	2	3796482	0	C	T	C	C	C	C	C	C	C	T	C	C	C	C	C	C	C	C	C	C	C	C	C	T	C	C	T	C	C	C	C	C	C	C	C	C	T	C	C	C	C	C	C	H	C	C
JAX00482145	2	3807906	0	T	C	T	T	T	T	T	C	C	C	H	T	T	H	T	H	T	T	C	T	T	T	C	C	T	T	C	T	T	T	T	T	C	T	T	T	C	C	T	T	C	T	T	C	H	T
JAX00482146	2	3813027	0	A	C	A	A	A	A	A	A	A	C	H	A	A	A	A	A	A	A	A	A	A	A	A	C	A	A	C	A	A	A	A	A	A	A	A	A	C	A	A	A	A	A	A	A	A	A
JAX00482148	2	3815699	1	G	T	G	G	G	G	G	T	T	T	H	G	G	H	G	H	G	G	T	G	G	G	T	T	G	G	T	G	G	G	G	G	T	G	G	G	T	T	G	G	T	G	G	T	H	G
JAX00090689	2	3818270	0	A	T	A	A	A	A	A	T	T	A	A	A	A	H	A	H	A	A	T	A	A	A	T	A	A	A	A	A	A	A	A	A	T	A	A	A	A	T	A	H	T	A	A	T	H	A
JAX00482149	2	3822808	0	A	T	A	A	A	A	A	A	T	A	A	A	A	H	A	A	A	A	H	A	A	A	A	A	A	A	A	A	A	A	A	A	A	A	A	A	A	T	A	A	A	A	A	H	A	A
JAX00482150	2	3823112	0	C	A	C	C	C	C	C	A	C	C	C	C	C	C	C	H	C	C	H	C	C	C	A	C	C	C	C	C	C	C	C	C	A	C	C	C	C	C	C	C	A	C	C	H	H	C
JAX00482152	2	3828358	0	A	G	A	A	G	A	A	G	G	A	A	A	A	G	H	G	G	G	G	A	A	G	G	A	A	A	A	A	A	A	A	A	G	A	A	G	A	G	A	A	G	A	A	G	H	A
JAX00482153	2	3828381	1	A	G	A	A	G	A	A	A	A	A	A	A	A	H	G	H	G	G	A	A	A	G	A	A	H	A	A	A	A	A	A	H	A	A	A	G	A	A	H	A	A	H	A	A	A	H
JAX00482154	2	3833783	1	A	G	A	A	A	A	A	G	A	A	A	A	A	A	A	H	A	A	H	A	A	A	G	A	A	A	A	A	A	A	A	A	G	A	A	A	A	A	A	A	G	A	A	H	H	A
JAX00482155	2	3834384	0	G	A	G	G	A	G	G	G	G	G	G	G	G	H	A	H	A	A	G	G	G	A	G	G	H	G	G	G	G	G	G	H	G	G	G	A	G	G	H	G	G	H	G	G	G	H
JAX00482156	2	3841739	0	T	C	T	T	C	T	T	T	T	T	T	T	T	H	C	H	C	C	T	T	T	C	T	T	H	T	T	T	T	T	T	H	T	T	T	C	T	T	H	T	T	H	T	T	T	H
JAX00090692	2	3842759	0	G	A	G	G	A	G	G	G	G	G	G	G	G	H	A	H	A	A	G	G	G	A	G	G	H	G	G	G	G	G	G	H	G	G	G	A	G	G	H	G	G	H	G	G	G	H
JAX00482158	2	3847577	1	A	G	A	A	G	A	A	G	G	A	A	A	A	G	G	G	G	G	G	A	A	G	G	A	H	A	A	A	A	A	A	H	G	A	A	G	A	G	H	A	G	H	A	G	H	H
JAX00482160	2	3849963	0	G	T	G	G	T	G	G	G	T	G	G	G	G	T	T	H	T	T	H	G	G	T	G	G	H	G	G	G	G	G	G	H	G	G	G	T	G	T	H	G	G	T	G	H	G	H
JAX00482161	2	3858902	1	T	C	T	T	C	T	T	T	T	T	T	T	T	H	C	H	C	C	T	T	T	C	T	T	H	T	T	T	T	T	T	H	T	T	T	C	T	T	H	T	T	H	T	T	T	H
JAX00482162	2	3859146	1	T	A	T	T	A	T	T	A	A	T	T	T	T	A	A	A	A	A	A	T	T	A	A	T	H	T	T	T	T	T	T	H	A	T	T	A	T	A	H	T	A	H	T	A	H	H
JAX00482163	2	3859461	1	A	G	A	A	A	A	A	G	G	A	A	A	A	H	A	H	A	A	G	A	A	A	G	A	A	A	A	A	A	A	A	A	G	A	A	A	A	G	A	A	G	A	A	G	H	A
JAX00215400	2	3869763	0	A	G	A	A	A	A	A	G	G	A	A	A	A	H	A	H	A	A	G	A	A	A	G	A	A	A	A	A	A	A	A	A	G	A	A	A	A	G	A	A	G	A	A	G	H	A
JAX00482169	2	3890886	1	C	T	C	C	C	C	C	T	C	C	C	C	C	C	C	H	C	C	H	C	C	C	T	C	C	C	C	C	C	C	C	C	T	C	C	C	C	C	C	C	T	C	C	H	H	C
JAX00482170	2	3890956	1	A	G	A	A	A	A	A	A	G	A	A	A	A	H	A	A	A	A	H	A	A	A	A	A	A	A	A	A	A	A	A	A	A	A	A	A	A	G	A	A	A	A	A	H	A	A
JAX00215401	2	3891029	0	A	C	A	A	A	A	A	A	C	A	H	A	A	H	A	A	A	A	H	A	A	A	A	A	A	A	A	A	A	A	A	A	A	A	A	A	A	C	A	A	A	A	A	H	A	A
JAX00090696	2	3899039	0	A	G	A	A	G	A	A	A	A	A	A	A	A	H	G	G	G	G	A	A	A	G	A	A	H	A	A	A	A	A	A	H	A	A	A	G	A	A	H	A	A	H	A	A	A	H
JAX00090697	2	3907466	1	A	T	A	A	T	A	A	A	A	A	A	A	A	H	T	H	T	T	A	A	A	T	A	A	H	A	A	A	A	A	A	H	A	A	A	T	A	A	H	A	A	H	A	A	A	H
JAX00482173	2	3928879	1	G	T	G	G	T	G	G	G	G	G	G	G	G	H	T	H	T	T	G	G	G	T	G	G	H	G	G	G	G	G	G	H	G	G	G	T	G	G	H	G	G	H	G	G	G	H
JAX00482176	2	3933140	0	T	C	T	T	T	T	T	C	T	T	T	T	T	T	T	H	T	T	H	T	T	T	C	T	T	T	T	T	T	T	T	T	C	T	T	T	T	T	T	T	C	T	T	H	H	T
JAX00482178	2	3934810	1	G	A	G	G	G	G	G	A	A	G	G	G	G	H	G	H	G	G	A	G	G	G	A	G	G	G	G	G	G	G	G	G	A	G	G	G	G	A	G	G	A	G	G	A	H	G
JAX00482179	2	3937446	0	G	C	G	G	C	G	G	G	G	G	G	G	G	H	C	H	C	C	G	G	G	C	G	G	H	G	G	G	G	G	G	H	G	G	G	C	G	G	H	G	G	H	G	G	G	H
JAX00482184	2	3939748	0	A	C	A	A	A	A	A	A	C	A	A	A	A	H	A	A	A	A	H	A	A	A	A	A	A	A	A	A	A	A	A	A	A	A	A	A	A	C	A	A	A	A	A	H	A	A
JAX00482185	2	3945337	0	T	G	T	T	G	T	T	G	G	T	T	T	T	G	G	G	G	G	G	T	T	G	G	T	H	T	T	T	T	T	T	H	G	T	T	G	T	G	H	T	G	H	T	G	H	H
JAX00482186	2	3945400	1	C	A	C	C	A	C	C	A	C	C	C	C	C	H	A	A	A	A	H	C	C	A	A	C	H	C	C	C	C	C	C	H	A	C	C	A	C	C	H	C	A	H	C	H	H	H
JAX00482187	2	3945509	0	C	T	C	C	T	C	C	C	T	C	C	C	C	T	T	H	T	T	H	C	C	T	C	C	H	C	C	C	C	C	C	H	C	C	C	T	C	T	H	C	C	C	C	H	C	H
JAX00090699	2	3946554	0	T	C	T	T	C	T	T	T	T	C	H	T	T	H	C	H	C	C	T	T	T	C	T	C	H	T	C	T	T	T	T	H	T	T	T	C	C	T	H	T	T	H	T	T	T	H
JAX00482189	2	3946638	0	C	T	C	C	T	C	C	C	C	T	H	C	C	H	T	H	T	T	C	C	C	T	C	T	H	C	T	C	C	C	C	H	C	C	C	T	T	C	H	C	C	H	C	C	C	H
JAX00482190	2	3948550	0	A	G	A	A	A	A	A	G	A	A	A	A	A	A	A	H	A	A	H	A	A	A	G	A	A	A	A	A	A	A	A	A	G	A	A	A	A	A	A	A	G	A	A	H	H	A
JAX00090700	2	3953587	0	A	G	A	A	G	A	A	G	G	G	H	A	A	G	G	G	G	G	G	A	A	G	G	G	H	A	G	A	A	A	A	H	G	A	A	G	G	G	H	A	G	H	A	G	H	H
JAX00482193	2	3954283	1	C	T	C	C	T	C	C	C	C	C	C	C	C	H	T	H	T	T	C	C	C	T	C	C	H	C	C	C	C	C	C	H	C	C	C	T	C	C	H	C	C	H	C	C	C	H
JAX00482197	2	3956698	1	A	G	A	A	A	A	A	G	G	A	A	A	A	H	A	H	A	A	G	A	A	A	G	A	A	A	A	A	A	A	A	A	G	A	A	A	A	G	A	A	G	A	A	G	H	A
JAX00482198	2	3958133	1	T	G	T	T	T	T	T	T	G	T	T	T	T	H	T	T	T	T	H	T	T	T	T	T	T	T	T	T	T	T	T	T	T	T	T	T	T	G	T	T	T	T	T	H	T	T
JAX00090701	2	3979869	0	A	G	A	A	G	A	A	G	G	G	G	A	A	G	G	G	G	G	G	A	A	G	G	G	H	A	G	A	A	A	A	H	G	A	A	G	G	G	H	A	G	H	A	G	H	H
JAX00090702	2	3980001	1	A	G	A	A	G	A	A	G	G	G	H	A	A	G	G	G	G	G	G	A	A	G	G	G	H	A	G	A	A	A	A	H	G	A	A	G	G	G	H	A	G	H	A	G	H	H
JAX00482206	2	4032794	0	C	T	C	C	C	C	C	T	C	C	C	C	C	C	C	H	C	C	H	C	C	C	T	C	C	C	C	C	C	C	C	C	T	C	C	C	C	C	C	C	T	C	C	H	H	C
JAX00482207	2	4033208	0	C	T	C	C	C	C	C	T	C	C	C	C	C	C	C	H	C	C	H	C	C	C	T	C	C	C	C	C	C	C	C	C	T	C	C	C	C	C	C	C	T	C	C	H	H	C
JAX00482208	2	4033646	0	C	T	C	C	C	C	C	T	T	T	H	C	C	H	C	H	C	C	T	C	C	C	T	T	C	C	T	C	C	C	C	C	T	C	C	C	T	T	C	C	T	C	C	T	H	C
JAX00482209	2	4033684	1	A	G	A	A	A	A	A	A	A	G	H	A	A	A	A	A	A	A	A	A	A	A	A	G	A	A	G	A	A	A	A	A	A	A	A	A	G	A	A	A	A	A	A	A	A	A
JAX00215404	2	4033946	0	G	A	G	G	G	G	G	G	A	G	G	G	G	H	G	G	G	G	H	G	G	G	G	G	G	G	G	G	G	G	G	G	G	G	G	G	G	A	G	G	G	G	G	H	G	G
JAX00090706	2	4035902	0	C	T	C	C	T	C	C	T	T	T	H	C	C	T	T	T	T	T	T	C	C	T	T	T	H	C	T	C	C	C	C	H	T	C	C	T	T	T	H	C	T	H	C	T	H	H
JAX00090707	2	4052470	0	A	G	A	A	G	A	A	G	G	G	H	A	A	G	G	G	G	G	G	A	A	G	G	G	H	A	G	A	A	A	A	H	G	A	A	G	G	G	H	A	G	H	A	G	H	H
JAX00482211	2	4065494	1	C	T	C	C	C	C	C	C	T	C	C	C	C	H	C	C	C	C	H	C	C	C	C	C	C	C	C	C	C	C	C	C	C	C	C	C	C	T	C	C	C	C	C	H	C	C
JAX00215405	2	4068638	0	T	C	T	T	T	T	T	T	C	T	T	T	T	H	T	T	T	T	H	T	T	T	T	T	T	T	T	T	T	T	T	T	T	T	T	T	T	C	T	T	T	T	T	H	T	T
JAX00482212	2	4071293	1	A	C	A	A	C	A	A	A	A	C	H	A	A	H	C	H	C	C	A	A	A	C	A	C	H	A	C	A	A	A	A	H	A	A	A	C	C	A	H	A	A	H	A	A	A	H
JAX00482213	2	4074989	1	G	A	G	G	A	G	G	G	G	G	G	G	G	H	A	H	A	A	G	G	G	A	G	G	H	G	G	G	G	G	G	H	G	G	G	A	G	G	H	G	G	H	G	G	G	H
JAX00482214	2	4075102	0	A	G	A	A	G	A	A	A	A	G	H	A	A	H	G	H	G	G	A	A	A	G	A	G	H	A	G	A	A	A	A	H	A	A	A	G	G	A	H	A	A	H	A	A	A	H
JAX00482215	2	4075776	0	A	C	A	A	A	A	A	C	A	A	A	A	A	A	A	H	A	A	H	A	A	A	C	A	A	A	A	A	A	A	A	A	C	A	A	A	A	A	A	A	C	A	A	H	H	A
JAX00482216	2	4077533	0	G	A	G	G	A	G	G	A	A	A	H	G	G	A	A	A	A	A	A	G	G	A	A	A	H	G	A	G	G	G	G	H	A	G	G	A	A	A	H	G	A	H	G	A	H	H
JAX00482217	2	4077784	1	T	C	T	T	C	T	T	C	C	C	H	T	T	C	C	C	C	C	C	T	T	C	C	C	H	T	C	T	T	T	T	H	C	T	T	C	C	C	H	T	C	H	T	C	H	H
JAX00482219	2	4081426	1	G	A	G	G	G	G	G	A	A	G	G	G	G	H	G	H	G	G	A	G	G	G	A	G	G	G	G	G	G	G	G	G	A	G	G	G	G	A	G	G	A	G	G	A	H	G
JAX00090711	2	4098490	0	A	G	A	A	A	A	A	A	A	G	H	A	A	A	A	A	A	A	A	A	A	A	A	G	A	A	G	A	A	A	A	A	A	A	A	A	G	A	A	A	A	A	A	A	A	A
JAX00090712	2	4098765	0	T	C	T	T	T	T	T	T	T	C	H	T	T	T	T	T	T	T	T	T	T	T	T	C	T	T	C	T	T	T	T	T	T	T	T	T	C	T	T	T	T	T	T	T	T	T
JAX00482221	2	4103419	1	A	C	A	A	A	A	A	A	C	A	A	A	A	H	A	A	A	A	H	A	A	A	A	A	A	A	A	A	A	A	A	A	A	A	A	A	A	C	A	A	A	A	A	H	A	A
JAX00482223	2	4109796	0	T	C	T	T	T	T	T	C	C	T	T	T	T	H	T	H	T	T	C	T	T	T	C	T	T	T	T	T	T	T	T	T	C	T	T	T	T	C	T	T	C	T	T	C	H	T
JAX00090713	2	4129916	0	G	A	G	G	G	G	G	G	A	G	G	G	G	H	G	G	G	G	H	G	G	G	G	G	G	G	G	G	G	G	G	G	G	G	G	G	G	A	G	G	G	G	G	H	G	G
JAX00482228	2	4147722	1	T	G	T	T	T	T	T	G	G	G	H	T	T	H	T	H	T	T	G	T	T	T	G	G	T	T	G	T	T	T	T	T	G	T	T	T	G	G	T	T	G	T	T	G	H	T
JAX00482229	2	4147827	0	T	C	T	T	T	T	T	C	C	C	H	T	T	H	T	H	T	T	C	T	T	T	C	C	T	T	C	T	T	T	T	T	C	T	T	T	C	C	T	T	C	T	T	C	H	T
JAX00482231	2	4150010	1	C	G	C	C	C	C	C	G	C	G	H	C	C	C	C	H	C	C	H	C	C	C	G	G	C	C	G	C	C	C	C	C	G	C	C	C	G	C	C	C	G	C	C	H	H	C
JAX00482234	2	4153385	1	G	A	G	G	G	G	G	G	A	A	H	G	G	H	G	G	G	G	H	G	G	G	G	A	G	G	A	G	G	G	G	G	G	G	G	G	A	A	G	G	G	G	G	H	G	G
JAX00482241	2	4155713	1	C	G	C	C	C	C	C	C	G	C	C	C	C	H	C	C	C	C	H	C	C	C	C	C	C	C	C	C	C	C	C	C	C	C	C	C	C	G	C	C	C	C	C	H	C	C
JAX00090716	2	4165936	1	A	G	G	A	G	G	A	G	G	A	H	A	G	G	G	G	G	G	G	A	A	G	G	A	H	A	A	G	G	G	G	H	G	A	G	G	A	G	H	A	G	G	G	G	G	H
JAX00482242	2	4172598	0	G	C	G	G	C	G	G	G	G	G	G	G	G	H	C	H	C	C	G	G	G	C	G	G	H	G	G	G	G	G	G	H	G	G	G	C	G	G	H	G	G	H	G	G	G	H
JAX00482247	2	4186894	1	C	T	C	C	T	C	C	T	T	C	C	C	C	T	T	T	T	T	T	C	C	T	T	C	H	C	C	C	C	C	C	H	T	C	C	T	C	T	H	C	T	H	C	T	H	H
JAX00482248	2	4187544	0	C	G	C	C	G	C	C	C	G	C	C	C	C	G	G	H	G	G	H	C	C	G	C	C	H	C	C	C	C	C	C	H	C	C	C	G	C	G	H	C	C	H	C	H	C	H
JAX00482249	2	4188075	1	C	T	C	C	T	C	C	C	C	C	C	C	C	H	T	H	T	T	C	C	C	T	C	C	H	C	C	C	C	C	C	H	C	C	C	T	C	C	H	C	C	H	C	C	C	H
JAX00482251	2	4199813	0	G	T	G	G	G	G	G	T	G	G	G	G	G	G	G	H	G	G	H	G	G	G	T	G	G	G	G	G	G	G	G	G	T	G	G	G	G	G	G	G	T	G	G	H	H	G
JAX00215410	2	4207625	1	C	T	C	C	C	C	C	T	C	C	C	C	C	C	C	H	C	C	H	C	C	C	T	C	C	C	C	C	C	C	C	C	T	C	C	C	C	C	C	C	T	C	C	H	H	C
JAX00482252	2	4208577	0	C	T	C	C	C	C	C	T	T	C	C	C	C	H	C	H	C	C	T	C	C	C	T	C	C	C	C	C	C	C	C	C	T	C	C	C	C	T	C	C	T	C	C	T	H	C
JAX00482253	2	4208795	1	G	A	G	G	G	G	G	G	A	G	G	G	G	H	G	G	G	G	H	G	G	G	G	G	G	G	G	G	G	G	G	G	G	G	G	G	G	A	G	G	G	G	G	H	G	G
JAX00482254	2	4209576	1	G	A	G	G	G	G	G	A	A	G	G	G	G	H	G	H	G	G	A	G	G	G	A	G	G	G	G	G	G	G	G	G	A	G	G	G	G	A	G	G	A	G	G	A	H	G
JAX00090719	2	4209605	1	C	A	C	C	A	C	C	C	C	C	C	C	C	H	A	H	A	A	C	C	C	A	C	C	H	C	C	C	C	C	C	H	C	C	C	A	C	C	H	C	C	H	C	C	C	H
JAX00482256	2	4210607	0	G	C	G	G	C	G	G	C	C	G	G	G	G	C	C	C	C	C	C	G	G	C	C	G	H	G	G	G	G	G	G	H	C	G	G	C	G	C	H	G	C	H	G	C	H	H
JAX00090720	2	4211457	0	G	A	G	G	A	G	G	G	G	G	G	G	G	H	A	H	A	A	G	G	G	A	G	G	H	G	G	G	G	G	G	H	G	G	G	A	G	G	H	G	G	H	G	G	G	H
JAX00090721	2	4211683	1	A	G	A	A	G	A	A	G	G	A	A	A	A	G	G	G	G	G	G	A	A	G	G	A	H	A	A	A	A	A	A	H	G	A	A	G	A	G	H	A	G	H	A	G	H	H
JAX00215411	2	4235059	1	A	G	A	A	G	A	A	G	G	A	A	A	A	G	G	G	G	G	G	A	A	G	G	A	H	A	A	A	A	A	A	H	G	A	A	G	A	G	H	A	G	H	A	G	H	H
JAX00215412	2	4235090	1	C	T	C	C	C	C	C	C	T	C	C	C	C	H	C	C	C	C	H	C	C	C	C	C	C	C	C	C	C	C	C	C	C	C	C	C	C	T	C	C	C	C	C	H	C	C
JAX00482258	2	4262193	0	C	G	C	C	G	C	C	G	C	C	C	C	C	H	H	G	G	G	H	C	C	G	G	C	H	C	C	C	C	C	C	H	G	C	C	G	C	C	H	C	G	H	C	H	H	H
JAX00482259	2	4262318	1	G	A	G	G	G	G	G	A	G	G	G	G	G	G	G	H	G	G	H	G	G	G	A	G	G	G	G	G	G	G	G	G	A	G	G	G	G	G	G	G	A	G	G	H	H	G
JAX00482260	2	4263007	1	A	G	A	A	G	A	A	A	A	A	A	A	A	H	G	H	G	G	A	A	A	G	A	A	H	A	A	A	A	A	A	H	A	A	A	G	A	A	H	A	A	H	A	A	A	H
JAX00482262	2	4264691	0	C	G	C	C	G	C	C	G	G	C	C	C	C	G	G	G	G	G	G	C	C	G	G	C	H	C	C	C	C	C	C	H	G	C	C	G	C	G	H	C	G	H	C	G	H	H
JAX00090722	2	4265007	1	T	G	T	T	G	T	T	T	G	T	T	T	T	G	G	H	G	G	H	T	T	G	T	T	H	T	T	T	T	T	T	H	T	T	T	G	T	G	H	T	T	H	T	H	T	H
JAX00482263	2	4265241	0	C	T	C	C	T	C	C	C	T	C	C	C	C	T	T	H	T	T	H	C	C	T	C	C	H	C	C	C	C	C	C	H	C	C	C	T	C	T	H	C	C	H	C	H	C	H
JAX00482265	2	4268572	1	A	G	A	A	G	A	A	G	G	A	A	A	A	G	G	G	G	G	G	A	A	G	G	A	H	A	A	A	A	A	A	H	G	A	A	G	A	G	H	A	G	H	A	G	H	H
JAX00482266	2	4268787	1	A	G	A	A	G	A	A	G	G	A	A	A	A	G	G	G	G	G	G	A	A	G	G	A	H	A	A	A	A	A	A	H	G	A	A	G	A	G	H	A	G	H	A	G	H	H
JAX00482267	2	4279731	1	G	T	G	G	T	G	G	G	T	G	G	G	G	T	T	H	T	T	H	G	G	T	G	G	H	G	G	G	G	G	G	H	G	G	G	T	G	T	H	G	G	H	G	H	G	H
JAX00090725	2	4281502	1	G	T	G	G	G	G	G	T	T	G	G	G	G	H	G	H	G	G	T	G	G	G	T	G	G	G	G	G	G	G	G	G	T	G	G	G	G	T	G	G	T	G	G	T	H	G
JAX00482268	2	4281749	0	C	T	C	C	C	C	C	C	T	C	C	C	C	H	C	C	C	C	H	C	C	C	C	C	C	C	C	C	C	C	C	C	C	C	C	C	C	T	C	C	C	C	C	H	C	C
JAX00482269	2	4282086	1	C	A	C	C	C	C	C	C	A	C	C	C	C	H	C	C	C	C	H	C	C	C	C	C	C	C	C	C	C	C	C	C	C	C	C	C	C	A	C	C	C	C	C	H	C	C
JAX00482270	2	4287817	1	G	A	G	G	G	G	G	A	A	G	G	G	G	H	G	H	G	G	A	G	G	G	A	G	G	G	G	G	G	G	G	G	A	G	G	G	G	A	G	G	A	G	G	A	H	G
JAX00090726	2	4298688	0	C	T	C	C	C	C	C	T	T	C	C	C	C	H	C	H	C	C	T	C	C	C	T	C	C	C	C	C	C	C	C	C	T	C	C	C	C	T	C	C	T	C	C	T	H	C
JAX00482271	2	4325048	0	C	A	C	C	C	C	C	A	C	C	C	C	C	C	C	C	C	C	H	C	C	C	A	C	C	C	C	C	C	C	C	C	A	C	C	C	C	C	C	C	A	C	C	H	H	C
JAX00215414	2	4337424	1	C	A	C	C	C	C	C	A	C	C	C	C	C	C	C	H	C	C	H	C	C	C	A	C	C	C	C	C	C	C	C	C	A	C	C	C	C	C	C	C	A	C	C	H	H	C
JAX00090728	2	4338344	0	T	C	T	T	T	T	T	T	C	T	T	T	T	H	T	T	T	T	H	T	T	T	T	T	T	T	T	T	T	T	T	T	T	T	T	T	T	C	T	T	T	T	T	H	T	T
JAX00090729	2	4338737	1	G	A	G	G	G	G	G	A	A	G	G	G	G	H	G	H	G	G	A	G	G	G	A	G	G	G	G	G	G	G	G	G	A	G	G	G	G	A	G	G	A	G	G	A	H	G
JAX00090730	2	4352934	0	C	T	C	C	T	C	C	T	T	T	T	C	C	T	T	T	T	T	T	C	C	T	T	T	H	C	T	C	C	C	C	T	T	C	C	T	T	T	H	C	T	H	C	T	H	H
JAX00482272	2	4353794	0	A	G	A	A	A	A	A	G	A	A	A	A	A	A	A	H	A	A	H	A	A	A	G	A	A	A	A	A	A	A	A	A	G	A	A	A	A	A	A	A	G	A	A	H	H	A
JAX00482274	2	4377552	0	T	C	T	T	C	T	T	C	C	T	T	T	T	C	C	C	C	C	C	T	T	C	C	T	H	T	T	T	T	T	T	H	C	T	T	C	T	C	H	T	C	H	T	C	H	H
JAX00482275	2	4377841	1	A	T	A	A	T	A	A	A	A	A	A	A	A	H	T	H	T	T	A	A	A	T	A	A	H	A	A	A	A	A	A	H	A	A	A	T	A	A	H	A	A	H	A	A	A	H
JAX00482276	2	4377984	0	C	G	C	C	G	C	C	C	G	C	C	C	C	G	G	H	G	G	H	C	C	G	C	C	C	C	C	C	C	C	C	C	C	C	C	G	C	G	C	C	C	C	C	C	C	C
JAX00215415	2	4379397	1	G	C	G	G	G	G	G	C	C	G	G	G	G	H	G	H	G	G	C	G	G	G	C	G	G	G	G	G	G	G	G	G	C	G	G	G	G	C	G	G	C	G	G	C	H	G
JAX00090731	2	4380873	1	T	G	T	T	G	T	T	G	G	T	T	T	T	G	G	G	G	G	G	T	T	G	G	T	H	T	T	T	T	T	T	H	G	T	T	G	T	G	H	T	G	H	T	G	H	H
JAX00090732	2	4389160	0	G	C	G	G	C	G	G	G	G	G	G	G	G	H	C	H	C	C	G	G	G	C	G	G	C	G	G	G	G	G	G	H	G	G	G	C	G	G	H	G	G	H	G	G	G	H
JAX00090733	2	4392538	0	G	A	G	G	A	G	G	A	A	A	H	G	G	A	A	A	A	A	A	G	G	A	A	A	H	G	A	G	G	G	G	H	A	G	G	A	A	A	H	G	A	H	G	A	H	H
JAX00482278	2	4398455	0	G	A	G	G	G	G	G	A	A	G	G	G	G	H	G	H	G	G	A	G	G	G	A	G	G	G	G	G	G	G	G	G	A	G	G	G	G	A	G	G	A	G	G	A	H	G
JAX00090734	2	4408505	0	A	G	A	A	A	A	A	G	G	A	A	A	A	H	A	H	A	A	G	A	A	A	G	A	A	A	A	A	A	A	A	A	G	A	A	A	A	G	A	A	G	A	A	G	H	A
JAX00090736	2	4409878	1	T	A	T	T	A	T	T	T	T	A	H	T	T	H	A	H	A	A	T	T	T	A	T	A	H	T	A	T	T	T	T	H	T	T	T	A	A	T	H	T	T	H	T	T	T	H
JAX00482281	2	4426054	0	G	A	G	G	A	G	G	G	G	G	G	G	G	H	A	H	A	A	G	G	G	A	G	G	H	G	G	G	G	G	G	H	G	G	G	A	G	G	H	G	G	H	G	G	G	H
JAX00482283	2	4426126	0	C	T	C	C	T	C	C	C	C	C	C	C	C	H	T	H	T	T	C	C	C	T	C	C	H	C	C	C	C	C	C	H	C	C	C	T	C	C	H	C	C	H	C	C	C	H
JAX00090738	2	4459330	1	A	G	A	A	A	A	A	G	G	G	H	A	A	H	A	H	A	A	G	A	A	A	G	G	A	A	G	A	A	A	A	A	G	A	A	A	G	G	A	A	G	A	A	G	H	A
JAX00090739	2	4469241	0	T	C	T	T	C	T	T	C	C	C	H	T	T	C	C	C	C	C	C	T	T	C	C	C	H	T	C	T	T	T	T	H	C	T	T	C	C	C	H	T	C	H	T	C	H	H
JAX00482288	2	4472859	1	G	A	G	G	G	G	G	G	A	G	G	G	G	H	G	G	G	G	H	G	G	G	G	G	G	G	G	G	G	G	G	G	G	G	G	G	G	A	G	G	G	G	G	H	G	G
JAX00482289	2	4473456	0	G	A	G	G	G	G	G	A	G	G	G	G	G	G	G	H	G	G	H	G	G	G	A	G	G	G	G	G	G	G	G	G	A	G	G	G	G	G	G	G	A	G	G	H	H	G
JAX00482290	2	4483675	0	T	G	T	T	T	T	T	G	G	G	H	T	T	H	T	H	T	T	G	T	T	T	G	G	T	T	G	T	T	T	T	T	G	T	T	T	G	G	T	T	G	T	T	G	H	T
JAX00482291	2	4497954	1	C	T	C	C	C	C	C	T	T	C	C	C	C	H	C	H	C	C	T	C	C	C	T	C	C	C	C	C	C	C	C	C	T	C	C	C	C	T	C	C	T	C	C	T	H	C
JAX00090740	2	4498040	0	C	T	C	C	C	C	C	C	T	C	C	C	C	H	C	C	C	C	C	C	C	C	C	C	C	C	C	C	C	C	C	C	C	C	C	C	C	T	C	C	C	C	C	H	C	C
JAX00090741	2	4499952	1	A	G	A	A	G	A	A	A	G	A	A	A	A	G	G	H	G	G	H	A	A	G	A	A	H	A	A	A	A	A	A	H	A	A	A	G	A	G	H	A	A	H	A	H	A	H
JAX00482293	2	4512326	0	C	T	C	C	C	C	C	C	C	T	H	C	C	C	C	C	C	C	C	C	C	C	C	T	C	C	T	C	C	C	C	C	C	C	C	C	T	C	C	C	C	C	C	C	C	C
JAX00482294	2	4512517	0	G	A	G	G	A	G	G	G	G	G	G	G	G	H	A	G	A	H	G	G	G	A	G	G	G	G	G	G	G	G	G	H	G	G	G	A	G	G	H	G	G	H	G	G	G	H
JAX00482295	2	4512563	0	G	A	G	G	A	G	G	A	A	G	G	G	G	A	A	A	A	A	A	G	G	A	A	G	H	G	G	G	G	G	G	G	A	G	G	A	G	A	H	G	A	H	G	A	H	H
JAX00482297	2	4515501	1	T	C	T	T	C	T	T	T	C	T	T	T	T	C	C	H	C	C	H	T	T	C	T	T	H	T	T	T	T	T	T	H	T	T	T	C	T	C	H	T	T	H	T	H	T	H
JAX00090742	2	4515709	1	G	A	G	G	A	G	G	G	G	G	G	G	G	H	A	H	A	A	G	G	G	A	G	G	H	G	G	G	G	G	G	H	G	G	G	A	G	G	H	G	G	H	G	G	G	H
JAX00482298	2	4515826	1	A	G	A	A	G	A	A	G	G	A	A	A	A	G	G	G	G	G	G	A	A	G	G	A	H	A	A	A	A	A	A	H	G	A	A	G	A	G	H	A	G	H	A	G	H	H
JAX00090743	2	4523001	0	A	G	A	A	G	A	A	G	G	G	H	A	A	G	G	G	G	G	G	A	A	G	G	G	H	A	G	A	A	A	A	H	G	A	A	G	G	G	H	A	G	H	A	G	H	H
JAX00482302	2	4538546	0	G	A	G	G	A	G	G	A	A	A	H	G	G	A	A	A	A	A	A	G	G	A	A	A	H	G	A	G	G	G	G	H	A	G	G	A	A	A	H	G	A	H	G	A	H	H
JAX00482303	2	4539667	1	G	A	G	G	G	G	G	A	G	G	G	G	G	G	G	H	G	G	H	G	G	G	A	G	G	G	G	G	G	G	G	G	A	G	G	G	G	G	G	G	A	G	G	H	H	G
JAX00090744	2	4552264	0	A	G	A	A	G	A	A	A	A	G	H	A	A	H	G	H	G	G	A	A	A	G	A	G	H	A	G	A	A	A	A	H	A	A	A	G	G	A	H	A	A	H	A	A	A	H
JAX00482304	2	4587701	1	T	G	T	T	G	T	T	T	G	G	H	T	T	G	G	H	G	G	H	T	T	G	T	G	H	T	G	T	T	T	T	H	T	T	T	G	G	G	H	T	T	H	T	H	T	H
JAX00482305	2	4588041	1	T	C	T	T	C	T	T	C	C	C	H	T	T	C	C	C	C	C	C	T	T	C	C	C	H	T	C	T	T	T	T	H	C	T	T	C	C	C	H	T	C	H	T	C	H	H
JAX00482307	2	4597002	1	C	T	C	C	T	C	C	C	C	T	H	C	C	H	T	H	T	T	C	C	C	T	C	T	H	C	T	C	C	C	C	H	C	C	C	T	T	C	H	C	C	H	C	C	C	H
JAX00482308	2	4597581	0	T	C	T	T	T	T	T	C	T	T	T	T	T	T	T	H	T	T	H	T	T	T	C	T	T	T	T	T	T	T	T	T	C	T	T	T	T	T	T	T	C	T	T	H	H	T
JAX00482309	2	4597637	0	C	T	C	C	C	C	C	C	T	C	C	C	C	H	C	C	C	C	H	C	C	C	C	C	C	C	C	C	C	C	C	C	C	C	C	C	C	T	C	C	C	C	C	H	C	C
JAX00090750	2	4602204	1	C	T	C	C	T	C	C	C	C	C	C	C	C	H	T	H	T	T	C	C	C	T	C	C	H	C	C	C	C	C	C	H	C	C	C	T	C	C	H	C	C	H	C	C	C	H
JAX00090751	2	4612144	0	G	A	G	G	A	G	G	A	A	A	H	G	G	A	A	A	A	A	A	G	G	A	A	A	H	G	A	G	G	G	G	H	H	G	G	A	A	A	H	G	A	H	G	A	H	H
JAX00482311	2	4621298	0	G	A	G	G	G	G	G	A	A	G	G	G	G	H	G	H	G	G	A	G	G	G	A	G	G	G	G	G	G	G	G	G	A	G	G	G	G	A	G	G	A	G	G	A	H	G
JAX00482314	2	4623590	0	C	T	C	C	C	C	C	T	C	C	C	C	C	C	C	H	C	C	H	C	C	C	T	C	C	C	C	C	C	C	C	C	T	C	C	C	C	C	C	C	T	C	C	H	H	C
JAX00215421	2	4640282	0	A	C	A	A	A	A	A	C	C	A	A	A	A	H	A	H	A	A	C	A	A	A	C	A	A	A	A	A	A	A	A	A	C	A	A	A	A	C	A	A	C	A	A	C	A	A
JAX00090752	2	4651216	0	A	T	A	A	T	A	A	T	T	T	H	A	A	T	T	T	T	T	T	A	A	T	T	T	H	A	T	A	A	A	A	H	T	A	A	T	T	T	H	A	T	H	A	T	H	H
JAX00090753	2	4651512	0	A	C	A	A	C	A	A	C	C	C	H	A	A	C	C	C	C	C	C	A	A	C	C	C	H	A	C	A	A	A	A	H	C	A	A	C	C	C	H	A	C	H	A	C	H	H
JAX00482315	2	4685642	1	C	T	C	C	T	C	C	C	T	T	H	C	C	T	T	H	T	T	H	C	C	T	C	T	H	C	T	C	C	C	C	H	C	C	C	T	T	T	H	C	C	H	C	H	C	H
JAX00090755	2	4686309	0	G	A	G	G	A	G	G	G	A	A	H	G	G	A	A	H	A	A	H	G	G	A	G	A	H	G	A	G	G	G	G	H	G	G	G	A	A	A	H	G	G	H	G	H	G	H
JAX00482316	2	4687286	1	T	C	T	T	C	T	T	C	C	C	H	T	T	C	C	C	C	C	C	T	T	C	C	C	H	T	C	T	T	T	T	H	C	T	T	C	C	C	H	T	C	H	T	C	H	H
JAX00482317	2	4692183	0	A	G	A	A	G	A	A	G	G	G	H	A	A	G	G	G	G	G	G	A	A	G	G	G	H	A	G	A	A	A	A	H	G	A	A	G	G	G	G	A	G	H	A	G	H	H
JAX00482318	2	4699466	0	G	A	G	G	G	G	G	A	G	G	G	G	G	G	G	H	G	G	H	G	G	G	A	G	G	G	G	G	G	G	G	G	A	G	G	G	G	G	G	G	A	G	G	H	H	G
JAX00090756	2	4704657	0	C	T	C	C	T	C	C	C	T	T	H	C	C	T	T	H	T	T	H	C	C	T	C	T	T	C	T	C	C	C	C	T	C	C	C	T	T	T	T	C	C	H	C	H	C	H
JAX00482320	2	4713023	0	C	T	C	C	T	C	C	C	T	T	H	C	C	T	T	H	T	T	H	C	C	T	C	T	H	C	T	C	C	C	C	H	C	C	C	T	T	T	H	C	C	H	C	H	C	H
JAX00482321	2	4716033	0	A	G	A	A	G	A	A	A	A	G	H	A	A	H	G	H	G	G	A	A	A	G	A	G	H	A	G	A	A	A	A	H	A	A	A	G	G	A	H	A	A	H	A	A	A	H
JAX00482322	2	4717194	0	C	G	C	C	G	C	C	G	G	G	H	C	C	G	G	G	G	G	G	C	C	G	G	G	H	C	G	H	C	C	C	H	G	C	C	G	G	G	H	C	G	H	C	G	H	H
JAX00090758	2	4743625	0	G	T	G	G	G	G	G	T	T	G	G	G	G	H	G	H	G	G	T	G	G	G	T	G	G	G	G	G	G	G	G	G	T	G	G	G	G	T	G	G	T	G	G	T	H	G
JAX00090760	2	4743755	1	A	G	A	A	A	A	A	G	G	A	A	A	A	H	A	H	A	A	G	A	A	A	G	A	A	A	A	A	A	A	A	A	G	A	A	A	A	G	A	A	G	A	A	G	H	A
JAX00482327	2	4755681	1	T	G	T	T	T	T	T	G	G	T	T	T	T	H	T	H	T	T	G	T	T	T	G	T	T	T	T	T	T	T	T	T	G	T	T	T	T	G	T	T	G	T	T	G	H	T
JAX00090761	2	4776398	0	T	C	T	T	C	T	T	T	T	C	T	T	T	C	C	C	C	C	T	T	T	C	H	C	C	T	C	T	T	T	T	H	T	T	T	C	C	T	C	T	C	H	T	H	T	H
JAX00482329	2	4794497	1	T	C	T	T	T	T	T	C	T	T	T	T	T	T	T	H	T	T	H	T	T	T	C	T	T	T	T	T	T	T	T	T	C	T	T	T	T	T	T	T	C	T	T	H	H	T
JAX00482330	2	4798021	0	C	T	C	C	C	C	C	C	T	C	C	C	C	C	C	C	C	C	H	C	C	C	C	C	C	C	C	C	C	C	C	C	C	C	C	C	C	T	C	C	C	C	C	H	C	C
JAX00090766	2	4823207	1	T	C	T	T	T	T	T	C	C	C	H	T	T	T	T	H	T	T	C	T	T	T	C	C	T	T	C	T	T	T	T	T	C	T	T	T	C	C	T	T	C	T	T	C	H	T
JAX00482334	2	4847364	0	A	G	A	A	A	A	A	G	A	A	A	A	A	A	A	H	A	A	H	A	A	A	G	A	A	A	A	A	A	A	A	A	G	A	A	A	A	A	A	A	G	A	A	H	H	A
JAX00090769	2	4861252	1	T	C	T	T	T	T	T	C	C	T	T	T	T	H	T	H	T	T	C	T	T	T	C	T	T	T	T	T	T	T	T	T	C	T	T	T	T	C	T	T	C	T	T	C	H	T
JAX00482340	2	4893901	1	A	G	A	A	A	A	A	G	G	A	A	A	A	H	A	H	A	A	G	A	A	A	G	A	A	A	A	A	A	A	A	A	G	A	A	A	A	G	A	A	G	A	A	G	H	A
JAX00482341	2	4901529	0	C	T	C	C	C	C	C	C	T	C	C	C	C	H	C	C	C	C	H	C	C	C	C	C	C	C	C	C	C	C	C	C	C	C	C	C	C	T	C	C	C	C	C	H	C	C
JAX00482342	2	4902421	0	A	G	A	A	A	A	A	G	G	A	A	A	A	G	A	G	A	A	G	A	A	A	G	A	A	A	A	A	A	A	A	A	G	A	A	A	A	G	A	A	G	A	A	G	G	A
JAX00482343	2	4902553	0	G	T	G	G	G	G	G	T	T	G	G	G	G	H	G	H	G	G	T	G	G	G	T	G	G	G	G	G	G	G	G	G	T	G	G	G	G	T	G	G	T	G	G	T	T	G
JAX00482347	2	4912554	0	G	A	G	G	G	G	G	A	G	G	G	G	G	G	G	H	G	G	H	G	G	G	A	G	G	G	G	G	G	G	G	G	A	G	G	G	G	G	G	G	A	G	G	H	A	G
JAX00482348	2	4914888	1	G	A	G	G	G	G	G	G	G	A	H	G	G	G	G	G	G	G	G	G	G	G	G	A	G	G	A	G	G	G	G	G	G	G	G	G	A	G	G	G	G	G	G	G	G	G
JAX00482350	2	4917066	1	T	A	T	T	T	T	T	A	A	T	T	T	T	H	T	H	T	T	A	T	T	T	A	T	T	T	T	T	T	T	T	T	A	T	T	T	T	A	T	T	A	T	T	A	A	T
JAX00482351	2	4918004	0	A	G	A	A	A	A	A	G	G	A	A	A	A	H	A	H	A	A	G	A	A	A	G	A	A	A	A	A	A	A	A	A	G	A	A	A	A	G	A	A	G	A	A	G	G	A
JAX00090773	2	4940814	1	C	T	C	C	C	C	C	C	T	C	C	C	C	H	C	C	C	C	H	C	C	C	C	C	C	C	C	C	C	C	C	C	C	C	C	C	C	T	C	C	C	C	C	H	C	C
JAX00090774	2	4940986	1	C	T	C	C	C	C	C	T	T	C	C	C	C	H	C	H	C	C	T	C	C	C	T	C	C	C	C	C	C	C	C	C	T	C	C	C	C	T	C	C	T	C	C	T	T	C
JAX00090775	2	4941181	0	A	C	A	A	A	A	A	C	C	A	A	A	A	A	A	H	A	A	H	A	A	A	C	A	A	A	A	A	A	A	A	A	H	A	A	A	A	H	A	A	C	A	A	C	C	A
JAX00482356	2	4972312	0	C	T	C	C	C	C	C	T	T	T	H	C	C	H	C	H	C	C	T	C	C	C	T	T	C	C	T	C	C	C	C	C	T	C	C	C	T	T	C	C	T	C	C	T	T	C
JAX00482359	2	4973939	0	G	A	G	G	G	G	G	G	A	G	G	G	G	H	G	G	G	G	H	G	G	G	G	G	G	G	G	G	G	G	G	G	G	G	G	G	G	A	G	G	G	G	G	H	G	G
JAX00482360	2	4974055	1	C	T	C	C	C	C	C	C	C	T	H	C	C	C	C	C	C	C	C	C	C	C	C	T	C	C	T	C	C	C	C	C	C	C	C	C	T	C	C	C	C	C	C	C	C	C
JAX00482362	2	4975660	0	G	T	G	G	T	G	G	G	G	G	G	G	G	H	T	H	T	T	G	G	G	T	G	G	H	G	G	G	T	G	G	G	G	G	G	T	G	G	H	G	G	H	G	G	G	H
JAX00090776	2	4978903	0	C	T	C	C	T	C	C	C	C	C	C	C	C	C	T	H	T	T	C	C	C	T	C	C	C	C	C	C	H	C	C	C	C	C	C	H	C	C	C	C	C	H	C	C	C	H
JAX00090777	2	4979099	1	T	C	T	T	T	T	T	C	C	C	H	T	T	H	T	H	T	T	C	T	T	T	C	C	T	T	C	T	T	T	T	T	C	T	T	T	C	C	T	T	C	T	T	C	C	T
JAX00215427	2	5010114	0	T	C	T	T	T	T	T	C	C	C	H	T	T	H	T	H	T	T	C	T	T	T	C	C	T	T	C	T	T	T	T	T	C	T	T	T	C	C	T	T	C	T	T	C	C	T
JAX00482364	2	5014765	1	T	G	T	T	G	T	T	G	T	T	T	T	T	H	G	G	G	G	H	T	T	G	G	T	H	T	T	T	G	T	T	T	G	T	T	G	T	T	H	T	G	H	T	H	G	H
JAX00482365	2	5014889	0	A	C	A	A	C	A	A	C	A	A	A	A	A	H	C	C	C	C	H	A	A	C	C	A	H	A	A	A	C	A	A	A	C	A	A	C	A	A	H	A	C	H	A	H	C	H
JAX00482366	2	5015118	0	C	T	C	C	C	C	C	T	C	C	C	C	C	C	C	C	C	C	H	C	C	C	T	C	C	C	C	C	C	C	C	C	T	C	C	C	C	C	C	C	T	C	C	H	T	C
JAX00482369	2	5015542	1	G	T	G	G	T	G	G	T	T	G	G	G	G	T	T	T	T	T	T	G	G	T	T	G	H	G	G	G	T	G	G	G	T	G	G	T	G	T	H	G	T	H	G	T	T	H
JAX00482370	2	5015604	1	C	T	C	C	C	C	C	T	T	T	H	C	C	H	C	H	C	C	T	C	C	C	T	T	C	C	T	C	C	C	C	C	T	C	C	C	T	T	C	C	T	C	C	T	T	C
JAX00482371	2	5016084	0	C	T	C	C	C	C	C	T	T	C	C	C	C	H	C	H	C	C	T	C	C	C	T	C	C	C	C	C	C	C	C	C	T	C	C	C	C	T	C	C	T	C	C	T	T	C
JAX00090779	2	5019517	1	A	T	A	A	T	A	A	T	T	A	A	A	A	T	T	T	T	T	T	A	A	T	T	A	H	A	A	A	T	A	A	A	T	A	A	T	A	T	H	A	T	H	A	T	T	H
JAX00482373	2	5025674	0	G	C	G	G	G	G	G	C	C	G	G	G	G	H	G	H	G	G	C	G	G	G	C	G	G	H	G	G	G	G	G	G	C	G	G	G	G	C	G	G	C	G	G	C	C	G
JAX00482374	2	5026026	1	C	T	C	C	C	C	C	C	T	C	C	C	C	H	C	C	C	C	H	C	C	C	C	C	C	C	C	C	C	C	C	C	C	C	C	C	C	T	C	C	C	C	C	H	C	C
JAX00482375	2	5046997	1	G	A	G	G	G	G	G	G	A	A	H	G	G	H	G	G	G	G	H	G	G	G	G	A	G	G	A	G	G	G	G	G	G	G	G	G	A	A	G	G	G	G	G	H	G	G
JAX00215429	2	5051129	1	G	C	G	G	C	G	G	G	C	C	H	G	G	C	C	H	C	C	H	G	G	C	G	C	H	G	C	G	C	G	G	G	G	G	G	C	C	C	H	G	G	H	G	H	G	H
JAX00482376	2	5064881	0	T	C	T	T	C	T	T	C	T	T	T	T	T	H	C	C	C	C	H	T	T	C	C	T	H	T	T	T	C	T	T	T	C	T	T	C	T	T	H	T	C	H	T	H	C	H
JAX00482377	2	5066982	0	C	T	C	C	T	C	C	C	C	C	C	C	C	H	T	H	T	T	C	C	C	T	C	C	H	C	C	C	T	C	C	C	C	C	C	T	C	C	H	C	C	H	C	C	C	H
JAX00482378	2	5067635	1	G	A	G	G	A	G	G	G	G	A	H	G	G	H	A	H	A	A	G	G	G	A	G	A	H	G	A	G	A	G	G	G	G	G	G	A	A	G	H	G	G	H	G	G	G	H
JAX00090783	2	5068713	0	A	G	A	A	G	A	A	G	G	G	H	A	A	G	G	G	G	G	G	A	A	G	G	G	H	A	G	A	G	A	A	A	G	A	A	G	G	G	H	A	G	H	A	G	G	H
JAX00090784	2	5069114	1	A	C	A	A	C	A	A	C	C	C	H	A	A	C	C	C	C	C	C	A	A	C	C	C	H	A	C	A	C	A	A	A	C	A	A	C	C	C	H	A	C	H	A	C	C	H
JAX00482380	2	5072400	0	T	G	T	T	G	T	T	T	T	T	T	T	T	H	G	H	G	G	T	T	T	G	T	T	H	T	T	T	G	T	T	T	T	T	T	G	T	T	H	T	T	H	T	T	T	H
JAX00482386	2	5074735	1	C	T	C	C	C	C	C	C	C	T	H	C	C	C	C	C	C	C	C	C	C	C	C	T	C	C	T	C	C	C	C	C	C	C	C	C	T	C	C	C	C	C	C	C	C	C
JAX00482389	2	5082702	0	C	A	C	C	C	C	C	A	C	A	H	C	C	C	C	H	C	C	H	C	C	C	A	A	C	C	A	C	C	C	C	C	A	C	C	C	A	C	C	C	A	C	C	H	A	C
JAX00482390	2	5094691	1	C	T	C	C	C	C	C	T	C	C	C	C	C	C	C	H	C	C	H	C	C	C	T	C	C	C	C	C	C	C	C	C	T	C	C	C	C	C	C	C	T	C	C	H	T	C
JAX00090785	2	5098069	0	A	G	A	A	A	A	A	G	A	A	A	A	A	A	A	H	A	A	H	A	A	A	G	A	A	A	A	A	A	A	A	A	G	A	A	A	A	A	A	A	G	A	A	H	G	A
JAX00090786	2	5098517	0	A	G	A	A	A	A	A	G	G	G	H	A	A	H	A	H	A	A	G	A	A	A	G	G	A	A	G	A	A	A	A	A	G	A	A	A	G	G	A	A	G	A	A	G	G	A
JAX00090787	2	5102609	0	A	C	A	A	A	A	A	C	C	A	A	A	A	H	A	H	A	A	C	A	A	A	C	A	A	A	A	A	A	A	A	A	C	A	A	A	A	C	A	A	C	A	A	C	C	A
JAX00090790	2	5139350	0	C	T	C	C	C	C	C	C	C	T	H	C	C	C	C	C	C	C	C	C	C	C	C	T	C	C	T	C	C	C	C	C	C	C	C	C	T	C	C	C	C	C	C	C	C	C
JAX00215431	2	5165063	0	A	G	A	A	A	A	A	A	G	A	A	A	A	H	A	A	A	A	G	A	A	A	A	A	A	A	A	A	A	A	A	A	A	A	A	A	A	G	A	A	A	A	A	A	A	A
JAX00090791	2	5174228	1	G	A	G	G	G	G	G	G	G	A	H	G	G	G	G	G	G	G	G	G	G	G	G	A	G	G	A	G	G	G	G	G	G	G	G	G	A	G	G	G	G	G	G	G	G	G
JAX00090792	2	5179273	0	T	C	T	T	T	T	T	C	C	C	H	T	T	H	T	H	T	T	C	T	T	T	C	C	T	T	C	T	T	T	T	T	C	T	T	T	C	C	T	T	C	T	T	C	C	T
JAX00090793	2	5182679	0	G	T	G	G	G	G	G	T	T	T	H	G	G	H	G	G	G	G	T	G	G	G	H	T	G	G	T	G	G	G	G	G	H	G	G	G	T	T	G	G	H	G	G	T	H	G
JAX00482400	2	5199042	1	C	G	C	C	C	C	C	C	G	G	H	C	C	H	C	C	C	C	H	C	C	C	C	G	C	C	G	C	C	C	C	C	C	C	C	C	G	G	C	C	C	C	C	H	C	C
JAX00090794	2	5204911	1	G	T	G	G	G	G	G	G	T	G	G	G	G	H	G	G	G	G	H	G	G	G	G	G	G	G	G	G	G	G	G	G	G	G	G	G	G	T	G	G	G	G	G	H	G	G
JAX00090795	2	5204974	1	A	T	A	A	A	A	A	T	T	A	A	A	A	H	A	H	A	A	T	A	A	A	T	A	A	A	A	A	A	A	A	A	T	A	A	A	A	T	A	A	T	A	A	T	T	A
JAX00090796	2	5205101	1	A	G	A	A	A	A	A	G	G	G	H	A	A	H	A	H	A	A	G	A	A	A	G	G	A	A	G	A	A	A	A	A	G	A	A	A	G	G	A	A	G	A	A	G	G	A
JAX00482407	2	5213457	1	C	A	C	C	C	C	C	A	A	A	H	C	C	H	C	H	C	C	A	C	C	C	A	A	C	C	A	C	C	C	C	C	A	C	C	C	A	A	C	C	A	C	C	A	A	C
JAX00482408	2	5217136	0	C	A	C	C	C	C	C	C	C	A	C	C	C	C	C	C	C	C	C	C	C	C	C	A	C	C	A	C	C	C	C	C	C	C	C	C	A	C	C	C	C	C	C	C	C	C
JAX00482410	2	5218290	0	T	G	T	T	T	T	T	T	G	G	H	T	T	H	T	T	T	T	H	T	T	T	T	G	T	T	G	T	T	T	T	T	T	T	T	T	G	G	T	T	T	T	T	H	T	T
JAX00482412	2	5221517	1	G	A	G	G	G	G	G	A	A	G	G	G	G	H	G	H	G	G	A	G	G	G	A	G	G	G	G	G	G	G	G	G	A	G	G	G	G	A	G	G	A	G	G	A	A	G
JAX00482413	2	5222677	0	A	C	A	A	A	A	A	C	A	C	H	A	A	A	A	H	A	A	C	A	A	A	C	C	A	A	C	A	A	A	A	A	C	A	A	A	C	A	A	A	C	A	A	H	C	A
JAX00482414	2	5222761	1	T	C	T	T	T	T	T	C	C	C	H	T	T	H	T	H	T	T	C	T	T	T	C	C	T	T	C	T	T	T	T	T	C	T	T	T	C	C	T	T	C	T	T	C	C	T
JAX00482416	2	5223053	1	A	G	A	A	A	A	A	G	A	G	H	A	A	A	A	H	A	A	H	A	A	A	G	G	A	A	G	A	A	A	A	A	G	A	A	A	G	A	A	A	G	A	A	H	G	A
JAX00482417	2	5245512	0	G	A	G	G	G	G	G	A	A	G	G	G	G	H	G	H	G	G	A	G	G	G	A	G	G	G	G	G	G	G	G	G	A	G	G	G	G	A	G	G	A	G	G	A	A	G
JAX00482420	2	5253634	0	G	A	G	G	G	G	G	G	A	G	G	G	G	H	G	G	G	G	H	G	G	G	G	G	G	G	G	G	G	G	G	G	G	G	G	G	G	A	G	G	G	G	G	H	G	G
JAX00090797	2	5258012	0	A	G	A	A	A	A	A	A	G	A	A	A	A	H	A	A	A	A	H	A	A	A	A	A	A	A	A	A	A	A	A	A	A	A	A	A	A	G	A	A	A	A	A	H	A	A
JAX00090798	2	5258564	0	C	T	C	C	C	C	C	C	T	C	C	C	C	H	C	C	C	C	H	C	C	C	C	C	C	C	C	C	C	C	C	C	C	C	C	C	C	T	C	C	C	C	C	H	C	C
JAX00090799	2	5258622	1	T	C	T	T	T	T	T	C	C	T	T	T	T	H	T	H	T	T	C	T	T	T	C	T	T	T	T	T	T	T	T	T	C	T	T	T	T	C	T	T	C	T	T	C	C	T
JAX00090800	2	5283574	0	C	T	T	C	C	T	C	C	C	C	H	C	T	C	C	C	C	C	C	C	C	C	C	C	C	C	C	T	C	T	T	C	C	C	T	C	C	C	C	C	C	H	T	C	C	C
JAX00090801	2	5312026	0	A	G	A	A	A	A	A	A	G	A	A	A	A	H	A	A	A	A	G	A	A	A	A	A	A	A	A	A	A	A	A	A	A	A	A	A	A	G	A	A	A	A	A	H	A	A
JAX00090802	2	5312090	1	G	A	G	G	G	G	G	G	A	G	G	G	G	H	G	G	G	G	H	G	G	G	G	G	G	G	G	G	G	G	G	G	G	G	G	G	G	A	G	G	G	G	G	H	G	G
JAX00482422	2	5320818	0	G	A	G	G	G	G	G	A	G	G	G	G	G	G	G	H	G	G	H	G	G	G	A	G	G	G	G	G	G	G	G	G	A	G	G	G	G	G	G	G	A	G	G	H	A	G
JAX00482425	2	5336194	0	T	G	T	T	T	T	T	G	G	T	T	T	T	H	T	H	T	T	G	T	T	T	G	T	T	T	T	T	T	T	T	T	G	T	T	T	T	G	T	T	G	T	T	G	G	T
JAX00090803	2	5336450	1	C	T	C	C	C	C	C	T	T	C	C	C	C	H	C	H	C	C	T	C	C	C	T	C	C	C	C	C	C	C	C	C	T	C	C	C	C	T	C	C	T	C	C	T	T	C
JAX00090804	2	5336525	1	A	T	A	A	A	A	A	A	T	A	A	A	A	H	A	A	A	A	H	A	A	A	A	A	A	A	A	A	A	A	A	A	A	A	A	A	A	T	A	A	A	A	A	H	A	A
JAX00482426	2	5337390	0	T	C	T	T	T	T	T	C	C	T	T	T	T	H	T	T	T	T	C	T	T	T	C	T	T	T	T	T	T	T	T	T	C	T	T	T	T	C	T	T	C	T	T	C	C	T
JAX00482430	2	5345394	0	C	T	C	C	C	C	C	T	C	C	C	C	C	C	C	H	C	C	H	C	C	C	T	C	C	C	C	C	C	C	C	C	T	C	C	C	C	C	C	C	T	C	C	H	T	C
JAX00482431	2	5346695	0	A	C	A	A	A	A	A	A	C	A	A	A	A	A	A	A	A	A	A	A	A	A	A	A	A	A	A	A	A	A	A	A	A	A	A	A	A	C	A	A	A	A	A	A	A	A
JAX00482433	2	5355029	1	C	A	C	C	C	C	C	A	A	C	C	C	C	H	C	H	C	C	A	C	C	C	A	C	C	C	C	C	C	C	C	C	A	C	C	C	C	A	C	C	A	C	C	A	A	C
JAX00482434	2	5357188	1	A	G	A	A	A	A	A	G	G	A	A	A	A	H	A	H	A	A	G	A	A	A	G	A	A	A	A	A	A	A	A	A	G	A	A	A	A	G	A	A	G	A	A	G	G	A
JAX00090807	2	5372644	1	T	C	T	T	C	T	T	T	T	C	H	T	T	H	C	H	C	C	T	T	T	C	T	C	H	T	C	T	C	T	T	T	T	T	T	C	C	T	H	T	T	H	T	T	T	H
JAX00482435	2	5380279	1	C	T	C	C	C	C	C	C	T	C	C	C	C	H	C	C	C	C	H	C	C	C	C	C	C	C	C	C	C	C	C	C	C	C	C	C	C	T	C	C	C	C	C	H	C	C
JAX00482436	2	5387264	1	C	T	C	C	C	C	C	T	C	C	C	C	C	C	C	H	C	C	H	C	C	C	T	C	C	C	C	C	C	C	C	C	T	C	C	C	C	C	C	C	T	C	C	H	T	C
JAX00482437	2	5400509	0	G	T	G	G	T	G	G	G	G	G	G	G	G	H	T	H	T	T	G	G	G	T	G	G	H	G	G	G	T	G	G	G	G	G	G	T	G	G	H	G	G	H	G	G	G	H
JAX00482439	2	5404043	1	C	T	C	C	C	C	C	C	T	C	C	C	C	H	C	C	C	C	H	C	C	C	C	C	C	C	C	C	C	C	C	C	C	C	C	C	C	T	C	C	C	C	C	H	C	C
JAX00482440	2	5406689	1	A	T	A	A	T	A	A	A	A	T	H	A	A	H	T	H	T	T	A	A	A	T	A	T	H	A	T	A	T	A	A	A	A	A	A	T	T	A	H	A	A	H	A	A	A	H
JAX00482441	2	5406901	1	A	G	A	A	G	A	A	G	G	G	H	A	A	G	G	G	G	G	G	A	A	G	G	G	H	A	G	A	G	A	A	A	G	A	A	G	G	G	H	A	G	H	A	G	G	H
JAX00482442	2	5407859	0	A	C	A	A	C	A	A	A	A	C	H	A	A	H	C	H	C	C	A	A	A	C	A	C	H	A	C	A	C	A	A	A	A	A	A	C	C	A	H	A	A	H	A	A	A	H
JAX00482443	2	5407961	1	G	A	G	G	A	G	G	A	A	A	H	G	G	A	A	A	A	A	A	G	G	A	A	A	H	G	A	G	A	G	G	G	A	G	G	A	A	A	H	G	A	H	G	A	A	H
JAX00482445	2	5408551	1	C	T	C	C	C	C	C	T	T	C	C	C	C	H	C	H	C	C	T	C	C	C	T	C	C	C	C	C	C	C	C	C	T	C	C	C	C	T	C	C	T	C	C	T	T	C
JAX00090809	2	5408780	0	T	C	T	T	C	T	T	C	C	C	H	T	T	C	C	C	C	C	C	T	T	C	C	C	H	T	C	T	C	T	T	T	C	T	T	C	C	C	H	T	C	H	T	C	C	H
JAX00090810	2	5420156	1	G	A	G	G	A	G	G	A	A	A	H	G	G	A	A	A	A	A	A	G	G	A	A	A	H	G	A	G	A	G	G	G	A	G	G	A	A	A	H	G	A	H	G	A	A	H
JAX00482446	2	5426032	0	A	C	A	A	A	A	A	C	C	C	H	A	A	H	A	H	A	A	C	A	A	A	C	C	A	A	C	A	A	A	A	A	C	A	A	A	C	C	A	A	C	A	A	C	C	A
JAX00482447	2	5426124	0	A	G	A	A	A	A	A	G	G	A	A	A	A	H	A	H	A	A	G	A	A	A	G	A	A	A	A	A	A	A	A	A	G	A	A	A	A	G	A	A	G	A	A	G	G	A
JAX00215437	2	5435930	0	C	A	C	C	C	C	C	C	A	C	C	C	C	H	C	C	C	C	H	C	C	C	C	C	C	C	C	C	C	C	C	C	C	C	C	C	C	A	C	C	C	C	C	H	C	C
JAX00482450	2	5451598	0	G	T	G	G	G	G	G	G	G	T	H	G	G	G	G	G	G	G	G	G	G	G	G	T	G	G	T	G	G	G	G	G	G	G	G	G	T	G	G	G	G	G	G	G	G	G
JAX00482453	2	5461977	0	A	G	A	A	A	G	A	A	A	G	G	A	A	A	A	A	A	A	A	A	A	A	A	G	A	A	G	G	A	G	A	A	A	A	A	A	G	A	A	A	A	H	G	A	A	A
JAX00482454	2	5461994	0	G	A	G	G	G	A	G	G	A	A	H	G	G	H	G	G	G	G	H	G	G	G	G	A	G	G	A	A	G	A	G	G	G	G	G	G	A	A	G	G	G	H	A	H	G	G
JAX00215438	2	5462115	1	A	G	A	A	A	A	A	A	G	A	A	A	A	H	A	A	A	A	H	A	A	A	A	A	A	A	A	A	A	A	A	A	A	A	A	A	A	G	A	A	A	A	A	H	A	A
JAX00482457	2	5469426	1	A	T	A	A	A	A	A	A	T	A	A	A	A	H	A	A	A	A	H	A	A	A	A	A	A	A	A	A	A	A	A	A	A	A	A	A	A	T	A	A	A	A	A	H	A	A
JAX00482458	2	5482119	0	A	G	A	A	A	A	A	G	G	A	A	A	A	H	A	H	A	A	G	A	A	A	G	A	A	A	A	A	A	A	A	A	G	A	A	A	A	G	A	A	G	A	A	G	G	A
JAX00482459	2	5482359	1	C	A	C	C	C	C	C	A	C	C	C	C	C	C	C	H	C	C	H	C	C	C	A	C	C	C	C	C	C	C	C	C	A	C	C	C	C	C	C	C	A	C	C	H	A	C
JAX00482460	2	5486604	0	T	C	T	T	T	T	T	C	C	T	T	T	T	H	T	H	T	T	C	T	T	T	C	T	T	T	T	T	T	T	T	T	C	T	T	T	T	C	T	T	C	T	T	C	C	T
JAX00090816	2	5496542	1	T	A	T	T	T	A	T	A	A	A	H	T	T	H	T	H	T	T	A	T	T	T	A	A	T	T	A	A	T	A	T	T	A	T	T	T	A	A	T	T	A	H	A	A	A	T
JAX00482461	2	5500366	0	C	T	C	C	C	C	C	T	C	C	C	C	C	C	C	H	C	C	H	C	C	C	T	C	C	C	C	C	C	C	C	C	T	C	C	C	C	C	C	C	T	C	C	H	T	C
JAX00482462	2	5508141	0	T	C	T	T	T	T	T	C	C	T	T	T	T	H	T	H	T	T	C	T	T	T	C	T	T	T	T	T	T	T	T	T	C	T	T	T	T	C	T	T	C	T	T	C	C	T
JAX00482463	2	5508519	1	T	A	T	T	T	T	T	A	A	T	T	T	T	H	T	H	T	T	A	T	T	T	A	T	T	T	T	T	T	T	T	T	A	T	T	T	T	A	T	T	A	T	T	A	A	T
JAX00482466	2	5511042	1	T	G	T	T	T	T	T	G	T	T	T	T	T	T	T	H	T	T	H	T	T	T	G	T	T	T	T	T	T	T	T	T	G	T	T	T	T	T	T	T	G	T	T	H	G	T
JAX00482467	2	5511129	0	T	C	T	T	T	C	T	C	C	T	T	T	T	H	T	H	T	T	C	T	T	T	C	T	T	T	T	C	T	C	T	T	C	T	T	T	T	C	T	T	C	H	C	C	C	T
JAX00482468	2	5511179	0	T	C	T	T	T	C	T	C	T	T	T	T	T	T	T	H	T	T	H	T	T	T	C	T	T	T	T	C	T	C	T	T	C	T	T	T	T	T	T	T	C	H	C	H	C	T
JAX00482470	2	5511660	0	T	C	T	T	T	C	T	C	C	T	T	T	T	H	T	H	T	T	C	T	T	T	C	T	T	T	T	C	T	C	T	T	C	T	T	T	T	C	T	T	C	H	C	C	C	T
JAX00482474	2	5522936	1	C	G	C	C	C	C	C	G	G	C	C	C	C	H	C	H	C	C	G	C	C	C	G	C	C	C	C	C	C	C	C	C	G	C	C	C	C	G	C	C	G	C	C	G	G	C
JAX00090818	2	5523227	1	G	A	G	G	G	A	G	A	A	G	G	G	G	H	G	H	G	G	A	G	G	G	A	G	G	G	G	A	G	A	G	G	A	G	G	G	G	A	G	G	A	H	A	A	A	G
JAX00482475	2	5568587	0	A	T	A	A	A	A	A	T	A	A	A	A	A	A	A	H	A	A	H	A	A	A	T	A	A	A	A	A	A	A	A	A	T	A	A	A	A	A	A	A	T	A	A	H	T	A
JAX00482476	2	5568617	0	C	G	C	C	C	C	C	C	G	C	C	C	C	H	C	C	C	C	H	C	C	C	C	C	C	C	C	C	C	C	C	C	C	C	C	C	C	G	C	C	C	C	C	H	C	C
JAX00482477	2	5569219	1	A	T	A	A	A	A	A	T	T	A	A	A	A	H	A	H	A	A	T	A	A	A	T	A	A	A	A	A	A	A	A	A	T	A	A	A	A	T	A	A	T	A	A	T	T	A
JAX00482478	2	5577726	1	C	A	C	C	C	C	C	C	C	A	H	C	C	C	C	C	C	C	C	C	C	C	C	A	C	C	A	C	C	C	C	C	C	C	C	C	A	C	C	C	C	C	C	C	C	C
JAX00482479	2	5577960	0	C	T	C	C	C	C	C	T	C	C	C	C	C	C	C	H	C	C	H	C	C	C	T	C	C	C	C	C	C	C	C	C	T	C	C	C	C	C	C	C	T	C	C	H	T	C
JAX00215439	2	5578228	1	A	G	A	A	A	A	A	G	A	A	A	A	A	A	A	H	A	A	H	A	A	A	G	A	A	A	A	A	A	A	A	A	G	A	A	A	A	A	A	A	G	A	A	H	G	A
JAX00482480	2	5586424	0	C	A	C	C	C	C	C	C	C	A	H	C	C	C	C	C	C	C	C	C	C	C	C	A	C	C	A	C	C	C	C	C	C	C	C	C	A	C	C	C	C	C	C	C	C	C
JAX00090823	2	5588504	0	A	G	A	A	G	A	A	G	G	G	H	A	A	G	G	G	G	G	G	A	A	G	G	G	H	A	G	A	G	A	A	A	G	A	A	G	G	G	H	A	G	H	A	G	G	H
JAX00215441	2	5591768	1	A	G	A	A	A	A	A	A	G	A	A	A	A	H	A	A	A	A	H	A	A	A	A	A	A	A	A	A	A	A	A	A	A	A	A	A	A	G	A	A	A	A	A	H	A	A
JAX00482483	2	5598852	1	A	G	A	A	A	A	A	G	G	A	A	A	A	H	A	H	A	A	G	A	A	A	G	A	A	A	A	A	A	A	A	A	G	A	A	A	A	G	A	A	G	A	A	G	G	A
JAX00482484	2	5599430	0	C	T	C	C	C	C	C	C	T	C	C	C	C	H	C	C	C	C	H	C	C	C	C	C	C	C	C	C	C	C	C	C	C	C	C	C	C	T	C	C	C	C	C	H	C	C
JAX00090824	2	5622210	0	C	G	C	C	C	C	C	C	G	C	C	C	C	H	C	C	C	C	H	C	C	C	C	C	C	C	C	C	C	C	C	C	C	C	C	C	C	G	C	C	C	C	C	H	C	C
JAX00090825	2	5622507	1	T	C	T	T	T	T	T	C	T	T	T	T	T	T	T	H	T	T	H	T	T	T	C	T	T	T	T	T	T	T	T	T	C	T	T	T	T	T	T	T	C	T	T	H	C	T
JAX00090826	2	5622565	1	G	A	G	G	G	G	G	A	G	G	G	G	G	G	G	H	G	G	H	G	G	G	A	G	G	G	G	G	G	G	G	G	A	G	G	G	G	G	G	G	A	G	G	H	A	G
JAX00482489	2	5655739	0	T	C	T	T	T	T	T	C	C	C	H	T	T	H	T	H	T	T	C	T	T	T	C	C	T	T	C	T	T	T	T	T	C	T	T	T	C	C	T	T	C	T	T	C	C	T
JAX00482490	2	5656156	1	C	A	C	C	C	C	C	C	C	A	H	C	C	C	C	C	C	C	C	C	C	C	C	A	C	C	A	C	C	C	C	C	C	C	C	C	A	C	C	C	C	C	C	C	C	C
JAX00482492	2	5656491	0	G	A	G	G	G	G	G	A	A	A	H	G	G	H	G	H	G	G	A	G	G	G	A	A	G	G	A	G	G	G	G	G	A	G	G	G	A	A	G	G	A	G	G	A	A	G
JAX00090828	2	5656569	1	T	G	T	T	G	G	T	G	G	G	H	T	T	G	G	G	G	G	G	T	T	G	G	G	H	T	G	G	G	G	T	T	G	T	T	G	G	G	H	T	G	G	G	G	G	H
JAX00090829	2	5656704	1	A	T	A	A	A	A	A	A	A	T	H	A	A	A	A	A	A	A	A	A	A	A	A	T	A	A	T	A	A	A	A	A	A	A	A	A	T	A	A	A	A	A	A	A	A	A
JAX00482493	2	5671350	1	C	A	C	C	C	C	C	C	A	C	C	C	C	H	C	C	C	C	H	C	C	C	C	C	C	C	C	C	C	C	C	C	C	C	C	C	C	A	C	C	C	C	C	H	C	C
JAX00482494	2	5682294	1	T	A	T	T	T	T	T	A	A	T	T	T	T	H	T	H	T	T	A	T	T	T	A	T	T	T	T	T	T	T	T	T	A	T	T	T	T	A	T	T	A	T	T	A	A	T
JAX00482495	2	5684191	0	G	T	G	G	T	T	G	G	G	T	H	G	G	H	T	H	T	T	G	G	G	T	G	T	H	G	T	T	T	T	G	G	G	G	G	T	T	G	H	G	G	T	T	G	G	H
JAX00090830	2	5684668	1	T	C	T	T	C	C	T	C	C	C	H	T	T	C	C	C	C	C	C	T	T	C	C	C	H	T	C	C	C	C	T	T	T	T	T	C	C	C	H	T	C	C	C	C	C	H
JAX00482497	2	5685031	1	C	T	C	C	T	T	C	C	C	T	H	C	C	H	T	H	T	T	C	C	C	T	C	T	H	C	T	T	T	T	C	C	C	C	C	T	T	C	H	C	C	T	T	C	C	H
JAX00090831	2	5685801	0	A	G	A	A	G	G	A	G	G	G	H	A	A	G	G	G	G	G	G	A	A	G	G	G	H	A	G	G	G	G	A	A	A	A	A	G	G	G	H	A	G	G	G	G	G	H
JAX00090832	2	5687733	1	C	A	C	C	A	A	C	C	C	A	H	C	C	H	A	H	A	A	C	C	C	A	C	A	H	C	A	A	A	A	C	C	C	C	C	A	A	C	H	C	C	A	A	C	C	H
JAX00482498	2	5689907	0	C	T	C	C	C	T	C	C	C	C	C	C	C	C	C	C	H	H	C	C	C	C	C	C	C	C	C	T	C	T	C	C	C	C	C	C	C	C	C	C	C	H	T	C	C	C
JAX00482499	2	5700761	0	C	T	C	C	C	C	C	T	C	C	C	C	C	C	C	H	C	C	H	C	C	C	T	C	C	C	C	C	C	C	C	C	C	C	C	C	C	C	C	C	T	C	C	H	T	C
JAX00482503	2	5716111	1	C	A	C	C	C	C	C	A	A	C	C	C	C	H	C	H	C	C	A	C	C	C	A	C	C	C	C	C	C	C	C	C	C	C	C	C	C	A	C	C	A	C	C	A	A	C
JAX00482505	2	5717495	0	G	T	G	G	G	T	G	G	G	G	G	G	G	G	G	H	H	G	G	G	G	G	H	G	G	G	G	T	G	T	G	G	G	G	G	G	G	G	G	G	G	T	T	G	G	G
JAX00482507	2	5718255	0	G	C	G	G	G	C	G	G	C	G	G	G	G	H	G	G	H	G	H	G	G	G	G	G	G	G	G	C	G	C	G	G	G	G	G	G	G	C	G	G	G	H	C	H	G	G
JAX00090833	2	5738489	0	T	A	T	T	T	T	T	A	T	T	T	T	T	T	T	H	T	T	H	T	T	T	H	T	T	T	T	T	T	T	T	T	T	T	T	T	T	T	T	T	A	T	T	H	A	T
JAX00090834	2	5738550	1	C	T	C	C	C	C	C	T	C	C	C	C	C	C	C	H	C	C	H	C	C	C	T	C	C	C	C	C	C	C	C	C	C	C	C	C	C	C	C	C	T	C	C	H	T	C
JAX00090835	2	5755720	0	T	C	T	T	C	C	T	C	C	C	H	T	T	C	C	C	C	C	C	T	T	C	C	C	H	T	C	C	C	C	T	T	T	T	T	C	C	C	H	T	C	C	C	C	C	H
JAX00482508	2	5762617	1	T	G	T	T	T	T	T	G	T	T	T	T	T	T	T	H	T	T	H	T	T	T	G	T	T	T	T	T	T	T	T	T	T	T	T	T	T	T	T	T	G	T	T	H	G	T
JAX00215444	2	5768231	1	A	G	A	A	A	A	A	G	G	A	A	A	A	H	A	H	A	A	G	A	A	A	G	A	A	A	A	A	A	A	A	A	A	A	A	A	A	G	A	A	G	A	A	G	G	A
JAX00482509	2	5770056	0	A	T	A	A	A	A	A	T	T	A	A	A	A	H	A	H	A	A	T	A	A	A	T	A	A	A	A	A	A	A	A	A	A	A	A	A	A	T	A	A	T	A	A	T	T	A
JAX00090838	2	5790359	1	C	T	C	C	T	C	C	C	C	C	C	C	C	H	T	H	H	T	C	C	C	T	C	C	H	C	C	C	T	C	C	C	C	C	C	T	C	C	H	C	C	H	C	C	C	H
JAX00482510	2	5791177	0	C	A	C	C	C	C	C	A	A	C	C	C	C	C	C	H	C	C	A	C	C	C	A	C	C	C	C	C	C	C	C	C	C	C	C	C	C	A	C	C	A	C	C	A	A	C
JAX00482511	2	5803663	0	T	C	T	T	C	T	T	T	T	T	T	T	T	H	C	H	H	C	T	T	T	C	T	T	H	T	T	T	C	T	T	T	T	T	T	C	T	T	H	T	T	H	T	T	T	H
JAX00482512	2	5803823	1	C	T	C	C	C	C	C	C	T	C	C	C	C	H	C	C	C	C	H	C	C	C	C	C	C	C	C	C	C	C	C	C	C	C	C	C	C	T	C	C	C	C	C	H	C	C
JAX00090839	2	5816950	0	C	T	C	C	T	C	C	T	T	T	H	C	C	T	T	T	H	T	T	C	C	T	T	T	H	C	T	C	T	C	C	C	C	C	C	T	T	T	H	C	T	H	C	T	T	H
JAX00215447	2	5819323	0	T	A	T	T	T	T	T	A	A	T	T	T	T	H	T	H	T	T	A	T	T	T	A	T	T	T	T	T	T	T	T	T	T	T	T	T	T	A	T	T	A	T	T	A	A	T
JAX00090841	2	5827316	0	C	T	C	C	T	C	C	C	C	C	C	C	C	H	T	H	H	T	C	C	C	T	C	C	H	C	C	C	T	C	C	C	C	C	C	T	C	C	H	C	C	H	C	C	C	H
JAX00482515	2	5827369	0	T	A	T	T	T	T	T	A	T	T	T	T	T	T	T	H	T	T	H	T	T	T	A	T	T	T	T	T	T	T	T	T	T	T	T	T	T	T	T	T	A	T	T	H	A	T
JAX00482516	2	5830207	0	A	G	A	A	G	A	A	G	A	A	A	A	A	H	G	G	H	G	H	A	A	G	G	A	H	A	A	A	G	A	A	A	A	A	A	G	A	A	H	A	G	H	A	H	G	H
JAX00482517	2	5831049	0	G	A	G	G	G	G	G	A	G	G	G	G	G	G	G	H	G	G	H	G	G	G	A	G	G	G	G	G	G	G	G	G	G	G	G	G	G	G	G	G	A	G	G	H	A	G
JAX00090842	2	5850099	1	C	T	C	C	T	C	C	T	T	C	C	C	C	T	T	T	H	T	T	C	C	T	T	C	H	C	C	C	T	C	C	C	C	C	C	T	C	T	H	C	T	H	C	T	T	H
JAX00090843	2	5851578	1	T	C	T	T	C	T	T	T	T	T	T	T	T	H	C	H	H	C	T	T	T	C	T	T	H	T	T	T	C	T	T	T	T	T	T	C	T	T	H	T	T	H	T	T	T	H
JAX00482519	2	5851780	0	G	A	G	G	G	G	G	G	G	A	H	G	G	G	G	G	G	G	G	G	G	G	G	A	G	G	A	G	G	G	G	G	G	G	G	G	A	G	G	G	G	G	G	G	G	G
JAX00482523	2	5881706	0	T	C	T	T	T	T	T	T	T	C	H	T	T	T	T	T	T	T	T	T	T	T	T	C	T	T	C	T	T	T	T	T	T	T	T	T	C	T	T	T	T	T	T	T	T	T
JAX00482524	2	5886935	1	G	A	G	G	G	G	G	G	A	G	G	G	G	H	G	G	G	G	H	G	G	G	G	G	G	G	G	G	G	G	G	G	G	G	G	G	G	A	G	G	G	G	G	H	G	G
JAX00090847	2	5895200	1	C	G	C	C	G	C	C	C	C	C	C	C	C	H	G	H	H	G	C	C	C	G	C	C	H	C	C	C	G	C	C	C	C	C	C	G	C	C	H	C	C	H	C	C	C	H
JAX00482525	2	5915890	0	C	G	C	C	C	C	C	G	G	C	C	C	C	H	C	H	C	C	G	C	C	C	G	C	C	C	C	C	C	C	C	C	C	C	C	C	C	G	C	C	G	C	C	G	G	C
JAX00482527	2	5918541	1	G	C	G	G	G	G	G	C	C	C	H	G	G	H	G	H	G	G	C	G	G	G	C	C	G	G	C	G	G	G	G	G	G	G	G	G	C	C	G	G	C	G	G	C	C	G
JAX00482528	2	5926515	1	G	A	G	G	G	G	G	A	A	A	H	G	G	H	G	H	G	G	A	G	G	G	A	A	G	G	A	G	G	G	G	G	G	G	G	G	A	A	G	G	A	G	G	A	A	G
JAX00215451	2	5934148	1	C	T	C	C	C	C	C	T	T	C	C	C	C	H	C	H	C	C	T	C	C	C	T	C	C	C	C	C	C	C	C	C	C	C	C	C	C	T	C	C	T	C	C	T	T	C
JAX00090848	2	5939955	0	C	T	C	C	C	C	C	T	C	C	C	C	C	C	C	H	C	C	H	C	C	C	T	C	C	C	C	C	C	C	C	C	C	C	C	C	C	C	C	C	T	C	C	H	T	C
JAX00482529	2	5940734	0	G	A	G	G	G	G	G	A	G	G	G	G	G	G	G	H	G	G	H	G	G	G	A	G	G	G	G	G	G	G	G	G	G	G	G	G	G	G	G	G	A	G	G	H	A	G
JAX00090849	2	5940805	1	G	A	G	G	G	G	G	G	G	A	H	G	G	G	G	G	G	G	G	G	G	G	G	A	G	G	A	G	G	G	G	G	G	G	G	G	A	G	G	G	G	G	G	G	G	G
JAX00090850	2	5954108	1	A	G	A	A	G	A	A	G	G	G	H	A	A	G	G	G	H	G	G	A	A	G	G	G	H	A	G	A	G	A	A	A	A	A	A	G	G	G	H	A	G	H	A	G	G	H
JAX00090851	2	5964770	1	A	C	A	A	C	A	A	C	C	C	H	A	A	C	C	C	H	C	C	A	A	C	C	C	H	A	C	A	C	A	A	A	A	A	A	C	C	C	H	A	C	H	A	C	C	H
JAX00090852	2	5979089	0	T	C	T	T	T	T	T	T	C	T	T	T	T	H	T	T	T	T	H	T	T	T	T	T	T	T	T	T	T	T	T	T	T	T	T	T	T	C	T	T	T	T	T	H	T	T
JAX00482530	2	5979488	1	C	T	C	C	C	C	C	T	T	C	C	C	C	H	C	H	C	C	T	C	C	C	T	C	C	C	C	C	C	C	C	C	C	C	C	C	C	T	C	C	T	C	C	T	T	C
JAX00482531	2	5990840	0	C	T	C	C	C	C	C	T	C	C	C	C	C	C	C	H	C	C	H	C	C	C	T	C	C	C	C	C	C	C	C	C	C	C	C	C	C	C	C	C	H	C	C	H	T	C
JAX00090853	2	5999498	1	A	G	A	A	G	A	A	G	G	G	H	A	A	G	G	G	H	G	G	A	A	G	G	G	H	A	G	A	G	A	A	A	A	A	A	G	G	G	H	A	G	H	A	G	G	H
JAX00482532	2	6025557	0	T	C	T	T	T	T	T	C	T	T	T	T	T	T	T	H	T	T	C	T	T	T	C	T	T	T	T	T	T	T	T	T	T	T	T	T	T	T	T	T	C	T	T	C	C	T
JAX00482533	2	6025937	0	C	A	C	C	C	C	C	C	A	C	C	C	C	H	C	C	C	C	H	C	C	C	C	C	C	C	C	C	C	C	C	C	C	C	C	C	C	A	C	C	C	C	C	H	C	C
JAX00482536	2	6040055	1	T	C	T	T	C	T	T	C	C	C	H	T	T	C	C	C	H	C	C	T	T	C	C	C	H	T	C	T	C	T	T	T	T	T	T	C	C	C	H	T	C	H	T	C	C	H
JAX00090858	2	6045347	0	C	T	C	C	T	C	C	C	C	T	H	C	C	H	T	H	H	T	C	C	C	T	C	T	H	C	T	C	T	C	C	C	C	C	C	T	T	C	H	C	C	H	C	C	C	H
JAX00482537	2	6051419	0	C	G	C	C	C	C	C	C	G	C	C	C	C	H	C	C	C	C	H	C	C	C	C	C	C	C	C	C	C	C	C	C	C	C	C	C	C	G	C	C	C	C	C	H	C	C
JAX00482538	2	6055645	0	A	G	A	A	G	A	A	G	G	G	H	A	A	G	G	G	H	G	G	A	A	G	G	G	H	A	G	A	G	A	A	A	A	A	A	G	G	G	H	A	G	H	A	G	G	H
JAX00482539	2	6055683	1	G	T	G	G	T	G	G	T	T	T	H	G	G	T	T	T	H	T	T	G	G	T	T	T	H	G	T	G	T	G	G	G	G	G	G	T	T	T	H	G	T	H	G	T	T	H
JAX00090859	2	6070681	0	G	A	G	G	A	G	G	G	A	G	G	G	G	A	A	H	H	A	H	G	G	A	G	G	H	G	G	G	A	G	G	G	G	G	G	A	G	A	H	G	G	H	G	H	G	H
JAX00482542	2	6084002	0	T	C	T	T	T	T	T	C	T	T	T	T	T	T	T	H	T	T	H	T	T	T	C	T	T	T	T	T	T	T	T	T	T	T	T	T	T	T	T	T	C	T	T	H	C	T
JAX00482544	2	6084686	0	G	A	G	G	G	A	G	A	A	A	H	G	G	H	G	H	H	G	A	G	G	G	A	A	G	G	A	G	G	A	G	G	H	G	G	G	A	A	G	G	A	H	A	A	A	G
JAX00090860	2	6098125	0	T	G	T	T	T	T	T	G	G	T	T	T	T	T	T	H	T	T	G	T	T	T	G	T	T	T	T	T	T	T	T	T	T	T	T	T	T	G	T	T	G	T	T	G	G	T
JAX00090861	2	6098748	0	T	C	T	T	T	T	T	C	C	T	T	T	T	H	T	H	T	T	C	T	T	T	C	T	T	T	T	T	T	T	T	T	T	T	T	T	T	C	T	T	C	T	T	C	C	T
JAX00090862	2	6103226	1	T	C	T	T	T	C	T	C	C	C	H	T	T	H	T	H	H	T	C	T	T	T	C	C	T	T	C	T	T	C	T	T	H	T	T	T	C	C	T	T	C	H	C	C	C	T
JAX00482545	2	6103317	1	G	A	G	G	G	G	G	G	G	A	H	G	G	G	G	G	G	G	G	G	G	G	G	A	G	G	A	G	G	G	G	G	H	G	G	G	A	G	G	G	G	G	G	G	G	G
JAX00482546	2	6103335	0	A	G	A	A	A	A	A	A	G	G	H	A	A	H	A	A	A	A	H	A	A	A	A	G	A	A	G	A	A	A	A	A	H	A	A	A	G	G	A	A	A	A	A	H	A	A
JAX00482547	2	6103763	1	A	T	A	A	A	A	A	A	T	A	A	A	A	H	A	A	A	A	H	A	A	A	A	A	A	A	A	A	A	A	A	A	A	A	A	A	A	T	A	A	A	A	A	H	A	A
JAX00482548	2	6118497	1	C	T	C	C	C	C	C	T	T	T	H	C	C	H	C	H	C	C	T	C	C	C	T	T	C	C	T	C	C	C	C	C	H	C	C	C	T	T	C	C	T	C	C	T	T	C
JAX00482549	2	6119412	0	A	G	A	A	A	A	A	G	G	G	G	A	A	H	A	G	A	A	G	A	A	A	G	G	A	A	G	A	A	A	A	A	H	A	A	A	G	G	A	A	G	A	A	G	G	A
JAX00482551	2	6129557	0	T	A	T	T	T	A	T	A	A	T	T	T	T	H	T	T	H	T	A	T	T	T	H	T	T	T	T	T	T	A	T	T	T	T	T	T	T	A	T	T	A	H	A	A	A	T
JAX00482552	2	6136555	1	C	T	C	C	C	C	C	C	T	C	C	C	C	H	C	C	C	C	H	C	C	C	C	C	C	C	C	C	C	C	C	C	C	C	C	C	C	T	C	C	C	C	C	H	C	C
JAX00482553	2	6140646	1	G	A	G	G	G	A	G	A	A	A	H	G	G	H	G	A	H	G	A	G	G	G	A	A	G	G	A	G	G	A	G	G	H	G	G	G	A	A	G	G	A	H	A	A	A	G
JAX00090863	2	6148711	0	T	A	T	T	A	T	T	A	A	A	H	T	T	A	A	A	H	A	A	T	T	A	A	A	H	T	A	T	A	T	T	T	H	T	T	A	A	A	H	T	A	H	T	A	A	H
JAX00090864	2	6148773	0	A	G	A	A	G	A	A	G	G	G	H	H	A	G	G	G	H	G	G	A	A	G	G	G	H	A	G	A	G	A	A	A	H	A	A	G	G	G	H	A	G	H	A	G	G	H
JAX00090865	2	6149364	0	T	C	T	T	C	C	T	C	C	C	H	T	T	C	C	C	C	C	C	T	T	C	C	C	H	T	C	T	C	C	T	T	H	T	T	C	C	C	H	T	C	C	C	C	C	H
JAX00090866	2	6182507	0	T	C	T	T	C	T	T	C	C	C	H	T	T	C	C	C	H	C	C	T	T	C	C	C	H	T	C	T	C	T	T	T	H	T	T	C	C	C	H	T	C	H	T	C	C	H
JAX00090867	2	6182719	1	A	G	A	A	G	A	A	A	G	G	H	A	A	G	G	A	H	G	H	A	A	G	A	G	H	A	G	A	G	A	A	A	H	A	A	G	G	G	H	A	A	H	A	H	A	H
JAX00090868	2	6185315	1	T	C	T	T	C	C	T	T	T	C	H	T	T	H	C	T	C	C	T	T	T	C	T	C	H	T	C	T	C	C	T	T	H	T	T	C	C	T	H	T	T	C	C	T	T	H
JAX00215453	2	6185553	0	T	C	T	T	T	T	T	T	C	T	T	T	T	H	T	T	T	T	H	T	T	T	T	T	T	T	T	T	T	T	T	T	T	T	T	T	T	C	T	T	T	T	T	H	T	T
JAX00215454	2	6185716	0	C	T	C	C	C	C	C	C	T	C	C	C	C	H	C	C	C	C	H	C	C	C	C	C	C	C	C	C	C	C	C	C	C	C	C	C	C	T	C	C	C	C	C	H	C	C
JAX00482560	2	6202029	0	G	A	G	G	A	A	G	G	G	G	G	G	G	H	A	G	A	A	G	G	G	A	G	G	H	G	G	G	A	A	G	G	G	G	G	A	G	G	H	G	G	A	A	G	G	H
JAX00482561	2	6206290	0	C	T	C	C	C	T	C	C	C	T	H	C	C	C	C	C	H	C	C	C	C	C	C	T	C	C	T	C	C	T	C	C	H	C	C	C	T	C	C	C	C	H	T	C	C	C
JAX00482562	2	6206600	1	A	C	A	A	A	A	A	C	A	A	A	A	A	A	A	C	A	A	H	A	A	A	C	A	A	A	A	A	A	A	A	A	A	A	A	A	A	A	A	A	C	A	A	H	C	A
JAX00215455	2	6221125	0	G	A	G	G	G	G	G	A	A	G	G	G	G	G	G	H	G	G	A	G	G	G	A	G	G	G	G	G	G	G	G	G	G	G	G	G	G	A	G	G	A	G	G	A	A	G
JAX00215456	2	6221165	0	G	A	G	G	G	G	G	G	A	G	G	G	G	H	G	G	G	G	H	G	G	G	G	G	G	G	G	G	G	G	G	G	G	G	G	G	G	H	G	G	G	G	G	G	G	G
JAX00090871	2	6227433	1	G	A	G	G	A	G	G	G	G	A	H	G	G	H	A	G	H	A	G	G	G	A	G	A	H	G	A	G	A	G	G	G	H	G	G	A	A	G	H	G	G	H	G	G	G	H
JAX00482563	2	6227597	1	A	G	A	A	A	A	A	G	A	A	A	A	A	A	A	G	A	A	H	A	A	A	G	A	A	A	A	A	A	A	A	A	A	A	A	A	A	A	A	A	G	A	A	H	G	A
JAX00482566	2	6250489	0	T	G	T	T	T	T	T	G	G	G	H	T	T	H	T	G	T	T	G	T	T	T	G	G	T	H	G	T	T	T	T	T	H	T	T	T	G	G	T	T	G	T	T	G	G	T
JAX00090873	2	6259725	1	A	G	A	A	A	A	A	G	A	A	A	A	A	A	A	G	A	A	H	A	A	A	G	A	A	A	A	A	A	A	A	A	A	A	A	A	A	A	A	A	G	A	A	H	G	A
JAX00090874	2	6259774	1	A	G	A	A	A	A	A	G	G	A	A	A	A	H	A	G	A	A	G	A	A	A	G	A	A	A	A	A	A	A	A	A	A	A	A	A	A	G	A	A	G	A	A	G	G	A
JAX00482568	2	6270778	0	T	C	T	T	T	T	T	C	C	C	H	T	T	H	T	C	T	T	C	T	T	T	C	C	T	T	C	T	T	T	T	T	H	T	T	T	C	C	T	T	C	T	T	C	C	T
JAX00482571	2	6278678	0	C	G	C	C	C	C	C	C	C	G	H	C	C	C	C	C	C	C	C	C	C	C	C	G	C	C	G	C	C	C	C	C	H	C	C	C	G	C	C	C	H	C	C	C	H	C
JAX00482572	2	6285565	0	C	T	C	C	C	C	C	C	C	T	H	C	C	C	C	C	C	C	C	C	C	C	C	T	C	C	T	C	C	C	C	C	H	C	C	C	T	C	C	C	C	C	C	C	C	C
JAX00482574	2	6289457	0	C	T	C	C	C	C	C	T	T	T	H	C	C	C	C	H	C	C	T	C	C	C	T	T	C	C	T	C	C	C	C	C	H	C	C	C	T	T	C	C	T	C	C	T	T	C
JAX00482576	2	6294572	1	T	C	T	T	T	T	T	C	C	T	T	T	T	H	T	C	T	T	C	T	T	T	C	T	T	T	T	T	T	T	T	T	T	T	T	T	T	C	T	T	C	T	T	C	C	T
JAX00482577	2	6294819	1	T	C	T	T	T	T	T	C	C	T	T	T	T	H	T	C	T	T	C	T	T	T	C	T	T	T	T	T	T	T	T	T	T	T	T	T	T	C	T	T	C	T	T	C	C	T
JAX00482578	2	6295035	1	A	T	A	A	A	A	A	T	T	A	A	A	A	H	A	T	A	A	T	A	A	A	T	A	A	A	A	A	A	A	A	A	A	A	A	A	A	T	A	A	T	A	A	T	T	A
JAX00090876	2	6298219	0	A	C	A	A	A	A	A	C	C	A	H	A	A	H	A	C	A	A	C	A	A	A	C	A	A	A	A	A	A	A	A	A	A	A	A	A	A	C	A	A	C	A	A	C	C	A
JAX00482579	2	6341035	0	G	C	G	G	G	G	G	C	G	G	G	G	G	G	G	C	G	G	H	G	G	G	C	G	G	G	G	G	G	G	G	G	G	G	G	G	G	G	G	G	C	G	G	H	C	G
JAX00482581	2	6341325	0	T	C	T	T	T	T	T	C	T	C	H	T	T	T	T	C	T	T	H	T	T	T	C	C	T	T	C	T	T	T	T	T	H	T	T	T	C	T	T	T	C	T	T	H	C	T
JAX00090880	2	6341973	1	A	G	A	A	A	A	A	G	G	G	H	A	A	H	A	G	A	A	G	A	A	A	G	G	A	A	G	A	A	A	A	A	H	A	A	A	G	G	A	A	G	A	A	G	G	A
JAX00482582	2	6343990	0	C	T	C	C	C	C	C	C	T	T	H	C	C	H	C	C	C	C	H	C	C	C	C	T	C	C	T	C	C	C	C	C	H	C	C	C	T	T	C	C	C	C	C	H	C	C
JAX00482583	2	6344325	0	A	G	A	A	A	A	A	G	G	G	H	A	A	H	A	G	A	A	G	A	A	A	G	G	A	A	G	A	A	A	A	A	H	A	A	A	G	G	A	A	G	A	A	G	G	A
JAX00482584	2	6349419	0	A	C	A	A	A	A	A	A	C	A	A	A	A	A	A	A	A	A	H	A	A	A	A	A	A	A	A	A	A	A	A	A	A	A	A	A	A	C	A	A	A	A	A	H	A	A
JAX00482585	2	6351172	1	C	T	C	C	C	C	C	T	T	T	H	C	C	H	C	T	C	C	T	C	C	C	T	T	C	C	T	C	C	C	C	C	H	C	C	C	T	T	C	C	T	C	C	T	T	C
JAX00482587	2	6376325	0	C	A	C	C	C	C	C	A	A	C	C	C	C	H	C	A	C	C	A	C	C	C	A	C	C	C	C	C	C	C	C	C	C	C	C	C	C	A	C	C	A	C	C	A	A	C
JAX00090881	2	6379272	0	T	C	T	T	T	T	T	C	C	C	H	T	T	H	T	C	T	T	C	T	T	T	C	C	T	T	C	T	T	T	T	T	H	T	T	T	C	C	T	T	C	T	T	C	C	T
JAX00090882	2	6379846	0	A	G	A	A	A	A	A	G	G	A	A	A	A	G	A	G	A	A	H	A	A	A	G	A	A	A	A	A	A	A	A	A	A	A	A	A	A	G	A	A	G	A	A	G	G	A
JAX00090883	2	6379899	0	C	G	C	C	C	C	C	G	G	C	C	C	C	H	C	G	C	C	G	C	C	C	G	C	C	C	C	C	C	C	C	C	C	C	C	C	C	G	C	C	G	C	C	G	G	C
JAX00215457	2	6385717	1	A	T	A	A	A	A	A	T	T	A	A	A	A	H	A	T	A	A	T	A	A	A	T	A	A	A	A	A	A	A	A	A	A	A	A	A	A	T	A	A	T	A	A	T	T	A
JAX00482592	2	6430703	1	C	T	C	C	C	C	C	C	C	T	H	C	C	C	C	C	C	C	C	C	C	C	C	T	C	C	T	C	C	C	C	C	H	C	C	C	T	C	C	C	C	C	C	C	C	C
JAX00482594	2	6441718	0	C	T	C	C	C	C	C	C	T	C	C	C	C	H	C	C	C	C	H	C	C	C	C	C	C	C	C	C	C	C	C	C	C	C	C	C	C	T	C	C	C	C	C	H	C	C
JAX00482595	2	6442615	1	G	A	G	G	G	G	G	A	G	G	G	G	G	G	G	A	G	G	H	G	G	G	A	G	G	G	G	G	G	G	G	G	G	G	G	G	G	G	G	G	A	G	G	H	A	G
JAX00090889	2	6460997	1	A	G	A	A	A	A	A	G	G	A	A	A	A	H	A	G	A	A	G	A	A	A	G	A	A	A	A	A	A	A	A	A	A	A	A	A	A	G	A	A	G	A	A	G	G	A
JAX00482597	2	6479711	0	T	C	T	T	T	T	T	C	C	C	H	T	T	H	T	C	T	T	C	T	T	T	C	C	T	T	C	T	T	T	T	T	H	T	T	T	C	C	T	T	C	T	T	C	C	T
JAX00482598	2	6485628	1	T	C	T	T	T	T	T	T	T	C	H	T	T	T	T	T	T	T	T	T	T	T	T	C	T	T	C	T	T	T	T	T	H	T	T	T	C	T	T	T	T	T	T	T	T	T
JAX00482599	2	6487849	1	C	G	C	C	C	C	C	C	G	C	C	C	C	H	C	C	C	C	H	C	C	C	C	C	C	C	C	C	C	C	C	C	C	C	C	C	C	G	C	C	C	C	C	H	C	C
JAX00482600	2	6487955	0	A	C	A	A	A	A	A	C	C	A	A	A	A	H	A	C	A	H	C	A	A	A	C	A	A	A	A	A	A	A	A	A	A	A	A	A	A	C	A	A	C	A	A	C	C	A
JAX00482601	2	6488492	1	G	A	G	G	G	G	G	G	G	A	H	G	G	G	G	G	G	G	G	G	G	G	G	A	G	G	A	G	G	G	G	G	H	G	G	G	A	G	G	G	G	G	G	G	G	G
JAX00090890	2	6504577	0	T	A	T	T	T	T	T	A	A	A	H	T	T	H	T	A	T	T	A	T	T	T	A	A	T	T	A	T	T	T	T	T	H	T	T	T	A	A	T	T	A	T	T	A	A	T
JAX00090892	2	6507416	0	A	G	A	A	A	A	A	G	G	A	A	A	A	H	A	G	A	A	G	A	A	A	G	A	A	A	A	A	A	A	A	A	A	A	A	A	A	G	A	A	G	A	A	G	G	A
JAX00482603	2	6518507	0	C	T	C	C	C	C	C	T	C	C	C	C	C	C	C	T	C	C	H	C	C	C	T	C	C	C	C	C	C	C	C	C	C	C	C	C	C	C	C	C	T	C	C	H	T	C
JAX00482606	2	6523994	1	G	A	G	G	G	G	G	A	G	G	G	G	G	G	G	A	G	G	H	G	G	G	A	G	G	G	G	G	G	G	G	G	G	G	G	G	G	G	G	G	A	G	G	H	A	G
JAX00090893	2	6540949	1	A	T	A	A	A	A	A	A	A	T	H	A	A	A	A	A	A	A	A	A	A	A	A	T	A	A	T	A	A	A	A	A	H	A	A	A	T	A	A	A	A	A	A	A	A	A
JAX00090895	2	6541776	1	C	G	C	C	C	C	C	C	C	G	H	C	C	C	C	C	C	C	C	C	C	C	C	G	C	C	G	C	C	C	C	C	H	C	C	C	G	C	C	C	C	C	C	C	C	C
JAX00482607	2	6560349	1	C	T	C	C	C	C	C	C	T	C	C	C	C	H	C	C	C	C	H	C	C	C	C	C	C	C	C	C	C	C	C	C	C	C	C	C	C	T	C	C	C	C	C	H	C	C
JAX00482608	2	6563133	1	C	A	C	C	C	C	C	A	A	A	H	C	C	H	C	A	C	C	A	C	C	C	A	A	C	C	A	C	C	C	C	C	H	C	C	C	A	A	C	C	A	C	C	A	A	C
JAX00482611	2	6565858	0	G	C	G	G	G	G	G	C	C	C	H	G	G	H	G	C	G	G	C	G	G	G	C	C	G	G	C	G	G	G	G	G	H	G	G	G	C	C	G	G	C	G	G	C	C	G
JAX00090896	2	6565876	0	G	T	G	G	G	T	G	T	T	T	H	G	G	H	G	T	H	G	T	G	G	G	T	T	G	G	T	G	G	T	G	G	H	G	G	G	T	T	G	G	T	H	T	T	T	G
JAX00482612	2	6566305	1	A	C	A	A	A	C	A	A	A	A	A	A	A	A	A	A	H	A	A	A	A	A	A	A	A	A	A	A	A	C	A	A	A	A	A	A	A	A	A	A	A	H	C	A	A	A
JAX00482613	2	6571443	0	G	C	G	G	G	G	G	C	G	G	G	G	G	G	G	C	G	G	H	G	G	G	C	G	G	G	G	G	G	G	G	G	G	G	G	G	G	G	G	G	C	G	G	H	C	G
JAX00215461	2	6585347	0	T	C	T	T	T	T	T	C	C	T	T	T	T	H	T	C	T	T	C	T	T	T	C	T	T	T	T	T	T	T	T	T	T	T	T	T	T	C	T	T	C	T	T	C	C	T
JAX00215462	2	6613581	1	T	A	T	T	T	T	T	A	A	A	H	T	T	H	T	A	T	T	A	T	T	T	A	A	T	T	A	T	T	T	T	T	H	T	T	T	A	A	T	T	A	T	T	A	A	T
JAX00090900	2	6614639	0	A	C	A	A	A	C	A	A	A	A	A	A	A	A	A	A	H	A	A	A	A	A	A	A	A	A	A	A	A	C	A	A	A	A	A	A	A	A	A	A	A	H	C	A	A	A
JAX00482616	2	6624257	0	G	A	G	G	G	A	G	G	G	G	G	G	G	G	G	G	H	G	G	G	G	G	G	G	G	G	G	G	G	A	G	G	G	G	G	G	G	G	G	G	G	H	A	G	G	G
JAX00482617	2	6626375	1	T	C	T	T	T	T	T	T	C	T	T	T	T	H	T	T	T	T	H	T	T	T	T	T	T	T	T	T	T	T	T	T	T	T	T	T	T	T	T	T	T	T	T	H	T	T
JAX00482619	2	6627327	0	C	A	C	C	C	C	C	C	A	C	C	C	C	H	C	C	C	C	H	C	C	C	C	C	C	C	C	C	C	C	C	C	C	C	C	C	C	C	C	C	C	C	C	H	C	C
JAX00215463	2	6641629	1	G	A	G	G	G	G	G	A	A	G	G	G	G	H	G	A	G	G	A	G	G	G	A	G	G	G	G	G	G	G	G	G	G	G	G	G	G	G	G	G	A	G	G	A	A	G
JAX00482621	2	6647679	1	A	G	A	A	A	G	A	G	G	G	H	A	A	H	A	G	H	A	G	A	A	A	G	G	A	A	G	A	A	G	A	A	H	A	A	A	G	G	A	A	G	H	G	G	G	A
JAX00482622	2	6648093	1	C	T	C	C	C	T	C	C	C	T	H	C	C	C	C	C	H	C	C	C	C	C	C	T	C	C	T	C	C	T	C	C	H	C	C	C	T	T	C	C	C	H	T	C	C	C
JAX00090902	2	6658969	1	C	T	C	C	C	T	C	C	C	T	H	C	C	C	C	C	H	C	C	C	C	C	C	T	C	C	T	C	C	T	C	C	H	C	C	C	T	T	C	C	C	H	T	C	C	C
JAX00482624	2	6662112	0	C	T	C	C	C	T	C	T	C	T	H	C	C	C	C	T	H	C	H	C	C	C	T	T	C	C	T	C	C	T	C	C	H	C	C	C	T	T	C	C	T	H	T	H	T	C
JAX00482625	2	6662792	0	T	C	T	T	T	T	T	C	T	T	T	T	H	T	T	C	T	T	C	T	T	T	C	T	T	T	T	T	T	T	T	T	T	T	T	T	T	T	T	T	C	T	T	H	C	T
JAX00482626	2	6665512	1	G	T	G	G	G	T	G	T	T	T	H	G	G	H	G	T	H	G	T	G	G	G	T	T	G	G	T	G	G	T	G	G	H	G	G	G	T	T	G	G	T	H	T	T	T	G
JAX00090905	2	6697468	0	C	T	C	C	C	T	C	C	C	T	H	C	C	C	C	H	H	C	C	C	C	C	C	T	C	C	T	C	C	T	C	C	H	C	C	C	T	T	C	C	H	C	T	C	H	C
JAX00482628	2	6697749	1	C	T	C	C	C	C	C	C	T	C	C	C	C	H	C	C	C	C	H	C	C	C	C	C	C	C	C	C	C	C	C	C	C	C	C	C	C	C	C	C	C	C	C	H	C	C
JAX00215466	2	6708313	1	C	T	C	C	C	C	C	C	T	C	C	C	C	H	C	C	C	C	H	C	C	C	C	C	C	C	C	C	C	C	C	C	C	C	C	C	C	C	C	C	C	C	C	H	C	C
JAX00215467	2	6708333	1	A	C	A	A	A	A	A	A	C	A	A	A	A	H	A	A	A	A	H	A	A	A	A	A	A	A	A	A	A	A	A	A	A	A	A	A	A	A	A	A	A	A	A	H	A	A
JAX00090908	2	6733573	1	C	T	C	C	C	C	C	C	T	C	C	C	C	H	C	C	C	C	H	C	C	C	C	C	C	C	C	C	C	C	C	C	C	C	C	C	C	C	C	C	C	C	C	H	C	C
JAX00090909	2	6733765	0	G	C	G	G	G	G	G	C	C	G	G	G	G	H	G	C	G	G	C	G	G	G	C	G	G	G	G	G	G	G	G	G	G	G	G	G	G	G	G	G	C	G	G	C	C	G
JAX00482630	2	6734602	1	G	C	G	G	G	G	G	C	G	G	G	G	G	G	G	C	G	G	H	G	G	G	C	G	G	G	G	G	G	G	G	G	G	G	G	G	G	G	G	G	C	G	G	H	C	G
JAX00090910	2	6752450	1	A	G	A	A	A	G	A	G	G	G	H	A	A	H	A	G	H	A	G	A	A	A	G	G	A	A	G	A	A	G	A	A	H	A	A	A	G	G	A	A	G	H	G	G	G	A
JAX00482631	2	6766428	0	A	G	A	A	A	A	A	G	A	A	A	A	A	A	A	G	A	A	H	A	A	A	G	A	A	A	A	A	A	A	A	A	A	A	A	A	A	A	A	A	G	A	A	H	G	A
JAX00482632	2	6784217	0	C	T	C	C	C	C	C	T	C	C	C	C	C	C	C	T	C	C	H	C	C	C	T	C	C	C	C	C	C	C	C	C	C	C	C	C	C	C	C	C	T	C	C	H	T	C
JAX00090912	2	6784451	0	T	A	T	T	T	T	T	T	A	T	T	T	T	H	T	T	T	T	H	T	T	T	T	T	T	T	T	T	T	T	T	T	T	T	T	T	T	T	T	T	T	T	T	H	T	T
JAX00090913	2	6784506	1	G	A	G	G	G	G	G	A	A	G	G	G	G	H	G	A	G	G	A	G	G	G	A	G	G	G	G	G	G	G	G	G	G	G	G	G	G	G	G	G	A	G	G	A	A	G
JAX00482633	2	6785761	1	C	T	C	C	C	C	C	T	T	C	C	C	C	H	C	T	C	C	T	C	C	C	T	C	C	C	C	C	C	C	C	C	C	C	C	C	C	C	C	C	T	C	C	T	T	C
JAX00090914	2	6801735	1	A	G	A	A	A	G	A	G	G	A	A	A	A	H	A	G	H	A	G	A	A	A	G	A	A	A	A	A	A	G	A	A	A	A	A	A	A	A	A	A	G	H	G	G	G	A
JAX00482635	2	6811783	0	A	G	A	A	A	A	A	A	G	A	A	A	A	A	A	A	A	A	A	A	A	A	A	A	A	A	A	A	A	A	A	A	A	A	A	A	A	A	A	A	A	A	A	A	A	A
JAX00482637	2	6820784	0	A	G	A	A	A	G	A	G	G	A	A	A	A	H	A	G	H	A	G	A	A	A	G	A	A	A	A	A	A	G	A	A	A	A	A	A	A	A	A	A	G	H	G	G	G	A
JAX00090917	2	6855929	1	T	C	T	T	T	C	T	C	C	C	H	T	T	H	T	C	H	T	C	T	T	T	C	C	T	T	C	T	T	C	T	T	H	T	T	T	C	C	T	T	C	H	C	C	C	T
JAX00482640	2	6856771	1	T	C	T	T	T	T	T	C	C	T	T	T	T	H	T	C	T	T	C	T	T	T	C	T	T	T	T	T	T	T	T	T	T	T	T	T	T	T	T	T	C	T	T	C	C	T
JAX00482641	2	6867905	0	A	G	A	A	A	A	A	A	A	G	H	A	A	A	A	A	A	A	A	A	A	A	A	G	A	A	G	A	A	A	A	A	H	A	A	A	G	G	A	A	A	A	A	A	A	A
JAX00090918	2	6876996	0	T	G	T	T	T	G	T	G	G	G	G	T	T	T	T	H	H	T	G	T	T	T	G	G	T	T	G	T	T	G	T	T	H	T	T	T	G	G	T	T	G	H	G	G	G	T
JAX00090919	2	6877991	1	T	A	T	T	T	A	T	T	T	A	H	T	T	T	T	T	H	T	T	T	T	T	T	A	T	T	A	T	T	A	T	T	H	T	T	T	A	A	T	T	T	H	A	T	T	T
JAX00482647	2	6888064	0	A	G	A	A	A	G	A	A	A	G	H	A	A	A	A	A	H	A	A	A	A	A	A	G	A	A	G	A	A	G	A	A	H	A	A	A	G	G	A	A	A	H	G	A	A	A
JAX00482650	2	6916054	0	T	G	T	T	T	T	T	G	G	T	T	T	T	H	T	G	T	T	G	T	T	T	G	T	T	T	T	T	T	T	T	T	T	T	T	T	T	T	T	T	G	T	T	G	G	T
JAX00482652	2	6919967	1	T	C	T	T	T	T	T	C	T	T	T	T	T	T	T	C	T	T	H	T	T	T	C	T	T	T	T	T	T	T	T	T	T	T	T	T	T	T	T	T	C	T	T	H	C	T
JAX00482653	2	6923869	0	A	G	A	A	A	A	A	A	G	A	A	A	A	H	A	A	A	A	G	A	A	A	A	A	A	A	A	A	A	A	A	A	A	A	A	A	A	A	A	A	A	A	A	H	A	A
JAX00482655	2	6928753	1	T	C	T	T	T	T	T	C	C	T	T	T	T	H	T	C	T	T	C	T	T	T	C	T	T	T	T	T	T	T	T	T	T	T	T	T	T	T	T	T	C	T	T	C	C	T
JAX00482656	2	6940293	1	T	C	T	T	T	T	T	T	C	T	T	T	T	H	T	T	T	T	H	T	T	T	T	T	T	T	T	T	T	T	T	T	T	T	T	T	T	T	T	T	T	T	T	H	T	T
JAX00482658	2	6942240	1	G	C	G	G	G	G	G	C	C	C	C	G	G	H	G	C	G	G	C	G	G	G	C	C	G	G	C	G	G	G	G	G	H	G	G	G	C	C	G	G	C	G	G	C	C	G
JAX00482659	2	6942367	0	C	T	C	C	C	T	C	C	C	C	C	C	C	C	C	C	H	C	C	C	C	C	C	C	C	C	C	C	C	H	C	C	C	C	C	C	C	C	C	C	C	H	T	C	C	C
JAX00482660	2	6942811	1	C	T	C	C	C	C	C	C	C	T	T	C	C	C	C	C	C	C	C	C	C	C	C	T	C	C	T	C	C	C	C	C	H	C	C	C	T	T	C	C	C	C	C	C	C	C
JAX00482661	2	6943612	0	C	T	C	C	C	T	C	C	C	C	C	C	C	C	C	C	C	C	C	C	C	C	C	C	C	C	C	C	C	T	C	C	C	C	C	C	C	C	C	C	C	H	H	C	C	C
JAX00090926	2	6960110	1	T	A	A	T	T	A	A	T	A	A	A	A	A	H	T	T	H	T	H	T	A	T	T	A	H	T	A	T	T	A	A	T	A	A	A	T	A	A	H	T	T	H	A	H	T	T
JAX00090927	2	6972204	1	A	G	A	A	A	G	A	G	A	G	G	A	A	A	A	G	H	A	H	A	A	A	G	G	A	A	G	A	A	G	A	A	H	A	A	A	G	G	A	A	G	H	G	H	G	A
JAX00090928	2	6972232	0	T	A	T	T	T	A	T	T	T	A	A	T	T	T	T	T	H	T	T	T	T	T	T	A	T	T	A	T	T	A	T	T	H	T	T	T	A	A	T	T	T	H	A	T	T	T
JAX00482663	2	6973531	0	C	G	C	C	C	G	C	G	G	G	G	C	C	G	C	G	G	C	G	C	C	C	G	G	C	C	G	C	C	G	C	C	G	C	C	C	G	G	C	C	G	G	G	G	G	C
JAX00482664	2	6977002	0	A	G	A	A	A	A	A	G	G	A	A	A	A	H	A	G	A	A	G	A	A	A	G	A	A	A	A	A	A	A	A	A	A	A	A	A	A	A	A	A	G	A	A	G	G	A
JAX00482665	2	6977121	1	A	T	A	A	A	A	A	T	T	A	A	A	A	H	A	T	A	A	T	A	A	A	T	A	A	A	A	A	A	A	A	A	A	A	A	A	A	A	A	A	T	A	A	T	T	A
JAX00482669	2	7003923	1	C	G	C	C	C	C	C	C	C	G	G	C	C	C	C	C	C	C	C	C	C	C	C	G	C	C	G	C	C	C	C	C	H	C	C	C	G	G	C	C	C	C	C	C	C	C
JAX00482672	2	7018090	0	G	A	G	G	G	G	G	G	G	A	H	G	G	G	G	G	G	G	G	G	G	G	G	A	G	G	A	G	G	G	G	G	H	G	G	G	A	A	G	G	G	G	G	G	G	G
JAX00482673	2	7019592	0	A	T	A	A	A	A	A	T	T	A	A	A	A	H	A	H	A	A	T	A	A	A	T	A	A	A	A	A	A	A	A	A	A	A	A	A	A	A	A	A	T	A	A	T	T	A
JAX00215473	2	7019868	0	A	C	A	A	A	A	A	A	C	A	A	A	A	H	A	A	A	A	H	A	A	A	A	A	A	A	A	A	A	A	A	A	A	A	A	A	A	A	A	A	A	A	A	H	A	A
JAX00482677	2	7048660	1	C	T	C	C	C	C	C	T	C	C	C	C	C	C	C	T	C	C	H	C	C	C	T	C	C	C	C	C	C	C	C	C	C	C	C	C	C	C	C	C	T	C	C	H	T	C
JAX00090932	2	7071785	0	G	C	G	G	G	C	G	C	C	G	G	G	G	H	G	C	H	G	C	G	G	G	C	G	G	G	G	G	G	C	G	G	G	G	G	G	G	G	G	G	C	H	C	C	C	G
JAX00482679	2	7076972	1	C	T	C	C	C	C	C	T	C	C	C	C	C	C	C	T	C	C	H	C	C	C	T	C	C	C	C	C	C	C	C	C	C	C	C	C	C	C	C	C	T	C	C	H	T	C
JAX00482681	2	7092878	1	G	A	G	G	G	G	G	A	A	G	G	G	G	H	G	A	G	G	A	G	G	G	A	G	G	G	G	G	G	G	G	G	G	G	G	G	G	G	G	G	A	G	G	A	A	G
JAX00482683	2	7094332	0	C	T	C	C	C	T	C	C	C	C	C	C	C	C	C	C	H	C	C	C	C	C	C	C	C	C	C	C	C	T	C	C	C	C	C	C	C	C	C	C	C	H	T	C	C	C
JAX00090937	2	7099655	0	T	G	T	T	T	G	T	G	G	T	T	T	T	H	T	G	H	T	G	T	T	T	G	T	T	T	T	T	T	G	T	T	T	T	T	T	T	T	T	T	G	H	G	G	G	T
JAX00482685	2	7113220	0	T	C	T	T	T	C	T	C	C	T	T	T	H	H	H	C	H	T	C	T	T	T	C	T	T	T	T	T	T	C	T	T	T	T	T	T	T	T	T	T	C	H	C	C	C	T
JAX00482686	2	7113282	0	A	G	A	A	A	G	A	G	G	A	A	A	A	H	A	G	H	A	G	A	A	A	G	A	A	A	A	A	A	G	A	A	A	A	A	A	A	A	A	A	G	H	G	G	G	A
JAX00482688	2	7130239	1	C	T	C	C	C	T	C	T	C	C	C	C	C	C	C	T	H	C	H	C	C	C	T	C	C	C	C	C	C	T	C	C	C	C	C	C	C	C	C	C	T	H	T	H	T	C
JAX00482689	2	7131706	0	T	A	T	T	T	T	T	A	T	T	T	T	T	T	T	A	T	T	H	T	T	T	A	T	T	T	T	T	T	T	T	T	T	T	T	T	T	T	T	T	A	T	T	H	A	T
JAX00090939	2	7141295	0	G	C	G	G	G	C	G	C	C	C	H	G	G	H	G	C	H	G	C	G	G	G	C	C	G	G	C	G	G	C	G	G	H	G	G	G	C	C	G	G	C	H	C	C	C	G
JAX00482692	2	7144882	1	G	A	G	G	G	G	G	G	G	A	H	G	G	G	G	G	G	G	G	G	G	G	G	A	G	G	A	G	G	G	G	G	H	G	G	G	A	A	G	G	G	G	G	G	G	G
JAX00482693	2	7144905	1	C	T	C	C	C	C	C	C	T	C	C	C	C	H	C	C	C	C	H	C	C	C	C	C	C	C	C	C	C	C	C	C	C	C	C	C	C	C	C	C	C	C	C	H	C	C
JAX00482696	2	7172605	1	G	C	G	G	G	G	G	C	C	G	G	G	G	H	G	C	G	G	C	G	G	G	C	G	G	G	G	G	G	G	G	G	G	G	G	G	G	G	G	G	C	G	G	C	C	G
JAX00090941	2	7178984	0	C	T	C	C	C	C	C	C	T	C	C	C	C	H	C	C	C	C	T	C	C	C	C	C	C	C	C	C	C	C	C	C	C	C	C	C	C	C	C	C	C	C	C	H	C	C
JAX00090943	2	7181561	0	C	T	C	C	C	T	C	C	C	C	C	C	C	C	C	C	H	C	C	C	C	C	C	C	C	C	C	C	C	T	C	C	C	C	C	C	C	C	C	C	C	H	T	C	C	C
JAX00482699	2	7211620	1	G	A	G	G	G	G	G	A	G	G	G	G	G	G	G	A	G	G	H	G	G	G	A	G	G	G	G	G	G	G	G	G	G	G	G	G	G	G	G	G	A	G	G	H	A	G
JAX00482701	2	7231472	1	C	G	C	C	C	C	C	G	C	C	C	C	C	C	C	G	C	C	H	C	C	C	G	C	C	C	C	C	C	C	C	C	C	C	C	C	C	C	C	C	G	C	C	H	G	C
JAX00090944	2	7238395	1	T	A	T	T	T	A	T	A	A	T	T	T	T	H	T	A	H	T	A	T	T	T	A	T	T	T	T	T	T	A	T	T	T	T	T	T	T	T	T	T	A	H	A	A	A	T
JAX00090945	2	7239589	1	A	G	A	A	A	G	A	A	A	A	A	A	A	A	A	A	H	A	A	A	A	A	A	A	A	A	A	A	A	G	A	A	A	A	A	A	A	A	A	A	A	H	G	A	A	A
JAX00090946	2	7239854	1	C	A	C	C	C	A	C	C	C	C	C	C	C	C	C	C	H	C	C	C	C	C	C	C	C	C	C	C	C	A	C	C	C	C	C	C	C	C	C	C	C	H	A	C	C	C
JAX00482703	2	7249974	0	C	T	C	C	C	C	C	C	T	C	C	C	C	H	C	C	C	C	H	C	C	C	C	C	C	C	C	C	C	C	C	C	C	C	C	C	C	C	C	C	C	C	C	H	C	C
JAX00090947	2	7251587	1	T	G	T	T	T	G	T	G	G	T	T	T	T	H	T	G	H	T	G	T	T	T	G	T	T	T	T	T	T	G	T	T	T	T	T	T	T	T	T	T	G	H	G	G	G	T
JAX00482704	2	7257502	0	T	C	T	T	T	T	T	C	C	T	T	T	T	H	T	C	T	T	C	T	T	T	C	T	T	T	T	T	T	T	T	T	T	T	T	T	T	T	T	T	C	T	T	C	C	T
JAX00090949	2	7261307	0	A	G	A	A	A	G	A	G	G	A	A	A	A	H	A	G	H	A	G	A	A	A	G	A	A	A	A	A	A	G	A	A	A	A	A	A	A	A	A	A	G	H	G	G	G	A
JAX00482705	2	7261444	1	T	C	T	T	T	T	T	C	T	T	T	T	T	T	T	C	T	T	H	T	T	T	C	T	T	T	T	T	T	T	T	T	T	T	T	T	T	T	T	T	C	T	T	H	C	T
JAX00482707	2	7283209	0	C	T	C	C	C	C	C	T	T	C	C	C	C	H	C	T	C	C	T	C	C	C	T	C	C	C	C	C	C	C	C	C	C	C	C	C	C	C	C	C	T	C	C	T	T	C
JAX00090950	2	7288384	0	T	C	T	T	T	C	T	C	C	T	T	T	T	H	T	C	H	T	C	T	T	T	C	T	T	T	T	T	T	C	T	T	T	T	T	T	T	T	T	T	C	H	C	C	C	T
JAX00215480	2	7301478	0	C	T	C	C	C	C	C	C	T	C	C	C	C	H	C	C	C	C	H	C	C	C	C	C	C	C	C	C	C	C	C	C	C	C	C	C	C	C	C	C	C	C	C	H	C	C
JAX00482709	2	7307415	0	G	A	G	G	G	G	G	G	A	G	G	G	G	H	G	G	G	G	H	G	G	G	G	G	G	G	G	G	G	G	G	G	G	G	G	G	G	G	G	G	G	G	G	H	G	G
JAX00482710	2	7308256	0	A	G	A	A	A	A	A	G	A	A	A	A	A	A	A	G	A	A	H	A	A	A	G	A	A	A	A	A	A	A	A	A	A	A	A	A	A	A	A	A	G	A	A	H	G	A
JAX00090952	2	7314329	1	A	G	A	A	A	G	A	G	G	A	A	A	A	H	A	G	H	A	G	A	A	A	G	A	A	A	A	A	A	G	A	A	A	A	A	A	A	A	A	A	G	H	G	G	G	A
JAX00482712	2	7340135	0	T	G	T	T	T	T	T	T	G	T	T	T	T	H	T	T	T	T	H	T	T	T	T	T	T	T	T	T	T	T	T	T	T	T	T	T	T	T	T	T	T	T	T	H	T	T
JAX00090954	2	7340680	1	A	C	A	A	A	A	A	C	C	A	A	A	A	H	A	C	A	A	C	A	A	A	C	A	A	A	A	A	A	A	A	A	A	A	A	A	A	A	A	A	C	A	A	C	C	A
JAX00090955	2	7341288	0	T	C	T	T	T	T	T	C	C	T	T	T	T	H	T	C	T	T	C	T	T	T	C	T	T	T	T	T	T	T	T	T	T	T	T	T	T	T	T	T	C	T	T	C	C	T
JAX00482714	2	7344639	1	A	G	A	A	A	A	A	G	G	A	A	A	A	H	A	G	A	A	G	A	A	A	G	A	A	A	A	A	A	A	A	A	A	A	A	A	A	A	A	A	G	A	A	G	G	A
JAX00482716	2	7382485	0	C	A	C	C	C	C	C	C	A	C	C	C	C	H	C	C	C	C	H	C	C	C	C	C	C	C	C	C	C	C	C	C	C	C	C	C	C	C	C	C	C	C	C	H	C	C
JAX00482717	2	7382821	1	A	G	A	A	A	A	A	G	A	A	A	A	A	A	A	G	A	A	H	A	A	A	G	A	A	A	A	A	A	A	A	A	A	A	A	A	A	A	A	A	G	A	A	H	G	A
JAX00090958	2	7383204	0	T	C	T	T	T	C	T	C	C	T	T	T	T	H	T	C	H	T	C	T	T	T	C	T	T	T	T	T	T	C	T	T	T	T	T	T	T	T	T	T	C	H	C	C	C	T
JAX00482720	2	7383842	1	C	A	C	C	C	C	C	C	A	C	C	C	C	H	C	C	C	C	H	C	C	C	C	C	C	C	C	C	C	C	C	C	C	C	C	C	C	C	C	C	C	C	C	H	C	C
JAX00090959	2	7418568	0	A	C	A	A	A	C	A	C	C	A	A	A	A	H	A	C	H	A	C	A	A	A	C	A	A	A	A	A	A	C	A	A	A	A	A	A	A	A	A	A	C	H	C	C	C	A
JAX00090960	2	7418613	1	G	A	G	G	G	A	G	G	G	G	G	G	G	G	G	G	H	G	G	G	G	G	G	G	G	G	G	G	G	A	G	G	G	G	G	G	G	G	G	G	G	H	A	G	G	G
JAX00090961	2	7418642	1	T	C	T	T	T	C	T	C	C	T	T	T	T	H	T	C	H	T	C	T	T	T	C	T	T	T	T	T	T	C	T	T	T	T	T	T	T	T	T	T	C	H	C	C	C	T
JAX00215485	2	7419239	0	G	T	G	G	G	G	G	G	T	G	G	G	G	H	G	G	G	G	T	G	G	G	G	G	G	G	G	G	G	G	G	G	G	G	G	G	G	G	G	G	G	G	G	H	G	G
JAX00482723	2	7422365	1	T	C	T	T	T	T	T	C	T	T	T	T	T	T	T	C	T	T	H	T	T	T	C	T	T	T	T	T	T	T	T	T	T	T	T	T	T	T	T	T	C	T	T	H	C	T
JAX00482724	2	7423887	0	T	G	T	T	T	G	T	G	G	T	T	T	T	H	T	G	H	T	G	T	T	T	G	T	T	T	T	T	T	G	T	T	T	T	T	T	T	T	T	T	G	H	G	G	G	T
JAX00482725	2	7427115	1	A	G	A	A	A	A	A	G	G	A	A	A	A	H	A	G	A	A	G	A	A	A	G	A	A	A	A	A	A	A	A	A	A	A	A	A	A	A	A	A	G	A	A	G	G	A
JAX00482726	2	7427204	1	G	T	G	G	G	G	G	G	T	G	G	G	G	H	G	G	G	G	H	G	G	G	G	G	G	G	G	G	G	G	G	G	G	G	G	G	G	G	G	G	G	G	G	H	G	G
JAX00482727	2	7429089	1	C	T	C	C	C	C	C	C	C	T	H	C	C	C	C	C	C	C	C	C	C	C	C	T	C	C	T	C	C	C	C	C	H	C	C	C	T	T	C	C	C	C	C	C	C	C
JAX00482730	2	7440797	1	G	A	G	G	G	G	G	A	A	A	H	G	G	H	G	A	G	G	A	G	G	G	A	A	G	G	A	G	G	G	G	G	H	G	G	G	A	A	G	G	A	G	G	A	A	G
JAX00482732	2	7449668	1	C	T	C	C	C	C	C	T	T	T	H	C	C	H	C	T	C	C	T	C	C	C	T	T	C	C	T	C	C	C	C	C	H	C	C	C	T	T	C	C	T	C	C	T	T	C
JAX00482733	2	7450497	0	T	C	T	T	T	C	T	T	C	C	H	T	T	H	T	T	H	T	H	T	T	T	T	C	T	T	C	T	T	C	T	T	H	T	T	T	C	C	T	T	T	H	C	H	T	T
JAX00482734	2	7451730	1	A	C	A	A	A	C	A	C	C	C	H	A	A	H	A	C	H	A	C	A	A	A	C	C	A	A	C	A	A	C	A	A	H	A	A	A	C	C	A	A	C	H	C	C	C	A
JAX00482735	2	7452207	1	G	A	G	G	G	A	G	G	G	G	G	G	G	G	G	G	H	G	G	G	G	G	G	G	G	G	G	G	G	A	G	G	G	G	G	G	G	G	G	G	G	H	A	G	G	G
JAX00482737	2	7456305	1	C	T	C	C	C	T	C	C	C	C	C	C	C	C	C	C	H	C	C	C	C	C	C	C	C	C	C	C	C	T	C	C	C	C	C	C	C	C	C	C	C	H	T	C	C	C
JAX00482738	2	7458104	1	A	T	A	A	A	T	A	T	A	A	A	A	A	A	A	T	H	A	H	A	A	A	T	A	A	A	A	A	A	T	A	A	A	A	A	A	A	A	A	A	T	H	T	H	T	A
JAX00090964	2	7462049	1	A	G	A	A	A	G	A	G	G	G	H	A	A	H	A	G	H	A	G	A	A	A	G	G	A	A	G	A	A	G	A	A	H	A	A	A	G	G	A	A	G	H	G	G	G	A
JAX00482741	2	7465490	1	T	G	T	T	T	G	T	G	G	G	H	T	T	H	T	G	H	T	G	T	T	T	G	G	T	T	G	T	T	G	T	T	H	T	T	T	G	G	T	T	G	H	G	G	G	T
JAX00482743	2	7466243	1	A	G	A	A	A	G	A	G	A	G	H	A	A	A	A	G	H	A	H	A	A	A	G	G	A	A	G	A	A	G	A	A	H	A	A	A	G	G	A	A	G	H	G	H	G	A
JAX00482746	2	7472323	1	T	G	T	T	T	T	T	G	G	G	H	T	T	H	T	G	T	T	G	T	T	T	G	G	T	T	G	T	T	T	T	T	H	T	T	T	G	G	T	T	G	T	T	G	G	T
JAX00482747	2	7496577	0	G	A	G	G	G	G	G	A	G	G	G	G	G	G	G	A	G	G	H	G	G	G	A	G	G	G	G	G	G	G	G	G	G	G	G	G	G	G	G	G	A	G	G	H	A	G
JAX00090965	2	7496650	1	T	G	T	T	T	T	T	G	G	T	T	T	T	H	T	G	T	T	G	T	T	T	G	T	T	T	T	T	T	T	T	T	T	T	T	T	T	T	T	T	G	T	T	G	G	T
JAX00090966	2	7496688	0	T	A	T	T	T	T	T	A	A	T	T	T	T	H	T	A	T	T	A	T	T	T	A	T	T	T	T	T	T	T	T	T	T	T	T	T	T	T	T	T	A	T	T	A	A	T
JAX00090967	2	7497122	0	T	A	T	T	T	T	T	A	T	T	T	T	T	T	T	A	T	T	H	T	T	T	A	T	T	T	T	T	T	T	T	T	T	T	T	T	T	T	T	T	A	T	T	H	A	T
JAX00482749	2	7506573	1	T	C	T	T	T	T	T	T	C	T	T	T	T	H	T	T	T	T	H	T	T	T	T	T	T	T	T	T	T	T	T	T	T	T	T	T	T	T	T	T	T	T	T	H	T	T
JAX00482750	2	7524188	1	G	A	G	G	G	G	G	G	G	A	H	G	G	G	G	G	G	G	G	G	G	G	G	A	G	G	A	G	G	G	G	G	H	G	G	G	A	A	G	G	G	G	G	G	G	G
JAX00482752	2	7532553	0	G	A	G	G	G	G	G	A	G	G	G	G	G	G	G	H	H	G	H	G	G	G	A	G	G	G	G	G	G	G	H	G	G	G	G	G	G	G	G	G	A	G	G	H	H	G
JAX00090969	2	7539403	1	A	G	A	A	A	A	A	G	G	G	H	A	A	H	A	G	A	A	G	A	A	A	G	G	A	A	G	A	A	A	A	A	H	A	A	A	G	G	A	A	G	A	A	G	G	A
JAX00090970	2	7543400	1	C	T	C	C	C	C	C	C	C	T	H	C	C	C	C	C	C	C	C	C	C	C	C	T	C	C	T	C	C	C	C	C	H	C	C	C	T	T	C	C	C	C	C	C	C	C
JAX00090971	2	7614273	1	A	G	G	A	G	G	A	G	G	G	G	A	G	G	G	G	G	G	G	A	A	G	G	G	H	A	G	A	G	G	G	A	G	A	G	G	G	G	H	A	G	G	G	G	G	H
JAX00090973	2	7618115	0	C	T	C	C	C	C	C	T	C	C	H	C	C	C	C	T	C	C	T	C	C	C	T	C	C	C	C	C	C	C	C	C	C	C	C	C	C	C	C	C	T	C	C	H	T	C
JAX00482756	2	7632634	1	C	T	C	C	C	C	C	C	C	T	H	C	C	C	C	C	C	C	C	C	C	C	C	T	C	C	T	C	C	C	C	C	H	C	C	C	T	T	C	C	C	C	C	C	C	C
JAX00482757	2	7633095	0	C	T	C	C	C	C	C	C	T	C	C	C	C	H	C	C	C	C	H	C	C	C	C	C	C	C	C	C	C	C	C	C	C	C	C	C	C	C	C	C	C	C	C	H	C	C
JAX00215489	2	7637309	1	G	C	G	G	G	G	G	G	C	G	G	G	G	H	G	G	G	G	H	G	G	G	G	G	G	G	G	G	G	G	G	G	G	G	G	G	G	G	G	G	G	G	G	H	G	G
JAX00482758	2	7648164	0	A	C	A	A	A	A	A	C	C	A	A	A	A	C	A	C	A	A	C	A	A	A	C	A	A	A	A	A	A	A	A	A	A	A	A	A	A	A	A	A	C	A	A	C	C	A
JAX00482759	2	7648196	1	T	C	T	T	T	T	T	C	C	T	T	T	T	H	T	C	T	T	C	T	T	T	C	T	T	T	T	T	T	T	T	T	T	T	T	T	T	T	T	T	C	T	T	C	C	T
JAX00482761	2	7648979	1	C	G	C	C	C	C	C	G	G	G	H	C	C	H	C	G	C	C	G	C	C	C	G	G	C	C	G	C	C	C	C	C	H	C	C	C	G	G	C	C	G	C	C	G	G	C
JAX00482762	2	7649753	1	C	T	C	C	C	C	C	C	T	C	C	C	C	H	C	C	C	C	H	C	C	C	C	C	C	C	C	C	C	C	C	C	C	C	C	C	C	C	C	C	C	C	C	H	C	C
JAX00090974	2	7658089	1	T	C	T	T	T	T	T	C	C	T	T	T	T	H	T	C	T	T	C	T	T	T	C	T	T	T	T	T	T	T	T	T	T	T	T	T	T	T	T	T	C	T	T	C	C	T
JAX00482763	2	7660706	0	T	C	T	T	T	T	T	C	C	T	T	T	T	H	T	C	T	T	C	T	T	T	C	T	T	T	T	T	T	T	T	T	T	T	T	T	T	T	T	T	C	T	T	C	C	T
JAX00482768	2	7730140	0	G	T	G	G	G	G	G	G	G	T	H	G	G	G	G	G	G	G	G	G	G	G	G	T	G	G	T	G	G	G	G	G	H	G	G	G	T	T	G	G	G	G	G	G	G	G
JAX00482769	2	7730975	1	G	A	G	G	G	G	G	A	G	G	G	G	G	G	G	A	G	G	H	G	G	G	A	G	G	G	G	G	G	G	G	G	G	G	G	G	G	G	G	G	A	G	G	H	A	G
JAX00215494	2	7738277	1	T	G	T	T	T	T	T	G	G	T	T	T	T	H	T	G	T	T	G	T	T	T	G	T	T	T	T	T	T	T	T	T	T	T	T	T	T	T	T	T	G	T	T	G	G	T
JAX00482770	2	7753330	1	T	C	T	T	T	T	T	T	T	C	H	T	T	T	T	T	T	T	T	T	T	T	T	C	T	T	C	T	T	T	T	T	H	T	T	T	C	C	T	T	T	T	T	T	T	T
JAX00482771	2	7753798	1	T	C	T	T	T	T	T	C	C	C	H	T	T	H	T	C	T	T	C	T	T	T	C	C	T	T	C	T	T	T	T	T	H	T	T	T	C	C	T	T	C	T	T	C	C	T
JAX00482772	2	7761504	1	T	G	T	T	T	T	T	T	G	G	H	T	T	H	T	T	T	T	H	T	T	T	T	G	T	T	G	T	T	T	T	T	H	T	T	T	G	G	T	T	T	T	T	H	T	T
JAX00482774	2	7777546	1	C	A	C	C	C	C	C	A	A	C	C	C	C	H	C	A	C	C	A	C	C	C	A	C	C	C	C	C	C	C	C	C	C	C	C	C	C	C	C	C	A	C	C	A	A	C
JAX00482775	2	7779079	1	T	C	T	T	T	T	T	C	C	T	T	T	T	H	T	C	T	T	C	T	T	T	C	T	T	T	T	T	T	T	T	T	T	T	T	T	T	T	T	T	C	T	T	C	C	T
JAX00090983	2	7779171	1	C	T	C	C	C	C	C	C	T	C	C	C	C	H	C	C	C	C	H	C	C	C	C	C	C	C	C	C	C	C	C	C	C	C	C	C	C	C	C	C	C	C	C	H	C	C
JAX00090984	2	7779212	1	A	G	A	A	A	G	A	G	G	G	H	A	A	H	A	G	H	A	G	A	A	A	G	G	A	A	G	A	A	G	A	A	H	A	A	A	G	G	A	A	G	H	G	G	G	A
JAX00482776	2	7782274	1	T	C	T	T	T	T	T	T	C	T	T	T	T	H	T	T	T	T	H	T	T	T	T	T	T	T	T	T	T	T	T	T	T	T	T	T	T	T	T	T	T	T	T	H	T	T
JAX00482777	2	7792746	1	A	G	A	A	A	A	A	G	A	A	A	A	A	A	A	G	A	A	H	A	A	A	G	A	A	A	A	A	A	A	A	A	A	A	A	A	A	A	A	A	G	A	A	H	G	A
JAX00090987	2	7817037	1	C	T	C	C	C	C	C	C	C	T	H	C	C	C	C	C	C	C	C	C	C	C	C	T	C	C	T	C	C	C	C	C	H	C	C	C	T	T	C	C	C	C	C	C	C	C
JAX00090988	2	7823530	0	C	T	C	C	C	C	C	T	T	C	C	C	C	H	C	T	C	C	T	C	C	C	T	C	C	C	C	C	C	C	C	C	C	C	C	C	C	C	C	C	T	C	C	T	T	C
JAX00482778	2	7846401	0	G	A	G	G	G	G	G	A	A	A	H	G	G	H	G	A	G	G	A	G	G	G	A	A	G	G	A	G	G	G	G	G	H	G	G	G	A	A	G	G	A	G	G	A	A	G
JAX00482779	2	7848370	1	A	G	A	A	A	A	A	A	G	A	A	A	A	H	A	A	A	A	H	A	A	A	A	A	A	A	A	A	A	A	A	A	A	A	A	A	A	A	A	A	A	A	A	H	A	A
JAX00090990	2	7858501	1	A	G	A	A	A	A	A	G	G	G	H	A	A	H	A	G	A	A	G	A	A	A	G	G	A	A	G	A	A	A	A	A	H	A	A	A	G	G	A	A	G	A	A	G	G	A
JAX00090991	2	7858807	0	C	A	C	C	C	C	C	A	A	A	H	C	C	H	C	A	C	C	A	C	C	C	A	A	C	C	A	C	C	C	C	C	H	C	C	C	A	A	C	C	A	C	C	A	A	C
JAX00482781	2	7864440	1	C	T	C	C	C	C	C	T	C	C	C	C	C	C	C	T	C	C	H	C	C	C	T	C	C	C	C	C	C	C	C	C	C	C	C	C	C	C	C	C	T	C	C	H	T	C
JAX00482783	2	7886304	1	A	G	A	A	A	A	A	G	G	A	A	A	A	H	A	G	A	A	G	A	A	A	G	A	A	A	A	A	A	A	A	A	A	A	A	A	A	A	A	A	G	A	A	G	G	A
JAX00215497	2	7894068	1	G	C	G	G	G	G	G	C	C	G	G	G	G	H	G	C	G	G	C	G	G	G	C	G	G	G	G	G	G	G	G	G	G	G	G	G	G	G	G	G	C	G	G	C	C	G
JAX00090992	2	7899139	0	T	C	T	T	T	T	T	C	C	T	T	T	T	H	T	C	T	T	C	T	T	T	C	T	T	T	T	T	T	T	T	T	T	T	T	T	T	T	T	T	C	T	T	C	C	T
JAX00482785	2	7899582	0	C	T	C	C	C	C	C	T	C	C	C	C	C	C	C	T	C	C	H	C	C	C	H	C	C	C	C	C	C	C	C	C	C	C	C	C	C	C	C	C	T	C	C	H	H	C
JAX00482788	2	7905508	0	C	T	C	C	C	C	C	C	T	C	C	C	C	H	C	C	C	C	H	C	C	C	C	C	C	C	C	C	C	C	C	C	C	C	C	C	C	C	C	C	C	C	C	H	C	C
JAX00482789	2	7918747	1	C	T	C	C	C	C	C	C	C	T	H	C	C	C	C	C	C	C	C	C	C	C	C	T	C	C	T	C	C	C	C	C	H	C	C	C	T	T	C	C	C	C	C	C	C	C
JAX00482790	2	7919216	0	T	C	T	T	T	T	T	C	C	T	T	T	T	H	T	C	T	T	C	T	T	T	C	T	T	T	T	T	T	T	T	T	T	T	T	T	T	T	T	T	C	T	T	C	C	T
JAX00482791	2	7919983	1	G	A	G	G	G	G	G	A	A	G	G	G	G	H	G	A	G	G	A	G	G	G	A	G	G	G	G	G	G	G	G	G	G	G	G	G	G	G	G	G	A	G	G	A	A	G
JAX00090996	2	7939535	1	G	A	G	G	G	G	G	A	A	G	G	G	G	H	G	A	G	G	A	G	G	G	A	G	G	G	G	G	G	G	G	G	G	G	G	G	G	G	G	G	A	G	G	A	A	G
JAX00482795	2	7945581	0	C	A	C	C	C	C	C	C	C	A	H	C	C	C	C	C	C	C	C	C	C	C	C	A	C	C	A	C	C	C	C	C	H	C	C	C	A	A	C	C	C	C	C	C	C	C
JAX00482797	2	7948045	1	C	T	C	C	C	C	C	C	C	T	H	C	C	C	C	C	C	C	C	C	C	C	C	T	C	C	T	C	C	C	C	C	H	C	C	C	T	T	C	C	C	C	C	C	C	C
JAX00482804	2	7963398	0	C	A	C	C	C	C	C	C	A	C	C	C	C	H	C	C	C	C	H	C	C	C	C	C	C	C	C	C	C	C	C	C	C	C	C	C	C	C	C	C	C	C	C	H	C	C
JAX00090998	2	7996254	1	A	G	G	A	A	A	A	A	A	A	H	A	G	A	A	A	H	A	A	A	A	A	A	A	A	A	A	A	A	A	G	A	H	A	G	A	A	A	A	A	A	A	A	A	A	A
JAX00482808	2	8028000	0	T	A	A	T	T	T	T	A	A	A	A	T	A	H	T	A	A	T	A	T	T	T	A	A	T	T	A	T	T	T	A	T	A	T	A	T	A	A	T	T	A	T	T	A	A	T
JAX00482811	2	8031895	1	C	A	A	C	C	C	C	C	C	C	H	C	A	C	C	C	H	C	C	C	C	C	C	C	C	C	C	C	C	C	A	C	H	C	A	C	C	C	C	C	C	C	C	C	C	C
JAX00482812	2	8032172	1	A	G	G	A	A	A	A	G	A	A	H	A	G	A	A	G	H	A	H	A	A	A	G	A	A	A	A	A	A	A	G	A	H	A	G	A	A	A	A	A	G	A	A	H	G	A
JAX00482813	2	8032295	0	C	T	C	C	C	C	C	C	T	C	C	C	C	H	C	C	C	C	H	C	C	C	C	C	C	C	C	C	C	C	C	C	C	C	C	C	C	C	C	C	C	C	C	H	C	C
JAX00091003	2	8039711	1	T	G	G	T	T	T	T	T	T	T	H	T	G	T	T	T	H	T	T	T	T	T	T	T	T	T	T	T	T	T	G	T	H	T	G	T	T	T	T	T	T	T	T	T	T	T
JAX00091004	2	8073967	0	A	T	A	A	A	A	A	A	T	A	A	A	A	H	A	A	A	A	H	A	A	A	A	A	A	A	A	A	A	A	A	A	A	A	A	A	A	A	A	A	A	A	A	H	A	A
JAX00091006	2	8074443	1	T	C	C	T	T	T	T	C	C	T	H	T	C	H	T	C	H	T	C	T	T	T	C	T	T	T	T	T	T	T	C	T	H	T	C	T	T	T	T	T	C	T	T	C	C	T
JAX00482815	2	8074489	1	G	A	A	G	G	G	G	G	G	G	H	G	A	G	G	G	H	G	G	G	G	G	G	G	G	G	G	G	G	G	A	G	H	G	A	G	G	G	G	G	G	G	G	G	G	G
JAX00482816	2	8074545	0	C	A	A	C	C	C	C	C	C	C	H	C	A	C	C	C	H	C	C	C	C	C	C	C	C	C	C	C	C	C	A	C	H	C	A	C	C	C	C	C	C	C	C	C	C	C
JAX00215502	2	8074975	0	A	C	A	A	A	A	A	C	C	A	A	A	A	H	A	C	A	A	C	A	A	A	C	A	A	A	A	A	A	A	A	A	A	A	A	A	A	A	A	A	C	A	A	C	C	A
JAX00215503	2	8075015	1	T	C	T	T	T	T	T	T	C	T	T	T	T	H	T	T	T	T	H	T	T	T	T	T	T	T	T	T	T	T	T	T	T	T	T	T	T	T	T	T	T	T	T	H	T	T
JAX00482818	2	8075647	0	G	A	A	G	G	G	G	A	A	G	H	G	A	H	G	A	H	G	A	G	G	G	A	G	G	G	G	G	G	G	A	G	H	G	A	G	G	G	G	G	A	G	G	A	A	G
JAX00482821	2	8129162	1	G	A	G	G	G	G	G	A	G	G	G	G	G	G	G	A	G	G	H	G	G	G	A	G	G	G	G	G	G	G	G	G	G	G	G	G	G	G	G	G	A	G	G	H	A	G
JAX00091011	2	8138528	1	C	T	C	C	C	C	C	C	T	C	C	C	C	H	C	C	C	C	H	C	C	C	C	C	C	C	C	C	C	C	C	C	C	C	C	C	C	C	C	C	C	C	C	H	C	C
JAX00091012	2	8138707	1	G	C	G	G	G	G	G	C	C	G	G	G	G	H	G	C	G	G	C	G	G	G	C	G	G	G	G	G	G	G	G	G	G	G	G	G	G	G	G	G	C	G	G	C	C	G
JAX00215505	2	8163849	0	T	C	T	T	T	T	T	T	C	T	T	T	T	H	T	T	T	T	H	T	T	T	T	T	T	T	T	T	T	T	T	T	T	T	T	T	T	T	T	T	T	T	T	H	T	T
JAX00215506	2	8164029	1	C	T	C	C	C	C	C	T	T	C	C	C	C	H	C	T	C	C	T	C	C	C	T	C	C	C	C	C	C	C	C	C	C	C	C	C	C	C	C	C	T	C	C	T	T	C
JAX00091015	2	8183981	1	G	A	G	G	G	G	G	A	G	G	G	G	G	G	G	A	G	G	H	G	G	G	A	G	G	G	G	G	G	G	G	G	G	G	G	G	G	G	G	G	A	G	G	H	A	G
JAX00482823	2	8194376	1	C	T	C	C	C	C	C	C	C	T	H	C	C	C	C	C	C	C	C	C	C	C	C	T	C	C	T	C	C	C	C	C	H	C	C	C	T	T	C	C	C	C	C	C	C	C
JAX00482824	2	8194394	1	A	G	A	A	A	A	A	G	G	A	A	A	A	H	A	G	A	A	G	A	A	A	G	A	A	A	A	A	A	A	A	A	A	A	A	A	A	A	A	A	G	A	A	G	G	A
JAX00482826	2	8199010	1	C	A	C	C	C	C	C	C	C	A	H	C	C	C	C	C	C	C	C	C	C	C	C	A	C	C	A	C	C	C	C	C	H	C	C	C	A	A	C	C	C	C	C	C	C	C
JAX00482827	2	8202955	0	A	C	A	A	A	A	A	A	C	A	A	A	A	H	A	A	A	A	H	A	A	A	A	A	A	A	A	A	A	A	A	A	A	A	A	A	A	A	A	A	A	A	A	H	A	A
JAX00091016	2	8218721	0	A	C	A	A	A	A	A	C	C	C	H	A	A	H	A	C	A	A	C	A	A	A	C	C	A	A	C	A	A	A	A	A	H	A	A	A	C	C	A	A	C	A	A	C	C	A
JAX00215507	2	8220939	1	C	T	C	C	C	C	C	C	T	C	C	C	C	H	C	C	C	C	H	C	C	C	C	C	C	C	C	C	C	C	C	C	C	C	C	C	C	C	C	C	C	C	C	H	C	C
JAX00482830	2	8235588	1	A	G	A	A	A	A	A	G	G	G	H	A	A	H	A	G	A	A	G	A	A	A	G	G	A	A	G	A	A	A	A	A	H	A	A	A	G	G	A	A	G	A	A	G	G	A
JAX00091019	2	8260730	0	T	C	T	T	T	T	T	C	C	T	T	T	T	H	T	C	T	T	C	T	T	T	C	T	T	T	T	T	T	T	T	T	T	T	T	T	T	T	T	T	C	T	T	C	C	T
JAX00091020	2	8260857	0	G	T	G	G	G	G	G	T	G	G	G	G	G	G	G	T	G	G	H	G	G	G	T	G	G	G	G	G	G	G	G	G	G	G	G	G	G	G	G	G	T	G	G	H	T	G
JAX00091021	2	8261385	1	G	A	G	G	G	G	G	G	A	G	G	G	G	H	G	G	G	G	H	G	G	G	G	G	G	G	G	G	G	G	G	G	G	G	G	G	G	G	G	G	G	G	G	H	G	G
JAX00482832	2	8262401	0	T	C	T	T	T	T	T	C	C	C	H	T	T	H	T	C	T	T	C	T	T	T	C	C	T	T	C	T	T	T	T	T	T	T	T	T	C	C	T	T	C	T	T	C	C	T
JAX00482833	2	8265326	0	G	A	G	G	G	G	G	A	A	A	H	G	G	H	G	A	G	G	A	G	G	G	A	A	G	G	A	G	G	G	G	G	H	G	G	G	A	A	G	G	A	G	G	A	A	G
JAX00482834	2	8269563	1	C	G	C	C	C	C	C	G	G	G	H	C	C	H	C	G	C	C	G	C	C	C	G	G	C	C	G	C	C	C	C	C	H	C	C	C	G	G	C	C	G	C	C	G	G	C
JAX00482835	2	8269796	0	T	A	T	T	T	T	T	T	T	A	H	T	T	T	T	T	T	T	T	T	T	T	T	A	T	T	A	T	T	T	T	T	H	T	T	T	A	A	T	T	T	T	T	T	T	T
JAX00482836	2	8274734	0	T	A	T	T	T	T	T	A	A	A	H	T	T	H	T	A	T	T	A	T	T	T	A	A	T	T	A	T	T	T	T	T	H	T	T	T	A	A	T	T	A	T	T	A	A	T
JAX00482837	2	8275103	0	C	G	C	C	C	C	C	G	C	C	C	C	C	C	C	G	C	C	H	C	C	C	G	C	C	C	C	C	C	C	C	C	C	C	C	C	C	C	C	C	G	C	C	H	G	C
JAX00091024	2	8300876	1	C	T	C	C	C	C	C	C	C	T	H	C	C	C	C	C	C	C	C	C	C	C	C	T	C	C	T	C	C	C	C	C	H	C	C	C	T	T	C	C	C	C	C	C	C	C
JAX00482838	2	8301095	0	A	T	A	A	A	A	A	A	T	A	A	A	A	H	A	A	A	A	H	A	A	A	A	A	A	A	A	A	A	A	A	A	A	A	A	A	A	A	A	A	A	A	A	H	A	A
JAX00482841	2	8345891	1	T	C	T	T	T	T	T	C	C	C	H	T	T	H	T	C	T	T	C	T	T	T	C	C	T	T	C	T	T	T	T	T	H	T	T	T	C	C	T	T	C	T	T	C	C	T
JAX00482842	2	8360155	1	C	T	C	C	C	C	C	T	C	C	C	C	C	C	C	T	C	C	H	C	C	C	T	C	C	C	C	C	C	C	C	C	C	C	C	C	C	C	C	C	T	C	C	H	T	C
JAX00215511	2	8367418	1	G	T	G	G	G	G	G	T	T	T	H	G	G	H	G	T	G	G	T	G	G	G	T	T	G	G	T	G	G	G	G	G	H	G	G	G	T	T	G	G	T	G	G	T	T	G
JAX00091028	2	8382909	0	A	G	A	A	A	A	A	G	G	G	H	A	A	H	A	G	A	A	G	A	A	A	G	G	A	A	G	A	A	A	A	A	H	A	A	A	G	G	A	A	G	A	A	G	G	A
JAX00091029	2	8385868	0	T	C	T	T	T	T	T	T	C	T	T	T	T	H	T	T	T	T	T	T	T	T	T	T	T	T	T	T	T	T	T	T	T	T	T	T	T	T	T	T	T	T	T	H	T	T
JAX00482845	2	8390815	1	A	G	A	A	A	A	A	G	G	A	A	A	A	H	A	G	A	A	G	A	A	A	G	A	A	A	A	A	A	A	A	A	A	A	A	A	A	A	A	A	G	A	A	G	G	A
JAX00091031	2	8416933	0	C	G	C	C	C	C	C	C	C	G	H	C	C	C	C	C	C	C	C	C	C	C	C	G	C	C	G	C	C	C	C	C	C	C	C	C	G	G	C	C	C	C	C	C	C	C
JAX00482848	2	8432274	1	T	C	T	T	T	T	T	C	T	T	T	T	T	T	T	C	T	T	H	T	T	T	C	T	T	T	T	T	T	T	T	T	T	T	T	T	T	T	T	T	C	T	T	H	C	T
JAX00482849	2	8456384	0	G	A	G	G	G	G	G	A	A	G	G	G	G	H	G	A	G	G	A	G	G	G	A	G	G	G	G	G	G	G	G	G	G	G	G	G	G	G	G	G	A	G	G	A	A	G
JAX00482850	2	8456529	1	G	A	G	G	G	G	G	A	A	G	G	G	G	H	G	A	G	G	A	G	G	G	A	G	G	G	G	G	G	G	G	G	G	G	G	G	G	G	G	G	A	G	G	A	A	G
JAX00482852	2	8460160	1	A	G	A	A	A	A	A	G	G	A	A	A	A	H	A	G	A	A	G	A	A	A	G	A	A	A	A	A	A	A	A	A	A	A	A	A	A	A	A	A	G	A	A	G	G	A
JAX00215515	2	8491404	1	T	C	T	T	T	T	T	C	C	C	H	T	T	H	T	C	T	T	C	T	T	T	C	C	T	T	C	T	T	T	T	T	H	T	T	T	C	C	T	T	C	T	T	C	C	T
JAX00091037	2	8505849	0	G	A	G	G	G	G	G	G	G	A	H	G	G	G	G	G	G	G	G	G	G	G	G	H	G	G	A	G	G	G	G	G	G	G	G	G	A	A	G	G	G	G	G	G	G	G
JAX00091038	2	8506613	0	A	T	A	A	A	A	A	T	T	T	H	A	A	H	A	T	A	A	T	A	A	A	T	T	A	A	T	A	A	A	A	A	H	A	A	A	T	T	A	A	T	A	A	T	T	A
JAX00482853	2	8507031	0	T	C	T	T	T	T	T	T	C	T	T	T	T	H	T	T	T	T	H	T	T	T	T	T	T	T	T	T	T	T	T	T	T	T	T	T	T	T	T	T	T	T	T	H	T	T
JAX00482854	2	8507057	1	A	T	A	A	A	A	A	T	T	T	H	A	A	H	A	T	A	A	T	A	A	A	T	T	A	A	T	A	A	A	A	A	H	A	A	A	T	T	A	A	T	A	A	T	T	A
JAX00482855	2	8507410	0	G	A	G	G	G	G	G	G	G	A	H	G	G	G	G	G	G	G	G	G	G	G	G	A	G	G	A	G	G	G	G	G	H	G	G	G	A	A	G	G	G	G	G	G	G	G
JAX00482856	2	8507688	0	T	C	T	T	T	T	T	C	C	C	H	T	T	H	T	C	T	T	C	T	T	T	C	C	T	T	C	T	T	T	T	T	H	T	T	T	C	C	T	T	C	T	T	C	C	T
JAX00482857	2	8507913	0	A	G	A	A	A	A	A	A	G	A	A	A	A	H	A	A	A	A	H	A	A	A	A	A	A	A	A	A	A	A	A	A	A	A	A	A	A	A	A	A	A	A	A	H	A	A
JAX00482858	2	8551521	0	G	A	G	G	G	G	G	A	G	G	G	G	G	G	G	A	G	G	H	G	G	G	A	G	G	G	G	G	G	G	G	G	G	G	G	G	G	G	G	G	A	G	G	H	A	G
JAX00482862	2	8554128	0	G	C	G	G	G	G	G	C	G	G	G	G	G	G	G	C	G	G	H	G	G	G	C	G	G	G	G	G	G	G	G	G	G	G	G	G	G	G	G	G	C	G	G	H	C	G
JAX00482863	2	8554181	1	G	A	G	G	G	G	G	A	G	A	H	G	G	G	G	A	G	G	H	G	G	G	A	A	G	G	A	G	G	G	G	G	H	G	G	G	A	A	G	G	A	G	G	H	A	G
JAX00482865	2	8558503	1	A	G	A	A	A	A	A	A	G	A	A	A	A	H	A	A	A	A	H	A	A	A	A	A	A	A	A	A	A	A	A	A	A	A	A	A	A	A	A	A	A	A	A	H	A	A
JAX00482866	2	8558930	0	G	T	G	G	G	G	G	T	T	T	H	G	G	H	G	H	G	G	T	G	G	G	T	T	G	G	T	G	G	G	G	G	H	G	G	G	T	T	G	G	T	G	G	T	T	G
JAX00482870	2	8582135	1	A	G	A	A	A	A	A	G	G	A	A	A	A	H	A	G	A	A	G	A	A	A	G	A	A	A	A	A	A	A	A	A	A	A	A	A	A	A	A	A	G	A	A	G	G	A
JAX00215516	2	8612170	1	T	G	T	T	T	T	T	G	G	G	H	T	T	H	T	G	T	T	G	T	T	T	G	G	T	T	G	T	T	T	T	T	H	T	T	T	G	G	T	T	G	T	T	G	G	T
JAX00091048	2	8621385	0	C	T	C	C	C	C	C	T	T	T	H	C	C	H	C	T	C	C	T	C	C	C	T	T	C	C	T	C	C	C	C	C	H	C	C	C	T	T	C	C	T	C	C	T	T	C
JAX00482872	2	8689296	1	T	G	T	T	T	T	T	G	G	G	H	T	T	H	T	G	T	T	G	T	T	T	G	G	T	T	G	T	T	T	T	T	H	T	T	T	G	G	T	T	G	T	T	G	G	T
JAX00482873	2	8689332	1	C	T	C	C	C	C	C	T	T	T	H	C	C	H	C	T	C	C	T	C	C	C	T	T	C	C	T	C	C	C	C	C	H	C	C	C	T	T	C	C	T	C	C	T	T	C
JAX00215518	2	8690198	0	C	T	C	C	C	C	C	T	T	T	H	C	C	H	C	T	C	C	T	C	C	C	T	T	C	C	T	C	C	C	C	C	H	C	C	C	T	T	C	C	T	C	C	T	T	C
JAX00482875	2	8690866	1	T	C	T	T	T	T	T	T	C	C	H	T	T	H	T	T	T	T	H	T	T	T	T	C	T	T	C	T	T	T	T	T	H	T	T	T	C	C	T	T	T	T	T	H	T	T
JAX00482877	2	8694954	0	C	T	C	C	C	C	C	T	C	C	C	C	C	C	C	T	C	C	C	C	C	C	T	C	C	C	C	C	C	C	C	C	C	C	C	C	C	C	C	C	T	C	C	C	T	C
JAX00091053	2	8699334	1	C	T	C	C	C	C	C	T	C	C	C	C	C	C	C	T	C	C	H	C	C	C	T	C	C	C	C	C	C	C	C	C	C	C	C	C	C	C	C	C	T	C	C	H	T	C
JAX00482880	2	8699359	0	T	C	T	T	T	T	T	T	C	T	H	T	T	H	T	H	T	T	H	T	T	T	T	T	T	T	T	T	T	T	T	T	T	T	T	T	T	T	T	T	T	T	T	T	T	T
JAX00482882	2	8699781	1	C	T	C	C	C	C	C	T	T	C	C	C	C	H	C	T	C	C	T	C	C	C	T	C	C	C	C	C	C	C	C	C	C	C	C	C	C	C	C	C	T	C	C	T	T	C
JAX00482884	2	8700329	1	C	T	C	C	C	C	C	T	C	C	C	C	C	C	C	T	C	C	H	C	C	C	T	C	C	C	C	C	C	C	C	C	C	C	C	C	C	C	C	C	T	C	C	H	T	C
JAX00482886	2	8713131	0	G	A	G	G	G	G	G	G	A	G	G	G	G	H	G	G	G	G	H	G	G	G	G	G	G	G	G	G	G	G	G	G	G	G	G	G	G	G	G	G	G	G	G	H	G	G
JAX00215521	2	8719456	0	A	G	A	A	A	A	A	G	G	A	A	A	A	H	A	G	A	A	G	A	A	A	G	A	A	A	A	A	A	A	A	A	A	A	A	A	A	A	A	A	G	A	A	G	G	A
JAX00091057	2	8741611	1	C	A	C	C	C	C	C	C	C	A	H	C	C	C	C	C	C	C	C	C	C	C	C	A	C	C	A	C	C	C	C	C	H	C	C	C	A	A	C	C	C	C	C	C	C	C
JAX00091060	2	8776441	0	A	G	G	A	A	A	A	A	G	A	H	A	G	H	A	A	H	A	H	A	A	A	A	A	A	A	A	A	A	A	G	A	H	A	G	A	A	A	A	A	A	A	A	H	A	A
JAX00482888	2	8782434	0	C	T	C	C	C	C	C	C	C	T	H	C	C	C	C	C	C	C	C	C	C	C	C	T	C	C	T	C	C	C	C	C	H	C	C	C	T	T	C	C	C	C	C	C	C	C
JAX00482889	2	8782500	1	G	T	G	G	G	G	G	G	G	T	H	G	G	G	G	G	G	G	G	G	G	G	G	T	G	G	T	G	G	G	G	G	H	G	G	G	T	T	G	G	G	G	G	G	G	G
JAX00482892	2	8811346	1	C	T	C	C	C	C	C	T	C	C	C	C	C	C	C	T	C	C	H	C	C	C	T	C	C	C	C	C	C	C	C	C	C	C	C	C	C	C	C	C	T	C	C	H	T	C
JAX00482893	2	8811483	1	C	T	T	C	C	C	C	C	T	C	H	C	T	H	C	C	H	C	H	C	C	C	C	C	C	C	C	C	C	C	T	C	H	C	T	C	C	C	C	C	C	C	C	H	C	C
JAX00482896	2	8815649	1	G	A	G	G	G	G	G	G	G	A	H	G	G	G	G	G	G	G	G	G	G	G	G	A	G	G	A	G	G	G	G	G	H	G	G	G	A	A	G	G	G	G	G	G	G	G
JAX00091062	2	8815700	0	T	A	A	T	T	T	T	T	T	T	H	T	A	T	T	T	H	H	T	T	T	T	T	T	T	T	T	T	T	T	A	T	H	T	A	T	T	T	T	T	T	T	T	T	T	T
JAX00482898	2	8817904	0	A	T	T	A	A	A	A	A	A	A	H	A	T	A	A	A	H	A	A	A	A	A	A	A	A	A	A	A	A	A	T	A	H	A	T	A	A	A	A	A	A	A	A	A	A	A
JAX00091063	2	8836883	0	A	C	C	A	A	A	A	A	A	A	H	A	C	A	A	A	H	A	A	A	A	A	A	A	A	A	A	A	A	A	C	A	H	A	C	A	A	A	A	A	A	A	A	A	A	A
JAX00482900	2	8877296	0	G	A	G	G	G	G	G	A	A	G	G	G	G	H	G	A	G	G	A	G	G	G	A	G	G	G	G	G	G	G	G	G	G	G	G	G	G	G	G	G	A	G	G	A	A	G
JAX00215523	2	8877762	1	C	T	C	C	C	C	C	C	T	C	C	C	C	H	C	C	C	C	H	C	C	C	C	C	C	C	C	C	C	C	C	C	C	C	C	C	C	C	C	C	C	C	C	H	C	C
JAX00482903	2	8880575	1	G	C	G	G	G	G	G	C	C	C	H	G	G	H	G	C	G	G	C	G	G	G	C	C	G	G	C	G	G	G	G	G	H	G	G	G	C	C	G	G	C	G	G	C	C	G
JAX00482904	2	8881226	0	T	C	T	T	T	T	T	C	C	C	H	T	T	H	T	C	T	T	C	T	T	T	C	C	T	T	C	T	T	T	T	T	H	T	T	T	C	C	T	T	C	T	T	C	C	T
JAX00482905	2	8885460	1	A	T	A	A	A	A	A	T	T	T	H	A	A	H	A	T	A	A	T	A	A	A	T	T	A	A	T	A	A	A	A	A	H	A	A	A	T	T	A	A	T	A	A	T	T	A
JAX00482909	2	8892585	1	G	A	G	G	G	G	G	G	A	G	G	G	G	H	G	G	G	G	H	G	G	G	G	G	G	G	G	G	G	G	G	G	G	G	G	G	G	G	G	G	G	G	G	A	G	G
JAX00091068	2	8898487	0	C	T	C	C	C	C	C	C	T	C	C	C	C	H	C	H	C	C	H	C	C	C	C	C	C	C	C	C	C	C	C	C	C	C	C	C	C	C	C	H	H	C	C	T	H	C
JAX00482910	2	8902651	1	T	G	T	T	T	T	T	T	G	G	H	T	T	H	T	T	T	T	H	T	T	T	T	G	T	T	G	T	T	T	T	T	H	T	T	T	G	G	T	T	T	T	T	G	T	T
JAX00482911	2	8903158	0	G	A	G	G	G	G	G	G	G	A	H	G	G	G	G	G	G	G	G	G	G	G	G	A	G	G	A	G	G	G	G	G	H	G	G	G	A	A	G	G	G	G	G	G	G	G
JAX00091069	2	8915373	1	T	C	C	T	T	T	T	C	C	C	C	T	C	H	T	C	H	T	C	T	T	T	C	C	T	T	C	T	T	T	C	T	C	T	C	T	C	C	T	T	C	T	T	C	C	T
JAX00215525	2	8920271	1	A	G	A	A	A	A	A	G	G	A	A	A	A	H	A	G	A	A	G	A	A	A	G	A	A	A	A	A	A	A	A	A	A	A	A	A	A	A	A	A	G	A	A	G	G	A
JAX00482912	2	8928085	1	C	T	C	C	C	C	C	T	C	C	C	C	C	C	C	T	C	C	H	C	C	C	T	C	C	C	C	C	C	C	C	C	C	C	C	C	C	C	C	C	T	C	C	C	T	C
JAX00091072	2	8940949	0	C	T	C	C	C	C	C	T	T	C	C	C	C	H	C	T	C	C	T	C	C	C	T	C	C	C	C	C	C	C	C	C	C	C	C	C	C	C	C	C	T	C	C	T	T	C
JAX00482917	2	8954901	1	G	A	G	G	G	G	G	A	G	G	G	G	G	G	G	A	G	G	H	G	G	G	A	G	G	G	G	G	G	G	G	G	G	G	G	G	G	G	G	G	A	G	G	G	A	G
JAX00091074	2	8969523	1	G	T	G	G	G	G	G	T	T	G	G	G	G	H	G	T	G	G	T	G	G	G	T	G	G	G	G	G	G	G	G	G	G	G	G	G	G	G	G	G	T	G	G	T	T	G
JAX00091075	2	8969781	0	T	C	T	T	T	T	T	C	C	T	T	T	T	H	T	C	T	T	C	T	T	T	C	T	T	T	T	T	T	T	T	T	T	T	T	T	T	T	T	T	C	T	T	C	C	T
JAX00482918	2	8969833	1	A	T	A	A	A	A	A	T	T	A	A	A	A	H	A	T	A	A	T	A	A	A	T	A	A	A	A	A	A	A	A	A	A	A	A	A	A	A	A	A	T	A	A	T	T	A
JAX00482919	2	8976781	1	A	C	A	A	A	A	A	C	A	A	A	A	A	A	A	C	A	A	H	A	A	A	C	A	A	A	A	A	A	A	A	A	A	A	A	A	A	A	A	A	C	A	A	A	C	A
JAX00482923	2	8993905	1	C	T	C	C	C	C	C	T	T	T	H	C	C	H	C	T	C	C	T	C	C	C	T	T	C	C	T	C	C	C	C	C	H	C	C	C	T	T	C	C	T	C	C	T	T	C
JAX00091076	2	9008878	1	G	A	G	G	G	G	G	A	A	A	H	G	G	H	G	A	G	G	A	G	G	G	A	A	G	G	A	G	G	G	G	G	H	G	G	G	A	A	G	G	A	G	G	A	A	G
JAX00215527	2	9013662	0	C	T	C	C	C	C	C	T	T	C	C	C	C	C	C	T	C	C	T	C	C	C	T	C	C	C	C	C	C	C	C	C	C	C	C	C	C	C	C	C	T	C	C	T	T	C
JAX00091078	2	9021641	1	T	C	C	T	T	T	T	T	T	T	H	T	C	T	T	T	H	T	T	T	T	T	T	T	T	T	T	T	T	T	C	T	H	T	C	T	T	T	T	T	T	T	T	T	T	T
JAX00482926	2	9040387	0	T	G	T	T	T	T	T	G	G	G	H	T	T	H	T	G	T	T	H	T	T	T	G	G	T	T	G	T	T	T	T	T	H	T	T	T	G	G	T	T	G	T	T	G	G	T
JAX00482927	2	9040934	0	C	T	C	C	C	C	C	T	C	C	C	C	C	C	C	T	C	C	H	C	C	C	H	C	C	C	C	C	C	C	C	C	C	C	C	C	C	C	C	C	T	C	C	C	T	C
JAX00482931	2	9054338	0	G	A	G	G	G	G	G	A	G	G	G	G	G	G	G	A	G	G	H	G	G	G	A	G	G	G	G	G	G	G	G	G	G	G	G	G	G	G	G	G	A	G	G	H	A	G
JAX00482932	2	9055331	0	A	G	A	A	A	A	A	G	G	A	A	A	A	H	A	G	A	A	G	A	A	A	G	A	A	A	A	A	A	A	A	A	A	A	A	A	A	A	A	A	G	A	A	G	G	A
JAX00482933	2	9062674	0	C	A	C	C	C	C	C	C	A	C	C	C	C	H	C	C	C	C	H	C	C	C	C	C	C	C	C	H	C	C	C	C	C	C	C	C	C	C	C	C	C	C	C	H	C	C
JAX00482934	2	9066338	0	C	T	C	C	C	C	C	C	T	C	C	C	C	H	C	C	C	C	H	C	C	C	C	C	C	C	C	C	C	C	C	C	C	C	C	C	C	C	C	C	C	C	C	H	C	C
JAX00482938	2	9069564	1	T	G	T	T	T	T	T	G	G	T	T	T	T	H	T	G	T	T	G	T	T	T	G	T	T	T	T	T	T	T	T	T	T	T	T	T	T	T	T	T	G	T	T	G	G	T
JAX00482940	2	9070146	0	C	A	C	C	C	C	C	A	C	C	C	C	C	C	C	A	C	C	H	C	C	C	A	C	C	C	C	C	C	C	C	C	C	C	C	C	C	C	C	C	A	C	C	H	A	C
JAX00091082	2	9094322	1	G	A	G	G	G	G	G	G	A	G	G	G	G	H	G	G	G	G	H	G	G	G	G	G	G	G	G	G	G	G	G	G	G	G	G	G	G	G	G	G	G	G	G	H	G	G
JAX00091083	2	9094345	0	C	T	C	C	C	C	C	C	T	C	C	C	C	H	C	C	C	C	H	C	C	C	C	C	C	C	C	C	C	C	C	C	C	C	C	C	C	C	C	C	C	C	C	H	C	C
JAX00091084	2	9094359	0	A	G	A	A	A	A	A	G	G	A	A	A	A	H	A	G	A	A	G	A	A	A	G	A	A	A	A	A	A	A	A	A	A	A	A	A	A	A	A	A	G	A	A	G	G	A
JAX00091085	2	9138451	0	T	C	T	T	T	T	T	T	T	C	H	T	T	T	T	T	T	T	T	T	T	T	T	C	T	T	C	T	T	T	T	T	H	T	T	T	C	C	T	T	T	T	T	T	T	T
JAX00482941	2	9138544	1	G	A	G	G	G	G	G	G	G	A	H	G	G	G	G	G	G	G	G	G	G	G	G	A	G	G	A	G	G	G	G	G	H	G	G	G	A	A	G	G	G	G	G	G	G	G
JAX00482942	2	9138887	0	C	T	C	C	C	C	C	C	T	C	C	C	C	H	C	C	C	C	H	C	C	C	C	C	C	C	C	C	C	C	C	C	C	C	C	C	C	C	C	C	C	C	C	H	C	C
JAX00482943	2	9138972	1	C	A	C	C	C	C	C	C	A	C	C	C	C	H	C	C	C	C	H	C	C	C	C	C	C	C	C	C	C	C	C	C	C	C	C	C	C	C	C	C	C	C	C	H	C	C
JAX00091087	2	9139114	0	G	C	G	G	G	G	G	G	C	G	G	G	G	H	G	G	G	G	H	G	G	G	G	G	G	G	G	G	G	G	G	G	G	G	G	G	G	G	G	G	G	G	G	H	G	G
JAX00482946	2	9175214	0	G	A	G	G	G	G	G	G	G	A	H	G	G	G	G	G	G	G	G	G	G	G	G	A	G	G	A	G	G	G	G	G	H	G	G	G	A	A	G	G	G	G	G	G	G	G
JAX00091088	2	9178573	0	C	A	C	C	C	C	C	A	A	A	H	C	C	H	C	A	C	C	A	C	C	C	A	A	C	C	A	C	C	C	C	C	H	C	C	C	A	A	C	C	A	C	C	A	A	C
JAX00091089	2	9179230	1	T	G	T	T	T	T	T	G	G	G	H	T	T	H	T	G	T	T	G	T	T	T	G	G	T	T	G	T	T	T	T	T	H	T	T	T	G	G	T	T	G	T	T	G	G	T
JAX00091090	2	9179508	1	C	G	C	C	C	C	C	G	G	G	H	C	C	H	C	G	C	C	G	C	C	C	G	G	C	C	G	C	C	C	C	C	H	C	C	C	G	G	C	C	G	C	C	G	G	C
JAX00091091	2	9203488	0	C	T	C	C	C	C	C	T	T	C	C	C	C	H	C	T	C	C	T	C	C	C	T	C	C	C	C	C	C	C	C	C	C	C	C	C	C	C	C	C	T	C	C	T	T	C
JAX00091092	2	9203628	1	C	T	C	C	C	C	C	T	T	C	C	C	C	H	C	T	C	C	T	C	C	C	T	C	C	C	C	C	C	C	C	C	C	C	C	C	C	C	C	C	T	C	C	T	T	C
JAX00482956	2	9204453	1	A	G	A	A	A	A	A	G	G	A	A	A	A	H	A	G	A	A	G	A	A	A	G	A	A	A	A	A	A	A	A	A	A	A	A	A	A	A	A	A	G	A	A	G	G	A
JAX00482957	2	9205058	0	A	G	A	A	A	A	A	A	A	G	H	A	A	A	A	A	A	A	A	A	A	A	A	G	A	A	G	A	A	A	A	A	H	A	A	A	G	G	A	A	A	A	A	A	A	A
JAX00482960	2	9206482	0	T	G	T	T	T	T	T	T	G	T	T	T	T	H	T	T	T	T	H	T	T	T	T	T	T	T	T	T	T	T	T	T	T	T	T	T	T	T	T	T	T	T	T	G	T	T
JAX00482961	2	9206870	0	A	G	A	A	A	A	A	G	A	A	A	A	A	A	A	G	A	A	H	A	A	A	G	A	A	A	A	A	A	A	A	A	A	A	A	A	A	A	A	A	G	A	A	H	G	A
JAX00215533	2	9210566	1	A	G	A	A	A	A	A	G	G	A	A	A	A	H	A	G	A	A	G	A	A	A	G	A	A	A	A	A	A	A	A	A	A	A	A	A	A	A	A	A	G	A	A	G	G	A
JAX00091093	2	9236383	0	A	G	G	A	A	A	A	A	A	A	H	A	G	A	A	A	H	A	A	A	A	A	A	A	A	A	A	A	A	A	G	A	H	A	G	A	A	A	A	A	A	A	A	A	A	A
JAX00482963	2	9254624	0	G	A	G	G	G	G	G	G	G	A	H	G	G	G	G	G	G	G	G	G	G	G	G	A	G	G	A	G	G	G	G	G	H	G	G	G	A	A	G	G	G	G	G	G	G	G
JAX00091094	2	9262054	1	G	A	A	G	G	G	G	A	A	A	A	G	A	H	G	A	H	G	A	G	G	G	A	A	G	G	A	G	G	G	A	G	A	G	A	G	A	A	G	G	A	G	G	A	A	G
JAX00091095	2	9274464	1	A	G	G	A	A	A	A	A	G	A	H	A	G	H	A	A	H	A	H	A	A	A	A	A	A	A	A	A	A	A	G	A	H	A	G	A	A	A	A	A	A	A	A	H	A	A
JAX00482971	2	9274623	1	T	G	G	T	T	T	T	G	T	T	H	T	G	T	T	G	H	T	H	T	T	T	G	T	T	T	T	T	T	T	G	T	H	T	G	T	T	T	T	T	G	T	T	H	G	T
JAX00482972	2	9274945	0	T	C	T	T	T	T	T	T	C	T	T	T	T	H	T	T	T	T	H	T	T	T	T	T	T	T	T	T	T	T	T	T	T	T	T	T	T	T	T	T	T	T	T	H	T	T
JAX00482973	2	9284676	1	T	C	C	T	T	T	T	T	C	T	H	T	C	H	T	T	H	T	H	T	T	T	T	T	T	T	T	T	T	T	C	T	H	T	C	T	T	T	T	T	T	T	T	H	T	T
JAX00091097	2	9298008	0	C	T	T	C	C	C	C	T	T	C	H	C	T	H	C	T	H	C	T	C	C	C	T	C	C	C	C	C	C	C	T	C	H	C	T	C	C	C	C	C	T	C	C	T	T	C
JAX00482974	2	9298872	1	G	A	G	G	G	G	G	G	A	G	G	G	G	H	G	G	G	G	H	G	G	G	G	G	G	G	G	G	G	G	G	G	G	G	G	G	G	G	G	G	G	G	G	H	G	G
JAX00482976	2	9304374	1	T	C	T	T	T	T	T	T	C	T	T	T	T	H	T	T	T	T	H	T	T	T	T	T	T	T	T	T	T	T	T	T	T	T	T	T	T	T	T	T	T	T	T	H	T	T
JAX00482977	2	9306924	0	G	A	G	G	G	G	G	A	G	G	G	G	G	G	G	A	G	G	H	G	G	G	A	G	G	G	G	G	G	G	G	G	G	G	G	G	G	G	G	G	A	G	G	H	A	G
JAX00482980	2	9310912	1	C	T	T	C	C	C	C	T	T	T	T	C	T	H	C	T	H	C	T	C	C	C	T	T	C	C	T	C	C	C	T	C	T	C	T	C	T	T	C	C	T	C	C	T	T	C
JAX00215535	2	9316980	0	G	A	G	G	G	G	G	A	A	G	G	G	G	H	G	A	G	G	A	G	G	G	A	G	G	G	G	G	G	G	G	G	G	G	G	G	G	G	G	G	A	G	G	A	A	G
JAX00215536	2	9317056	0	T	C	T	T	T	T	T	C	T	T	T	T	T	T	T	C	T	T	H	T	T	T	C	T	T	T	T	T	T	T	T	T	T	T	T	T	T	T	T	T	C	T	T	H	C	T
JAX00091100	2	9327799	1	G	C	C	G	G	G	G	C	C	G	H	G	C	H	G	C	H	G	C	G	G	G	C	G	G	G	G	G	G	G	C	G	H	G	C	G	G	G	G	G	C	G	G	C	C	G
JAX00482984	2	9338868	1	T	C	T	T	T	T	T	C	C	T	T	T	T	H	T	C	T	T	C	T	T	T	C	T	T	T	T	T	T	T	T	T	T	T	T	T	T	T	T	T	C	T	T	C	C	T
JAX00091102	2	9342385	0	A	C	C	A	A	A	A	A	A	A	H	A	C	A	A	A	H	A	A	A	A	A	A	A	A	A	A	A	A	A	C	A	H	A	C	A	A	A	A	A	A	A	A	A	A	A
JAX00482989	2	9354110	1	G	T	G	G	G	G	G	G	T	G	G	G	G	H	G	G	G	G	H	G	G	G	G	G	G	G	G	G	G	G	G	G	G	G	G	G	G	G	G	G	G	G	G	H	G	G
JAX00482990	2	9355905	1	A	G	A	A	A	A	A	G	A	A	A	A	A	A	A	G	A	A	H	A	A	A	G	A	A	A	A	A	A	A	A	A	A	A	A	A	A	A	A	A	G	A	A	H	G	A
JAX00091104	2	9374544	0	G	A	A	G	G	G	G	G	G	G	H	G	A	G	G	G	H	G	G	G	G	G	G	G	G	G	G	G	G	G	A	G	H	G	A	G	G	G	G	G	G	G	G	G	G	G
JAX00482994	2	9378364	1	A	G	G	A	A	A	A	G	A	A	H	A	G	A	A	G	H	A	H	A	A	A	G	A	A	A	A	A	A	A	G	A	H	A	G	A	A	A	A	A	G	A	A	H	G	A
JAX00482995	2	9378507	0	A	C	C	A	A	A	A	C	A	A	H	A	C	A	A	C	H	A	H	A	A	A	C	A	A	A	A	A	A	A	C	A	H	A	C	A	A	A	A	A	C	A	A	H	C	A
JAX00482996	2	9378521	1	T	C	T	T	T	T	T	C	C	T	T	T	T	H	T	C	T	T	C	T	T	T	C	T	T	T	T	T	T	T	T	T	T	T	T	T	T	T	T	T	C	T	T	C	C	T
JAX00091105	2	9395667	0	C	T	T	C	C	C	C	C	C	C	H	C	T	C	C	C	H	C	C	C	C	C	C	C	C	C	C	C	C	C	T	C	H	C	T	C	C	C	C	C	C	C	C	C	C	C
JAX00091106	2	9403606	1	A	G	G	A	A	A	A	G	G	A	H	A	G	H	A	G	H	A	G	A	A	A	G	A	A	A	A	A	A	A	G	A	H	A	G	A	A	A	A	A	G	A	A	G	G	A
JAX00091107	2	9414355	0	A	T	T	A	A	A	A	T	T	A	H	A	T	H	A	T	H	A	T	A	A	A	T	A	A	A	A	A	A	A	T	A	H	A	T	A	A	A	A	A	T	A	A	T	T	A
JAX00482999	2	9420986	0	G	A	G	G	G	G	G	G	A	G	G	G	G	H	G	G	G	G	H	G	G	G	G	G	G	G	G	G	G	G	G	G	G	G	G	G	G	G	G	G	G	G	G	H	G	G
JAX00483000	2	9421282	0	A	G	A	A	A	A	A	A	G	A	A	A	A	A	A	A	A	A	H	A	A	A	A	A	A	A	A	A	A	A	A	A	A	A	A	A	A	A	A	A	A	A	A	H	A	A
JAX00483001	2	9421368	1	G	A	G	G	G	G	G	A	A	G	G	G	G	H	G	A	G	G	A	G	G	G	A	G	G	G	G	G	G	G	G	G	G	G	G	G	G	G	G	G	A	G	G	A	A	G
JAX00483003	2	9422549	0	A	C	C	A	A	A	A	C	A	A	C	A	C	A	A	C	H	H	C	A	A	A	C	A	A	A	A	A	A	A	C	A	H	A	C	A	A	A	A	A	C	A	A	H	C	A
JAX00483004	2	9422800	0	T	A	A	T	T	T	T	A	T	T	H	T	A	T	T	A	H	T	H	T	T	T	A	T	T	T	T	T	T	T	A	T	H	T	A	T	T	T	T	T	A	T	T	H	A	T
JAX00483005	2	9423192	0	C	T	C	C	C	C	C	C	T	C	C	C	C	H	C	C	C	C	H	C	C	C	C	C	C	C	C	C	C	C	C	C	C	C	C	C	C	C	C	C	C	C	C	H	C	C
JAX00483006	2	9423516	0	A	G	G	A	A	A	A	A	G	A	H	A	G	H	A	A	H	A	H	A	A	A	A	A	A	A	A	A	A	A	G	A	H	A	G	A	A	A	A	A	A	A	A	H	A	A
JAX00483007	2	9423577	1	T	A	T	T	T	T	T	A	T	T	T	T	T	T	T	A	T	T	H	T	T	T	A	T	T	T	T	T	T	T	T	T	T	T	T	T	T	T	T	T	A	T	T	H	A	T
JAX00483010	2	9466948	1	G	A	A	G	G	G	G	G	G	G	H	G	A	G	G	G	H	G	G	G	G	G	G	G	G	G	G	G	G	G	A	G	H	G	A	G	G	G	G	G	G	G	G	G	G	G
JAX00091110	2	9467393	0	A	G	G	A	A	A	A	G	G	A	H	A	G	H	A	G	H	A	G	A	A	A	G	A	A	A	A	A	A	A	G	A	H	A	G	A	A	A	A	A	G	A	A	G	G	A
JAX00483011	2	9478115	1	G	A	A	G	G	G	G	A	G	A	A	G	A	G	G	A	H	G	H	G	G	G	A	A	G	G	A	G	G	G	A	G	A	G	A	G	A	A	G	G	A	G	G	H	A	G
JAX00483012	2	9478968	0	C	T	T	C	C	C	C	C	C	T	T	C	T	C	C	C	H	C	C	C	C	C	C	T	C	C	T	C	C	C	T	C	T	C	T	C	T	T	C	C	C	C	C	C	C	C
JAX00483013	2	9479293	1	C	T	C	C	C	C	C	C	T	C	C	C	C	H	C	C	C	C	H	C	C	C	C	C	C	C	C	C	C	C	C	C	C	C	C	C	C	C	C	C	C	C	C	H	C	C
JAX00483015	2	9489678	1	C	T	T	C	C	C	C	T	T	C	H	C	T	H	C	T	H	C	T	C	C	C	T	C	C	C	C	C	C	C	T	C	H	C	T	C	C	C	C	C	T	C	C	T	T	C
JAX00091112	2	9491093	1	G	T	T	G	G	G	G	G	G	G	H	G	T	G	G	G	H	G	G	G	G	G	G	G	G	G	G	G	G	G	T	G	H	G	T	G	G	G	G	G	G	G	G	G	G	G
JAX00091113	2	9492321	0	G	A	A	G	G	G	G	G	G	G	H	G	A	G	G	G	H	G	G	G	G	G	G	G	G	G	G	G	G	G	A	G	H	G	A	G	G	G	G	G	G	G	G	G	G	G
JAX00483018	2	9493353	1	C	T	C	C	C	C	C	T	C	C	C	C	C	C	C	T	C	C	H	C	C	C	T	C	C	C	C	C	C	C	C	C	C	C	C	C	C	C	C	C	T	C	C	H	T	C
JAX00091115	2	9523666	1	C	T	T	C	C	C	C	T	T	T	T	C	T	H	C	T	H	C	T	C	C	C	T	T	C	C	T	C	C	C	T	C	T	C	T	C	T	T	C	C	T	C	C	T	T	C
JAX00091116	2	9528616	0	C	T	T	C	C	C	C	C	C	C	C	C	H	C	C	C	C	C	C	C	C	C	C	C	C	C	C	C	C	C	H	C	C	C	H	C	C	C	C	C	C	C	C	C	C	C
JAX00483029	2	9538883	1	G	A	G	G	G	G	G	G	A	G	G	G	G	H	G	G	G	G	H	G	G	G	G	G	G	G	G	G	G	G	G	G	G	G	G	G	G	G	G	G	G	G	G	H	G	G
JAX00483031	2	9553297	1	C	T	C	C	C	C	C	T	C	C	H	C	C	C	C	T	C	C	H	C	C	C	T	C	C	C	C	C	C	C	C	C	C	C	C	C	C	C	C	C	T	C	C	H	T	C
JAX00483033	2	9556088	0	C	T	C	C	C	C	C	C	C	T	H	C	C	C	C	C	C	C	C	C	C	C	C	T	C	C	T	C	C	C	C	C	H	C	C	C	T	T	C	C	C	C	C	C	C	C
JAX00091119	2	9586802	0	G	C	G	G	G	G	G	C	C	C	G	G	G	H	G	C	G	G	C	G	G	G	C	C	G	G	C	G	G	G	G	G	H	G	G	G	C	C	G	G	C	G	G	C	C	G
JAX00483035	2	9589460	0	C	T	C	C	C	C	C	T	C	C	H	H	C	C	H	T	C	C	T	C	C	C	T	C	C	C	C	C	C	C	C	C	C	C	C	C	C	C	C	C	T	C	C	H	T	C
JAX00091120	2	9589733	1	C	G	G	C	C	C	C	C	C	C	C	C	H	C	C	C	C	C	C	C	C	C	C	C	C	C	C	C	C	C	G	C	H	C	G	C	C	C	C	C	C	C	C	C	C	C
JAX00483037	2	9616727	0	T	C	T	T	T	T	T	T	T	C	H	T	T	T	T	T	T	T	T	T	T	T	T	C	T	T	C	T	T	T	T	T	H	T	T	T	C	C	T	T	T	T	T	T	T	T
JAX00483038	2	9618750	1	C	T	C	C	C	C	C	T	T	C	C	C	C	H	C	T	C	C	T	C	C	C	T	C	C	C	C	C	C	C	C	C	C	C	C	C	C	C	C	C	T	C	C	T	T	C
JAX00483040	2	9624285	0	G	A	G	G	G	G	G	G	A	A	H	G	G	H	G	G	G	G	H	G	G	G	G	A	G	G	A	G	G	G	G	G	H	G	G	G	A	A	G	G	G	G	G	H	G	G
JAX00215542	2	9631493	1	C	A	C	C	C	C	C	C	A	C	C	C	C	H	C	C	C	C	H	C	C	C	C	C	C	C	C	C	C	C	C	C	C	C	C	C	C	C	C	C	C	C	C	H	C	C
JAX00483041	2	9638337	0	T	C	T	T	T	T	T	T	T	C	H	T	T	T	T	T	T	T	T	T	T	T	T	C	T	T	C	T	T	T	T	T	H	T	T	T	C	C	T	T	T	T	T	T	T	T
JAX00483042	2	9638385	1	A	G	A	A	A	A	A	G	G	A	A	A	A	H	A	G	A	A	G	A	A	A	G	A	A	A	A	A	A	A	A	A	A	A	A	A	A	A	A	A	G	A	A	G	G	A
JAX00483045	2	9641964	1	A	G	A	A	A	A	A	G	G	A	A	A	A	H	A	G	A	A	G	A	A	A	G	A	A	A	A	A	A	A	A	A	A	A	A	A	A	A	A	A	G	A	A	G	G	A
JAX00091124	2	9653027	0	G	A	G	G	G	G	G	G	A	G	G	G	G	G	G	G	G	G	H	G	G	G	G	G	G	G	G	G	G	G	G	G	G	G	G	G	G	G	G	G	G	G	G	G	G	G
JAX00091125	2	9653472	1	C	T	C	C	C	C	C	T	T	T	H	C	C	H	C	T	C	C	T	C	C	C	T	T	C	C	T	C	C	C	C	C	H	C	C	C	T	T	C	C	T	C	C	T	T	C
JAX00091126	2	9653510	0	T	C	T	T	T	T	T	C	C	T	T	T	T	H	T	C	T	T	C	T	T	T	C	T	T	T	T	T	T	T	T	T	T	T	T	T	T	T	T	T	C	T	T	C	C	T
JAX00215544	2	9653556	1	A	G	A	A	A	A	A	G	G	A	A	A	A	H	A	G	A	A	G	A	A	A	G	A	A	A	A	A	A	A	A	A	A	A	A	A	A	A	A	A	G	A	A	G	G	A
JAX00483046	2	9670200	1	A	G	A	A	A	A	A	G	G	A	A	A	A	H	A	G	A	A	G	A	A	A	G	A	A	A	A	A	A	A	A	A	A	A	A	A	A	A	A	A	G	A	A	G	G	A
JAX00483048	2	9670867	1	G	A	G	G	G	G	G	G	A	G	G	G	G	H	G	G	G	G	H	G	G	G	G	G	G	G	G	G	G	G	G	G	G	G	G	G	G	G	G	G	G	G	G	H	G	G
JAX00483054	2	9674842	1	G	A	G	G	G	G	G	G	A	G	G	G	G	H	G	G	G	G	H	G	G	G	G	G	G	G	G	G	G	G	G	G	G	G	G	G	G	G	G	G	G	G	G	H	G	G
JAX00091127	2	9701317	0	T	C	T	T	T	T	T	C	C	T	T	T	T	H	T	C	T	T	C	T	T	T	C	T	T	T	T	T	T	T	T	T	T	T	T	T	T	T	T	T	C	T	T	C	C	T
JAX00483055	2	9701836	0	A	G	A	A	A	A	A	G	A	A	A	A	A	A	A	G	A	A	G	A	A	A	G	A	A	A	A	A	A	A	A	A	A	A	A	A	A	A	A	A	G	A	A	G	G	A
JAX00483057	2	9705304	1	T	G	T	T	T	T	T	T	G	T	T	T	T	H	T	T	T	T	H	T	T	T	T	T	T	T	T	T	T	T	T	T	T	T	T	T	T	T	T	T	T	T	T	H	T	T
JAX00091129	2	9705571	0	T	G	T	T	T	T	T	G	T	T	T	T	T	T	T	G	T	T	H	T	T	T	G	T	T	T	T	T	T	T	T	T	T	T	T	T	T	T	T	T	G	T	T	H	G	T
JAX00483059	2	9706796	1	G	A	G	G	G	G	G	G	A	G	G	G	G	H	G	G	G	G	H	G	G	G	G	G	G	G	G	G	G	G	G	G	G	G	G	G	G	G	G	G	G	G	G	H	G	G
JAX00483060	2	9723537	0	C	T	C	C	C	C	C	C	C	T	H	C	C	C	C	C	C	C	C	C	C	C	C	T	C	C	T	C	C	C	C	C	H	C	C	C	T	T	C	C	C	C	C	C	C	C
JAX00483061	2	9723676	1	G	A	G	G	G	G	G	A	A	G	G	G	G	H	G	A	G	G	A	G	G	G	A	G	G	G	G	G	G	G	G	G	G	G	G	G	G	G	G	G	A	G	G	A	A	G
JAX00091130	2	9739874	0	T	C	T	T	T	T	T	T	T	C	H	T	T	T	H	T	T	T	H	T	T	T	T	C	T	T	C	T	T	T	T	T	H	T	T	T	C	C	T	T	T	T	T	T	T	T
JAX00091131	2	9739930	1	T	G	T	T	T	T	T	T	T	G	H	T	T	T	T	T	T	T	T	T	T	T	T	G	T	T	G	T	T	T	T	T	H	T	T	T	G	G	T	T	T	T	T	T	T	T
JAX00483067	2	9745218	0	G	A	G	G	G	G	G	G	A	G	G	G	G	H	G	G	G	G	H	G	G	G	G	G	G	G	G	G	G	G	G	G	G	G	G	G	G	G	G	G	G	G	G	H	G	G
JAX00483068	2	9745549	1	T	C	T	T	T	T	T	C	T	T	T	T	T	T	T	C	T	T	H	T	T	T	C	T	T	T	T	T	T	T	T	T	T	T	T	T	T	T	T	T	C	T	T	H	C	T
JAX00483069	2	9748506	0	A	G	A	A	A	A	A	G	G	A	A	A	A	H	A	G	A	A	G	A	A	A	G	A	A	A	A	H	A	A	A	A	A	A	A	A	A	A	A	A	G	A	A	G	G	A
JAX00483070	2	9762671	0	G	A	G	G	G	G	G	G	G	A	H	G	G	G	G	G	G	G	G	G	G	G	G	A	G	G	A	G	G	G	G	G	H	G	G	G	A	A	G	G	G	G	G	G	G	G
JAX00483071	2	9763942	1	A	C	A	A	A	A	A	C	C	C	H	A	A	H	A	C	A	A	C	A	A	A	C	C	A	A	C	A	A	A	A	A	H	A	A	A	C	C	A	A	C	A	A	C	C	A
JAX00483073	2	9765340	1	A	T	A	A	A	A	A	A	T	A	A	A	A	H	A	A	A	A	H	A	A	A	A	A	A	A	A	A	A	A	A	A	A	A	A	A	A	A	A	A	A	A	A	H	A	A
JAX00091134	2	9780317	1	A	C	A	A	A	A	A	C	C	C	H	A	A	H	A	C	A	A	C	A	A	A	C	C	A	A	C	A	A	A	A	A	H	A	A	A	C	C	A	A	C	A	A	C	C	A
JAX00483074	2	9787077	1	A	G	A	A	A	A	A	G	A	A	A	A	A	A	A	G	A	A	H	A	A	A	G	A	A	A	A	A	A	A	A	A	A	A	A	A	A	A	A	A	G	A	A	H	G	A
JAX00483075	2	9788704	1	A	T	A	A	A	A	A	A	A	T	H	A	A	A	A	A	A	A	A	A	A	A	A	T	A	A	T	A	A	A	A	A	H	A	A	A	T	T	A	A	A	A	A	A	A	A
JAX00483077	2	9790566	0	A	G	A	A	A	A	A	G	G	G	H	A	A	H	A	G	A	A	G	A	A	A	G	G	A	A	G	A	A	A	A	A	H	A	A	A	G	G	A	A	G	A	A	G	G	A
JAX00483078	2	9791102	1	A	C	A	A	A	A	A	C	C	C	H	A	A	H	A	C	A	A	C	A	A	A	C	C	A	A	C	A	A	A	A	A	H	A	A	A	C	C	A	A	C	A	A	C	C	A
JAX00483079	2	9791184	0	C	A	C	C	C	C	C	C	C	A	A	C	C	C	C	C	C	C	C	C	C	C	C	A	C	C	A	C	C	C	C	C	H	C	C	C	A	A	C	C	C	C	C	C	C	C
JAX00483080	2	9794745	0	C	T	C	C	C	C	C	C	C	T	H	C	C	C	C	C	C	C	C	C	C	C	C	T	C	C	T	C	C	C	C	C	H	C	C	C	T	T	C	C	C	C	C	C	C	C
JAX00483084	2	9800907	1	G	C	G	G	G	G	G	G	C	G	G	G	G	H	G	G	G	G	H	G	G	G	G	G	G	G	G	G	G	G	G	G	G	G	G	G	G	G	G	G	G	G	G	H	G	G
JAX00091136	2	9818957	0	T	C	T	T	T	T	T	C	C	C	H	T	T	H	T	C	T	T	H	T	T	T	C	C	T	T	C	T	T	T	T	T	H	T	T	T	C	C	T	T	C	T	T	C	C	T
JAX00091138	2	9819521	1	A	G	A	A	A	A	A	G	G	A	A	A	A	H	A	G	A	A	G	A	A	A	G	A	A	A	A	A	A	A	A	A	A	A	A	A	A	A	A	A	G	A	A	G	G	A
JAX00483087	2	9830574	0	G	T	G	G	G	G	G	G	T	G	G	G	G	H	G	G	G	G	H	G	G	G	G	G	G	G	G	G	G	G	G	G	G	G	G	G	G	G	G	G	G	G	G	H	G	G
JAX00483088	2	9833368	1	T	C	T	T	T	T	T	C	C	T	T	T	T	H	T	C	T	T	C	T	T	T	C	T	T	T	T	T	T	T	T	T	T	T	T	T	T	T	T	T	C	T	T	C	C	T
JAX00483090	2	9842608	1	G	A	G	G	G	G	G	A	A	G	G	G	G	H	G	A	G	G	A	G	G	G	A	G	G	G	G	G	G	G	G	G	G	G	G	G	G	G	G	G	A	G	G	A	A	G
JAX00483091	2	9842633	0	A	C	A	A	A	A	A	C	C	A	A	A	A	H	A	C	A	A	C	A	A	A	C	A	A	A	A	A	A	A	A	A	A	A	A	A	A	A	A	A	C	A	A	C	C	A
JAX00091140	2	9859968	0	A	C	A	A	A	A	A	C	A	A	A	A	A	A	A	C	A	H	H	A	A	A	C	A	A	A	A	A	A	A	A	A	A	A	A	A	A	A	A	A	C	A	A	H	C	A
JAX00483092	2	9860163	1	A	G	A	A	A	A	A	G	G	A	A	A	A	H	A	G	A	A	G	A	A	A	G	A	A	A	A	A	A	A	A	A	A	A	A	A	A	A	A	A	G	A	A	G	G	A
JAX00091141	2	9863836	0	C	T	C	C	C	C	C	C	T	C	C	C	C	T	C	C	C	C	H	C	C	C	C	C	C	C	C	C	C	C	C	C	C	C	C	C	C	C	C	C	C	C	C	T	C	C
JAX00483096	2	9877099	0	A	G	A	A	A	A	A	A	G	A	A	A	A	H	A	A	A	A	H	A	A	A	A	A	A	A	A	A	A	A	A	A	A	A	A	A	A	A	A	A	A	A	A	H	A	A
JAX00215548	2	9890799	0	G	A	G	G	G	G	G	G	A	G	G	G	G	H	G	G	G	G	H	G	G	G	G	G	G	G	G	G	G	G	G	G	G	G	G	G	G	G	G	G	G	G	G	H	G	G
JAX00215549	2	9890913	1	T	A	T	T	T	T	T	T	A	T	T	T	T	H	T	T	T	T	H	T	T	T	T	T	T	T	T	T	T	T	T	T	T	T	T	T	T	T	T	T	T	T	T	H	T	T
JAX00091142	2	9898473	0	G	A	G	G	G	G	G	A	A	G	G	G	G	H	G	A	G	G	A	G	G	G	A	G	G	G	G	G	G	G	G	G	G	G	G	G	G	G	G	G	A	G	G	A	A	G
JAX00483098	2	9907738	0	C	T	C	C	C	C	C	C	T	C	C	C	C	H	C	C	C	C	H	C	C	C	C	C	C	C	C	C	C	C	C	C	C	C	C	C	C	C	C	C	C	C	C	H	C	C
JAX00483106	2	9953561	0	C	G	C	C	C	C	C	G	G	G	H	C	C	H	C	G	C	C	G	C	C	C	G	G	C	C	G	C	C	C	C	C	H	C	C	C	G	G	C	C	G	C	C	H	G	C
JAX00483107	2	9956202	1	T	C	T	T	T	T	T	C	T	T	T	T	T	T	T	C	T	T	H	T	T	T	C	T	T	T	T	T	T	T	T	T	T	T	T	T	T	T	T	T	C	T	T	H	C	T
JAX00483111	2	9958089	0	C	T	C	C	C	C	C	C	T	C	C	C	C	H	C	C	C	C	H	C	C	C	C	C	C	C	C	C	C	C	C	C	C	C	C	C	C	C	C	C	C	C	C	H	C	C
JAX00483112	2	9972148	1	G	C	G	G	G	G	G	G	C	G	G	G	G	H	G	G	G	G	H	G	G	G	G	G	G	G	G	G	G	G	G	G	G	G	G	G	G	G	G	G	G	G	G	H	G	G
JAX00483115	2	9982673	1	G	A	G	G	G	G	G	A	A	G	G	G	G	H	G	A	G	G	A	G	G	G	A	G	G	G	G	G	G	G	G	G	G	G	G	G	G	G	G	G	A	G	G	A	A	G
JAX00091149	2	9988867	0	T	G	T	T	T	T	T	G	G	T	H	T	T	H	H	G	T	H	G	T	T	T	G	T	T	T	T	T	T	T	T	T	T	T	T	T	T	T	T	T	G	T	T	G	G	T
JAX00091150	2	9988900	0	A	C	A	A	A	A	A	C	C	A	A	A	A	H	A	C	A	A	C	A	A	A	C	A	A	A	A	A	A	A	A	A	A	A	A	A	A	A	A	A	C	A	A	C	C	A
JAX00483120	2	9991376	1	T	A	T	T	T	T	T	A	A	A	H	T	T	H	T	A	T	T	A	T	T	T	A	A	T	T	A	T	T	T	T	T	H	T	T	T	A	A	T	T	A	T	T	A	A	T
JAX00483121	2	9997736	0	G	C	G	G	G	G	G	C	G	G	G	G	G	G	G	C	G	G	H	G	G	G	C	G	G	G	G	G	G	G	G	G	G	G	G	G	G	G	G	G	C	G	G	G	C	G
JAX00091152	2	10020502	0	T	C	T	T	T	T	T	C	C	C	H	T	T	T	T	C	T	T	C	T	T	T	C	C	T	T	C	T	T	T	T	T	H	T	T	T	C	C	T	T	C	T	T	C	C	T
JAX00483125	2	10049859	0	G	A	G	G	G	G	G	A	A	G	G	G	G	H	G	A	G	G	A	G	G	G	A	G	G	G	G	G	G	G	G	G	G	G	G	G	G	G	G	G	A	G	G	A	A	G
JAX00483126	2	10051174	1	T	C	T	T	T	T	T	C	C	T	T	T	T	H	T	C	T	T	C	T	T	T	C	T	T	T	T	T	T	T	T	T	T	T	T	T	T	T	T	T	C	T	T	C	C	T
JAX00483127	2	10051188	1	C	T	C	C	C	C	C	C	T	C	C	C	C	H	C	C	C	C	H	C	C	C	C	C	C	C	C	C	C	C	C	C	C	C	C	C	C	C	C	C	C	C	C	H	C	C
JAX00483128	2	10054439	1	A	G	A	A	A	A	A	A	G	G	H	A	A	H	A	A	A	A	H	A	A	A	A	G	A	A	G	A	A	A	A	A	H	A	A	A	G	G	A	A	A	A	A	H	A	A
JAX00091154	2	10058388	1	T	C	T	T	T	T	T	C	C	C	H	T	T	H	T	C	T	T	C	T	T	T	C	C	T	T	C	T	T	T	T	T	H	T	T	T	C	C	T	T	C	T	T	C	C	T
JAX00091155	2	10058409	1	C	T	C	C	C	C	C	T	C	C	C	C	C	C	C	T	C	C	H	C	C	C	T	C	C	C	C	C	C	C	C	C	C	C	C	C	C	C	C	C	T	C	C	H	T	C
JAX00091156	2	10059705	1	T	G	T	T	T	T	T	G	G	G	H	T	T	H	T	G	T	T	G	T	T	T	G	G	T	T	G	T	T	T	T	T	H	T	T	T	G	G	T	T	G	T	T	G	G	T
JAX00483134	2	10060394	0	C	T	C	C	C	C	C	T	T	C	C	C	C	H	C	T	C	C	T	C	C	C	T	C	C	C	C	C	C	C	C	C	C	C	C	C	C	C	C	C	T	C	C	T	T	C
JAX00483135	2	10084801	1	A	T	A	A	A	A	A	A	A	T	H	A	A	A	A	A	A	A	A	A	A	A	A	T	A	A	T	A	A	A	A	A	H	A	A	A	T	T	A	A	A	A	A	A	A	A
JAX00483136	2	10085081	0	T	C	T	T	T	T	T	T	T	C	H	T	T	T	T	T	T	T	T	T	T	T	T	C	T	T	C	T	T	T	T	T	H	T	T	T	C	C	T	T	T	T	T	T	T	T
JAX00483137	2	10085996	1	G	T	G	G	G	G	G	G	G	T	H	G	G	G	G	G	G	G	G	G	G	G	G	T	G	G	T	G	G	G	G	G	H	G	G	G	T	T	G	G	G	G	G	G	G	G
JAX00483139	2	10092246	1	C	T	C	C	C	C	C	T	T	T	H	C	C	H	C	T	C	C	T	C	C	C	T	T	C	C	T	C	C	C	C	C	H	C	C	C	T	T	C	C	T	C	C	T	T	C
JAX00483140	2	10092288	0	T	C	T	T	T	T	T	C	C	C	H	T	T	H	T	C	T	T	C	T	T	T	C	C	T	T	C	T	T	T	T	T	H	T	T	T	C	C	T	T	C	T	T	C	C	T
JAX00483141	2	10092412	0	A	G	A	A	A	A	A	G	A	G	H	A	A	A	A	G	A	A	H	A	A	A	G	G	A	A	G	A	A	A	A	A	H	A	A	A	G	G	A	A	G	A	A	H	G	A
JAX00483142	2	10093109	0	C	T	C	C	C	C	C	C	T	C	C	C	C	C	C	C	C	C	H	C	C	C	C	C	C	C	C	C	C	C	C	C	C	C	C	C	C	C	C	C	C	C	C	H	C	C
JAX00091158	2	10101502	0	A	T	A	A	A	A	A	T	T	T	H	A	A	H	A	T	A	A	T	A	A	A	T	T	A	A	T	A	A	A	A	A	H	A	A	A	T	T	A	A	T	A	A	T	T	A
JAX00483143	2	10125163	1	G	A	G	G	G	G	G	A	G	G	G	G	G	G	G	A	G	G	H	G	G	G	A	G	G	G	G	G	G	G	G	G	G	G	G	G	G	G	G	G	A	G	G	H	A	G
JAX00483146	2	10127813	1	G	A	G	G	G	G	G	G	A	G	G	G	G	H	G	G	G	G	H	G	G	G	G	G	G	G	G	G	G	G	G	G	G	G	G	G	G	G	G	G	G	G	G	H	G	G
JAX00483147	2	10132554	1	A	G	A	A	A	A	A	G	G	G	H	A	A	H	A	G	A	A	G	A	A	A	G	G	A	A	G	A	A	A	A	A	H	A	A	A	G	G	A	A	G	A	A	G	G	A
JAX00483148	2	10132939	0	C	T	C	C	C	C	C	T	C	C	C	C	C	C	C	T	C	C	T	C	C	C	T	C	C	C	C	C	C	C	C	C	C	C	C	C	C	C	C	C	T	C	C	T	T	C
JAX00483150	2	10133192	0	G	A	G	G	G	G	G	G	A	A	H	G	G	H	G	G	G	G	H	G	G	G	G	A	G	G	A	G	G	G	G	G	H	G	G	G	A	A	G	G	G	G	G	G	G	G
JAX00483151	2	10133214	0	T	C	T	T	T	T	T	T	C	C	T	T	T	T	T	T	T	T	H	T	T	T	T	C	T	T	C	T	T	T	T	T	H	T	T	T	C	C	T	T	T	T	T	T	T	T
JAX00483152	2	10133341	1	T	A	T	T	T	T	T	T	A	A	H	T	T	H	T	T	T	T	H	T	T	T	T	A	T	T	A	T	T	T	T	T	H	T	T	T	A	A	T	T	T	T	T	T	T	T
JAX00215558	2	10159587	1	G	A	G	G	G	G	G	G	A	G	G	G	G	H	G	G	G	G	H	G	G	G	G	G	G	G	G	G	G	G	G	G	G	G	G	G	G	G	G	G	G	G	G	G	G	G
JAX00483153	2	10167759	0	A	G	A	A	A	A	A	A	G	A	A	A	A	A	A	A	A	A	H	A	A	A	A	A	A	A	A	A	A	A	A	A	A	A	A	A	A	A	A	A	A	A	A	H	A	A
JAX00483154	2	10169914	1	A	G	A	A	A	A	A	A	G	G	H	A	A	H	A	A	A	A	H	A	A	A	A	G	A	A	G	A	A	A	A	A	H	A	A	A	G	G	A	A	A	A	A	H	A	A
JAX00091163	2	10170861	0	A	G	A	A	A	A	A	G	G	G	H	A	A	H	A	G	A	A	G	A	A	A	G	G	A	A	G	A	A	A	A	A	H	A	A	A	G	G	A	A	G	A	A	G	G	A
JAX00483156	2	10172074	0	A	G	A	A	A	A	A	A	A	G	H	A	A	A	A	A	A	A	A	A	A	A	A	G	A	A	G	A	A	A	A	A	H	A	A	A	G	G	A	A	A	A	A	A	A	A
JAX00483157	2	10172216	1	C	T	C	C	C	C	C	T	T	T	H	C	C	H	C	T	C	C	T	C	C	C	T	T	C	C	T	C	C	C	C	C	H	C	C	C	T	T	C	C	T	C	C	T	T	C
JAX00483158	2	10173081	1	C	T	C	C	C	C	C	T	T	C	C	C	C	H	C	T	C	C	T	C	C	C	T	C	C	C	C	C	C	C	C	C	C	C	C	C	C	C	C	C	T	C	C	T	T	C
JAX00483160	2	10173645	1	G	A	G	G	G	G	G	A	A	A	H	G	G	H	G	A	G	G	A	G	G	G	A	A	G	G	A	G	G	G	G	G	H	G	G	G	A	A	G	G	A	G	G	A	A	G
JAX00483161	2	10173930	1	G	A	G	G	G	G	G	A	A	A	H	G	G	H	G	A	G	G	A	G	G	G	A	A	G	G	A	G	G	G	G	G	H	G	G	G	A	A	G	G	A	G	G	A	A	G
JAX00091165	2	10186734	1	G	A	A	G	G	A	A	G	G	G	H	A	A	G	G	G	A	G	G	G	A	G	G	G	H	H	G	G	A	A	A	G	H	A	A	A	G	G	H	H	G	H	A	G	G	G
JAX00483162	2	10195741	0	G	A	G	G	G	G	G	A	A	A	A	G	G	H	H	A	G	G	A	G	G	G	A	A	G	G	A	G	G	G	G	G	H	G	G	G	A	A	G	G	A	G	G	A	A	G
JAX00483163	2	10196371	1	G	A	G	G	G	G	G	A	A	G	G	G	G	H	G	A	G	G	A	G	G	G	A	G	G	G	G	G	G	G	G	G	G	G	G	G	G	G	G	G	A	G	G	A	A	G
JAX00483170	2	10224912	1	T	C	T	T	T	T	T	T	C	T	T	T	T	H	T	T	T	T	H	T	T	T	T	T	T	T	T	T	T	T	T	T	T	T	T	T	T	T	T	T	T	T	T	H	T	T
JAX00091167	2	10228106	1	G	A	A	G	G	A	A	G	G	G	H	A	A	G	G	G	A	G	G	G	A	G	G	G	H	H	G	G	A	A	A	G	H	A	A	A	G	G	H	H	G	H	A	G	G	G
JAX00091168	2	10234381	0	T	C	C	T	C	C	C	C	C	C	C	C	C	C	C	C	C	C	C	T	C	C	C	C	C	H	C	H	C	C	C	T	C	C	C	C	C	C	C	H	C	C	C	C	C	H
JAX00483171	2	10242928	0	A	T	A	A	A	A	A	A	T	A	A	A	A	H	A	A	A	A	H	A	A	A	A	A	A	A	A	A	A	A	A	A	A	A	A	A	A	A	A	A	A	A	A	H	A	A
JAX00483176	2	10247514	0	T	C	T	T	T	T	T	T	C	C	H	T	T	H	T	T	T	T	H	T	T	T	T	C	T	T	C	T	T	T	T	T	H	T	T	T	C	C	T	T	T	T	T	H	T	T
JAX00483177	2	10248345	1	C	T	C	C	C	C	C	T	C	T	H	C	C	C	C	T	C	C	H	C	C	C	T	T	C	C	T	C	C	C	C	C	H	C	C	C	T	T	C	C	T	C	C	H	T	C
JAX00483178	2	10248855	0	C	T	C	C	C	C	C	T	C	C	C	C	C	C	C	T	C	C	H	C	C	C	T	C	C	C	C	C	C	C	C	C	C	C	C	C	C	C	C	C	T	C	C	H	T	C
JAX00215561	2	10259527	0	G	A	G	G	G	G	G	A	A	G	G	G	G	G	G	A	G	G	A	G	G	G	A	G	G	G	G	G	G	G	G	G	G	G	G	G	G	G	G	G	A	G	G	A	A	G
JAX00483179	2	10264033	0	T	C	T	T	T	T	T	C	C	C	H	T	T	H	T	C	T	T	C	T	T	T	C	C	T	T	C	T	T	T	T	T	H	T	T	T	C	C	T	T	C	T	T	C	C	T
JAX00483181	2	10268643	0	T	C	T	T	T	T	T	T	T	C	C	H	T	T	T	H	T	H	T	T	T	T	T	C	T	T	C	T	T	T	T	T	C	T	T	T	C	C	T	T	T	T	T	T	T	T
JAX00483182	2	10270669	0	G	A	G	G	G	G	G	G	G	A	H	G	G	G	G	G	G	G	G	G	G	G	G	A	G	G	A	G	G	G	G	G	H	G	G	G	A	A	G	G	G	G	G	G	G	G
JAX00483183	2	10270803	1	A	T	A	A	A	A	A	T	T	A	A	A	A	H	A	T	A	A	T	A	A	A	T	A	A	A	A	A	A	A	A	A	A	A	A	A	A	A	A	A	T	A	A	T	T	A
JAX00483184	2	10271088	1	A	G	A	A	A	A	A	A	G	A	A	A	A	H	A	A	A	A	H	A	A	A	A	A	A	A	A	A	A	A	A	A	A	A	A	A	A	A	A	A	A	A	A	H	A	A
JAX00483188	2	10271589	1	A	G	A	A	A	A	A	G	G	A	A	A	A	H	A	G	A	A	G	A	A	A	G	A	A	A	A	A	A	A	A	A	A	A	A	A	A	A	A	A	G	A	A	G	G	A
JAX00483189	2	10276082	1	T	G	T	T	T	T	T	G	G	T	T	T	T	H	T	G	T	T	G	T	T	T	G	T	T	T	T	T	T	T	T	T	T	T	T	T	T	T	T	T	G	T	T	G	G	T
JAX00483191	2	10288985	0	T	C	T	T	T	T	T	T	T	C	H	T	T	T	T	T	T	T	T	T	T	T	T	C	T	T	C	T	T	T	T	T	H	T	T	T	C	C	T	T	T	T	T	T	T	T
JAX00091174	2	10310856	0	C	T	T	C	C	T	T	T	T	T	T	T	T	H	C	T	T	C	T	C	T	C	T	T	H	C	T	C	T	T	T	C	T	T	T	T	T	T	H	C	T	H	T	T	T	C
JAX00483198	2	10316237	0	C	T	C	C	C	C	C	C	T	C	C	C	C	H	C	C	C	C	H	C	C	C	C	C	C	C	C	C	C	C	C	C	C	C	C	C	C	C	C	C	C	C	C	H	C	C
JAX00483200	2	10316777	1	T	C	T	T	T	T	T	C	T	T	T	T	T	T	T	C	T	T	H	T	T	T	C	T	T	T	T	T	T	T	T	T	T	T	T	T	T	T	T	T	C	T	T	H	C	T
JAX00483202	2	10339892	1	G	A	G	G	G	G	G	A	A	G	G	G	G	H	G	A	G	G	A	G	G	G	A	G	G	G	G	G	G	G	G	G	G	G	G	G	G	G	G	G	A	G	G	A	A	G
JAX00483203	2	10340251	1	C	A	C	C	C	C	C	C	A	C	C	C	C	H	C	C	C	C	H	C	C	C	C	C	C	C	C	C	C	C	C	C	C	C	C	C	C	C	C	C	C	C	C	H	C	C
JAX00483205	2	10341600	1	T	C	T	T	T	T	T	C	C	C	H	T	T	H	T	C	T	T	C	T	T	T	C	C	T	T	C	T	T	T	T	T	H	T	T	T	C	C	T	T	C	T	T	C	C	T
JAX00091175	2	10347544	0	A	G	A	A	G	A	A	A	A	G	H	A	A	H	G	A	A	G	A	A	A	G	A	G	H	A	G	A	A	A	A	A	H	A	A	A	G	G	H	A	A	H	A	A	A	H
JAX00091177	2	10348266	1	T	C	T	T	C	T	T	C	C	C	H	T	T	C	C	C	T	C	C	T	T	C	C	C	H	T	C	T	T	T	T	T	H	T	T	T	C	C	H	T	C	H	T	C	C	H
JAX00483208	2	10351628	0	T	G	T	T	T	T	T	G	T	T	T	T	T	T	T	G	T	T	H	T	T	T	G	T	T	T	T	T	T	T	T	T	T	T	T	T	T	T	T	T	G	T	T	H	G	T
JAX00091179	2	10364738	0	G	A	G	G	A	G	G	G	G	A	H	G	G	G	A	G	G	A	G	G	G	A	G	A	H	G	A	G	G	G	G	G	H	G	G	G	A	A	H	G	G	H	G	G	G	H
JAX00091180	2	10364992	0	T	C	T	T	C	T	T	C	C	C	H	T	T	C	C	C	T	C	C	T	T	C	C	C	H	T	C	T	T	T	T	T	H	T	T	T	C	C	H	T	C	H	T	C	C	H
JAX00483209	2	10368586	0	A	G	A	A	A	A	A	G	G	A	A	A	A	H	A	G	A	A	G	A	A	A	G	A	A	A	A	A	A	A	A	A	A	A	A	A	A	A	A	A	G	A	A	G	G	A
JAX00483210	2	10369326	1	C	G	C	C	C	C	C	C	G	C	C	C	C	H	C	C	C	C	H	C	C	C	C	C	C	C	C	C	C	C	C	C	C	C	C	C	C	C	C	C	C	C	C	H	C	C
JAX00483211	2	10371801	0	A	G	A	A	A	A	A	G	G	A	A	A	A	A	A	G	A	A	H	A	A	A	G	A	A	A	A	A	A	A	A	A	A	A	A	A	A	A	A	A	G	A	A	G	G	A
JAX00483213	2	10386808	0	A	T	A	A	A	A	A	T	A	A	A	A	A	A	A	T	A	A	H	A	A	A	T	A	A	H	A	H	A	A	A	A	A	A	A	A	A	A	A	A	T	A	A	H	T	A
JAX00215566	2	10430858	0	T	A	T	T	T	T	T	A	A	T	T	T	T	H	T	A	T	T	A	T	T	T	A	T	T	T	T	T	T	T	T	T	T	T	T	T	T	T	T	T	A	T	T	A	A	T
JAX00483215	2	10442957	0	A	T	A	A	A	A	A	A	T	A	A	A	A	H	A	A	A	A	H	A	A	A	A	A	A	A	A	A	A	A	A	A	A	A	A	A	A	A	A	A	A	A	A	H	A	A
JAX00483217	2	10451706	1	A	G	A	A	A	A	A	G	A	A	A	A	A	A	A	G	A	A	H	A	A	A	G	A	A	A	A	A	A	A	A	A	A	A	A	A	A	A	A	A	G	A	A	H	G	A
JAX00483219	2	10465414	0	G	T	G	G	G	G	G	T	T	G	G	G	G	H	G	T	G	G	T	G	G	G	T	G	G	G	G	G	G	G	G	G	G	G	G	G	G	G	G	G	T	G	G	T	T	G
JAX00483224	2	10482838	1	G	T	G	G	G	G	G	T	T	G	G	G	G	H	G	T	G	G	T	G	G	G	T	G	G	G	G	G	G	G	G	G	G	G	G	G	G	G	G	G	T	G	G	T	T	G
JAX00483225	2	10483065	1	A	G	A	A	G	A	A	G	A	A	A	A	A	H	G	G	A	G	H	A	A	G	G	A	H	A	A	A	A	A	A	A	A	A	A	A	A	A	H	A	G	H	A	H	G	H
JAX00483226	2	10483441	0	T	C	T	T	T	T	T	C	T	T	T	T	T	T	T	C	T	T	H	T	T	T	C	T	T	T	T	T	T	T	T	T	T	T	T	T	T	T	T	T	C	T	T	H	C	T
JAX00483227	2	10483522	1	T	G	T	T	T	T	T	G	T	T	T	T	T	T	T	G	T	T	H	T	T	T	G	T	T	T	T	T	T	T	T	T	T	T	T	T	T	T	T	T	G	T	T	H	G	T
JAX00483229	2	10483996	0	G	T	G	G	T	G	G	T	T	G	G	G	G	T	T	T	G	T	T	G	G	T	T	G	H	G	G	G	G	G	G	G	G	G	G	G	G	G	H	G	T	H	G	T	T	H
JAX00483230	2	10484771	1	G	A	G	G	A	G	G	A	A	G	G	G	G	A	A	A	G	A	A	G	G	A	A	G	H	G	G	G	G	G	G	G	G	G	G	G	G	G	H	G	A	H	G	A	A	H
JAX00483231	2	10484842	0	T	C	T	T	C	T	T	T	T	T	T	T	T	H	C	T	T	C	T	T	T	C	T	T	H	T	T	T	T	T	T	T	T	T	T	T	T	T	H	T	T	H	T	T	T	H
JAX00483232	2	10486115	1	C	G	C	C	G	C	C	C	G	C	C	C	C	G	G	C	C	G	H	C	C	G	C	C	H	C	C	C	C	C	C	C	C	C	C	C	C	C	H	C	C	H	C	H	C	H
JAX00091187	2	10490170	1	T	C	T	T	C	T	T	C	T	T	T	T	T	H	C	C	T	C	H	T	T	C	C	T	H	T	T	T	T	T	T	T	T	T	T	T	T	T	H	T	C	H	T	H	C	H
JAX00091188	2	10503698	0	C	A	C	C	A	C	C	A	A	C	C	C	C	A	A	A	C	A	A	C	C	A	A	C	H	C	C	C	C	C	C	C	C	C	C	C	C	C	H	C	A	H	C	A	A	H
JAX00215569	2	10505986	1	G	C	G	G	G	G	G	G	C	G	G	G	G	H	G	G	G	G	H	G	G	G	G	G	G	G	G	G	G	G	G	G	G	G	G	G	G	G	G	G	G	G	G	H	G	G
JAX00091189	2	10509397	0	T	C	T	T	C	T	T	C	C	T	T	T	T	C	C	C	T	C	C	T	T	C	C	T	H	T	T	T	T	T	T	T	T	T	T	T	T	T	H	T	C	H	T	C	C	H
JAX00483236	2	10528484	0	A	G	A	A	A	A	A	G	G	A	A	A	A	H	A	G	A	A	G	A	A	A	G	A	A	A	A	A	A	A	A	A	A	A	A	A	A	A	A	A	G	A	A	G	G	A
JAX00483237	2	10545762	1	A	C	A	A	A	A	A	C	A	A	A	A	A	A	A	C	A	A	H	A	A	A	C	A	A	A	A	A	A	A	A	A	A	A	A	A	A	A	A	A	C	A	A	H	C	A
JAX00483238	2	10546800	1	A	T	A	A	A	A	A	A	T	A	A	A	A	H	A	A	A	A	H	A	A	A	A	A	A	A	A	A	A	A	A	A	A	A	A	A	A	A	A	A	A	A	A	H	A	A
JAX00091191	2	10557619	0	G	A	G	G	G	G	G	G	A	G	G	G	G	H	G	G	G	G	H	G	G	G	G	G	G	G	G	G	G	G	G	G	G	G	G	G	G	G	G	G	G	G	G	G	G	G
JAX00091192	2	10559573	0	G	A	G	G	A	G	G	G	G	G	G	G	G	G	A	G	G	A	G	G	G	A	G	G	G	G	G	G	G	G	G	G	G	G	G	G	G	G	G	G	G	G	G	G	G	G
JAX00091193	2	10568810	0	C	G	C	C	G	C	C	G	G	C	C	C	C	G	G	G	C	G	G	C	C	G	G	C	H	C	C	C	C	C	C	C	C	C	C	C	C	C	H	C	G	H	C	G	G	H
JAX00483239	2	10568956	0	T	C	T	T	C	T	T	T	T	T	T	T	T	H	C	T	T	C	T	T	T	C	T	T	H	T	T	T	T	T	T	T	T	T	T	T	T	T	H	T	T	H	T	T	T	H
JAX00483241	2	10569231	1	C	T	C	C	T	C	C	C	T	C	C	C	C	T	T	C	C	T	H	C	C	T	C	C	H	C	C	C	C	C	C	C	C	C	C	C	C	C	H	C	C	H	C	H	C	H
JAX00483242	2	10569333	0	G	T	G	G	G	G	G	T	T	G	G	G	G	G	G	T	G	G	T	G	G	G	T	G	G	G	G	G	G	G	G	G	G	G	G	G	G	G	G	G	T	G	G	T	T	G
JAX00483243	2	10572662	0	C	A	C	C	C	C	C	C	A	C	C	C	C	A	C	C	C	C	A	C	C	C	C	C	C	C	C	C	C	C	C	C	C	C	C	C	C	C	C	C	C	C	C	A	C	C
JAX00483245	2	10588209	1	A	G	A	A	A	A	A	G	G	A	A	A	A	H	A	G	A	A	G	A	A	A	G	A	A	A	A	A	A	A	A	A	A	A	A	A	A	A	A	A	G	A	A	G	G	A
JAX00483246	2	10588247	1	C	T	C	C	C	C	C	C	T	C	C	C	C	H	C	C	C	C	H	C	C	C	C	C	C	C	C	C	C	C	C	C	C	C	C	C	C	C	C	C	C	C	C	H	C	C
JAX00091196	2	10616070	0	A	G	A	A	G	A	G	G	G	G	H	G	H	G	G	G	A	G	G	A	G	G	G	G	G	A	G	A	G	A	A	A	H	G	A	G	G	G	G	A	G	H	A	G	G	H
JAX00091198	2	10624727	1	C	T	C	C	T	C	T	C	C	C	C	T	H	H	T	C	C	T	C	C	T	T	C	C	T	C	C	C	T	C	C	C	C	T	C	T	C	C	T	C	C	H	C	C	C	H
JAX00483249	2	10631056	0	A	C	A	A	C	A	C	A	A	C	H	C	H	H	C	A	A	C	A	A	C	C	A	C	C	A	C	A	C	A	A	A	H	C	A	C	C	C	C	A	A	H	A	A	A	H
JAX00483250	2	10631706	0	T	G	T	T	T	T	T	T	G	T	T	T	T	G	T	T	T	T	H	T	T	T	T	T	T	T	T	T	T	T	T	T	T	T	T	T	T	T	T	T	T	T	T	H	T	T
JAX00483251	2	10636095	1	T	A	T	T	T	T	T	A	T	T	T	T	T	T	T	A	T	T	H	T	T	T	A	T	T	T	T	T	T	T	T	T	T	T	T	T	T	T	T	T	A	T	T	H	A	T
JAX00483253	2	10636636	0	A	T	A	A	T	A	T	A	A	T	H	T	H	H	T	A	A	T	A	A	T	T	A	T	T	A	T	A	T	A	A	A	H	T	A	T	T	T	T	A	A	H	A	A	A	H
JAX00483254	2	10639427	1	A	G	A	A	A	A	A	G	G	A	A	A	A	H	A	G	A	A	G	A	A	A	G	A	A	A	A	A	A	A	A	A	A	A	A	A	A	A	A	A	G	A	A	G	G	A
JAX00483255	2	10639994	1	T	C	T	T	T	T	T	T	T	C	H	T	T	T	T	T	T	T	T	T	T	T	T	C	T	T	C	T	T	T	T	T	H	T	T	T	C	C	T	T	T	T	T	T	T	T
JAX00483256	2	10654928	0	G	A	G	G	G	G	G	G	A	G	G	G	G	A	G	G	G	G	H	G	G	G	G	G	G	G	G	G	G	G	G	G	G	G	G	G	G	G	G	G	G	G	G	H	G	G
JAX00483257	2	10655065	0	C	G	C	C	C	C	C	C	G	C	C	C	C	H	C	C	C	C	H	C	C	C	C	C	C	C	C	C	C	C	C	C	C	C	C	C	C	C	C	C	C	C	C	H	C	C
JAX00215572	2	10664336	0	T	G	T	T	T	T	T	G	G	T	T	T	T	H	T	G	T	T	G	T	T	T	G	T	T	T	T	T	T	T	T	T	T	T	T	T	T	T	T	T	G	T	T	G	G	T
JAX00215573	2	10664406	0	C	T	C	C	C	C	C	C	T	C	C	C	C	H	C	C	C	C	H	C	C	C	C	C	C	C	C	C	C	C	C	C	C	C	C	C	C	C	C	C	C	C	C	H	C	C
JAX00215574	2	10664517	1	C	A	C	C	C	C	C	A	A	C	C	C	C	H	C	A	C	C	A	C	C	C	A	C	C	C	C	C	C	C	C	C	C	C	C	C	C	C	C	C	A	C	C	A	A	C
JAX00091201	2	10677355	1	A	G	A	A	G	A	G	A	A	A	A	G	H	H	G	A	A	G	A	A	G	G	A	A	G	A	A	A	G	A	A	A	A	G	A	G	A	A	G	A	A	H	A	A	A	H
JAX00483260	2	10711208	1	G	A	G	G	A	G	A	A	A	A	H	A	H	A	A	A	G	A	A	G	A	A	A	A	A	G	A	G	A	G	G	G	H	A	G	A	A	A	A	G	A	H	G	A	A	H
JAX00483261	2	10711365	0	C	T	C	C	C	C	C	T	C	C	C	C	C	C	C	H	C	C	C	C	C	C	T	C	C	C	C	C	C	C	C	C	C	C	C	C	C	C	C	C	T	C	C	H	T	C
JAX00483262	2	10711572	1	G	A	G	G	G	G	G	A	A	G	G	G	G	H	G	A	G	G	A	G	G	G	A	G	G	G	G	G	G	G	G	G	G	G	G	G	G	G	G	G	A	G	G	A	A	G
JAX00483263	2	10711733	1	A	C	A	A	A	A	A	A	A	C	H	A	A	A	A	A	A	A	A	A	A	A	A	C	A	A	C	A	A	A	A	A	H	A	A	A	C	C	A	A	A	A	A	A	A	A
JAX00483264	2	10711854	0	C	T	C	C	C	C	C	C	T	C	C	C	C	T	C	C	C	C	T	C	C	C	C	C	C	C	C	C	C	C	C	C	C	C	C	C	C	C	C	C	C	C	C	T	C	C
JAX00091204	2	10711991	1	G	A	G	G	A	G	A	G	G	G	G	A	H	H	A	G	G	A	G	G	A	A	G	G	A	G	G	G	A	G	G	G	G	A	G	A	G	G	A	G	G	H	G	G	G	H
JAX00483265	2	10716300	1	C	T	C	C	C	C	C	T	C	C	C	C	C	C	C	T	C	C	C	C	C	C	T	C	C	C	C	C	C	C	C	C	C	C	C	C	C	C	C	C	T	C	C	H	T	C
JAX00483267	2	10716895	1	A	C	A	A	C	A	C	C	C	A	A	C	H	C	C	C	A	C	C	A	C	C	C	A	C	A	A	A	C	A	A	A	A	C	A	C	A	A	C	A	C	H	A	C	C	H
JAX00483268	2	10717073	1	C	T	C	C	C	C	C	T	C	C	C	C	C	C	C	T	C	C	C	C	C	C	T	C	C	C	C	C	C	C	C	C	C	C	C	C	C	C	C	C	T	C	C	H	T	C
JAX00483270	2	10717349	0	C	G	C	C	C	C	C	G	G	C	C	C	C	H	C	G	C	C	G	C	C	C	G	C	C	C	C	C	C	C	C	C	C	C	C	C	C	C	C	C	G	C	C	G	G	C
JAX00483273	2	10719020	1	T	C	T	T	T	T	T	T	C	T	T	T	T	H	T	T	T	T	C	T	T	T	T	T	T	T	T	T	T	T	T	T	T	T	T	T	T	T	T	T	T	T	T	H	T	T
JAX00483275	2	10721674	1	A	G	A	A	A	A	A	G	G	G	H	A	A	H	A	G	A	A	G	A	A	A	G	G	A	A	G	A	A	A	A	A	H	A	A	A	G	G	A	A	G	A	A	G	G	A
JAX00483276	2	10721713	1	T	C	T	T	T	T	T	C	C	C	H	T	T	H	T	C	T	T	C	T	T	T	C	C	T	T	C	T	T	T	T	T	H	T	T	T	C	C	T	T	C	T	T	C	C	T
JAX00091206	2	10742420	0	C	T	C	C	C	C	C	T	T	T	H	C	C	T	C	T	C	C	T	C	C	C	T	T	C	C	T	C	C	C	C	C	H	C	C	C	T	T	C	C	T	C	C	T	T	C
JAX00091207	2	10742449	0	A	G	A	A	A	A	A	G	A	G	H	A	A	A	A	G	A	A	A	A	A	A	G	G	A	A	G	A	A	A	A	A	H	A	A	A	G	G	A	A	G	A	A	H	G	A
JAX00091210	2	10786932	0	T	C	T	T	C	T	C	C	C	C	H	C	H	C	C	C	T	C	C	T	C	C	C	C	C	T	C	T	C	T	T	T	H	C	T	C	C	C	C	T	C	H	T	C	C	H
JAX00483279	2	10791706	0	C	T	C	C	T	C	T	C	C	C	C	T	H	H	T	C	C	T	C	C	T	T	C	C	T	C	C	C	T	C	C	C	C	T	C	T	C	C	T	C	C	H	C	C	C	H
JAX00483280	2	10791815	1	C	T	C	C	C	C	C	C	T	C	C	C	C	H	C	C	C	C	T	C	C	C	C	C	C	C	C	C	C	C	C	C	C	C	C	C	C	C	C	C	C	C	C	H	C	C
JAX00483281	2	10792189	1	A	C	A	A	C	A	C	A	A	A	A	C	H	H	C	A	A	C	A	A	C	C	A	A	C	A	A	A	C	A	A	A	A	C	A	C	A	A	C	A	A	H	A	A	A	H
JAX00483282	2	10792779	1	T	G	T	T	T	T	T	T	G	T	T	T	T	H	T	T	T	T	G	T	T	T	T	T	T	T	T	T	T	T	T	T	T	T	T	T	T	T	T	T	T	T	T	H	T	T
JAX00483283	2	10792887	1	A	G	A	A	A	A	A	A	G	A	A	A	A	H	A	A	A	A	G	A	A	A	A	A	A	A	A	A	A	A	A	A	A	A	A	A	A	A	A	A	A	A	A	H	A	A
JAX00483287	2	10800942	0	A	G	A	A	G	A	G	A	G	G	H	G	H	G	G	A	A	G	G	A	G	G	A	G	G	A	G	A	G	A	A	A	H	G	A	G	G	G	G	A	A	H	A	H	A	H
JAX00483288	2	10803637	1	C	T	C	C	T	C	T	T	C	T	H	T	H	H	T	T	C	T	C	C	T	T	T	T	T	C	T	C	T	C	C	C	H	T	C	T	T	T	T	C	T	H	C	H	T	H
JAX00483289	2	10804343	0	A	C	A	A	C	A	C	C	A	C	C	C	H	H	C	C	A	C	H	A	C	C	C	C	C	A	C	A	C	A	A	A	H	C	A	C	C	C	C	A	C	H	A	H	C	H
JAX00483290	2	10811182	1	C	T	C	C	T	C	T	C	C	T	H	T	H	H	T	C	C	T	C	C	T	T	C	T	T	C	T	C	T	C	C	C	H	T	C	T	T	T	T	C	C	H	C	C	C	H
JAX00483291	2	10812327	0	A	G	A	A	A	A	A	G	A	A	A	A	A	A	A	G	A	A	H	A	A	A	G	A	A	A	A	A	A	A	A	A	A	A	A	A	A	A	A	A	G	A	A	H	G	A
JAX00483292	2	10812600	0	C	T	C	C	T	C	T	T	C	T	H	T	H	H	T	T	C	T	H	C	T	T	T	T	T	C	T	C	T	C	C	C	H	T	C	T	T	T	T	C	T	H	C	H	T	H
JAX00483293	2	10812971	1	C	T	C	C	T	C	T	T	C	T	H	T	H	H	T	T	C	T	H	C	T	T	T	T	T	C	T	C	T	C	C	C	H	T	C	T	T	T	T	C	T	H	C	H	T	H
JAX00091212	2	10813165	0	A	T	A	A	T	A	T	T	A	T	H	T	H	H	T	T	A	T	H	A	T	T	T	T	T	A	T	A	T	A	A	A	H	T	A	T	T	T	T	A	T	H	A	H	T	H
JAX00483294	2	10813264	1	T	C	T	T	C	T	C	C	C	C	H	C	H	C	C	C	T	C	C	T	C	C	C	C	C	T	C	T	C	T	T	T	H	C	T	C	C	C	C	T	C	H	T	C	C	H
JAX00091213	2	10818962	0	A	G	A	A	G	A	G	A	A	G	G	G	H	H	G	A	A	G	A	A	G	G	A	G	G	A	G	A	G	A	A	A	H	G	A	G	G	G	G	A	A	H	A	A	A	H
JAX00483299	2	10847984	0	T	G	T	T	T	T	T	G	T	T	T	T	T	T	T	G	T	T	H	T	T	T	G	T	T	T	T	T	T	T	T	T	T	T	T	T	T	T	T	T	G	T	T	H	G	T
JAX00483303	2	10854775	0	C	T	C	C	C	C	C	T	C	C	C	C	C	C	C	T	C	C	H	C	C	C	T	C	C	C	C	C	C	C	C	C	C	C	C	C	C	C	C	C	T	C	C	H	T	C
JAX00091214	2	10855056	0	C	G	C	C	G	C	G	G	G	G	H	G	H	G	G	G	C	G	G	C	G	G	G	G	G	C	G	C	G	C	C	C	H	G	C	G	G	G	G	C	G	H	C	G	G	H
JAX00483304	2	10856607	0	G	A	G	G	G	G	G	G	A	G	G	G	G	H	G	G	G	G	H	G	G	G	G	G	G	G	G	G	G	G	G	G	G	G	G	G	G	G	G	G	G	G	G	H	G	G
JAX00091216	2	10862700	1	A	G	A	A	G	A	G	G	G	G	H	G	H	G	G	G	A	G	G	A	G	G	G	G	G	A	G	A	G	A	A	A	H	G	A	G	G	G	G	A	G	H	A	G	G	H
JAX00483305	2	10862850	1	T	C	T	T	T	T	T	T	C	T	T	T	T	H	T	T	T	T	H	T	T	T	T	T	T	T	T	T	T	T	T	T	T	T	T	T	T	T	T	T	T	T	T	H	T	T
JAX00483306	2	10862896	0	T	G	T	T	T	T	T	T	G	T	T	T	T	G	T	T	T	T	G	T	T	T	T	T	T	T	T	T	T	T	T	T	T	T	T	T	T	T	T	T	T	T	T	H	T	T
JAX00091217	2	10906158	1	T	A	T	T	A	T	A	A	A	A	H	A	H	A	A	A	T	A	A	T	A	A	A	A	A	T	A	T	A	T	T	T	H	A	T	A	A	A	A	T	A	H	T	A	A	H
JAX00091218	2	10906542	1	A	T	A	A	T	A	T	T	T	T	H	T	H	T	T	T	A	T	T	A	T	T	T	T	T	A	T	A	T	A	A	A	H	T	A	T	T	T	T	A	T	H	A	T	T	H
JAX00483314	2	10924628	0	A	G	A	A	G	A	G	G	A	A	A	H	A	H	G	G	A	G	H	A	G	H	G	A	G	A	A	A	G	A	A	A	A	G	A	G	A	A	G	A	G	A	A	H	G	A
JAX00483315	2	10924738	0	C	T	C	C	C	C	C	C	T	C	C	C	C	H	C	C	C	C	C	C	C	C	C	C	C	C	C	C	C	C	C	C	C	C	C	C	C	C	C	C	C	C	C	C	C	C
JAX00483316	2	10925310	0	C	T	C	C	T	C	T	C	C	C	C	T	C	H	T	C	C	T	C	C	T	T	C	C	T	C	C	C	T	C	C	C	C	T	C	T	C	C	T	C	C	C	C	C	C	C
JAX00483317	2	10929379	0	G	A	G	G	G	G	G	A	A	G	G	G	G	H	G	A	G	G	A	G	G	G	A	G	G	G	G	G	G	G	G	G	G	G	G	G	G	G	G	G	A	G	G	A	A	G
JAX00483318	2	10929627	0	G	C	G	G	C	G	C	C	C	G	G	C	H	C	H	C	G	C	H	G	C	C	C	G	C	G	G	G	C	G	G	G	G	C	G	C	G	G	C	G	C	H	G	C	H	H
JAX00483319	2	10929827	1	C	G	C	C	G	C	G	G	G	C	C	G	C	G	G	G	C	G	G	C	G	G	G	C	G	C	C	C	G	C	C	C	C	G	C	G	C	C	G	C	G	H	C	G	G	H
JAX00091221	2	10950324	1	G	C	G	G	C	G	C	C	C	G	G	C	G	C	C	C	G	C	C	G	C	C	C	G	C	G	G	G	C	G	G	G	G	C	G	C	G	G	C	G	C	H	G	C	C	H
JAX00091222	2	10952923	1	G	C	G	G	C	G	C	C	C	G	G	C	G	C	C	C	G	C	C	G	C	C	C	G	C	G	G	G	C	G	G	G	G	C	G	C	G	G	C	G	C	H	G	C	C	H
JAX00091223	2	10961195	1	G	C	G	G	C	G	C	G	G	G	G	C	G	H	C	G	G	C	G	G	C	C	G	G	C	G	G	G	C	G	G	G	G	C	G	C	G	G	C	G	G	H	G	G	G	H
JAX00091224	2	10961721	1	G	A	G	G	A	G	A	G	G	G	G	A	G	H	A	G	G	A	G	G	A	A	G	G	A	G	G	G	A	G	G	G	G	A	G	A	G	G	A	G	G	H	G	G	G	H
JAX00091225	2	10962073	0	A	G	A	A	G	A	G	G	G	A	A	G	A	G	G	G	A	G	G	A	G	G	G	A	G	A	A	A	G	A	A	A	A	G	A	G	A	A	G	A	G	H	A	G	G	H
JAX00483320	2	10983941	0	A	C	A	A	A	A	A	C	A	A	A	A	A	A	A	C	A	A	H	A	A	A	C	A	A	A	A	A	A	A	A	A	A	A	A	A	A	A	A	A	C	A	A	A	C	A
JAX00483322	2	10995534	0	G	A	G	G	G	G	G	A	G	G	G	G	G	G	G	A	G	G	H	G	G	G	A	G	G	G	G	G	G	G	G	G	G	G	G	G	G	G	G	G	A	G	G	H	A	G
JAX00215581	2	11001640	0	A	G	A	A	A	A	A	G	G	A	A	A	A	H	A	G	A	A	G	A	A	A	G	A	A	A	A	A	A	A	A	A	A	A	A	A	A	A	A	A	G	A	A	G	G	A
JAX00483323	2	11011840	0	T	C	T	T	T	T	T	C	T	T	T	T	T	T	T	C	T	T	C	T	T	T	C	T	T	T	T	T	T	T	T	T	T	T	T	T	T	T	T	T	C	T	T	H	C	T
JAX00483324	2	11011962	0	G	C	G	G	G	G	G	G	C	G	G	G	G	H	G	G	G	G	C	G	G	G	G	G	G	G	G	G	G	G	G	G	G	G	G	G	G	G	G	G	G	G	G	C	G	G
JAX00483325	2	11012810	0	A	C	A	A	A	A	A	A	C	A	A	A	A	H	A	A	A	A	C	A	A	A	A	A	A	A	A	A	A	A	A	A	A	A	A	A	A	A	A	A	A	A	A	C	A	A
JAX00483328	2	11014141	0	T	C	T	T	T	T	T	C	C	C	H	T	T	H	T	C	T	T	C	T	T	T	C	C	T	T	C	T	T	T	T	T	H	T	T	T	C	C	T	T	C	T	T	C	C	T
JAX00215582	2	11033661	0	A	G	A	A	A	A	A	G	G	A	A	A	A	H	A	G	A	A	G	A	A	A	G	A	A	A	A	A	A	A	A	A	A	A	A	A	A	A	A	A	G	A	A	G	G	A
JAX00091228	2	11035249	0	C	T	C	C	T	C	C	C	C	C	C	C	C	T	T	C	C	T	C	C	C	T	C	C	H	C	C	C	C	C	C	C	C	C	C	C	C	C	H	C	C	H	C	C	C	C
JAX00483329	2	11049313	1	G	A	G	G	G	G	G	G	G	A	H	G	G	G	G	G	G	G	G	G	G	G	G	A	G	G	A	G	G	G	G	G	H	G	G	G	A	A	G	G	G	G	G	G	G	G
JAX00483330	2	11051115	1	C	T	C	C	C	C	C	C	T	C	C	C	C	H	C	C	C	C	T	C	C	C	C	C	C	C	C	C	C	C	C	C	C	C	C	C	C	C	C	C	C	C	C	H	C	C
JAX00091229	2	11062904	1	T	A	T	T	T	T	T	T	A	T	T	T	T	H	T	T	T	T	A	T	T	T	T	T	T	T	T	T	T	T	T	T	T	T	T	T	T	T	T	T	T	T	T	H	T	T
JAX00091231	2	11066346	0	T	C	T	T	T	T	T	C	C	C	T	T	T	H	T	C	T	T	C	T	T	T	C	C	T	T	C	T	T	T	T	T	H	T	T	T	C	C	T	T	C	T	T	C	C	T
JAX00483337	2	11080443	1	C	T	C	C	C	C	C	T	C	T	H	C	C	C	C	T	C	C	H	C	C	C	T	T	C	C	T	C	C	C	C	C	H	C	C	C	T	T	C	C	T	C	C	H	T	C
JAX00483338	2	11081991	1	T	C	T	T	T	T	T	C	T	C	H	T	T	T	T	C	T	T	H	T	T	T	C	C	T	T	C	T	T	T	T	T	H	T	T	T	C	C	T	T	C	T	T	H	C	T
JAX00483339	2	11083687	1	A	G	A	A	A	A	A	G	G	A	A	A	A	H	A	G	A	A	G	A	A	A	G	A	A	A	A	A	A	A	A	A	A	A	A	A	A	A	A	A	G	A	A	G	G	A
JAX00483340	2	11083972	0	T	G	T	T	T	T	T	T	G	T	T	T	T	H	T	T	T	T	H	T	T	T	T	T	T	T	T	T	T	T	T	T	T	T	T	T	T	T	T	T	T	T	T	H	T	T
JAX00483341	2	11084213	1	A	G	A	A	A	A	A	G	G	A	A	A	A	H	A	G	A	A	G	A	A	A	G	A	A	A	A	A	A	A	A	A	A	A	A	A	A	A	A	A	G	A	A	G	G	A
JAX00091232	2	11093575	0	A	C	A	A	A	A	A	C	A	A	A	A	A	A	A	C	A	A	H	A	A	A	C	A	A	A	A	A	A	A	A	A	A	A	A	A	A	A	A	A	C	A	A	H	C	A
JAX00483345	2	11123990	1	G	A	G	G	G	G	G	A	G	G	G	G	G	G	G	A	G	G	H	G	G	G	A	G	G	G	G	G	G	G	G	G	G	G	G	G	G	G	G	G	A	G	G	H	A	G
JAX00483346	2	11125787	1	G	C	G	G	G	G	G	G	C	G	G	G	G	H	G	G	G	G	H	G	G	G	G	G	G	G	G	G	G	G	G	G	G	G	G	G	G	G	G	G	G	G	G	H	G	G
JAX00483347	2	11142365	1	G	A	G	G	G	G	G	G	A	A	H	G	G	H	G	G	G	G	H	G	G	G	G	A	G	G	A	G	G	G	G	G	H	G	G	G	A	A	G	G	G	G	G	H	G	G
JAX00483348	2	11143225	1	C	G	C	C	C	C	C	G	G	G	H	C	C	H	C	G	C	C	G	C	C	C	G	G	C	C	G	C	C	C	C	C	H	C	C	C	G	G	C	C	G	C	C	G	G	C
JAX00091236	2	11154664	1	A	C	A	A	A	A	A	A	C	A	A	A	A	H	A	A	A	A	H	A	A	A	A	A	A	A	A	A	A	A	A	A	A	A	A	A	A	A	A	A	A	A	A	H	A	A
JAX00091237	2	11155149	1	C	T	C	C	C	C	C	C	T	C	C	C	C	H	C	C	C	C	H	C	C	C	C	C	C	C	C	C	C	C	C	C	C	C	C	C	C	C	C	C	C	C	C	H	C	C
JAX00483350	2	11174333	0	T	C	T	T	T	T	T	C	C	T	T	T	T	H	T	C	T	T	C	T	T	T	C	T	T	T	T	T	T	T	T	T	T	T	T	T	T	T	T	T	C	T	T	C	C	T
JAX00483351	2	11174429	1	T	C	T	T	T	T	T	C	C	T	T	T	T	H	T	C	T	T	C	T	T	T	C	T	T	T	T	T	T	T	T	T	T	T	T	T	T	T	T	T	C	T	T	C	C	T
JAX00483352	2	11175258	1	T	C	T	T	T	T	T	C	C	T	T	T	T	H	T	C	T	T	C	T	T	T	C	T	T	T	T	T	T	T	T	T	T	T	T	T	T	T	T	T	C	T	T	C	C	T
JAX00483353	2	11175560	0	A	G	A	A	A	A	A	G	A	A	A	A	A	A	A	G	A	A	H	A	A	A	G	A	A	A	A	A	A	A	A	A	A	A	A	A	A	A	A	A	G	A	A	H	G	A
JAX00483355	2	11175799	1	A	G	A	A	A	A	A	G	A	A	A	A	A	A	A	G	A	A	H	A	A	A	G	A	A	A	A	A	A	A	A	A	A	A	A	A	A	A	A	A	G	A	A	H	G	A
JAX00483356	2	11176225	0	C	T	C	C	C	C	C	C	T	C	C	C	C	T	C	C	C	C	H	C	C	C	C	C	C	C	C	C	C	C	C	C	C	C	C	C	C	C	C	C	C	C	C	H	C	C
JAX00091238	2	11178309	1	T	C	T	T	T	T	T	C	C	T	T	T	T	H	T	C	T	T	C	T	T	T	C	T	T	T	T	T	T	T	T	T	T	T	T	T	T	T	T	T	C	T	T	C	C	T
JAX00091239	2	11178765	1	C	T	C	C	C	C	C	C	T	C	C	C	C	H	C	C	C	C	H	C	C	C	C	C	C	C	C	C	C	C	C	C	C	C	C	C	C	C	C	C	C	C	C	H	C	C
JAX00091240	2	11178948	1	C	T	C	C	C	C	C	C	T	C	C	C	C	H	C	C	C	C	H	C	C	C	C	C	C	C	C	C	C	C	C	C	C	C	C	C	C	C	C	C	C	C	C	H	C	C
JAX00215583	2	11185638	0	T	G	T	T	T	T	T	T	G	T	T	T	T	H	T	T	T	T	H	T	T	T	T	T	T	T	T	T	T	T	T	T	T	T	T	T	T	T	T	T	T	T	T	H	T	T
JAX00483357	2	11185828	0	C	T	C	C	C	C	C	T	T	T	H	C	C	H	C	T	C	C	T	C	C	C	T	T	C	C	T	C	C	C	C	C	T	C	C	C	T	T	C	C	T	C	C	T	T	C
JAX00483358	2	11194723	0	C	T	C	C	C	C	C	T	C	C	C	C	C	C	C	T	C	C	H	C	C	C	T	C	C	C	C	C	C	C	C	C	C	C	C	C	C	C	C	C	T	C	C	C	T	C
JAX00091242	2	11216241	0	A	T	A	A	A	A	A	T	T	A	A	A	A	H	A	T	A	A	T	A	A	A	T	A	A	A	A	A	A	A	A	A	A	A	A	A	A	A	A	A	T	A	A	T	T	A
JAX00091243	2	11216885	0	C	T	C	C	C	C	C	T	T	C	C	C	C	H	C	T	C	C	T	C	C	C	T	C	C	C	C	C	C	C	C	C	C	C	C	C	C	C	C	C	T	C	C	T	T	C
JAX00215586	2	11217626	0	A	G	A	A	A	A	A	G	G	A	A	A	A	H	A	G	A	A	H	A	A	A	G	A	A	A	A	A	A	A	A	A	A	A	A	A	A	A	A	A	G	A	A	G	G	A
JAX00483360	2	11229875	0	G	A	G	G	G	G	G	G	A	G	G	G	G	H	G	G	G	G	H	G	G	G	G	G	G	G	G	G	G	G	G	G	G	G	G	G	G	G	G	G	G	G	G	H	G	G
JAX00483362	2	11235469	1	G	C	G	G	G	G	G	C	G	G	G	G	G	G	G	C	G	G	H	G	G	G	C	G	G	G	G	G	G	G	G	G	G	G	G	G	G	G	G	G	C	G	G	H	C	G
JAX00091244	2	11278365	1	A	G	A	A	A	A	A	G	G	A	A	A	A	H	A	G	A	A	G	A	A	A	G	A	A	A	A	A	A	A	A	A	A	A	A	A	A	A	A	A	G	A	A	G	G	A
JAX00091245	2	11278896	1	G	C	G	G	G	G	G	G	C	G	G	G	G	H	G	G	G	G	H	G	G	G	G	G	G	G	G	G	G	G	G	G	G	G	G	G	G	G	G	G	G	G	G	H	G	G
JAX00483364	2	11278933	0	A	G	A	A	A	A	A	A	G	A	A	A	A	H	A	A	A	A	H	A	A	A	A	A	A	A	A	A	A	A	A	A	A	A	A	A	A	A	A	A	A	A	A	H	A	A
JAX00091246	2	11279155	1	G	T	G	G	G	G	G	G	T	G	G	G	G	H	G	G	G	G	H	G	G	G	G	G	G	G	G	G	G	G	G	G	G	G	G	G	G	G	G	G	G	G	G	H	G	G
JAX00483365	2	11279286	1	A	G	A	A	A	A	A	G	G	A	A	A	A	H	A	G	A	A	G	A	A	A	G	A	A	A	A	A	A	A	A	A	A	A	A	A	A	A	A	A	G	A	A	G	G	A
JAX00483367	2	11308875	1	G	A	G	G	G	G	G	A	G	G	G	G	G	G	G	A	G	G	H	G	G	G	A	G	G	G	G	G	G	G	G	G	G	G	G	G	G	G	G	G	A	G	G	H	A	G
JAX00091248	2	11309915	0	A	T	A	A	A	A	A	A	T	A	A	A	A	H	A	A	A	A	H	A	A	A	A	A	A	A	A	A	A	A	A	A	A	A	A	A	A	A	A	A	A	A	A	H	A	A
JAX00091249	2	11309996	1	G	A	G	G	G	G	G	G	A	G	G	G	G	H	G	G	G	G	H	G	G	G	G	G	G	G	G	G	G	G	G	G	G	G	G	G	G	G	G	G	G	G	G	H	G	G
JAX00483368	2	11317192	1	G	A	G	G	G	G	G	A	A	G	G	G	G	H	G	A	G	G	A	G	G	G	A	G	G	G	G	G	G	G	G	G	G	G	G	G	G	G	G	G	A	G	G	A	A	G
JAX00215589	2	11324983	1	A	T	A	A	A	A	A	A	T	A	A	A	A	H	A	A	A	A	H	A	A	A	A	A	A	A	A	A	A	A	A	A	A	A	A	A	A	A	A	A	A	A	A	H	A	A
JAX00091250	2	11344217	1	C	T	C	C	C	C	C	T	T	C	C	C	C	H	C	T	C	C	T	C	C	C	T	C	C	C	C	C	C	C	C	C	C	C	C	C	C	C	C	C	T	C	C	T	T	C
JAX00091251	2	11345302	1	T	C	T	T	T	T	T	T	T	C	H	T	T	T	T	T	T	T	T	T	T	T	T	C	T	T	C	T	T	T	T	T	H	T	T	T	C	C	T	T	T	T	T	T	T	T
JAX00091252	2	11345826	0	A	G	A	A	A	A	A	A	G	A	A	A	A	H	A	A	A	A	H	A	A	A	A	A	A	A	A	A	A	A	A	A	A	A	A	A	A	A	A	A	A	A	A	H	A	A
JAX00483370	2	11347165	1	A	G	A	A	A	A	A	G	G	A	A	A	A	H	A	G	A	A	G	A	A	A	G	A	A	A	A	A	A	A	A	A	A	A	A	A	A	A	A	A	G	A	A	G	G	A
JAX00483375	2	11358705	0	T	C	T	T	T	T	T	C	T	T	T	T	T	T	T	C	T	T	H	T	T	T	C	T	T	T	T	T	T	T	T	T	T	T	T	T	T	T	T	T	C	T	T	H	C	T
JAX00091253	2	11370241	0	G	C	G	G	G	G	G	C	G	C	H	G	G	G	G	H	G	G	H	G	G	G	C	C	G	G	C	G	G	G	G	G	H	G	G	G	C	C	G	G	C	G	G	H	C	G
JAX00483377	2	11389392	0	G	A	G	G	G	G	G	G	A	G	G	G	G	G	G	G	G	G	H	G	G	G	G	G	G	G	G	G	G	G	G	G	G	G	G	G	G	G	G	G	G	G	G	H	G	G
JAX00483378	2	11389861	1	G	C	G	G	G	G	G	G	C	G	G	G	G	H	G	G	G	G	H	G	G	G	G	G	G	G	G	G	G	G	G	G	G	G	G	G	G	G	G	G	G	G	G	H	G	G
JAX00483379	2	11393261	0	C	T	C	C	C	C	C	T	C	C	C	C	C	C	C	T	C	C	H	C	C	C	T	C	C	C	C	C	C	C	C	C	C	C	C	C	C	C	C	C	T	C	C	H	T	C
JAX00483382	2	11399944	0	C	A	C	C	C	C	C	A	A	A	H	C	C	H	C	A	C	C	A	C	C	C	A	A	C	C	A	C	C	C	C	C	H	C	C	C	A	A	C	C	A	C	C	A	A	C
JAX00483383	2	11400055	0	C	T	C	C	C	C	C	T	C	T	H	C	C	C	C	T	C	C	H	C	C	C	T	T	C	C	T	C	C	C	C	C	H	C	C	C	T	T	C	C	T	C	C	H	T	C
JAX00483384	2	11402798	0	C	T	C	C	C	C	C	T	C	T	H	C	C	C	C	T	C	C	H	C	C	C	T	T	C	C	T	C	C	C	C	C	H	C	C	C	T	T	C	C	T	C	C	H	T	C
JAX00483385	2	11402933	1	G	A	G	G	G	G	G	G	G	A	H	G	G	G	G	G	G	G	G	G	G	G	G	A	G	G	A	G	G	G	G	G	H	G	G	G	A	A	G	G	G	G	G	G	G	G
JAX00483391	2	11408281	0	C	T	C	C	C	C	C	T	T	T	H	C	C	H	C	T	C	C	T	C	C	C	T	T	C	C	T	C	C	C	C	C	H	C	C	C	T	T	C	C	T	C	C	T	T	C
JAX00091258	2	11421579	1	T	A	T	T	T	T	T	T	A	T	T	T	T	H	T	T	T	T	H	T	T	T	T	T	T	T	T	T	T	T	T	T	T	T	T	T	T	T	T	T	T	T	T	H	T	T
JAX00483394	2	11432792	1	T	A	T	T	T	T	T	A	A	T	T	T	T	H	T	A	T	T	A	T	T	T	A	T	T	T	T	T	T	T	T	T	T	T	T	T	T	T	T	T	A	T	T	A	A	T
JAX00483395	2	11437156	1	C	G	C	C	C	C	C	G	G	G	H	C	C	H	C	G	C	C	G	C	C	C	G	G	C	C	G	C	C	C	C	C	H	C	C	C	G	G	C	C	G	C	C	G	G	C
JAX00483398	2	11463667	1	G	A	G	G	G	G	G	G	A	G	G	G	G	H	G	G	G	G	H	G	G	G	G	G	G	G	G	G	G	G	G	G	G	G	G	G	G	G	G	G	G	G	G	H	G	G
JAX00091261	2	11474812	1	C	T	C	C	C	C	C	T	T	C	C	C	C	H	C	T	C	C	T	C	C	C	T	C	C	C	C	C	C	C	C	C	C	C	C	C	C	C	C	C	T	C	C	T	T	C
JAX00483403	2	11482007	1	G	A	G	G	G	G	G	A	G	G	G	G	G	G	G	A	G	G	H	G	G	G	A	G	G	G	G	G	G	G	G	G	G	G	G	G	G	G	G	G	A	G	G	H	A	G
JAX00091262	2	11496238	0	G	A	G	G	G	G	G	A	A	G	G	G	G	H	G	A	G	G	A	G	G	G	A	G	G	G	G	G	G	G	G	G	G	G	G	G	G	G	G	G	A	G	G	A	A	G
JAX00091264	2	11503619	1	G	A	G	G	G	G	G	A	A	G	G	G	G	H	G	A	G	G	A	G	G	G	A	G	G	G	G	G	G	G	G	G	G	G	G	G	G	G	G	G	A	G	G	A	A	G
JAX00483406	2	11506354	1	T	C	T	T	T	T	T	T	C	T	T	T	T	H	T	T	T	T	H	T	T	T	T	T	T	T	T	T	T	T	T	T	T	T	T	T	T	T	T	T	T	T	T	H	T	T
JAX00483407	2	11514415	1	A	C	A	A	A	A	A	C	C	A	A	A	A	H	A	C	A	A	C	A	A	A	C	A	A	A	A	A	A	A	A	A	A	A	A	A	A	A	A	A	C	A	A	C	C	A
JAX00483408	2	11514738	1	C	T	C	C	C	C	C	C	T	C	C	C	C	H	C	C	C	C	H	C	C	C	C	C	C	C	C	C	C	C	C	C	C	C	C	C	C	C	C	C	C	C	C	H	C	C
JAX00483409	2	11516112	0	A	C	A	A	A	A	A	C	C	A	A	A	A	A	A	C	A	A	C	A	A	A	C	A	A	A	A	A	A	A	A	A	A	A	A	A	A	A	A	A	C	A	A	C	C	A
JAX00091265	2	11536402	1	A	G	A	A	A	A	A	G	G	G	H	A	A	H	A	G	A	A	G	A	A	A	G	G	A	A	G	A	A	A	A	A	H	A	A	A	G	G	A	A	G	A	A	G	G	A
JAX00091267	2	11538782	1	A	G	A	A	A	A	A	G	G	A	A	A	A	H	A	G	A	A	G	A	A	A	G	A	A	A	A	A	A	A	A	A	A	A	A	A	A	A	A	A	G	A	A	G	G	A
JAX00483411	2	11555541	0	C	T	C	C	C	C	C	T	C	C	C	C	C	C	C	T	C	C	H	C	C	C	T	C	C	C	C	C	C	C	C	C	C	C	C	C	C	C	C	C	T	C	C	H	T	C
JAX00483414	2	11565242	0	C	A	C	C	C	C	C	C	A	C	C	C	C	H	C	C	C	C	H	C	C	C	C	C	C	C	C	C	C	C	C	C	C	C	C	C	C	C	C	C	C	C	C	H	C	C
JAX00215594	2	11589306	0	A	T	A	A	A	A	A	A	T	A	A	A	A	H	A	A	A	A	H	A	A	A	A	A	A	A	A	A	A	A	A	A	A	A	A	A	A	A	A	A	A	A	A	H	A	A
JAX00483416	2	11593327	0	C	T	C	C	C	C	C	C	C	T	H	C	C	C	C	C	C	C	C	C	C	C	C	T	C	C	T	C	C	C	C	C	H	C	C	C	T	T	C	C	C	C	C	C	C	C
JAX00483417	2	11594870	0	C	T	C	C	C	C	C	C	C	T	H	C	C	C	C	C	C	C	C	C	C	C	C	T	C	C	T	C	C	C	C	C	H	C	C	C	T	T	C	C	C	C	C	C	C	C
JAX00215595	2	11597553	1	G	A	G	G	G	G	G	G	A	G	G	G	G	H	G	G	G	G	H	G	G	G	G	G	G	G	G	G	G	G	G	G	G	G	G	G	G	G	G	G	G	G	G	H	G	G
JAX00091269	2	11598570	1	G	A	G	G	G	G	G	A	A	G	G	G	G	H	G	A	G	G	A	G	G	G	A	G	G	G	G	G	G	G	G	G	G	G	G	G	G	G	G	G	A	G	G	A	A	G
JAX00483420	2	11599745	1	A	G	A	A	A	A	A	G	A	A	A	A	A	A	A	G	A	A	H	A	A	A	G	A	A	A	A	A	A	A	A	A	A	A	A	A	A	A	A	A	G	A	A	H	G	A
JAX00483421	2	11599868	0	C	T	C	C	C	C	C	C	T	C	C	C	C	C	C	C	C	C	H	C	C	C	C	C	C	C	C	C	C	C	C	C	C	C	C	C	C	C	C	C	C	C	C	H	C	C
JAX00483422	2	11604984	1	T	C	T	T	T	T	T	C	C	C	H	T	T	H	T	C	T	T	C	T	T	T	C	C	T	T	C	T	T	T	T	T	H	T	T	T	C	C	T	T	C	T	T	C	C	T
JAX00483424	2	11611404	0	C	T	C	C	C	C	C	C	T	T	H	C	C	C	C	C	C	C	C	C	C	C	C	T	C	C	T	C	C	C	C	C	H	C	C	C	T	T	C	C	C	C	C	H	C	C
JAX00483425	2	11611419	0	A	G	A	A	G	A	A	A	A	A	A	A	A	H	G	A	A	G	H	A	A	G	A	A	H	A	A	A	A	A	A	A	A	A	A	A	A	A	H	A	A	H	A	A	A	A
JAX00483426	2	11611663	1	C	G	C	C	C	C	C	C	G	G	H	C	C	H	C	C	C	C	H	C	C	C	C	G	C	C	G	C	C	C	C	C	H	C	C	C	G	G	C	C	C	C	C	H	C	C
JAX00483427	2	11623244	0	C	T	C	C	C	C	C	C	T	C	C	C	C	H	C	C	C	C	H	C	C	C	C	C	C	C	C	C	C	C	C	C	C	C	C	C	C	C	C	C	C	C	C	H	C	C
JAX00483428	2	11624754	1	A	G	A	A	A	A	A	G	G	A	A	A	A	H	A	G	A	A	G	A	A	A	G	A	A	A	A	A	A	A	A	A	A	A	A	A	A	A	A	A	G	A	A	G	G	A
JAX00215597	2	11625954	1	T	C	T	T	T	T	T	C	C	T	T	T	T	H	T	C	T	T	C	T	T	T	C	T	T	T	T	T	T	T	T	T	T	T	T	T	T	T	T	T	C	T	T	C	C	T
JAX00483430	2	11630450	0	G	A	G	G	G	G	G	G	A	G	G	G	G	H	G	G	G	G	G	G	G	G	G	G	G	G	G	G	G	G	G	G	G	G	G	G	G	G	G	G	G	G	G	H	G	G
JAX00483431	2	11636674	0	G	A	G	G	G	G	G	A	G	A	H	G	G	G	G	A	G	G	H	G	G	G	A	A	G	G	A	G	G	G	G	G	H	G	G	G	A	A	G	G	A	G	G	H	A	G
JAX00483432	2	11638427	0	C	T	C	C	C	C	C	T	C	T	H	C	C	C	C	T	C	C	T	C	C	C	T	T	C	C	T	C	C	C	C	C	H	C	C	C	T	T	C	C	T	C	C	H	T	C
JAX00483433	2	11639954	0	T	C	T	T	T	T	T	C	C	C	H	T	T	H	T	C	T	T	C	T	T	T	C	C	T	T	C	T	T	T	T	T	H	T	T	T	C	C	T	T	C	T	T	C	C	T
JAX00091274	2	11651208	0	G	A	G	G	G	G	G	A	A	G	G	G	G	G	G	A	G	G	A	G	G	G	A	G	G	G	G	G	G	G	G	G	G	G	G	G	G	G	G	G	A	G	G	A	A	G
JAX00091276	2	11660932	1	A	C	A	A	A	A	A	A	A	C	H	A	A	A	A	A	A	A	A	A	A	A	A	C	A	A	C	A	A	A	A	A	H	A	A	A	C	C	A	A	A	A	A	A	A	A
JAX00483435	2	11665102	0	C	T	C	C	C	C	C	C	C	T	H	C	C	C	C	C	C	C	C	C	C	C	C	T	C	C	T	C	C	C	C	C	H	C	C	C	T	T	C	C	C	C	C	C	C	C
JAX00483436	2	11665283	0	G	T	G	G	G	G	G	T	G	G	G	G	G	G	G	T	G	G	H	G	G	G	T	G	G	G	G	G	G	G	G	G	G	G	G	G	G	G	G	G	T	G	G	H	T	G
JAX00483437	2	11679632	0	C	A	C	C	C	C	C	A	A	C	C	C	C	H	C	A	C	C	A	C	C	C	A	C	C	C	C	C	C	C	C	C	C	C	C	C	C	C	C	C	A	C	C	A	A	C
JAX00483439	2	11682991	1	A	C	A	A	A	C	A	C	C	C	H	A	A	H	A	C	A	A	C	A	A	A	C	C	A	A	C	A	A	C	A	A	H	A	A	A	C	C	A	A	C	H	C	C	C	A
JAX00483441	2	11693841	0	A	G	A	A	A	A	A	A	G	A	A	A	A	H	A	A	A	A	H	A	A	A	A	A	A	A	A	A	A	A	A	A	A	A	A	A	A	A	A	A	A	A	A	H	A	A
JAX00483442	2	11698677	1	T	C	T	T	T	T	T	C	C	C	H	T	T	H	T	C	T	T	C	T	T	T	C	C	T	T	C	T	T	T	T	T	H	T	T	T	C	C	T	T	C	T	T	C	C	T
JAX00483443	2	11701337	1	G	A	G	G	G	G	G	A	G	G	G	G	G	G	G	A	G	G	H	G	G	G	A	G	G	G	G	G	G	G	G	G	G	G	G	G	G	G	G	G	A	G	G	H	A	G
JAX00091278	2	11701566	1	T	C	T	T	T	C	T	C	C	C	H	T	T	H	T	C	T	T	C	T	T	T	C	C	T	T	C	T	T	C	T	T	H	T	T	T	C	C	T	T	C	H	C	C	C	T
JAX00483445	2	11702206	0	G	A	G	G	G	G	G	G	G	A	H	G	G	G	G	G	G	G	G	G	G	G	G	A	G	G	A	G	G	G	G	G	H	G	G	G	A	A	G	G	G	G	G	G	G	G
JAX00483447	2	11705716	0	C	T	C	C	C	C	C	T	C	C	C	C	C	C	C	T	C	C	C	C	C	C	T	C	C	C	C	C	C	C	C	C	C	C	C	C	C	C	C	C	T	C	C	H	T	C
JAX00483450	2	11708047	0	C	T	C	C	C	C	C	C	T	C	C	C	C	H	C	C	C	C	H	C	C	C	C	C	C	C	C	C	C	C	C	C	C	C	C	C	C	C	C	C	C	C	C	H	C	C
JAX00483451	2	11708779	1	T	C	T	T	T	C	T	C	C	C	H	T	T	H	T	C	T	T	C	T	T	T	C	C	T	T	C	T	T	C	T	T	H	T	T	T	C	C	T	T	C	H	C	C	C	T
JAX00483452	2	11708859	0	T	A	T	T	T	T	T	T	A	T	T	T	T	H	T	T	T	T	H	T	T	T	T	T	T	T	T	T	T	T	T	T	T	T	T	T	T	T	T	T	T	T	T	H	H	T
JAX00091283	2	11787366	0	T	C	T	T	T	T	T	C	C	T	T	T	T	H	T	C	T	T	C	T	T	T	C	T	T	T	T	T	T	T	T	T	T	T	T	T	T	T	T	T	C	T	T	C	C	T
JAX00483457	2	11787586	0	G	A	G	G	G	G	G	A	A	G	G	G	G	H	G	A	G	G	A	G	G	G	A	G	G	G	G	G	G	G	G	G	G	G	G	G	G	G	G	G	A	G	G	A	A	G
JAX00483463	2	11838546	0	T	C	T	T	T	C	T	C	C	T	T	T	T	H	T	C	T	T	C	C	T	T	C	T	T	T	T	T	T	C	T	T	T	T	T	T	T	T	T	T	C	H	C	C	C	T
JAX00483464	2	11839284	0	G	A	G	G	G	A	G	A	A	G	G	G	G	H	G	A	G	G	A	A	G	G	A	G	G	G	G	G	G	A	G	G	G	G	G	G	G	G	G	G	A	H	A	A	A	G
JAX00483465	2	11839381	0	T	C	T	T	T	C	T	C	C	T	T	T	T	H	T	C	T	T	C	C	T	T	C	T	T	T	T	T	T	C	T	T	T	T	T	T	T	T	T	T	C	H	C	C	C	T
JAX00091289	2	11867395	1	C	T	C	C	C	C	C	C	C	T	H	C	C	C	C	C	C	C	C	C	C	C	C	T	C	C	T	C	C	C	C	C	H	C	C	C	T	T	C	C	C	C	C	C	C	C
JAX00483466	2	11887561	1	G	A	G	G	G	G	G	G	A	G	G	G	G	H	G	G	G	G	H	A	G	G	G	G	G	G	G	G	G	G	G	G	G	G	G	G	G	G	G	G	G	G	G	H	G	G
JAX00483467	2	11887756	1	G	T	G	G	G	G	G	G	T	G	G	G	G	H	G	G	G	G	H	T	G	G	G	G	G	G	G	G	G	G	G	G	G	G	G	G	G	G	G	G	G	G	G	H	G	G
JAX00483468	2	11887778	0	A	T	A	A	A	T	A	A	A	T	H	A	A	A	A	A	A	A	A	A	A	A	A	T	A	A	T	A	A	T	A	A	H	A	A	A	T	T	A	A	A	H	T	A	A	A
JAX00483469	2	11887798	0	G	A	G	G	G	A	G	A	G	A	H	G	G	G	G	A	G	G	H	G	G	G	A	A	G	G	A	G	G	A	G	G	H	G	G	G	A	A	G	G	A	H	A	H	A	G
JAX00483470	2	11887851	1	C	T	C	C	C	T	C	T	C	T	H	C	C	C	C	T	C	C	H	C	C	C	T	T	C	C	T	C	C	T	C	C	H	C	C	C	T	T	C	C	T	H	T	H	T	C
JAX00483473	2	11891456	0	C	T	C	C	C	C	C	T	C	C	C	C	C	C	C	T	C	C	H	C	C	C	T	C	C	C	C	C	C	C	C	C	C	C	C	C	C	C	C	C	T	C	C	H	T	C
JAX00091293	2	11891516	0	C	T	C	C	C	T	C	C	C	T	H	C	C	C	C	C	C	C	C	C	C	C	C	T	C	C	T	C	C	T	C	C	H	C	C	C	T	T	C	C	C	H	T	C	C	C
JAX00483475	2	11928090	0	C	T	C	C	C	T	C	C	C	C	C	C	C	C	C	C	C	C	C	C	C	C	C	C	C	C	C	C	C	T	C	C	C	C	C	C	C	C	C	C	C	H	T	C	C	C
JAX00483476	2	11929757	0	T	C	T	T	C	T	T	T	C	T	T	T	T	C	C	T	T	C	H	C	T	C	T	T	H	T	T	T	T	T	T	T	T	T	T	T	T	T	H	T	T	H	T	H	T	H
JAX00483477	2	11934381	1	T	C	T	T	C	T	T	T	T	T	T	T	T	H	C	T	T	C	T	T	T	C	T	T	H	T	T	T	T	T	T	T	T	T	T	T	T	T	H	T	T	H	T	T	T	H
JAX00483478	2	11934494	0	G	A	G	G	G	A	G	G	G	G	G	G	G	G	G	G	G	G	G	G	G	G	G	G	G	G	G	G	G	A	G	G	G	G	G	G	G	G	G	G	G	H	A	G	G	G
JAX00483479	2	11934709	0	T	A	T	T	A	A	T	A	T	T	T	T	T	H	A	A	T	A	H	T	T	A	A	T	H	T	T	T	T	A	T	T	T	T	T	T	T	T	H	T	A	A	A	H	A	H
JAX00483480	2	11935948	1	T	C	T	T	C	C	T	C	C	C	H	T	T	C	C	C	T	C	C	C	T	C	C	C	H	T	C	T	T	C	T	T	H	T	T	T	C	C	H	T	C	C	C	C	C	H
JAX00483481	2	11937080	1	A	G	A	A	G	A	A	G	A	A	A	A	A	H	G	G	A	G	H	A	A	G	G	A	H	A	A	A	A	A	A	A	A	A	A	A	A	A	H	A	G	H	A	H	G	H
JAX00091295	2	11937500	0	A	G	A	A	G	G	A	A	A	A	A	A	A	H	G	A	A	G	A	A	A	G	A	A	H	A	A	A	A	G	A	A	A	A	A	A	A	A	H	A	A	G	G	A	A	H
JAX00091296	2	11937837	0	C	T	C	C	T	T	C	C	T	T	H	C	C	T	T	C	C	T	H	T	C	T	C	T	H	C	T	C	C	T	C	C	H	C	C	C	T	T	H	C	C	T	T	H	C	H
JAX00091297	2	11938247	1	A	G	A	A	G	G	A	G	G	G	H	A	A	G	G	G	A	G	G	G	A	G	G	G	H	A	G	A	A	G	A	A	H	A	A	A	G	G	H	A	G	G	G	G	G	H
JAX00483485	2	11960639	0	A	G	A	A	G	A	A	A	A	A	A	A	A	H	G	A	A	G	A	A	A	G	A	A	H	A	A	A	A	A	A	A	A	A	A	A	A	A	H	A	A	H	A	A	A	H
JAX00483487	2	11964496	1	G	A	G	G	G	A	G	G	G	G	G	G	G	G	G	G	G	G	G	G	G	G	G	G	G	G	G	G	G	A	G	G	G	G	G	G	G	G	G	G	G	H	A	G	G	G
JAX00483489	2	11964623	0	G	A	G	G	G	A	G	G	A	A	H	G	G	H	G	G	G	G	H	A	G	G	G	A	G	G	A	G	G	A	G	G	H	G	G	G	A	A	G	G	G	H	A	H	G	G
JAX00091298	2	11964832	1	T	G	T	T	G	G	T	G	G	G	H	T	T	G	G	G	T	G	G	G	T	G	G	G	H	T	G	T	T	G	T	T	H	T	T	T	G	G	H	T	G	G	G	G	G	H
JAX00483490	2	11969103	0	G	A	G	G	G	G	G	G	A	G	G	G	G	G	G	G	G	G	H	A	G	G	G	G	G	G	G	G	G	G	G	G	G	G	G	G	G	G	G	G	G	G	G	H	G	G
JAX00483492	2	11970870	0	C	T	C	C	T	T	C	C	C	T	H	C	C	H	T	C	C	T	C	C	C	T	C	T	H	C	T	C	C	T	C	C	H	C	C	C	T	T	H	C	C	T	T	C	C	H
JAX00483495	2	11973512	0	A	G	A	A	G	A	A	G	A	A	A	A	A	H	G	G	A	G	H	A	A	G	G	A	H	A	A	A	A	A	A	A	A	A	A	A	A	A	H	A	G	H	A	H	G	H
JAX00483497	2	11981484	0	C	G	C	C	C	C	C	G	G	C	C	C	C	H	C	G	C	C	G	G	C	C	G	C	C	C	C	C	C	C	C	C	C	C	C	C	C	C	C	C	G	C	C	G	G	C
JAX00091300	2	11983941	0	A	G	A	A	G	G	A	G	G	G	H	A	A	G	G	G	A	G	G	G	A	G	G	G	H	A	G	A	A	G	A	A	H	A	A	A	G	G	H	A	G	G	G	G	G	H
JAX00483498	2	11985216	0	A	C	A	A	C	A	A	C	A	A	A	A	A	H	C	C	A	C	H	A	A	C	C	A	H	A	A	A	A	A	A	A	A	A	A	A	A	A	H	A	C	H	A	H	C	H
JAX00483499	2	11985745	1	C	T	C	C	C	C	C	C	T	C	C	C	C	H	C	C	C	C	H	T	C	C	C	C	C	C	C	C	C	C	C	C	C	C	C	C	C	C	C	C	C	C	C	H	C	C
JAX00091302	2	12012341	0	A	G	A	A	G	G	A	A	A	G	H	A	A	G	G	A	A	G	A	A	A	G	A	G	H	A	G	A	A	G	A	A	H	A	A	A	G	G	H	A	A	G	G	A	A	H
JAX00483504	2	12025349	0	A	G	A	A	A	A	A	A	G	A	A	A	A	H	A	A	A	A	H	G	A	A	A	A	A	A	A	A	A	A	A	A	A	A	A	A	A	A	A	A	A	A	A	H	A	A
JAX00483505	2	12025467	0	C	T	C	C	C	T	C	C	C	C	C	C	C	C	C	C	C	C	C	C	C	C	C	C	C	C	C	C	C	T	C	C	C	C	C	C	C	C	C	C	C	H	T	C	C	C
JAX00483507	2	12031382	0	A	G	A	A	A	A	A	A	G	A	A	A	A	H	A	A	A	A	H	G	A	A	A	A	A	A	A	A	A	A	A	A	A	A	A	A	A	A	A	A	A	A	A	H	A	A
JAX00483508	2	12035474	0	T	A	T	T	T	T	T	A	A	T	T	T	T	H	T	A	T	T	A	A	T	T	A	T	T	T	T	T	T	T	T	T	T	T	T	T	T	T	T	T	A	T	T	A	A	T
JAX00483510	2	12042156	0	G	C	G	G	G	C	G	C	C	G	G	G	G	H	G	C	G	G	C	C	G	G	C	G	G	G	G	G	G	C	G	G	G	G	G	G	G	G	G	G	C	G	C	C	C	G
JAX00483511	2	12045272	0	C	T	C	C	C	T	C	T	C	C	C	C	C	C	C	T	C	C	H	C	C	C	T	C	C	C	C	C	C	T	C	C	C	C	C	C	C	C	C	C	T	H	T	H	T	C
JAX00483512	2	12053154	0	G	C	G	G	G	G	G	C	G	G	G	G	G	G	G	H	G	G	H	G	G	G	C	G	G	G	G	G	G	G	G	G	G	G	G	G	G	G	G	G	C	G	G	H	C	G
JAX00483513	2	12055822	0	T	A	T	T	T	T	T	A	A	T	T	T	T	H	T	A	T	T	A	A	T	T	A	T	T	T	T	T	T	T	T	T	T	T	T	T	T	T	T	T	A	T	T	A	A	H
JAX00091305	2	12076575	1	A	G	A	A	A	A	A	A	G	A	A	A	A	H	A	A	A	A	H	G	A	A	A	A	A	A	A	A	A	A	A	A	A	A	A	A	A	A	A	A	A	A	A	H	A	A
JAX00483514	2	12089673	0	A	G	A	A	A	A	A	G	G	A	A	A	A	H	A	G	A	A	G	G	A	A	G	A	A	A	A	A	A	A	A	A	A	A	A	A	A	A	A	A	G	A	A	G	G	A
JAX00483517	2	12118592	0	G	A	G	G	G	G	G	G	A	G	G	G	G	H	G	G	G	G	H	A	G	G	G	G	G	G	G	G	G	G	G	G	G	G	G	G	G	G	G	G	G	G	G	H	G	G
JAX00483518	2	12121278	1	A	T	A	A	A	T	A	A	A	A	A	A	A	A	A	A	A	A	A	A	A	A	A	A	A	A	A	A	A	T	A	A	A	A	A	A	A	A	A	A	A	H	T	A	A	A
JAX00483519	2	12123596	0	G	A	G	G	G	G	G	G	A	G	G	G	G	H	G	G	G	G	H	A	G	G	G	G	G	G	G	G	G	G	G	G	G	G	G	G	G	G	G	G	G	G	G	H	G	G
JAX00483520	2	12123664	1	G	C	G	G	G	G	G	G	C	G	G	G	G	H	G	G	G	G	H	C	G	G	G	G	G	G	G	G	G	G	G	G	G	G	G	G	G	G	G	G	G	G	G	H	G	G
JAX00483521	2	12129945	1	C	A	C	C	C	A	C	C	C	A	H	C	C	C	C	C	C	C	C	C	C	C	C	A	C	C	A	C	C	A	C	C	H	C	C	C	A	A	C	C	C	H	A	C	C	C
JAX00483523	2	12134833	1	T	C	T	T	T	C	T	C	C	C	H	T	T	H	T	C	T	T	C	C	T	T	C	C	T	T	C	T	T	C	T	T	H	T	T	T	C	C	T	T	C	H	C	C	C	T
JAX00091312	2	12141973	1	A	G	A	A	A	G	A	G	G	G	H	A	A	H	A	G	A	A	G	G	A	A	G	G	A	A	G	A	A	G	A	A	H	A	A	A	G	G	A	A	G	H	G	G	G	A
JAX00091314	2	12179987	1	C	T	C	C	C	T	C	C	C	T	H	C	C	C	C	C	C	C	C	C	C	C	C	T	C	C	T	C	C	T	C	C	H	C	C	C	T	T	C	C	C	H	T	C	C	C
JAX00483527	2	12200166	1	G	A	G	G	G	G	G	G	G	A	H	G	G	G	G	G	G	G	G	G	G	G	G	A	G	G	A	G	G	G	G	G	H	G	G	G	A	A	G	G	G	G	G	G	G	G
JAX00483528	2	12200311	1	T	G	T	T	T	T	T	G	T	T	T	T	T	T	T	G	T	T	H	T	T	T	G	T	T	T	T	T	T	T	T	T	T	T	T	T	T	T	T	T	G	T	T	H	G	T
JAX00215609	2	12204037	1	G	A	G	G	G	A	G	G	G	A	H	G	G	G	G	G	G	G	G	G	G	G	G	A	G	G	A	G	G	A	G	G	H	G	G	G	A	A	G	G	G	H	A	G	G	G
JAX00483529	2	12204468	1	T	G	T	T	T	G	T	T	T	G	H	T	T	T	T	T	T	T	T	T	T	T	T	G	T	T	G	T	T	G	T	T	H	T	T	T	G	G	T	T	T	H	G	T	T	T
JAX00483531	2	12208648	1	G	A	G	G	G	A	G	G	A	A	H	G	G	H	G	G	G	G	H	A	G	G	G	A	G	G	A	G	G	A	G	G	H	G	G	G	A	A	G	G	G	H	A	H	G	G
JAX00483532	2	12210874	1	C	A	C	C	C	A	C	C	C	A	H	C	C	C	C	C	C	C	C	C	C	C	C	A	C	C	A	C	C	A	C	C	H	C	C	C	A	A	C	C	C	H	A	C	C	C
JAX00483533	2	12211481	1	C	T	C	C	C	T	C	T	T	C	C	C	C	H	C	T	C	C	T	T	C	C	T	C	C	C	C	C	C	T	C	C	C	C	C	C	C	C	C	C	T	H	T	T	T	C
JAX00483534	2	12212379	1	A	G	A	A	A	A	A	A	G	A	A	A	A	H	A	A	A	A	H	G	A	A	A	A	A	A	A	A	A	A	A	A	A	A	A	A	A	A	A	A	A	A	A	H	A	A
JAX00091316	2	12214046	0	A	G	A	A	A	G	A	G	G	G	H	A	A	H	A	G	A	A	G	G	A	A	G	G	A	A	G	A	A	G	A	A	H	A	A	A	G	G	A	A	G	H	G	G	G	A
JAX00091319	2	12258127	1	G	C	G	G	G	G	G	C	G	G	G	G	G	G	G	C	G	G	H	G	G	G	C	G	G	G	G	G	G	G	G	G	G	G	G	G	G	G	G	G	C	G	G	H	C	G
JAX00091320	2	12258631	1	T	G	T	T	T	T	T	G	T	T	T	T	T	T	T	G	T	T	H	T	T	T	G	T	T	T	T	T	T	T	T	T	T	T	T	T	T	T	T	T	G	T	T	H	G	T
JAX00091321	2	12259487	0	T	C	T	T	T	T	T	T	T	C	C	T	T	T	T	T	T	T	T	T	T	T	T	C	T	T	C	T	T	T	T	T	H	T	T	T	C	C	T	T	T	T	T	T	T	T
JAX00483538	2	12259870	0	C	T	C	C	C	C	C	T	T	C	C	C	C	H	C	T	C	C	T	T	C	C	T	C	C	C	C	C	C	C	C	C	C	C	C	C	C	C	C	C	T	C	C	T	T	C
JAX00483539	2	12265852	0	G	T	G	G	G	G	G	T	G	G	G	G	G	G	G	T	G	G	H	G	G	G	T	G	G	H	G	H	G	G	G	G	G	G	G	G	G	G	G	G	T	G	G	H	T	G
JAX00483541	2	12272545	0	T	C	T	T	T	C	T	C	C	C	H	T	T	H	T	C	T	T	C	C	T	T	C	C	T	T	C	T	T	C	T	T	H	T	T	T	C	C	T	T	C	H	C	C	C	T
JAX00483542	2	12273976	0	C	T	C	C	C	T	C	C	T	T	H	C	C	H	C	C	C	C	H	T	C	C	C	T	C	C	T	C	C	T	C	C	H	C	C	C	T	T	C	C	C	H	T	H	C	C
JAX00483544	2	12275754	1	C	T	C	C	C	C	C	C	T	C	C	C	C	H	C	C	C	C	H	T	C	C	C	C	C	C	C	C	C	C	C	C	C	C	C	C	C	C	C	C	C	C	C	H	C	C
JAX00091322	2	12283028	0	T	A	T	T	T	T	T	T	A	T	T	T	T	H	T	T	T	T	H	A	T	T	T	T	T	T	T	T	T	T	T	T	T	T	T	T	T	T	T	T	T	T	T	H	T	T
JAX00091324	2	12286976	1	T	A	T	T	T	T	T	A	A	T	T	T	T	H	T	A	T	T	A	A	T	T	A	T	T	T	T	T	T	T	T	T	T	T	T	T	T	T	T	T	A	T	T	A	A	T
JAX00483546	2	12303503	1	T	G	T	T	T	T	T	G	T	T	T	T	T	T	T	G	T	T	H	T	T	T	G	T	T	T	T	T	T	T	T	T	T	T	T	T	T	T	T	T	G	T	T	H	G	T
JAX00483547	2	12308860	0	C	T	C	C	C	C	C	T	T	T	H	C	C	H	C	T	C	C	T	T	C	C	T	T	C	C	T	C	C	C	C	C	H	C	C	C	T	T	C	C	T	C	C	T	T	C
JAX00483548	2	12310159	1	A	G	A	A	A	A	A	A	G	A	A	A	A	H	A	A	A	A	H	G	A	A	A	A	A	A	A	A	A	A	A	A	A	A	A	A	A	A	A	A	A	A	A	H	A	A
JAX00483549	2	12310821	1	C	T	C	C	C	C	C	C	T	C	C	C	C	H	C	C	C	C	H	T	C	C	C	C	C	C	C	C	C	C	C	C	C	C	C	C	C	C	C	C	C	C	C	H	C	C
JAX00483550	2	12310882	1	T	C	T	T	T	T	T	C	T	T	T	T	T	T	T	C	T	T	H	T	T	T	C	T	T	T	T	T	T	T	T	T	T	T	T	T	T	T	T	T	C	T	T	H	C	T
JAX00483553	2	12313939	1	A	G	A	A	A	G	A	G	G	G	H	A	A	H	A	G	A	A	G	G	A	A	G	G	A	A	G	A	A	G	A	A	H	A	A	A	G	G	A	A	G	H	G	G	G	A
JAX00483554	2	12318171	0	A	C	A	A	A	A	A	C	C	A	A	A	A	H	A	C	A	A	H	C	A	A	C	A	A	A	A	A	A	A	A	A	A	A	A	A	A	A	A	A	C	A	A	C	C	A
JAX00091325	2	12339241	1	A	C	A	A	A	A	A	C	A	A	A	A	A	A	A	C	A	A	H	A	A	A	C	A	A	A	A	A	A	A	A	A	A	A	A	A	A	A	A	A	C	A	A	H	C	A
JAX00091326	2	12339354	0	T	A	T	T	T	T	T	A	T	T	T	T	T	T	T	A	T	T	H	T	T	T	A	T	T	T	T	T	T	T	T	T	T	T	T	T	T	T	T	T	A	T	T	H	A	T
JAX00091327	2	12339702	1	G	A	G	G	G	G	G	A	G	G	G	G	G	G	G	A	G	G	H	G	G	G	A	G	G	G	G	G	G	G	G	G	G	G	G	G	G	G	G	G	A	G	G	H	A	G
JAX00091328	2	12376335	1	T	C	T	T	T	T	T	C	C	T	T	T	T	H	T	C	T	T	C	C	T	T	C	T	T	T	T	T	T	T	T	T	T	T	T	T	T	T	T	T	C	T	T	C	C	T
JAX00091329	2	12376404	1	A	G	A	A	A	A	A	G	G	A	A	A	A	H	A	G	A	A	G	G	A	A	G	A	A	A	A	A	A	A	A	A	A	A	A	A	A	A	A	A	G	A	A	G	G	A
JAX00091330	2	12376450	1	C	G	C	C	C	C	C	G	G	C	C	C	C	H	C	G	C	C	G	G	C	C	G	C	C	C	C	C	C	C	C	C	C	C	C	C	C	C	C	C	G	C	C	G	G	C
JAX00483558	2	12386750	1	T	C	T	T	T	C	T	C	C	C	H	T	T	H	T	C	T	T	C	C	T	T	C	C	T	T	C	T	T	C	T	T	H	T	T	T	C	C	T	T	C	H	C	C	C	T
JAX00483559	2	12393461	1	C	T	C	C	C	C	C	C	T	C	C	C	C	H	C	C	C	C	H	T	C	C	C	C	C	C	C	C	C	C	C	C	C	C	C	C	C	C	C	C	C	C	C	H	C	C
JAX00483560	2	12399534	0	C	T	C	C	C	C	C	C	T	C	C	C	C	H	C	C	C	C	H	T	C	C	C	C	C	C	C	C	C	C	C	C	C	C	C	C	C	C	C	C	C	C	C	H	C	C
JAX00483561	2	12408762	1	G	C	G	G	G	G	G	C	G	G	G	G	G	G	G	C	G	G	H	G	G	G	C	G	G	G	G	G	G	G	G	G	G	G	G	G	G	G	G	G	C	G	G	H	C	G
JAX00091332	2	12422273	0	C	A	C	C	C	C	C	C	A	C	C	C	C	H	C	H	C	C	A	A	C	C	C	C	C	C	C	C	C	C	C	C	C	C	C	C	C	C	C	C	C	C	C	H	C	C
JAX00483563	2	12433101	1	C	G	C	C	C	C	C	G	G	G	H	C	C	H	C	G	C	C	G	G	C	C	G	G	C	C	G	C	C	C	C	C	H	C	C	C	G	G	C	C	G	C	C	G	G	C
JAX00483565	2	12442262	1	G	A	G	G	G	G	G	G	A	G	G	G	G	H	G	G	G	G	H	A	G	G	G	G	G	G	G	G	G	G	G	G	G	G	G	G	G	G	G	G	G	G	G	H	G	G
JAX00483568	2	12450709	1	C	A	C	C	C	C	C	A	C	C	C	C	C	C	C	A	C	C	H	C	C	C	A	C	C	C	C	C	C	C	C	C	C	C	C	C	C	C	C	C	A	C	C	H	A	C
JAX00483569	2	12450907	1	G	A	G	G	G	G	G	G	A	G	G	G	G	H	G	G	G	G	H	A	G	G	G	G	G	G	G	G	G	G	G	G	G	G	G	G	G	G	G	G	G	G	G	H	G	G
JAX00483571	2	12451739	1	T	A	T	T	T	T	T	T	A	A	H	T	T	H	T	T	T	T	H	A	T	T	T	A	T	T	A	T	T	T	T	T	H	T	T	T	A	A	T	T	T	T	T	H	T	T
JAX00483573	2	12451836	0	C	T	C	C	C	C	C	C	T	T	H	C	C	H	C	C	C	C	H	T	C	C	C	T	C	C	T	C	C	C	C	C	H	C	C	C	T	T	C	C	C	C	C	H	C	C
JAX00483574	2	12453593	1	T	C	T	T	T	T	T	C	T	T	T	T	T	T	T	C	T	T	H	T	T	T	C	T	T	T	T	T	T	T	T	T	T	T	T	T	T	T	T	T	C	T	T	H	C	T
JAX00483575	2	12453639	0	A	C	A	A	A	A	A	A	C	A	A	A	A	H	A	A	A	A	H	C	A	A	A	A	A	A	A	A	A	A	A	A	A	A	A	A	A	A	A	A	A	A	A	H	A	A
JAX00483578	2	12465216	1	G	A	G	G	G	G	G	A	G	G	G	G	G	G	G	A	G	G	H	G	G	G	A	G	G	G	G	G	G	G	G	G	G	G	G	G	G	G	G	G	A	G	G	H	A	G
JAX00483579	2	12472837	0	A	T	A	A	A	A	A	T	T	A	A	A	A	H	A	T	A	A	T	T	A	A	T	A	A	A	A	A	A	A	A	A	A	A	A	A	A	A	A	A	T	A	A	T	T	A
JAX00483580	2	12472944	1	A	G	A	A	A	A	A	G	G	A	A	A	A	H	A	G	A	A	G	G	A	A	G	A	A	A	A	A	A	A	A	A	A	A	A	A	A	A	A	A	G	A	A	G	G	A
JAX00483582	2	12479597	0	T	C	T	T	T	T	T	T	T	C	H	T	T	T	T	T	T	T	T	T	T	T	T	C	T	T	C	T	T	T	T	T	H	T	T	T	C	C	T	T	T	T	T	T	T	T
JAX00483583	2	12501315	1	G	T	G	G	G	G	G	T	G	G	G	G	G	G	G	T	G	G	T	G	G	G	T	G	G	G	G	G	G	G	G	G	G	G	G	G	G	G	G	G	T	G	G	T	T	G
JAX00091339	2	12501843	0	A	C	A	A	A	A	A	C	A	A	A	A	A	A	A	C	A	A	C	A	A	A	C	A	A	A	A	A	A	A	A	A	A	A	A	A	A	A	A	A	C	A	A	C	C	A
JAX00483585	2	12502334	0	G	A	G	G	G	A	G	G	G	G	G	G	G	G	G	G	G	G	G	G	G	G	G	G	G	G	G	G	G	A	G	G	G	G	G	G	G	G	G	G	G	H	A	G	G	G
JAX00483587	2	12506309	1	T	C	T	T	T	T	T	C	C	C	H	T	T	H	T	C	T	T	C	C	T	T	C	C	T	T	C	T	T	T	T	T	H	T	T	T	C	C	T	T	C	T	T	C	C	T
JAX00483588	2	12506656	1	C	T	C	C	C	T	C	C	C	C	C	C	C	C	C	C	C	C	C	C	C	C	C	C	C	C	C	C	C	T	C	C	C	C	C	C	C	C	C	C	C	H	T	C	C	C
JAX00483589	2	12521388	0	C	A	C	C	C	C	C	C	C	A	H	C	C	C	C	C	C	C	C	C	C	C	C	A	C	C	A	C	C	C	C	C	H	C	C	C	A	A	C	C	C	C	C	C	C	C
JAX00091342	2	12539219	0	T	C	T	T	T	T	T	C	T	T	T	T	T	T	T	C	T	T	C	T	T	T	C	T	T	T	T	T	T	T	T	T	T	T	T	T	T	T	T	T	C	T	T	C	C	T
JAX00483595	2	12572129	1	C	T	C	C	C	C	C	T	T	C	C	C	C	H	C	T	C	C	T	T	C	C	T	C	C	C	C	C	C	C	C	C	C	C	C	C	C	C	C	C	T	C	C	T	T	C
JAX00483596	2	12576263	1	G	A	G	G	G	G	G	A	A	G	G	G	G	H	G	A	G	G	A	A	G	G	A	G	G	G	G	G	G	G	G	G	G	G	G	G	G	G	G	G	A	G	G	A	A	G
JAX00483598	2	12646664	0	C	T	C	C	C	C	C	T	C	C	C	C	C	C	C	T	C	C	H	C	C	C	T	C	C	C	C	C	C	C	C	C	C	C	C	C	C	C	C	C	T	C	C	H	T	C
JAX00091350	2	12658592	1	T	G	T	T	T	T	T	G	G	T	T	T	T	H	T	G	T	T	G	G	T	T	G	T	T	T	T	T	T	T	T	T	T	T	T	T	T	T	T	T	G	T	T	G	G	T
JAX00091351	2	12658753	1	A	G	A	A	A	A	A	G	A	A	A	A	A	A	A	G	A	A	H	A	A	A	G	A	A	A	A	A	A	A	A	A	A	A	A	A	A	A	A	A	G	A	A	H	G	A
JAX00483599	2	12658869	0	A	G	A	A	A	A	A	G	G	A	A	A	A	H	A	G	A	A	G	G	A	A	G	A	A	A	A	A	A	A	A	A	A	A	A	A	A	A	A	A	G	A	A	G	G	A
JAX00483600	2	12665256	0	T	G	T	T	T	T	T	G	T	T	T	T	T	T	T	G	T	T	H	T	T	T	G	T	T	T	T	T	T	T	T	T	T	T	T	T	T	T	T	T	G	T	T	H	G	T
JAX00483601	2	12666202	0	A	C	A	A	A	A	A	A	C	A	A	A	A	H	A	A	A	A	H	C	A	A	A	A	A	A	A	A	A	A	A	A	A	A	A	A	A	A	A	A	A	A	A	H	A	A
JAX00483604	2	12683296	0	G	A	G	G	G	G	G	G	A	G	G	G	G	H	G	G	G	G	H	A	G	G	G	G	G	G	G	G	G	G	G	G	G	G	G	G	G	G	G	G	G	G	G	H	G	G
JAX00483605	2	12683333	1	A	G	A	A	A	A	A	G	A	G	H	A	A	A	A	G	A	A	H	A	A	A	G	G	A	A	G	A	A	A	A	A	H	A	A	A	G	G	A	A	G	A	A	H	G	A
JAX00483606	2	12693467	1	C	T	C	C	C	C	C	C	C	T	H	C	C	C	C	C	C	C	C	C	C	C	C	T	C	C	T	C	C	C	C	C	H	C	C	C	T	T	C	C	C	C	C	C	C	C
JAX00483609	2	12694564	0	A	G	A	A	A	A	A	G	A	A	A	A	A	A	A	G	A	A	H	A	A	A	G	A	A	A	A	A	A	A	A	A	A	A	A	A	A	A	A	A	G	A	A	H	G	A
JAX00091353	2	12696446	1	A	G	A	A	A	A	A	G	G	A	A	A	A	H	A	G	A	A	G	G	A	A	G	A	A	A	A	A	A	A	A	A	A	A	A	A	A	A	A	A	G	A	A	G	G	A
JAX00215619	2	12715972	0	T	A	T	T	T	T	T	A	A	T	T	T	T	H	T	A	T	T	A	A	T	T	A	T	T	T	T	T	T	T	T	T	T	T	T	T	T	T	T	T	A	T	T	A	A	T
JAX00483611	2	12734835	0	C	T	C	C	C	C	C	C	T	C	C	C	C	H	C	C	C	C	H	T	C	C	C	C	C	C	C	C	C	C	C	C	C	C	C	C	C	C	C	C	C	C	C	H	C	C
JAX00091355	2	12757783	0	A	G	A	A	A	A	A	A	G	A	A	A	A	H	A	A	A	A	H	G	A	A	A	A	A	A	A	A	A	A	A	A	A	A	A	A	A	A	A	A	A	A	A	H	A	A
JAX00091356	2	12757826	1	T	A	T	T	T	T	T	A	A	T	T	T	T	H	T	A	T	T	A	A	T	T	A	T	T	T	T	T	T	T	T	T	T	T	T	T	T	T	T	T	A	T	T	A	A	T
JAX00091357	2	12758039	0	T	C	T	T	T	T	T	T	C	T	T	T	T	H	T	T	T	T	H	C	T	T	T	T	T	T	T	T	T	T	T	T	T	T	T	T	T	T	T	T	T	T	T	H	T	T
JAX00483612	2	12762550	1	A	G	A	A	A	A	A	G	G	G	H	A	A	H	A	G	A	A	G	G	A	A	G	A	A	A	G	A	A	A	A	A	H	A	A	A	G	G	A	A	G	A	A	G	G	A
JAX00483614	2	12779444	1	C	A	C	C	C	C	C	A	C	C	C	C	C	C	C	A	C	C	H	C	C	C	A	C	C	C	C	C	C	C	C	C	C	C	C	C	C	C	C	C	A	C	C	H	A	C
JAX00091358	2	12779509	0	A	G	A	A	A	A	A	G	G	A	A	A	A	H	A	G	A	A	G	G	A	A	G	A	A	A	A	A	A	A	A	A	A	A	A	A	A	A	A	A	G	A	A	G	G	A
JAX00483615	2	12779626	1	C	T	C	C	C	C	C	T	T	C	C	C	C	H	C	T	C	C	T	T	C	C	T	C	C	C	C	C	C	C	C	C	C	C	C	C	C	C	C	C	T	C	C	T	T	C
JAX00091359	2	12780495	0	T	C	T	T	T	T	T	T	C	T	T	T	T	C	T	T	T	T	C	C	T	T	T	T	T	T	T	T	T	T	T	T	T	T	T	T	T	T	T	T	T	T	T	C	T	T
JAX00091360	2	12781406	0	C	T	C	C	C	C	C	T	C	C	H	C	C	C	C	T	C	C	H	C	C	C	T	C	C	C	C	C	C	C	C	C	C	C	C	C	C	C	C	C	T	C	C	H	T	C
JAX00483616	2	12808481	0	G	A	G	G	G	G	G	G	A	G	G	G	G	H	G	G	G	G	H	A	G	G	G	G	G	G	G	G	G	G	G	G	G	G	G	G	G	G	G	G	G	G	G	H	G	G
JAX00483617	2	12808659	0	T	A	T	T	T	T	T	T	T	A	H	T	T	T	T	T	T	T	T	T	T	T	T	T	T	T	A	T	T	T	T	T	H	T	T	T	A	A	T	T	T	T	T	T	T	T
JAX00483618	2	12808692	0	G	A	G	G	G	G	G	A	G	G	G	G	G	G	G	A	G	G	H	G	G	G	A	G	G	G	G	G	G	G	G	G	G	G	G	G	G	G	G	G	A	G	G	H	A	G
JAX00483620	2	12810470	0	C	T	C	C	C	C	C	T	C	C	C	C	C	C	C	T	C	C	H	C	C	C	T	C	C	C	C	C	C	C	C	C	C	C	C	C	C	C	C	C	T	C	C	H	T	C
JAX00091361	2	12812885	0	T	C	T	T	T	T	T	C	C	T	T	T	T	H	T	C	T	T	C	C	T	T	C	T	T	T	T	T	T	T	T	T	T	T	T	T	T	T	T	T	C	T	T	C	C	T
JAX00483622	2	12815378	0	T	G	T	T	T	T	T	T	G	T	T	T	T	H	T	T	T	T	H	G	T	T	T	T	T	T	T	T	T	T	T	T	T	T	T	T	T	T	T	T	T	T	T	H	T	T
JAX00483623	2	12816041	1	T	C	T	T	T	T	T	C	C	C	H	T	T	H	T	C	T	T	C	C	T	T	C	T	T	T	C	T	T	T	T	T	H	T	T	T	C	C	T	T	C	T	T	C	C	T
JAX00483625	2	12816459	1	A	G	A	A	A	A	A	G	G	G	H	A	A	H	A	G	A	A	G	G	A	A	G	A	A	A	G	A	A	A	A	A	H	A	A	A	G	G	A	A	G	A	A	G	G	A
JAX00483626	2	12818206	0	A	T	A	A	A	A	A	A	A	T	H	A	A	A	A	A	A	A	A	A	A	A	A	A	A	A	T	A	A	A	A	A	H	A	A	A	T	T	A	A	A	A	A	A	A	A
JAX00215622	2	12820247	1	A	G	A	A	A	A	A	A	G	G	H	A	A	H	A	A	A	A	H	G	A	A	A	A	A	A	G	A	A	A	A	A	H	A	A	A	G	G	A	A	A	A	A	H	A	A
JAX00483628	2	12850162	0	G	A	G	G	G	G	G	G	A	G	G	G	G	H	G	G	G	G	H	A	G	G	G	G	G	G	G	G	G	G	G	G	G	G	G	G	G	G	G	G	G	G	G	H	G	G
JAX00091366	2	12863792	1	G	T	G	G	G	G	G	T	G	G	G	G	G	G	G	T	G	G	H	G	G	G	T	G	G	G	G	G	G	G	G	G	G	G	G	G	G	G	G	G	T	G	G	H	T	G
JAX00483631	2	12882110	0	C	T	C	C	C	C	C	T	C	C	C	C	C	C	C	T	C	C	H	C	C	C	T	C	C	C	C	C	C	C	C	C	C	C	C	C	C	C	C	C	T	C	C	H	T	C
JAX00215624	2	12894476	1	G	A	G	G	G	G	G	G	A	G	G	G	G	H	G	G	G	G	H	A	G	G	G	G	G	G	G	G	G	G	G	G	G	G	G	G	G	G	G	G	G	G	G	H	G	G
JAX00483632	2	12897257	0	C	A	C	C	C	C	C	A	A	C	C	C	C	H	C	A	C	C	A	A	C	C	C	C	C	C	C	C	C	C	C	C	C	C	C	C	C	C	C	C	A	C	C	A	A	C
JAX00091367	2	12898061	0	A	G	A	A	A	A	A	A	G	A	A	A	A	H	A	A	A	A	H	G	A	A	A	A	A	A	A	A	A	A	A	A	A	A	A	A	A	A	A	A	A	A	A	H	A	A
JAX00091368	2	12898349	0	A	C	A	A	A	A	A	A	C	A	A	A	A	H	A	A	A	A	H	C	A	A	A	A	A	A	A	A	A	A	A	A	A	A	A	A	A	A	A	A	A	A	A	H	A	A
JAX00091369	2	12898420	0	G	C	G	G	G	G	G	G	C	G	G	G	G	C	G	G	G	G	C	C	G	G	G	G	G	G	G	G	G	G	G	G	G	G	G	G	G	G	G	G	G	G	G	C	G	G
JAX00483633	2	12917919	0	A	G	A	A	A	A	A	G	G	G	G	A	A	H	A	G	A	A	G	G	A	A	H	A	A	A	G	A	A	A	A	A	H	A	A	A	G	G	A	A	G	A	A	G	G	A
JAX00483634	2	12918956	1	A	G	A	A	A	A	A	A	G	A	A	A	A	H	A	A	A	A	H	G	A	A	A	A	A	A	A	A	A	A	A	A	A	A	A	A	A	A	A	A	A	A	A	H	A	A
JAX00483636	2	12922669	0	C	A	C	C	C	C	C	C	C	A	H	C	C	C	C	C	C	C	C	C	C	C	C	C	C	C	A	C	C	C	C	C	H	C	C	C	A	A	C	C	C	C	C	C	C	C
JAX00483637	2	12922842	0	G	A	G	G	G	G	G	A	A	G	G	G	G	G	G	A	G	G	A	A	G	G	G	G	G	G	G	G	G	G	G	G	G	G	G	G	G	G	G	G	A	G	G	A	A	G
JAX00091372	2	12939213	1	G	C	G	G	G	G	G	G	C	G	G	G	G	H	G	G	G	G	H	C	G	G	G	G	G	G	G	G	G	G	G	G	G	G	G	G	G	G	G	G	G	G	G	H	G	G
JAX00483639	2	12988570	0	A	G	A	A	A	A	A	A	G	A	A	A	A	H	A	A	A	A	H	G	A	A	A	A	A	A	A	A	A	A	A	A	A	A	A	A	A	A	A	A	A	A	A	H	A	A
JAX00483641	2	12988707	1	G	T	G	G	G	G	G	G	T	G	G	G	G	H	G	G	G	G	H	T	G	G	G	G	G	G	G	G	G	G	G	G	G	G	G	G	G	G	G	G	G	G	G	H	G	G
JAX00483642	2	12990053	1	A	G	A	A	A	A	A	G	A	A	A	A	A	A	A	G	A	A	H	A	A	A	A	A	A	A	A	A	A	A	A	A	A	A	A	A	A	A	A	A	G	A	A	H	G	A
JAX00483645	2	12994472	0	C	T	C	C	C	C	C	T	T	C	C	C	C	H	C	T	C	C	T	T	C	C	H	C	C	C	C	C	C	C	C	C	C	C	C	C	C	C	C	C	T	C	C	T	T	C
JAX00483647	2	12999992	1	G	C	G	G	G	G	G	C	G	G	G	G	G	G	G	C	G	G	H	G	G	G	H	G	G	G	G	G	G	G	G	G	G	G	G	G	G	G	G	G	C	G	G	H	C	G
JAX00483648	2	13001239	1	C	T	C	C	C	C	C	T	C	C	C	C	C	C	C	T	C	C	H	C	C	C	H	C	C	C	C	C	C	C	C	C	C	C	C	C	C	C	C	C	T	C	C	H	T	C
JAX00483650	2	13001454	1	T	C	T	T	T	T	T	C	C	C	H	T	T	H	T	C	T	T	C	C	T	T	H	T	T	T	C	T	T	T	T	T	H	T	T	T	C	C	T	T	C	T	T	C	C	T
JAX00215625	2	13004131	1	T	C	T	T	T	T	T	C	C	T	T	T	T	H	T	C	T	T	C	C	T	T	H	T	T	T	T	T	T	T	T	T	T	T	T	T	T	T	T	T	C	T	T	C	C	T
JAX00091376	2	13019988	0	T	A	T	T	T	T	T	A	T	T	T	T	T	T	T	A	T	T	H	T	T	T	H	T	T	T	T	T	T	T	T	T	T	T	T	T	T	T	T	T	A	T	T	H	A	T
JAX00215627	2	13020449	1	A	G	A	A	A	A	A	G	G	A	A	A	A	H	A	G	A	A	G	G	A	A	H	A	A	A	A	A	A	A	A	A	A	A	A	A	A	A	A	A	G	A	A	G	G	A
JAX00483654	2	13023910	0	A	T	A	A	A	A	A	T	T	A	A	A	A	H	A	T	A	A	T	T	A	A	H	A	A	A	A	A	A	A	A	A	A	A	A	A	A	A	A	A	T	A	A	T	T	A
JAX00483660	2	13047876	0	G	T	G	G	G	G	G	T	T	G	G	G	G	H	G	T	G	G	T	T	G	G	H	G	G	G	G	G	G	G	G	G	G	G	G	G	G	G	G	G	T	G	G	T	T	G
JAX00483662	2	13048674	1	G	A	G	G	G	G	G	G	A	G	G	G	G	H	G	G	G	G	H	A	G	G	G	G	G	G	G	G	G	G	G	G	G	G	G	G	G	G	G	G	G	G	G	H	G	G
JAX00483663	2	13049441	0	C	T	C	C	C	C	C	T	C	C	C	C	C	C	C	T	C	C	H	C	C	C	C	C	C	C	C	C	C	C	C	C	C	C	C	C	C	C	C	C	T	C	C	H	T	C
JAX00091379	2	13058979	1	A	T	A	A	A	A	A	A	T	A	A	A	A	H	A	A	A	A	H	T	A	A	A	A	A	A	A	A	A	A	A	A	A	A	A	A	A	A	A	A	A	A	A	H	A	A
JAX00091380	2	13059066	1	G	A	G	G	G	G	G	G	A	G	G	G	G	H	G	G	G	G	H	A	G	G	G	G	G	G	G	G	G	G	G	G	G	G	G	G	G	G	G	G	G	G	G	H	G	G
JAX00483665	2	13063782	0	T	C	T	T	T	T	T	C	C	T	T	T	T	H	T	C	T	T	C	C	T	T	H	T	T	T	T	T	T	T	T	T	T	T	T	T	T	T	T	T	C	T	T	C	C	T
JAX00091383	2	13108651	0	T	C	T	T	T	T	T	C	T	C	H	T	T	T	T	C	T	H	H	T	T	T	H	T	T	T	C	T	T	T	T	T	H	T	T	T	C	C	T	T	C	T	T	H	C	T
JAX00091384	2	13108809	0	T	C	T	T	T	T	T	C	C	C	H	T	T	H	T	C	T	T	C	C	T	T	H	T	T	T	C	T	T	T	T	T	H	T	T	T	C	C	T	T	C	T	T	C	C	T
JAX00483666	2	13109082	1	A	G	A	A	A	A	A	G	G	G	H	A	A	H	A	G	A	A	G	G	A	A	H	A	A	A	G	A	A	A	A	A	H	A	A	A	G	G	A	A	G	A	A	G	G	A
JAX00483668	2	13117125	0	C	T	C	C	C	C	C	C	T	C	C	C	C	C	C	C	C	C	H	T	C	C	C	C	C	C	C	C	C	C	C	C	C	C	C	C	C	C	C	C	C	C	C	H	C	C
JAX00483669	2	13120673	0	A	C	A	A	A	A	A	A	C	A	A	A	A	H	A	A	A	A	H	C	A	A	A	A	A	A	A	A	A	A	A	A	A	A	A	A	A	A	A	A	A	A	A	H	A	A
JAX00483671	2	13121840	0	T	C	T	T	T	T	T	C	T	C	H	T	T	T	T	C	T	T	H	T	T	T	H	T	T	T	C	T	T	T	T	T	H	T	T	T	C	C	T	T	C	T	T	H	C	T
JAX00483674	2	13124841	0	T	C	T	T	T	T	T	T	T	C	T	T	T	T	T	T	T	T	T	T	T	T	T	T	T	T	C	T	T	T	T	T	H	T	T	T	C	C	T	T	T	T	T	T	T	T
JAX00483676	2	13127545	1	A	G	A	A	A	A	A	G	A	G	H	A	A	A	A	G	A	A	H	A	A	A	H	A	A	A	G	A	A	A	A	A	H	A	A	A	G	G	A	A	G	A	A	H	G	A
JAX00483678	2	13131139	0	A	T	A	A	A	A	A	T	A	T	H	A	A	A	A	T	A	A	H	A	A	A	H	A	A	A	T	A	A	A	A	A	H	A	A	A	T	T	A	A	T	A	A	H	T	A
JAX00483679	2	13131208	0	C	T	C	C	C	C	C	C	T	C	C	C	C	C	C	C	C	C	H	T	C	C	C	C	C	C	C	C	C	C	C	C	C	C	C	C	C	C	C	C	C	C	C	H	C	C
JAX00483681	2	13131543	1	T	C	T	T	T	T	T	C	T	C	H	T	T	T	T	C	T	T	H	T	T	T	H	T	T	T	C	T	T	T	T	T	H	T	T	T	C	C	T	T	C	T	T	H	C	T
JAX00483682	2	13131856	0	G	T	G	G	G	G	G	G	G	T	H	G	G	G	G	G	G	G	G	G	G	G	G	G	G	G	T	G	G	G	G	G	H	G	G	G	T	T	G	G	G	G	G	G	G	G
JAX00483684	2	13132559	1	A	G	A	A	A	A	A	A	G	G	H	A	A	H	A	A	A	A	H	G	A	A	A	A	A	A	G	A	A	A	A	A	H	A	A	A	G	G	A	A	A	A	A	H	A	A
JAX00215628	2	13139253	1	T	C	T	T	T	T	T	C	C	T	T	T	T	H	T	C	T	T	C	C	T	T	H	T	T	T	T	T	T	T	T	T	T	T	T	T	T	T	T	T	C	T	T	C	C	T
JAX00483687	2	13140376	1	T	C	T	T	T	T	T	T	C	T	T	T	T	H	T	T	T	T	H	C	T	T	T	T	T	T	T	T	T	T	T	T	T	T	T	T	T	T	T	T	T	T	T	H	T	T
JAX00091385	2	13141888	0	C	T	C	C	C	C	C	T	T	C	C	C	C	H	C	T	C	C	T	T	C	C	C	C	C	C	C	C	C	C	C	C	C	C	C	C	C	C	C	C	T	C	C	T	T	C
JAX00091386	2	13141965	1	A	G	A	A	A	A	A	G	G	A	A	A	A	H	A	G	A	A	G	G	A	A	H	A	A	A	A	A	A	A	A	A	A	A	A	A	A	A	A	A	G	A	A	G	G	A
JAX00091387	2	13142220	0	A	G	A	A	A	A	A	G	G	A	A	A	A	H	A	G	A	A	G	G	A	A	A	A	A	A	A	A	A	A	A	A	A	A	A	A	A	A	A	A	G	A	A	G	G	A
JAX00483688	2	13146389	1	C	G	C	C	C	C	C	C	G	C	C	C	C	H	C	C	C	C	H	G	C	C	C	C	C	C	C	C	C	C	C	C	C	C	C	C	C	C	C	C	C	C	C	H	C	C
JAX00483689	2	13149371	0	C	A	C	C	C	C	C	A	C	C	C	C	C	C	C	A	C	C	H	C	C	C	H	C	C	C	C	C	C	C	C	C	C	C	C	C	C	C	C	C	A	C	C	H	A	C
JAX00483690	2	13158835	0	A	G	A	A	A	A	A	G	G	G	H	A	A	H	A	G	A	A	G	G	A	A	H	A	A	A	G	A	A	A	A	A	H	A	A	A	G	G	A	A	G	A	A	G	G	A
JAX00483691	2	13171596	0	C	G	C	C	C	C	C	G	G	C	C	C	C	H	C	G	C	C	G	G	C	C	H	C	C	C	C	C	C	C	C	C	C	C	C	C	C	C	C	C	G	C	C	G	G	C
JAX00483692	2	13171922	0	A	T	A	A	A	A	A	T	T	A	A	A	A	H	A	T	A	A	T	T	A	A	H	A	A	A	A	A	A	A	A	A	A	A	A	A	A	A	A	A	T	A	A	T	T	A
JAX00091388	2	13179268	0	G	T	G	G	G	G	G	G	T	G	G	G	G	H	G	G	G	G	H	T	G	G	G	G	G	G	G	G	G	G	G	G	G	G	G	G	G	G	G	G	G	G	G	H	G	G
JAX00483693	2	13193726	0	G	A	G	G	G	G	G	G	G	A	H	G	G	G	G	G	G	G	G	G	G	G	G	G	G	G	A	G	G	G	G	G	H	G	G	G	A	A	G	G	G	G	G	G	G	G
JAX00483694	2	13197177	1	C	T	C	C	C	C	C	C	C	T	H	C	C	C	C	C	C	C	C	C	C	C	C	C	C	C	T	C	C	C	C	C	H	C	C	C	T	T	C	C	C	C	C	C	C	C
JAX00483698	2	13207775	1	C	T	C	C	C	C	C	C	T	C	C	C	C	H	C	C	C	C	H	T	C	C	C	C	C	C	C	C	C	C	C	C	C	C	C	C	C	C	C	C	C	C	C	H	C	C
JAX00483699	2	13209111	1	A	G	A	A	A	A	A	G	G	A	A	A	A	H	A	G	A	A	G	G	A	A	H	A	A	A	A	A	A	A	A	A	A	A	A	A	A	A	A	A	G	A	A	G	G	A
JAX00091391	2	13218072	1	T	A	T	T	T	T	T	T	A	T	T	T	T	H	T	T	T	T	H	A	T	T	T	T	T	T	T	T	T	T	T	T	T	T	T	T	T	T	T	T	T	T	T	H	T	T
JAX00091392	2	13219313	1	G	C	G	G	G	G	G	C	C	G	G	G	G	H	G	C	G	G	C	C	G	G	H	G	G	G	G	G	G	G	G	G	G	G	G	G	G	G	G	G	C	G	G	C	C	G
JAX00483700	2	13230261	0	G	A	G	G	G	G	G	G	A	G	G	G	G	H	G	G	G	G	H	A	G	G	G	G	G	G	G	G	G	G	G	G	G	G	G	G	G	G	G	G	G	G	G	H	G	G
JAX00483702	2	13240597	0	C	T	C	C	C	C	C	T	T	T	C	C	C	C	C	T	C	C	T	T	C	C	H	C	C	C	T	C	C	C	C	C	H	C	C	C	T	T	C	C	T	C	C	T	T	C
JAX00091394	2	13241170	1	T	A	T	T	T	T	T	T	A	T	T	T	T	H	T	T	T	T	H	A	T	T	T	T	T	T	T	T	T	T	T	T	T	T	T	T	T	T	T	T	T	T	T	H	T	T
JAX00091395	2	13241325	1	A	G	A	A	A	A	A	A	G	A	A	A	A	H	A	A	A	A	H	G	A	A	A	A	A	A	A	A	A	A	A	A	A	A	A	A	A	A	A	A	A	A	A	H	A	A
JAX00091396	2	13241553	1	A	G	A	A	A	A	A	G	G	A	A	A	A	H	A	G	A	A	G	G	A	A	H	A	A	A	A	A	A	A	A	A	A	A	A	A	A	A	A	A	G	A	A	G	G	A
JAX00483703	2	13249724	1	A	G	A	A	A	A	A	G	A	A	A	A	A	A	A	G	A	A	H	A	A	A	H	A	A	A	A	A	A	A	A	A	A	A	A	A	A	A	A	A	G	A	A	H	G	A
JAX00483707	2	13272814	1	G	A	G	G	G	G	G	A	G	A	H	G	G	G	G	A	G	G	H	G	G	G	H	G	G	G	A	G	G	G	G	G	H	G	G	G	A	A	G	G	A	G	G	H	A	G
JAX00483708	2	13273535	1	T	A	T	T	T	T	T	T	T	A	H	T	T	T	T	T	T	T	T	T	T	T	T	T	T	T	A	T	T	T	T	T	H	T	T	T	A	A	T	T	T	T	T	T	T	T
JAX00483709	2	13273648	1	A	C	A	A	A	A	A	C	A	C	H	A	A	A	A	C	A	A	H	A	A	A	H	A	A	A	C	A	A	A	A	A	H	A	A	A	C	C	A	A	C	A	A	H	C	A
JAX00483711	2	13274265	1	T	C	T	T	T	T	T	C	C	C	H	T	T	H	T	C	T	T	C	C	T	T	H	T	T	T	C	T	T	T	T	T	H	T	T	T	C	C	T	T	C	T	T	C	C	T
JAX00483712	2	13296637	0	C	T	C	C	C	C	C	T	C	C	C	C	C	C	C	T	C	C	H	C	C	C	H	C	C	C	C	C	C	C	C	C	C	C	C	C	C	C	C	C	T	C	C	H	T	C
JAX00091397	2	13298675	0	T	C	T	T	T	T	T	C	C	T	T	T	T	H	T	C	T	T	C	C	T	T	H	T	T	T	T	T	T	T	T	T	T	T	T	T	T	T	T	T	C	T	T	C	C	T
JAX00091398	2	13301587	1	C	T	C	C	C	C	C	C	T	C	C	C	C	H	C	C	C	C	H	T	C	C	C	C	C	C	C	C	C	C	C	C	C	C	C	C	C	C	C	C	C	C	C	H	C	C
JAX00091399	2	13301622	0	G	A	G	G	G	G	G	G	A	G	G	G	G	H	G	G	G	G	H	A	G	G	G	G	G	G	G	G	G	G	G	G	G	G	G	G	G	G	G	G	G	G	G	H	G	G
JAX00483714	2	13314098	0	G	T	G	G	G	G	G	G	T	G	G	G	G	H	G	G	G	G	H	T	G	G	G	G	G	G	G	G	G	G	G	G	G	G	G	G	G	G	G	G	H	G	G	T	H	G
JAX00483716	2	13327977	1	T	C	T	T	T	T	T	T	C	T	T	T	T	H	T	T	T	T	H	C	T	T	T	T	T	T	T	T	T	T	T	T	T	T	T	T	T	T	T	T	T	T	T	C	T	T
JAX00091400	2	13340048	1	A	G	A	A	A	A	A	G	G	A	A	A	A	H	A	G	A	A	G	G	A	A	H	A	A	A	A	A	A	A	A	A	A	A	A	A	A	A	A	A	G	A	A	G	G	A
JAX00483719	2	13342636	1	T	C	T	T	T	T	T	C	C	T	T	T	T	H	T	C	T	T	C	C	T	T	H	T	T	T	T	T	T	T	T	T	T	T	T	T	T	T	T	T	C	T	T	C	C	T
JAX00215636	2	13344890	0	A	G	A	A	A	A	A	A	G	A	A	A	A	A	A	A	A	A	H	G	A	A	A	A	A	A	A	A	A	A	A	A	A	A	A	A	A	A	A	A	A	A	A	A	A	A
JAX00091402	2	13354071	1	A	G	G	A	A	G	A	G	G	G	G	A	H	H	A	G	G	A	G	G	A	A	G	G	A	A	G	A	A	G	G	A	G	A	G	A	G	G	A	A	G	H	G	G	G	A
JAX00483720	2	13356301	1	C	T	C	C	C	C	C	T	C	C	C	C	C	C	C	T	C	C	H	C	C	C	H	C	C	C	C	C	C	C	C	C	C	C	C	C	C	C	C	C	T	C	C	C	T	C
JAX00483721	2	13356377	0	G	C	G	G	G	G	G	C	C	C	H	G	G	H	G	C	G	G	C	C	G	G	H	G	G	G	C	G	G	G	G	G	H	G	G	G	C	C	G	G	C	G	G	C	C	G
JAX00483722	2	13356857	0	C	T	C	C	C	C	C	C	C	T	H	C	C	C	C	C	C	C	C	C	C	C	C	C	C	C	T	C	C	C	C	C	H	C	C	C	T	T	C	C	C	C	C	C	C	C
JAX00483724	2	13358912	1	A	G	A	A	A	A	A	G	A	G	H	A	A	A	A	G	A	A	H	A	A	A	H	A	A	A	G	A	A	A	A	A	H	A	A	A	G	G	A	A	G	A	A	A	G	A
JAX00483725	2	13359010	1	A	G	A	A	A	A	A	A	A	G	H	A	A	A	A	A	A	A	A	A	A	A	A	A	A	A	G	A	A	A	A	A	H	A	A	A	G	G	A	A	A	A	A	A	A	A
JAX00483726	2	13359069	1	T	A	T	T	T	T	T	A	T	A	H	T	T	T	T	A	T	T	H	T	T	T	H	T	T	T	A	T	T	T	T	T	H	T	T	T	A	A	T	T	A	T	T	T	A	T
JAX00483727	2	13374022	1	A	C	A	A	A	A	A	C	A	A	A	A	A	A	A	C	A	A	H	A	A	A	H	A	A	A	A	A	A	A	A	A	A	A	A	A	A	A	A	A	C	A	A	A	C	A
JAX00483729	2	13386189	1	C	T	C	C	C	C	C	T	C	C	C	C	C	C	C	T	C	C	H	C	C	C	H	C	C	C	C	C	C	C	C	C	C	C	C	C	C	C	C	C	T	C	C	C	T	C
JAX00483730	2	13392721	1	C	A	C	C	C	C	C	C	A	A	H	C	C	H	C	C	C	C	H	A	C	C	C	C	C	C	A	C	C	C	C	C	H	C	C	C	A	A	C	C	C	C	C	A	C	C
JAX00483731	2	13396074	1	A	G	A	A	A	A	A	G	G	G	H	A	A	H	A	G	A	A	G	G	A	A	H	A	A	A	G	A	A	A	A	A	H	A	A	A	G	G	A	A	G	A	A	G	G	A
JAX00483735	2	13424594	0	T	C	T	T	T	T	T	C	T	T	T	T	T	T	T	C	T	T	T	T	T	T	T	T	T	T	T	T	T	T	T	T	T	T	T	T	T	T	T	T	C	T	T	T	H	T
JAX00483736	2	13440987	1	A	T	A	A	A	A	A	T	A	A	A	A	A	A	A	T	A	A	H	A	A	A	H	A	A	A	A	A	A	A	A	A	A	A	A	A	A	A	A	A	T	A	A	A	T	A
JAX00091411	2	13469554	0	A	G	A	A	A	A	A	G	A	A	A	A	A	A	A	G	A	A	H	A	A	A	H	A	A	A	A	A	A	A	A	A	A	A	A	A	A	A	A	A	G	A	A	H	G	A
JAX00483742	2	13496399	1	G	C	G	G	G	G	G	C	G	C	H	G	G	G	G	C	G	G	H	G	G	G	H	G	G	G	C	G	G	G	G	G	H	G	G	G	C	C	G	G	C	G	G	H	C	G
JAX00483744	2	13504214	0	T	A	T	T	T	T	T	A	T	A	H	T	T	T	T	A	T	T	H	T	T	T	H	T	T	T	A	T	T	T	T	T	H	T	T	T	A	A	T	T	A	T	T	H	A	T
JAX00483747	2	13509372	0	T	C	T	T	T	T	T	C	T	C	H	T	T	T	T	C	T	T	H	T	T	T	H	T	T	T	C	T	T	T	T	T	H	T	T	T	C	C	T	T	C	T	T	H	C	T
JAX00483750	2	13520504	0	A	G	A	A	A	A	A	G	A	A	A	A	A	A	A	G	A	A	H	A	A	A	H	A	A	A	A	A	A	A	A	A	A	A	A	A	A	A	A	A	G	A	A	H	G	A
JAX00483751	2	13523815	1	C	T	C	C	C	C	C	T	C	C	C	C	C	C	C	T	C	C	H	C	C	C	H	C	C	C	C	C	C	C	C	C	C	C	C	C	C	C	C	C	T	C	C	H	T	C
JAX00483752	2	13524014	1	A	G	A	A	A	A	A	G	A	A	A	A	A	A	A	G	A	A	H	A	A	A	H	A	A	A	A	A	A	A	A	A	A	A	A	A	A	A	A	A	G	A	A	H	G	A
JAX00091415	2	13550681	1	T	G	T	T	T	T	T	G	T	T	T	T	T	T	T	G	T	T	H	T	T	T	H	T	T	T	T	T	T	T	T	T	T	T	T	T	T	T	T	T	G	T	T	H	G	T
JAX00091416	2	13550721	0	G	A	G	G	G	G	G	A	G	G	G	G	G	G	G	A	G	G	H	G	G	G	H	G	G	G	G	G	G	G	G	G	G	G	G	G	G	G	G	G	A	G	G	H	A	G
JAX00483754	2	13561399	0	A	C	A	A	A	A	A	C	A	A	A	A	A	A	A	C	A	A	H	A	A	A	H	A	A	A	A	A	A	A	A	A	A	A	A	A	A	A	A	A	C	A	A	H	C	A
JAX00215640	2	13587903	1	G	T	G	G	G	G	G	T	G	G	G	G	G	G	G	T	G	G	H	G	G	G	H	G	G	G	G	G	G	G	G	G	G	G	G	G	G	G	G	G	T	G	G	H	T	G
JAX00483756	2	13609889	0	T	C	T	T	T	T	T	C	T	T	T	T	T	T	T	C	T	T	H	T	T	T	H	T	T	T	T	T	T	T	T	T	T	T	T	T	T	T	T	T	C	T	T	H	C	T
JAX00483757	2	13609909	0	C	T	C	C	C	C	C	T	C	C	C	C	C	C	C	T	C	C	H	C	C	C	T	C	C	C	C	C	C	C	C	C	C	C	C	C	C	C	C	C	T	C	C	H	T	C
JAX00215642	2	13632798	1	C	T	C	C	C	C	C	T	T	T	H	C	C	H	C	T	C	C	T	T	C	C	H	C	C	C	T	C	C	C	C	C	H	C	C	C	T	T	C	C	T	C	C	T	T	C
JAX00483758	2	13632889	0	C	T	C	C	C	C	C	T	T	T	H	C	C	H	C	T	C	C	T	T	C	C	H	C	C	C	T	C	C	C	C	C	H	C	C	C	T	T	C	C	T	C	C	T	T	C
JAX00483759	2	13638415	1	G	A	G	G	G	G	G	A	A	A	H	G	G	H	G	A	G	G	A	A	G	G	H	G	G	G	A	G	G	G	G	G	H	G	G	G	A	A	G	G	A	G	G	A	A	G
JAX00483761	2	13638824	0	G	A	G	G	G	G	G	G	G	A	H	G	G	G	G	G	G	G	G	G	G	G	G	G	G	G	A	G	G	G	G	G	H	G	G	G	A	A	G	G	G	G	G	G	G	G
JAX00483763	2	13640497	1	C	T	C	C	C	C	C	T	C	C	C	C	C	C	C	T	C	C	H	C	C	C	H	C	C	C	C	C	C	C	C	C	C	C	C	C	C	C	C	C	T	C	C	H	T	C
JAX00483764	2	13642199	0	C	T	C	C	C	C	C	C	T	C	C	C	C	H	C	C	C	C	H	T	C	C	C	C	C	C	C	C	C	C	C	C	C	C	C	C	C	C	C	C	C	C	C	C	C	C
JAX00483765	2	13643966	0	A	G	A	A	A	A	A	A	A	G	H	A	A	A	A	A	A	A	A	A	A	A	A	A	A	A	G	A	A	A	A	A	H	A	A	A	G	G	A	A	A	A	A	A	A	A
JAX00483766	2	13645804	1	C	A	C	C	C	C	C	A	A	C	C	C	C	H	C	A	C	C	A	A	C	C	H	C	C	C	C	C	C	C	C	C	C	C	C	C	C	C	C	C	A	C	C	A	A	C
JAX00483768	2	13652182	0	G	A	G	G	G	G	G	G	A	G	G	G	G	A	G	G	G	G	H	A	G	G	G	G	G	G	G	G	G	G	G	G	G	G	G	G	G	G	G	G	G	G	G	H	G	G
JAX00483770	2	13655735	1	C	G	C	C	C	C	C	G	G	C	C	C	C	H	C	G	C	C	G	G	C	C	H	C	C	C	C	C	C	C	C	C	C	C	C	C	C	C	C	C	G	C	C	G	G	C
JAX00091424	2	13660374	0	A	G	A	A	A	A	A	G	A	A	A	A	A	A	A	G	A	A	H	A	A	A	H	A	A	A	A	A	A	A	A	A	A	A	A	A	A	A	A	A	G	A	A	H	G	A
JAX00483772	2	13675588	0	C	T	C	C	C	C	C	C	T	C	C	C	C	H	C	C	C	C	H	T	C	C	C	C	C	C	C	C	C	C	C	C	C	C	C	C	C	C	C	C	C	C	C	H	C	C
JAX00483778	2	13688360	1	T	C	T	T	T	T	T	T	C	T	T	T	T	H	T	T	T	T	H	C	T	T	T	T	T	T	T	T	T	T	T	T	T	T	T	T	T	T	T	T	T	T	T	H	T	T
JAX00483779	2	13694215	0	C	T	C	C	C	C	C	C	C	T	H	C	C	C	C	C	C	C	C	C	C	C	C	C	C	C	T	T	C	C	C	C	H	C	C	C	T	T	C	C	C	C	C	C	C	C
JAX00091427	2	13699151	0	A	G	A	A	A	A	A	G	G	A	A	A	A	H	A	G	A	A	G	G	A	A	G	A	A	A	A	A	A	A	A	A	A	A	A	A	A	A	A	A	G	A	A	G	G	A
JAX00091428	2	13699468	0	A	G	A	A	A	A	A	A	G	A	A	A	A	A	A	A	A	A	A	G	A	A	A	A	A	A	A	A	A	A	A	A	A	A	A	A	A	A	A	A	A	A	A	A	A	A
JAX00091429	2	13699944	1	T	A	T	T	T	T	T	A	T	T	T	T	T	T	T	A	T	T	H	T	T	T	H	T	T	T	T	T	T	T	T	T	T	T	T	T	T	T	T	T	A	T	T	H	A	T
JAX00483782	2	13735314	0	C	T	C	C	C	C	C	T	C	C	C	C	C	C	C	T	C	C	C	C	C	C	H	C	C	C	C	C	C	C	C	C	C	C	C	C	C	C	C	C	T	C	C	H	T	C
JAX00091431	2	13738023	0	A	T	A	A	A	A	A	A	T	A	A	A	A	H	A	A	A	A	H	T	A	H	A	A	A	A	A	A	A	A	A	A	H	A	A	A	A	A	A	A	A	A	A	H	A	A
JAX00483783	2	13752137	1	A	G	A	A	A	A	A	G	G	A	A	A	A	H	A	G	A	A	G	G	A	A	H	A	A	A	A	A	A	A	A	A	A	A	A	A	A	A	A	A	G	A	A	G	G	A
JAX00483784	2	13761179	1	G	A	G	G	G	G	G	G	A	G	G	G	G	H	G	G	G	G	H	A	G	G	G	G	G	G	G	G	G	G	G	G	G	G	G	G	G	G	G	G	G	G	G	H	G	G
JAX00091433	2	13774619	1	A	T	A	A	A	A	A	T	A	A	A	A	A	A	A	T	A	A	H	A	A	A	H	A	A	A	A	A	A	A	A	A	A	A	A	A	A	A	A	A	T	A	A	H	T	A
JAX00483786	2	13775300	1	A	G	A	A	A	A	A	G	G	G	H	A	A	H	A	G	A	A	G	G	A	A	H	A	A	A	G	G	A	A	A	A	H	A	A	A	G	G	A	A	G	A	A	G	G	A
JAX00091434	2	13775547	1	A	T	A	A	A	A	A	T	A	A	A	A	A	A	A	T	A	A	H	A	A	A	H	A	A	A	A	A	A	A	A	A	A	A	A	A	A	A	A	A	T	A	A	H	T	A
JAX00483787	2	13788494	0	G	T	G	G	G	G	G	T	G	G	G	G	G	G	G	T	G	G	H	G	G	G	H	G	G	G	G	G	G	G	G	G	G	G	G	G	G	G	G	G	T	G	G	T	T	G
JAX00091436	2	13808817	1	A	C	A	A	A	A	A	C	C	C	H	A	A	H	A	C	A	A	C	C	A	A	H	A	A	A	C	C	A	A	A	A	H	A	A	A	C	C	A	A	C	A	A	C	C	A
JAX00091438	2	13808893	0	T	C	T	T	T	T	T	C	C	C	H	T	T	T	T	C	T	T	C	C	T	T	T	T	T	T	C	C	T	T	T	T	H	T	T	T	C	C	T	T	C	T	T	C	C	T
JAX00483789	2	13842908	0	G	T	G	G	G	G	G	T	T	G	G	G	G	H	G	T	G	G	T	T	G	G	T	G	G	G	G	G	G	G	G	G	G	G	G	G	G	G	G	G	T	G	G	T	T	G
JAX00483790	2	13847990	1	A	T	A	A	A	A	A	T	A	A	A	A	A	A	A	T	A	A	H	A	A	A	T	A	A	A	A	A	A	A	A	A	A	A	A	A	A	A	A	A	T	A	A	H	T	A
JAX00483794	2	13850886	1	G	C	G	G	G	G	G	G	C	G	G	G	G	H	G	G	G	G	H	C	G	G	G	G	G	G	G	G	G	G	G	G	G	G	G	G	G	G	G	G	G	G	G	H	G	G
JAX00091439	2	13852983	0	A	G	A	A	A	A	A	G	G	G	H	A	A	H	A	G	A	A	G	G	A	A	G	A	A	A	G	G	A	A	A	A	H	A	A	A	G	G	A	A	G	A	A	G	G	A
JAX00091440	2	13853200	0	T	A	T	T	T	T	T	T	A	T	T	T	T	H	T	T	T	T	H	A	T	T	T	T	T	T	T	T	T	T	T	T	T	T	T	T	T	T	T	T	T	T	T	H	T	T
JAX00091442	2	13883795	1	C	T	C	C	C	C	C	T	T	C	C	C	C	H	C	T	C	C	T	T	C	C	T	C	C	C	C	C	C	C	C	C	C	C	C	C	C	C	C	C	T	C	C	T	T	C
JAX00483797	2	13897344	0	C	A	C	C	C	C	C	A	C	C	C	C	C	C	C	A	C	C	H	C	C	C	H	C	C	C	C	C	C	C	C	C	C	C	C	C	C	C	C	C	A	C	C	H	A	C
JAX00091445	2	13926210	0	G	T	G	G	G	G	G	T	G	G	G	G	G	G	G	T	G	G	H	G	G	G	G	G	G	G	G	G	G	G	G	G	G	G	G	G	G	G	G	G	T	G	G	H	T	G
JAX00091446	2	13926270	0	A	G	A	A	A	A	A	G	A	A	A	A	A	A	A	G	A	A	H	A	A	A	A	A	A	A	A	A	A	A	A	A	A	A	A	A	A	A	A	A	G	A	A	H	G	A
JAX00091447	2	13935732	1	C	G	C	C	C	C	C	C	G	C	C	C	C	H	C	C	C	C	H	G	C	C	C	C	C	C	C	C	C	C	C	C	C	C	C	C	C	C	C	C	C	C	C	H	C	C
JAX00483799	2	13958978	0	G	T	G	G	G	G	G	T	T	G	G	G	G	H	G	T	G	G	T	T	G	G	H	G	G	G	G	H	G	G	G	G	G	G	G	G	G	G	G	G	T	G	G	T	T	G
JAX00483802	2	13963153	0	C	T	C	C	C	C	C	T	C	C	C	C	C	C	C	T	C	C	H	C	C	C	H	C	C	C	C	C	C	C	C	C	C	C	C	C	C	C	C	C	T	C	C	H	T	C
JAX00483803	2	13964802	1	C	T	C	C	C	C	C	T	C	C	C	C	C	C	C	T	C	C	H	C	C	C	H	C	C	C	C	C	C	C	C	C	C	C	C	C	C	C	C	C	T	C	C	H	T	C
JAX00483804	2	13964960	0	T	C	T	T	T	T	T	T	C	T	T	T	T	H	T	T	T	T	H	C	T	T	T	T	T	T	T	T	T	T	T	T	T	T	T	T	T	T	T	T	T	T	T	C	T	T
JAX00483805	2	13965198	0	C	A	C	C	C	C	C	A	C	C	C	C	C	C	C	A	C	C	H	C	C	C	H	C	C	C	C	C	C	C	C	C	C	C	C	C	C	C	C	C	A	C	C	C	A	C
JAX00215647	2	13967030	1	C	T	C	C	C	C	C	C	T	C	C	C	C	H	C	C	C	C	H	T	C	C	C	C	C	C	C	C	C	C	C	C	C	C	C	C	C	C	C	C	C	C	C	H	C	C
JAX00091449	2	13977434	1	G	A	G	G	G	G	G	G	A	G	G	G	G	H	G	G	G	G	H	A	G	G	G	G	G	G	G	G	G	G	G	G	G	G	G	G	G	G	G	G	G	G	G	H	G	G
JAX00483807	2	13987624	0	A	C	A	A	A	A	A	A	C	A	A	A	A	H	A	A	A	A	H	C	A	A	A	A	A	A	A	A	A	A	A	A	A	A	A	A	A	A	A	A	A	A	A	A	A	A
JAX00091451	2	14008122	0	A	T	A	A	A	A	A	A	T	A	A	A	A	H	A	A	A	A	H	T	A	A	A	A	A	A	A	A	A	A	A	A	A	A	A	A	A	A	A	A	A	A	A	H	A	A
JAX00091452	2	14008175	0	A	G	A	A	A	A	A	G	G	A	A	A	A	H	A	G	A	A	G	G	A	A	H	A	A	A	A	A	A	A	A	A	A	A	H	A	A	A	A	A	G	A	A	G	G	A
JAX00215649	2	14015893	1	T	C	T	T	T	T	T	T	C	T	T	T	T	H	T	T	T	T	H	C	T	T	T	T	T	T	T	T	T	T	T	T	T	T	T	T	T	T	T	T	T	T	T	H	T	T
JAX00483809	2	14024688	0	A	C	A	A	A	A	A	C	C	A	H	A	A	H	A	C	A	A	C	C	A	A	H	A	A	A	A	A	A	A	A	A	A	A	H	A	A	A	A	A	C	A	A	C	C	A
JAX00091453	2	14026491	1	G	A	G	G	G	G	G	A	A	G	G	G	G	H	G	A	G	G	A	A	G	G	H	G	G	G	G	G	G	G	G	G	G	G	H	G	G	G	G	G	A	G	G	A	A	G
JAX00483811	2	14046175	0	C	T	C	C	C	C	C	C	T	C	C	C	C	H	C	C	C	C	H	T	C	C	C	C	C	C	C	C	C	C	C	C	C	C	C	C	C	C	C	C	C	C	C	H	C	C
JAX00091454	2	14046326	1	A	G	A	A	A	A	A	G	G	A	A	A	A	H	A	G	A	A	G	G	A	A	H	A	A	A	A	A	A	A	A	A	A	A	H	A	A	A	A	A	G	A	A	G	G	A
JAX00483812	2	14046403	1	G	T	G	G	G	G	G	G	T	G	G	G	G	H	G	G	G	G	H	T	G	G	G	G	G	G	G	G	G	G	G	G	G	G	G	G	G	G	G	G	G	G	G	H	G	G
JAX00483813	2	14046421	1	A	G	A	A	A	A	A	G	G	A	A	A	A	H	A	G	A	A	G	G	A	A	H	A	A	A	A	A	A	A	A	A	A	A	H	A	A	A	A	A	G	A	A	G	G	A
JAX00483814	2	14047366	1	A	G	A	A	A	A	A	A	G	A	A	A	A	H	A	A	A	A	H	G	A	A	A	A	A	A	A	A	A	A	A	A	A	A	A	A	A	A	A	A	A	A	A	H	A	A
JAX00091455	2	14050331	0	T	C	T	T	T	T	T	T	C	T	T	T	T	C	T	T	T	T	H	C	T	T	T	T	T	T	T	T	T	T	T	T	T	T	T	T	T	T	T	T	T	T	T	H	T	T
JAX00483815	2	14059590	1	T	C	T	T	T	T	T	C	C	T	T	T	T	H	T	C	T	T	C	C	T	T	H	T	T	T	T	T	T	T	T	T	T	T	H	T	T	T	T	T	C	T	T	C	C	T
JAX00091456	2	14066973	0	G	A	G	G	G	G	G	G	A	G	G	G	G	H	G	G	G	G	H	A	G	G	G	G	G	G	G	G	G	G	G	G	G	G	G	G	G	G	G	G	G	G	G	H	G	G
JAX00483816	2	14097014	0	T	A	T	T	T	T	T	A	A	T	T	T	T	H	T	A	T	T	A	A	T	T	H	T	T	T	T	T	T	T	T	T	T	T	H	T	T	T	T	T	A	T	T	A	A	T
JAX00483821	2	14123850	1	C	T	C	C	C	C	C	C	C	T	H	C	C	C	C	C	C	C	C	C	C	C	C	C	C	C	T	T	C	C	C	C	H	C	C	C	T	T	C	C	C	C	C	C	C	C
JAX00483822	2	14124586	0	G	C	G	G	G	G	G	C	C	C	H	G	G	H	G	C	G	G	H	C	G	G	H	G	G	G	C	C	G	G	G	G	H	G	H	G	C	C	G	G	C	G	G	C	C	G
JAX00483823	2	14125713	1	A	G	A	A	A	A	A	A	A	G	H	A	A	A	A	A	A	A	A	A	A	A	A	A	A	A	G	G	A	A	A	A	H	A	A	A	G	G	A	A	A	A	A	A	A	A
JAX00483824	2	14125946	1	T	G	T	T	T	T	T	G	T	G	H	T	T	T	T	G	T	T	H	T	T	T	H	T	T	T	G	G	T	T	T	T	H	T	H	T	G	G	T	T	G	T	T	H	G	T
JAX00483825	2	14125967	0	T	C	T	T	T	T	T	C	T	C	H	T	T	T	T	C	T	T	H	T	T	T	H	T	T	T	C	C	T	T	T	T	H	T	H	T	C	C	T	T	C	T	T	H	C	T
JAX00483826	2	14126678	0	G	A	G	G	G	G	G	A	G	G	G	G	G	G	G	A	G	G	H	G	G	G	H	G	G	G	G	G	G	G	G	G	G	G	H	G	G	G	G	G	A	G	G	H	A	G
JAX00483827	2	14127429	0	C	T	C	C	C	C	C	C	T	T	H	C	C	H	C	C	C	C	H	T	C	C	C	C	C	C	T	T	C	C	C	C	H	C	C	C	T	T	C	C	C	C	C	H	C	C
JAX00483829	2	14130596	1	A	T	A	A	A	A	A	T	T	T	H	A	A	H	A	T	A	A	T	T	A	A	H	A	A	A	T	T	A	A	A	A	H	A	H	A	T	T	A	A	T	A	A	T	T	A
JAX00483831	2	14135630	0	T	C	T	T	T	T	T	T	C	T	T	T	T	T	T	T	T	T	H	C	T	T	T	T	T	T	T	T	T	T	T	T	T	T	T	T	T	T	T	T	T	T	T	T	T	T
JAX00483832	2	14135873	0	T	C	T	T	T	T	T	C	C	T	T	T	T	C	T	C	T	T	C	C	T	T	C	T	T	T	T	T	T	T	T	T	T	T	H	T	T	T	T	T	C	T	T	C	C	T
JAX00483833	2	14137303	1	A	G	A	A	A	A	A	A	G	A	A	A	A	H	A	A	A	A	H	G	A	A	A	A	A	A	A	A	A	A	A	A	A	A	A	A	A	A	A	A	A	A	A	H	A	A
JAX00483834	2	14157567	1	A	C	A	A	A	A	A	C	A	A	A	A	A	A	A	C	A	A	H	A	A	A	H	A	A	A	A	A	A	A	A	A	A	A	H	A	A	A	A	A	C	A	A	H	C	A
JAX00483835	2	14158523	1	A	G	A	A	A	A	A	A	G	A	A	A	A	H	A	A	A	A	H	G	A	A	A	A	A	A	A	A	A	A	A	A	A	A	A	A	A	A	A	A	A	A	A	H	A	A
JAX00483838	2	14162546	0	T	C	T	T	T	T	T	C	C	C	H	T	T	H	T	C	T	T	C	C	T	T	H	T	T	T	C	C	T	T	T	T	H	T	H	T	C	C	T	T	C	T	T	C	C	T
JAX00215652	2	14179801	0	A	G	A	A	A	A	A	G	G	G	A	A	A	H	A	G	A	A	G	G	A	A	H	A	A	A	H	H	A	A	A	A	H	A	H	A	H	G	A	A	G	A	A	G	G	A
JAX00091463	2	14190097	0	C	T	C	C	C	C	C	C	T	C	C	C	C	H	C	C	C	C	H	T	C	C	C	C	C	C	C	C	C	C	C	C	C	C	C	C	C	C	C	C	C	C	C	H	C	C
JAX00091464	2	14193226	1	C	A	C	C	C	C	C	A	A	C	C	C	C	H	C	A	C	C	A	A	C	C	H	C	C	C	C	C	C	C	C	C	C	C	H	C	C	C	C	C	A	C	C	A	A	C
JAX00483840	2	14193521	0	A	C	A	A	A	A	A	A	C	A	A	A	A	H	A	A	A	A	H	C	A	A	A	A	A	A	A	A	A	A	A	A	A	A	A	A	A	A	A	A	A	A	A	H	A	A
JAX00483844	2	14211596	1	G	C	G	G	G	G	G	C	C	G	G	G	G	H	G	C	G	G	C	C	G	G	H	G	G	G	G	G	G	G	G	G	G	G	H	G	G	G	G	G	C	G	G	C	C	G
JAX00091467	2	14223298	1	C	T	C	C	C	C	C	C	T	C	C	C	C	H	C	C	C	C	H	T	C	C	C	C	C	C	C	C	C	C	C	C	C	C	C	C	C	C	C	C	C	C	C	H	C	C
JAX00091468	2	14223331	0	T	C	T	T	T	T	T	T	C	T	T	T	T	H	T	T	T	T	H	C	T	T	T	T	T	T	T	T	T	T	T	T	T	T	T	T	T	T	T	T	T	T	T	H	T	T
JAX00091469	2	14249182	0	A	G	A	A	A	A	A	G	G	A	A	A	A	H	A	G	A	A	G	G	A	A	A	A	A	A	A	A	A	A	A	A	A	A	A	A	A	A	A	A	G	A	A	G	H	A
JAX00091471	2	14258385	0	A	G	A	A	A	A	A	A	G	A	A	A	A	H	A	A	A	A	H	G	A	A	A	A	A	A	A	A	A	A	A	A	A	A	A	A	A	A	A	A	A	A	A	A	A	A
JAX00483847	2	14283333	0	T	G	T	T	T	T	T	G	G	T	T	T	T	H	T	G	T	T	G	G	T	T	H	T	T	T	T	T	T	T	T	T	T	T	H	T	T	T	T	T	G	T	T	G	G	T
JAX00483848	2	14287441	0	A	T	A	A	A	A	A	A	T	A	A	A	A	A	A	A	A	A	H	T	A	A	A	A	A	A	A	A	A	A	A	A	A	A	A	A	A	A	A	A	A	A	A	H	A	A
JAX00483849	2	14305615	0	C	T	C	C	C	C	C	T	T	T	H	C	C	C	C	T	C	C	T	T	C	C	H	C	C	C	T	T	C	C	C	C	H	C	H	C	T	T	C	C	T	C	C	T	T	C
JAX00483850	2	14307429	0	A	G	A	A	A	A	A	G	A	A	A	A	A	A	A	G	A	A	H	A	A	A	H	A	A	A	A	A	A	A	A	A	A	A	H	A	A	A	A	A	G	A	A	H	G	A
JAX00483851	2	14307781	1	G	A	G	G	G	G	G	G	A	G	G	G	G	G	G	G	G	G	H	A	G	G	G	G	G	G	G	G	G	G	G	G	G	G	G	G	G	G	G	G	G	G	G	H	G	G
JAX00483854	2	14317874	0	G	A	G	G	G	G	G	G	G	A	H	G	G	G	G	G	G	G	G	G	G	G	G	G	G	G	A	A	G	G	G	G	H	G	G	G	A	A	G	G	G	G	G	G	G	G
JAX00483855	2	14318165	0	T	C	T	T	T	T	T	C	C	C	H	T	T	H	T	C	T	T	C	C	T	T	H	T	T	C	C	C	T	T	T	T	H	T	H	T	C	C	T	T	C	T	T	C	C	T
JAX00483856	2	14336475	1	T	G	T	T	T	T	T	T	T	G	H	T	T	T	T	T	T	T	T	T	T	T	T	T	T	T	G	G	T	T	T	T	H	T	T	T	G	G	T	T	T	T	T	T	T	T
JAX00483857	2	14339336	1	C	T	C	C	C	C	C	C	T	C	C	C	C	H	C	C	C	C	H	T	C	C	C	C	C	C	C	C	C	C	C	C	C	C	C	C	C	C	C	C	C	C	C	H	C	C
JAX00091475	2	14339377	1	T	C	T	T	T	T	T	T	C	T	T	T	T	H	T	T	T	T	H	C	T	T	T	T	T	T	T	T	T	T	T	T	T	T	T	T	T	T	T	T	T	T	T	H	T	T
JAX00483858	2	14340506	0	T	C	T	T	T	T	T	C	C	T	T	T	T	T	T	C	T	T	C	C	T	T	H	T	T	C	T	T	T	T	T	T	T	T	H	T	T	T	T	T	C	T	T	C	C	T
JAX00091478	2	14379167	0	G	A	G	G	G	G	G	G	A	G	G	G	G	H	G	G	G	G	G	A	G	G	G	G	G	G	G	G	G	G	G	G	G	G	G	G	G	G	G	G	G	G	G	G	G	G
JAX00091479	2	14379375	0	T	C	T	T	T	T	T	C	T	T	T	T	T	T	T	C	T	T	C	T	T	T	C	T	T	C	T	T	T	T	T	T	T	T	C	T	T	T	T	T	C	T	T	C	C	T
JAX00483861	2	14388811	1	A	G	A	A	A	A	A	A	G	G	H	A	A	H	A	A	A	A	A	G	A	A	A	A	A	A	G	G	A	A	A	A	H	A	A	A	G	G	A	A	A	A	A	A	A	A
JAX00091482	2	14418338	1	C	T	C	C	C	C	C	T	C	T	H	C	C	C	C	T	C	C	T	C	C	C	H	C	C	T	T	T	C	C	C	C	H	C	H	C	T	T	C	C	T	C	C	T	T	C
JAX00483865	2	14419569	1	G	A	G	G	G	G	G	A	G	G	G	G	G	G	G	A	G	G	A	G	G	G	H	G	G	A	G	G	G	G	G	G	G	G	H	G	G	G	G	G	A	G	G	A	A	G
JAX00215655	2	14465237	0	A	G	A	A	A	A	A	G	G	A	A	H	A	H	A	G	A	A	G	G	A	A	H	A	A	G	A	A	A	A	A	A	A	A	H	A	A	A	A	A	G	A	A	G	G	A
JAX00215656	2	14468564	0	A	T	A	A	A	A	A	T	T	A	A	A	A	H	A	T	A	A	T	T	A	A	H	A	A	T	A	A	A	A	A	A	A	A	H	A	A	A	A	A	T	A	A	T	T	A
JAX00215657	2	14468692	0	A	G	A	A	A	A	A	G	G	G	G	A	A	H	H	G	A	H	G	G	A	A	H	A	A	G	G	G	A	A	A	A	H	A	H	A	G	G	A	A	G	A	A	G	G	A
JAX00483869	2	14469287	0	C	T	C	C	C	C	C	C	T	C	C	C	C	C	C	C	C	C	C	T	C	C	C	C	C	C	C	C	C	C	C	C	C	C	C	C	C	C	C	C	C	C	C	C	C	C
JAX00483871	2	14471723	1	C	T	C	C	C	C	C	T	T	C	C	C	C	H	C	T	C	C	T	T	C	C	H	C	C	T	C	C	C	C	C	C	C	C	H	C	C	C	C	C	T	C	C	T	T	C
JAX00483872	2	14482000	1	T	C	T	T	T	T	T	T	T	C	H	T	T	T	T	T	T	T	T	T	T	T	T	T	T	T	C	C	T	T	T	T	H	T	T	T	C	C	T	T	T	T	T	T	T	T
JAX00091488	2	14505985	1	C	G	C	C	C	C	C	G	G	G	H	C	C	H	C	G	C	C	G	G	C	C	H	C	C	G	G	G	C	C	C	C	H	C	H	C	G	G	C	C	G	C	C	G	G	C
JAX00091489	2	14507283	0	A	T	A	A	A	A	A	A	A	T	H	A	A	A	A	A	A	A	A	A	A	A	A	A	A	A	T	T	A	A	A	A	H	A	A	A	T	T	A	A	A	A	A	A	A	A
JAX00483874	2	14533442	0	T	C	T	T	T	T	T	T	C	T	C	T	T	C	T	T	T	T	C	C	T	T	T	T	T	T	T	T	T	T	T	T	T	T	T	T	T	T	T	T	T	T	T	C	T	T
JAX00483876	2	14534453	1	G	A	G	G	G	G	G	A	G	G	G	G	G	G	G	A	G	G	H	G	G	G	H	G	G	A	G	G	G	G	G	G	G	G	H	G	G	G	G	G	A	G	G	H	A	G
JAX00091490	2	14538359	1	A	T	A	A	A	A	A	T	A	A	A	A	A	A	A	T	A	A	H	A	A	A	H	A	A	T	A	A	A	A	A	A	A	A	H	A	A	A	A	A	T	A	A	H	T	A
JAX00091491	2	14539071	0	C	T	C	C	C	C	C	T	T	C	C	C	C	C	C	T	C	C	T	T	C	C	H	C	C	T	C	C	C	C	C	C	C	C	H	C	C	C	C	C	T	C	C	T	T	C
JAX00091492	2	14540256	0	A	T	A	A	A	A	A	T	T	A	A	A	A	H	A	T	A	A	T	T	A	A	H	A	A	T	A	A	A	A	A	A	A	A	H	A	A	A	A	A	T	A	A	T	T	A
JAX00215658	2	14550404	0	A	G	A	A	A	A	A	G	G	A	A	A	A	H	A	G	A	A	G	G	A	A	H	A	A	G	A	A	A	A	A	A	A	A	H	A	A	A	A	A	G	A	A	G	G	A
JAX00215659	2	14550520	0	T	A	T	T	T	T	T	A	A	A	H	T	T	H	T	A	T	T	A	A	T	T	H	T	T	A	A	A	T	T	T	T	H	T	H	T	A	A	T	T	A	T	T	A	A	T
JAX00215660	2	14550666	0	A	G	A	A	A	A	A	G	G	A	A	A	A	H	A	G	A	A	G	G	A	A	H	A	A	G	A	A	A	A	A	A	A	A	H	A	A	A	A	A	G	A	A	G	G	A
JAX00483877	2	14566131	0	G	T	G	G	G	G	G	T	G	G	G	G	G	G	G	T	G	G	H	G	G	G	H	G	G	T	G	G	G	G	G	G	G	G	H	G	G	G	G	G	T	G	G	H	T	G
JAX00483878	2	14566202	0	G	A	G	G	G	G	G	A	G	G	G	G	G	G	G	A	G	G	H	G	G	G	H	G	G	A	G	G	G	G	G	G	G	G	H	G	G	G	G	G	A	G	G	H	A	G
JAX00091493	2	14570206	1	T	C	T	T	T	T	T	C	C	T	T	T	T	H	T	C	T	T	C	C	T	T	H	T	T	C	T	T	T	T	T	T	T	T	H	T	T	T	T	T	C	T	T	C	C	T
JAX00483880	2	14570399	0	C	T	C	C	C	C	C	C	C	T	H	C	C	C	C	C	C	C	C	C	C	C	C	C	C	C	T	H	C	C	C	C	H	C	C	C	T	T	C	C	C	C	C	C	C	C
JAX00091494	2	14572544	1	C	T	C	C	C	C	C	T	T	C	C	C	C	H	C	T	C	C	T	T	C	C	H	C	C	T	C	C	C	C	C	C	C	C	H	C	C	C	C	C	T	C	C	T	T	C
JAX00091495	2	14572631	0	G	A	G	G	G	G	G	A	A	A	H	G	G	G	G	A	G	G	A	A	G	G	H	G	G	A	A	A	G	G	G	G	H	G	G	G	A	A	G	G	A	G	G	A	A	G
JAX00483883	2	14604206	0	T	C	T	T	T	T	T	T	C	T	T	T	T	H	T	T	T	T	H	C	T	T	T	T	T	T	T	T	T	T	T	T	T	T	T	T	T	T	T	T	T	T	T	H	T	T
JAX00483884	2	14606485	1	C	G	C	C	C	C	C	G	C	C	C	C	C	C	C	G	C	C	H	C	C	C	H	C	C	G	C	C	C	C	C	C	C	C	H	C	C	C	C	C	G	C	C	H	G	C
JAX00091496	2	14615068	1	C	G	C	C	C	C	C	G	G	C	C	C	C	H	C	G	C	C	G	G	C	C	H	C	C	G	C	C	C	C	C	C	C	C	H	C	C	C	C	C	G	C	C	G	G	C
JAX00091497	2	14615153	0	G	A	G	G	G	G	G	A	A	G	G	G	G	H	G	A	G	G	A	A	G	G	H	G	G	A	G	G	G	G	G	G	G	G	H	G	G	G	G	G	A	G	G	A	A	G
JAX00091498	2	14615208	1	G	A	G	G	G	G	G	A	A	G	G	G	G	H	G	A	G	G	A	A	G	G	H	G	G	A	G	G	G	G	G	G	G	G	H	G	G	G	G	G	A	G	G	A	A	G
JAX00215661	2	14615467	0	T	A	T	T	T	T	T	A	A	T	T	T	T	H	T	A	T	T	H	A	T	T	H	T	T	A	T	T	T	T	T	T	T	T	H	T	T	T	T	T	A	T	T	A	A	T
JAX00215662	2	14619124	1	T	G	T	T	T	T	T	G	G	T	T	T	T	H	T	G	T	T	G	G	T	T	H	T	T	G	T	T	T	T	T	T	T	T	H	T	T	T	T	T	G	T	T	G	G	T
JAX00215663	2	14619146	1	C	G	C	C	C	C	C	G	G	C	C	C	C	H	C	G	C	C	G	G	C	C	H	C	C	G	C	C	C	C	C	C	C	C	H	C	C	C	C	C	G	C	C	G	G	C
JAX00483885	2	14625812	1	C	T	C	C	C	C	C	T	C	C	C	C	C	C	C	T	C	C	H	C	C	C	H	C	C	T	C	C	C	C	C	C	C	C	H	C	C	C	C	C	T	C	C	H	T	C
JAX00483887	2	14630074	0	G	A	G	G	G	G	G	A	A	A	H	G	G	H	G	A	G	G	A	A	G	G	H	G	G	A	A	A	G	G	G	G	H	G	H	G	A	A	G	G	A	G	G	A	A	G
JAX00483888	2	14662895	0	C	T	C	C	C	C	C	C	T	C	C	C	C	H	C	C	C	C	H	T	C	C	C	C	C	C	C	C	C	C	C	C	C	C	C	C	C	C	C	C	C	C	C	H	C	C
JAX00091500	2	14665280	1	A	T	A	A	A	A	A	T	T	A	A	A	A	H	A	T	A	A	T	T	A	A	H	A	A	T	A	A	A	A	A	A	A	A	H	A	A	A	A	A	T	A	A	T	T	A
JAX00091501	2	14665497	0	T	G	T	T	T	T	T	G	G	T	T	T	T	H	T	G	T	T	G	G	T	T	H	T	T	G	T	T	T	T	T	T	T	T	H	T	T	T	T	T	G	T	T	G	G	T
JAX00483890	2	14697931	1	G	A	G	G	G	G	G	G	A	G	G	G	G	H	G	G	G	G	H	A	G	G	G	G	G	G	G	G	G	G	G	G	G	G	G	G	G	G	G	G	G	G	G	H	G	G
JAX00483891	2	14697948	1	C	T	C	C	C	C	C	C	T	C	C	C	C	H	C	C	C	C	H	T	C	C	C	C	C	C	C	C	C	C	C	C	C	C	C	C	C	C	C	C	C	C	C	H	C	C
JAX00483892	2	14701528	0	G	C	G	G	G	G	G	C	G	G	G	G	G	G	G	C	G	G	C	G	G	G	H	G	G	C	G	G	G	G	G	G	G	G	H	G	G	G	G	G	C	G	G	C	C	G
JAX00483893	2	14701831	0	G	A	G	G	G	G	G	A	A	G	G	G	G	H	G	A	G	G	A	A	G	G	H	G	G	A	G	G	G	G	G	G	G	G	H	G	G	G	G	G	A	G	G	A	A	G
JAX00483894	2	14703292	0	C	T	C	C	C	C	C	C	T	C	C	C	C	H	C	C	C	C	H	T	C	C	C	C	C	C	C	C	C	C	C	C	C	C	C	C	C	C	C	C	C	C	C	H	C	C
JAX00483895	2	14706973	0	A	C	A	A	A	A	A	A	A	C	H	A	A	A	A	A	A	A	A	A	A	A	A	A	A	A	C	C	A	A	A	A	H	A	A	A	C	C	A	A	A	A	A	A	A	A
JAX00091502	2	14707032	1	A	G	A	A	A	A	A	G	G	A	A	A	A	H	A	G	A	A	G	G	A	A	H	A	A	G	A	A	A	A	A	A	A	A	H	A	A	A	A	A	G	A	A	G	G	A
JAX00091503	2	14707054	1	C	T	C	C	C	C	C	C	T	C	C	C	C	H	C	C	C	C	H	T	C	C	C	C	C	C	C	C	C	C	C	C	C	C	C	C	C	C	C	C	C	C	C	H	C	C
JAX00091504	2	14707264	1	T	A	T	T	T	T	T	T	A	T	T	T	T	H	T	T	T	T	H	A	T	T	T	T	T	T	T	T	T	T	T	T	T	T	T	T	T	T	T	T	T	T	T	H	T	T
JAX00483896	2	14715109	0	T	C	T	T	T	T	T	C	T	T	T	T	T	T	T	C	T	T	H	T	T	T	H	T	T	C	T	T	T	T	T	T	T	T	H	T	T	T	T	T	C	T	T	H	C	T
JAX00483897	2	14718372	1	A	T	A	A	A	A	A	T	T	T	H	A	A	H	A	T	A	A	T	T	A	A	H	A	A	T	T	T	A	A	A	A	H	A	H	A	T	T	A	A	T	A	A	T	T	A
JAX00091505	2	14743195	0	T	C	T	T	T	T	T	C	C	T	T	T	T	H	T	C	T	T	C	C	T	T	H	T	T	C	T	T	T	T	T	T	T	T	H	T	T	T	T	T	C	T	T	C	C	T
JAX00483898	2	14743351	0	A	G	A	A	A	A	A	G	G	G	H	A	A	H	A	G	A	A	G	G	A	A	A	A	A	G	G	G	A	A	A	A	H	A	H	A	G	G	A	A	G	A	A	G	G	A
JAX00091506	2	14743547	0	G	T	G	G	G	G	G	G	T	G	G	G	G	H	G	G	G	G	H	T	G	G	G	G	G	G	G	G	G	G	G	G	G	G	G	G	G	G	G	G	G	G	G	H	G	G
JAX00091507	2	14743740	1	C	T	C	C	C	C	C	T	T	C	C	C	C	H	C	T	C	C	T	T	C	C	H	C	C	T	C	C	C	C	C	C	C	C	H	C	C	C	C	C	T	C	C	T	T	C
JAX00483899	2	14747492	1	G	A	G	G	G	G	G	G	G	A	H	G	G	G	G	G	G	G	G	G	G	G	G	G	G	G	A	A	G	G	G	G	H	G	G	G	A	A	G	G	G	G	G	G	G	G
JAX00483900	2	14767463	1	G	A	G	G	G	G	G	G	A	G	G	G	G	H	G	G	G	G	H	A	G	G	G	G	G	G	G	G	G	G	G	G	G	G	G	G	G	G	G	G	G	G	G	H	G	G
JAX00483901	2	14767537	1	A	G	A	A	A	A	A	A	G	A	A	A	A	H	A	A	A	A	H	G	A	A	A	A	A	A	A	A	A	A	A	A	A	A	A	A	A	A	A	A	A	A	A	H	A	A
JAX00483902	2	14769170	0	C	T	C	C	C	C	C	T	C	C	C	C	C	C	C	T	C	C	C	C	C	C	H	C	C	T	C	C	C	C	C	C	C	C	H	C	C	C	C	C	T	C	C	H	T	C
JAX00483903	2	14775909	1	A	G	A	A	A	A	A	G	A	A	A	A	A	A	A	G	A	A	A	A	A	A	H	A	A	G	A	A	A	A	A	A	A	A	H	A	A	A	A	A	G	A	A	H	G	A
JAX00091508	2	14780660	0	G	A	G	G	G	G	G	A	A	G	G	G	G	H	G	A	G	G	H	A	G	G	H	G	G	A	G	G	G	G	G	G	G	G	H	G	G	G	G	G	A	G	G	A	A	G
JAX00483904	2	14781450	1	A	G	A	A	A	A	A	G	G	G	H	A	A	H	A	G	A	A	H	G	A	A	H	A	A	G	G	G	A	A	A	A	H	A	H	A	G	G	A	A	G	A	A	G	G	A
JAX00091509	2	14781483	1	T	C	T	T	T	T	T	T	T	C	H	T	T	T	T	T	T	T	T	T	T	T	T	T	T	T	C	C	T	T	T	T	H	T	T	T	C	C	T	T	T	T	T	T	T	T
JAX00215664	2	14798287	1	G	C	G	G	G	G	G	C	C	G	G	G	G	H	G	C	G	G	H	C	G	G	H	G	G	C	G	G	G	G	G	G	G	G	H	G	G	G	G	G	C	G	G	C	C	G
JAX00215666	2	14798504	1	A	G	A	A	A	A	A	G	G	A	A	A	A	H	A	G	A	A	H	G	A	A	H	A	A	G	A	A	A	A	A	A	A	A	H	A	A	A	A	A	G	A	A	G	G	A
JAX00215667	2	14802508	1	C	G	C	C	C	C	C	G	G	C	C	C	C	H	C	G	C	C	H	G	C	C	H	C	C	G	C	C	C	C	C	C	C	C	H	C	C	C	C	C	G	C	C	G	G	C
JAX00215668	2	14802601	0	T	A	T	T	T	T	T	A	A	T	T	T	T	H	T	A	T	T	H	A	T	T	H	T	T	A	T	T	T	T	T	T	T	T	H	T	T	T	T	T	A	T	T	A	A	T
JAX00215669	2	14802720	1	A	G	A	A	A	A	A	G	G	A	A	A	A	H	A	G	A	A	H	G	A	A	H	A	A	G	A	A	A	A	A	A	A	A	H	A	A	A	A	A	G	A	A	G	G	A
JAX00091511	2	14820389	0	A	G	A	A	A	A	A	G	G	A	A	A	A	H	A	G	A	A	H	G	A	A	H	A	A	G	A	H	A	A	A	A	A	A	H	A	A	A	A	A	G	A	A	G	G	A
JAX00091512	2	14820445	1	C	T	C	C	C	C	C	C	T	C	C	C	C	H	C	C	C	C	H	T	C	C	C	C	C	C	C	C	C	C	C	C	C	C	C	C	C	C	C	C	C	C	C	H	C	C
JAX00091513	2	14821344	0	T	A	T	T	T	T	T	T	A	T	T	T	T	H	T	T	T	T	H	A	T	T	T	T	T	T	T	T	T	T	T	T	T	T	T	T	T	T	T	T	T	T	T	H	T	T
JAX00483905	2	14831021	0	C	A	C	C	C	C	C	C	A	C	C	C	C	H	C	C	C	C	H	A	C	C	C	C	C	C	C	C	C	C	C	C	C	C	C	C	C	C	C	C	C	C	C	H	C	C
JAX00483906	2	14835734	0	A	G	A	A	A	A	A	A	A	G	H	A	A	A	A	A	A	A	A	A	A	A	A	A	A	A	G	G	A	A	A	A	H	A	A	A	G	G	A	A	A	A	A	A	A	A
JAX00091514	2	14879305	1	T	C	T	T	T	T	T	C	C	T	T	T	T	H	T	C	T	T	H	C	T	T	H	T	T	C	T	T	T	T	T	T	T	T	H	T	T	T	T	T	C	T	T	C	C	T
JAX00091515	2	14879377	1	T	C	T	T	T	T	T	C	C	T	T	T	T	H	T	C	T	T	H	C	T	T	H	T	T	C	T	T	T	T	T	T	T	T	H	T	T	T	T	T	C	T	T	C	C	T
JAX00091516	2	14879477	0	A	T	A	A	A	A	A	T	T	A	A	A	A	H	A	T	A	A	H	T	A	A	H	A	A	H	A	A	A	A	A	A	A	A	H	A	A	A	A	A	T	A	A	T	T	A
JAX00483912	2	14882584	0	C	T	C	C	C	C	C	T	T	T	H	C	C	H	C	T	C	C	H	T	C	C	H	C	C	T	T	T	C	C	C	C	H	C	H	C	T	T	C	C	T	C	C	T	T	C
JAX00091517	2	14893345	0	A	G	A	A	A	A	A	G	G	G	H	A	A	H	A	G	A	A	H	G	A	A	H	A	A	G	G	G	A	A	A	A	H	A	H	A	G	G	A	A	G	A	A	G	G	A
JAX00091518	2	14906919	0	C	T	C	C	C	C	C	C	T	C	C	C	C	H	C	C	C	C	H	T	C	C	C	C	C	C	C	C	C	C	C	C	C	C	C	C	C	C	C	C	C	C	C	H	C	C
JAX00483913	2	14913968	1	G	A	G	G	G	G	G	A	G	G	G	G	G	G	G	A	G	G	G	G	G	G	H	G	G	A	G	G	G	G	G	G	G	G	H	G	G	G	G	G	A	G	G	H	A	G
JAX00091521	2	14945740	1	A	G	A	A	A	A	A	G	G	A	A	A	A	H	A	G	A	A	H	G	A	A	H	A	A	G	A	A	A	A	A	A	A	A	H	A	A	A	A	A	G	A	A	G	G	A
JAX00091522	2	14945797	0	C	T	C	C	C	C	C	C	T	C	C	C	C	H	C	C	C	C	H	T	C	C	C	C	C	C	C	C	C	C	C	C	C	C	C	C	C	C	C	C	C	C	C	T	C	C
JAX00483915	2	14958371	1	G	A	G	G	G	G	G	A	G	G	G	G	G	G	G	A	G	G	G	G	G	G	H	G	G	A	G	G	G	G	G	G	G	G	H	G	G	G	G	G	A	G	G	H	A	G
JAX00483918	2	14994480	0	A	T	A	A	A	A	A	T	A	A	A	A	A	A	A	T	A	A	A	A	A	A	H	A	A	T	A	A	A	A	A	A	A	A	H	A	A	A	A	A	T	A	A	H	T	A
JAX00483919	2	14999799	1	G	T	G	G	G	G	G	T	T	T	H	G	G	H	G	T	G	G	H	T	G	G	H	G	G	T	T	T	G	G	G	G	H	G	H	G	T	T	G	G	T	G	G	T	T	G
JAX00483922	2	15011643	0	T	C	T	T	T	T	T	T	C	T	T	T	T	H	T	T	T	T	C	C	T	T	T	T	T	T	T	T	T	T	T	T	T	T	T	T	T	T	T	T	T	T	T	T	T	T
JAX00091526	2	15018173	0	G	T	G	G	G	G	G	T	T	T	H	G	G	H	G	T	G	G	H	T	G	G	H	G	G	T	T	T	G	G	G	G	H	G	H	G	T	T	G	G	T	G	G	T	T	G
JAX00091528	2	15021683	0	A	G	A	A	A	A	A	G	G	A	A	A	A	H	A	G	A	A	H	G	A	A	H	A	A	G	A	A	A	A	A	A	A	A	H	A	A	A	A	A	G	A	A	G	G	A
JAX00483927	2	15029725	1	C	T	C	C	C	C	C	C	C	T	H	C	C	C	C	C	C	C	C	C	C	C	C	C	C	C	T	T	C	C	C	C	H	C	C	C	T	T	C	C	C	C	C	C	C	C
JAX00091529	2	15056043	1	T	C	T	T	T	T	T	C	C	C	H	T	T	H	T	C	T	T	H	C	T	T	H	T	T	C	C	C	T	T	T	T	H	T	H	T	C	C	T	T	C	T	T	C	C	T
JAX00091531	2	15060395	1	G	C	G	G	G	G	G	G	C	G	G	G	G	H	G	G	G	G	H	C	G	G	G	G	G	G	G	G	G	G	G	G	G	G	G	G	G	G	G	G	G	G	G	H	G	G
JAX00483932	2	15086789	0	T	C	T	T	T	T	T	C	C	T	T	T	T	H	T	C	T	T	H	C	T	T	H	T	T	C	T	T	T	T	T	T	T	T	H	T	T	T	T	T	C	T	T	C	C	T
JAX00091533	2	15098485	1	C	A	C	C	C	C	C	A	C	C	C	C	C	C	C	A	C	C	C	C	C	C	H	C	C	A	C	C	C	C	C	C	C	C	H	C	C	C	C	C	A	C	C	H	A	C
JAX00483936	2	15126075	0	C	A	C	C	C	C	C	C	C	A	H	C	C	C	C	C	C	C	C	C	C	C	C	C	C	C	A	A	C	C	C	C	H	C	C	C	A	A	C	C	C	C	C	C	C	C
JAX00483937	2	15126374	1	A	T	A	A	A	A	A	T	T	A	A	A	A	H	A	T	A	A	H	T	A	A	H	A	A	T	A	A	A	A	A	A	A	A	H	A	A	A	A	A	T	A	A	T	T	A
JAX00091535	2	15139248	0	A	G	A	A	A	A	A	G	G	G	G	A	A	H	A	G	A	A	H	G	A	A	H	A	A	G	G	G	A	A	A	A	H	A	H	A	G	G	A	A	G	A	A	G	G	A
JAX00091536	2	15140374	0	G	A	G	G	G	G	G	A	A	G	G	G	G	G	G	A	G	G	G	A	G	G	G	G	G	H	G	G	G	G	G	G	G	G	G	G	G	G	G	G	A	G	G	A	A	G
JAX00091537	2	15141462	0	G	A	G	G	G	G	G	A	A	G	G	G	G	H	G	A	G	G	H	A	G	G	H	G	G	A	G	G	G	G	G	G	G	G	H	G	G	G	G	G	A	G	G	A	A	G
JAX00215674	2	15177507	0	C	T	C	C	C	C	C	T	T	C	C	C	C	H	C	T	C	C	H	T	C	C	H	C	C	T	C	C	C	C	C	C	C	C	H	C	C	C	C	C	T	C	C	T	T	C
JAX00091538	2	15196643	1	C	T	C	C	C	C	C	C	C	T	H	C	C	C	C	C	C	C	C	C	C	C	C	C	C	C	T	T	C	C	C	C	H	C	C	C	T	T	C	C	C	C	C	C	C	C
JAX00091540	2	15196901	1	G	T	G	G	G	G	G	G	G	T	H	G	G	G	G	G	G	G	G	G	G	G	G	G	G	G	T	T	G	G	G	G	H	G	G	G	T	T	G	G	G	G	G	G	G	G
JAX00483938	2	15198483	0	C	T	C	C	C	C	C	T	T	T	H	C	C	H	C	T	C	C	H	T	C	C	H	C	C	T	T	T	C	C	C	C	H	C	H	C	T	T	C	C	T	C	C	T	T	C
JAX00483939	2	15199619	0	T	C	T	T	T	T	T	C	C	T	T	T	T	H	T	C	T	T	H	C	T	T	H	T	T	C	T	T	T	T	T	T	T	T	H	T	T	T	T	T	C	T	T	C	C	T
JAX00483942	2	15209006	0	T	C	T	T	T	T	T	T	T	C	H	T	T	T	T	T	T	T	T	T	T	T	T	T	T	T	C	C	T	T	T	T	H	T	T	T	C	C	T	T	T	T	T	T	T	T
JAX00091542	2	15210873	0	T	C	T	T	T	T	T	C	C	T	T	T	T	T	T	C	T	T	T	C	T	T	H	T	T	C	T	T	T	T	T	T	T	T	H	T	T	T	T	T	C	T	T	C	C	T
JAX00091543	2	15211103	0	C	G	C	C	C	C	C	G	C	C	C	C	C	C	C	G	C	C	C	C	C	C	H	C	C	G	C	C	C	C	C	C	C	C	H	C	C	C	C	C	G	C	C	H	G	C
JAX00483943	2	15211192	1	A	T	A	A	A	A	A	T	A	A	A	A	A	A	A	T	A	A	A	A	A	A	H	A	A	T	A	A	A	A	A	A	A	A	H	A	A	A	A	A	T	A	A	H	T	A
JAX00483944	2	15211244	1	T	C	T	T	T	T	T	C	C	T	T	T	T	H	T	C	T	T	H	C	T	T	H	T	T	C	T	T	T	T	T	T	T	T	H	T	T	T	T	T	C	T	T	C	C	T
JAX00483945	2	15211269	0	A	G	A	A	A	A	A	G	G	A	A	A	A	H	A	G	A	A	H	G	A	A	H	A	A	G	A	A	A	A	A	A	A	A	H	A	A	A	A	A	G	A	A	G	G	A
JAX00091545	2	15259108	0	T	G	T	T	T	T	T	T	G	T	T	T	T	H	T	T	T	T	H	G	T	T	T	T	T	T	T	T	T	T	T	T	T	T	T	T	T	T	T	T	T	T	T	H	T	T
JAX00483946	2	15259281	0	G	A	G	G	G	G	G	A	G	G	G	G	G	G	G	A	G	G	G	G	G	G	H	G	G	A	G	G	G	G	G	G	G	G	H	G	G	G	G	G	A	G	G	H	A	G
JAX00091546	2	15259538	0	T	C	T	T	T	T	T	C	C	C	H	T	T	H	T	C	T	T	H	C	T	T	H	T	T	C	C	C	T	T	T	T	H	T	H	T	C	C	T	T	C	T	T	C	C	T
JAX00215677	2	15259757	0	A	G	A	A	A	A	A	G	G	A	A	A	A	H	A	G	A	A	H	G	A	A	H	A	A	G	A	A	A	A	A	A	A	A	H	A	A	A	A	A	G	A	A	G	G	A
JAX00091552	2	15344968	0	G	A	G	G	G	G	G	A	A	G	H	G	G	G	G	A	G	G	H	A	G	G	H	G	G	A	G	G	G	G	G	G	G	G	H	G	G	G	G	G	A	G	G	A	A	G
JAX00483949	2	15345879	0	A	G	A	A	A	A	A	A	G	A	A	A	A	H	A	A	A	A	H	G	A	A	A	A	A	A	A	A	A	A	A	A	A	A	A	A	A	A	A	A	A	A	A	G	A	A
JAX00483951	2	15346260	0	A	G	A	A	A	A	A	A	G	A	A	A	A	H	A	H	A	A	H	G	A	A	A	A	A	A	A	A	A	A	A	A	A	A	A	A	A	A	A	A	A	A	A	G	A	A
JAX00483955	2	15363997	0	C	T	C	C	C	C	C	T	C	C	C	C	C	C	C	T	C	C	C	C	C	C	H	C	C	T	C	C	C	C	C	C	C	C	H	C	C	C	C	C	H	C	C	H	H	C
JAX00483956	2	15364453	1	C	A	C	C	C	C	C	A	A	A	H	C	C	H	C	A	C	C	H	A	C	C	H	C	C	A	A	A	C	C	C	C	H	C	H	C	A	A	C	C	A	C	C	A	A	C
JAX00483957	2	15364760	1	C	G	C	C	C	C	C	G	G	C	C	C	C	H	C	G	C	C	H	G	C	C	H	C	C	G	C	C	C	C	C	C	C	C	H	C	C	C	C	C	G	C	C	G	G	C
JAX00483959	2	15365409	1	T	A	T	T	T	T	T	A	A	A	H	T	T	H	T	A	T	T	H	A	T	T	H	T	T	A	A	A	T	T	T	T	H	T	H	T	A	A	T	T	A	T	T	A	A	T
JAX00091554	2	15380704	1	A	G	A	A	A	A	A	G	G	G	H	A	A	H	A	G	A	A	H	G	A	A	H	A	A	G	G	G	A	A	A	A	H	A	H	A	G	G	A	A	G	A	A	G	G	A
JAX00091555	2	15381486	0	A	T	A	A	A	A	A	A	T	T	H	A	A	H	A	A	A	A	H	T	A	A	A	A	A	A	T	T	A	A	A	A	H	A	A	A	T	T	A	A	A	A	A	H	A	A
JAX00483960	2	15413876	1	C	T	C	C	C	C	C	T	T	C	C	C	C	H	C	T	C	C	H	T	C	C	H	C	C	T	C	C	C	C	C	C	C	C	H	C	C	C	C	C	T	C	C	T	T	C
JAX00091557	2	15419302	0	T	A	T	T	T	T	T	A	T	T	T	T	T	T	T	A	T	T	T	T	T	T	H	T	T	A	T	T	T	T	T	T	T	T	H	T	T	T	T	T	A	T	T	H	A	T
JAX00483962	2	15419420	1	C	A	C	C	C	C	C	A	C	C	C	C	C	C	C	A	C	C	C	C	C	C	H	C	C	A	C	C	C	C	C	C	C	C	H	C	C	C	C	C	A	C	C	H	A	C
JAX00483965	2	15428080	0	G	T	G	G	G	G	G	G	T	G	G	G	G	H	G	G	G	G	H	T	G	G	G	G	G	G	G	G	G	G	G	G	G	G	G	G	G	G	G	G	G	G	G	H	G	G
JAX00483966	2	15428601	0	T	G	T	T	T	T	T	T	G	T	T	T	T	H	T	T	T	T	H	G	T	T	T	T	T	T	T	T	T	T	T	T	T	T	T	T	T	T	T	T	T	T	T	H	T	T
JAX00091559	2	15443576	1	C	G	C	C	C	C	C	G	G	C	C	C	C	H	C	G	C	C	H	G	C	C	H	C	C	G	C	C	C	C	C	C	C	C	H	C	C	C	C	C	G	C	C	G	G	C
JAX00483967	2	15444611	1	T	C	T	T	T	T	T	C	C	T	T	T	T	H	T	C	T	T	H	C	T	T	H	T	T	C	T	T	T	T	T	T	T	T	H	T	T	T	T	T	C	T	T	C	C	T
JAX00215684	2	15455050	1	T	C	T	T	T	T	T	C	C	T	T	T	T	H	T	C	T	T	H	C	T	T	H	T	T	C	T	T	T	T	T	T	T	T	H	T	T	T	T	T	C	T	T	C	C	T
JAX00091562	2	15504494	0	A	G	A	A	A	A	A	A	G	A	H	A	A	H	A	A	A	A	H	G	A	A	A	A	A	A	A	A	A	H	A	A	A	A	A	A	A	A	A	A	A	A	A	H	A	A
JAX00091563	2	15505775	0	G	T	G	G	G	G	G	G	T	G	G	G	G	H	G	G	G	G	H	T	G	G	G	G	G	G	G	G	G	G	G	G	G	G	G	G	G	G	G	G	G	G	G	T	G	G
JAX00483968	2	15508966	1	G	A	G	G	G	G	G	G	A	G	G	G	G	H	G	G	G	G	H	A	G	G	G	G	G	G	G	G	G	G	G	G	G	G	G	G	G	G	G	G	G	G	G	H	G	G
JAX00483969	2	15510044	0	C	T	C	C	C	C	C	C	T	C	C	C	C	H	C	H	C	C	H	T	C	C	C	C	C	C	C	H	C	C	C	C	C	C	C	C	C	C	C	C	C	C	C	H	C	C
JAX00483971	2	15513999	0	C	G	C	C	C	C	C	C	G	C	C	C	C	H	C	C	C	C	C	G	C	C	C	C	C	C	C	C	C	C	C	C	C	C	C	C	C	C	C	C	C	C	C	H	C	C
JAX00483973	2	15521186	1	A	T	A	A	A	A	A	T	T	A	A	A	A	H	A	T	A	A	H	T	A	A	H	A	A	T	A	A	A	A	A	A	A	A	H	A	A	A	A	A	T	A	A	T	T	A
JAX00483974	2	15522186	0	A	G	A	A	A	A	A	G	A	A	H	A	A	A	H	G	A	H	H	A	A	A	H	A	A	G	A	A	A	A	A	A	A	A	H	A	A	A	A	A	G	A	A	H	G	A
JAX00483975	2	15522215	0	T	C	T	T	T	T	T	C	C	T	T	T	T	H	T	C	T	T	H	C	T	T	H	T	T	C	T	T	T	T	T	T	T	T	H	T	T	T	T	T	C	T	T	C	C	T
JAX00483976	2	15528159	0	G	A	G	G	G	G	G	A	G	G	G	G	G	G	G	A	G	G	G	G	G	G	H	G	G	A	G	G	G	G	G	G	G	G	H	G	G	G	G	G	A	G	G	H	A	G
JAX00483977	2	15531950	0	C	T	C	C	C	C	C	T	C	C	C	C	C	C	C	T	C	C	C	C	C	C	H	C	C	T	C	C	C	C	C	C	C	C	H	C	C	C	C	C	T	C	C	H	T	C
JAX00483978	2	15531969	0	G	A	G	G	G	G	G	A	A	G	G	G	G	G	G	A	G	G	H	A	G	G	H	G	G	A	G	G	G	G	G	G	G	G	H	G	G	G	G	G	A	G	G	A	A	G
JAX00091570	2	15585611	0	G	A	G	G	G	G	G	A	A	G	G	G	G	H	G	A	G	G	H	A	G	G	G	G	G	A	G	G	G	G	G	G	G	G	G	G	G	G	G	G	A	G	G	A	A	G
JAX00091571	2	15620541	1	C	T	C	C	C	C	C	C	T	C	C	C	C	H	C	C	C	C	H	T	C	C	C	C	C	C	C	C	C	C	C	C	C	C	C	C	C	C	C	C	C	C	C	H	C	C
JAX00091572	2	15620638	0	G	A	G	G	G	G	G	A	A	G	G	G	G	H	G	A	G	G	H	A	G	G	H	G	G	A	G	G	G	G	G	G	G	G	H	G	G	G	G	G	A	G	G	A	A	G
JAX00091573	2	15620776	0	A	T	A	A	A	A	A	T	T	A	A	A	A	H	A	T	A	A	H	T	A	A	H	A	A	T	A	A	A	A	A	A	A	A	H	A	A	A	A	A	T	A	A	T	T	A
JAX00483980	2	15641609	0	C	T	C	C	C	C	C	T	T	C	C	C	C	C	C	T	C	C	C	T	C	C	H	C	C	T	C	C	C	C	C	C	C	C	H	C	C	C	C	C	T	C	C	T	T	C
JAX00483981	2	15641883	1	T	A	T	T	T	T	T	T	A	T	T	T	T	H	T	T	T	T	H	A	T	T	T	T	T	T	T	T	T	T	T	T	T	T	T	T	T	T	T	T	T	T	T	H	T	T
JAX00483982	2	15642734	0	C	T	C	C	C	C	C	T	T	C	C	C	C	H	C	T	C	C	H	T	C	C	H	C	C	T	C	C	C	C	C	C	C	C	H	C	C	C	C	C	T	C	C	T	T	C
JAX00483983	2	15642976	0	C	T	C	C	C	C	C	C	T	C	C	C	C	H	C	C	C	C	H	T	C	C	C	C	C	C	C	C	C	C	C	C	C	C	C	C	C	C	C	C	C	C	C	H	C	C
JAX00483984	2	15643095	1	T	A	T	T	T	T	T	T	A	T	T	T	T	H	T	T	T	T	H	A	T	T	T	T	T	T	T	T	T	T	T	T	T	T	T	T	T	T	T	T	T	T	T	H	T	T
JAX00483988	2	15650938	1	C	G	C	C	C	C	C	G	C	C	C	C	C	C	C	G	C	C	C	C	C	C	H	C	C	G	C	C	C	C	C	C	C	C	H	C	C	C	C	C	G	C	C	H	G	C
JAX00091574	2	15660511	0	A	T	A	A	A	A	A	A	T	A	A	A	A	H	A	A	A	A	H	T	A	A	A	A	A	A	A	A	A	A	A	A	A	A	A	A	A	A	A	A	A	A	A	H	A	A
JAX00091575	2	15661644	0	A	G	A	A	A	A	A	A	G	A	A	A	A	G	A	A	A	A	G	G	A	A	A	A	A	A	A	A	A	A	A	A	A	A	A	A	A	A	A	A	A	A	A	H	A	A
JAX00483989	2	15662480	1	A	G	A	A	A	A	A	A	G	A	A	A	A	H	A	A	A	A	H	G	A	A	A	A	A	A	A	A	A	A	A	A	A	A	A	A	A	A	A	A	A	A	A	H	A	A
JAX00091576	2	15676106	1	T	C	T	T	T	T	T	T	C	T	T	T	T	H	T	T	T	T	H	C	T	T	T	T	T	T	T	T	T	T	T	T	T	T	T	T	T	T	T	T	T	T	T	H	T	T
JAX00483996	2	15703133	1	T	C	T	T	T	T	T	C	C	T	T	T	T	H	T	C	T	T	H	C	T	T	H	T	T	C	T	T	T	T	T	T	T	T	H	T	T	T	T	T	C	T	T	C	C	T
JAX00091580	2	15736269	1	T	G	T	T	T	T	T	G	G	T	T	T	T	H	T	G	T	T	H	G	T	T	H	T	T	G	T	T	T	T	T	T	T	T	H	T	T	T	T	T	G	T	T	G	G	T
JAX00483997	2	15758181	1	T	A	T	T	T	T	T	T	A	T	T	T	T	H	T	T	T	T	H	A	T	T	T	T	T	T	T	T	T	T	T	T	T	T	T	T	T	T	T	T	T	T	T	H	T	T
JAX00091583	2	15784478	1	A	G	A	A	A	A	A	G	A	A	A	A	A	A	A	G	A	A	A	A	A	A	H	A	A	G	A	A	A	A	A	A	A	A	H	A	A	A	A	A	G	A	A	H	G	A
JAX00091584	2	15785518	0	G	T	G	G	G	G	G	G	T	G	G	G	G	H	G	G	G	G	H	T	G	G	G	G	G	G	G	G	G	G	G	G	G	G	G	G	G	G	G	G	G	G	G	H	G	G
JAX00091585	2	15785995	0	G	A	G	G	G	G	G	A	G	G	G	G	G	G	G	A	G	G	G	G	G	G	H	G	G	A	G	G	G	G	G	G	G	G	H	G	G	G	G	G	A	G	G	G	A	G
JAX00215693	2	15791204	0	G	A	G	G	G	G	G	G	A	G	G	G	G	H	G	G	G	G	H	A	G	G	G	G	G	G	G	G	G	G	G	G	G	G	G	G	G	G	G	G	G	G	G	H	G	G
JAX00484000	2	15794112	1	C	G	C	C	C	C	C	G	C	C	C	C	C	C	C	G	C	C	C	C	C	C	H	C	C	G	C	C	C	C	C	C	C	C	H	C	C	C	C	C	G	C	C	H	G	C
JAX00484003	2	15812287	0	G	A	G	G	G	G	G	G	A	G	G	G	G	H	G	G	G	G	G	A	G	G	G	G	G	G	G	G	G	G	G	G	G	G	G	G	G	G	G	G	G	G	G	H	G	G
JAX00484004	2	15812642	1	G	A	G	G	G	G	G	G	A	G	G	G	G	H	G	G	G	G	H	A	G	G	G	G	G	G	G	G	G	G	G	G	G	G	G	G	G	G	G	G	G	G	G	H	G	G
JAX00484005	2	15816786	1	G	C	G	G	G	G	G	C	C	G	G	G	G	H	G	C	G	G	H	C	G	G	H	G	G	C	G	G	G	G	G	G	G	G	H	G	G	G	G	G	C	G	G	C	C	G
JAX00484007	2	15850680	0	T	C	T	T	T	T	T	C	T	T	T	T	T	T	T	C	T	T	T	T	T	T	H	T	T	C	T	T	T	T	T	T	T	T	H	T	T	T	T	T	C	T	T	H	C	T
JAX00484008	2	15850726	0	A	G	A	A	A	A	A	G	G	A	A	A	A	H	A	G	A	A	H	G	A	A	G	A	A	G	A	A	A	A	A	A	A	A	G	A	A	A	A	A	G	A	A	G	G	A
JAX00484010	2	15878881	0	C	T	C	C	C	C	C	T	C	C	C	C	C	C	C	T	C	C	C	C	C	C	H	C	C	T	C	C	C	C	C	C	C	C	H	C	C	C	C	C	T	C	C	H	T	C
JAX00484011	2	15878939	1	C	T	C	C	C	C	C	T	C	C	C	C	C	C	C	T	C	C	C	C	C	C	H	C	C	T	C	C	C	C	C	C	C	C	H	C	C	C	C	C	T	C	C	H	T	C
JAX00091592	2	15894811	0	T	C	T	T	T	T	T	T	C	T	T	T	T	H	T	H	T	T	H	C	T	T	T	T	T	T	T	T	T	T	T	T	T	T	T	T	T	T	T	T	T	T	T	H	T	T
JAX00091593	2	15896046	0	T	C	T	T	T	T	T	T	C	T	T	T	T	H	T	T	T	T	H	C	T	T	T	T	T	T	T	T	T	T	T	T	T	T	T	T	T	T	T	T	T	T	T	C	T	T
JAX00091594	2	15896773	0	G	A	G	G	G	G	G	G	A	G	G	G	G	H	G	G	G	G	H	A	G	G	G	G	G	G	G	G	G	G	G	G	G	G	G	G	G	G	G	G	G	G	G	H	G	G
JAX00484012	2	15923833	1	A	C	A	A	A	A	A	A	C	A	A	A	A	H	A	A	A	A	H	C	A	A	A	A	A	A	A	A	A	A	A	A	A	A	A	A	A	A	A	A	A	A	A	H	A	A
JAX00484013	2	15923945	1	T	C	T	T	T	T	T	C	C	T	T	T	T	H	T	C	T	T	H	C	T	T	H	T	T	C	T	T	T	T	T	T	T	T	H	T	T	T	T	T	C	T	T	C	C	T
JAX00484015	2	15924222	0	A	G	A	A	A	A	A	G	G	A	A	A	A	H	A	G	A	A	H	G	A	A	H	A	A	G	A	A	A	A	A	A	A	A	H	A	A	A	A	A	G	A	A	G	G	A
JAX00091597	2	15952194	0	C	T	C	C	C	C	C	T	C	C	C	C	C	C	C	T	C	C	C	C	C	C	H	C	C	T	C	C	C	C	C	C	C	C	H	C	C	C	C	C	T	C	C	H	T	C
JAX00484017	2	15968157	0	C	G	C	C	C	C	C	C	G	C	C	C	H	H	C	C	C	C	H	G	C	C	C	C	C	C	H	C	C	C	C	C	C	C	C	C	C	C	C	C	C	C	C	H	C	C
JAX00215695	2	16006272	0	C	G	C	C	C	C	C	C	G	C	C	C	C	H	C	C	C	C	H	G	C	C	C	C	C	C	C	C	C	C	C	C	C	C	C	C	C	C	C	C	C	C	C	H	C	C
JAX00484019	2	16006426	0	G	T	G	G	G	G	G	G	T	G	G	G	G	H	G	G	G	G	H	T	G	G	G	G	G	G	G	G	G	G	G	G	G	G	G	G	G	G	G	G	G	G	G	H	G	G
JAX00484020	2	16018510	1	A	G	A	A	A	A	A	G	G	A	A	A	A	H	A	G	A	A	H	G	A	A	H	A	A	G	A	A	A	A	A	A	A	A	H	A	A	A	A	A	G	A	A	G	G	A
JAX00091601	2	16018834	1	G	T	G	G	G	G	G	T	G	G	G	G	G	G	G	T	G	G	G	G	G	G	H	G	G	T	G	G	G	G	G	G	G	G	H	G	G	G	G	G	T	G	G	H	T	G
JAX00091602	2	16018984	0	T	C	T	T	T	T	T	C	C	T	T	T	T	H	T	C	T	T	H	C	T	T	H	T	T	C	T	T	T	T	T	T	T	T	H	T	T	T	T	T	C	T	T	C	C	T
JAX00484021	2	16028022	0	A	C	A	A	A	A	A	C	C	A	A	A	A	H	A	C	A	A	H	C	A	A	H	A	A	C	A	A	A	A	A	A	A	A	H	A	A	A	A	A	C	A	A	C	C	A
JAX00484022	2	16039763	1	A	G	A	A	A	A	A	A	G	A	A	A	A	H	A	A	A	A	H	G	A	A	A	A	A	A	A	A	A	A	A	A	A	A	A	A	A	A	A	A	A	A	A	H	A	A
JAX00091604	2	16056222	1	T	A	T	T	T	T	T	T	A	T	T	T	T	H	T	T	T	T	H	A	T	T	T	T	T	T	T	T	T	T	T	T	T	T	T	T	T	T	T	T	T	T	T	H	T	T
JAX00091605	2	16059871	1	A	C	A	A	A	A	A	A	C	A	A	A	A	H	A	A	A	A	H	C	A	A	A	A	A	A	A	A	A	A	A	A	A	A	A	A	A	A	A	A	A	A	A	H	A	A
JAX00484025	2	16085905	0	G	A	G	G	G	G	G	G	A	G	G	G	G	H	G	G	G	G	H	A	G	G	G	G	G	G	G	G	G	G	G	G	G	G	G	G	G	G	G	G	G	G	G	G	G	G
JAX00215696	2	16091070	0	G	A	G	G	G	G	G	A	A	G	G	G	G	H	G	A	G	G	H	A	G	G	H	G	G	A	G	G	G	G	G	G	G	G	H	G	G	G	G	G	A	G	G	A	A	G
JAX00215697	2	16091207	1	T	C	T	T	T	T	T	C	C	T	T	T	T	H	T	C	T	T	H	C	T	T	H	T	T	C	T	T	T	T	T	T	T	T	H	T	T	T	T	T	C	T	T	C	C	T
JAX00091607	2	16099056	0	T	A	T	T	T	T	T	T	T	A	H	T	T	T	T	T	T	T	T	T	T	T	T	T	T	T	A	A	T	T	T	T	H	T	T	T	A	A	T	T	T	T	T	T	T	T
JAX00091608	2	16099177	0	C	A	C	C	C	C	C	A	A	C	C	C	C	H	C	A	C	C	H	A	C	C	H	C	C	A	C	C	C	C	C	C	C	C	H	C	C	C	C	C	A	C	C	A	A	C
JAX00091609	2	16101168	1	T	G	T	T	T	T	T	G	G	T	T	T	T	H	T	G	T	T	H	G	T	T	H	T	T	G	T	T	T	T	T	T	T	T	H	T	T	T	T	T	G	T	T	G	G	T
JAX00484027	2	16120039	0	T	G	T	T	T	T	T	G	T	T	T	T	T	T	T	G	T	T	T	T	T	T	H	T	T	G	T	T	T	H	T	T	T	T	H	T	T	T	T	T	G	T	T	H	G	T
JAX00484030	2	16132044	1	G	A	G	G	G	G	G	G	A	G	G	G	G	H	G	G	G	G	H	A	G	G	G	G	G	G	G	G	G	G	G	G	G	G	G	G	G	G	G	G	G	G	G	H	G	G
JAX00484032	2	16132168	0	T	C	T	T	T	T	T	C	C	C	H	T	T	H	T	C	T	T	H	C	T	T	H	T	T	C	C	C	T	T	T	T	H	T	H	T	C	C	T	T	C	T	T	C	C	T
JAX00091611	2	16142897	0	C	T	C	C	C	C	C	C	T	C	C	C	C	H	C	C	C	C	H	T	C	C	C	C	C	C	C	C	C	C	C	C	C	C	C	C	C	C	C	C	C	C	C	H	C	C
JAX00484033	2	16153937	0	G	A	G	G	G	G	G	A	A	A	G	G	G	H	G	A	G	G	H	A	G	G	H	G	G	A	A	A	G	G	G	G	H	G	H	G	A	A	G	G	A	G	G	A	A	G
JAX00091617	2	16218957	0	A	G	A	A	A	A	A	G	G	G	H	A	A	H	A	G	A	A	H	G	A	A	H	A	A	G	G	G	A	A	A	A	A	A	H	A	G	G	A	A	G	A	A	G	G	A
JAX00091619	2	16267339	0	T	A	T	T	T	T	T	A	A	T	T	T	T	H	T	A	T	T	H	A	T	T	H	T	T	A	T	T	T	T	T	T	T	T	A	T	T	T	T	T	A	T	T	A	A	T
JAX00091620	2	16267539	0	G	A	G	G	G	G	G	G	A	G	G	G	G	H	G	G	G	G	H	A	G	G	G	G	G	G	G	G	G	G	G	G	G	G	G	G	G	G	G	G	G	G	G	H	G	G
JAX00091621	2	16267567	0	T	C	T	T	T	T	T	T	C	T	T	T	T	H	T	T	T	T	H	C	T	T	T	T	T	T	T	T	T	T	T	T	H	T	T	T	T	T	T	T	T	T	T	H	T	T
JAX00484036	2	16267969	1	A	G	A	A	A	A	A	G	A	A	A	A	A	A	A	G	A	A	A	A	A	A	H	A	A	G	A	A	A	A	A	A	A	A	H	A	A	A	A	A	G	A	A	H	G	A
JAX00484037	2	16270513	1	C	T	C	C	C	C	C	T	T	C	C	C	C	H	C	T	C	C	H	T	C	C	H	C	C	T	C	C	C	C	C	C	C	C	H	C	C	C	C	C	T	C	C	T	T	C
JAX00215702	2	16271292	0	G	A	G	G	G	G	G	A	A	G	G	G	G	H	G	A	G	G	H	A	G	G	H	G	G	A	G	G	G	G	G	G	G	G	H	G	G	G	G	G	A	G	G	A	A	G
JAX00215703	2	16271309	1	T	G	T	T	T	T	T	G	G	T	T	T	T	H	T	G	T	T	H	G	T	T	H	T	T	G	T	T	T	T	T	T	T	T	H	T	T	T	T	T	G	T	T	G	G	T
JAX00484040	2	16277977	1	T	C	T	T	T	T	T	T	T	C	H	T	T	T	T	T	T	T	T	T	T	T	T	T	T	T	C	C	T	T	T	T	T	T	T	T	C	C	T	T	T	T	T	T	T	T
JAX00484041	2	16278262	0	T	C	T	T	T	T	T	T	C	T	T	T	T	H	T	T	T	T	H	C	T	T	T	T	T	T	T	T	T	T	T	T	T	T	T	T	T	T	T	T	T	T	T	C	T	T
JAX00484042	2	16283692	1	C	G	C	C	C	C	C	C	C	G	H	C	C	C	C	C	C	C	C	C	C	C	C	C	C	C	G	G	C	C	C	C	C	C	C	C	G	G	C	C	C	C	C	C	C	C
JAX00484043	2	16283979	0	C	T	C	C	C	C	C	C	T	C	C	C	C	H	C	C	C	C	H	T	C	C	C	C	C	C	C	C	C	C	C	C	C	C	C	C	C	C	C	C	C	C	C	T	C	C
JAX00484044	2	16284111	0	T	C	T	T	T	T	T	C	C	C	H	T	T	H	T	C	T	T	H	C	T	T	H	T	T	C	C	C	T	T	T	T	T	T	H	T	C	C	T	T	C	T	T	C	C	T
JAX00484045	2	16289251	0	G	C	G	G	G	G	G	C	G	C	H	G	G	G	G	C	G	G	G	G	G	G	G	G	G	H	C	C	G	G	G	G	G	G	G	G	C	C	G	G	C	G	G	G	C	G
JAX00484046	2	16290927	1	G	T	G	G	G	G	G	T	G	G	G	G	G	G	G	T	G	G	G	G	G	G	H	G	G	T	G	G	G	G	G	G	G	G	H	G	G	G	G	G	T	G	G	G	T	G
JAX00484048	2	16292778	0	T	C	T	T	T	T	T	T	C	C	H	T	T	H	T	T	T	T	H	C	T	T	T	T	T	T	C	C	T	T	T	T	H	T	T	T	C	C	T	T	T	T	T	H	T	T
JAX00091622	2	16300883	1	C	A	C	C	C	C	C	C	A	C	C	C	C	H	C	C	C	C	H	A	C	C	C	C	C	C	C	C	C	C	C	C	C	C	C	C	C	C	C	C	C	C	C	H	C	C
JAX00091623	2	16301430	0	T	C	T	T	T	T	T	C	T	C	C	T	T	T	T	C	T	T	T	T	T	T	H	T	T	C	C	C	T	T	T	T	H	T	H	T	C	C	T	T	C	T	T	H	C	T
JAX00484050	2	16303217	0	T	C	T	T	T	T	T	T	C	T	T	T	T	H	T	H	T	T	C	C	T	T	T	T	T	T	T	T	T	T	T	T	T	T	T	T	T	T	T	T	T	T	T	C	T	T
JAX00215705	2	16367880	1	T	C	T	T	T	T	T	C	C	C	H	T	T	H	T	C	T	T	H	C	T	T	H	T	T	C	C	C	T	T	T	T	H	T	H	T	C	C	T	T	C	T	T	C	C	T
JAX00215706	2	16367977	0	T	C	T	T	T	T	T	C	C	C	H	T	T	H	T	C	T	T	H	C	T	T	T	T	T	C	C	C	T	T	T	T	H	T	H	T	C	C	T	T	C	T	T	C	C	T
JAX00091628	2	16368486	1	A	T	A	A	A	A	A	T	A	A	A	A	A	A	A	T	A	A	A	A	A	A	H	A	A	T	A	A	A	A	A	A	A	A	H	A	A	A	A	A	T	A	A	H	T	A
JAX00091629	2	16369048	0	A	G	A	A	A	A	A	A	A	G	G	A	A	A	A	A	A	A	A	A	A	A	A	A	A	A	G	G	A	A	A	A	H	A	A	A	G	G	A	A	A	A	A	A	A	A
JAX00091630	2	16370647	0	G	A	G	G	G	G	G	A	A	G	G	G	G	H	G	A	G	G	H	A	G	G	H	G	G	A	G	G	G	G	G	G	G	G	H	G	G	G	G	G	A	G	G	A	A	G
JAX00484054	2	16403129	0	G	A	G	G	G	G	G	A	G	G	G	G	G	G	G	A	G	G	G	G	G	G	H	G	G	A	G	G	G	G	G	G	G	G	H	G	G	G	G	G	A	G	G	H	A	G
JAX00484055	2	16405224	0	T	C	T	T	T	T	T	T	C	T	T	T	T	H	T	T	T	T	H	C	T	T	T	T	T	T	T	T	T	T	T	T	T	T	T	T	T	T	T	T	T	T	T	H	T	T
JAX00484056	2	16406842	1	T	C	T	T	T	T	T	T	C	T	T	T	T	H	T	T	T	T	H	C	T	T	T	T	T	T	T	T	T	T	T	T	T	T	T	T	T	T	T	T	T	T	T	H	T	T
JAX00215707	2	16406990	0	C	T	C	C	C	C	C	C	T	C	C	C	C	H	C	C	C	C	H	T	C	C	C	C	C	C	C	C	C	C	C	C	C	C	C	C	C	C	C	C	C	C	C	H	C	C
JAX00091631	2	16410855	0	G	A	G	G	G	G	G	G	A	G	G	G	G	H	G	G	G	G	H	A	G	G	G	G	G	G	G	G	G	G	G	G	G	G	G	G	G	G	G	G	G	G	G	H	G	G
JAX00091633	2	16431026	0	A	G	A	A	A	A	A	A	G	A	A	A	A	H	A	A	A	A	H	G	A	A	A	A	A	A	A	A	A	A	A	A	A	A	A	A	A	A	A	A	A	A	A	H	A	A
JAX00484058	2	16444798	1	A	G	A	A	A	A	A	G	G	A	A	A	A	H	A	G	A	A	H	G	A	A	H	A	A	G	A	A	A	A	A	A	A	A	H	A	A	A	A	A	G	A	A	G	G	A
JAX00091636	2	16465736	1	C	T	C	C	C	C	C	C	T	C	C	C	C	H	C	C	C	C	H	T	C	C	C	C	C	C	C	C	C	C	C	C	C	C	C	C	C	C	C	C	C	C	C	H	C	C
JAX00484060	2	16484641	1	G	T	G	G	G	G	G	T	T	G	G	G	G	H	G	T	G	G	H	T	G	G	H	G	G	T	G	G	G	G	G	G	G	G	H	G	G	G	G	G	T	G	G	T	T	G
JAX00484063	2	16496507	1	A	G	A	A	A	A	A	G	G	A	A	A	A	H	A	G	A	A	H	G	A	A	H	A	A	G	A	A	A	A	A	A	A	A	H	A	A	A	A	A	G	A	A	G	G	A
JAX00484064	2	16496781	0	G	A	G	G	G	G	G	G	A	G	G	G	G	H	G	G	G	G	A	A	G	H	G	G	G	G	G	G	H	G	G	G	G	G	G	G	G	G	G	G	G	G	G	A	G	G
JAX00484065	2	16496899	1	A	G	A	A	A	A	A	G	A	A	A	A	A	A	A	G	A	A	A	A	A	A	H	A	A	G	A	A	A	A	A	A	A	A	H	A	A	A	A	A	G	A	A	H	G	A
JAX00091639	2	16497070	0	A	G	A	A	A	A	A	A	G	A	A	A	A	H	A	A	A	A	H	G	A	A	A	A	A	A	A	A	A	A	A	A	A	A	A	A	A	A	A	A	A	A	A	H	A	A
JAX00484067	2	16531687	1	T	C	T	T	T	T	T	T	C	T	T	T	T	H	T	T	T	T	H	C	T	T	T	T	T	T	T	T	T	T	T	T	T	T	T	T	T	T	T	T	T	T	T	H	T	T
JAX00484068	2	16531908	0	G	A	G	G	G	G	G	A	G	G	G	G	G	G	G	H	G	G	G	G	G	G	H	G	G	A	G	G	G	G	G	G	G	G	H	G	G	G	G	G	A	G	G	H	A	G
JAX00484069	2	16534653	1	G	A	G	G	G	G	G	G	G	A	H	G	G	G	G	G	G	G	G	G	G	G	G	G	G	G	A	A	G	G	G	G	H	G	G	G	A	A	G	G	G	G	G	G	G	G
JAX00215711	2	16536890	0	T	G	T	T	T	T	T	G	T	T	T	T	T	T	T	G	T	T	T	T	T	T	H	T	T	G	T	T	T	T	T	T	T	T	H	T	T	T	T	T	G	T	T	H	G	T
JAX00484070	2	16537881	1	A	T	A	A	A	A	A	A	A	T	H	A	A	A	A	A	A	A	A	A	A	A	A	A	A	A	T	T	A	A	A	A	H	A	A	A	T	T	A	A	A	A	A	A	A	A
JAX00484071	2	16554350	0	A	G	A	A	A	A	A	G	G	G	H	A	A	H	A	G	A	A	H	G	A	A	H	A	A	G	G	G	A	A	A	A	H	A	H	A	G	G	A	A	G	A	A	G	G	A
JAX00484074	2	16572601	0	T	G	T	T	T	T	T	G	T	T	T	T	T	T	T	G	T	T	T	T	T	T	H	T	T	G	T	T	T	T	T	T	T	T	H	T	T	T	T	T	G	T	T	H	G	T
JAX00091643	2	16575653	0	T	A	T	T	T	T	T	A	T	T	T	T	T	T	T	H	T	T	T	T	T	T	T	T	T	A	T	T	T	T	T	T	T	T	T	T	T	T	T	T	A	T	T	H	A	T
JAX00091644	2	16578273	0	A	C	A	A	A	A	A	C	A	A	A	A	A	A	A	C	A	A	A	A	A	A	H	A	A	C	A	A	A	A	A	A	A	A	H	A	A	A	A	A	C	A	A	H	C	A
JAX00091646	2	16601727	1	T	C	T	T	C	T	C	C	C	C	H	C	H	H	C	C	T	H	H	C	C	C	H	T	C	C	C	C	C	T	T	T	H	C	H	C	C	C	C	T	C	H	T	C	C	C
JAX00484075	2	16602076	0	T	C	T	T	T	T	T	C	C	T	T	T	T	H	T	C	T	T	H	C	T	T	H	T	T	C	T	T	T	T	T	T	T	T	H	T	T	T	T	T	C	T	T	C	C	T
JAX00484077	2	16603090	1	T	C	T	T	T	T	T	C	T	T	T	T	T	T	T	C	T	T	T	T	T	T	H	T	T	C	T	T	T	T	T	T	T	T	H	T	T	T	T	T	C	T	T	H	C	T
JAX00484078	2	16606979	0	C	T	C	C	C	C	C	C	T	C	C	C	C	C	C	C	C	C	H	T	C	C	C	C	C	C	C	C	C	C	C	C	C	C	C	C	C	C	C	C	C	C	C	C	C	C
JAX00484079	2	16608263	0	G	T	G	G	G	G	G	T	G	G	G	G	G	G	G	H	G	G	G	G	G	G	H	G	G	T	G	G	G	G	G	G	G	G	H	G	G	G	G	G	T	G	G	H	T	G
JAX00484080	2	16653158	1	C	T	C	C	C	C	C	T	C	C	C	C	C	C	C	T	C	C	C	C	C	C	H	C	C	T	C	C	C	C	C	C	C	C	H	C	C	C	C	C	T	C	C	H	T	C
JAX00091650	2	16659640	0	A	G	A	A	A	A	A	G	A	A	A	A	A	A	A	G	A	A	A	A	A	A	H	A	A	G	A	A	A	A	A	A	A	A	H	A	A	A	A	A	G	A	A	H	G	A
JAX00484083	2	16678089	1	G	A	G	G	G	G	G	G	A	G	G	G	G	H	G	G	G	G	H	A	G	G	G	G	G	G	G	G	G	G	G	G	G	G	G	G	G	G	G	G	G	G	G	H	G	G
JAX00484084	2	16678222	0	C	G	C	C	C	C	C	G	C	C	C	C	C	C	C	G	C	C	C	C	C	C	H	C	C	G	C	C	C	C	C	C	C	C	H	C	C	C	C	C	G	C	C	H	G	C
JAX00091652	2	16710586	1	G	A	G	G	G	G	G	G	A	G	G	G	G	H	G	G	G	G	H	A	G	G	G	G	G	G	G	G	G	G	G	G	G	G	G	G	G	G	G	G	G	G	G	H	G	G
JAX00091653	2	16711317	0	T	A	T	T	T	T	T	T	A	T	T	T	T	H	T	T	T	T	H	A	T	T	T	T	T	T	T	T	T	T	T	T	T	T	T	T	T	T	T	T	T	T	T	H	T	T
JAX00091654	2	16711460	1	C	T	C	C	C	C	C	T	T	C	C	C	C	H	C	T	C	C	H	T	C	C	H	C	C	T	C	C	C	C	C	C	C	C	H	C	C	C	C	C	T	C	C	T	T	C
JAX00215718	2	16753973	0	G	A	G	G	G	G	G	A	G	G	G	G	G	G	G	A	G	G	G	G	G	G	H	G	G	A	G	G	G	G	G	G	G	G	G	G	G	G	G	G	A	G	G	H	A	G
JAX00484088	2	16756347	1	G	C	G	G	G	G	G	C	G	G	G	G	G	G	G	C	G	G	G	G	G	G	H	G	G	C	G	G	G	G	G	G	G	G	G	G	G	G	G	G	C	G	G	H	C	G
JAX00091658	2	16776091	1	A	G	A	A	A	A	A	G	A	A	A	A	A	A	A	G	A	A	A	A	A	A	H	A	A	G	A	A	A	A	A	A	A	A	A	A	A	A	A	A	G	A	A	H	G	A
JAX00484090	2	16790427	0	G	A	G	G	G	G	G	A	A	G	G	G	G	H	G	A	G	G	H	A	G	G	G	G	G	A	G	G	G	G	G	G	G	G	G	G	G	G	G	G	A	G	G	A	A	G
JAX00091663	2	16827933	0	T	A	T	T	T	T	T	A	T	T	T	T	T	T	T	A	T	T	T	T	T	T	H	T	T	A	T	T	T	T	T	T	T	T	H	T	T	T	T	T	A	T	T	H	A	T
JAX00484095	2	16843285	1	C	T	C	C	C	C	C	T	C	C	C	C	C	C	C	T	C	C	C	C	C	C	H	C	C	T	C	C	C	C	C	C	C	C	H	C	C	C	C	C	T	C	C	H	T	C
JAX00484096	2	16845068	0	T	C	T	T	T	T	T	C	C	T	T	T	T	H	T	C	T	T	H	C	T	T	H	T	T	C	T	T	T	T	T	T	T	T	H	T	T	T	T	T	C	T	T	C	C	T
JAX00484097	2	16847897	0	T	G	T	T	T	T	T	G	G	T	T	T	T	H	T	G	T	T	H	G	T	T	H	T	T	G	T	T	T	T	T	T	T	T	H	T	T	T	T	T	G	T	T	G	G	T
JAX00484098	2	16848576	0	T	C	T	T	T	T	T	T	C	T	T	T	T	H	T	T	T	T	H	C	T	T	T	T	T	T	T	T	T	T	T	T	T	T	T	T	T	T	T	T	T	T	T	H	T	T
JAX00484100	2	16889050	1	A	G	A	A	A	A	A	G	A	A	A	A	A	A	A	G	A	A	A	A	A	A	H	A	A	G	A	A	A	A	A	A	A	A	H	A	A	A	A	A	G	A	A	H	G	A
JAX00484102	2	16896269	0	G	A	G	G	G	G	G	A	G	G	G	G	G	G	G	A	G	G	G	G	G	G	H	G	G	A	G	G	G	G	G	G	G	G	H	G	G	G	G	G	A	G	G	H	A	G
JAX00091667	2	16898533	0	C	T	C	C	C	C	C	C	T	C	C	C	C	H	C	C	C	C	H	T	C	C	C	C	C	C	C	C	C	C	C	C	C	C	C	C	C	C	C	C	C	C	C	H	C	C
JAX00215721	2	16910365	1	G	A	G	G	G	G	G	A	G	G	G	G	G	G	G	A	G	G	G	G	G	G	H	G	G	A	G	G	G	G	G	G	G	G	H	G	G	G	G	G	A	G	G	H	A	G
JAX00215722	2	16910389	0	A	G	A	A	A	A	A	G	A	A	A	A	A	A	A	G	A	A	A	A	A	A	H	A	A	G	A	A	A	A	A	A	A	A	G	A	A	A	A	A	G	A	A	G	G	A
JAX00215723	2	16913941	1	A	G	A	A	A	A	A	G	A	A	A	A	A	A	A	G	A	A	A	A	A	A	H	A	A	G	A	A	A	A	A	A	A	A	H	A	A	A	A	A	G	A	A	H	G	A
JAX00484103	2	16929685	0	T	C	T	T	T	T	T	C	T	T	T	T	T	T	T	C	T	T	T	T	T	T	H	T	T	C	T	T	T	T	T	T	T	T	H	T	T	T	T	T	C	T	T	H	C	T
JAX00484104	2	16931962	1	T	C	T	T	T	T	T	C	T	T	T	T	T	T	T	C	T	T	T	T	T	T	H	T	T	C	T	T	T	T	T	T	T	T	H	T	T	T	T	T	C	T	T	H	C	T
JAX00484105	2	16933208	1	A	G	A	A	A	A	A	G	G	G	H	A	A	H	A	G	A	A	H	G	A	A	H	A	A	G	G	G	A	A	A	A	H	A	H	A	G	G	A	A	G	A	A	G	G	A
JAX00484106	2	16936231	0	G	A	G	G	G	G	G	A	G	G	G	G	G	G	G	A	G	G	G	G	G	G	H	G	G	A	G	G	G	G	G	G	G	G	H	G	G	G	G	G	A	G	G	H	A	G
JAX00091673	2	16976145	1	T	C	T	T	T	T	T	C	T	T	T	T	T	T	T	C	T	T	T	T	T	T	H	T	T	C	T	T	T	T	T	T	T	T	H	T	T	T	T	T	C	T	T	H	C	T
JAX00091674	2	16976797	0	G	T	G	G	G	G	G	T	G	G	G	G	G	G	G	T	G	G	G	G	G	G	H	G	G	T	G	G	G	G	G	G	G	G	H	G	G	G	G	G	T	G	G	H	T	G
JAX00091675	2	16976883	0	C	T	C	C	C	C	C	T	C	C	C	C	C	C	C	T	C	C	C	C	C	C	H	C	C	T	C	C	C	C	C	C	C	C	H	C	C	C	C	C	T	C	C	H	T	C
JAX00484108	2	16983958	0	G	A	G	G	G	G	G	A	G	G	G	G	G	G	G	A	G	G	G	G	G	G	G	G	G	A	G	G	G	G	G	G	G	G	G	G	G	G	G	G	A	G	G	G	A	G
JAX00484112	2	17001543	1	A	T	A	A	A	A	A	T	A	A	A	A	A	A	A	T	A	A	A	A	A	A	A	A	A	T	A	A	A	A	A	A	A	A	H	A	A	A	A	A	T	A	A	H	T	A
JAX00484113	2	17010399	0	A	G	A	A	A	A	A	G	A	A	H	A	A	A	A	G	A	A	A	A	A	A	A	A	A	G	A	A	A	A	A	A	A	A	H	A	A	A	A	A	G	A	A	H	G	A
JAX00484116	2	17019739	0	G	T	G	G	G	G	G	T	T	T	H	G	G	H	G	T	G	G	H	T	G	G	G	G	G	T	T	T	G	G	G	G	H	G	H	G	T	T	G	G	T	G	G	T	T	G
JAX00091677	2	17021135	1	A	G	A	A	A	A	A	G	A	A	A	A	A	A	A	G	A	A	A	A	A	A	A	A	A	G	A	A	A	A	A	A	A	A	H	A	A	A	A	A	G	A	A	H	G	A
JAX00484118	2	17021281	0	A	G	A	A	A	A	A	G	A	A	A	A	A	A	A	G	A	A	A	A	A	A	H	A	A	G	A	A	A	A	A	A	A	A	H	A	A	A	A	A	G	A	A	H	G	A
JAX00484119	2	17023720	1	G	A	G	G	G	G	G	A	G	G	G	G	G	G	G	A	G	G	G	G	G	G	H	G	G	A	G	G	G	G	G	G	G	G	H	G	G	G	G	G	A	G	G	H	A	G
JAX00484123	2	17072850	0	C	T	C	C	C	C	C	T	C	C	C	C	C	C	C	T	C	C	C	C	C	C	H	C	C	T	C	C	C	C	C	C	C	C	H	C	C	C	C	C	T	C	C	H	T	C
JAX00091682	2	17097381	0	T	G	T	T	T	T	T	G	T	T	T	T	T	T	T	G	T	T	T	T	T	T	H	T	T	G	T	T	T	T	T	T	T	T	H	T	T	T	T	T	G	T	T	H	G	T
JAX00091683	2	17105493	1	G	C	G	G	G	G	G	C	G	G	G	G	G	G	G	C	G	G	G	G	G	G	H	G	G	C	G	G	G	G	G	G	G	G	H	G	G	G	G	G	C	G	G	H	C	G
JAX00091684	2	17105875	0	A	T	A	A	A	A	A	A	T	T	H	A	A	A	A	A	A	A	H	T	A	A	A	A	A	A	T	T	A	A	A	A	A	A	A	A	T	T	A	A	A	A	A	H	A	A
JAX00484124	2	17106159	0	C	T	C	C	C	C	C	T	T	T	H	C	C	C	C	T	C	C	H	T	C	C	H	C	C	T	T	T	C	C	C	C	H	C	H	C	T	T	C	C	T	C	C	T	T	C
JAX00484125	2	17106272	0	A	T	A	A	A	A	A	A	T	T	H	A	A	H	A	A	A	A	H	T	A	A	A	A	A	A	T	T	A	A	A	A	H	A	A	A	T	T	A	A	A	A	A	H	A	A
JAX00484126	2	17108231	0	A	G	A	A	A	A	A	G	G	G	H	A	A	H	A	G	A	A	H	G	A	A	H	A	A	G	G	G	A	A	A	A	H	A	H	A	G	G	A	A	G	A	A	G	G	A
JAX00484130	2	17112831	0	C	T	C	C	C	C	C	T	C	C	C	C	C	C	C	T	C	C	C	C	C	C	H	C	C	T	C	C	C	C	C	C	C	C	H	C	C	C	C	C	T	C	C	H	T	C
JAX00091687	2	17134501	0	C	T	C	C	C	C	C	T	C	C	C	C	C	C	C	T	C	C	C	C	C	C	C	C	C	T	C	C	C	C	C	C	C	C	C	C	C	C	C	C	T	C	C	H	T	C
JAX00091688	2	17178075	0	A	G	A	A	A	A	A	G	A	A	A	A	A	A	A	G	A	A	A	A	A	A	H	A	A	G	A	A	A	A	A	A	A	A	H	A	A	A	A	A	G	A	A	H	G	A
JAX00091689	2	17178133	0	A	G	A	A	A	A	A	G	A	A	A	A	A	A	A	G	A	A	A	A	A	A	A	A	A	G	A	A	A	A	A	A	A	A	A	A	A	A	A	A	G	A	A	H	H	A
JAX00484132	2	17178278	0	A	T	A	A	A	A	A	T	A	A	A	A	A	A	A	T	A	A	A	A	A	A	H	A	A	T	A	A	A	A	A	A	A	A	H	A	A	A	A	A	T	A	A	H	T	A
JAX00091690	2	17178340	1	T	G	T	T	T	T	T	G	T	T	T	T	T	T	T	G	T	T	T	T	T	T	H	T	T	G	T	T	T	T	T	T	T	T	H	T	T	T	T	T	G	T	T	H	G	T
JAX00484133	2	17178833	1	A	G	A	A	A	A	A	G	A	A	A	A	A	A	A	G	A	A	A	A	A	A	H	A	A	G	A	A	A	A	A	A	A	A	H	A	A	A	A	A	G	A	A	H	G	A
JAX00484135	2	17199029	1	T	C	T	T	T	T	T	C	T	T	T	T	T	T	T	C	T	T	T	T	T	T	H	T	T	C	T	T	T	T	T	T	T	T	H	T	T	T	T	T	C	T	T	H	C	T
JAX00484136	2	17210000	0	C	T	C	C	C	C	C	T	C	C	C	C	C	C	C	T	C	C	C	C	C	C	T	C	C	T	C	C	C	C	C	C	C	C	T	C	C	C	C	C	T	C	C	T	T	C
JAX00091692	2	17218165	1	C	G	C	C	C	C	C	C	G	C	C	C	C	H	C	C	C	C	H	G	C	C	C	C	C	C	C	C	C	C	C	C	C	C	C	C	C	C	C	C	C	C	C	H	C	C
JAX00091693	2	17218431	1	G	T	G	G	G	G	G	T	G	G	G	G	G	G	G	T	G	G	G	G	G	G	H	G	G	T	G	G	G	G	G	G	G	G	H	G	G	G	G	G	T	G	G	H	T	G
JAX00091694	2	17256008	0	T	C	T	T	T	T	T	T	C	T	T	T	T	H	T	T	T	T	H	C	T	T	T	T	T	T	T	T	T	T	T	T	T	T	T	T	T	T	T	T	T	T	T	T	T	T
JAX00091695	2	17261521	0	C	T	C	C	C	C	C	C	T	C	C	C	C	H	C	C	C	C	H	T	C	C	C	C	C	C	C	C	C	C	C	C	C	C	C	C	C	C	C	C	C	C	C	H	C	C
JAX00091696	2	17263630	0	T	C	T	T	T	T	T	T	C	T	T	T	T	H	T	T	T	T	H	C	T	T	T	T	T	T	T	T	T	T	T	T	T	T	T	T	T	T	T	T	T	T	T	H	T	T
JAX00484141	2	17275071	0	G	A	G	G	G	G	G	A	A	G	G	G	G	H	G	A	G	G	H	A	G	G	H	G	G	A	G	G	G	G	G	G	G	G	H	G	G	G	G	G	A	G	G	A	A	G
JAX00484143	2	17295156	1	C	A	C	C	C	C	C	A	A	A	H	C	C	H	C	A	C	C	H	A	C	C	H	C	C	A	A	A	C	C	C	C	H	C	H	C	A	A	C	C	A	C	C	A	A	C
JAX00091697	2	17299573	1	T	C	T	T	T	T	T	T	C	T	T	T	T	H	T	T	T	T	H	C	T	T	T	T	T	T	T	T	T	T	T	T	T	T	T	T	T	T	T	T	T	T	T	H	T	T
JAX00091700	2	17343183	1	A	G	A	A	A	A	A	G	G	A	A	A	A	H	A	G	A	A	H	G	A	A	H	A	A	G	A	A	A	A	A	A	A	A	H	A	A	A	A	A	G	A	A	G	G	A
JAX00091701	2	17343270	1	A	G	A	A	A	A	A	G	G	A	A	A	A	H	A	G	A	A	H	G	A	A	H	A	A	G	A	A	A	A	A	A	A	A	H	A	A	A	A	A	G	A	A	G	G	A
JAX00091702	2	17343879	1	A	G	A	A	A	A	A	G	G	A	A	A	A	H	A	G	A	A	H	G	A	A	H	A	A	G	A	A	A	A	A	A	A	A	H	A	A	A	A	A	G	A	A	G	G	A
JAX00484149	2	17348180	1	C	T	C	C	C	C	C	T	T	C	C	C	C	H	C	T	C	C	H	T	C	C	H	C	C	T	C	C	C	C	C	C	C	C	H	C	C	C	C	C	T	C	C	T	T	C
JAX00484150	2	17356812	0	C	T	C	C	C	C	C	T	C	C	C	C	C	C	C	T	C	C	C	C	C	C	H	C	C	T	C	C	C	C	C	C	C	C	H	C	C	C	C	C	T	C	C	H	T	C
JAX00484151	2	17356851	0	C	A	C	C	C	C	C	C	A	C	C	C	C	H	C	C	C	C	H	A	C	C	C	C	C	C	C	C	C	C	C	C	C	C	C	C	C	C	C	C	C	C	C	H	C	C
JAX00091703	2	17383309	1	A	T	A	A	A	A	A	T	T	A	A	A	A	H	A	T	A	A	H	T	A	A	H	A	A	T	A	A	A	A	A	A	A	A	H	A	A	A	A	A	T	A	A	T	T	A
JAX00091704	2	17383541	0	T	C	T	T	T	T	T	C	C	T	T	T	T	H	T	C	T	T	H	C	T	T	H	T	T	C	T	T	T	T	T	T	T	T	H	T	T	T	T	T	C	T	T	C	C	T
JAX00091705	2	17385756	0	A	C	A	A	A	A	A	C	C	A	A	A	A	A	A	C	A	A	H	C	A	A	H	A	A	C	A	A	A	A	A	A	A	A	H	A	A	A	A	A	C	A	A	C	C	A
JAX00484152	2	17387833	0	A	C	A	A	A	A	A	C	A	A	A	A	A	A	A	C	A	A	A	A	A	A	H	A	A	C	A	A	A	A	A	A	A	A	H	A	A	A	A	A	C	A	A	C	C	A
JAX00484153	2	17397610	0	G	A	G	G	G	G	G	A	G	G	G	G	G	G	G	A	G	G	G	G	G	G	H	G	G	A	G	G	G	G	G	G	G	G	H	G	G	G	G	G	A	G	G	H	A	G
JAX00484154	2	17416217	1	G	A	G	G	G	G	G	A	G	G	G	G	G	G	G	A	G	G	G	G	G	G	H	G	G	A	G	G	G	G	G	G	G	G	H	G	G	G	G	G	A	G	G	H	A	G
JAX00091707	2	17418119	0	C	T	C	C	C	C	C	T	T	C	C	C	C	H	C	T	C	C	H	T	C	C	H	C	C	T	C	C	C	C	C	C	C	C	H	C	C	C	C	C	T	C	C	T	T	C
JAX00091708	2	17418147	1	T	C	T	T	T	T	T	C	C	T	T	T	T	H	T	C	T	T	H	C	T	T	H	T	T	C	T	T	T	T	T	T	T	T	H	T	T	T	T	T	C	T	T	C	C	T
JAX00484155	2	17418251	1	G	A	G	G	G	G	G	G	G	A	H	G	G	G	G	G	G	G	G	G	G	G	G	G	G	G	A	A	G	G	G	G	H	G	G	G	A	A	G	G	G	G	G	G	G	G
JAX00484157	2	17448357	0	A	C	A	A	A	A	A	C	A	A	A	A	A	A	A	C	A	A	A	A	A	A	H	A	A	C	A	A	A	A	A	A	A	A	H	A	A	A	A	A	C	A	A	H	C	A
JAX00484159	2	17449646	0	A	T	A	A	A	A	A	A	T	A	A	A	A	A	A	A	A	A	H	T	A	A	A	A	A	A	A	A	A	A	A	A	A	A	A	A	A	A	A	A	A	A	A	H	A	A
JAX00484163	2	17455921	0	G	A	G	G	G	G	G	A	A	G	G	G	G	H	G	A	G	G	H	A	G	G	H	G	G	A	G	G	G	G	G	G	G	G	H	G	G	G	G	G	A	G	G	A	A	G
JAX00091710	2	17456402	0	A	T	A	A	A	A	A	T	A	A	A	A	A	A	A	T	A	A	A	A	A	A	H	A	A	T	A	A	A	A	A	A	A	A	H	A	A	A	A	A	T	A	A	H	T	A
JAX00091711	2	17463569	0	C	T	C	C	C	C	C	C	T	C	C	C	C	H	C	C	C	C	H	T	C	C	C	C	C	C	C	C	C	C	C	C	C	C	C	C	C	C	C	C	C	C	C	H	C	C
JAX00484164	2	17469899	1	T	C	T	T	T	T	T	C	T	T	T	T	T	T	T	C	T	T	T	T	T	T	H	T	T	C	T	T	T	T	T	T	T	T	H	T	T	T	T	T	C	T	T	H	C	T
JAX00484165	2	17471197	1	T	C	T	T	T	T	T	C	C	C	H	T	T	H	T	C	T	T	H	C	T	T	H	T	T	C	C	C	T	T	T	T	H	T	H	T	C	C	T	T	C	T	T	C	C	T
JAX00484166	2	17471769	1	A	G	A	A	A	A	A	A	A	G	H	A	A	A	A	A	A	A	A	A	A	A	A	A	A	A	G	G	A	A	A	A	H	A	A	A	G	G	A	A	A	A	A	A	A	A
JAX00484169	2	17480575	1	T	C	T	T	T	T	T	T	C	T	T	T	T	H	T	T	T	T	H	C	T	T	T	T	T	T	T	T	T	T	T	T	T	T	T	T	T	T	T	T	T	T	T	H	T	T
JAX00484170	2	17486480	0	A	G	A	A	A	A	A	G	G	G	H	A	A	H	A	G	A	A	H	G	A	A	H	A	A	G	G	G	A	A	A	A	H	A	H	A	G	G	A	A	G	A	A	G	G	A
JAX00484171	2	17487397	0	C	A	C	C	C	C	C	A	A	A	H	C	C	H	C	A	C	C	H	A	C	C	H	C	C	A	A	A	C	C	C	C	H	C	H	C	A	A	C	C	A	C	C	A	A	C
JAX00484172	2	17487671	0	C	T	C	C	C	C	C	T	C	T	H	C	C	C	C	T	C	C	C	C	C	C	T	C	C	T	T	T	C	C	C	C	H	C	H	C	T	T	C	C	T	C	C	T	T	C
JAX00484173	2	17487899	0	C	A	C	C	C	C	C	A	C	A	C	C	C	C	C	A	C	C	C	C	C	C	H	C	C	A	A	A	C	C	C	C	H	C	H	C	A	A	C	C	A	C	C	A	A	C
JAX00484174	2	17507554	0	A	G	A	A	A	A	A	G	G	G	H	A	A	H	A	G	A	A	H	G	A	A	H	A	A	G	G	G	A	A	A	A	H	A	H	A	G	G	A	A	G	A	A	G	G	A
JAX00484175	2	17510285	0	G	A	G	G	G	G	G	G	A	G	G	G	G	H	G	G	G	G	H	A	G	G	G	G	G	G	G	G	G	G	G	G	G	G	G	G	G	G	G	G	G	G	G	H	G	G
JAX00215739	2	17528346	1	T	C	T	T	T	T	T	T	C	T	T	T	T	H	T	T	T	T	H	C	T	T	T	T	T	T	T	T	T	T	T	T	T	T	T	T	T	T	T	T	T	T	T	H	T	T
JAX00091715	2	17538192	1	A	C	A	A	A	A	A	C	C	C	H	A	A	H	A	C	A	A	H	C	A	A	H	A	A	C	C	C	A	A	A	A	H	A	H	A	C	C	A	A	C	A	A	C	C	A
JAX00484178	2	17539176	0	T	C	T	T	T	T	T	C	T	C	H	T	T	T	T	C	T	T	T	T	T	T	H	T	T	C	C	C	T	T	T	T	T	T	H	T	C	C	T	T	C	T	T	H	C	T
JAX00484180	2	17553294	1	C	T	C	C	C	C	C	T	C	T	H	C	C	C	C	T	C	C	C	C	C	C	H	C	C	T	T	T	C	C	C	C	H	C	H	C	T	T	C	C	T	C	C	H	T	C
JAX00484181	2	17554171	1	T	C	T	T	T	T	T	T	C	T	T	T	T	H	T	T	T	T	H	C	T	T	T	T	T	T	T	T	T	T	T	T	T	T	T	T	T	T	T	T	T	T	T	H	T	T
JAX00484183	2	17556221	0	G	A	G	G	G	G	G	G	A	G	G	G	G	H	G	G	G	G	H	A	G	G	G	G	G	G	G	G	G	G	G	G	G	G	G	G	G	G	G	G	G	G	G	H	G	G
JAX00484186	2	17556897	0	G	A	G	G	G	G	G	A	G	A	H	G	G	G	G	A	G	G	G	G	G	G	H	G	G	A	A	A	G	G	G	G	H	G	H	G	A	A	G	G	A	G	G	H	A	G
JAX00484187	2	17561692	0	G	A	G	G	G	G	G	A	A	A	H	G	G	H	G	A	G	G	H	A	G	G	H	G	G	A	A	A	G	G	G	G	H	G	H	G	A	A	G	G	A	G	G	A	A	G
JAX00091718	2	17577765	1	G	A	G	G	G	G	G	G	A	G	G	G	G	H	G	G	G	G	H	A	G	G	G	G	G	G	G	G	G	G	G	G	G	G	G	G	G	G	G	G	G	G	G	H	G	G
JAX00091719	2	17578477	0	A	T	A	A	A	A	A	A	T	A	A	A	A	A	A	A	A	A	A	T	A	A	A	A	A	A	A	A	A	A	A	A	A	A	A	A	A	A	A	A	A	A	A	H	A	A
JAX00484188	2	17587870	0	A	G	A	A	A	A	A	A	G	G	H	A	A	H	A	A	A	A	H	G	A	A	A	A	A	A	G	G	A	A	A	A	H	A	A	A	G	G	A	A	A	A	A	H	A	A
JAX00484190	2	17596221	0	T	G	T	T	T	T	T	T	T	G	H	T	T	T	T	T	T	T	T	T	T	T	T	T	T	T	G	G	T	T	T	T	H	T	T	T	G	G	T	T	T	T	T	T	T	T
JAX00484191	2	17599980	1	G	A	G	G	G	G	G	G	G	A	H	G	G	G	G	G	G	G	G	G	G	G	G	G	G	G	A	A	G	G	G	G	H	G	G	G	A	A	G	G	G	G	G	G	G	G
JAX00484192	2	17600191	1	C	T	C	C	C	C	C	C	T	C	C	C	C	H	C	C	C	C	H	T	C	C	C	C	C	C	C	C	C	C	C	C	C	C	C	C	C	C	C	C	C	C	C	H	C	C
JAX00484193	2	17601135	1	G	A	G	G	G	G	G	A	G	G	G	G	G	G	G	A	G	G	G	G	G	G	H	G	G	A	G	G	G	G	G	G	G	G	H	G	G	G	G	G	A	G	G	H	A	G
JAX00484194	2	17601835	1	A	G	A	A	A	A	A	G	G	A	A	A	A	H	A	G	A	A	H	G	A	A	H	A	A	G	A	A	A	A	A	A	A	A	H	A	A	A	A	A	G	A	A	G	G	A
JAX00484195	2	17610587	0	G	A	G	G	G	G	G	G	A	G	G	G	G	H	G	G	G	G	H	A	G	G	G	G	G	G	G	G	G	G	G	G	G	G	G	G	G	G	G	G	G	G	G	H	G	G
JAX00215740	2	17612832	0	T	C	T	T	T	T	T	C	C	T	T	T	T	H	T	C	T	T	H	C	T	T	H	T	T	C	T	T	T	T	T	T	T	T	H	T	T	T	T	T	C	T	T	C	C	T
JAX00091721	2	17614877	1	T	G	T	T	T	T	T	G	G	T	T	T	T	H	T	G	T	T	H	G	T	T	H	T	T	G	T	T	T	T	T	T	T	T	H	T	T	T	T	T	G	T	T	G	G	T
JAX00091722	2	17618376	1	T	C	T	T	T	T	T	C	T	T	T	T	T	T	T	C	T	T	T	T	T	T	H	T	T	C	T	T	T	T	T	T	T	T	H	T	T	T	T	T	C	T	T	H	C	T
JAX00091723	2	17620678	1	T	C	T	T	T	T	T	C	C	T	T	T	T	H	T	C	T	T	H	C	T	T	H	T	T	C	T	T	T	T	T	T	T	T	H	T	T	T	T	T	C	T	T	C	C	T
JAX00484199	2	17632550	1	A	T	A	A	A	A	A	A	A	T	H	A	A	A	A	A	A	A	A	A	A	A	A	A	A	A	T	T	A	A	A	A	H	A	A	A	T	T	A	A	A	A	A	A	A	A
JAX00484200	2	17645987	0	C	T	C	C	C	C	C	T	C	C	C	C	C	C	C	T	C	C	C	C	C	C	H	C	C	T	C	C	C	C	C	C	C	C	H	C	C	C	C	C	T	C	C	H	T	C
JAX00091725	2	17646012	1	A	C	A	A	A	A	A	A	C	A	A	A	A	H	A	A	A	A	H	C	A	A	A	A	A	A	A	A	A	A	A	A	A	A	A	A	A	A	A	A	A	A	A	H	A	A
JAX00484201	2	17653006	0	C	T	C	C	C	C	C	C	T	C	C	C	C	C	C	C	C	C	C	T	C	C	C	C	C	C	C	C	C	C	C	C	C	C	C	C	C	C	C	C	C	C	C	C	C	C
JAX00484203	2	17671043	0	C	A	C	C	C	C	C	A	C	C	C	C	C	C	C	A	C	C	C	C	C	C	H	C	C	A	C	C	C	C	C	C	C	C	H	C	C	C	C	C	A	C	C	H	A	C
JAX00484205	2	17714555	1	T	C	T	T	T	T	T	C	C	C	H	T	T	H	T	C	T	T	H	C	T	T	H	T	T	C	C	C	T	T	T	T	H	T	H	T	C	C	T	T	C	T	T	C	C	T
JAX00484206	2	17719349	1	C	T	C	C	C	C	C	T	C	C	C	C	C	C	C	T	C	C	C	C	C	C	H	C	C	T	C	C	C	C	C	C	C	C	H	C	C	C	C	C	T	C	C	H	T	C
JAX00484208	2	17720833	1	T	C	T	T	T	T	T	C	T	C	H	T	T	T	T	C	T	T	T	T	T	T	H	T	T	C	C	C	T	T	T	T	H	T	H	T	C	C	T	T	C	T	T	H	C	T
JAX00484209	2	17724654	0	T	C	T	T	T	T	T	C	T	T	T	T	T	T	T	C	T	H	T	T	T	T	H	T	T	C	T	T	T	T	T	T	T	T	H	T	T	T	T	T	C	T	T	H	C	T
JAX00484210	2	17729593	1	T	C	T	T	T	T	T	C	C	C	H	T	T	H	T	C	T	T	H	C	T	T	H	T	T	C	C	C	T	T	T	T	H	T	H	T	C	C	T	T	C	T	T	C	C	T
JAX00484211	2	17730389	0	C	T	C	C	C	C	C	C	C	T	H	C	C	C	C	C	C	C	C	C	C	C	C	C	C	C	T	T	C	C	C	C	H	C	C	C	T	T	C	C	C	C	C	C	C	C
JAX00091730	2	17738438	0	A	G	A	A	A	A	A	G	A	G	H	A	A	A	A	G	A	A	A	A	A	A	H	A	A	G	G	G	A	A	A	A	H	A	H	A	G	G	A	A	G	A	A	H	G	A
JAX00484212	2	17753970	0	C	G	C	C	C	C	C	C	G	C	C	C	C	H	C	C	C	C	H	G	C	C	C	C	C	C	C	C	C	C	C	C	C	C	C	C	C	C	C	C	C	C	C	H	C	C
JAX00484214	2	17756214	0	A	G	A	A	A	A	A	G	A	A	A	A	A	A	A	G	A	A	A	A	A	A	A	A	A	G	A	A	A	A	A	A	A	A	A	A	A	A	A	A	G	A	A	A	G	A
JAX00484217	2	17761292	0	A	G	A	A	A	A	A	G	G	A	A	A	A	H	A	G	A	A	H	G	A	A	H	A	A	G	A	A	A	A	A	A	A	A	H	A	A	A	A	A	G	A	A	G	G	A
JAX00484219	2	17773114	0	T	C	T	T	T	T	T	T	C	T	T	T	T	H	T	T	T	T	T	C	T	T	T	T	T	T	T	T	T	T	T	T	T	T	T	T	T	T	T	T	T	T	T	H	T	T
JAX00484220	2	17781535	1	T	C	T	T	T	T	T	C	T	T	T	T	T	T	T	C	T	T	T	T	T	T	H	T	T	C	T	T	T	T	T	T	T	T	H	T	T	T	T	T	C	T	T	H	C	T
JAX00091735	2	17796875	0	C	G	C	C	C	C	C	G	G	C	H	C	C	H	C	G	C	H	H	G	C	C	H	C	C	G	C	C	C	C	C	C	C	C	H	C	C	C	C	C	G	C	C	G	G	C
JAX00091736	2	17815869	0	T	C	T	T	T	T	T	C	C	T	T	T	T	T	T	C	T	T	H	C	T	T	T	T	T	C	T	T	T	T	T	T	T	T	T	T	T	T	T	T	C	T	T	C	H	T
JAX00091737	2	17819785	1	C	A	C	C	C	C	C	A	A	C	C	C	C	H	C	A	C	C	H	A	C	C	H	C	C	A	C	C	C	C	C	C	C	C	H	C	C	C	C	C	A	C	C	A	A	C
JAX00484223	2	17833259	1	A	G	A	A	A	A	A	G	G	A	A	A	A	H	A	G	A	A	H	G	A	A	H	A	A	G	A	A	A	A	A	A	A	A	H	A	A	A	A	A	G	A	A	G	G	A
JAX00484224	2	17833405	1	T	C	T	T	T	T	T	T	C	T	T	T	T	H	T	T	T	T	H	C	T	T	T	T	T	T	T	T	T	T	T	T	T	T	T	T	T	T	T	T	T	T	T	H	T	T
JAX00484227	2	17843492	1	G	A	G	G	G	G	G	A	G	G	G	G	G	G	G	A	G	G	G	G	G	G	H	G	G	A	G	G	G	G	G	G	G	G	H	G	G	G	G	G	A	G	G	H	A	G
JAX00484229	2	17875929	1	A	G	A	A	A	A	A	G	G	A	A	A	A	H	A	G	A	A	H	G	A	A	H	A	A	G	A	A	A	A	A	A	A	A	H	A	A	A	A	A	G	A	A	G	G	A
JAX00484231	2	17877226	0	A	G	A	A	A	A	A	G	A	A	A	A	A	A	A	G	A	A	A	A	A	A	H	A	A	G	A	A	A	A	A	A	A	A	H	A	A	A	A	A	G	A	A	H	G	A
JAX00484235	2	17917683	1	G	A	G	G	G	G	G	A	G	G	G	G	G	G	G	A	G	G	G	G	G	G	H	G	G	A	G	G	G	G	G	G	G	G	H	G	G	G	G	G	A	G	G	H	A	G
JAX00484237	2	17926435	1	T	C	T	T	T	T	T	T	C	T	T	T	T	H	T	T	T	T	H	C	T	T	T	T	T	T	T	T	T	T	T	T	T	T	T	T	T	T	T	T	T	T	T	H	T	T
JAX00484238	2	17927381	1	C	G	C	C	C	C	C	G	C	C	C	C	C	C	C	G	C	C	C	C	C	C	H	C	C	G	C	C	C	C	C	C	C	C	H	C	C	C	C	C	G	C	C	H	G	C
JAX00484240	2	17928694	0	A	T	A	A	A	A	A	T	T	A	A	A	A	T	A	T	A	A	T	T	A	A	H	A	A	T	A	A	A	A	A	A	A	A	H	A	A	A	A	A	T	A	A	T	T	A
JAX00091746	2	17940320	1	G	T	G	G	G	G	G	T	T	G	G	G	G	H	G	T	G	G	T	T	G	G	H	G	G	T	G	G	G	G	G	G	G	G	H	G	G	G	G	G	T	G	G	T	T	G
JAX00091747	2	17940840	1	A	G	A	A	A	A	A	G	A	A	A	A	A	A	A	G	A	A	A	A	A	A	H	A	A	G	A	A	A	A	A	A	A	A	H	A	A	A	A	A	G	A	A	H	G	A
JAX00091748	2	17989787	1	C	T	C	C	C	C	C	T	T	C	C	C	C	H	C	T	C	C	T	T	C	C	H	C	C	T	C	C	C	C	C	C	C	C	H	C	C	C	C	C	T	C	C	T	T	C
JAX00091749	2	17989846	0	A	G	A	A	A	A	A	A	G	A	A	A	A	H	A	A	A	A	G	G	A	A	A	A	A	A	A	A	A	A	A	A	A	A	A	A	A	A	A	A	A	A	A	H	A	A
JAX00484243	2	17999537	0	C	T	C	C	C	C	C	C	T	C	H	C	C	H	C	C	C	C	T	T	C	C	C	C	C	C	C	C	C	C	C	C	C	C	C	C	C	C	C	C	C	C	C	H	C	C
JAX00484245	2	17999646	0	T	C	T	T	T	T	T	C	T	T	T	T	T	T	T	C	T	T	T	T	T	T	C	T	T	C	T	T	T	T	T	T	T	T	C	T	T	T	T	T	C	T	T	H	C	T
JAX00484246	2	18000614	0	G	A	G	G	G	G	G	G	A	G	G	G	G	H	G	G	G	G	H	A	G	G	G	G	G	G	G	G	G	G	G	G	G	G	G	G	G	G	G	G	G	G	G	H	G	G
JAX00484249	2	18014157	0	G	A	G	G	G	G	G	A	G	G	G	G	G	G	G	A	G	G	G	G	G	G	H	G	G	A	G	G	G	G	G	G	G	G	H	G	G	G	G	G	A	G	G	H	A	G
JAX00091751	2	18016539	0	G	A	G	G	G	G	G	A	G	G	G	G	G	G	G	A	G	G	G	G	G	G	H	G	G	A	G	G	G	G	G	G	G	G	H	G	G	G	G	G	A	G	G	H	A	G
JAX00091752	2	18016592	1	T	C	T	T	T	T	T	T	C	T	T	T	T	H	T	T	T	T	H	C	T	T	T	T	T	T	T	T	T	T	T	T	T	T	T	T	T	T	T	T	T	T	T	H	T	T
JAX00091753	2	18018450	0	C	T	C	C	C	C	C	C	T	C	C	C	C	H	C	C	C	C	H	T	C	C	C	C	C	C	C	C	C	C	C	C	C	C	C	C	C	C	C	C	C	C	C	H	C	C
JAX00484250	2	18039898	1	A	C	A	A	A	A	A	C	A	A	A	A	A	A	A	C	A	A	A	A	A	A	H	A	A	C	A	A	A	A	A	A	A	A	H	A	A	A	A	A	C	A	A	H	C	A
JAX00484252	2	18041027	1	T	C	T	T	T	T	T	C	C	T	T	T	T	H	T	C	T	T	H	C	T	T	H	T	T	C	T	T	T	T	T	T	T	T	H	T	T	T	T	T	C	T	T	C	C	T
JAX00091754	2	18057176	0	C	T	C	C	C	C	C	T	T	C	C	C	C	H	C	T	C	C	H	T	C	C	C	C	C	T	C	C	C	C	C	C	C	C	C	C	C	C	C	C	T	C	C	T	T	C
JAX00091755	2	18057209	1	C	G	C	C	C	C	C	C	G	C	C	C	C	H	C	C	C	C	H	G	C	C	C	C	C	C	C	C	C	C	C	C	C	C	C	C	C	C	C	C	C	C	C	H	C	C
JAX00091757	2	18098352	0	A	G	A	A	A	A	A	G	A	A	A	A	A	A	A	G	A	A	A	A	A	A	H	A	A	G	A	A	A	A	A	A	A	A	H	A	A	A	A	A	G	A	A	H	G	A
JAX00091759	2	18101821	1	C	A	C	C	C	C	C	A	A	C	C	C	C	H	C	A	C	C	H	A	C	C	H	C	C	A	C	C	C	C	C	C	C	C	H	C	C	C	C	C	A	C	C	A	A	C
JAX00215754	2	18102019	1	G	A	G	G	G	G	G	A	A	G	G	G	G	H	G	A	G	G	H	A	G	G	H	G	G	A	G	G	G	G	G	G	G	G	H	G	G	G	G	G	A	G	G	A	A	G
JAX00484257	2	18111428	0	T	C	T	T	T	T	T	T	C	T	T	T	T	H	T	T	T	T	H	C	T	T	T	T	T	T	T	T	T	T	T	T	T	T	T	T	T	T	T	T	T	T	T	H	T	T
JAX00484258	2	18111611	1	C	A	C	C	C	C	C	C	A	C	C	C	C	H	C	C	C	C	H	A	C	C	C	C	C	C	C	C	C	C	C	C	C	C	C	C	C	C	C	C	C	C	C	H	C	C
JAX00484261	2	18114952	1	A	G	A	A	A	A	A	G	G	A	A	A	A	H	A	G	A	A	H	G	A	A	H	A	A	G	A	A	A	A	A	A	A	A	H	A	A	A	A	A	G	A	A	G	G	A
JAX00484264	2	18135422	1	T	A	T	T	T	T	T	A	T	T	T	T	T	T	T	A	T	T	T	T	T	T	H	T	T	A	T	T	T	T	T	T	T	T	H	T	T	T	T	T	A	T	T	H	A	T
JAX00484265	2	18138927	1	C	T	C	C	C	C	C	C	T	C	C	C	C	H	C	C	C	C	H	T	C	C	C	C	C	C	C	C	C	C	C	C	C	C	C	C	C	C	C	C	C	C	C	H	C	C
JAX00091761	2	18150347	0	A	T	A	A	A	A	A	T	T	T	H	A	A	H	A	T	A	A	H	T	A	A	H	A	A	T	T	T	A	A	A	A	H	A	H	A	T	T	A	A	T	A	A	T	T	A
JAX00091762	2	18155322	0	T	C	T	T	T	T	T	T	C	T	T	T	T	H	T	T	T	T	H	C	T	H	T	T	T	T	T	T	T	T	T	T	T	T	T	T	T	T	T	T	T	T	T	H	T	T
JAX00091763	2	18179136	0	C	T	C	C	C	C	C	T	C	C	C	C	C	C	C	T	C	C	C	C	C	C	H	C	C	T	C	C	C	C	C	C	C	C	H	C	C	C	C	C	T	C	C	T	T	C
JAX00091765	2	18179798	0	C	G	C	C	C	C	C	G	C	C	C	C	C	C	C	G	C	C	C	C	C	C	C	C	C	G	C	C	C	C	C	C	C	C	H	C	C	C	C	C	G	C	C	H	G	C
JAX00091766	2	18214053	1	C	T	C	C	C	C	C	C	C	T	H	C	C	C	C	C	C	C	C	C	C	C	C	C	C	C	T	T	C	C	C	C	H	C	C	C	T	T	C	C	C	C	C	C	C	C
JAX00484270	2	18224292	0	A	T	A	A	A	A	A	T	T	A	A	A	A	H	A	T	A	A	H	T	A	A	H	A	A	T	A	A	A	A	A	A	A	A	H	A	A	A	A	A	T	A	A	T	T	A
JAX00091769	2	18242677	0	T	C	T	T	T	T	T	C	C	C	H	T	T	H	T	C	T	T	H	C	T	T	H	T	T	C	C	C	T	T	T	T	H	T	H	T	C	C	T	T	C	T	T	C	C	T
JAX00484276	2	18263682	0	T	G	T	T	T	T	T	G	T	T	T	T	T	T	T	G	T	T	T	T	T	T	H	T	T	G	T	T	T	T	T	T	T	T	H	T	T	T	T	T	G	T	T	H	G	T
JAX00091770	2	18263861	0	G	A	G	G	G	G	G	A	A	A	H	G	G	H	G	A	G	G	H	A	G	G	H	G	G	A	A	A	G	G	G	G	H	G	H	G	A	A	G	G	A	G	G	A	A	G
JAX00091771	2	18265847	1	C	T	C	C	C	C	C	C	C	T	H	C	C	C	C	C	C	C	C	C	C	C	C	C	C	C	T	T	C	C	C	C	H	C	C	C	T	T	C	C	C	C	C	C	C	C
JAX00484278	2	18267105	1	A	G	A	A	A	A	A	A	G	A	A	A	A	H	A	A	A	A	H	G	A	A	A	A	A	A	A	A	A	A	A	A	A	A	A	A	A	A	A	A	A	A	A	H	A	A
JAX00091772	2	18281526	0	A	G	A	A	A	A	A	A	G	G	H	A	A	H	A	A	A	A	H	G	A	A	A	A	A	A	G	G	A	A	A	A	H	A	A	A	G	G	A	A	A	A	A	H	A	A
JAX00091774	2	18296775	1	C	T	C	C	C	C	C	T	T	T	H	C	C	H	C	T	C	C	H	T	C	C	H	C	C	T	T	T	C	C	C	C	H	C	H	C	T	T	C	C	T	C	C	T	T	C
JAX00484279	2	18297762	0	A	G	A	A	A	A	A	G	A	A	A	A	A	A	A	G	A	A	A	A	A	A	H	A	A	G	A	A	A	A	A	A	A	A	H	A	A	A	A	A	G	A	A	H	G	A
JAX00091776	2	18338469	0	C	T	C	C	C	C	C	T	T	C	H	C	C	H	C	T	C	C	H	T	C	C	H	C	C	T	C	C	C	C	C	C	C	C	T	C	C	C	C	C	T	C	C	T	T	C
JAX00215759	2	18345676	1	C	T	C	C	C	C	C	T	T	C	C	C	C	H	C	T	C	C	H	T	C	C	H	C	C	T	C	C	C	C	C	C	C	C	T	C	C	C	C	C	T	C	C	T	T	C
JAX00484283	2	18345941	0	C	T	C	C	C	C	C	C	T	C	H	C	C	H	C	C	C	C	H	T	C	C	C	C	C	H	C	C	C	C	C	C	C	C	C	C	C	C	C	C	C	C	C	H	C	C
JAX00484285	2	18359000	0	T	C	T	T	T	T	T	C	T	T	T	T	T	T	T	C	T	T	T	T	T	T	H	T	T	C	T	T	T	T	T	T	T	T	C	T	T	T	T	T	C	T	T	H	C	T
JAX00484286	2	18359638	1	G	A	G	G	G	G	G	G	G	A	H	G	G	G	G	G	G	G	G	G	G	G	G	G	G	G	A	A	G	G	G	G	H	G	G	G	A	A	G	G	G	G	G	G	G	G
JAX00484287	2	18360518	1	T	C	T	T	T	T	T	C	C	T	T	T	T	H	T	C	T	T	H	C	T	T	H	T	T	C	T	T	T	T	T	T	T	T	C	T	T	T	T	T	C	T	T	C	C	T
JAX00091779	2	18367985	0	C	A	C	C	C	C	C	C	A	C	C	C	C	H	C	C	C	C	H	A	C	C	C	C	C	C	C	C	C	C	C	C	C	C	C	C	C	C	C	C	C	C	C	H	C	C
JAX00484293	2	18409743	0	C	T	C	C	C	C	C	C	T	C	C	C	C	H	C	C	C	C	H	T	C	C	C	C	C	C	C	C	C	C	C	C	C	C	C	C	C	C	C	C	C	C	C	H	C	C
JAX00091783	2	18417746	0	T	C	T	T	T	T	T	C	C	C	H	T	T	T	T	C	T	T	H	C	T	T	T	T	T	C	C	C	T	T	T	T	H	T	C	T	C	C	T	T	C	T	T	C	C	T
JAX00484294	2	18427731	1	A	T	A	A	A	A	A	T	T	A	A	A	A	H	A	T	A	A	H	T	A	A	H	A	A	T	A	A	A	A	A	A	A	A	T	A	A	A	A	A	T	A	A	T	T	A
JAX00484295	2	18428794	1	G	A	G	G	G	G	G	A	G	G	G	G	G	G	G	A	G	G	G	G	G	G	H	G	G	A	G	G	G	G	G	G	G	G	A	G	G	G	G	G	A	G	G	H	A	G
JAX00484296	2	18428808	1	G	A	G	G	G	G	G	G	G	A	H	G	G	G	G	G	G	G	G	G	G	G	G	G	G	G	A	A	G	G	G	G	H	G	G	G	A	A	G	G	G	G	G	G	G	G
JAX00484298	2	18430139	1	T	C	T	T	T	T	T	C	T	C	H	T	T	T	T	C	T	T	T	T	T	T	H	T	T	C	C	C	T	T	T	T	H	T	C	T	C	C	T	T	C	T	T	H	C	T
JAX00091784	2	18440773	1	A	G	A	A	A	A	A	G	G	A	A	A	A	H	A	G	A	A	H	G	A	A	H	A	A	G	A	A	A	A	A	A	A	A	G	A	A	A	A	A	G	A	A	G	G	A
JAX00484299	2	18441829	1	T	G	T	T	T	T	T	T	G	T	T	T	T	H	T	T	T	T	H	G	T	T	T	T	T	T	T	T	T	T	T	T	T	T	T	T	T	T	T	T	T	T	T	H	T	T
JAX00484301	2	18452758	1	G	A	G	G	G	G	G	A	G	G	G	G	G	G	G	A	G	G	G	G	G	G	H	G	G	A	G	G	G	G	G	G	G	G	A	G	G	G	G	G	A	G	G	H	A	G
[truncated: 23,436 more rows]
[truncated: 127 more columns]
