# Supplementary material for: Genetic Analysis of Hematological Parameters in Incipient Lines of the Collaborative Cross
Source: G3 (Bethesda). 2012 Feb 1;2(2):157–65. doi: 10.1534/g3.111.001776 (PMC3284323; doi:10.1534/g3.111.001776)
Supplement: Supporting Information [file supp_2.2.157_TableS2.zip › chr3.csv]

id	chr	position	array	call0	call2	B/J	C57BL/6J	129/SvlmJ	NOD/LtJ	NZO/LtJ	CAST/EiJ	PWK/PhJ.2	WSB/EiJ	OR13m69	OR205m51	OR549m62	OR857m67	OR941m72	OR1390m66	OR1519m154	OR1536m143	OR2020m60	OR829m74	OR1122m139	OR125m64	OR190m55	OR220m52	OR291m157	OR380m69	OR489m79	OR555m52	OR559m152	OR699m69	OR779m146	OR822m147	OR896m61	OR940m160	OR1246m70	OR1401m157	OR1427m53	OR2075m59	OR2168m52	OR773m68	OR3594m47	OR3066m50	OR5066m143	OR3289m52	OR5049m130	OR5154m140
JAX00103739	3	3018411	0	G	C	G	G	G	G	G	C	G	G	C	G	G	G	G	G	G	G	G	G	G	G	G	G	G	G	G	G	G	G	G	G	G	G	G	G	G	G	G	G	G	G	G	H	G	G
JAX00513741	3	3024122	1	G	A	G	G	G	G	G	G	G	A	G	G	G	G	G	G	G	A	H	G	H	G	G	H	G	H	G	G	G	G	G	G	G	A	G	G	H	G	H	G	A	G	G	H	G	G
JAX00103744	3	3059952	0	G	A	G	G	G	G	G	A	G	G	A	G	G	G	G	G	G	G	G	G	G	G	G	G	G	G	G	G	G	G	G	G	G	G	G	G	G	G	G	G	G	G	G	H	G	G
JAX00513749	3	3120365	0	C	T	C	C	C	C	C	T	C	C	T	C	C	C	C	C	C	C	C	C	C	C	C	C	C	C	C	C	C	C	C	C	C	C	C	C	C	C	C	C	C	C	C	H	C	C
JAX00513750	3	3120457	0	G	A	G	G	G	G	G	A	A	G	A	G	G	G	G	G	G	G	G	G	G	G	G	G	G	G	G	G	G	G	G	G	G	G	G	G	G	G	G	G	G	G	G	H	G	H
JAX00103747	3	3141235	0	A	T	A	A	A	A	A	A	A	T	A	A	A	A	A	A	A	T	H	A	H	A	A	H	A	H	A	A	A	A	A	A	A	T	A	A	H	A	H	A	T	A	A	H	A	A
JAX00513755	3	3149297	0	A	C	A	A	A	A	A	A	C	A	A	A	A	A	A	A	A	A	A	A	A	A	A	A	A	A	A	A	A	A	A	A	A	A	A	A	A	A	A	A	A	A	A	A	A	H
JAX00219096	3	3161154	0	G	T	G	G	G	G	G	T	T	T	T	G	G	G	T	H	G	T	H	G	H	G	G	H	G	H	G	G	G	G	G	G	G	T	G	G	H	G	H	G	T	G	G	T	G	H
JAX00103749	3	3184990	0	G	A	G	G	G	G	G	A	G	G	A	G	G	G	G	G	G	G	G	G	G	G	G	G	G	G	G	G	G	G	G	G	G	G	G	G	G	G	G	G	G	G	G	H	G	G
JAX00103751	3	3187026	1	C	T	C	C	C	C	C	T	C	C	T	C	C	C	C	C	C	C	C	C	C	C	C	C	C	C	C	C	C	C	C	C	C	C	C	C	C	C	C	C	C	C	C	H	C	C
JAX00513759	3	3207864	0	T	C	T	T	T	T	T	C	C	C	C	T	T	T	T	T	T	C	H	T	H	T	T	H	T	H	T	T	T	T	T	T	T	C	T	T	H	T	H	T	C	T	T	C	T	H
JAX00513760	3	3209544	0	C	A	C	C	C	C	C	A	C	C	A	C	C	C	C	C	C	C	C	C	C	C	C	C	C	C	C	C	C	C	C	C	C	C	C	C	C	C	C	C	C	C	C	H	C	C
JAX00103755	3	3252091	1	C	T	C	C	C	C	C	T	C	C	T	C	C	C	C	C	C	C	C	C	C	C	C	C	C	C	C	C	C	C	C	C	C	C	C	C	C	C	C	C	C	C	C	H	C	C
JAX00513767	3	3252558	1	A	G	A	A	A	A	A	A	A	G	A	A	A	A	A	A	A	G	H	A	H	A	A	H	A	H	A	A	A	A	A	A	A	G	A	A	H	A	H	A	G	A	A	H	A	A
JAX00103757	3	3253634	0	A	C	A	A	A	A	A	C	A	A	C	A	A	A	A	A	A	A	A	A	A	A	A	A	A	A	A	A	A	A	A	A	A	A	A	A	A	A	A	A	A	A	A	C	A	A
JAX00513768	3	3253782	0	A	G	A	A	A	A	A	G	A	A	G	A	A	A	A	A	A	H	A	A	A	A	A	A	A	A	A	A	A	A	A	A	A	A	A	A	A	A	A	A	A	A	A	H	A	A
JAX00103761	3	3338578	1	C	A	C	C	C	C	C	C	A	C	C	C	C	C	C	C	C	C	C	C	C	C	C	C	C	C	C	C	C	C	C	C	C	C	C	C	C	C	C	C	C	C	C	C	C	H
JAX00513774	3	3360923	1	C	T	C	C	C	C	C	T	C	C	T	C	C	C	C	C	C	C	C	C	C	C	C	C	C	C	C	C	C	C	C	C	C	C	C	C	C	C	C	C	C	C	C	H	C	C
JAX00513775	3	3363672	1	A	C	A	A	A	A	A	C	C	C	C	A	A	A	A	A	A	C	H	A	H	A	A	H	A	H	A	A	A	A	A	A	A	C	A	A	H	A	H	A	C	A	A	C	A	H
JAX00513777	3	3366263	0	A	C	A	A	A	A	A	C	A	A	C	A	A	A	A	A	A	A	A	A	A	A	A	A	A	A	A	A	A	A	A	A	A	A	A	A	A	A	A	A	A	A	A	H	A	A
JAX00513778	3	3368652	0	A	T	A	A	A	A	A	T	A	A	T	A	A	A	A	A	A	A	A	A	A	A	A	A	A	A	A	A	A	A	A	A	A	A	A	A	A	A	A	A	A	A	A	H	A	A
JAX00219098	3	3368814	1	A	T	A	A	A	A	A	T	T	A	T	A	A	A	A	A	A	A	A	A	A	A	A	A	A	A	A	A	A	A	A	A	A	A	A	A	A	A	A	A	A	A	A	H	A	H
JAX00219099	3	3368904	1	T	A	T	T	T	T	T	T	A	T	T	T	T	T	T	T	T	T	T	T	T	T	T	T	T	T	T	T	T	T	T	T	T	T	T	T	T	T	T	T	T	T	T	T	T	H
JAX00103765	3	3384311	0	T	A	T	T	T	T	T	T	A	T	T	T	T	T	T	T	T	T	T	T	T	T	T	T	T	T	T	T	T	T	T	T	T	T	T	T	T	T	T	T	T	T	T	T	T	H
JAX00103771	3	3470100	1	C	T	C	C	C	C	C	T	T	T	T	C	C	C	C	C	C	T	H	C	H	C	C	H	C	H	C	C	C	C	C	C	C	T	C	C	H	C	H	C	T	C	C	T	C	H
JAX00103772	3	3470250	1	A	G	A	A	A	A	A	G	G	A	G	A	A	A	A	A	A	A	A	A	A	A	A	A	A	A	A	A	A	A	A	A	A	A	A	A	A	A	A	A	A	A	A	H	A	H
JAX00513784	3	3498733	1	C	T	C	C	C	C	C	C	C	T	C	C	C	C	C	C	C	T	H	C	H	C	C	H	C	H	C	C	C	C	C	C	C	T	C	C	H	C	H	C	T	C	C	H	C	C
JAX00103773	3	3499417	1	T	G	T	T	T	T	T	G	G	T	G	T	T	T	T	T	T	T	T	T	T	T	T	T	T	T	T	T	T	T	T	T	T	T	T	T	T	T	T	T	T	T	T	H	T	H
JAX00103774	3	3499491	0	A	C	A	A	A	A	A	A	C	A	H	A	A	A	A	A	A	A	A	A	A	A	A	A	A	A	A	A	A	A	A	A	A	A	A	A	A	A	A	A	A	A	A	A	A	C
JAX00513785	3	3499582	0	G	A	G	G	G	G	G	A	G	G	A	G	G	G	G	G	G	G	G	G	G	G	G	G	G	G	G	G	G	G	G	G	G	G	G	G	G	G	G	G	G	G	G	H	G	G
JAX00513787	3	3504203	1	C	T	C	C	C	C	C	T	C	C	T	C	C	C	C	C	C	C	C	C	C	C	C	C	C	C	C	C	C	C	C	C	C	C	C	C	C	C	C	C	C	C	C	H	C	C
JAX00513789	3	3504281	0	C	A	C	C	C	C	C	C	C	A	C	C	C	C	C	C	C	A	H	C	H	C	C	H	C	H	C	C	C	C	C	C	C	A	C	C	H	C	H	C	A	C	C	H	C	C
JAX00513791	3	3520914	1	T	C	T	T	T	T	T	C	C	C	C	T	T	T	T	T	T	C	H	T	H	T	T	H	T	H	T	T	T	T	T	T	T	C	T	T	H	T	H	T	C	T	T	C	T	H
JAX00513792	3	3531859	0	T	C	T	T	T	T	T	T	T	C	T	T	T	T	T	T	T	C	H	T	H	T	T	H	T	H	T	T	T	T	T	T	T	C	T	T	H	T	H	T	C	T	T	H	T	T
JAX00513793	3	3532008	0	T	G	T	T	T	T	T	G	G	G	G	T	T	T	T	T	T	G	H	T	H	T	T	H	T	H	T	T	T	T	T	T	T	G	T	T	H	T	H	T	G	T	T	G	T	H
JAX00513794	3	3540575	0	T	A	T	T	T	T	T	A	T	T	A	T	T	T	T	T	T	T	T	T	T	T	T	T	T	T	T	T	T	T	T	T	T	T	T	T	T	T	T	T	T	T	T	H	T	T
JAX00513795	3	3541495	0	A	C	A	A	A	A	A	C	C	A	C	A	A	A	A	A	A	A	A	A	A	A	A	A	A	A	A	A	A	A	A	A	A	A	A	A	A	A	A	A	A	A	A	C	A	H
JAX00103777	3	3541700	1	T	A	T	T	T	T	T	A	A	T	A	T	T	T	T	T	T	T	T	T	T	T	T	T	T	T	T	T	T	T	T	T	T	T	T	T	T	T	T	T	T	T	T	H	T	H
JAX00513796	3	3570232	0	A	G	A	A	A	A	A	G	G	A	G	A	A	A	A	A	A	A	A	A	A	A	A	A	A	A	A	A	A	A	A	A	A	A	A	A	A	A	A	A	A	A	A	H	A	A
JAX00103779	3	3582059	0	T	G	T	T	T	T	T	T	G	T	T	T	T	T	T	T	T	T	T	T	T	T	T	T	T	T	T	T	T	T	T	T	T	T	T	T	T	T	T	T	T	T	T	T	T	H
JAX00513799	3	3594428	1	T	C	T	T	T	T	T	C	T	T	C	T	T	T	T	T	T	T	T	T	T	T	T	T	T	T	T	T	T	T	T	T	T	T	T	T	T	T	T	T	T	T	T	H	T	T
JAX00219104	3	3599820	0	G	C	G	G	G	G	G	G	C	G	G	G	G	G	G	G	G	G	G	G	G	G	G	G	G	G	G	G	G	G	G	G	G	G	G	G	G	G	G	G	G	G	G	G	G	H
JAX00513801	3	3610811	1	T	G	T	T	T	T	T	G	G	T	G	T	T	T	T	T	T	T	T	T	T	T	T	T	T	T	T	T	T	T	T	T	T	T	T	T	T	T	T	T	T	T	T	H	T	H
JAX00513802	3	3610851	0	C	T	C	C	C	C	C	T	T	C	T	C	C	C	C	C	C	C	C	C	C	C	C	C	C	C	C	C	C	C	C	C	C	C	C	C	C	C	C	C	C	C	C	H	C	H
JAX00513803	3	3611520	0	C	T	C	C	C	C	C	C	C	T	C	C	C	C	C	C	C	T	H	C	H	C	C	H	C	H	C	C	C	C	C	C	C	T	C	C	H	C	H	C	T	C	C	H	C	C
JAX00103784	3	3617574	1	C	A	C	C	C	C	C	A	A	C	A	C	C	C	C	C	C	C	C	C	C	C	C	C	C	C	C	C	C	C	C	C	C	C	C	C	C	C	C	C	C	C	C	H	C	H
JAX00513804	3	3622819	0	C	T	C	C	C	C	C	T	C	C	T	C	C	C	C	C	C	C	C	C	C	C	C	C	C	C	C	C	C	C	C	C	C	C	C	C	C	C	C	C	C	C	C	H	C	C
JAX00513805	3	3624361	0	G	A	G	G	G	G	G	G	A	G	G	G	G	G	G	G	G	G	G	G	G	G	G	G	G	G	G	G	G	G	G	G	G	G	G	G	G	G	G	G	G	G	G	G	G	H
JAX00513806	3	3624714	0	G	A	G	G	G	G	G	G	A	G	G	G	G	G	G	G	G	G	G	G	G	G	G	G	G	G	G	G	G	G	G	G	G	G	G	G	G	G	G	G	G	G	G	G	G	H
JAX00513809	3	3637148	0	T	A	T	T	T	T	T	A	T	T	A	T	T	T	T	T	T	T	T	T	T	T	T	T	T	T	T	T	T	T	T	T	T	T	T	T	T	T	T	T	T	T	T	H	T	T
JAX00103786	3	3659844	0	T	G	T	T	T	T	T	G	G	G	G	T	T	T	T	T	T	G	H	T	H	T	T	H	T	H	T	T	T	T	T	T	T	G	T	T	H	T	H	T	G	T	T	G	T	H
JAX00513813	3	3695131	0	T	A	T	T	T	T	T	T	T	A	H	T	T	T	T	T	T	A	H	T	H	T	T	H	T	A	T	T	T	T	T	T	T	A	T	T	H	T	H	T	A	T	T	H	T	T
JAX00513814	3	3695226	0	T	C	T	T	T	T	T	C	C	C	C	T	T	T	T	T	T	C	H	T	H	T	T	H	T	H	T	T	T	T	T	T	T	C	T	T	H	T	H	T	C	T	T	C	T	H
JAX00103788	3	3701382	0	T	C	T	T	T	T	T	T	T	C	T	T	T	T	T	T	T	C	H	T	H	T	T	H	T	H	T	T	T	T	T	T	T	C	T	T	H	T	H	T	C	T	T	H	T	T
JAX00513819	3	3726780	1	A	G	A	A	A	A	A	G	G	A	G	A	A	A	A	A	A	A	A	A	A	A	A	A	A	A	A	A	A	A	A	A	A	A	A	A	A	A	A	A	A	A	A	H	A	H
JAX00513820	3	3726810	1	C	G	C	C	C	C	C	G	G	G	G	C	C	C	C	C	C	G	H	C	H	C	C	H	C	H	C	C	C	C	C	C	C	G	C	C	H	C	H	C	G	C	C	G	C	H
JAX00513822	3	3731851	1	C	T	C	C	C	C	C	C	T	C	C	C	C	C	C	C	C	C	C	C	C	C	C	C	C	C	C	C	C	C	C	C	C	C	C	C	C	C	C	C	C	C	C	C	C	H
JAX00513823	3	3745826	0	G	C	G	G	G	G	G	C	G	G	C	G	G	G	G	G	G	G	G	G	G	G	G	G	G	G	G	G	G	G	G	G	G	G	G	G	G	G	G	G	G	G	G	H	G	G
JAX00513826	3	3748485	1	G	A	G	G	G	G	G	A	G	G	A	G	G	G	G	G	G	G	G	G	G	G	G	G	G	G	G	G	G	G	G	G	G	G	G	G	G	G	G	G	G	G	G	H	G	G
JAX00513827	3	3752196	0	C	A	C	C	C	C	C	C	C	A	C	C	C	C	C	C	C	A	H	C	H	C	C	H	C	H	C	C	C	C	C	C	C	A	C	C	H	C	H	C	A	C	C	H	C	C
JAX00103793	3	3753097	1	A	G	A	A	A	A	A	G	G	A	G	A	A	A	A	A	A	A	A	A	A	A	A	A	A	A	A	A	A	A	A	A	A	A	A	A	A	A	A	A	A	A	A	H	A	H
JAX00513829	3	3753196	1	C	T	C	C	C	C	C	C	T	C	C	C	C	C	C	C	C	C	C	C	C	C	C	C	C	C	C	C	C	C	C	C	C	C	C	C	C	C	C	C	C	C	C	C	C	H
JAX00513830	3	3753894	1	C	T	C	C	C	C	C	T	C	C	T	C	C	C	C	C	C	C	C	C	C	C	C	C	C	C	C	C	C	C	C	C	C	C	C	C	C	C	C	C	C	C	C	H	C	C
JAX00513831	3	3754006	1	A	C	A	A	A	A	A	A	C	A	A	A	A	A	A	A	A	A	A	A	A	A	A	A	A	A	A	A	A	A	A	A	A	A	A	A	A	A	A	A	A	A	A	A	A	H
JAX00103794	3	3784886	1	T	C	T	T	T	T	T	C	C	T	C	T	T	T	T	T	T	T	T	T	T	T	T	T	T	T	T	T	T	T	T	T	T	T	T	T	T	T	T	T	T	T	T	H	T	H
JAX00103795	3	3785211	0	C	T	C	C	C	C	C	T	T	T	T	C	C	C	C	C	C	T	H	C	H	C	C	H	C	H	C	C	C	C	C	C	C	T	C	C	H	C	H	C	T	C	C	T	C	H
JAX00103796	3	3785388	1	T	C	T	T	T	T	T	T	C	T	T	T	T	T	T	T	T	T	T	T	T	T	T	T	T	T	T	T	T	T	T	T	T	T	T	T	T	T	T	T	T	T	T	T	T	H
JAX00513834	3	3814051	1	T	A	T	T	T	T	T	T	T	A	T	T	T	T	T	T	T	A	H	T	H	T	T	H	T	H	T	T	T	T	T	T	T	A	T	T	H	T	H	T	A	T	T	H	T	T
JAX00513835	3	3815214	1	C	A	C	C	C	C	C	C	A	C	C	C	C	C	C	C	C	C	C	C	C	C	C	C	C	C	C	C	C	C	C	C	C	C	C	C	C	C	C	C	C	C	C	C	C	H
JAX00103797	3	3821119	0	T	C	T	T	T	T	T	T	C	T	T	T	T	T	T	T	T	T	T	T	T	T	T	T	T	T	T	T	T	T	T	T	T	T	T	T	T	T	T	T	T	T	T	T	T	H
JAX00513836	3	3835622	1	C	T	C	C	C	C	C	T	C	C	T	C	C	C	C	C	C	C	C	C	C	C	C	C	C	C	C	C	C	C	C	C	C	C	C	C	C	C	C	C	C	C	C	H	C	C
JAX00103799	3	3839395	0	A	T	A	A	A	A	A	T	T	A	T	A	A	A	A	A	A	A	A	A	A	A	A	A	A	A	A	A	A	A	A	A	A	A	A	A	A	A	A	A	A	A	A	A	A	H
JAX00103800	3	3856941	0	T	C	T	T	T	T	T	C	C	T	C	T	T	T	T	T	T	T	T	T	T	T	T	T	T	T	T	T	T	T	T	T	T	T	T	T	T	T	T	T	T	T	T	H	T	H
JAX00103802	3	3862709	0	C	G	C	C	C	C	C	G	G	G	G	C	C	C	C	C	C	G	H	C	H	C	C	H	C	H	C	C	C	C	C	C	C	G	C	C	H	C	H	C	G	C	C	G	C	H
JAX00513837	3	3890820	1	C	T	C	C	C	C	C	C	C	T	C	C	C	C	C	C	C	T	H	C	H	C	C	H	C	H	C	C	C	C	C	C	C	T	C	C	H	C	H	C	T	C	C	H	C	C
JAX00513839	3	3891943	0	C	G	C	C	C	C	C	C	C	G	C	C	C	C	C	C	C	G	H	C	C	C	C	H	C	H	C	C	C	C	C	C	C	G	C	C	C	C	H	C	G	C	C	C	C	C
JAX00103803	3	3892102	0	A	G	A	A	A	A	A	G	G	G	G	A	A	A	A	A	A	G	H	A	H	A	A	H	A	H	A	A	A	A	A	A	A	G	A	A	H	A	H	A	G	A	A	G	A	H
JAX00103806	3	3936242	0	C	A	C	C	C	C	C	A	A	A	A	C	C	C	C	C	C	A	H	C	H	C	C	H	C	H	C	C	C	C	C	C	C	A	C	C	H	C	H	C	A	C	C	A	C	H
JAX00513843	3	3942210	0	A	G	A	A	A	A	A	A	G	A	A	A	A	A	A	A	A	A	A	A	A	A	A	A	A	A	A	A	A	A	A	A	A	A	A	A	A	A	A	A	A	A	A	A	A	H
JAX00513845	3	3947386	1	C	A	C	C	C	C	C	C	C	A	C	C	C	C	C	C	C	A	H	C	H	C	C	H	C	H	C	C	C	C	C	C	C	A	C	C	H	C	H	C	A	C	C	H	C	C
JAX00513846	3	3963662	0	T	A	T	T	T	T	T	A	A	A	A	T	T	T	T	T	T	A	H	T	H	T	T	H	T	H	T	T	T	T	T	T	T	A	T	T	H	T	H	T	A	T	T	A	T	H
JAX00103809	3	3973775	0	T	C	T	T	T	T	T	C	C	C	C	T	T	T	T	T	T	C	H	T	H	T	T	H	T	H	T	T	T	T	T	T	T	C	T	T	H	T	H	T	C	T	T	C	T	H
JAX00513848	3	3988609	0	G	A	G	G	G	G	G	G	G	A	G	G	G	G	G	G	G	A	H	G	H	G	G	H	G	H	G	G	G	G	G	G	G	A	G	G	H	G	H	G	A	G	G	H	G	G
JAX00513849	3	3988762	0	G	A	G	G	G	G	G	G	G	A	G	G	G	G	G	G	G	A	H	G	H	G	G	H	G	H	G	G	G	G	G	G	G	A	G	G	H	G	H	G	A	G	G	H	G	G
JAX00513851	3	3989405	1	A	T	A	A	A	A	A	T	T	T	T	A	A	A	A	A	A	T	H	A	H	A	A	H	A	H	A	A	A	A	A	A	A	T	A	A	H	A	H	A	T	A	A	T	A	H
JAX00513855	3	3995964	1	A	C	A	A	A	A	A	A	C	A	A	A	A	A	A	A	A	A	A	A	A	A	A	A	A	A	A	A	A	A	A	A	A	A	A	A	A	A	A	A	A	A	A	A	A	H
JAX00513856	3	3996703	1	T	C	T	T	T	T	T	C	T	T	C	T	T	T	T	T	T	T	T	T	T	T	T	T	T	T	T	T	T	T	T	T	T	T	T	T	T	T	T	T	T	T	T	H	T	T
JAX00513859	3	4004949	1	A	T	A	A	A	A	A	T	A	A	T	A	A	A	A	A	A	A	A	A	A	A	A	A	A	A	A	A	A	A	A	A	A	A	A	A	A	A	A	A	A	A	A	H	A	A
JAX00103814	3	4007060	0	T	C	T	T	T	T	T	C	T	T	C	T	T	T	T	T	T	T	T	T	T	T	T	T	T	T	T	T	T	T	T	T	T	T	T	T	T	T	T	T	T	T	T	H	T	T
JAX00103816	3	4101139	0	T	C	T	T	T	T	T	C	C	T	C	T	T	T	T	T	T	T	T	T	T	T	T	T	T	T	T	T	T	T	T	T	T	T	T	T	T	T	T	T	T	T	T	H	T	H
JAX00513864	3	4107291	1	T	C	T	T	T	T	T	C	T	T	C	T	T	T	T	T	T	T	T	T	T	T	T	T	T	T	T	T	T	T	T	T	T	T	T	T	T	T	T	T	T	T	T	H	T	T
JAX00513866	3	4107708	0	T	A	T	T	T	T	T	T	A	T	T	T	T	T	T	T	T	T	T	T	T	T	T	T	T	T	T	T	T	T	T	T	T	T	T	T	T	T	T	T	T	T	T	T	T	H
JAX00513867	3	4107791	0	A	T	A	A	A	A	A	A	A	T	A	A	A	A	A	A	A	T	H	A	T	A	A	H	A	T	A	A	A	A	A	A	A	T	A	A	H	A	H	A	T	A	A	T	A	A
JAX00513873	3	4187017	1	A	T	A	A	A	A	A	T	A	A	T	A	A	A	A	A	A	A	A	A	A	A	A	A	A	A	A	A	A	A	A	A	A	A	A	A	A	A	A	A	A	A	A	H	A	A
JAX00513876	3	4216202	1	T	C	T	T	T	T	T	T	C	T	T	T	T	T	T	T	T	T	T	T	T	T	T	T	T	T	T	T	T	T	T	T	T	T	T	T	T	T	T	T	T	T	T	T	T	H
JAX00513878	3	4231887	1	A	G	A	A	A	A	A	G	G	G	G	A	A	A	A	A	A	G	H	A	G	A	A	H	A	G	A	A	A	A	A	A	A	G	A	A	H	A	H	A	G	A	A	G	A	H
JAX00513882	3	4236602	1	T	C	T	T	T	T	T	C	T	T	C	T	T	T	T	T	T	T	T	T	T	T	T	T	T	T	T	T	T	T	T	T	T	T	T	T	T	T	T	T	T	T	T	H	T	T
JAX00513884	3	4254990	1	T	C	T	T	T	T	T	T	C	T	T	T	T	T	T	T	T	T	T	T	T	T	T	T	T	T	T	T	T	T	T	T	T	T	T	T	T	T	T	T	T	T	T	T	T	H
JAX00103827	3	4256613	0	T	C	T	T	T	T	T	C	T	T	C	T	T	T	T	T	T	T	T	T	T	T	T	T	T	T	T	T	T	T	T	T	T	T	T	T	T	T	T	T	T	T	T	H	T	T
JAX00513886	3	4292914	1	A	T	A	A	A	A	A	A	T	A	A	A	A	A	A	A	A	A	A	A	A	A	A	A	A	A	A	A	A	A	A	A	A	A	A	A	A	A	A	A	A	A	A	A	A	H
JAX00513887	3	4293230	0	T	C	T	T	T	T	T	C	T	T	C	T	T	T	T	T	T	T	T	T	T	T	T	T	T	T	T	T	T	T	T	T	T	T	T	T	T	T	T	T	T	T	T	H	T	T
JAX00513888	3	4293674	1	C	T	C	C	C	C	C	T	T	C	T	C	C	C	C	C	C	C	C	C	C	C	C	C	C	C	C	C	C	C	C	C	C	C	C	C	C	C	C	C	C	C	C	H	C	H
JAX00103831	3	4301299	0	T	C	T	T	T	T	T	T	C	T	T	T	T	T	T	T	T	T	T	T	T	T	T	T	T	T	T	T	T	T	T	T	T	T	T	T	T	T	T	T	T	T	T	T	T	H
JAX00513890	3	4318747	1	C	G	C	C	C	C	C	G	C	C	G	C	C	C	C	C	C	C	C	C	C	C	C	C	C	C	C	C	C	C	C	C	C	C	C	C	C	C	C	C	C	C	C	H	C	C
JAX00513891	3	4322864	0	T	G	T	T	T	T	T	G	G	G	G	T	T	T	T	T	T	G	G	T	G	T	T	H	T	G	T	T	T	H	T	T	T	G	T	T	H	T	H	T	G	T	T	G	T	H
JAX00513892	3	4323173	1	C	T	C	C	C	C	C	C	C	T	C	C	C	C	C	C	C	T	H	C	T	C	C	H	C	T	C	C	C	C	C	C	C	T	C	C	H	C	H	C	T	C	C	H	C	C
JAX00103834	3	4339361	0	C	T	C	C	C	C	C	C	T	C	C	C	C	C	C	C	C	C	C	C	C	C	C	C	C	C	C	C	C	C	C	C	C	C	C	C	C	C	C	C	C	C	C	C	C	H
JAX00513898	3	4344629	0	G	A	G	G	G	G	G	G	A	G	G	G	G	G	G	G	G	G	G	G	G	G	G	G	G	G	G	G	G	G	G	G	G	G	G	G	G	G	G	G	G	G	G	G	G	H
JAX00513899	3	4348280	1	A	G	A	A	A	A	A	G	A	A	G	A	A	A	A	A	A	A	A	A	A	A	A	A	A	A	A	A	A	A	A	A	A	A	A	A	A	A	A	A	A	A	A	H	A	A
JAX00189107	3	4348688	0	T	C	C	T	C	C	C	C	C	C	C	C	H	H	C	C	C	C	C	C	C	C	C	C	C	C	C	C	C	T	T	T	C	C	C	C	C	C	C	C	C	C	C	C	C	C
JAX00513900	3	4349564	1	A	T	A	A	A	A	A	T	A	A	T	A	A	A	A	A	A	A	A	A	A	A	A	A	A	A	A	A	A	A	A	A	A	A	A	A	A	A	A	A	A	A	A	H	A	A
JAX00513902	3	4353685	0	G	A	G	G	G	G	G	G	G	A	G	G	G	G	G	G	G	A	H	G	A	G	G	H	G	A	G	G	G	G	G	G	G	A	G	G	H	G	H	G	A	G	G	H	G	G
JAX00513903	3	4357215	0	T	C	T	T	T	T	T	C	C	T	C	T	T	T	T	T	T	T	T	T	T	T	T	T	T	T	T	T	T	T	T	T	T	T	T	T	T	T	T	T	T	T	T	H	T	T
JAX00219117	3	4357711	1	C	T	C	C	C	C	C	C	T	C	C	C	C	C	C	C	C	C	C	C	C	C	C	C	C	C	C	C	C	C	C	C	C	C	C	C	C	C	C	C	C	C	C	C	C	H
JAX00103838	3	4381201	1	T	A	T	T	T	T	T	A	A	A	A	T	T	T	T	T	T	A	H	T	A	T	T	H	T	A	T	T	T	T	T	T	T	A	T	T	H	T	H	T	A	T	T	A	T	H
JAX00513909	3	4386141	0	A	T	A	A	A	A	A	A	T	A	A	A	A	A	A	A	A	A	A	A	A	A	A	A	A	A	A	A	A	A	A	A	A	A	A	A	A	A	A	A	A	A	A	A	A	H
JAX00513911	3	4398672	1	C	T	C	C	C	C	C	T	C	C	T	C	C	C	C	C	C	C	C	C	C	C	C	C	C	C	C	C	C	C	C	C	C	C	C	C	C	C	C	C	C	C	C	H	C	C
JAX00103839	3	4418727	0	A	G	A	A	A	A	A	G	A	A	G	A	A	A	A	A	A	A	H	A	A	A	A	A	A	A	A	A	A	A	A	A	A	A	A	A	A	A	A	A	A	A	A	H	A	A
JAX00513917	3	4438788	1	A	G	A	A	A	A	A	G	A	A	G	A	A	A	A	A	A	A	A	A	A	A	A	A	A	A	A	A	A	A	A	A	A	A	A	A	A	A	A	A	A	A	A	H	A	A
JAX00513920	3	4450361	1	A	G	A	A	A	A	A	G	A	A	G	A	A	A	A	A	A	A	A	A	A	A	A	A	A	A	A	A	A	A	A	A	A	A	A	A	A	A	A	A	A	A	A	H	A	A
JAX00513922	3	4452773	0	C	T	C	C	C	C	C	C	T	C	C	C	C	C	C	C	C	C	C	C	C	C	C	C	C	C	C	C	C	C	C	C	C	C	C	C	C	C	C	C	C	C	C	C	C	H
JAX00103844	3	4454211	0	A	G	A	A	A	A	A	A	A	G	A	A	A	A	A	A	A	G	H	A	H	A	A	H	A	H	A	A	A	A	A	A	A	G	A	A	H	A	H	A	G	A	A	H	A	A
JAX00513924	3	4454342	1	C	T	C	C	C	C	C	T	C	C	T	C	C	C	C	C	C	C	C	C	C	C	C	C	C	C	C	C	C	C	C	C	C	C	C	C	C	C	C	C	C	C	C	H	C	C
JAX00513925	3	4454490	1	C	T	C	C	C	C	C	T	C	T	T	C	C	C	C	C	C	T	H	C	H	C	C	H	C	H	C	C	C	C	C	C	C	T	C	C	H	C	H	C	T	C	C	T	C	C
JAX00513926	3	4454672	0	A	T	A	A	A	A	A	T	T	T	T	A	A	A	A	A	A	T	A	A	A	A	A	A	A	A	A	A	A	A	A	A	A	T	A	A	A	A	A	A	T	A	A	T	A	H
JAX00103846	3	4498846	0	T	C	T	T	T	T	T	C	C	C	C	T	T	T	T	T	T	C	H	T	H	T	T	H	T	H	T	T	T	T	T	T	T	C	T	T	H	T	H	T	C	T	T	C	T	H
JAX00103848	3	4544003	1	C	T	C	C	C	C	C	T	C	C	T	C	C	C	C	C	C	C	C	C	C	C	C	C	C	C	C	C	C	C	C	C	C	C	C	C	C	C	C	C	C	C	C	H	C	C
JAX00103850	3	4546045	1	C	T	C	C	C	C	C	T	T	T	T	C	C	C	C	C	C	T	H	C	H	C	C	H	C	H	C	C	C	C	C	C	C	T	C	C	H	C	H	C	T	C	C	T	C	H
JAX00513930	3	4550437	0	G	A	G	G	G	G	G	A	A	G	A	G	G	G	G	G	G	G	G	G	G	G	G	G	G	G	G	G	G	G	G	G	G	G	G	G	G	G	G	G	G	G	G	H	G	H
JAX00513931	3	4565788	1	A	G	A	A	A	A	A	A	G	A	A	A	A	A	A	A	A	A	A	A	A	A	A	A	A	A	A	A	A	A	A	A	A	A	A	A	A	A	A	A	A	A	A	A	A	H
JAX00513932	3	4566216	1	G	A	G	G	G	G	G	G	A	G	G	G	G	G	G	G	G	G	G	G	G	G	G	G	G	G	G	G	G	G	G	G	G	G	G	G	G	G	G	G	G	G	G	G	G	H
JAX00103852	3	4578445	1	T	C	T	T	T	T	T	T	C	T	T	T	T	T	T	T	T	T	T	T	T	T	T	T	T	T	T	T	T	T	T	T	T	T	T	T	T	T	T	T	T	T	T	T	T	H
JAX00103855	3	4635434	1	T	C	T	T	T	T	T	T	T	C	T	T	T	T	T	T	T	C	H	T	H	T	T	H	T	H	T	T	T	T	T	T	T	C	T	T	H	T	H	T	C	T	T	H	T	T
JAX00513946	3	4645312	0	C	T	C	C	C	C	C	T	C	C	T	C	C	C	C	C	C	C	C	C	C	C	C	C	C	C	C	C	C	C	C	C	C	C	C	C	C	C	C	C	C	C	C	H	C	C
JAX00513947	3	4646079	1	C	T	C	C	C	C	C	C	T	C	C	C	C	C	C	C	C	C	C	C	C	C	C	C	C	C	C	C	C	C	C	C	C	C	C	C	C	C	C	C	C	C	C	C	C	H
JAX00513949	3	4646520	0	T	C	T	T	T	T	T	C	C	C	H	T	T	T	T	T	T	C	H	T	H	T	T	H	T	H	T	T	T	T	T	T	T	C	T	T	H	T	H	T	C	T	T	C	T	H
JAX00219123	3	4650421	1	G	A	G	G	G	G	G	A	G	A	A	G	G	G	G	G	G	A	H	G	H	G	G	H	G	H	G	G	G	G	G	G	G	A	G	G	H	G	H	G	A	G	G	A	G	G
JAX00513951	3	4654172	1	G	A	G	G	G	G	G	G	G	A	G	G	G	G	G	G	G	A	H	G	H	G	G	H	G	H	G	G	G	G	G	G	G	A	G	G	H	G	H	G	A	G	G	H	G	G
JAX00513956	3	4713081	0	T	C	T	T	T	T	T	C	C	T	C	T	T	T	T	T	T	T	T	T	T	T	T	T	T	T	T	T	T	T	T	T	T	T	T	T	T	T	T	T	T	T	T	H	T	H
JAX00103863	3	4739459	1	C	T	C	C	C	C	C	C	T	C	C	C	C	C	C	C	C	C	C	C	C	C	C	C	C	C	C	C	C	C	C	C	C	C	C	C	C	C	C	C	C	C	C	C	C	H
JAX00103868	3	4781598	0	T	C	T	T	T	T	T	C	C	C	C	T	T	T	T	T	T	C	C	T	H	T	T	H	T	H	T	T	T	T	T	T	T	C	T	T	H	T	H	T	C	T	T	C	T	H
JAX00513971	3	4790833	0	A	G	A	A	A	A	A	A	G	A	A	A	A	A	A	A	A	A	A	A	A	A	A	A	A	A	A	A	A	A	A	A	A	A	A	A	A	A	A	A	A	A	A	A	A	H
JAX00513975	3	4800168	1	T	G	T	T	T	T	T	G	T	T	G	T	T	T	T	T	T	T	T	T	T	T	T	T	T	T	T	T	T	T	T	T	T	T	T	T	T	T	T	T	T	T	T	H	T	T
JAX00513977	3	4800452	1	T	C	T	T	T	T	T	T	C	T	T	T	T	T	T	T	T	T	T	T	T	T	T	T	T	T	T	T	T	T	T	T	T	T	T	T	T	T	T	T	T	T	T	T	T	H
JAX00513979	3	4800551	1	C	G	C	C	C	C	C	G	C	C	G	C	C	C	C	C	C	C	C	C	C	C	C	C	C	C	C	C	C	C	C	C	C	C	C	C	C	C	C	C	C	C	C	H	C	C
JAX00513982	3	4817859	0	A	G	A	A	A	A	A	G	G	A	G	A	A	A	A	A	A	A	A	A	A	A	A	A	A	A	A	A	A	A	A	A	A	A	A	A	A	A	A	A	A	A	A	H	A	H
JAX00513984	3	4835664	1	C	T	C	C	C	C	C	T	C	C	T	C	C	C	C	C	C	C	C	C	C	C	C	C	C	C	C	C	C	C	C	C	C	C	C	C	C	C	C	C	C	C	C	H	C	C
JAX00513985	3	4835773	1	T	C	T	T	T	T	T	C	C	T	C	T	T	T	T	T	T	T	T	T	T	T	T	T	T	T	T	T	T	T	T	T	T	T	T	T	T	T	T	T	T	T	T	H	T	H
JAX00103876	3	4888953	1	A	C	A	A	A	A	A	A	C	A	A	A	A	A	A	A	A	A	A	A	A	A	A	A	A	A	A	A	A	A	A	A	A	A	A	A	A	A	A	A	A	A	A	A	A	H
JAX00103877	3	4889202	0	G	A	G	G	G	G	G	A	G	G	A	G	G	G	G	G	G	G	G	G	G	G	G	G	G	G	G	G	G	G	G	G	G	G	G	G	G	G	G	G	G	G	G	H	G	G
JAX00513990	3	4953111	1	A	C	A	A	A	A	A	C	C	C	C	A	A	A	A	A	A	C	H	A	H	A	A	H	A	H	A	A	A	A	A	A	A	C	A	A	H	A	H	A	C	A	A	C	A	H
JAX00513993	3	4961660	1	A	G	A	A	A	A	A	G	G	A	G	A	A	A	A	A	A	A	A	A	A	A	A	A	A	A	A	A	A	A	A	A	A	A	A	A	A	A	A	A	A	A	A	H	A	H
JAX00103882	3	4962294	1	A	G	A	A	A	A	A	G	G	A	G	A	A	A	A	A	A	A	A	A	A	A	A	A	A	A	A	A	A	A	A	A	A	A	A	A	A	A	A	A	A	A	A	H	A	H
JAX00513994	3	4973572	0	G	T	G	G	G	G	G	G	T	G	H	G	G	G	G	G	G	G	G	G	G	G	G	G	G	G	G	G	G	G	G	G	G	G	G	G	G	G	G	G	G	G	G	G	G	H
JAX00513999	3	4998571	0	T	C	T	T	T	T	T	C	C	C	C	T	T	T	T	T	T	C	H	T	H	T	T	H	T	H	T	T	T	T	T	T	T	C	T	T	H	T	H	T	C	T	T	C	T	H
JAX00514000	3	4999752	1	A	G	A	A	A	A	A	G	G	A	G	A	A	A	A	A	A	A	A	A	A	A	A	A	A	A	A	A	A	A	A	A	A	A	A	A	A	A	A	A	A	A	A	H	A	H
JAX00103885	3	5019984	0	T	C	T	T	T	T	T	C	C	T	C	T	T	T	T	T	T	T	T	T	T	T	T	T	T	T	T	T	T	T	T	T	T	T	T	T	T	T	T	T	T	T	T	H	T	H
JAX00103887	3	5061559	0	C	T	C	C	C	C	C	T	T	C	T	C	C	C	C	C	C	C	C	C	C	C	C	C	C	C	C	C	C	C	C	C	C	C	C	C	C	C	C	C	C	C	C	H	C	H
JAX00103888	3	5061775	1	C	G	C	C	C	C	C	G	C	C	G	C	C	C	C	C	C	C	C	C	C	C	C	C	C	C	C	C	C	C	C	C	C	C	C	C	C	C	C	C	C	C	C	H	C	C
JAX00103889	3	5061945	1	C	T	C	C	C	C	C	T	T	C	T	C	C	C	C	C	C	C	C	C	C	C	C	C	C	C	C	C	C	C	C	C	C	C	C	C	C	C	C	C	C	C	C	H	C	H
JAX00514004	3	5062242	0	A	T	A	A	A	A	A	A	T	A	A	A	A	A	A	A	A	A	A	A	A	A	A	A	A	A	A	A	A	A	A	A	A	A	A	A	A	A	A	A	A	A	A	A	A	H
JAX00514009	3	5081787	1	G	A	G	G	G	G	G	A	A	G	A	G	G	G	G	G	G	G	G	G	G	G	G	G	G	G	G	G	G	G	G	G	G	G	G	G	G	G	G	G	G	G	G	H	G	H
JAX00514010	3	5084213	0	G	A	G	G	G	G	G	A	G	G	A	G	G	G	G	G	G	G	G	G	G	G	G	G	G	G	G	G	G	G	G	G	G	G	G	G	G	G	G	G	G	G	G	H	G	G
JAX00103891	3	5103707	1	G	A	G	G	G	G	G	G	A	G	G	G	G	G	G	G	G	G	G	G	G	G	G	G	G	G	G	G	G	G	G	G	G	G	G	G	G	G	G	G	G	G	G	G	G	H
JAX00514013	3	5104371	0	T	G	T	T	T	T	T	G	T	T	G	T	T	T	T	T	T	T	T	T	T	T	T	T	T	T	T	T	T	T	T	T	T	T	T	T	T	T	T	T	T	T	T	H	T	T
JAX00514016	3	5125839	1	C	A	C	C	C	C	C	C	A	C	C	C	C	C	C	C	C	C	C	C	C	C	C	C	C	C	C	C	C	C	C	C	C	C	C	C	C	C	C	C	C	C	C	C	C	H
JAX00103894	3	5143450	1	T	C	T	T	T	T	T	C	C	C	C	T	T	T	T	T	T	C	H	T	H	T	T	H	T	H	T	T	T	T	T	T	T	C	T	T	H	T	H	T	C	T	T	C	T	H
JAX00103895	3	5147448	0	T	G	T	T	T	T	T	G	G	G	G	T	T	T	T	T	T	G	H	T	H	T	T	H	T	H	T	T	T	T	T	T	T	G	T	T	H	T	H	T	G	T	T	G	T	T
JAX00514022	3	5160663	1	A	T	A	A	A	A	A	T	A	A	T	A	A	A	A	A	A	A	A	A	A	A	A	A	A	A	A	A	A	A	A	A	A	A	A	A	A	A	A	A	A	A	A	H	A	A
JAX00514024	3	5171168	0	C	T	C	C	C	C	C	C	T	T	C	C	C	C	C	C	C	T	C	C	C	C	C	C	C	C	C	C	C	C	C	C	C	T	C	C	C	C	C	C	T	C	C	C	C	C
JAX00103897	3	5178380	0	T	C	T	T	T	T	T	C	T	T	C	T	T	T	T	T	T	T	T	T	T	T	T	T	T	T	T	T	T	T	T	T	T	T	T	T	T	T	T	T	T	T	T	H	T	T
JAX00514025	3	5186039	0	A	G	A	A	A	A	A	A	A	G	A	A	A	A	A	A	A	G	H	A	H	A	A	H	A	H	A	A	A	A	A	A	A	G	A	A	H	A	H	A	G	A	A	H	A	A
JAX00514026	3	5186068	1	A	G	A	A	A	A	A	G	G	G	G	A	A	A	A	A	A	G	H	A	H	A	A	H	A	H	A	A	A	A	A	A	A	G	A	A	H	A	H	A	G	A	A	G	A	H
JAX00514027	3	5189831	1	C	T	C	C	C	C	C	T	C	C	T	C	C	C	C	C	C	C	C	C	C	C	C	C	C	C	C	C	C	C	C	C	C	C	C	C	C	C	C	C	C	C	C	H	C	C
JAX00514029	3	5192232	0	A	T	A	A	A	A	A	T	A	A	T	A	A	A	A	A	A	A	A	A	A	A	A	A	A	A	A	A	A	A	A	A	A	A	A	A	A	A	A	A	A	A	A	H	A	A
JAX00103899	3	5209933	0	G	A	G	G	G	G	G	A	A	A	A	G	G	G	G	G	G	A	H	G	H	G	G	H	G	H	G	G	G	G	G	G	G	A	G	G	H	G	H	G	A	G	G	A	G	H
JAX00103900	3	5209983	1	C	T	C	C	C	C	C	C	T	C	C	C	C	C	C	C	C	C	C	C	C	C	C	C	C	C	C	C	C	C	C	C	C	C	C	C	C	C	C	C	C	C	C	C	C	H
JAX00514031	3	5213931	0	T	C	T	T	T	T	T	C	C	T	C	T	T	T	T	T	T	T	T	T	T	T	T	T	T	T	T	T	T	T	T	T	T	T	T	T	T	T	T	T	T	T	T	H	T	H
JAX00514034	3	5228815	1	T	C	T	T	T	T	T	C	T	T	C	T	T	T	T	T	T	T	T	T	T	T	T	T	T	T	T	T	T	T	T	T	T	T	T	T	T	T	T	T	T	T	T	H	T	T
JAX00514037	3	5240935	0	T	G	T	T	T	T	T	T	G	T	T	T	T	T	T	T	T	T	T	T	T	T	T	T	T	T	T	T	T	T	T	T	T	T	T	T	T	T	T	T	T	T	T	T	T	H
JAX00514038	3	5244732	1	G	A	G	G	G	G	G	G	G	A	G	G	G	G	G	G	G	A	H	G	H	G	G	H	G	H	G	G	G	G	G	G	G	A	G	G	H	G	H	G	A	G	G	H	G	G
JAX00514039	3	5245776	0	T	A	T	T	T	T	T	A	A	A	A	T	T	T	T	T	T	A	H	T	H	T	T	H	T	H	T	T	T	T	T	T	T	A	T	T	H	T	H	T	A	T	T	A	T	T
JAX00514040	3	5252634	0	C	T	C	C	C	C	C	C	C	T	C	C	C	C	C	C	C	T	H	C	H	C	C	H	C	C	C	C	C	C	C	C	C	T	C	C	H	C	H	C	T	C	C	H	C	C
JAX00103904	3	5262765	0	A	C	A	A	A	A	A	A	A	C	A	A	A	A	A	A	A	C	C	A	C	H	A	C	A	C	A	A	A	A	A	A	A	C	A	A	C	A	C	A	C	A	A	C	A	A
JAX00514046	3	5271619	0	A	G	A	A	A	A	A	G	A	A	G	A	A	A	A	A	A	A	A	A	A	A	A	A	A	A	A	A	A	A	A	A	A	A	A	A	A	A	A	A	A	A	A	H	A	A
JAX00514047	3	5283738	1	C	T	C	C	C	C	C	T	C	C	T	C	C	C	C	C	C	C	C	C	C	C	C	C	C	C	C	C	C	C	C	C	C	C	C	C	C	C	C	C	C	C	C	H	C	C
JAX00514049	3	5292863	0	G	A	G	G	G	G	G	G	A	G	G	G	G	G	G	G	G	G	G	G	G	G	G	G	G	G	G	G	G	G	G	G	G	G	G	G	G	G	G	G	G	G	G	G	G	H
JAX00103907	3	5298635	1	T	A	T	T	T	T	T	A	A	T	A	T	T	T	T	T	T	T	T	T	T	T	T	T	T	T	T	T	T	T	T	T	T	T	T	T	T	T	T	T	T	T	T	H	T	H
JAX00514051	3	5311151	0	G	A	G	G	G	G	G	G	G	A	G	G	G	G	G	G	G	A	H	G	H	G	G	H	G	H	G	G	G	G	G	G	G	A	G	G	H	G	H	G	A	G	G	H	G	G
JAX00514052	3	5312234	1	A	G	A	A	A	A	A	A	G	G	A	A	A	A	A	A	A	G	H	A	H	A	A	H	A	H	A	A	A	A	A	A	A	G	A	A	H	A	H	A	G	A	A	H	A	H
JAX00514053	3	5312600	1	A	G	A	A	A	A	A	G	G	G	G	A	A	A	A	A	A	G	H	A	H	A	A	H	A	H	A	A	A	A	A	A	A	G	A	A	H	A	H	A	G	A	A	G	A	H
JAX00514055	3	5320803	0	A	G	A	A	A	A	A	G	A	A	G	A	A	A	A	A	A	A	A	A	A	A	A	A	A	A	A	A	A	A	A	A	A	A	A	A	A	A	A	A	A	A	A	H	A	A
JAX00514056	3	5322921	0	T	A	T	T	T	T	T	T	T	A	T	T	T	T	T	T	T	A	H	T	H	T	T	H	T	H	T	T	T	T	T	T	T	A	T	T	H	T	T	T	A	T	T	H	T	T
JAX00514058	3	5329716	1	C	T	C	C	C	C	C	C	T	C	C	C	C	C	C	C	C	C	C	C	C	C	C	C	C	C	C	C	C	C	C	C	C	C	C	C	C	C	C	C	C	C	C	C	C	H
JAX00514060	3	5330657	1	A	G	A	A	A	A	A	G	G	G	G	A	A	A	A	A	A	G	H	A	H	A	A	H	A	H	A	A	A	A	A	A	A	G	A	A	H	A	H	A	G	A	A	G	A	H
JAX00103908	3	5339771	0	A	G	A	A	A	A	A	G	G	A	G	A	A	A	A	A	A	A	A	A	A	A	A	A	A	A	A	A	A	A	A	A	A	A	A	A	A	A	A	A	A	A	A	H	A	H
JAX00103909	3	5339920	1	G	T	G	G	G	G	G	T	T	G	T	G	G	G	G	G	G	G	G	G	G	G	G	G	G	G	G	G	G	G	G	G	G	G	G	G	G	G	G	G	G	G	G	H	G	H
JAX00103910	3	5340559	0	G	C	G	G	G	G	G	C	C	G	C	G	G	G	G	G	G	G	G	G	G	G	G	G	G	G	G	G	G	G	G	G	G	G	G	G	G	G	G	G	G	G	G	H	G	H
JAX00514061	3	5349374	0	G	A	G	G	G	G	G	G	G	A	G	G	G	G	G	G	G	A	H	G	H	G	G	H	G	H	G	G	G	G	G	G	G	A	G	G	H	G	H	G	A	G	G	H	G	G
JAX00514062	3	5349482	0	T	A	T	T	T	T	T	A	A	T	A	T	T	T	T	T	T	T	T	T	T	T	T	T	T	T	T	T	T	T	T	T	T	T	T	T	T	T	T	T	T	T	T	H	T	A
JAX00514065	3	5363071	1	G	A	G	G	G	G	G	G	G	A	G	G	G	G	G	G	G	A	H	G	H	G	G	H	G	H	G	G	G	G	G	G	G	A	G	G	H	G	H	G	A	G	G	H	G	G
JAX00103913	3	5364753	0	T	C	T	T	T	T	T	T	C	T	T	T	T	T	T	T	T	T	T	T	T	T	T	T	T	T	T	H	T	T	T	T	T	T	T	T	T	T	T	T	T	T	T	T	T	C
JAX00514066	3	5379412	1	T	G	T	T	T	G	T	T	T	T	T	T	T	T	H	G	T	T	T	T	T	T	T	H	T	H	T	G	T	T	T	T	T	T	H	G	H	T	T	G	T	T	T	T	H	T
JAX00514067	3	5381654	1	A	G	A	A	A	A	A	G	G	A	G	A	A	A	A	A	A	A	A	A	A	A	A	A	A	A	A	A	A	A	A	A	A	A	A	A	A	A	A	A	A	A	A	H	A	G
JAX00514068	3	5381669	0	C	T	C	C	C	C	C	T	T	C	T	C	C	C	C	C	C	C	C	C	C	C	C	C	C	C	C	C	C	C	C	C	C	C	C	C	C	C	C	C	C	C	C	H	C	H
JAX00514069	3	5385218	0	A	C	A	A	A	A	A	A	C	A	A	A	A	A	A	A	A	A	A	A	A	A	A	A	A	A	A	H	A	A	A	A	A	A	A	A	A	A	A	A	A	A	A	A	A	H
JAX00514071	3	5390932	0	G	T	G	G	G	G	G	T	T	G	T	G	G	G	G	G	G	G	G	G	G	G	G	G	G	G	G	G	G	G	G	G	G	G	G	G	G	G	G	G	G	G	G	H	G	H
JAX00514072	3	5393880	1	T	C	T	T	T	T	T	C	C	C	C	T	T	T	T	T	T	C	H	T	H	T	T	H	T	H	T	T	T	T	T	T	T	C	T	T	H	T	H	T	C	T	T	C	T	H
JAX00514074	3	5394297	1	G	A	G	G	G	G	G	G	G	A	G	G	G	G	G	G	G	A	H	G	H	G	G	H	G	H	G	G	G	G	G	G	G	A	G	G	H	G	H	G	A	G	G	H	G	G
JAX00514082	3	5401585	0	G	C	G	G	G	G	G	C	C	G	C	G	G	G	G	G	G	G	G	G	G	G	G	G	G	G	G	G	G	G	G	G	G	G	G	G	G	G	G	G	G	G	G	H	G	C
JAX00103914	3	5412412	0	A	G	A	A	A	A	A	A	G	A	A	A	A	A	A	A	A	A	A	A	A	A	A	A	A	A	A	A	A	A	A	A	A	A	A	A	A	A	A	A	A	A	A	A	A	H
JAX00103915	3	5412436	1	T	C	T	T	T	T	T	T	C	T	T	T	T	T	T	T	T	T	T	T	T	T	T	T	T	T	T	T	T	T	T	T	T	T	T	T	T	T	T	T	T	T	T	T	T	H
JAX00514086	3	5450674	0	A	G	A	A	A	A	A	G	G	A	G	A	A	A	A	A	A	A	A	A	A	A	A	A	A	A	A	A	A	A	A	A	A	A	A	A	A	A	A	A	A	A	A	H	A	H
JAX00514087	3	5450696	0	G	A	G	G	G	G	G	G	A	G	G	G	G	G	G	G	G	G	G	G	G	G	G	G	G	G	G	G	G	G	G	G	G	G	G	G	G	G	G	G	G	G	G	G	G	H
JAX00514089	3	5464696	0	C	T	C	C	C	C	C	T	C	C	T	C	C	C	C	C	C	C	C	C	C	C	C	C	C	C	C	C	C	C	C	C	C	C	C	C	C	C	C	C	C	C	C	H	C	C
JAX00514090	3	5466763	0	G	T	G	G	G	G	G	T	G	G	T	G	G	G	G	G	G	G	G	G	G	G	G	G	G	G	G	G	G	G	G	G	G	G	G	G	G	G	G	G	G	G	G	H	G	G
JAX00103920	3	5497769	1	C	A	A	C	C	C	C	A	A	C	A	A	C	H	C	C	C	C	H	A	H	H	C	C	C	C	C	C	C	C	C	C	A	C	C	C	C	C	C	C	C	C	C	H	C	H
JAX00514093	3	5508844	1	A	T	A	A	A	A	A	T	T	A	T	A	A	A	A	A	A	A	A	A	A	A	A	A	A	A	A	A	A	A	A	A	A	A	A	A	A	A	A	A	A	A	A	H	A	H
JAX00514094	3	5516122	0	A	G	G	A	A	A	A	G	G	A	G	G	A	H	A	A	A	A	H	G	H	H	A	A	A	A	A	A	A	A	A	A	G	A	A	A	A	A	A	A	A	A	A	H	A	H
JAX00103921	3	5517784	0	T	A	A	T	T	T	T	A	T	T	A	A	T	H	T	T	T	T	H	A	H	H	T	T	T	T	T	T	T	T	T	T	A	T	T	T	T	T	T	T	T	T	T	H	T	T
JAX00103922	3	5517863	0	C	G	G	C	C	C	C	G	G	C	H	G	C	H	C	C	C	C	H	G	H	G	C	C	C	C	C	C	C	C	C	C	G	C	C	C	C	C	C	C	C	C	C	H	C	H
JAX00514098	3	5530761	1	G	A	G	G	G	G	G	G	A	G	G	G	G	G	G	G	G	G	G	G	G	G	G	G	G	G	G	G	G	G	G	G	G	G	G	G	G	G	G	G	G	G	G	G	G	H
JAX00514099	3	5538463	1	G	A	A	G	G	G	G	G	G	G	G	A	G	H	G	G	G	G	H	A	H	H	G	G	G	G	G	G	G	G	G	G	A	G	G	G	G	G	G	G	G	G	G	G	G	G
JAX00103924	3	5550988	0	G	C	C	G	G	G	G	C	C	G	C	C	G	H	G	G	G	G	H	C	H	H	G	G	G	G	G	G	G	G	G	G	C	G	G	G	G	G	G	G	G	G	G	H	G	H
JAX00514101	3	5552738	0	T	C	T	T	T	T	T	T	C	T	T	T	T	T	T	T	T	T	T	T	T	T	T	T	T	T	T	T	T	T	T	T	T	T	T	T	T	T	T	T	T	T	T	T	T	C
JAX00103925	3	5555576	0	A	C	C	A	A	A	A	C	C	A	C	C	A	H	A	A	A	A	H	C	H	H	A	A	A	A	A	A	A	A	A	A	C	A	A	A	A	A	A	A	A	A	A	A	A	H
JAX00103927	3	5581468	1	G	A	A	G	G	G	G	G	G	G	G	A	G	H	G	G	G	G	H	A	H	H	G	G	G	G	G	G	G	G	G	G	A	G	G	G	G	G	G	G	G	G	G	G	G	G
JAX00514104	3	5584038	0	T	C	T	T	T	T	T	C	C	T	C	T	T	T	T	T	T	T	T	T	T	T	T	T	T	T	T	T	T	T	T	T	T	T	T	T	T	T	T	T	T	T	T	H	T	H
JAX00103929	3	5610235	1	G	A	A	G	G	G	G	G	G	G	G	A	G	H	G	G	G	G	H	A	H	H	G	G	G	G	G	G	G	G	G	G	A	G	G	G	G	G	G	G	G	G	G	G	G	G
JAX00103931	3	5613577	0	C	T	T	C	C	C	C	C	C	C	C	T	C	H	C	C	C	C	H	T	H	H	C	C	C	C	C	C	C	C	C	C	T	C	C	C	C	C	C	C	C	C	C	C	C	C
JAX00514109	3	5628468	1	G	T	G	G	G	G	G	T	G	G	T	G	G	G	G	G	G	G	G	G	G	G	G	G	G	G	G	G	G	G	G	G	G	G	G	G	G	G	G	G	G	G	G	H	G	G
JAX00514115	3	5683471	1	G	C	G	G	G	G	G	C	G	G	C	G	G	G	G	G	G	G	G	G	G	G	G	G	G	G	G	G	G	G	G	G	G	G	G	G	G	G	G	G	G	G	G	H	G	G
JAX00103937	3	5703187	1	A	G	G	A	A	A	A	A	A	A	A	G	A	H	A	A	A	A	H	G	H	H	A	A	A	A	A	A	A	A	A	A	G	A	A	A	A	A	A	A	A	A	A	A	A	A
JAX00514119	3	5703679	0	A	T	A	A	A	A	A	T	T	A	T	A	A	A	A	A	A	A	A	A	A	A	A	A	A	A	A	A	A	A	A	A	A	A	A	A	A	A	A	A	A	A	A	H	A	H
JAX00514121	3	5723435	1	A	G	A	A	A	A	A	G	G	A	G	A	A	A	A	A	A	A	A	A	A	A	A	A	A	A	A	A	A	A	A	A	A	A	A	A	A	A	A	A	A	A	A	H	A	H
JAX00103939	3	5758679	1	C	T	T	C	C	C	C	T	T	T	T	T	C	H	C	C	C	T	T	T	T	H	C	H	C	H	C	C	C	C	C	C	T	T	C	C	H	C	H	C	T	C	C	T	C	H
JAX00103940	3	5759398	1	G	A	A	G	G	G	G	G	G	G	G	A	G	H	G	G	G	G	H	A	H	H	G	G	G	G	G	G	G	G	G	G	A	G	G	G	G	G	G	G	G	G	G	G	G	G
JAX00103941	3	5765439	0	T	C	C	T	T	T	T	C	C	C	C	C	T	H	T	T	T	C	H	C	C	H	T	H	T	C	T	T	T	T	T	T	C	C	T	T	H	T	H	T	C	T	T	C	T	H
JAX00514123	3	5774651	1	A	C	A	A	A	A	A	C	A	A	C	A	A	A	A	A	A	A	A	A	A	A	A	A	A	A	A	A	A	A	A	A	A	A	A	A	A	A	A	A	A	A	A	H	A	A
JAX00514125	3	5776818	0	A	G	A	A	A	A	A	G	G	G	G	A	A	A	A	A	A	G	H	A	H	A	A	H	A	H	A	A	A	A	A	A	A	G	A	A	H	A	H	A	G	A	A	G	A	H
JAX00514126	3	5777223	0	G	T	G	G	G	G	G	G	G	T	G	G	G	G	G	G	G	T	H	G	H	G	G	G	G	H	G	G	G	G	G	G	G	T	G	G	H	G	H	G	T	G	G	H	G	G
JAX00514127	3	5777707	0	T	G	G	T	T	T	T	G	G	G	G	G	T	H	T	T	T	G	G	G	G	H	T	H	T	H	T	T	T	T	T	T	G	G	T	T	H	T	H	T	G	T	T	G	T	H
JAX00514128	3	5779562	1	T	G	G	T	T	T	T	G	G	T	G	G	T	H	T	T	T	T	H	G	H	H	T	T	T	T	T	T	T	T	T	T	G	T	T	T	T	T	T	T	T	T	T	H	T	H
JAX00103943	3	5779767	0	A	C	C	A	A	A	A	C	C	A	C	C	A	H	A	A	A	A	H	C	H	H	A	A	A	A	A	A	A	A	A	A	C	A	A	A	A	A	A	A	A	A	A	H	A	H
JAX00514129	3	5793111	1	A	C	A	A	A	A	A	C	C	A	C	A	A	A	A	A	A	A	A	A	A	A	A	A	A	A	A	A	A	A	A	A	A	A	A	A	A	A	A	A	A	A	A	H	A	H
JAX00514130	3	5807105	1	A	G	A	A	A	A	A	A	G	A	A	A	A	A	A	A	A	A	A	A	A	A	A	A	A	A	A	A	A	A	A	A	A	A	A	A	A	A	A	A	A	A	A	A	A	H
JAX00103944	3	5807463	0	G	A	A	G	G	G	G	G	G	G	G	A	G	H	G	G	G	G	H	A	H	H	G	G	G	G	G	G	G	G	G	G	A	G	G	G	G	G	G	G	G	G	G	G	G	G
JAX00103946	3	5823284	0	C	T	T	C	C	C	C	C	C	C	C	T	C	H	C	C	C	C	H	T	H	H	C	C	C	C	C	C	C	C	C	C	T	C	C	C	C	C	C	C	C	C	C	C	C	C
JAX00514134	3	5825115	0	A	T	A	A	A	A	A	A	T	A	A	A	A	A	A	A	A	A	A	A	A	A	A	A	A	A	A	A	A	A	A	A	A	A	A	A	A	A	A	A	A	A	A	A	A	H
JAX00103949	3	5862291	0	G	T	T	G	G	G	G	G	G	T	G	T	G	T	G	G	G	T	T	T	T	T	G	T	G	T	G	G	G	G	G	G	T	T	G	G	T	G	T	G	T	G	G	T	G	G
JAX00514138	3	5879543	1	A	G	A	A	A	A	A	G	G	A	G	A	A	A	A	A	A	A	A	A	A	A	A	A	A	A	A	A	A	A	A	A	A	A	A	A	A	A	A	A	A	A	A	H	A	H
JAX00514141	3	5901131	1	G	A	G	G	G	A	A	G	G	G	G	G	G	G	A	A	A	G	G	G	G	H	G	H	G	H	G	A	H	G	G	G	G	G	A	A	H	G	G	A	G	H	H	G	H	G
JAX00103951	3	5901203	1	C	T	T	C	C	C	C	C	C	T	C	T	C	H	C	C	C	T	T	T	T	H	C	H	C	H	C	C	C	C	C	C	T	T	C	C	H	C	H	C	T	C	C	H	C	C
JAX00103952	3	5904944	0	C	A	A	C	C	C	C	A	C	A	A	A	C	H	C	C	C	A	A	A	H	H	C	H	C	H	C	C	C	C	C	C	A	A	C	C	H	C	H	C	A	C	C	A	C	C
JAX00514145	3	5919446	1	A	C	A	A	A	A	A	C	C	A	C	A	A	A	A	A	A	A	A	A	H	A	A	A	A	A	A	A	A	A	A	A	A	A	A	A	A	A	A	A	A	A	A	H	A	H
JAX00514146	3	5921264	0	G	A	G	G	G	G	G	G	A	A	G	G	G	G	G	G	G	A	G	G	A	G	G	H	G	H	G	G	G	G	G	G	G	A	G	G	H	G	H	G	A	G	G	H	G	H
JAX00514149	3	5922780	0	C	A	C	C	C	C	C	A	A	C	A	C	C	C	C	C	C	C	C	C	H	C	C	C	C	C	C	C	C	C	C	C	C	C	C	C	C	C	C	C	C	C	C	H	C	A
JAX00514150	3	5923141	1	C	A	C	C	C	C	C	A	A	A	A	C	C	C	C	C	C	A	H	C	A	C	C	H	C	H	C	C	C	C	C	C	C	A	C	C	H	C	H	C	A	C	C	A	C	H
JAX00219145	3	5925073	1	A	T	A	A	A	A	A	T	T	T	T	A	A	A	A	A	A	T	H	A	T	A	A	H	A	H	A	A	A	A	A	A	A	T	A	A	H	A	H	A	T	A	A	T	A	H
JAX00514152	3	5938373	0	T	C	T	T	T	T	T	C	C	C	C	T	T	T	T	T	T	C	H	T	C	T	T	H	T	H	T	T	T	T	T	T	T	C	T	T	H	T	H	T	C	T	T	C	T	H
JAX00514154	3	5940691	0	G	C	G	G	G	G	G	G	C	C	G	G	G	G	G	G	G	C	H	G	C	G	G	H	G	H	G	G	G	G	G	G	G	C	G	G	H	G	H	G	C	G	G	H	G	H
JAX00514156	3	5946169	1	T	C	T	T	T	T	T	C	T	C	C	T	T	T	T	T	T	C	H	T	H	T	T	H	T	H	T	T	T	T	T	T	T	C	T	T	H	T	H	T	C	T	T	C	T	T
JAX00103954	3	5946189	0	C	T	T	C	C	C	C	C	C	C	C	H	C	H	C	C	C	C	H	T	C	H	C	C	C	C	C	C	C	C	C	C	T	C	C	C	C	C	C	C	C	C	C	C	C	C
JAX00514157	3	5948842	0	C	T	C	C	C	C	C	T	C	C	T	C	C	C	C	C	C	C	C	C	C	C	C	C	C	C	C	C	C	C	C	C	C	C	C	C	C	C	C	C	C	C	C	H	C	C
JAX00514159	3	5991108	0	A	C	A	A	A	A	A	A	C	A	A	A	A	A	A	A	A	A	A	A	H	A	A	A	A	A	A	A	A	A	A	A	A	A	A	A	A	A	A	A	A	A	A	A	A	H
JAX00514160	3	5995451	1	T	A	A	T	T	T	T	T	T	T	T	A	T	H	T	T	T	T	H	A	T	H	T	T	T	T	T	T	T	T	T	T	A	T	T	T	T	T	T	T	T	T	T	T	T	T
JAX00514161	3	6002142	0	C	T	C	C	C	C	C	T	C	C	H	C	C	C	C	C	C	C	C	C	C	C	C	C	C	C	C	C	C	C	C	C	C	C	C	C	C	C	C	C	C	C	C	H	C	C
JAX00514162	3	6002348	1	T	C	C	T	T	T	T	C	C	C	C	C	T	H	T	T	T	C	C	C	C	H	T	H	T	H	T	T	T	T	T	T	C	C	T	T	H	T	H	T	C	T	T	C	T	H
JAX00514163	3	6002927	0	A	T	A	A	A	A	A	T	T	A	T	A	A	A	A	A	A	A	A	A	H	A	A	A	A	A	A	A	A	A	A	A	A	A	A	A	A	A	A	A	A	A	A	H	A	H
JAX00514164	3	6002993	0	T	C	C	T	T	T	T	C	C	C	C	C	T	H	T	T	T	C	C	C	C	H	T	H	T	H	T	T	T	T	T	T	C	C	T	T	H	T	H	T	C	T	T	C	T	H
JAX00514166	3	6003487	1	T	A	T	T	T	T	T	A	T	T	A	T	T	T	T	T	T	T	T	T	T	T	T	T	T	T	T	T	T	T	T	T	T	T	T	T	T	T	T	T	T	T	T	H	T	T
JAX00103961	3	6017267	1	A	G	G	A	A	A	A	A	G	A	A	G	A	H	A	A	A	A	H	G	H	H	A	A	A	A	A	A	A	A	A	A	G	A	A	A	A	A	A	A	A	A	A	A	A	H
JAX00103962	3	6066938	0	A	G	G	A	A	G	G	G	G	G	G	G	A	H	G	G	G	G	G	G	G	G	A	G	A	G	A	G	H	A	A	A	G	G	G	G	G	A	H	G	G	H	H	G	H	H
JAX00103963	3	6067043	0	C	T	T	C	C	C	C	C	C	T	C	T	C	H	C	C	C	T	T	T	H	H	C	H	C	H	C	C	C	C	C	C	T	T	C	C	H	C	H	C	T	C	C	H	C	C
JAX00103964	3	6072717	0	G	A	A	G	G	G	G	A	A	A	A	A	G	H	G	G	G	A	A	A	A	H	G	H	G	H	G	G	G	G	G	G	A	A	G	G	H	G	H	G	A	G	G	A	G	H
JAX00514171	3	6089070	0	C	A	C	C	C	C	C	C	A	C	C	C	C	C	C	C	C	C	C	C	H	C	C	C	C	C	C	C	C	C	C	C	C	C	C	C	C	C	C	C	C	C	C	C	C	H
JAX00103965	3	6089251	0	C	A	A	C	C	C	C	C	C	C	C	A	C	H	C	C	C	C	H	A	C	H	C	C	C	C	C	C	C	C	C	C	A	C	C	C	C	C	C	C	C	C	C	C	C	C
JAX00103970	3	6149147	0	G	A	G	G	G	A	G	G	G	A	G	G	G	G	H	A	G	A	H	G	H	G	G	A	G	A	G	A	G	G	G	G	G	A	H	A	A	G	H	A	A	G	G	H	H	G
JAX00514178	3	6149733	1	A	G	A	A	A	G	A	A	G	G	A	A	A	A	H	G	A	G	H	A	G	A	A	G	A	G	A	G	A	A	A	A	A	G	H	G	G	A	H	G	G	A	A	H	H	H
JAX00514179	3	6149806	0	A	C	A	A	A	A	A	A	C	A	A	A	A	A	A	A	A	A	A	A	C	A	A	A	A	A	A	A	A	A	A	A	A	A	A	A	A	A	A	A	A	A	A	A	A	C
JAX00514181	3	6165125	0	C	T	C	C	C	C	C	T	C	C	T	C	C	C	C	C	C	C	C	C	C	C	C	C	C	C	C	C	C	C	C	C	C	C	C	C	C	C	C	C	C	C	C	H	C	C
JAX00103973	3	6185981	1	G	A	G	G	G	A	G	G	G	G	G	G	G	G	H	A	G	G	G	G	G	G	G	H	G	H	G	A	G	G	G	G	G	G	H	A	H	G	G	A	G	G	G	G	H	G
JAX00514183	3	6186923	1	A	G	A	A	A	G	A	A	G	A	A	A	A	A	H	G	A	A	A	A	H	A	A	H	A	H	A	G	A	A	A	A	A	A	H	G	H	A	A	G	A	A	A	A	H	H
JAX00514186	3	6199618	0	G	T	G	G	G	G	G	G	T	G	G	G	G	G	G	G	G	G	G	G	H	G	G	G	G	G	G	G	G	G	G	G	G	G	G	G	G	G	G	G	G	G	G	G	G	H
JAX00514190	3	6207088	0	A	T	A	A	A	T	A	A	A	A	A	A	A	A	H	T	A	A	A	A	A	A	A	H	A	H	A	T	A	A	A	A	A	A	H	T	H	A	A	T	A	A	A	A	H	A
JAX00103975	3	6216384	0	T	C	C	T	T	T	T	T	T	T	T	C	T	H	T	T	T	T	H	C	T	H	T	T	T	T	T	T	T	T	T	T	C	T	T	T	T	T	T	T	T	T	T	T	T	T
JAX00103976	3	6238742	0	G	A	A	G	G	G	G	G	G	G	G	A	G	H	G	G	G	G	A	A	G	A	G	G	G	G	G	G	G	G	G	G	A	G	G	G	G	G	G	G	G	G	G	G	G	G
JAX00514193	3	6264688	1	A	T	A	A	A	A	A	T	A	A	T	A	A	A	A	A	A	A	A	A	A	A	A	A	A	A	A	A	A	A	A	A	A	A	A	A	A	A	A	A	A	A	A	H	A	A
JAX00514194	3	6264834	1	A	G	A	A	A	G	A	A	A	A	A	A	A	A	H	G	A	A	A	A	A	A	A	H	A	H	A	G	A	A	A	A	A	A	H	G	H	A	A	G	A	A	A	A	H	A
JAX00514195	3	6264847	0	C	T	C	C	C	T	C	C	C	C	C	C	C	C	H	T	C	C	C	C	C	C	C	H	C	H	C	T	C	C	C	C	C	C	H	T	H	C	C	T	C	C	C	C	H	C
JAX00103977	3	6268049	1	T	C	T	T	T	C	T	T	T	T	T	T	T	T	H	C	T	T	T	T	T	T	T	H	T	H	T	C	T	T	T	T	T	T	H	C	H	T	T	C	T	T	T	T	H	T
JAX00103978	3	6268341	0	G	A	A	G	G	A	G	G	A	G	G	A	G	H	G	A	G	G	H	A	H	H	G	H	G	G	G	A	G	G	G	G	A	G	H	A	G	G	G	A	G	G	G	G	G	H
JAX00514196	3	6271795	1	A	T	A	A	A	T	A	A	A	A	A	A	A	A	H	T	A	A	A	A	A	A	A	H	A	A	A	T	A	A	A	A	A	A	H	T	H	A	A	T	A	A	A	A	H	A
JAX00514199	3	6274273	0	A	T	A	A	A	T	A	T	T	A	T	A	A	A	H	T	A	A	A	A	H	A	A	A	A	A	A	T	A	A	A	A	A	A	A	T	A	A	A	T	A	A	A	H	H	H
JAX00514200	3	6274437	1	C	A	C	C	C	A	C	A	C	C	A	C	C	C	H	A	C	C	C	C	C	C	C	H	C	C	C	A	C	C	C	C	C	C	H	A	H	C	C	A	C	C	C	H	H	C
JAX00514201	3	6275326	0	T	C	T	T	T	C	T	C	C	T	C	T	T	T	H	C	T	T	T	T	H	T	T	H	T	H	T	C	T	T	T	T	T	T	H	C	H	T	T	C	T	T	T	H	H	H
JAX00514203	3	6275518	0	T	G	G	T	T	G	T	G	G	T	G	G	T	H	H	G	T	T	H	G	T	H	T	H	T	T	T	G	T	T	T	T	G	T	H	G	H	T	T	G	T	T	T	H	H	T
JAX00514205	3	6299976	0	T	C	T	T	T	T	T	T	C	T	T	T	T	T	T	T	T	T	T	T	H	T	T	T	T	T	T	T	T	T	T	T	T	T	T	T	T	T	T	T	T	T	T	T	T	H
JAX00103980	3	6301979	0	T	C	T	T	T	C	T	C	T	T	C	T	T	T	H	C	T	T	T	T	T	T	T	H	T	T	T	C	T	T	T	T	T	T	H	C	H	T	T	C	T	T	T	H	H	T
JAX00103982	3	6304969	1	G	A	G	G	G	G	G	G	A	G	G	G	G	G	G	G	G	G	G	G	H	G	G	G	G	G	G	G	G	G	G	G	G	G	G	G	G	G	G	G	G	G	G	G	G	H
JAX00514207	3	6306287	0	T	C	T	T	T	C	T	C	C	T	C	T	T	T	H	C	T	T	T	T	T	T	T	H	T	T	T	C	T	T	T	T	T	T	H	C	H	T	T	C	T	T	T	T	H	H
JAX00103983	3	6344449	1	T	C	C	T	T	C	T	C	C	T	C	C	T	H	H	C	T	T	H	C	H	H	T	H	T	T	T	C	T	T	T	T	C	T	H	C	H	T	T	C	T	T	T	H	H	H
JAX00103984	3	6345823	1	C	T	C	C	C	C	C	C	T	C	C	C	C	C	C	C	C	C	C	C	H	C	C	C	C	C	C	C	C	C	C	C	C	C	C	C	C	C	C	C	C	C	C	C	C	H
JAX00103985	3	6345852	0	T	C	T	T	T	T	T	T	C	T	T	T	T	T	T	T	T	T	T	T	H	T	T	T	T	T	T	T	T	T	T	T	T	T	T	T	T	T	T	T	T	T	T	T	T	H
JAX00219158	3	6379656	1	C	A	C	C	C	C	C	C	A	C	C	C	C	C	C	C	C	C	C	C	H	C	C	C	C	C	C	C	C	C	C	C	C	C	C	C	C	C	C	C	C	C	C	C	C	H
JAX00514210	3	6379690	0	G	T	G	G	G	G	G	G	T	G	G	G	G	G	G	G	G	G	G	G	H	G	G	G	G	G	G	G	G	G	G	G	G	G	G	G	G	G	G	G	G	G	G	G	G	H
JAX00514212	3	6380261	1	G	T	G	G	G	T	G	G	G	G	G	G	G	G	H	T	G	G	G	G	G	G	G	H	G	G	G	T	G	G	G	G	G	G	H	T	H	G	G	T	G	G	G	G	H	G
JAX00103987	3	6393054	0	G	A	A	G	G	G	G	G	G	G	G	A	G	H	G	G	G	G	H	A	G	H	G	G	G	G	G	G	G	G	G	G	A	G	G	G	G	G	G	G	G	G	G	G	G	G
JAX00103988	3	6395548	1	A	T	T	A	A	T	A	T	T	A	T	T	A	H	H	T	A	A	H	T	H	H	A	H	A	A	A	T	A	A	A	A	T	A	H	T	H	A	A	T	A	A	A	H	H	H
JAX00514220	3	6397330	0	A	T	A	A	A	A	A	A	T	A	A	A	A	A	A	A	A	A	A	A	H	A	A	A	A	A	A	A	A	A	A	A	A	A	A	A	A	A	A	A	A	A	A	A	A	H
JAX00514228	3	6462451	1	T	A	T	T	T	T	T	T	A	T	T	T	T	T	T	T	T	T	T	T	H	T	T	T	T	T	T	T	T	T	T	T	T	T	T	T	T	T	T	T	T	T	T	T	T	H
JAX00103994	3	6463027	1	G	C	C	G	G	G	G	C	C	C	C	C	G	H	G	G	G	C	C	C	C	H	G	H	G	C	G	G	G	G	G	G	C	C	G	G	H	G	H	G	C	G	G	C	G	H
JAX00103995	3	6488589	0	A	G	G	A	A	A	A	G	G	G	G	G	A	H	A	A	A	G	G	G	G	H	A	H	A	G	A	A	A	A	A	A	G	G	A	A	H	A	H	A	G	A	A	G	A	H
JAX00103996	3	6491252	0	G	T	T	G	G	T	G	T	T	T	T	T	G	H	H	T	G	T	T	T	T	H	G	T	G	T	G	T	G	G	G	G	T	T	H	T	T	G	H	T	T	G	G	T	H	H
JAX00514230	3	6491594	0	C	T	C	C	C	C	C	C	T	C	C	C	C	C	C	C	C	C	C	C	H	C	C	C	C	C	C	C	C	C	C	C	C	C	C	C	C	C	C	C	C	C	C	C	C	H
JAX00514231	3	6502849	0	T	A	A	T	T	T	T	T	T	T	T	A	T	H	T	T	T	T	T	A	T	H	T	T	T	T	T	T	T	T	T	T	A	T	T	T	T	T	T	T	T	T	T	T	T	T
JAX00514232	3	6502980	0	T	C	T	T	T	T	T	T	C	T	T	T	T	T	T	T	T	T	T	T	H	T	T	T	T	T	T	T	T	T	T	T	T	T	T	T	T	T	T	T	T	T	T	T	T	H
JAX00514234	3	6504140	0	C	T	C	C	C	C	C	C	T	C	C	C	C	C	C	C	C	C	C	C	H	C	C	C	C	C	C	C	C	C	C	C	C	C	C	C	C	C	C	C	C	C	C	C	C	H
JAX00103997	3	6504694	0	C	G	G	C	C	C	C	C	C	C	C	G	H	H	C	C	C	C	H	G	C	H	C	C	C	C	C	C	C	C	C	C	G	C	C	C	C	C	C	C	C	C	C	C	C	C
JAX00514236	3	6516897	1	T	C	T	T	T	T	T	T	C	T	T	T	T	T	T	T	T	T	T	T	H	T	T	T	T	T	T	T	T	T	T	T	T	T	T	T	T	T	T	T	T	T	T	T	T	H
JAX00103999	3	6550800	0	G	A	G	G	G	G	G	A	G	A	A	G	G	G	G	G	G	A	H	G	A	G	G	H	G	H	G	G	G	G	G	G	G	A	G	G	H	G	H	G	A	G	G	A	G	G
JAX00104001	3	6570277	1	T	G	G	T	T	T	T	G	G	G	G	G	T	H	T	T	T	G	G	G	G	H	T	H	T	H	T	T	T	T	T	T	G	G	T	T	H	T	H	T	G	T	T	G	T	H
JAX00514237	3	6573972	1	G	T	G	G	G	G	G	G	G	T	G	G	G	G	G	G	G	T	H	G	H	G	G	H	G	H	G	G	G	G	G	G	G	T	G	G	H	G	H	G	T	G	G	H	G	G
JAX00514238	3	6574213	1	G	A	G	G	G	G	G	A	A	A	A	G	G	G	G	G	G	A	H	G	A	G	G	H	G	H	G	G	G	G	G	G	G	A	G	G	H	G	H	G	A	G	G	A	G	H
JAX00514239	3	6574358	0	C	T	C	C	C	C	C	T	C	T	T	C	C	C	C	C	C	T	H	C	H	C	C	H	C	H	C	C	C	C	C	C	C	T	C	C	H	C	H	C	T	C	C	T	C	C
JAX00514240	3	6574710	0	A	G	G	A	A	A	A	G	A	G	G	G	A	H	A	A	A	G	G	G	H	H	A	H	A	H	A	A	A	A	A	A	G	G	A	A	H	A	H	A	G	A	A	G	A	A
JAX00514241	3	6574906	0	A	G	A	A	A	A	A	A	G	A	A	A	A	A	A	A	A	A	A	A	G	A	A	A	A	A	A	A	A	A	A	A	A	A	A	A	A	A	A	A	A	A	A	A	A	H
JAX00104002	3	6577617	1	T	C	C	T	T	T	T	C	C	C	C	C	T	H	T	T	T	C	C	C	C	H	T	H	T	H	T	T	T	T	T	T	C	C	T	T	H	T	H	T	C	T	T	C	T	H
JAX00514245	3	6594256	0	G	A	G	G	G	G	G	A	G	A	A	G	G	G	G	G	G	A	G	G	H	G	G	H	G	H	G	G	G	G	G	G	G	A	G	G	H	G	H	G	A	G	G	A	G	G
JAX00514246	3	6594398	1	C	T	C	C	C	C	C	T	C	C	T	C	C	C	C	C	C	C	C	C	C	C	C	C	C	C	C	C	C	C	C	C	C	C	C	C	C	C	C	C	C	C	C	H	C	C
JAX00104004	3	6614337	1	T	C	C	T	T	C	T	C	C	C	C	C	T	H	H	C	T	C	C	C	C	H	T	C	T	C	T	C	T	T	T	T	C	C	H	C	C	T	H	C	C	T	T	C	H	H
JAX00104006	3	6636595	0	T	C	C	T	T	T	T	C	C	C	C	C	T	H	T	T	T	C	C	C	C	H	T	H	T	H	T	T	T	T	T	T	C	C	T	T	H	T	H	T	C	T	T	C	T	H
JAX00514253	3	6636643	0	G	A	A	G	G	G	G	G	G	G	G	A	G	H	G	G	G	G	H	A	G	H	G	G	G	G	G	G	G	G	G	G	A	G	G	G	G	G	G	G	G	G	G	G	G	G
JAX00514254	3	6656926	0	G	A	G	G	G	G	G	G	A	G	G	G	G	G	G	G	G	G	G	G	H	G	G	G	G	G	G	G	G	G	G	G	G	G	G	G	G	G	G	G	G	G	G	G	G	H
JAX00514255	3	6657038	1	C	T	C	C	C	C	C	T	C	C	T	C	C	C	C	C	C	C	C	C	C	C	C	C	C	C	C	C	C	C	C	C	C	C	C	C	C	C	C	C	C	C	C	H	C	C
JAX00514257	3	6657762	0	A	T	A	A	A	A	A	A	A	T	A	A	A	A	A	A	A	T	H	A	H	A	A	H	A	H	A	A	A	A	A	A	A	T	A	A	H	A	H	A	T	A	A	H	A	A
JAX00104007	3	6658465	1	T	C	C	T	T	T	T	C	C	C	C	C	T	H	T	T	T	C	C	C	C	H	T	H	T	H	T	T	T	T	T	T	C	C	T	T	H	T	H	T	C	T	T	C	T	H
JAX00514259	3	6666648	0	T	C	T	T	T	T	T	C	T	C	C	T	T	T	T	T	T	C	H	T	H	T	T	H	T	H	T	T	T	T	T	T	T	C	T	T	H	T	H	T	C	T	T	C	T	T
JAX00104009	3	6676684	0	G	T	T	G	G	G	G	G	G	G	G	T	G	H	G	G	G	G	H	T	G	H	G	G	G	G	G	G	G	G	G	G	T	G	G	G	G	G	G	G	G	G	G	G	G	G
JAX00104010	3	6700625	1	C	T	T	C	C	C	C	C	C	C	C	T	C	H	C	C	C	C	H	T	C	H	C	C	C	C	C	C	C	C	C	C	T	C	C	C	C	C	C	C	C	C	C	C	C	C
JAX00104011	3	6703508	0	A	G	G	A	A	A	A	G	G	G	G	G	A	H	A	A	A	G	G	G	G	H	A	H	A	H	A	A	A	A	A	A	G	G	A	A	H	A	H	A	G	A	A	G	A	H
JAX00104012	3	6703679	1	A	C	C	A	A	C	A	C	C	C	C	C	A	H	H	C	A	C	C	C	C	H	A	C	A	C	A	C	A	A	A	A	C	C	H	C	C	A	H	C	C	A	A	C	H	H
JAX00104015	3	6757746	0	T	C	C	T	T	T	T	T	T	T	T	C	T	H	T	T	T	T	H	C	T	H	T	T	T	T	T	T	T	T	T	T	C	T	T	T	T	T	T	T	T	T	T	T	T	T
JAX00514271	3	6769929	1	G	A	A	G	G	G	G	G	G	G	G	A	G	H	G	G	G	G	H	A	G	H	G	G	G	G	G	G	G	G	G	G	A	G	G	G	G	G	G	G	G	G	G	G	G	G
JAX00104016	3	6774111	0	A	G	G	A	A	A	A	A	A	A	A	G	A	H	A	A	A	A	H	G	A	H	A	A	A	A	A	A	A	A	A	A	G	A	A	A	A	A	A	A	A	A	A	A	A	A
JAX00514273	3	6774354	1	G	A	G	G	G	G	G	G	A	G	G	G	G	G	G	G	G	G	G	G	H	G	G	G	G	G	G	G	G	G	G	G	G	G	G	G	G	G	G	G	G	G	G	G	G	H
JAX00104017	3	6779625	0	G	A	A	G	G	G	G	G	G	G	G	A	G	H	G	G	G	G	H	A	G	H	G	G	G	G	G	G	G	G	G	G	A	G	G	G	G	G	G	G	G	G	G	G	G	G
JAX00219161	3	6780060	0	C	T	C	C	C	C	C	C	T	C	C	C	C	C	C	C	C	C	C	C	H	C	C	C	C	C	C	C	C	C	C	C	C	C	C	C	C	C	C	C	C	C	C	C	C	H
JAX00514276	3	6842210	0	G	A	A	G	G	A	G	G	A	G	G	A	G	H	H	A	G	G	H	A	H	H	G	H	G	H	G	A	G	G	G	G	A	G	H	A	H	G	G	A	G	G	G	G	H	H
JAX00514277	3	6842748	0	G	C	C	G	G	C	G	G	G	G	G	C	G	H	H	C	G	G	H	C	G	H	G	H	G	H	G	C	G	G	G	G	C	G	H	C	H	G	G	C	G	G	G	G	H	G
JAX00104022	3	6858148	0	C	T	T	C	C	T	C	C	C	C	C	T	C	H	H	T	C	C	H	T	C	H	C	H	C	H	C	T	C	C	C	C	T	C	H	T	H	C	C	T	C	C	C	C	H	C
JAX00104025	3	6890245	0	G	T	T	G	G	T	G	G	G	G	G	T	G	H	H	T	G	G	H	T	G	H	G	H	G	H	G	T	G	G	G	G	T	G	H	T	H	G	G	T	G	G	G	G	H	G
JAX00514285	3	6904733	1	C	T	C	C	C	C	C	C	T	C	C	C	C	C	C	C	C	C	C	C	H	C	C	C	C	C	C	C	C	C	C	C	C	C	C	C	C	C	C	C	C	C	C	C	C	H
JAX00514286	3	6909144	1	T	A	T	T	T	T	T	T	A	T	T	T	T	T	T	T	T	T	T	T	H	T	T	T	T	T	T	T	T	T	T	T	T	T	T	T	T	T	T	T	T	T	T	T	T	H
JAX00104026	3	6910226	1	T	C	C	T	T	C	T	T	C	T	T	C	T	H	H	C	T	T	H	C	H	H	T	H	T	H	T	C	T	T	T	T	C	T	H	C	H	T	T	C	T	T	T	T	H	H
JAX00514290	3	6934394	1	A	G	A	A	A	A	A	A	A	G	A	A	A	A	A	A	A	G	H	A	H	A	A	H	A	H	A	A	A	A	A	A	A	G	A	A	H	A	H	A	G	A	A	H	A	A
JAX00104028	3	6939101	1	A	G	G	A	A	G	A	A	G	A	A	G	A	H	H	G	A	A	H	G	H	H	A	H	A	H	A	G	A	A	A	A	G	A	H	G	H	A	A	G	A	A	A	A	H	H
JAX00514291	3	6941370	0	A	G	A	A	A	A	A	A	A	G	H	A	A	A	A	A	A	G	H	A	H	A	A	H	A	G	A	A	A	A	A	A	A	G	A	A	H	A	H	A	G	A	A	H	A	A
JAX00514293	3	6950639	0	T	C	T	T	T	T	T	T	C	T	T	T	T	T	T	T	T	T	T	T	C	T	T	T	T	T	T	T	T	T	T	T	T	T	T	T	T	T	T	T	T	T	T	T	T	C
JAX00104031	3	6969567	1	T	A	A	T	T	A	T	A	A	A	A	A	T	H	H	A	T	A	A	A	A	H	T	A	T	A	T	A	T	T	T	T	A	A	H	A	A	T	H	A	A	T	T	A	H	H
JAX00514294	3	6969665	0	C	A	C	C	C	C	C	C	C	A	C	C	C	C	C	C	C	A	H	C	H	C	C	H	C	H	C	C	C	C	C	C	C	A	C	C	H	C	H	C	A	C	C	H	C	C
JAX00514295	3	6970627	1	G	A	G	G	G	G	G	G	G	A	G	G	G	G	G	G	G	A	H	G	H	G	G	H	G	H	G	G	G	G	G	G	G	A	G	G	H	G	H	G	A	G	G	H	G	G
JAX00514297	3	6971125	1	C	T	T	C	C	T	C	T	T	T	T	T	C	H	H	T	C	T	T	T	T	H	C	T	C	T	C	T	C	C	C	C	T	T	H	T	T	C	H	T	T	C	C	T	H	H
JAX00514298	3	6980089	0	A	G	G	A	A	G	A	A	G	A	A	G	A	H	H	G	A	A	H	G	H	H	A	H	A	H	A	G	A	A	A	A	G	A	H	G	H	A	A	G	A	A	A	A	H	H
JAX00514299	3	6998719	0	C	T	T	C	C	T	C	C	C	C	C	T	C	H	H	T	C	C	H	T	C	H	C	H	C	H	C	T	C	C	C	C	T	C	H	T	H	C	C	T	C	C	C	C	H	C
JAX00514300	3	7001161	1	A	G	A	A	A	A	A	A	G	A	A	A	A	A	A	A	A	A	A	A	H	A	A	A	A	A	A	A	A	A	A	A	A	A	A	A	A	A	A	A	A	A	A	A	A	H
JAX00514301	3	7001395	0	T	G	G	T	T	G	T	T	G	T	T	G	T	H	H	G	T	T	H	G	H	H	T	H	T	H	T	G	T	T	T	T	G	T	H	G	H	T	T	G	T	T	T	T	H	H
JAX00219166	3	7003027	1	G	C	G	G	G	G	G	G	C	G	G	G	G	G	G	G	G	G	G	G	H	G	G	G	G	G	G	G	G	G	G	G	G	G	G	G	G	G	G	G	G	G	G	G	G	H
JAX00219167	3	7003301	1	G	A	G	G	G	G	G	G	A	G	G	G	G	G	G	G	G	G	G	G	H	G	G	G	G	G	G	G	G	G	G	G	G	G	G	G	G	G	G	G	G	G	G	G	G	H
JAX00514304	3	7015937	0	C	T	C	C	C	T	C	C	C	T	C	C	C	C	H	T	C	T	H	C	H	C	C	T	C	T	C	T	C	C	C	C	C	T	H	T	T	C	H	T	T	C	C	H	H	C
JAX00104034	3	7018433	0	A	G	A	A	A	G	A	A	A	G	A	A	A	A	H	G	A	G	H	A	H	A	A	G	A	G	A	G	A	A	A	A	A	G	H	G	G	A	H	G	G	A	A	H	H	A
JAX00514305	3	7018469	0	A	T	A	A	A	A	A	T	T	A	H	A	A	A	A	A	A	A	A	A	H	A	A	A	A	A	A	A	A	A	A	A	A	A	A	A	A	A	A	A	A	A	A	H	A	H
JAX00514306	3	7018765	0	A	G	A	A	A	A	A	G	G	A	G	A	A	A	A	A	A	A	A	A	H	A	A	A	A	A	A	A	A	A	A	A	A	A	A	A	A	A	A	A	A	A	A	G	A	G
JAX00104035	3	7026286	1	T	C	T	T	T	C	T	C	C	C	C	T	T	T	H	C	T	C	H	T	C	T	T	C	T	C	T	C	T	T	T	T	T	C	H	C	C	T	H	C	C	T	T	C	H	H
JAX00104036	3	7031401	0	C	G	C	C	C	G	C	C	C	G	C	C	C	C	H	G	C	G	H	C	G	C	C	G	C	G	C	G	C	C	C	C	C	G	H	G	G	C	H	G	G	C	C	H	H	C
JAX00104039	3	7064241	1	G	C	G	G	G	C	G	G	C	C	G	G	G	G	H	C	G	C	H	G	C	G	G	C	G	C	G	C	G	G	G	G	G	C	H	C	C	G	H	C	C	G	G	H	H	H
JAX00514313	3	7088626	0	A	G	A	A	A	G	A	G	G	G	G	A	A	A	H	G	A	G	H	A	G	A	A	G	A	G	A	G	A	A	A	A	A	G	H	G	G	A	H	G	G	A	A	G	H	H
JAX00104040	3	7094170	0	G	A	G	G	G	A	G	G	G	A	H	G	G	G	H	A	G	A	H	G	A	G	G	A	G	A	G	A	G	G	G	G	G	A	H	A	A	G	H	A	A	G	G	H	H	G
JAX00104041	3	7096941	0	A	T	A	A	A	T	A	A	T	T	A	A	A	A	H	T	A	T	H	A	T	A	A	T	A	T	A	T	A	A	A	A	A	T	H	T	T	A	H	T	T	A	A	H	H	H
JAX00219169	3	7104436	0	T	C	T	T	T	T	T	T	C	T	T	T	T	T	T	T	T	T	T	T	H	T	T	T	T	T	T	T	T	T	T	T	T	T	T	T	T	T	T	T	T	T	T	T	T	H
JAX00219170	3	7104550	0	C	G	C	C	C	C	C	C	G	C	C	C	C	C	C	C	C	C	C	C	H	C	C	C	C	C	C	C	C	C	C	C	C	C	C	C	C	C	C	C	C	C	C	C	C	H
JAX00104043	3	7143333	1	G	C	G	G	G	C	G	G	G	C	G	G	G	G	H	C	G	C	H	G	H	G	G	C	G	C	G	C	G	G	G	G	G	C	H	C	C	G	H	C	C	G	G	H	H	G
JAX00104044	3	7150627	0	A	C	A	A	A	C	A	A	C	C	A	A	A	A	H	C	A	C	H	A	C	A	A	C	A	C	A	C	A	A	A	A	A	C	H	C	C	A	H	C	C	A	A	H	H	H
JAX00104045	3	7153145	1	T	G	T	T	T	G	T	T	T	G	T	T	T	T	H	G	T	G	H	T	H	T	T	G	T	G	T	G	T	T	T	T	T	G	H	G	G	T	H	G	G	T	T	H	H	T
JAX00104046	3	7160029	0	A	G	A	A	A	G	A	A	A	G	H	A	A	A	H	G	A	G	H	A	A	A	A	G	A	G	A	G	A	A	A	A	A	G	H	G	G	A	H	G	G	A	A	H	H	A
JAX00104047	3	7160154	0	T	C	T	T	T	C	T	T	T	C	T	T	T	T	H	C	T	C	H	T	H	T	T	C	T	C	T	C	T	T	T	T	T	C	H	C	C	T	H	C	C	T	T	H	H	T
JAX00219171	3	7222583	0	A	C	A	A	A	A	A	A	C	A	A	A	A	A	A	H	A	A	A	A	C	A	A	A	A	A	A	H	A	A	A	A	A	A	A	A	A	A	A	A	A	A	A	A	A	H
JAX00514323	3	7222906	1	C	T	C	C	C	T	C	C	C	C	C	C	C	C	H	T	C	C	C	C	C	C	C	H	C	H	C	T	C	C	C	C	C	C	H	T	H	C	C	T	C	C	C	C	H	C
JAX00104051	3	7224104	0	T	A	T	T	T	A	T	T	A	A	T	T	T	T	H	A	T	A	H	T	A	T	T	A	T	A	T	A	T	T	T	T	T	A	H	A	A	T	H	A	A	T	T	H	H	H
JAX00514326	3	7224514	0	C	A	A	C	C	A	C	A	A	A	A	A	C	H	H	A	C	A	A	A	A	H	C	A	C	A	C	A	C	C	C	C	A	A	H	A	A	C	H	A	A	C	C	A	H	H
JAX00514328	3	7228253	0	C	T	C	C	C	C	C	C	T	C	C	C	C	C	C	C	C	C	C	C	H	C	C	C	C	C	C	C	C	C	C	C	C	C	C	C	C	C	C	C	C	C	C	C	C	H
JAX00514329	3	7228284	1	C	T	C	C	C	T	C	C	C	T	C	C	C	C	H	T	C	T	H	C	H	C	C	T	C	T	C	T	C	C	C	C	C	T	H	T	T	C	H	T	T	C	C	H	H	C
JAX00219173	3	7247198	0	C	T	C	C	C	C	C	C	T	C	H	C	C	C	C	C	C	C	H	C	H	C	C	C	C	C	C	C	C	C	C	C	C	C	C	C	C	C	C	C	C	C	C	C	C	H
JAX00514331	3	7267789	0	T	C	T	T	T	C	T	T	C	C	T	T	T	T	H	C	T	C	H	T	C	T	T	C	T	C	T	C	T	T	T	T	T	C	H	C	C	T	H	C	C	T	T	H	H	H
JAX00514333	3	7284352	0	C	T	C	C	C	T	C	C	C	T	C	C	C	C	H	T	C	H	H	C	H	C	C	T	C	T	C	T	C	C	C	C	C	T	H	T	T	C	H	T	T	C	C	H	H	C
JAX00104055	3	7301427	1	C	T	C	C	C	T	C	C	C	T	C	C	C	C	H	T	C	T	H	C	H	C	C	T	C	T	C	T	C	C	C	C	C	T	H	T	T	C	H	T	T	C	C	H	H	C
JAX00219174	3	7306480	1	G	A	G	G	G	G	G	G	A	G	G	G	G	G	G	G	G	G	G	G	H	G	G	G	G	G	G	G	G	G	G	G	G	G	G	G	G	G	G	G	G	G	G	G	G	H
JAX00104057	3	7309448	1	A	G	G	A	A	G	A	G	G	G	G	G	A	H	H	G	A	G	G	G	G	H	A	G	A	G	A	G	A	A	A	A	G	G	H	G	G	A	H	G	G	A	A	G	H	H
JAX00104058	3	7340139	0	T	C	C	T	T	T	T	T	T	T	H	C	T	H	T	T	T	T	H	C	T	H	T	T	T	T	T	T	T	T	T	T	C	T	T	T	T	T	T	T	T	T	T	H	T	T
JAX00104060	3	7359091	1	T	G	G	T	T	G	T	G	G	G	G	G	T	H	H	G	T	G	G	G	G	H	T	G	T	G	T	G	T	T	T	T	G	G	H	G	G	T	H	G	G	T	T	G	H	H
JAX00514339	3	7359891	1	G	A	A	G	G	G	G	G	G	G	H	A	G	H	G	G	G	G	H	A	G	H	G	G	G	G	G	G	G	G	G	G	A	G	G	G	G	G	G	G	G	G	G	H	G	G
JAX00514340	3	7359923	1	T	C	T	T	T	T	T	C	T	T	H	T	T	T	T	T	T	T	T	T	T	T	T	T	T	T	T	T	T	T	T	T	T	T	T	T	T	T	T	T	T	T	T	T	T	T
JAX00514341	3	7367322	0	A	G	G	A	A	G	A	G	A	G	G	G	A	H	H	G	A	G	G	G	H	H	A	G	A	G	A	G	A	A	A	A	G	G	H	G	G	A	H	G	G	A	A	G	H	A
JAX00514342	3	7367482	1	G	A	A	G	G	A	G	A	G	A	A	A	G	H	H	A	G	A	A	A	H	H	G	A	G	A	G	A	G	G	G	G	A	A	H	A	A	G	H	A	A	G	G	A	H	G
JAX00104061	3	7368143	1	G	A	A	G	G	A	G	A	G	A	A	A	G	H	H	A	G	A	A	A	H	H	G	A	G	A	G	A	G	G	G	G	A	A	H	A	A	G	H	A	A	G	G	A	H	G
JAX00104062	3	7368362	0	G	A	A	G	G	A	G	G	G	A	H	A	G	G	G	A	G	A	H	A	H	H	G	A	G	A	G	A	G	G	G	G	A	A	H	A	A	G	H	A	A	G	G	A	G	G
JAX00514344	3	7370525	0	T	C	T	T	T	T	T	T	C	T	T	T	T	T	T	T	T	T	T	T	H	T	T	T	T	T	T	T	T	T	T	T	T	T	T	T	T	T	T	T	T	T	T	T	T	H
JAX00514345	3	7375909	1	T	G	T	T	T	T	T	T	G	T	T	T	T	T	T	T	T	T	T	T	H	T	T	T	T	T	T	T	T	T	T	T	T	T	T	T	T	T	T	T	T	T	T	T	T	H
JAX00514347	3	7376334	0	T	C	T	T	T	T	T	C	T	T	H	T	T	T	T	T	T	T	T	T	T	T	T	T	T	T	T	T	T	T	T	T	T	T	T	T	T	T	T	T	T	T	T	T	T	T
JAX00514350	3	7386341	0	T	C	T	T	T	T	T	T	T	C	T	T	T	T	T	T	T	C	H	T	H	T	T	H	T	H	T	T	T	T	T	T	T	C	T	T	H	T	H	T	C	T	T	H	T	T
JAX00104066	3	7417229	1	C	T	T	C	C	C	C	C	C	C	H	T	C	H	C	C	C	C	H	T	C	H	C	C	C	C	C	C	C	C	C	C	T	C	C	C	C	C	C	C	C	C	C	H	C	C
JAX00514357	3	7418031	0	C	T	C	C	C	C	C	C	T	C	C	C	C	C	C	C	C	C	C	C	H	C	C	C	C	C	C	C	C	C	C	C	C	C	C	C	C	C	C	C	C	C	C	C	C	H
JAX00514358	3	7418815	1	G	A	G	G	G	G	G	A	A	G	H	G	G	G	G	G	G	G	G	G	H	G	G	G	G	G	G	G	G	G	G	G	G	G	G	G	G	G	G	G	G	G	G	G	G	H
JAX00104067	3	7451271	0	T	G	G	T	T	G	T	G	G	G	G	G	T	T	H	G	T	G	G	H	G	T	T	G	T	G	T	G	T	T	T	T	H	G	H	G	G	T	H	G	G	T	T	G	H	T
JAX00104069	3	7472077	1	T	C	C	T	T	C	T	C	C	C	C	C	T	H	H	C	T	C	C	C	C	H	T	C	T	C	T	C	T	T	T	T	C	C	H	C	C	T	H	C	C	T	T	C	H	H
JAX00514364	3	7490955	1	T	C	C	T	T	T	T	T	C	T	T	C	T	H	T	T	T	T	H	C	H	H	T	T	T	T	T	T	T	T	T	T	C	T	T	T	T	T	T	T	T	T	T	T	T	H
JAX00514368	3	7496822	1	C	T	T	C	C	C	C	C	T	C	C	T	C	H	C	C	C	C	H	T	H	H	C	C	C	C	C	C	C	C	C	C	T	C	C	C	C	C	C	C	C	C	C	C	C	H
JAX00514369	3	7497540	1	T	A	A	T	T	A	T	A	A	A	A	A	T	H	H	A	T	A	A	A	A	H	T	A	T	A	T	A	T	T	T	T	A	A	H	A	A	T	H	A	A	T	T	A	H	H
JAX00514370	3	7497948	0	A	T	A	A	A	A	A	T	A	A	T	A	A	A	A	A	A	A	A	A	A	A	A	A	A	A	A	A	A	A	A	A	A	A	A	A	A	A	A	A	A	A	A	H	A	A
JAX00104070	3	7498042	1	C	T	T	C	C	C	C	C	C	C	C	T	C	H	C	C	C	C	H	T	C	H	C	C	C	C	C	C	C	C	C	C	T	C	C	C	C	C	C	C	C	C	C	C	C	C
JAX00514373	3	7499569	0	C	T	C	C	C	T	C	C	C	T	C	C	C	C	H	T	C	T	H	C	H	C	C	T	C	T	C	T	C	C	C	C	C	T	H	T	T	C	H	T	T	C	C	H	H	C
JAX00104071	3	7505287	0	G	A	A	G	G	A	G	G	A	A	G	A	G	H	H	A	G	A	A	A	A	H	G	A	G	A	G	A	G	G	G	G	A	A	H	A	A	G	H	A	A	G	G	H	H	H
JAX00104072	3	7513900	0	A	G	G	A	A	G	A	A	A	G	A	G	A	H	H	G	A	G	G	G	H	H	A	G	A	G	A	G	A	A	A	A	G	G	H	G	G	A	H	G	G	A	A	H	H	A
JAX00514375	3	7522559	1	G	C	C	G	G	C	G	G	G	C	G	C	G	H	H	C	G	C	C	C	H	H	G	C	G	C	G	C	G	G	G	G	C	C	H	C	C	G	H	C	C	G	G	H	H	G
JAX00514376	3	7522846	0	C	T	T	C	C	T	C	C	C	T	C	T	C	H	H	T	C	T	T	T	H	H	C	T	C	T	C	T	C	C	C	C	T	T	H	T	T	C	H	T	T	C	C	H	H	C
JAX00104074	3	7535045	1	A	T	A	A	A	T	A	A	A	T	A	A	A	A	H	T	A	T	H	A	H	A	A	T	A	T	A	T	A	A	A	A	A	T	H	T	T	A	H	T	T	A	A	H	H	A
JAX00104075	3	7536073	0	C	A	A	C	C	A	C	A	A	A	A	A	C	H	H	A	C	A	A	A	A	H	C	A	C	A	C	A	C	C	C	C	A	A	H	A	A	C	H	A	A	C	C	A	H	H
JAX00514377	3	7536199	0	C	T	C	C	C	C	C	C	T	C	C	C	C	C	C	C	C	C	C	C	H	C	C	C	C	C	C	C	C	C	C	C	C	C	C	C	C	C	C	C	C	C	C	C	C	H
JAX00514378	3	7536237	0	C	T	C	C	C	C	C	C	T	C	C	C	H	C	H	C	C	C	H	C	H	C	C	C	C	C	C	C	C	C	C	C	C	C	C	C	C	C	C	C	C	C	C	C	C	H
JAX00514381	3	7554271	1	T	G	T	T	T	G	T	G	G	G	G	T	T	T	H	G	T	G	H	T	G	T	T	G	T	G	T	G	T	T	T	T	T	G	H	G	G	T	H	G	G	T	T	G	H	H
JAX00514382	3	7554460	0	C	G	C	C	C	G	C	C	C	G	C	C	C	C	H	G	C	G	H	C	H	C	C	G	C	G	C	G	C	C	C	C	C	G	H	G	G	C	H	G	G	C	C	H	H	C
JAX00514383	3	7555214	0	A	T	T	A	A	T	A	T	T	A	A	T	A	H	H	H	A	A	H	T	H	H	A	H	A	H	A	T	A	A	A	A	T	A	H	T	H	A	A	T	A	A	A	A	H	H
JAX00514384	3	7555459	0	A	T	A	A	A	A	A	T	T	A	T	A	A	A	A	A	A	A	A	A	H	A	A	A	A	A	A	A	A	A	A	A	A	A	A	A	A	A	A	A	A	A	A	H	A	H
JAX00514386	3	7557662	1	T	C	T	T	T	C	T	C	T	C	C	T	T	T	H	C	T	C	H	T	H	T	T	C	T	C	T	C	T	T	T	T	T	C	H	C	C	T	H	C	C	T	T	C	H	T
JAX00514387	3	7558026	0	C	T	T	C	C	C	C	C	C	C	C	T	C	H	C	C	C	C	H	T	C	H	C	C	C	C	C	C	C	C	C	C	T	C	C	C	C	C	C	C	C	C	C	C	C	C
JAX00514388	3	7558080	1	A	T	T	A	A	T	A	T	T	T	T	T	A	H	H	T	A	T	T	T	T	H	A	T	A	T	A	T	A	A	A	A	T	T	H	T	T	A	H	T	T	A	A	T	H	H
JAX00514389	3	7558152	1	A	G	A	A	A	G	A	G	G	G	G	A	A	A	H	G	A	G	H	A	G	A	A	G	A	G	A	G	A	A	A	A	A	G	H	G	G	A	H	G	G	A	A	G	H	H
JAX00514390	3	7558633	1	G	T	G	G	G	G	G	G	T	G	G	G	G	G	G	G	G	G	G	G	H	G	G	G	G	G	G	G	G	G	G	G	G	G	G	G	G	G	G	G	G	G	G	G	G	H
JAX00514399	3	7595488	0	C	T	C	C	C	C	C	C	T	C	C	C	C	C	C	C	C	C	C	C	H	C	C	C	C	C	C	C	C	C	C	C	C	C	C	C	C	C	C	C	C	C	C	C	C	C
JAX00104077	3	7597716	0	T	C	C	T	T	C	T	C	C	T	C	C	T	H	H	C	T	T	H	C	H	H	T	H	T	H	T	C	T	T	T	T	C	T	H	C	H	T	T	C	T	T	T	H	H	H
JAX00514402	3	7601737	0	C	T	C	C	C	T	C	T	T	C	T	C	C	C	H	T	C	C	C	C	H	C	C	H	C	H	C	T	C	C	C	C	C	C	H	T	H	C	C	T	C	C	C	H	H	H
JAX00104079	3	7613136	0	C	T	C	C	C	T	C	T	T	C	T	C	C	C	H	T	C	C	C	C	H	C	C	H	C	H	C	T	C	C	C	C	C	C	H	T	H	C	C	T	C	C	C	H	H	H
JAX00104080	3	7613219	1	G	A	G	G	G	A	G	A	A	G	A	G	G	G	H	A	G	G	G	G	H	G	G	H	G	H	G	A	G	G	G	G	G	G	H	A	H	G	G	A	G	G	G	H	H	H
JAX00104081	3	7613357	1	T	A	T	T	T	A	T	T	T	T	T	T	T	T	H	A	T	T	T	T	T	T	T	H	T	H	T	A	T	T	T	T	T	T	H	A	H	T	T	A	T	T	T	T	H	T
JAX00514404	3	7630999	1	C	A	C	C	C	A	C	C	C	C	C	C	C	C	H	A	C	C	C	C	C	C	C	H	C	H	C	A	C	C	C	C	C	C	H	A	H	C	C	A	C	C	C	C	H	C
JAX00514407	3	7656360	0	T	C	T	T	T	T	T	C	C	T	C	T	T	T	T	T	T	T	T	T	H	T	T	T	T	T	T	T	T	T	T	T	T	T	T	T	T	T	T	T	T	T	T	H	T	H
JAX00104082	3	7662889	1	G	A	A	G	G	A	A	A	A	G	A	A	G	H	A	A	A	G	H	A	H	A	G	H	G	H	G	A	H	G	G	G	A	G	A	A	H	G	G	A	G	H	H	H	H	H
JAX00104083	3	7662936	0	G	T	G	G	G	T	T	G	G	G	G	G	G	G	T	T	T	G	G	G	G	H	G	H	G	H	G	T	H	G	G	G	G	G	T	T	H	G	G	T	G	H	H	G	H	G
JAX00104084	3	7666452	1	T	G	G	T	T	T	T	T	T	T	T	G	T	H	T	T	T	T	H	G	T	H	T	T	T	T	T	T	T	T	T	T	G	T	T	T	T	T	T	T	T	T	T	T	T	T
JAX00104085	3	7681240	1	A	G	A	A	A	G	G	G	G	A	G	A	A	A	G	G	G	A	A	A	H	H	A	H	A	H	A	G	H	A	A	A	A	A	G	G	H	A	A	G	A	H	H	H	H	H
JAX00514416	3	7681712	0	G	A	G	G	G	G	G	A	G	G	A	G	G	G	G	G	G	G	G	G	G	G	G	G	G	G	G	G	G	G	G	G	G	G	G	G	G	G	G	G	G	G	G	H	G	G
JAX00104086	3	7702847	1	C	T	T	C	C	T	T	T	T	C	T	T	C	H	T	T	T	C	H	T	H	T	C	H	C	H	C	T	H	C	C	C	T	C	T	T	H	C	C	T	C	H	H	H	H	H
JAX00514417	3	7705967	0	A	G	A	A	A	A	A	G	A	A	G	A	A	A	A	A	A	A	A	A	A	A	A	A	A	A	A	A	A	A	A	A	A	A	A	A	A	A	A	A	A	A	A	H	A	A
JAX00104087	3	7706367	0	G	T	T	G	G	G	G	G	G	G	G	T	G	H	G	G	G	G	H	T	G	H	G	G	G	G	G	G	G	G	G	G	T	G	G	G	G	G	G	G	G	G	G	G	G	G
JAX00104088	3	7730038	1	T	G	T	T	T	G	G	T	T	T	T	T	T	T	G	G	G	T	T	T	T	H	T	H	T	H	T	G	H	T	T	T	T	T	G	G	H	T	T	G	T	H	H	T	H	T
JAX00514419	3	7741793	0	A	G	A	A	A	A	A	G	A	A	G	A	A	A	A	A	A	A	A	A	A	A	A	A	A	A	A	A	A	A	A	A	A	A	A	A	A	A	A	A	A	A	A	H	A	A
JAX00514420	3	7741821	0	C	T	C	C	C	C	C	C	T	C	C	C	C	C	C	C	C	C	C	C	H	C	C	C	C	C	C	C	C	C	C	C	C	C	C	C	C	C	C	C	C	C	C	C	C	H
JAX00514421	3	7742801	0	A	C	A	A	A	A	A	C	C	A	C	A	A	A	A	A	A	A	A	A	H	A	A	A	A	A	A	A	A	A	A	A	A	A	A	A	A	A	A	A	A	A	A	H	A	H
JAX00514422	3	7750286	0	T	C	T	T	T	C	C	C	C	T	C	T	T	T	C	C	C	T	T	T	H	H	T	H	T	H	T	C	H	T	T	T	T	T	C	C	H	T	T	C	T	H	H	H	H	H
JAX00104092	3	7781285	0	A	G	G	A	A	G	G	G	G	G	G	G	A	H	G	G	G	G	G	G	G	G	A	G	A	G	A	G	H	A	A	A	G	G	G	G	G	A	H	G	G	H	H	G	H	H
JAX00514425	3	7781418	1	G	A	G	G	G	G	G	A	G	G	A	G	G	G	G	G	G	G	G	G	G	G	G	G	G	G	G	G	G	G	G	G	G	G	G	G	G	G	G	G	G	G	G	H	G	G
JAX00514426	3	7783640	1	T	C	T	T	T	T	T	C	T	T	C	T	T	T	T	T	T	T	T	T	T	T	T	T	T	T	T	T	T	T	T	T	T	T	T	T	T	T	T	T	T	T	T	H	T	T
JAX00219180	3	7783707	1	T	G	T	T	T	T	T	T	G	T	T	T	T	T	T	T	T	T	T	T	H	T	T	T	T	T	T	T	T	T	T	T	T	T	T	T	T	T	T	T	T	T	T	T	T	H
JAX00104093	3	7783735	0	T	C	C	T	T	T	T	C	C	T	C	C	T	H	T	T	T	T	H	C	H	H	T	T	T	T	T	T	T	T	T	T	C	T	T	T	T	T	T	T	T	T	T	H	T	H
JAX00219181	3	7792373	0	T	C	T	T	T	T	T	C	C	T	C	T	T	T	T	T	T	T	T	T	H	T	T	T	T	T	T	T	T	T	T	T	T	T	T	T	T	T	T	T	T	T	T	T	T	H
JAX00514433	3	7810572	1	C	T	T	C	C	T	T	C	C	C	C	T	C	H	T	T	T	C	H	T	C	T	C	H	C	H	C	T	H	C	C	C	T	C	T	T	H	C	C	T	C	H	H	C	H	C
JAX00104096	3	7822177	0	T	C	C	T	T	C	C	T	T	T	T	C	T	H	C	C	C	T	H	C	T	C	T	H	T	H	T	C	H	T	T	T	C	T	C	C	H	T	T	C	T	H	H	T	H	T
JAX00104097	3	7856722	1	G	T	T	G	G	G	G	G	G	G	G	T	G	H	G	G	G	G	H	T	G	H	G	G	G	G	G	G	G	G	G	G	T	G	G	G	G	G	G	G	G	G	G	G	G	G
JAX00104098	3	7856780	0	A	G	A	A	A	G	G	G	G	A	G	A	A	A	G	G	G	A	A	A	G	H	A	H	A	H	A	G	H	A	A	A	A	A	G	G	H	A	A	G	A	H	H	H	H	G
JAX00514440	3	7856943	1	C	T	C	C	C	C	C	T	C	C	T	C	C	C	C	C	C	C	C	C	C	C	C	C	C	C	C	C	C	C	C	C	C	C	C	C	C	C	C	C	C	C	C	H	C	C
JAX00514441	3	7857118	1	C	T	C	C	C	T	T	C	T	C	C	C	C	C	T	T	T	C	C	C	H	H	C	H	C	H	C	T	H	C	C	C	C	C	T	T	H	C	C	T	C	H	H	C	H	H
JAX00514442	3	7857279	0	C	T	C	C	C	T	T	T	T	C	T	C	C	C	T	T	T	C	C	C	H	H	C	H	C	H	C	T	H	C	C	C	C	C	T	T	H	C	C	T	C	H	H	H	H	H
JAX00104099	3	7857466	1	A	G	G	A	A	G	G	G	G	A	G	G	A	H	G	G	G	A	H	G	H	G	A	H	A	H	A	G	H	A	A	A	G	A	G	G	H	A	A	G	A	H	H	H	H	H
JAX00514445	3	7857889	0	C	T	C	C	C	C	C	T	C	C	T	C	C	C	C	C	C	C	C	C	C	C	C	C	C	C	C	C	C	C	C	C	C	C	C	C	C	C	C	C	C	C	C	H	C	C
JAX00514449	3	7891130	1	A	G	A	A	A	A	A	G	G	A	G	A	A	A	A	A	A	A	A	A	H	A	A	A	A	A	A	A	A	A	A	A	A	A	A	A	A	A	A	A	A	A	A	H	A	H
JAX00104100	3	7891364	0	C	T	C	C	C	T	T	T	T	C	T	C	C	C	T	T	T	C	C	C	H	H	C	H	C	H	C	T	H	C	C	C	C	C	T	T	H	C	C	T	C	H	H	H	H	H
JAX00514451	3	7893363	1	G	C	G	G	G	C	C	C	C	G	C	G	G	G	C	C	C	G	G	G	H	H	G	H	G	H	G	C	H	G	G	G	G	G	C	C	H	G	G	C	G	H	H	H	H	H
JAX00514454	3	7920473	1	C	T	C	C	C	C	C	T	C	C	T	C	C	C	C	C	C	C	C	C	C	C	C	C	C	C	C	C	C	C	C	C	C	C	C	C	C	C	C	C	C	C	C	H	C	C
JAX00514455	3	7922605	1	T	C	T	T	T	T	T	C	C	T	C	T	T	T	T	T	T	T	T	T	H	T	T	T	T	T	T	T	T	T	T	T	T	T	T	T	T	T	T	T	T	T	T	H	T	H
JAX00104103	3	7926032	1	G	A	G	G	G	A	A	G	A	G	G	G	G	G	A	A	A	G	G	G	H	H	G	H	G	H	G	A	H	G	G	G	G	G	A	A	H	G	G	A	G	H	H	G	H	H
JAX00104104	3	7926229	1	G	C	G	G	G	C	C	G	G	G	G	G	G	G	C	C	C	G	G	G	G	H	G	H	G	H	G	C	H	G	G	G	G	G	C	C	H	G	G	C	G	H	H	G	H	G
JAX00514457	3	7935956	0	A	G	A	A	A	A	A	G	G	A	G	A	A	A	A	A	A	A	A	A	H	A	A	A	A	A	A	A	A	A	A	A	A	A	A	A	A	A	A	A	A	A	A	H	A	H
JAX00104105	3	7942177	1	G	A	A	G	G	G	G	G	G	G	G	A	G	H	G	G	G	G	H	A	G	H	G	G	G	G	G	G	G	G	G	G	A	G	G	G	G	G	G	G	G	G	G	G	G	G
JAX00514462	3	7965987	0	G	A	G	G	G	G	G	A	G	G	A	G	G	G	G	G	G	G	G	G	G	G	G	G	G	G	G	G	G	G	G	G	G	G	G	G	G	G	G	G	G	G	G	H	G	G
JAX00219183	3	7967229	1	T	C	T	T	T	T	T	C	C	T	C	T	T	T	T	T	T	T	T	T	H	T	T	T	T	T	T	T	T	T	T	T	T	T	T	T	T	T	T	T	T	T	T	H	T	H
JAX00514463	3	7968784	0	A	G	A	A	A	A	A	G	A	A	G	A	A	H	A	A	A	A	A	A	A	A	A	A	A	A	A	A	A	A	A	A	A	A	A	A	A	A	A	A	A	A	A	H	A	A
JAX00514465	3	7969343	0	T	C	T	T	T	T	T	C	C	T	C	T	T	T	T	T	T	T	T	T	H	T	T	T	T	T	T	T	T	T	T	T	T	T	T	T	T	T	T	T	T	T	T	H	T	H
JAX00219185	3	7995117	1	G	T	G	G	G	G	G	G	T	G	G	G	G	G	G	G	G	G	G	G	H	G	G	G	G	G	G	G	G	G	G	G	G	G	G	G	G	G	G	G	G	G	G	G	G	H
JAX00104108	3	7997343	1	C	T	C	C	C	T	T	C	C	C	C	C	C	C	T	T	T	C	C	C	C	H	C	H	C	H	C	T	H	C	C	C	C	C	T	T	H	C	C	T	C	H	H	C	H	C
JAX00514468	3	7997584	0	C	T	C	C	C	T	T	T	C	C	T	C	C	C	T	T	T	C	C	C	C	H	C	H	C	H	C	T	H	C	C	C	C	C	T	T	H	C	C	T	C	H	H	H	H	C
JAX00104109	3	8006374	0	C	T	T	C	C	T	T	C	C	T	C	T	C	H	T	T	T	T	T	T	H	T	C	T	C	T	C	T	H	C	C	C	T	T	T	T	T	C	H	T	T	H	H	T	H	C
JAX00514470	3	8020635	0	A	C	A	A	A	A	A	C	C	A	C	A	A	A	A	A	A	A	A	A	H	A	A	A	A	A	A	A	A	A	A	A	A	A	A	A	A	A	A	A	A	A	A	A	A	H
JAX00514474	3	8031771	0	T	C	T	T	T	T	T	C	T	T	C	T	T	T	T	T	T	T	T	T	T	T	T	T	T	T	T	T	T	T	T	T	T	T	T	T	T	T	T	T	T	T	T	H	T	T
JAX00514477	3	8050442	0	T	G	T	T	T	T	T	G	G	T	G	T	T	T	T	T	T	T	T	T	G	T	T	T	T	T	T	T	T	T	T	T	T	T	T	T	T	T	T	T	T	T	T	H	T	H
JAX00514478	3	8051763	0	C	T	C	C	C	C	C	T	T	C	T	C	C	C	C	C	C	C	C	C	H	C	C	C	C	C	C	C	C	C	C	C	C	C	C	C	C	C	C	C	C	C	C	H	C	H
JAX00104113	3	8057705	0	A	G	A	A	A	A	A	G	G	A	G	A	A	A	A	A	A	A	A	A	G	A	A	A	A	A	A	A	A	A	A	A	A	A	A	A	A	A	A	A	A	A	A	H	A	H
JAX00104114	3	8060130	1	T	C	T	T	T	T	T	T	C	T	T	T	T	T	T	T	T	T	T	T	H	T	T	T	T	T	T	T	T	T	T	T	T	T	T	T	T	T	T	T	T	T	T	T	T	H
JAX00514480	3	8078247	0	T	C	T	T	T	T	T	C	C	T	C	T	T	T	T	T	T	T	T	T	H	T	T	T	T	T	T	T	T	T	T	T	T	T	T	T	T	T	T	T	T	T	T	H	T	H
JAX00514481	3	8083005	0	T	C	T	T	T	T	T	C	T	T	C	T	T	T	T	T	T	T	T	T	T	T	T	T	T	T	T	T	T	T	T	T	T	T	T	T	T	T	T	T	T	T	T	H	T	T
JAX00104115	3	8084493	0	T	C	T	T	T	T	T	C	C	T	C	T	T	T	T	T	T	T	T	T	C	T	T	T	T	T	T	T	T	T	T	T	T	T	T	T	T	T	T	T	T	T	T	C	T	C
JAX00104116	3	8094692	0	C	G	C	C	C	C	C	G	C	C	G	C	C	C	C	C	C	C	C	C	C	C	C	C	C	C	C	C	C	C	C	C	C	C	C	C	C	C	C	C	C	C	C	H	C	C
JAX00514484	3	8128966	1	G	A	G	G	G	G	G	G	A	G	G	G	G	G	G	G	G	G	G	G	H	G	G	G	G	G	G	G	G	G	G	G	G	G	G	G	G	G	G	G	G	G	G	G	G	H
JAX00514485	3	8130668	0	C	A	C	C	C	C	C	C	A	C	H	C	H	C	C	C	C	H	H	C	C	C	C	C	C	C	C	C	C	C	C	C	C	C	C	C	C	C	C	C	C	C	C	C	C	H
JAX00514488	3	8132654	1	G	T	G	G	G	G	G	T	T	G	T	G	G	G	G	G	G	G	G	G	G	G	G	G	G	G	G	G	G	G	G	G	G	G	G	G	G	G	G	G	G	G	G	H	G	H
JAX00104120	3	8145636	0	T	C	C	T	T	T	T	T	T	T	T	H	T	T	T	T	T	T	H	C	T	H	T	T	T	T	T	T	T	T	T	T	C	T	T	T	T	T	T	T	T	T	T	T	T	T
JAX00104121	3	8184881	1	C	A	C	C	C	C	C	A	C	C	A	C	C	C	C	C	C	C	C	C	C	C	C	C	C	C	C	C	C	C	C	C	C	C	C	C	C	C	C	C	C	C	C	H	C	C
JAX00104122	3	8185158	0	C	T	C	C	C	C	C	T	C	C	T	C	C	C	C	C	C	C	C	C	C	C	C	C	C	C	C	C	C	C	C	H	C	C	C	C	C	C	C	C	C	C	C	H	C	C
JAX00104123	3	8195106	0	C	T	C	C	C	C	C	T	T	C	T	C	C	C	C	C	C	C	C	C	C	C	C	C	C	C	C	C	C	C	C	C	C	C	C	C	C	C	C	C	C	C	C	C	C	C
JAX00219191	3	8198283	0	G	T	G	G	G	G	G	G	T	G	G	G	G	G	G	G	G	G	G	G	G	G	G	G	G	G	G	G	G	G	G	G	G	G	G	G	G	G	G	G	G	G	G	G	G	H
JAX00514491	3	8217747	1	A	G	A	A	A	A	A	A	G	A	A	A	A	A	A	A	A	A	A	A	A	A	A	A	A	A	A	A	A	A	A	A	A	A	A	A	A	A	A	A	A	A	A	A	A	H
JAX00104126	3	8223696	1	T	C	C	T	T	T	T	C	C	T	C	C	T	H	T	T	T	T	H	C	T	H	T	T	T	T	T	T	T	T	T	H	C	T	T	T	T	T	T	T	T	T	T	H	T	H
JAX00514499	3	8251359	1	T	C	T	T	T	T	T	C	T	T	C	T	T	T	T	T	T	T	T	T	T	T	T	T	T	T	T	T	T	T	T	H	T	T	T	T	T	T	T	T	T	T	T	H	T	T
JAX00514500	3	8251610	0	C	T	C	C	C	C	C	T	T	C	T	C	C	C	C	C	C	C	C	C	H	C	C	C	C	C	C	C	C	C	C	H	C	C	C	C	C	C	C	C	C	C	C	H	C	H
JAX00514502	3	8251712	1	C	T	C	C	C	T	T	T	C	T	T	C	C	C	T	T	T	T	H	C	H	H	C	T	C	T	C	T	H	C	C	H	C	T	T	T	T	C	H	T	T	H	H	T	H	C
JAX00514503	3	8251885	0	C	T	C	C	C	C	C	T	C	C	T	C	C	C	C	C	C	C	C	C	C	C	C	C	C	C	C	C	C	C	C	H	C	C	C	C	C	C	C	C	C	C	C	H	C	C
JAX00104127	3	8254880	1	G	A	A	G	G	A	A	A	G	A	A	A	G	H	A	A	A	A	A	A	H	A	G	A	G	A	G	A	H	G	G	H	A	A	A	A	A	G	H	A	A	H	H	A	H	G
JAX00514506	3	8267580	1	T	C	T	T	T	T	T	T	C	T	T	T	T	T	T	T	T	T	T	T	H	T	T	T	T	T	T	T	T	T	T	T	T	T	T	T	T	T	T	T	T	T	T	T	T	H
JAX00514507	3	8270366	1	G	A	A	G	G	G	G	G	A	G	G	A	G	H	G	G	G	G	H	A	H	H	G	G	G	G	G	G	G	G	G	G	A	G	G	G	G	G	G	G	G	G	G	G	G	H
JAX00514508	3	8270508	1	T	G	T	T	T	T	T	T	G	T	T	T	T	T	T	T	T	T	T	T	H	T	T	T	T	T	T	T	T	T	T	T	T	T	T	T	T	T	T	T	T	T	T	T	T	H
JAX00104129	3	8270545	0	T	C	C	T	T	T	T	C	C	T	C	C	T	H	T	T	T	T	H	C	H	H	T	T	T	T	T	T	T	T	T	H	C	T	T	T	T	T	T	T	T	T	T	C	T	H
JAX00219192	3	8274139	0	A	G	A	A	A	A	A	G	G	A	G	A	A	A	A	A	A	A	A	A	H	A	A	A	A	A	A	A	A	A	A	H	A	A	A	A	A	A	A	A	A	A	A	H	A	H
JAX00219193	3	8274214	0	C	T	C	C	C	C	C	T	T	C	T	C	C	C	C	C	C	C	C	C	H	C	C	C	C	C	C	C	C	C	C	H	C	C	C	C	C	C	C	C	C	C	C	H	C	H
JAX00514510	3	8277813	0	T	C	T	T	T	T	T	C	C	T	C	T	T	T	T	T	T	T	T	T	H	T	T	T	T	T	T	T	T	T	T	H	T	T	T	T	T	T	T	T	T	T	T	H	T	H
JAX00514511	3	8277912	0	A	G	A	A	A	A	A	A	G	A	A	A	A	A	A	A	A	A	A	A	H	A	A	A	A	A	A	A	A	A	A	A	A	A	A	A	A	A	A	A	A	A	A	A	A	H
JAX00104130	3	8296754	1	T	G	T	T	T	T	T	G	G	T	G	T	T	T	T	T	T	T	T	T	H	T	T	T	T	T	T	T	T	T	T	H	T	T	T	T	T	T	T	T	T	T	T	H	T	H
JAX00514512	3	8335299	1	C	T	C	C	C	C	C	T	C	C	T	C	C	C	C	C	C	C	C	C	C	C	C	C	C	C	C	C	C	C	C	H	C	C	C	C	C	C	C	C	C	C	C	H	C	C
JAX00104131	3	8338283	1	A	C	A	A	A	A	A	C	C	A	C	A	A	A	A	A	A	A	A	A	H	A	A	A	A	A	A	A	A	A	A	H	A	A	A	A	A	A	A	A	A	A	A	H	A	H
JAX00104132	3	8340174	1	C	T	C	C	C	C	C	T	T	C	T	C	C	C	C	C	C	C	C	C	H	C	C	C	C	C	C	C	C	C	C	H	C	C	C	C	C	C	C	C	C	C	C	H	C	H
JAX00514513	3	8341665	1	A	T	A	A	A	A	A	T	A	A	T	A	A	A	A	A	A	A	A	A	A	A	A	A	A	A	A	A	A	A	A	H	A	A	A	A	A	A	A	A	A	A	A	H	A	A
JAX00514517	3	8351999	1	C	T	C	C	C	C	C	C	T	C	C	C	C	C	C	C	C	C	C	C	H	C	C	C	C	C	C	C	C	C	C	C	C	C	C	C	C	C	C	C	C	C	C	C	C	H
JAX00514519	3	8357081	1	T	G	T	T	T	T	T	T	G	T	T	T	T	T	T	T	T	T	T	T	H	T	T	T	T	T	T	T	T	T	T	T	T	T	T	T	T	T	T	T	T	T	T	T	T	H
JAX00514521	3	8396554	1	C	T	C	C	C	C	C	C	T	C	C	C	C	C	C	C	C	C	C	C	H	C	C	C	C	C	C	C	C	C	C	C	C	C	C	C	C	C	C	C	C	C	C	C	C	H
JAX00104137	3	8416686	0	C	A	C	C	C	C	C	A	C	C	A	C	C	C	C	C	C	C	C	C	C	C	C	C	C	C	C	C	C	C	C	H	C	C	C	C	C	C	C	C	C	C	C	H	C	C
JAX00514523	3	8423438	0	C	T	C	C	C	C	C	T	C	C	H	C	C	C	C	C	C	C	C	C	C	C	C	C	C	C	C	C	C	C	C	H	C	C	C	C	C	C	C	C	C	C	C	H	C	C
JAX00104140	3	8474957	1	T	C	T	T	T	T	T	T	C	T	T	T	T	T	T	T	T	T	T	T	H	T	T	T	T	T	T	T	T	T	T	T	T	T	T	T	T	T	T	T	T	T	T	T	T	H
JAX00514524	3	8495960	0	A	G	A	A	A	A	A	G	G	A	G	A	A	A	A	A	A	A	A	A	H	A	A	A	A	A	A	A	A	A	A	H	A	A	A	A	A	A	A	A	A	A	A	H	A	H
JAX00514525	3	8496998	0	C	G	C	C	C	C	C	C	G	C	C	C	C	C	C	C	C	C	C	C	H	C	C	C	C	C	C	C	C	C	C	C	C	C	C	C	C	C	C	C	C	C	C	C	C	H
JAX00514527	3	8497874	1	T	C	T	T	T	T	T	T	C	T	T	T	T	T	T	T	T	T	T	T	H	T	T	T	T	T	T	T	T	T	T	T	T	T	T	T	T	T	T	T	T	T	T	T	T	H
JAX00104143	3	8499867	1	C	T	C	C	C	C	C	C	T	C	C	C	C	C	C	C	C	C	C	C	H	C	C	C	C	C	C	C	C	C	C	C	C	C	C	C	C	C	C	C	C	C	C	C	C	H
JAX00104144	3	8500323	1	T	A	T	T	T	T	T	T	A	T	T	T	T	T	T	T	T	T	T	T	H	T	T	T	T	T	T	T	T	T	T	T	T	T	T	T	T	T	T	T	T	T	T	T	T	H
JAX00104145	3	8500362	0	A	G	A	A	A	A	A	A	G	A	A	A	A	A	A	A	A	A	A	A	H	A	A	A	A	A	A	A	A	A	A	A	A	A	A	A	A	A	A	A	A	A	A	A	A	H
JAX00219200	3	8500666	0	G	T	G	G	G	G	G	G	T	G	G	G	G	G	G	G	G	G	G	G	G	G	G	G	G	G	G	G	G	G	G	G	G	G	G	G	G	G	G	G	G	G	G	G	G	G
JAX00514531	3	8507038	1	T	C	T	T	T	T	T	C	C	T	C	T	T	T	T	T	T	T	T	T	H	T	T	T	T	T	T	T	T	T	T	H	T	T	T	T	T	T	T	T	T	T	T	H	T	H
JAX00219201	3	8526761	1	C	T	C	C	C	C	C	C	T	C	C	C	C	C	C	C	C	C	C	C	H	C	C	C	C	C	C	C	C	C	C	C	C	C	C	C	C	C	C	C	C	C	C	C	C	H
JAX00219202	3	8526778	0	A	G	A	A	A	A	A	A	G	A	A	A	A	A	A	A	A	A	A	A	H	A	A	A	A	A	A	A	A	A	A	A	A	A	A	A	A	A	A	A	A	A	A	A	A	H
JAX00514535	3	8538215	0	G	A	G	G	G	G	G	G	A	A	G	G	G	G	G	G	G	A	H	G	A	G	G	H	G	H	G	G	G	G	G	G	G	A	G	G	H	G	H	G	A	G	G	H	G	H
JAX00514536	3	8538236	0	G	A	G	G	G	G	G	G	A	A	G	G	G	G	G	G	G	A	H	G	A	G	G	H	G	H	G	G	G	G	G	G	G	A	G	G	H	G	G	G	A	G	G	H	G	H
JAX00514537	3	8538276	0	G	A	G	G	G	G	G	G	G	A	G	G	G	G	G	G	G	A	H	G	H	G	G	H	G	H	G	G	G	G	G	G	G	A	G	G	H	G	H	G	A	G	G	H	G	G
JAX00514538	3	8538486	1	C	A	C	C	C	C	C	C	A	A	C	C	C	C	C	C	C	A	H	C	A	C	C	H	C	H	C	C	C	C	C	C	C	A	C	C	H	C	H	C	A	C	C	H	C	H
JAX00514539	3	8539072	0	C	T	T	C	C	C	C	C	T	T	C	T	C	H	C	C	C	T	T	T	T	H	C	H	C	H	C	C	C	C	C	C	T	T	C	C	H	C	H	C	T	C	C	H	C	H
JAX00514542	3	8539603	0	A	G	G	A	A	A	A	A	G	G	A	G	A	A	A	A	A	G	G	G	G	H	A	H	A	H	A	A	A	A	A	A	G	G	A	A	H	A	H	A	G	A	A	H	A	G
JAX00514543	3	8539635	0	G	A	A	G	G	G	G	G	G	A	G	A	G	H	G	G	G	A	A	A	H	H	G	H	G	H	G	G	G	G	G	G	A	A	G	G	H	G	H	G	A	G	G	H	G	G
JAX00104147	3	8544051	1	G	A	A	G	G	G	G	G	G	G	G	A	G	H	G	G	G	G	H	A	G	H	G	G	G	G	G	G	G	G	G	G	A	G	G	G	G	G	G	G	G	G	G	G	G	G
JAX00104148	3	8544190	1	A	G	G	A	A	A	A	A	G	G	A	G	A	H	A	A	A	G	G	G	G	H	A	H	A	H	A	A	A	A	A	A	G	G	A	A	H	A	H	A	G	A	A	H	A	H
JAX00514546	3	8562309	1	G	T	G	G	G	G	G	T	G	G	T	G	G	G	G	G	G	G	G	G	G	G	G	G	G	G	G	G	G	G	G	H	G	G	G	G	G	G	G	G	G	G	G	H	G	G
JAX00104150	3	8584950	0	T	A	A	T	T	T	T	T	A	A	T	A	T	A	T	T	T	A	A	A	A	A	T	H	T	H	T	T	T	T	T	T	A	A	T	T	H	T	H	T	A	T	T	H	T	A
JAX00104151	3	8593167	1	C	T	C	C	C	T	C	C	C	C	C	C	C	C	H	T	C	C	C	C	C	C	C	H	C	H	C	T	C	C	C	C	C	C	H	T	H	C	C	T	C	C	C	C	H	C
JAX00514550	3	8593205	1	T	C	T	T	T	T	T	C	T	T	C	T	T	T	T	T	T	T	T	T	T	T	T	T	T	T	T	T	T	T	T	H	T	T	T	T	T	T	T	T	T	T	T	H	T	T
JAX00514551	3	8600878	0	C	T	C	C	C	C	C	C	T	C	C	C	C	C	C	C	C	C	C	C	H	C	C	C	C	C	C	C	C	C	C	C	C	C	C	C	C	C	C	C	C	C	C	C	C	H
JAX00514552	3	8608050	0	C	G	C	C	C	C	C	C	C	G	C	C	C	C	C	C	C	G	H	C	G	C	C	H	C	H	C	C	C	C	C	C	C	G	C	C	H	C	H	C	G	C	C	H	C	C
JAX00514554	3	8610050	1	T	C	T	T	T	T	T	C	C	T	C	T	T	T	T	T	T	T	T	T	H	T	T	T	T	T	T	T	T	T	T	H	T	T	T	T	T	T	T	T	T	T	T	H	T	H
JAX00514556	3	8611298	0	T	C	T	T	T	T	T	C	C	T	C	T	T	T	T	T	T	T	T	T	H	T	T	T	T	T	T	T	T	T	T	H	T	T	T	T	T	T	T	T	T	T	T	H	T	H
JAX00514557	3	8612214	1	G	A	G	G	G	A	A	G	G	A	G	G	G	G	A	A	A	A	H	G	H	H	G	A	G	A	G	A	H	G	G	G	G	A	A	A	A	G	H	A	A	H	H	H	H	G
JAX00514564	3	8628323	0	G	A	G	G	G	G	G	A	G	G	A	G	G	G	G	G	G	G	G	G	G	G	G	G	G	G	G	G	G	G	G	G	G	G	G	G	G	G	G	G	G	G	G	G	G	G
JAX00104155	3	8665131	1	G	A	G	G	G	A	A	G	G	G	G	G	G	G	A	A	A	G	G	G	G	H	G	H	G	H	G	A	H	G	G	G	G	G	A	A	H	G	G	A	G	H	H	G	H	G
JAX00104156	3	8673852	1	T	G	T	T	T	G	G	T	T	T	T	T	T	T	G	G	G	T	T	T	T	H	T	H	T	H	T	G	H	T	T	T	T	T	G	G	H	T	T	G	T	H	H	T	H	T
JAX00219204	3	8674915	1	G	A	G	G	G	G	G	G	A	G	G	G	G	G	G	G	G	G	G	G	H	G	G	G	G	G	G	G	G	G	G	G	G	G	G	G	G	G	G	G	G	G	G	G	G	H
JAX00219205	3	8675071	0	C	T	C	C	C	C	C	C	T	C	C	C	C	C	H	C	C	H	H	C	H	C	C	C	C	C	C	C	C	C	C	C	C	C	C	C	C	C	C	C	C	C	C	C	C	H
JAX00104157	3	8678199	0	A	G	A	A	A	G	G	G	G	A	G	A	A	A	G	G	G	H	A	A	H	H	A	H	A	H	A	G	H	A	A	H	A	A	G	G	H	A	A	G	A	H	H	H	H	H
JAX00104158	3	8683019	0	C	T	C	C	C	T	T	C	C	C	C	C	C	C	T	T	T	C	C	C	C	H	C	H	C	C	C	T	H	C	C	C	C	C	T	T	H	C	C	T	C	H	H	C	H	C
JAX00514569	3	8727782	1	C	T	C	C	C	C	C	T	C	C	T	C	C	C	C	C	C	C	C	C	C	C	C	C	C	C	C	C	C	C	C	H	C	C	C	C	C	C	C	C	C	C	C	H	C	C
JAX00514572	3	8734658	0	A	C	A	A	A	A	A	A	C	A	A	A	A	A	A	A	A	A	A	A	H	A	A	A	A	A	A	A	A	A	A	A	A	A	A	A	A	A	A	A	A	A	A	A	A	H
JAX00104162	3	8738126	0	G	T	G	G	G	T	T	G	G	T	H	G	G	G	T	T	T	T	H	G	H	H	G	T	G	T	G	T	H	G	G	G	G	T	T	T	T	G	H	T	T	H	H	H	H	G
JAX00514576	3	8746244	1	G	A	G	G	G	G	G	A	G	G	H	G	G	G	G	G	G	G	G	G	G	G	G	G	G	G	G	G	G	G	G	H	G	G	G	G	G	G	G	G	G	G	G	H	G	G
JAX00514577	3	8746257	1	G	C	G	G	G	C	G	G	G	G	G	G	G	G	H	C	G	G	G	G	G	G	G	H	G	H	G	C	G	G	G	G	G	G	H	C	H	G	G	C	G	G	G	G	H	G
JAX00514578	3	8749703	0	G	T	G	G	G	G	T	T	T	G	H	G	G	G	H	G	T	G	G	G	T	G	G	G	G	G	G	G	G	G	G	G	G	G	H	G	G	G	G	G	G	G	G	G	G	G
JAX00514580	3	8751060	1	T	C	T	T	T	T	T	C	T	T	H	T	T	T	T	T	T	T	T	T	T	T	T	T	T	T	T	T	T	T	T	H	T	T	T	T	T	T	T	T	T	T	T	H	T	T
JAX00514583	3	8752766	0	C	T	C	C	C	C	C	T	T	C	H	C	C	C	C	C	C	C	C	C	H	C	C	C	C	C	C	C	C	C	C	H	C	C	C	C	C	C	C	C	C	C	C	H	C	H
JAX00514587	3	8754639	0	G	A	G	G	G	G	A	A	A	A	A	G	G	G	H	G	A	A	H	G	A	H	G	H	G	H	G	G	H	G	G	H	G	A	H	G	H	G	H	G	A	H	H	A	G	H
JAX00104164	3	8779436	1	C	T	C	C	C	C	C	C	C	T	H	C	C	C	C	C	C	T	H	C	H	C	C	H	C	H	C	C	C	C	C	C	C	T	C	C	H	C	H	C	T	C	C	H	C	C
JAX00104165	3	8779770	1	G	A	G	G	G	G	G	G	G	A	H	G	G	G	G	G	G	A	H	G	H	G	G	H	G	H	G	G	G	G	G	G	G	A	G	G	H	G	H	G	A	G	G	H	G	G
JAX00219207	3	8789425	0	T	A	T	T	T	T	T	A	A	T	A	T	T	T	T	T	T	T	T	T	H	T	T	T	T	T	T	T	T	T	T	H	T	T	T	T	T	T	T	T	T	T	T	H	T	H
JAX00104169	3	8825845	0	A	T	A	A	A	T	T	T	T	T	H	A	A	A	T	T	T	T	H	A	T	H	A	T	A	T	A	T	H	A	A	A	A	T	T	T	T	A	H	T	T	H	H	T	H	H
JAX00514591	3	8868581	0	A	G	A	A	A	A	A	A	A	G	A	A	A	A	A	A	A	G	H	A	H	A	A	H	A	H	A	A	A	A	A	A	A	G	A	A	H	A	H	A	G	A	A	H	A	A
JAX00514592	3	8869133	0	G	C	G	G	G	G	G	G	C	G	G	G	G	G	G	G	G	G	G	G	H	G	G	G	G	G	G	G	G	G	G	G	G	G	G	G	G	G	G	G	G	G	G	G	G	H
JAX00514593	3	8869621	0	C	G	C	C	C	C	C	C	C	G	C	C	C	C	C	C	C	G	H	C	H	C	C	H	C	H	C	C	C	C	C	C	C	G	C	C	H	C	H	C	G	C	C	H	C	C
JAX00514594	3	8872011	1	T	C	T	T	T	T	T	C	C	C	H	T	T	T	T	T	T	C	H	T	C	T	T	H	T	H	T	T	T	T	T	T	T	C	T	T	H	T	H	T	C	T	T	H	T	H
JAX00514596	3	8876828	1	C	A	C	C	C	A	C	C	C	C	C	C	C	C	H	A	C	C	C	C	C	C	C	H	C	H	C	A	C	C	C	C	C	C	H	A	H	C	C	A	C	C	C	C	H	C
JAX00514597	3	8876962	1	T	G	T	T	T	T	T	G	T	T	H	T	T	T	T	T	T	T	T	T	T	T	T	T	T	T	T	T	T	T	T	T	T	T	T	T	T	T	T	T	T	T	T	T	T	T
JAX00514598	3	8877873	0	T	C	T	T	T	T	T	C	C	T	H	T	T	T	T	T	T	T	T	T	T	T	T	T	T	T	T	T	T	T	T	T	T	T	T	T	T	T	T	T	T	T	T	T	T	T
JAX00514601	3	8884257	0	T	C	T	T	T	T	T	T	C	T	T	T	T	T	T	T	T	T	T	T	H	T	T	T	T	T	T	T	T	T	T	T	T	T	T	T	T	T	T	T	T	T	T	T	T	H
JAX00104173	3	8886484	1	A	G	A	A	A	G	G	G	G	G	H	A	A	A	G	G	G	G	H	A	G	H	A	G	A	G	A	G	H	A	A	A	A	G	G	G	G	A	H	G	G	H	H	G	H	H
JAX00514603	3	8887361	1	T	A	T	T	T	T	T	A	A	T	H	T	T	T	T	T	T	T	T	T	H	T	T	T	T	T	T	T	T	T	T	T	T	T	T	T	T	T	T	T	T	T	T	T	T	H
JAX00514604	3	8887457	1	A	G	A	A	A	A	A	G	G	A	H	A	A	A	A	A	A	A	A	A	H	A	A	A	A	A	A	A	A	A	A	A	A	A	A	A	A	A	A	A	A	A	A	A	A	H
JAX00514605	3	8926327	1	G	A	G	G	G	G	G	A	G	A	H	G	G	G	G	G	G	A	H	G	H	G	G	H	G	H	G	G	G	G	G	G	G	A	G	G	H	G	H	G	A	G	G	H	G	G
JAX00514607	3	8927051	1	A	G	A	A	A	A	A	G	G	G	H	A	A	A	A	A	A	G	H	A	G	A	A	H	A	H	A	A	A	A	A	A	A	G	A	A	H	A	H	A	G	A	A	H	A	H
JAX00514608	3	8929018	0	A	C	A	A	A	A	A	C	A	A	C	A	A	A	A	A	A	A	A	A	A	A	A	A	A	A	A	A	A	A	A	A	A	A	A	A	A	A	A	A	A	A	A	A	A	A
JAX00514609	3	8933635	1	A	G	A	A	A	A	A	G	G	G	G	A	A	A	A	A	A	G	H	A	G	A	A	H	A	H	A	A	A	A	A	A	A	G	A	A	H	A	H	A	G	A	A	H	A	H
JAX00514610	3	8933659	1	C	G	C	C	C	C	C	C	G	G	C	C	C	C	C	C	C	G	H	C	G	C	C	H	C	H	C	C	C	C	C	C	C	G	C	C	H	C	H	C	G	C	C	H	C	H
JAX00104177	3	8941415	1	G	A	G	G	G	A	G	G	G	G	G	G	G	G	H	A	G	G	G	G	G	G	G	H	G	H	G	A	G	G	G	G	G	G	H	A	H	G	G	A	G	G	G	G	H	G
JAX00104179	3	8964864	1	G	C	C	G	G	G	G	G	G	G	G	C	G	H	G	G	G	G	H	C	G	H	G	G	G	G	G	G	G	G	G	G	C	G	G	G	G	G	G	G	G	G	G	G	G	G
JAX00104180	3	8971348	1	C	A	A	C	C	A	C	A	A	C	A	A	C	H	H	A	C	C	H	A	H	H	C	H	C	H	C	A	C	C	C	C	A	C	H	A	H	C	C	A	C	C	C	C	H	H
JAX00104181	3	8991849	0	G	C	C	G	G	G	G	C	G	G	C	C	G	H	G	G	G	G	H	C	G	H	G	G	G	G	G	G	G	G	G	H	C	G	G	G	G	G	G	G	G	G	G	H	G	G
JAX00514623	3	9010238	1	T	G	T	T	T	T	T	G	G	T	G	G	T	T	T	T	T	T	T	T	H	T	T	T	T	T	T	T	T	T	T	H	T	T	T	T	T	T	T	T	T	T	T	H	T	H
JAX00514624	3	9011652	1	G	A	A	G	G	G	G	G	A	G	G	G	G	H	G	G	G	G	H	A	H	H	G	G	G	G	G	G	G	G	G	G	A	G	G	G	G	G	G	G	G	G	G	G	G	H
JAX00514626	3	9012315	0	T	G	G	T	T	T	T	T	G	T	T	T	T	H	T	T	T	T	H	G	H	H	T	T	T	T	T	T	T	T	T	T	G	T	T	T	T	T	T	T	T	T	T	T	T	H
JAX00514628	3	9015667	1	T	A	A	T	T	T	T	T	A	T	T	T	T	H	T	T	T	T	H	A	H	H	T	T	T	T	T	T	T	T	T	T	A	T	T	T	T	T	T	T	T	T	T	T	T	H
JAX00104183	3	9018524	1	C	T	T	C	C	C	C	C	C	C	C	C	C	C	C	C	C	C	H	T	C	H	C	C	C	C	C	C	C	C	C	C	T	C	C	C	C	C	C	C	C	C	C	C	C	C
JAX00104184	3	9018860	0	A	C	C	A	A	A	A	A	A	A	A	A	A	A	A	A	A	A	H	C	A	H	A	A	A	A	A	A	A	A	A	A	C	A	A	A	A	A	A	A	A	A	A	A	A	A
JAX00514629	3	9019241	0	A	G	G	A	A	A	A	A	G	G	A	A	A	H	A	A	A	G	G	G	G	H	A	H	A	H	A	A	A	A	A	A	G	G	A	A	H	A	H	A	G	A	A	H	A	H
JAX00514632	3	9054212	0	C	T	C	C	C	C	T	C	C	T	C	C	C	C	H	C	T	T	H	C	H	H	C	H	C	H	C	C	H	C	C	C	C	T	H	C	H	C	H	C	T	H	H	H	C	C
JAX00104185	3	9059746	1	A	G	A	A	A	A	A	A	G	A	A	A	A	H	A	A	A	A	A	A	H	A	A	A	A	A	A	A	A	A	A	A	A	A	A	A	A	A	A	A	A	A	A	A	A	H
JAX00104187	3	9061058	1	A	G	A	A	A	A	A	A	G	A	A	A	A	H	A	A	A	A	A	A	H	A	A	A	A	A	A	A	A	A	A	A	A	A	A	A	A	A	A	A	A	A	A	A	A	H
JAX00514635	3	9083422	1	C	T	C	C	C	C	C	C	T	T	C	C	C	H	C	C	C	T	H	C	T	C	C	H	C	H	C	C	C	C	C	C	C	T	C	C	H	C	H	C	T	C	C	H	C	H
JAX00219213	3	9087869	0	T	C	T	T	T	T	T	T	C	T	T	T	T	H	T	T	T	T	T	T	H	T	T	T	T	T	T	T	T	T	T	T	T	T	T	T	T	T	T	T	T	T	T	T	T	H
JAX00104190	3	9088380	1	C	T	T	C	C	C	C	C	C	C	C	C	C	C	C	C	C	C	H	T	C	H	C	C	C	C	C	C	C	C	C	C	T	C	C	C	C	C	C	C	C	C	C	C	C	C
JAX00514636	3	9096876	0	G	A	G	G	G	G	A	G	A	A	G	G	G	H	H	G	A	A	H	G	A	H	G	H	G	A	G	G	H	G	G	G	G	A	H	G	H	G	G	G	A	H	H	H	G	H
JAX00514637	3	9097164	0	C	T	C	C	C	C	T	C	T	T	C	C	C	H	H	C	T	T	H	C	T	H	C	H	C	H	C	C	H	C	C	C	C	T	H	C	H	C	C	C	T	H	H	H	C	H
JAX00514640	3	9121512	0	C	A	C	C	C	C	A	C	A	A	C	C	C	H	H	C	A	A	H	C	A	H	C	H	C	H	C	C	H	C	C	C	C	A	H	C	H	C	C	C	A	H	H	H	C	H
JAX00514643	3	9166445	0	G	T	G	G	G	T	T	T	G	G	T	T	G	G	T	T	T	H	G	G	G	H	G	H	G	H	G	T	H	G	G	H	G	G	T	T	H	G	G	T	G	H	H	H	H	G
JAX00219215	3	9166498	0	C	G	C	C	C	C	C	C	G	C	C	C	C	H	C	C	C	C	C	C	H	C	C	C	C	C	C	C	C	C	C	C	C	C	C	C	C	C	C	C	C	C	C	C	C	H
JAX00104194	3	9170693	1	C	T	C	C	C	T	T	T	C	T	T	T	C	C	T	T	T	T	H	C	H	H	C	T	C	T	C	T	H	C	C	H	C	T	T	T	T	C	C	T	T	H	H	T	H	C
JAX00514646	3	9170897	0	G	A	G	G	G	A	A	A	G	A	A	A	G	G	A	A	A	A	H	G	H	H	G	A	G	A	G	A	H	G	G	H	G	A	A	A	A	G	G	A	A	H	H	A	H	G
JAX00514647	3	9170962	1	C	G	C	C	C	C	C	C	C	G	C	C	C	C	C	C	C	G	H	C	H	C	C	H	C	H	C	C	C	C	C	C	C	G	C	C	H	C	C	C	G	C	C	H	C	C
JAX00514649	3	9175326	1	G	A	G	G	G	G	G	G	A	G	G	G	G	H	G	G	G	G	G	G	H	G	G	G	G	G	G	G	G	G	G	G	G	G	G	G	G	G	G	G	G	G	G	G	G	H
JAX00104196	3	9176309	1	T	G	T	T	T	G	G	G	T	T	G	G	T	T	G	G	G	T	T	T	T	H	T	H	T	H	T	G	H	T	T	H	T	T	G	G	H	T	T	G	T	H	H	H	H	T
JAX00514650	3	9199562	1	G	A	G	G	G	G	G	G	A	A	G	G	G	H	G	G	G	A	H	G	A	G	G	H	G	H	G	G	G	G	G	G	G	A	G	G	H	G	G	G	A	G	G	H	G	H
JAX00514652	3	9202121	0	T	G	T	T	T	G	G	G	G	G	G	G	T	H	G	G	G	G	H	T	G	H	T	G	T	G	T	G	H	T	T	H	T	G	G	G	G	T	T	G	G	H	H	G	H	H
JAX00219216	3	9212675	1	A	G	A	A	A	A	A	A	G	A	A	A	A	H	A	A	A	A	A	A	H	A	A	A	A	A	A	A	A	A	A	A	A	A	A	A	A	A	A	A	A	A	A	A	A	H
JAX00514657	3	9226492	0	C	T	T	C	C	T	C	T	C	T	T	T	C	C	H	T	C	T	T	T	H	H	C	T	C	T	C	T	C	C	C	H	T	T	H	T	T	C	C	T	T	C	C	T	H	C
JAX00514660	3	9229047	0	C	T	C	C	C	C	C	C	T	C	C	C	C	H	C	C	C	C	C	C	T	C	C	C	C	C	C	C	C	C	C	C	C	C	C	C	C	C	C	C	C	C	C	C	C	H
JAX00514661	3	9240929	1	A	G	A	A	A	A	A	A	G	A	A	A	A	H	A	A	A	A	A	A	H	A	A	A	A	A	A	A	A	A	A	A	A	A	A	A	A	A	A	A	A	A	A	A	A	H
JAX00514662	3	9241942	1	G	A	A	G	G	A	G	A	A	A	A	A	G	H	H	A	G	A	A	A	A	H	G	A	G	A	G	A	G	G	G	H	A	A	H	A	A	G	G	A	A	G	G	A	H	H
JAX00514663	3	9242192	1	C	T	T	C	C	T	C	T	C	T	T	T	C	C	H	T	C	T	T	T	H	H	C	T	C	T	C	T	C	C	C	H	T	T	H	T	T	C	C	T	T	C	C	T	H	C
JAX00514664	3	9242607	1	A	T	A	A	A	A	A	A	A	T	A	A	A	A	A	A	A	T	H	A	H	A	A	H	A	H	A	A	A	A	A	A	A	T	A	A	H	A	A	A	T	A	A	H	A	A
JAX00104200	3	9252892	1	C	T	T	C	C	T	C	T	C	C	T	T	C	C	H	T	C	C	H	T	C	H	C	H	C	H	C	T	C	C	C	H	T	C	H	T	H	C	C	T	C	C	C	H	H	C
JAX00104201	3	9261591	0	T	G	G	T	T	G	T	G	G	G	G	G	T	T	H	G	T	G	G	G	G	H	T	G	T	G	T	G	T	T	T	H	G	G	H	G	G	T	T	G	G	T	T	G	H	H
JAX00514668	3	9262133	0	T	C	C	T	T	C	T	C	C	C	C	C	T	H	H	C	T	C	C	C	C	H	T	C	T	C	T	C	T	T	T	H	C	C	H	C	C	T	T	C	C	T	T	C	H	H
JAX00514669	3	9278717	1	G	T	G	G	G	G	G	G	T	G	G	G	G	H	G	G	G	G	G	G	H	G	G	G	G	G	G	G	G	G	G	G	G	G	G	G	G	G	G	G	G	G	G	G	G	H
JAX00514671	3	9280185	0	G	C	C	G	G	C	G	C	G	C	C	C	G	G	H	C	G	C	C	C	H	H	G	C	G	C	G	C	G	G	G	H	C	C	H	C	C	G	G	C	C	G	G	C	H	G
JAX00514672	3	9280306	1	C	G	G	C	C	G	C	G	G	C	G	G	C	H	H	G	C	C	H	G	H	H	C	H	C	H	C	G	C	C	C	H	G	C	H	G	H	C	C	G	C	C	C	H	H	H
JAX00514673	3	9286423	0	T	C	C	T	T	C	T	C	T	T	C	C	T	T	H	C	T	T	H	C	T	H	T	H	T	H	T	C	T	T	T	H	C	T	H	C	H	T	T	C	T	T	T	H	H	T
JAX00514674	3	9286461	0	A	G	G	A	A	G	A	G	G	A	G	G	A	H	H	G	A	A	H	G	H	H	A	H	A	H	A	G	A	A	A	H	G	A	H	G	H	A	A	G	A	A	A	H	H	H
JAX00514675	3	9300394	0	A	G	A	A	A	A	A	A	G	A	A	A	A	A	A	A	A	A	A	A	A	A	A	A	A	A	A	A	A	A	A	A	A	A	A	A	A	A	A	A	A	A	A	A	A	A
JAX00104203	3	9303175	0	C	T	T	C	C	T	C	T	C	C	T	T	C	C	H	T	C	C	H	T	C	H	C	H	C	H	C	T	C	C	C	H	T	C	H	T	H	C	C	T	C	C	C	H	H	C
JAX00104205	3	9318947	1	T	C	C	T	T	C	T	C	T	T	C	C	T	T	H	C	T	T	H	C	T	H	T	H	T	H	T	C	T	T	T	H	C	T	H	C	H	T	T	C	T	T	T	H	H	T
JAX00219220	3	9339877	1	C	T	C	C	C	C	C	C	T	C	C	C	C	H	C	C	C	C	C	C	H	C	C	C	C	C	C	C	C	C	C	C	C	C	C	C	C	C	C	C	C	C	C	C	C	H
JAX00104206	3	9343849	0	C	T	T	C	C	C	C	T	C	T	C	T	C	C	C	C	C	T	T	T	H	H	C	H	C	H	C	C	C	C	C	H	T	T	C	C	H	C	C	C	T	C	C	T	C	C
JAX00104207	3	9346303	0	A	G	G	A	A	A	A	G	G	G	A	G	A	H	A	A	A	G	G	G	G	H	A	H	A	G	A	A	A	A	A	H	G	G	A	A	H	A	A	A	G	A	A	G	A	H
JAX00104209	3	9381154	0	G	C	C	G	G	G	G	C	C	C	G	C	G	H	G	G	G	C	C	C	C	C	G	C	G	C	G	G	G	G	G	C	C	C	G	G	H	G	G	G	C	G	G	C	G	C
JAX00104210	3	9381326	1	C	G	G	C	C	C	C	G	C	G	C	G	C	C	C	C	C	G	G	G	H	H	C	H	C	G	C	C	C	C	C	H	G	G	C	C	H	C	C	C	G	C	C	G	C	C
JAX00514680	3	9381745	1	C	T	T	C	C	C	C	T	C	T	C	T	C	C	C	C	C	T	T	T	H	H	C	H	C	T	C	C	C	C	C	H	T	T	C	C	H	C	C	C	T	C	C	T	C	C
JAX00514681	3	9383509	1	C	G	C	C	C	C	C	C	G	C	C	C	C	H	C	C	C	C	C	C	H	C	C	C	C	C	C	C	C	C	C	C	C	C	C	C	C	C	C	C	C	C	C	C	C	G
JAX00514682	3	9384115	1	A	G	G	A	A	A	A	G	G	G	A	G	A	H	A	A	A	G	G	G	G	H	A	H	A	G	A	A	A	A	A	H	G	G	A	A	H	A	A	A	G	A	A	G	A	G
JAX00514684	3	9393190	0	G	A	G	G	G	G	G	A	A	G	G	A	G	G	G	G	G	G	G	G	G	G	G	G	G	G	G	G	G	G	G	H	G	G	G	G	G	G	G	G	G	G	G	H	G	G
JAX00514686	3	9396816	0	G	A	A	G	G	G	G	G	G	A	G	G	G	G	G	G	G	A	A	A	H	H	G	H	G	H	G	G	G	G	G	G	A	A	G	G	H	G	G	G	A	G	G	H	G	G
JAX00514688	3	9407807	0	C	T	C	C	C	C	C	T	T	C	C	T	C	H	C	C	C	C	C	C	T	C	C	C	C	C	C	C	C	C	C	H	C	C	C	C	C	C	C	C	C	C	C	T	C	T
JAX00104212	3	9412188	1	T	A	A	T	T	T	T	A	A	A	T	A	T	H	T	T	T	A	A	A	A	H	T	H	T	H	T	T	T	T	T	H	A	A	T	T	H	T	T	T	A	T	T	A	T	A
JAX00514690	3	9414979	1	G	T	G	G	G	G	G	G	T	G	G	G	G	H	G	G	G	G	G	G	H	G	G	G	G	G	G	G	G	G	G	G	G	G	G	G	G	G	G	G	G	G	G	G	G	T
JAX00514691	3	9416943	1	A	C	A	A	A	A	A	C	C	A	A	C	A	H	A	A	A	A	A	A	H	A	A	A	A	A	A	A	A	A	A	H	A	A	A	A	A	A	A	A	A	A	A	H	A	C
JAX00514693	3	9419502	1	G	A	G	G	G	G	G	A	G	G	G	A	G	G	G	G	G	G	G	G	G	G	G	G	G	G	G	G	G	G	G	H	G	G	G	G	G	G	G	G	G	G	G	H	G	G
JAX00514695	3	9420134	1	A	G	G	A	A	A	A	G	G	G	A	G	A	H	A	A	A	G	G	G	G	H	A	H	A	H	A	A	A	A	A	H	G	G	A	A	H	A	A	A	G	A	A	G	A	G
JAX00104214	3	9422275	0	T	C	C	T	T	T	T	C	C	C	T	C	T	H	T	T	T	C	C	C	C	H	T	H	T	H	T	T	T	T	T	T	C	C	T	T	H	T	T	T	C	T	T	C	T	H
JAX00189113	3	9435964	0	T	C	C	T	C	T	C	C	C	C	C	C	T	H	C	T	C	C	C	C	C	C	C	C	C	C	C	T	C	T	T	H	C	C	C	T	C	C	C	T	C	H	C	C	H	H
JAX00514696	3	9449171	0	T	C	C	T	T	T	T	C	C	T	T	C	T	H	T	T	T	T	H	C	H	H	T	T	T	T	T	T	T	T	T	H	C	T	T	T	T	T	T	T	T	T	T	H	T	H
JAX00514697	3	9454445	1	G	A	A	G	G	G	G	G	G	G	G	G	G	G	G	G	G	G	H	A	G	H	G	G	G	G	G	G	G	G	G	G	A	G	G	G	G	G	G	G	G	G	G	G	G	G
JAX00514698	3	9456883	0	G	T	G	G	G	G	G	G	G	T	G	G	G	G	G	G	G	T	H	G	H	G	G	H	G	H	G	G	G	G	G	G	G	T	G	G	H	G	G	G	T	G	G	H	G	G
JAX00514700	3	9458395	0	C	G	G	C	C	C	C	C	C	G	C	C	C	C	C	C	C	H	G	G	C	H	C	C	C	C	C	C	C	C	C	C	G	H	C	C	C	C	C	C	G	C	C	C	C	C
JAX00104215	3	9458465	0	C	G	G	C	C	C	C	G	C	G	C	G	C	C	C	C	C	G	G	G	H	H	C	H	C	H	C	C	C	C	C	H	G	G	C	C	H	C	C	C	G	C	C	G	C	C
JAX00104216	3	9458543	1	T	C	C	T	T	T	T	T	T	C	T	T	T	T	T	T	T	C	C	C	H	H	T	H	T	H	T	T	T	T	T	T	C	C	T	T	H	T	T	T	C	T	T	H	T	T
JAX00514701	3	9461450	0	G	A	G	G	G	G	G	A	G	G	G	A	G	G	G	G	G	G	G	G	G	G	G	G	G	G	G	G	G	G	G	H	G	G	G	G	G	G	G	G	G	G	G	H	G	G
JAX00514702	3	9462814	0	T	C	T	T	T	T	T	T	C	T	T	T	T	C	T	T	T	T	T	T	H	T	T	T	T	T	T	T	T	T	T	T	T	T	T	T	T	T	T	T	T	T	T	T	T	H
JAX00514703	3	9465769	0	G	A	A	G	G	G	G	G	G	G	G	G	G	G	G	G	G	G	H	A	G	H	G	G	G	G	G	G	G	G	G	G	A	G	G	G	G	G	G	G	G	G	G	G	G	G
JAX00104217	3	9466929	1	C	G	G	C	C	C	C	C	G	G	C	C	C	H	C	C	C	G	G	G	G	H	C	H	C	H	C	C	C	C	C	C	G	G	C	C	H	C	C	C	G	C	C	H	C	H
JAX00514705	3	9470968	0	C	A	C	C	C	C	C	C	C	A	C	C	C	C	C	C	C	A	H	C	H	C	C	H	C	H	C	C	C	C	C	C	C	A	C	C	H	C	C	C	A	C	C	H	C	C
JAX00514706	3	9474718	0	T	C	C	T	T	T	T	T	T	T	T	T	T	T	T	T	T	T	H	C	T	H	T	T	T	T	T	T	T	T	T	T	C	T	T	T	T	T	T	T	T	T	T	T	T	T
JAX00514707	3	9478558	1	G	C	G	G	G	G	G	C	G	C	G	C	G	G	G	G	G	C	H	G	H	G	G	H	G	H	G	G	G	G	G	H	G	C	G	G	H	G	G	G	C	G	G	C	G	G
JAX00514708	3	9479058	1	C	T	C	C	C	C	C	C	T	T	C	C	C	H	C	C	C	T	H	C	T	C	C	H	C	H	C	C	C	C	C	C	C	T	C	C	H	C	C	C	T	C	C	H	C	H
JAX00219222	3	9490338	1	C	T	C	C	C	C	C	C	T	C	C	C	C	H	C	C	C	C	C	C	H	C	C	C	C	C	C	C	C	C	C	C	C	C	C	C	C	C	C	C	C	C	C	C	C	H
JAX00514710	3	9491902	0	T	G	G	T	T	T	T	G	T	G	T	G	T	T	T	T	T	G	G	G	H	H	T	H	T	H	T	T	T	T	T	H	G	G	T	T	H	T	T	T	G	T	T	G	T	T
JAX00514711	3	9493098	1	A	G	G	A	A	A	A	G	G	G	A	G	A	H	A	A	A	G	G	G	G	H	A	H	A	H	A	A	A	A	A	H	G	G	A	A	H	A	A	A	G	A	A	G	A	H
JAX00104218	3	9508051	1	T	G	G	T	T	T	T	G	T	G	T	G	T	T	T	T	T	G	G	G	H	H	T	H	T	H	T	T	T	T	T	H	G	G	T	T	H	T	T	T	G	T	T	G	T	T
JAX00104221	3	9525966	0	T	C	C	T	T	T	T	T	C	C	T	T	T	H	T	T	T	C	C	C	C	H	T	H	T	H	T	T	T	T	T	T	C	C	T	T	H	T	T	T	C	T	T	H	T	H
JAX00514712	3	9531073	0	A	T	T	A	A	A	A	T	A	T	A	T	A	A	A	A	A	T	T	T	H	H	A	H	A	H	A	A	A	A	A	H	T	T	A	A	H	A	A	A	T	A	A	H	A	A
JAX00104222	3	9535447	0	C	T	T	C	C	C	C	C	C	C	C	C	C	C	C	C	C	C	H	T	C	C	C	C	C	C	C	C	C	C	C	C	T	C	C	C	C	C	C	C	C	C	C	C	C	C
JAX00514713	3	9535596	0	T	C	T	T	T	T	T	T	C	T	T	T	T	H	T	T	T	T	T	T	H	T	T	T	T	T	T	T	T	T	T	T	T	T	T	T	T	T	T	T	T	T	T	T	T	H
JAX00219226	3	9535829	0	C	G	C	C	C	C	C	C	G	C	C	C	C	H	C	C	C	C	C	C	H	C	C	C	C	C	C	C	C	C	C	C	C	C	C	C	C	C	C	C	C	C	C	C	C	H
JAX00514714	3	9536002	0	A	G	A	A	A	A	A	A	G	A	A	A	A	H	A	A	A	A	A	A	H	A	A	A	A	A	A	A	A	A	A	A	A	A	A	A	A	A	A	A	A	A	A	A	A	H
JAX00514715	3	9536376	0	G	C	G	G	G	G	G	G	C	G	H	G	G	G	G	G	G	H	G	G	G	G	G	G	G	G	G	G	G	G	G	G	G	G	G	G	G	G	G	G	G	G	G	G	G	G
JAX00514716	3	9536695	1	G	A	G	G	G	G	G	A	G	A	G	A	G	G	G	G	G	A	H	G	H	G	G	H	G	H	G	G	G	G	G	H	G	A	G	G	H	G	G	G	A	G	G	A	G	G
JAX00104223	3	9539623	0	T	G	G	T	T	T	T	G	G	G	T	G	T	H	T	T	T	G	G	G	G	H	T	H	T	H	T	T	T	T	T	H	G	G	T	T	H	T	T	T	G	T	T	G	T	H
JAX00514717	3	9540031	1	C	A	A	C	C	C	C	A	A	A	C	A	C	H	C	C	C	A	A	A	A	H	C	H	C	H	C	C	C	C	C	H	A	A	C	C	H	C	C	C	A	C	C	A	C	H
JAX00514719	3	9548160	1	G	A	A	G	G	G	G	G	G	A	G	G	G	G	G	G	G	A	A	A	H	H	G	H	G	H	G	G	G	G	G	G	A	A	G	G	H	G	G	G	A	G	G	H	G	G
JAX00514720	3	9549898	0	A	G	A	A	A	A	A	G	G	A	A	G	A	H	A	A	A	A	A	A	H	A	A	A	A	A	A	A	A	A	A	H	A	A	A	A	A	A	A	A	A	A	A	H	A	H
JAX00514722	3	9562887	1	A	G	A	A	A	A	A	G	G	G	A	G	A	H	A	A	A	G	H	A	G	A	A	H	A	H	A	A	A	A	A	H	A	G	A	A	H	A	A	A	G	A	A	G	A	H
JAX00514724	3	9564363	0	G	A	G	G	G	G	G	G	G	A	G	G	G	G	G	G	G	H	H	G	H	G	G	H	G	H	G	G	G	G	G	G	G	A	G	G	H	G	G	G	A	G	G	H	G	G
JAX00514725	3	9564852	0	G	A	G	G	G	G	G	A	G	G	G	A	G	G	G	G	G	G	H	G	G	G	G	G	G	G	G	G	G	G	G	H	G	G	G	G	G	G	G	G	G	G	G	H	G	G
JAX00514730	3	9582857	1	A	G	A	A	A	A	A	G	G	A	A	G	A	H	A	A	A	A	A	A	H	A	A	A	A	A	A	A	A	A	A	H	A	A	A	A	A	A	A	A	A	A	A	H	A	H
JAX00104224	3	9584273	1	A	G	G	A	A	A	A	G	G	A	A	G	A	H	A	A	A	A	H	G	H	H	A	A	A	A	A	A	A	A	A	H	G	A	A	A	A	A	A	A	A	A	A	H	A	H
JAX00514734	3	9601460	1	T	C	C	T	C	T	C	C	T	T	C	C	T	T	H	T	C	T	H	C	T	C	C	T	C	T	C	T	C	T	T	H	C	T	H	T	T	C	C	T	T	H	C	H	H	T
JAX00514735	3	9602398	1	G	A	A	G	A	G	A	A	G	G	A	A	G	G	H	G	A	G	H	A	G	A	A	G	A	G	A	G	A	G	G	H	A	G	H	G	G	A	A	G	G	H	A	H	H	G
JAX00514737	3	9603171	1	T	G	G	T	G	T	G	G	G	T	G	G	T	H	H	T	G	T	H	G	H	G	G	T	G	T	G	T	G	T	T	H	G	T	H	T	T	G	G	T	T	H	G	H	H	H
JAX00514739	3	9603713	0	C	T	T	C	T	C	T	T	T	C	T	T	C	H	H	C	T	C	H	T	H	T	T	C	T	C	T	C	T	C	C	H	T	C	H	C	C	T	T	C	C	H	T	H	H	H
JAX00514740	3	9604808	1	C	T	C	C	C	C	C	T	C	C	C	T	C	C	C	C	C	C	C	C	C	C	C	C	C	C	C	C	C	C	C	H	C	C	C	C	C	C	C	C	C	C	C	H	C	C
JAX00514741	3	9606567	0	T	C	C	T	C	T	C	C	C	T	H	C	T	T	T	T	C	T	T	C	T	C	C	T	C	T	C	T	C	T	T	T	C	T	T	T	T	C	C	T	T	T	C	T	T	T
JAX00104227	3	9606901	0	C	T	T	C	T	C	T	C	C	C	T	C	C	C	H	C	T	C	H	T	C	T	T	C	T	C	T	C	T	C	C	C	T	C	H	C	C	T	T	C	C	H	T	C	H	C
JAX00514743	3	9607044	0	A	T	A	A	A	A	A	A	A	T	A	A	A	A	A	A	A	T	H	A	H	A	A	H	A	H	A	A	A	A	A	A	A	T	A	A	H	A	A	A	T	A	A	H	A	A
JAX00514745	3	9607273	1	C	T	T	C	T	C	T	C	T	C	T	C	C	H	H	C	T	C	H	T	H	T	T	C	T	C	T	C	T	C	C	C	T	C	H	C	C	T	T	C	C	H	T	C	H	H
JAX00514746	3	9615927	0	G	A	G	G	G	G	G	G	A	G	G	G	G	H	G	G	G	G	G	G	H	G	G	G	G	G	G	G	G	G	G	G	G	G	G	G	G	G	G	G	G	G	G	G	G	H
JAX00514747	3	9650788	0	A	G	A	A	A	A	A	G	G	G	A	G	A	H	A	A	A	G	H	A	G	A	A	A	A	A	A	A	A	A	A	A	A	G	A	A	H	A	A	A	G	A	A	G	A	H
JAX00514748	3	9656433	0	C	T	C	C	C	C	C	T	C	C	C	T	C	C	C	C	C	C	C	C	C	C	C	C	C	C	C	C	C	C	C	H	C	C	C	C	C	C	C	C	C	C	C	H	C	C
JAX00514749	3	9657258	0	T	C	T	T	T	T	T	T	T	C	H	T	T	T	T	T	T	C	H	T	H	T	T	H	T	H	T	T	T	T	T	T	T	C	T	T	H	T	T	T	C	T	T	H	T	T
JAX00104231	3	9659833	0	T	A	T	T	T	T	T	A	T	T	H	A	T	T	T	H	T	T	T	T	T	T	T	T	T	T	T	T	T	T	T	H	T	T	T	T	T	T	T	T	T	T	T	T	T	T
JAX00514750	3	9662916	1	A	G	A	A	A	A	A	G	G	G	A	G	A	H	A	A	A	G	H	A	G	A	A	H	A	H	A	A	A	A	A	H	A	G	A	A	H	A	A	A	G	A	A	G	A	H
JAX00514752	3	9674290	0	A	G	A	A	A	A	A	A	A	G	A	A	A	A	A	A	A	G	H	A	H	A	A	H	A	H	A	A	A	A	A	A	A	G	A	A	H	A	A	A	G	A	A	H	A	A
JAX00514756	3	9685982	1	G	A	G	G	G	G	G	G	A	G	G	G	G	H	G	G	G	G	G	G	H	G	G	G	G	G	G	G	G	G	G	G	G	G	G	G	G	G	G	G	G	G	G	G	G	H
JAX00104234	3	9698084	1	T	C	T	T	T	T	T	C	C	C	T	C	T	H	T	T	T	C	H	T	C	T	T	H	T	H	T	T	T	T	T	H	T	C	T	T	H	T	T	T	C	T	T	C	T	H
JAX00219230	3	9709987	0	A	G	A	A	A	A	A	G	A	A	A	G	A	A	A	A	A	A	A	A	A	A	A	A	A	A	A	A	A	A	A	H	A	A	A	A	A	A	A	A	A	A	A	H	A	A
JAX00514759	3	9710813	0	C	T	C	C	C	C	C	T	C	C	C	T	C	C	C	C	C	C	C	C	C	C	C	C	C	C	C	C	C	C	C	H	C	C	C	C	C	C	C	C	C	C	C	H	C	C
JAX00514762	3	9723776	1	G	T	G	G	G	G	G	G	T	T	G	G	G	H	G	G	G	T	H	G	T	G	G	H	G	H	G	G	G	G	G	G	G	T	G	G	H	G	G	G	T	G	G	H	G	H
JAX00514765	3	9732742	1	C	T	C	C	C	C	C	T	C	T	C	T	C	C	C	C	C	T	H	C	H	C	C	H	C	H	C	C	C	C	C	H	C	T	C	C	H	C	C	C	T	C	C	T	C	C
JAX00104237	3	9735815	0	T	G	G	T	T	T	G	G	G	G	T	G	T	H	H	T	G	G	G	G	G	G	T	H	T	H	T	T	H	T	T	H	G	G	H	T	H	T	T	T	G	H	H	G	T	H
JAX00514767	3	9736210	1	T	G	T	T	T	T	T	G	T	G	T	G	T	T	T	T	T	G	H	T	H	T	T	H	T	H	T	T	T	T	T	H	T	G	T	T	H	T	T	T	G	T	T	G	T	T
JAX00514769	3	9739638	1	T	G	T	T	T	T	T	T	G	G	T	T	T	H	T	T	T	G	H	T	G	T	T	H	T	H	T	T	T	T	T	T	T	G	T	T	H	T	T	T	G	T	T	H	T	H
JAX00514770	3	9739768	0	G	A	G	G	G	G	G	G	A	G	G	G	G	H	G	G	G	G	G	G	H	G	G	G	G	G	G	G	G	G	G	G	G	G	G	G	G	G	G	G	G	G	G	G	G	H
JAX00104238	3	9747295	0	A	G	A	A	A	A	A	A	G	A	A	A	A	H	A	A	A	A	A	A	H	A	A	A	A	A	A	A	A	A	A	A	A	A	A	A	A	A	A	A	A	A	A	A	A	H
JAX00514773	3	9752769	1	A	G	A	A	A	A	A	G	G	G	A	G	A	H	A	A	A	G	H	A	G	A	A	H	A	H	A	A	A	A	A	H	A	G	A	A	H	A	A	A	G	A	A	G	A	H
JAX00514775	3	9762544	0	C	T	C	C	C	C	C	C	C	T	C	C	C	C	C	C	C	T	H	C	H	C	C	H	C	H	C	C	C	C	C	C	C	T	C	C	H	C	C	C	T	C	C	H	C	C
JAX00514776	3	9762814	1	G	A	G	G	G	G	G	A	A	G	G	A	G	H	G	G	G	G	G	G	H	G	G	G	G	G	G	G	G	G	G	H	G	G	G	G	G	G	G	G	G	G	G	H	G	H
JAX00104239	3	9767088	1	T	C	C	T	T	T	C	C	C	C	T	C	T	H	H	T	C	C	C	C	C	C	T	H	T	H	T	T	H	T	T	H	C	C	H	T	H	T	T	T	C	H	H	C	T	H
JAX00514780	3	9794120	1	T	G	T	T	T	T	T	G	T	T	T	G	T	T	T	T	T	T	T	T	T	T	T	T	T	T	T	T	T	T	T	H	T	T	T	T	T	T	T	T	T	T	T	H	T	T
JAX00104241	3	9798591	1	C	T	C	C	C	C	C	C	T	C	C	C	C	H	C	C	C	C	C	C	H	C	C	C	C	C	C	C	C	C	C	C	C	C	C	C	C	C	C	C	C	C	C	C	C	H
JAX00104242	3	9801111	0	A	T	T	A	A	A	A	A	A	A	A	A	A	A	A	A	A	A	H	T	A	H	A	A	A	A	A	A	A	A	A	A	T	A	A	A	A	A	A	A	A	A	A	A	A	A
JAX00104244	3	9830657	1	T	C	C	T	T	T	C	T	T	T	T	T	T	T	H	T	C	T	H	C	T	C	T	T	T	T	T	T	H	T	T	T	C	T	H	T	T	T	T	T	T	H	H	T	T	T
JAX00514789	3	9845360	0	C	T	T	C	C	C	T	C	C	T	C	C	C	C	H	C	T	H	H	T	H	T	C	H	C	H	C	C	H	C	C	C	T	T	H	C	H	C	C	C	T	H	H	H	C	C
JAX00104245	3	9849733	1	T	C	C	T	T	T	C	C	T	T	C	C	T	T	H	T	C	T	H	C	T	C	T	T	T	T	T	T	H	T	T	H	C	T	H	T	T	T	T	T	T	H	H	H	T	T
JAX00514791	3	9861111	1	G	A	G	G	G	G	G	A	G	G	A	A	G	G	G	G	G	G	G	G	G	G	G	G	G	G	G	G	G	G	G	H	G	G	G	G	G	G	G	G	G	G	G	H	G	G
JAX00219234	3	9877053	0	G	C	G	G	G	G	G	G	C	G	G	G	G	H	G	G	G	G	G	G	H	G	G	G	G	G	G	G	G	G	G	G	G	G	G	G	G	G	G	G	G	G	G	G	G	H
JAX00514795	3	9879179	1	T	C	C	T	T	T	C	C	C	T	C	C	T	H	H	T	C	T	H	C	H	C	T	T	T	T	T	T	H	T	T	H	C	T	H	T	T	T	T	T	T	H	H	H	T	H
JAX00514796	3	9879327	1	C	A	A	C	C	C	A	C	A	C	C	C	C	H	H	C	A	C	H	A	H	A	C	C	C	C	C	C	H	C	C	C	A	C	H	C	C	C	C	C	C	H	H	C	C	H
JAX00514797	3	9880256	1	A	G	A	A	A	A	A	A	A	G	A	A	A	A	A	A	A	G	H	A	H	A	A	H	A	H	A	A	A	A	A	A	A	G	A	A	H	A	A	A	G	A	A	H	A	A
JAX00514801	3	9885890	1	T	C	T	T	T	T	T	C	T	T	C	C	T	T	T	T	T	T	T	T	T	T	T	T	T	T	T	T	T	T	T	H	T	T	T	T	T	T	T	T	T	T	T	H	T	T
JAX00514803	3	9886384	0	G	A	G	G	G	G	G	G	G	A	G	G	G	G	G	G	G	A	H	G	H	G	G	H	G	H	G	G	G	G	G	G	G	A	G	G	H	G	G	G	A	G	G	H	G	G
JAX00514804	3	9886414	1	T	C	T	T	T	T	T	C	C	C	C	C	T	H	T	T	T	C	H	T	C	T	T	H	T	H	T	T	T	T	T	H	T	C	T	T	H	T	T	T	C	T	T	C	T	H
JAX00514807	3	9894480	0	G	T	G	G	G	G	G	T	G	G	T	T	G	G	G	G	G	G	G	G	G	G	G	G	G	G	G	G	G	G	G	H	G	G	G	G	G	G	G	G	G	G	G	H	G	G
JAX00104248	3	9894829	0	C	G	G	C	C	C	C	C	C	C	C	C	C	C	C	C	C	C	C	G	C	H	C	C	C	C	C	C	C	C	C	C	G	C	C	C	C	C	C	C	C	C	C	C	C	C
JAX00514810	3	9897353	1	G	T	G	G	G	G	G	G	T	G	G	G	G	H	G	G	G	G	G	G	H	G	G	G	G	G	G	G	G	G	G	G	G	G	G	G	G	G	G	G	G	G	G	G	G	H
JAX00514811	3	9897761	1	A	G	A	A	A	A	A	G	A	A	G	G	A	A	A	A	A	A	A	A	A	A	A	A	A	A	A	A	A	A	A	H	A	A	A	A	A	A	A	A	A	A	A	H	A	A
JAX00104249	3	9898677	1	G	A	A	G	G	G	G	G	G	G	G	G	G	G	G	G	G	G	H	A	G	H	G	G	G	G	G	G	G	G	G	G	A	G	G	G	G	G	G	G	G	G	G	G	G	G
JAX00514812	3	9906173	0	C	T	T	C	C	C	C	T	C	T	T	T	C	C	C	C	C	T	T	T	H	H	C	H	C	H	C	C	C	C	C	H	T	T	C	C	H	C	C	C	T	C	C	T	C	C
JAX00514813	3	9908480	1	G	C	G	G	G	G	G	C	G	G	C	C	G	G	G	G	G	G	G	G	G	G	G	G	G	G	G	G	G	G	G	H	G	G	G	G	G	G	G	G	G	G	G	H	G	G
JAX00104250	3	9915807	1	C	T	T	C	C	C	C	C	C	C	C	C	C	C	C	C	C	C	H	T	C	H	C	C	C	C	C	C	C	C	C	C	T	C	C	C	C	C	C	C	C	C	C	C	C	C
JAX00104252	3	9943065	0	C	A	A	C	C	C	C	C	C	C	C	C	C	C	C	C	C	C	H	A	C	H	C	C	C	C	C	C	C	C	C	C	A	C	C	C	C	C	C	C	C	C	C	C	C	C
JAX00514816	3	9966314	0	T	C	C	T	T	T	T	C	C	C	C	C	T	H	T	T	T	C	C	C	C	H	T	T	T	H	T	T	T	T	T	H	C	C	T	T	H	T	T	T	C	T	T	C	T	H
JAX00514817	3	9967884	1	C	T	C	C	C	C	C	T	T	C	T	T	C	H	C	C	C	C	C	C	H	C	C	C	C	C	C	C	C	C	C	H	C	C	C	C	C	C	C	C	C	C	C	H	C	H
JAX00514819	3	9970248	1	G	T	G	G	G	G	G	T	G	G	T	T	G	G	G	G	G	G	G	G	G	G	G	G	G	G	G	G	G	G	G	H	G	G	G	G	G	G	G	G	G	G	G	H	G	G
JAX00514823	3	9989081	0	T	A	A	T	T	T	T	T	T	A	T	T	T	T	T	T	T	A	A	A	H	H	T	H	T	H	T	T	T	T	T	T	A	A	T	T	H	T	T	T	A	T	T	H	T	T
JAX00514824	3	9993286	0	A	G	A	A	A	A	A	G	G	A	G	G	A	H	A	A	A	A	A	A	H	A	A	A	A	A	A	A	A	A	A	H	A	A	A	A	A	A	A	A	A	A	A	H	A	H
JAX00104257	3	10001026	0	G	A	A	G	G	G	A	A	A	G	A	G	G	H	H	G	A	G	H	A	H	A	G	G	G	G	G	G	H	G	G	H	A	G	H	G	G	G	G	G	G	H	H	H	G	H
JAX00104258	3	10001205	0	C	G	G	C	C	C	G	G	G	C	G	C	C	H	H	C	G	C	H	G	H	G	C	C	C	C	C	C	H	C	C	H	G	C	H	C	C	C	C	C	C	H	H	H	C	H
JAX00514825	3	10004290	1	C	T	C	C	C	C	C	C	T	C	C	C	C	H	C	C	C	C	C	C	H	C	C	C	C	C	C	C	C	C	C	C	C	C	C	C	C	C	C	C	C	C	C	C	C	H
JAX00219238	3	10039484	0	T	C	C	T	T	T	C	C	T	C	C	T	T	T	H	T	C	C	C	C	H	C	T	H	T	C	T	T	H	H	T	H	C	C	C	T	H	T	T	T	C	H	H	C	T	T
JAX00219239	3	10042585	0	A	G	A	A	A	A	A	A	G	A	A	A	A	H	A	A	A	A	A	A	H	A	A	A	A	A	A	A	A	A	A	A	A	A	A	A	A	A	A	A	A	A	A	A	A	H
JAX00219240	3	10042687	0	C	A	C	C	C	C	C	C	A	C	C	C	C	C	C	C	C	C	C	C	H	C	C	C	C	C	C	C	C	C	C	C	C	C	C	C	C	C	C	C	C	C	C	C	C	H
JAX00514829	3	10054052	1	G	A	G	G	G	G	G	A	G	G	A	G	G	G	G	G	G	G	G	G	G	G	G	G	G	G	G	G	G	G	G	H	G	G	G	G	G	G	G	G	G	G	G	H	G	G
JAX00514830	3	10054307	1	A	G	A	A	A	A	A	G	G	A	G	A	A	H	A	A	A	A	A	A	H	A	A	A	A	A	A	A	A	A	A	H	A	A	A	A	A	A	A	A	A	A	A	H	A	H
JAX00104262	3	10076786	1	T	C	C	T	C	T	C	C	C	C	C	T	T	H	H	T	C	C	C	C	C	C	C	H	C	H	C	T	C	T	T	H	C	C	H	T	H	C	C	T	C	H	C	C	H	H
JAX00104265	3	10110805	0	G	A	A	G	A	G	A	G	G	A	G	G	G	G	H	G	A	A	A	A	H	A	A	H	A	H	A	G	A	G	G	G	A	A	H	G	H	A	A	G	A	H	A	H	H	G
JAX00514835	3	10111582	0	C	A	A	C	A	C	A	A	A	A	A	C	C	H	H	C	A	A	A	A	A	A	A	H	A	H	A	C	A	C	C	C	A	A	H	C	H	A	A	C	A	H	A	A	H	H
JAX00514836	3	10128587	1	A	C	A	A	A	A	A	C	C	A	C	A	A	H	A	A	A	A	A	A	H	A	A	A	A	A	A	A	A	A	A	H	A	A	A	A	A	A	A	A	A	A	A	H	A	H
JAX00514837	3	10128795	0	A	G	A	A	A	A	A	G	G	A	G	A	A	H	A	A	A	A	A	A	H	A	A	A	A	A	A	A	A	A	A	H	A	A	A	A	A	A	A	A	A	A	A	H	A	H
JAX00514838	3	10137309	1	T	C	T	T	T	T	T	C	T	T	C	T	T	T	T	T	T	T	T	T	T	T	T	T	T	T	T	T	T	T	T	H	T	T	T	T	T	T	T	T	T	T	T	H	T	T
JAX00104267	3	10141007	0	A	T	A	A	A	A	A	A	T	A	A	A	A	H	A	A	A	A	A	A	H	A	A	A	A	A	A	A	A	A	A	A	A	A	A	A	A	A	A	A	A	A	A	A	A	H
JAX00104268	3	10142966	1	A	G	G	A	G	A	G	G	G	A	G	A	A	H	H	A	G	A	H	G	H	G	G	A	G	A	G	A	G	A	A	H	G	A	H	A	A	G	G	A	A	H	G	H	H	H
JAX00514839	3	10162208	1	A	C	A	A	A	A	A	C	C	A	C	A	A	H	A	A	A	A	A	A	H	A	A	A	A	A	A	A	A	A	A	H	A	A	A	A	A	A	A	A	A	A	A	H	A	H
JAX00514840	3	10162771	0	T	C	C	T	C	T	C	C	T	C	C	T	T	T	C	T	C	C	C	C	C	C	C	C	C	C	C	T	C	T	T	C	C	C	C	T	C	C	C	T	C	H	C	C	H	T
JAX00514841	3	10163038	1	A	G	A	A	A	A	A	G	G	G	G	A	A	H	A	A	A	G	H	A	G	A	A	H	A	H	A	A	A	A	A	H	A	G	A	A	H	A	A	A	G	A	A	G	A	H
JAX00514842	3	10166362	1	G	A	G	G	A	G	G	G	G	G	G	G	G	G	G	G	G	G	G	G	G	G	A	G	A	G	A	G	H	G	G	G	G	G	G	G	G	A	A	G	G	G	H	G	H	G
JAX00104269	3	10168813	1	C	T	C	C	T	C	C	C	C	C	C	C	C	C	C	C	C	C	C	C	C	C	T	C	T	C	T	C	H	C	C	C	C	C	C	C	C	T	T	C	C	C	H	C	H	C
JAX00514844	3	10173688	0	T	C	T	T	T	T	T	T	C	T	T	T	T	H	T	T	T	T	T	T	H	T	T	T	T	T	T	T	T	T	T	T	T	T	T	T	T	T	T	T	T	T	T	T	T	H
JAX00514845	3	10177023	0	C	T	C	C	C	C	C	C	T	T	C	C	C	C	C	C	C	T	H	C	T	C	C	C	C	C	C	C	C	C	C	C	C	T	C	C	C	C	C	C	T	C	C	C	C	C
JAX00514846	3	10177055	0	T	A	T	T	T	T	T	T	A	A	T	T	T	H	T	T	T	A	H	T	A	T	T	H	T	H	T	T	T	T	T	T	T	A	T	T	H	T	T	T	A	T	T	H	T	H
JAX00514847	3	10177716	0	A	T	A	A	A	A	A	T	A	T	T	A	A	A	A	A	A	T	H	A	H	A	A	H	A	H	A	A	A	A	A	H	A	T	A	A	H	A	A	A	T	A	A	T	A	A
JAX00514848	3	10178048	0	T	A	T	T	T	T	T	A	T	A	A	T	T	T	T	T	T	H	H	T	H	T	T	H	T	H	T	T	T	T	T	H	T	A	T	T	H	T	T	T	A	T	T	A	T	T
JAX00104270	3	10179555	0	G	A	G	G	A	G	G	G	G	A	G	G	G	G	G	G	G	A	H	G	H	G	A	H	A	H	A	G	H	G	G	G	G	A	G	G	H	A	A	G	A	G	H	G	H	G
JAX00514851	3	10179913	1	G	A	G	G	A	G	G	G	G	A	G	G	G	G	G	G	G	A	H	G	H	G	A	H	A	H	A	G	H	G	G	G	G	A	G	G	H	A	A	G	A	G	H	H	H	G
JAX00514854	3	10188303	0	A	G	A	A	A	A	A	G	G	G	G	A	G	H	A	G	A	G	G	H	G	A	A	H	A	H	A	A	A	A	A	H	A	G	A	A	H	A	A	A	G	H	A	G	A	H
JAX00724628	3	10190019	1	C	T	C	C	C	C	C	C	C	T	C	C	C	C	C	C	C	T	H	C	H	C	C	H	C	H	C	C	C	C	C	C	C	T	C	C	H	C	C	C	T	C	C	H	C	C
JAX00219243	3	10196910	0	T	A	T	T	T	T	T	T	A	T	T	T	T	H	T	T	T	T	T	T	H	T	T	T	T	T	T	T	T	T	T	T	T	T	T	T	T	T	T	T	T	T	T	T	T	H
JAX00514857	3	10198147	1	C	T	C	C	C	C	C	C	T	C	C	C	C	H	C	C	C	C	C	C	H	C	C	C	C	C	C	C	C	C	C	C	C	C	C	C	C	C	C	C	C	C	C	C	C	H
JAX00104273	3	10214031	0	A	G	A	A	A	A	A	A	G	G	A	A	A	H	A	A	A	G	H	A	G	A	A	H	A	H	A	A	A	A	A	A	A	G	A	A	H	A	A	A	G	A	A	H	A	H
JAX00514860	3	10257108	1	G	A	G	G	G	G	G	A	G	G	A	G	G	G	G	G	G	G	G	G	G	G	G	G	G	G	G	G	G	G	G	H	G	G	G	G	G	G	G	G	G	G	G	H	G	G
JAX00514861	3	10258090	0	C	T	C	C	C	C	C	T	T	C	T	C	C	H	C	C	C	C	C	C	H	C	C	C	C	C	C	C	C	C	C	H	C	C	C	C	C	C	C	C	C	C	C	H	C	H
JAX00104275	3	10258614	0	T	C	T	T	T	T	T	C	C	C	C	T	T	T	T	T	T	C	H	T	C	T	T	H	T	H	T	T	T	T	T	T	T	C	T	T	H	T	T	T	C	T	T	C	T	H
JAX00219244	3	10260385	0	C	A	C	C	C	C	C	C	A	C	C	C	C	H	C	C	C	C	C	C	C	C	C	C	C	C	C	C	C	C	C	C	C	C	C	C	C	C	C	C	C	C	C	C	C	H
JAX00219245	3	10260398	0	G	T	G	G	G	G	G	G	T	G	G	G	G	G	G	G	G	G	G	G	H	G	G	G	G	G	G	G	G	G	G	G	G	G	G	G	G	G	G	G	G	G	G	G	G	H
JAX00514862	3	10261340	1	T	A	T	T	T	T	T	T	A	T	T	T	T	H	T	T	T	T	T	T	H	T	T	T	T	T	T	T	T	T	T	T	T	T	T	T	T	T	T	T	T	T	T	T	T	H
JAX00219246	3	10286747	1	A	C	A	A	A	A	A	C	C	A	C	A	A	H	A	A	A	A	A	A	H	A	A	A	A	A	A	A	A	A	A	H	A	A	A	A	A	A	A	A	A	A	A	H	A	H
JAX00514866	3	10294937	0	T	C	T	T	T	T	T	C	T	C	C	T	T	T	T	T	T	C	H	T	H	T	T	H	T	H	T	T	T	T	T	H	T	C	T	T	H	T	T	T	C	T	T	C	T	T
JAX00514868	3	10295969	0	G	T	G	G	G	G	G	T	T	G	T	G	G	H	G	G	G	G	G	G	H	G	G	G	G	G	G	G	G	G	G	H	G	G	G	G	G	G	G	G	G	G	G	H	G	H
JAX00514870	3	10296899	1	A	G	A	A	A	A	A	G	A	A	G	A	A	A	A	A	A	A	A	A	A	A	A	A	A	A	A	A	A	A	A	H	A	A	A	A	A	A	A	A	A	A	A	H	A	A
JAX00514873	3	10303485	0	T	C	T	T	T	T	T	C	T	C	C	T	T	T	T	T	T	C	H	T	H	T	T	H	T	H	T	T	T	T	T	H	T	C	T	T	H	T	T	T	C	T	T	C	T	T
JAX00514876	3	10311637	1	C	T	C	C	C	C	T	T	T	T	T	C	C	H	H	C	T	T	H	C	T	H	C	H	C	H	C	C	H	C	C	H	C	T	H	C	H	C	C	C	T	H	H	T	C	H
JAX00514877	3	10315391	0	G	A	G	G	G	G	G	G	G	A	G	G	G	G	G	G	G	A	H	G	H	G	G	H	G	H	G	G	G	G	G	G	G	A	G	G	H	G	G	G	A	G	G	H	G	G
JAX00514878	3	10315451	0	C	T	C	C	C	C	T	T	T	T	T	C	C	H	H	C	T	T	H	C	T	C	C	H	C	H	C	C	H	C	C	H	C	T	H	C	H	C	C	C	T	H	H	T	C	H
JAX00104280	3	10315725	1	T	C	T	T	T	T	C	C	C	C	C	T	T	H	H	T	C	C	H	T	C	H	T	H	T	H	T	T	H	T	T	H	T	C	H	T	H	T	T	T	C	H	H	C	T	H
JAX00514880	3	10317170	1	G	A	G	G	G	G	G	G	A	G	G	G	G	H	G	G	G	G	G	G	H	G	G	G	G	G	G	G	G	G	G	G	G	G	G	G	G	G	G	G	G	G	G	G	G	H
JAX00104281	3	10339526	0	T	C	T	T	T	T	C	T	T	T	H	T	T	T	C	T	C	H	T	T	T	H	T	T	T	T	T	T	H	T	T	T	T	T	H	T	T	T	T	T	T	H	H	T	T	T
JAX00514884	3	10356441	1	C	T	C	C	C	C	C	T	C	C	T	C	C	C	C	C	C	C	C	C	C	C	C	C	C	C	C	C	C	C	C	H	C	C	C	C	C	C	C	C	C	C	C	H	C	C
JAX00514886	3	10357257	0	G	A	G	G	G	G	G	G	G	A	G	G	G	G	G	G	G	A	A	G	H	G	G	H	G	H	G	G	G	G	G	G	G	A	G	G	H	G	G	G	A	G	G	H	G	G
JAX00514888	3	10368659	0	C	T	C	C	C	C	C	T	T	C	T	C	C	H	C	C	C	C	C	C	H	C	C	C	C	C	C	C	C	C	C	H	C	C	C	C	C	C	C	C	C	C	C	H	C	H
JAX00514891	3	10374063	0	G	A	G	G	G	G	G	G	A	G	H	G	G	H	G	G	G	G	H	G	H	G	G	G	G	G	G	G	G	G	G	G	G	G	G	G	G	G	G	G	G	G	G	G	G	H
JAX00514892	3	10374149	1	G	A	G	G	G	G	A	G	G	A	G	G	G	G	H	G	A	A	H	G	H	H	G	H	G	H	G	G	H	G	G	G	G	A	H	G	H	G	G	G	A	H	H	H	G	G
JAX00514893	3	10374966	0	A	T	A	A	A	A	T	A	T	T	A	A	A	H	H	A	T	T	H	A	T	H	A	H	A	H	A	A	H	A	A	A	A	T	H	A	H	A	A	A	T	H	H	H	A	H
JAX00514894	3	10374999	1	T	C	T	T	T	T	C	C	C	C	C	T	T	H	H	T	C	C	H	T	C	H	T	H	T	H	T	T	H	T	T	H	T	C	H	T	H	T	T	T	C	H	H	C	T	H
JAX00514895	3	10375280	1	T	C	T	T	T	T	C	T	C	C	T	T	T	H	H	T	C	C	H	T	C	H	T	H	T	H	T	T	H	T	T	T	T	C	H	T	H	T	T	T	C	H	H	H	T	H
JAX00514896	3	10375345	0	A	G	A	A	A	A	G	A	G	G	A	A	A	H	H	A	G	G	H	A	G	H	A	H	A	H	A	A	H	A	A	A	A	G	H	A	H	A	A	A	G	H	H	H	A	H
JAX00514897	3	10375677	0	A	G	A	A	A	A	A	G	A	A	G	A	A	A	A	A	A	A	A	A	A	A	A	A	A	A	A	A	A	A	A	H	A	A	A	A	A	A	A	A	A	A	A	H	A	A
JAX00514898	3	10375844	0	C	G	C	C	C	C	C	C	G	C	C	C	C	H	C	C	C	C	C	C	C	C	C	C	C	C	C	C	C	C	C	C	C	C	C	C	C	C	C	C	C	C	C	C	C	C
JAX00104286	3	10383973	1	T	C	C	T	C	T	C	C	C	C	C	T	T	H	H	T	C	C	C	C	C	C	C	H	C	H	C	T	C	T	T	H	C	C	H	T	H	C	C	T	C	H	C	C	H	H
JAX00219247	3	10397710	1	G	A	G	G	G	G	G	G	A	G	G	G	G	H	G	G	G	G	G	G	H	G	G	G	G	G	G	G	G	G	G	G	G	G	G	G	G	G	G	G	G	G	G	G	G	H
JAX00219249	3	10397904	1	C	T	C	C	C	C	C	T	T	C	T	C	C	H	C	C	C	C	C	C	H	C	C	C	C	C	C	C	C	C	C	H	C	C	C	C	C	C	C	C	C	C	C	H	C	H
JAX00514900	3	10398248	1	T	A	T	T	T	T	T	A	T	T	A	T	T	T	T	T	T	T	T	T	T	T	T	T	T	T	T	T	T	T	T	H	T	T	T	T	T	T	T	T	T	T	T	H	T	T
JAX00104287	3	10408856	0	G	A	A	G	G	G	G	G	G	G	G	G	G	G	G	G	G	G	G	A	G	H	G	G	G	G	G	G	G	G	G	G	H	G	G	G	G	G	G	G	G	G	G	G	G	G
JAX00219250	3	10412522	0	C	T	C	C	C	C	C	C	T	C	C	C	C	C	C	C	C	C	C	C	H	C	C	C	C	C	C	C	C	C	C	C	C	C	C	C	C	C	C	C	C	C	C	C	C	H
JAX00219251	3	10412549	1	T	C	T	T	T	T	T	T	C	T	T	T	T	H	T	T	T	T	T	T	H	T	T	T	T	T	T	T	T	T	T	T	T	T	T	T	T	T	T	T	T	T	T	T	T	H
JAX00219252	3	10412687	0	C	T	C	C	C	C	C	C	T	C	C	C	C	H	C	C	C	C	C	C	H	C	C	C	C	C	C	C	C	C	C	C	C	C	C	C	C	C	C	C	C	C	C	C	C	H
JAX00104288	3	10415253	0	G	A	G	G	G	G	G	A	G	G	A	G	G	G	G	G	G	G	G	G	G	G	G	G	G	G	G	H	G	G	G	H	G	G	G	G	G	G	G	G	G	G	G	H	G	G
JAX00104289	3	10415523	0	A	G	A	A	A	A	A	G	G	A	G	A	A	H	A	A	A	A	A	A	H	A	A	A	A	A	A	A	A	A	A	H	A	A	A	A	A	A	A	A	A	A	A	H	A	H
JAX00514903	3	10427842	1	A	C	A	A	A	A	A	A	C	A	A	A	A	H	A	A	A	A	A	A	H	A	A	A	A	A	A	A	A	A	A	A	A	A	A	A	A	A	A	A	A	A	A	A	A	H
JAX00104290	3	10452185	1	A	C	C	A	C	A	A	C	C	C	C	A	A	H	A	A	A	C	C	C	C	H	C	H	C	H	C	A	H	A	A	H	C	C	A	A	H	C	C	A	C	A	H	C	H	H
JAX00514906	3	10452662	1	G	A	A	G	A	G	G	A	A	G	A	G	G	H	G	G	G	G	H	A	H	H	A	G	A	G	A	G	H	G	G	H	A	G	G	G	G	A	A	G	G	G	H	H	H	H
JAX00514909	3	10453457	0	T	C	T	T	T	T	T	T	C	T	T	T	T	H	T	T	T	T	T	T	H	T	T	T	T	T	T	T	T	T	T	T	T	T	T	T	T	T	T	T	T	T	T	T	T	H
JAX00514910	3	10453618	1	G	A	G	G	G	G	G	G	A	A	G	G	G	H	G	G	G	A	H	G	A	G	G	H	G	H	G	G	G	G	G	G	G	A	G	G	H	G	G	G	A	G	G	H	G	H
JAX00514915	3	10457580	0	G	A	G	G	G	G	G	A	A	A	A	G	G	H	G	G	G	A	H	G	A	G	G	H	G	H	G	G	G	G	G	H	G	A	G	G	H	G	G	G	A	G	G	A	G	H
JAX00514917	3	10457771	1	A	T	A	A	A	A	A	T	T	T	T	A	A	H	A	A	A	T	H	A	T	A	A	H	A	H	A	A	A	A	A	H	A	T	A	A	H	A	A	A	T	A	A	T	A	H
JAX00104292	3	10458185	1	T	A	A	T	A	T	A	A	A	A	A	T	T	H	H	T	A	A	A	A	A	A	A	H	A	H	A	T	A	T	T	H	A	A	H	T	H	A	A	T	A	H	A	A	H	H
JAX00104295	3	10505816	1	C	T	T	C	T	C	C	C	C	C	C	C	C	C	C	C	C	C	H	T	C	H	T	C	T	C	T	C	H	C	C	C	T	C	C	C	C	T	T	C	C	C	H	C	H	C
JAX00514920	3	10507609	0	C	G	C	C	C	C	C	G	C	C	G	C	C	C	C	C	C	C	C	C	C	C	C	C	C	C	C	C	C	C	C	H	C	C	C	C	C	C	C	C	C	C	C	H	C	C
JAX00514922	3	10544512	0	A	C	A	A	A	A	A	C	C	A	C	A	A	H	A	A	A	A	A	A	H	A	A	A	A	A	A	H	A	A	A	H	A	A	A	A	A	A	A	A	A	A	A	H	A	H
JAX00514923	3	10546413	1	A	G	A	A	A	A	A	G	G	A	G	A	A	H	A	A	A	A	A	A	H	A	A	A	A	A	A	A	A	A	A	H	A	A	A	A	A	A	A	A	A	A	A	H	A	H
JAX00104298	3	10548548	1	A	C	C	A	C	A	A	A	A	A	A	A	A	A	A	A	A	A	H	C	A	H	C	A	C	A	C	A	H	A	A	A	C	A	A	A	A	C	C	A	A	A	H	A	H	A
JAX00514925	3	10559139	1	G	C	G	G	G	G	G	C	C	G	C	G	G	H	G	G	G	G	G	G	H	G	G	G	G	G	G	G	G	G	G	H	G	G	G	G	G	G	G	G	G	G	G	H	G	H
JAX00514926	3	10559287	0	C	A	C	C	C	C	C	A	A	C	A	C	C	H	C	C	C	C	C	C	H	C	C	C	C	C	C	C	C	C	C	H	C	C	C	C	C	C	C	C	C	C	C	H	C	H
JAX00104299	3	10571316	1	T	C	T	T	T	T	T	T	C	T	T	T	T	H	T	T	T	T	T	T	H	T	T	T	T	T	T	T	T	T	T	T	T	T	T	T	T	T	T	T	T	T	T	T	T	H
JAX00514927	3	10609821	1	G	T	G	G	G	G	G	G	T	G	G	G	G	H	G	G	G	G	G	G	H	G	G	G	G	G	G	G	G	G	G	G	G	G	G	G	G	G	G	G	G	G	G	G	G	H
JAX00104302	3	10617408	0	A	T	T	A	A	A	A	A	A	A	A	A	A	A	A	A	A	A	H	T	A	H	A	A	A	A	A	A	A	A	A	A	T	A	A	A	A	A	A	A	A	A	A	A	A	A
JAX00514928	3	10619325	0	A	T	A	A	A	A	A	T	A	A	T	A	A	A	A	A	A	A	A	A	A	A	A	A	A	A	A	A	A	A	A	H	A	A	A	A	A	A	A	A	A	A	A	H	A	A
JAX00514929	3	10627729	1	G	A	G	G	G	G	G	G	A	G	G	G	G	H	G	G	G	G	G	G	H	G	G	G	G	G	G	G	G	G	G	G	G	G	G	G	G	G	G	G	G	G	G	G	G	H
JAX00104303	3	10628331	1	T	C	T	T	C	T	T	T	T	T	T	T	T	T	T	T	T	T	T	T	T	T	C	T	C	T	C	T	H	T	T	T	T	T	T	T	T	C	C	T	T	T	H	T	H	T
JAX00104304	3	10629713	0	T	C	T	T	C	T	T	T	T	T	T	T	T	T	T	T	T	T	T	T	T	T	C	T	C	T	C	T	H	T	T	T	T	T	T	T	T	C	C	T	T	T	H	T	H	T
JAX00514933	3	10642687	0	G	A	G	G	G	G	G	A	G	G	A	G	G	G	G	G	G	G	G	G	G	G	G	G	G	G	G	G	G	G	G	H	G	G	G	G	G	G	G	G	G	G	G	H	G	G
JAX00514934	3	10642714	0	T	C	C	T	C	T	T	T	T	C	T	T	T	T	T	T	T	C	C	C	H	H	C	H	C	H	C	T	H	T	T	T	C	C	T	T	H	C	C	T	C	T	H	H	H	T
JAX00219255	3	10656069	0	A	G	A	A	A	A	A	G	G	A	G	H	A	G	H	A	A	A	H	A	H	A	A	A	A	A	A	A	A	A	A	H	A	A	A	A	A	A	A	A	A	A	A	H	A	H
JAX00514935	3	10675352	1	C	T	T	C	T	C	C	C	T	C	C	C	C	H	C	C	C	C	H	T	H	H	T	C	T	C	T	C	H	C	C	C	T	C	C	C	C	T	T	C	C	C	H	C	H	H
JAX00514936	3	10675575	1	T	A	A	T	A	T	T	T	T	T	T	T	T	T	T	T	T	T	H	A	T	H	A	T	A	T	A	T	H	T	T	T	A	T	T	T	T	A	A	T	T	T	H	T	H	T
JAX00104306	3	10675915	1	G	A	A	G	A	G	G	G	G	G	G	G	G	G	G	G	G	G	H	A	G	H	A	G	A	G	A	G	H	G	G	G	A	G	G	G	G	A	A	G	G	G	H	G	H	G
JAX00514937	3	10676122	0	T	C	T	T	T	T	T	C	C	C	C	T	T	H	T	T	T	C	H	T	C	T	T	H	T	H	T	T	T	T	T	H	T	C	T	T	H	T	T	T	C	T	T	C	T	H
JAX00514938	3	10678964	1	C	G	C	C	C	C	C	C	C	G	C	C	C	C	C	C	C	G	H	C	H	C	C	H	C	H	C	C	C	C	C	C	C	G	C	C	H	C	C	C	G	C	C	H	C	C
JAX00514941	3	10679219	0	A	G	G	A	G	A	A	A	A	A	A	A	A	A	A	A	A	A	H	G	A	H	G	A	G	A	G	A	H	A	A	A	G	A	A	A	A	G	G	A	A	A	H	A	H	A
JAX00104308	3	10683075	0	G	C	C	G	C	G	G	G	G	C	G	G	G	G	G	G	G	C	C	C	H	H	C	H	C	H	C	G	H	G	G	G	C	C	G	G	H	C	C	G	C	G	H	H	H	G
JAX00514943	3	10683705	0	G	C	G	G	G	G	G	G	C	G	G	G	G	G	G	G	G	G	G	G	H	G	G	G	G	G	G	G	G	G	G	G	G	G	G	G	G	G	G	G	G	G	G	G	G	H
JAX00514944	3	10683847	0	A	T	A	A	A	A	A	A	A	T	H	A	A	A	A	A	A	T	H	A	H	A	A	H	A	H	A	A	A	A	A	A	A	T	A	A	H	A	A	A	T	A	A	T	A	A
JAX00514946	3	10687419	1	C	T	C	C	C	C	C	T	C	C	T	C	C	C	C	C	C	C	C	C	C	C	C	C	C	C	C	C	C	C	C	H	C	C	C	C	C	C	C	C	C	C	C	H	C	C
JAX00104309	3	10699627	0	C	T	T	C	T	C	C	T	T	T	T	C	C	H	C	C	C	T	T	T	T	H	T	H	T	H	T	H	H	C	C	H	T	T	C	C	H	T	T	C	T	C	H	T	H	H
JAX00514950	3	10744591	1	C	T	T	C	T	C	T	T	T	T	T	C	C	H	H	C	T	T	T	T	T	T	T	H	T	H	T	C	T	C	C	H	T	T	H	C	H	T	T	C	T	H	T	T	H	H
JAX00514951	3	10765671	1	A	T	A	A	A	A	A	T	T	A	T	A	A	H	A	A	A	A	A	A	H	A	A	A	A	A	A	A	A	A	A	H	A	A	A	A	A	A	A	A	A	A	A	H	A	H
JAX00104314	3	10766732	0	C	T	T	C	T	C	T	C	C	C	C	C	C	C	H	C	T	C	H	T	C	T	T	C	T	C	T	C	T	C	C	C	T	C	H	C	C	T	T	C	C	H	T	C	H	C
JAX00219259	3	10803494	1	C	T	C	C	C	C	C	T	T	T	T	C	C	H	C	C	C	T	H	C	T	C	C	H	C	H	C	C	C	C	C	H	C	T	C	C	H	C	C	C	T	C	C	T	C	H
JAX00219260	3	10803945	0	C	G	C	C	C	C	C	G	G	C	G	C	C	H	C	C	C	C	C	C	H	C	C	C	C	C	C	C	C	C	C	H	C	C	C	C	C	C	C	C	C	C	C	C	C	H
JAX00104317	3	10816131	1	C	T	C	C	C	C	C	T	C	C	T	C	C	C	C	C	C	C	C	C	C	C	C	C	C	C	C	C	C	C	C	H	C	C	C	C	C	C	C	C	C	C	C	H	C	C
JAX00514958	3	10816387	0	G	A	G	G	G	G	G	A	G	G	A	G	G	G	G	G	G	G	G	G	G	G	G	G	G	G	G	G	G	G	G	H	G	G	G	G	G	G	G	G	G	G	G	H	G	G
JAX00104318	3	10821286	1	A	T	A	A	A	A	A	T	T	A	T	A	A	H	A	A	A	A	A	A	H	A	A	A	A	A	A	A	A	A	A	H	A	A	A	A	A	A	A	A	A	A	A	H	A	H
JAX00104319	3	10821318	1	G	T	G	G	G	G	G	T	T	G	T	G	G	H	G	G	G	G	G	G	H	G	G	G	G	G	G	G	G	G	G	H	G	G	G	G	G	G	G	G	G	G	G	H	G	H
JAX00514959	3	10840814	1	A	T	A	A	A	A	A	A	A	T	A	A	A	A	A	A	A	T	H	A	H	A	A	H	A	H	A	A	A	A	A	A	A	T	A	A	H	A	A	A	T	A	A	H	A	A
JAX00514961	3	10846290	0	G	A	G	G	G	G	G	A	G	G	A	G	G	G	G	G	G	G	G	G	G	G	G	G	G	G	G	G	G	G	G	H	G	G	G	G	G	G	G	G	G	G	G	H	G	G
JAX00514962	3	10846895	0	A	G	A	A	A	A	A	G	G	G	G	A	A	H	A	A	A	G	H	A	G	A	A	H	A	H	A	A	A	A	A	H	A	G	A	A	H	A	A	A	G	A	A	G	A	H
JAX00514965	3	10870179	0	A	C	A	A	A	A	A	C	C	C	C	A	A	H	A	A	A	C	H	A	C	A	A	H	A	H	A	A	A	A	A	H	A	C	A	A	H	A	A	A	C	A	A	C	A	H
JAX00514966	3	10870863	1	A	G	A	A	A	A	A	G	G	G	G	A	A	H	A	A	A	G	H	A	G	A	A	H	A	H	A	A	A	A	A	H	A	G	A	A	H	A	A	A	G	A	A	G	A	H
JAX00514967	3	10879757	0	G	T	G	G	G	G	G	T	T	G	G	G	G	G	G	G	G	G	G	G	G	G	G	G	G	G	G	G	G	G	G	G	G	G	G	G	G	G	G	G	G	G	G	G	G	G
JAX00104325	3	10900738	1	A	G	A	A	A	A	A	G	G	A	G	A	A	H	A	A	A	A	A	A	H	A	A	A	A	A	A	A	A	A	A	H	A	A	A	A	A	A	A	A	A	A	A	H	A	H
JAX00104326	3	10938356	1	G	A	G	G	G	G	G	G	A	G	G	G	G	H	G	G	G	G	G	G	H	G	G	G	G	G	G	G	G	G	G	G	G	G	G	G	G	G	G	G	G	G	G	G	G	H
JAX00104327	3	10938448	1	A	G	A	A	A	A	A	G	G	A	G	A	A	H	A	A	A	A	A	A	H	A	A	A	A	A	A	A	A	A	A	H	A	A	A	A	A	A	A	A	A	A	A	H	A	H
JAX00104328	3	10938473	1	T	G	T	T	T	T	T	G	G	T	G	T	T	H	T	T	T	T	T	T	H	T	T	T	T	T	T	T	T	T	T	H	T	T	T	T	T	T	T	T	T	T	T	H	T	H
JAX00514970	3	10938762	0	T	C	T	T	T	T	T	C	T	C	C	T	T	T	T	T	T	C	H	T	H	T	T	H	T	H	T	T	T	T	T	H	T	C	T	T	H	T	T	T	C	T	T	C	T	T
JAX00514971	3	10941623	0	T	C	T	T	T	T	T	T	T	C	T	T	T	T	T	T	T	C	H	T	H	T	T	T	T	H	T	T	T	T	T	T	T	C	T	T	H	T	T	T	C	T	T	T	T	T
JAX00514973	3	10944169	1	C	T	C	C	C	C	C	T	C	C	T	C	C	C	C	C	C	C	C	C	C	C	C	C	C	C	C	C	C	C	C	H	C	C	C	C	C	C	C	C	C	C	C	H	C	C
JAX00514975	3	10980777	0	T	C	T	T	T	T	T	C	C	T	C	T	T	H	T	T	T	T	T	T	H	T	T	T	T	T	T	T	T	T	T	H	T	T	T	T	T	T	T	T	T	T	T	H	T	H
JAX00514977	3	10998337	1	C	T	C	C	C	C	C	C	T	C	C	C	C	H	C	C	C	C	C	C	H	C	C	C	C	C	C	C	C	C	C	C	C	C	C	C	C	C	C	C	C	C	C	C	C	H
JAX00104331	3	10998428	1	G	C	G	G	C	G	C	G	G	C	G	G	G	G	H	G	C	C	H	G	H	G	C	H	C	H	C	G	C	G	G	G	G	C	H	G	H	C	C	G	C	H	C	H	H	G
JAX00219265	3	11018379	0	A	G	A	A	A	A	A	A	G	A	A	A	A	H	A	A	A	A	A	A	H	A	A	A	A	A	A	A	A	A	A	A	A	A	A	A	A	A	A	A	A	A	A	A	A	H
JAX00514980	3	11020104	1	A	G	A	A	A	A	A	G	G	A	G	A	A	H	A	A	A	A	A	A	H	A	A	A	A	A	A	A	A	A	A	H	A	A	A	A	A	A	A	A	A	A	A	H	A	H
JAX00104333	3	11020639	0	A	G	G	A	G	A	G	G	G	G	G	A	A	H	H	A	G	G	G	G	G	H	G	H	G	H	G	A	G	A	A	H	G	G	H	A	H	G	G	A	G	H	G	G	H	H
JAX00514981	3	11022436	1	A	G	A	A	A	A	A	G	A	A	G	A	A	A	A	A	A	A	A	A	A	A	A	A	A	A	A	A	A	A	A	H	A	A	A	A	A	A	A	A	A	A	A	H	A	A
JAX00104336	3	11057045	0	G	A	G	G	G	G	G	A	G	G	A	G	G	G	G	G	G	G	G	G	G	G	G	G	G	G	G	G	G	G	G	H	G	G	G	G	G	G	G	G	G	G	G	H	G	G
JAX00514985	3	11057613	0	A	G	A	A	A	A	A	G	G	A	G	A	A	H	A	A	A	A	A	A	H	A	A	A	A	A	A	A	A	A	A	H	A	A	A	A	A	A	A	A	A	A	A	H	A	H
JAX00104339	3	11102785	0	G	A	A	G	A	G	A	A	A	A	A	G	G	H	H	G	A	A	A	A	A	H	A	H	A	H	A	G	A	G	G	H	A	A	H	G	H	A	A	G	A	H	A	A	H	H
JAX00514987	3	11117764	1	T	G	T	T	T	T	T	G	G	T	G	T	T	H	T	T	T	T	T	T	H	T	T	T	T	T	T	T	T	T	T	H	T	T	T	T	T	T	T	T	T	T	T	H	T	H
JAX00104340	3	11117799	0	T	A	A	T	A	T	A	A	A	A	A	T	T	H	H	T	A	A	A	A	A	H	A	H	A	H	A	T	A	T	T	A	A	A	H	T	H	A	A	T	A	H	A	A	H	H
JAX00104342	3	11138184	1	A	G	A	A	A	A	A	G	G	A	G	A	A	H	A	A	A	A	A	A	H	A	A	A	A	A	A	A	A	A	A	H	A	A	A	A	A	A	A	A	A	A	A	H	A	H
JAX00219269	3	11142555	0	A	G	A	A	A	A	A	A	G	A	A	A	A	H	A	A	A	A	A	A	H	A	A	A	A	A	A	A	A	A	A	A	A	A	A	A	A	A	A	A	A	A	A	A	A	H
JAX00104343	3	11149518	0	G	A	A	G	A	G	G	G	G	G	G	G	G	G	G	G	G	G	H	A	G	H	A	G	A	G	A	G	H	G	G	G	A	G	G	G	G	A	A	G	G	G	H	G	H	G
JAX00514992	3	11154640	0	G	A	G	G	G	G	A	G	G	A	G	G	G	G	H	G	A	A	H	G	H	G	G	H	G	H	G	G	H	G	G	G	G	A	H	G	H	G	G	G	A	H	H	H	G	G
JAX00514993	3	11154936	0	C	T	C	C	C	C	C	C	T	C	C	C	C	C	C	C	C	C	C	C	C	C	C	C	C	C	C	C	C	C	C	C	C	C	C	C	C	C	C	C	C	C	C	C	C	C
JAX00514997	3	11182350	0	C	T	C	C	C	C	C	C	T	C	C	C	C	T	C	C	C	C	C	C	T	C	C	C	C	C	C	C	C	C	C	C	C	C	C	C	C	C	C	C	C	C	C	C	C	T
JAX00104344	3	11182435	1	A	G	A	A	G	A	A	A	A	A	A	A	A	A	A	A	A	A	A	A	A	A	G	A	G	A	G	A	H	A	A	A	A	A	A	A	A	G	G	A	A	A	H	A	H	A
JAX00104345	3	11182690	0	T	C	T	T	C	T	T	T	T	T	T	T	T	T	T	T	T	T	T	T	T	T	C	T	C	T	C	T	H	T	T	T	T	T	T	T	T	C	C	T	T	T	H	T	H	T
JAX00515001	3	11213919	0	G	A	G	G	G	G	G	A	A	G	A	G	G	H	G	G	G	G	G	G	H	G	G	G	G	G	G	G	G	G	G	H	G	G	G	G	G	G	G	G	G	G	G	H	G	H
JAX00515002	3	11222489	0	A	T	A	A	A	A	A	T	T	A	T	A	A	A	A	A	A	A	A	A	A	A	A	A	A	A	A	A	A	A	A	A	A	A	A	A	A	A	A	A	A	A	A	A	A	A
JAX00515004	3	11224343	0	T	C	T	T	T	T	T	C	C	T	C	T	T	H	T	T	T	T	T	T	T	T	T	T	T	T	T	T	T	T	T	H	T	T	T	T	T	T	T	T	T	T	T	H	T	H
JAX00104350	3	11259013	1	T	C	C	T	C	T	T	C	C	C	C	T	T	H	T	T	T	C	C	C	C	H	C	H	C	H	C	T	H	T	T	H	C	C	T	T	H	C	C	T	C	T	H	C	H	H
JAX00104352	3	11263689	0	A	G	G	A	G	A	A	G	G	G	G	A	A	H	A	A	A	G	G	G	G	H	G	H	G	H	G	A	H	A	A	H	G	G	A	A	H	G	G	A	G	A	H	G	H	H
JAX00219271	3	11266377	1	C	T	C	C	C	C	C	T	T	C	T	C	C	H	C	C	C	C	C	C	H	C	C	C	C	C	C	C	C	C	C	H	C	C	C	C	C	C	C	C	C	C	C	H	C	H
JAX00219272	3	11271630	1	A	G	A	A	A	A	A	G	G	A	G	A	A	H	A	A	A	A	A	A	H	A	A	A	A	A	A	A	A	A	A	H	A	A	A	A	A	A	A	A	A	A	A	H	A	H
JAX00515012	3	11283168	1	A	G	G	A	G	A	A	A	A	G	A	A	A	A	A	A	A	G	G	G	H	H	G	H	G	H	G	A	H	A	A	A	G	G	A	A	H	G	G	A	G	A	H	H	H	A
JAX00515013	3	11283292	0	A	C	C	A	C	A	A	A	A	C	A	A	A	A	A	A	A	C	C	C	H	H	C	H	C	H	C	A	H	A	A	A	C	C	A	A	H	C	C	A	C	A	H	H	H	A
JAX00189117	3	11297801	1	T	G	G	T	G	T	T	G	G	G	G	T	T	H	T	T	T	G	G	G	G	H	G	H	G	H	G	T	H	T	T	H	G	G	T	T	H	G	G	T	G	T	H	G	H	H
JAX00219273	3	11303761	1	G	T	G	G	G	G	G	T	T	G	T	G	G	H	G	G	G	G	G	G	H	G	G	G	G	G	G	G	G	G	G	H	G	G	G	G	G	G	G	G	G	G	G	H	G	H
JAX00219274	3	11303813	1	C	G	C	C	C	C	C	C	G	C	C	C	C	H	C	C	C	C	C	C	H	C	C	C	C	C	C	C	C	C	C	C	C	C	C	C	C	C	C	C	C	C	C	C	C	H
JAX00219275	3	11304579	1	A	G	A	A	A	A	A	G	G	A	G	A	A	H	A	A	A	A	A	A	H	A	A	A	A	A	A	A	A	A	A	H	A	A	A	A	A	A	A	A	A	A	A	H	A	H
JAX00104354	3	11305004	1	G	A	A	G	A	G	G	G	G	A	G	G	G	G	G	G	G	A	A	A	H	H	A	H	A	H	A	G	H	G	G	G	A	A	G	G	H	A	A	G	A	G	H	H	H	G
JAX00104356	3	11337752	1	A	T	A	A	A	A	A	T	T	A	T	A	A	H	A	A	A	A	A	A	H	A	A	A	A	A	A	A	A	A	A	H	A	A	A	A	A	A	A	A	A	A	A	H	A	H
JAX00104357	3	11339445	0	T	C	C	T	C	T	T	C	C	C	C	T	T	H	T	T	T	C	C	C	C	H	C	H	C	H	C	T	H	T	T	H	C	C	T	T	H	C	C	T	C	T	H	C	H	H
JAX00104362	3	11406653	0	T	C	C	T	C	T	T	C	C	C	C	T	T	H	T	T	T	C	C	C	C	H	C	H	C	H	C	T	H	T	T	H	C	C	T	T	H	C	C	T	C	T	H	C	H	H
JAX00515028	3	11406715	0	T	C	T	T	T	T	T	C	T	T	C	T	T	T	T	T	T	T	T	T	T	T	T	T	T	T	T	T	T	T	T	H	T	T	T	T	T	T	T	T	T	T	T	C	T	T
JAX00515030	3	11438303	1	C	T	C	C	C	C	C	C	T	C	C	C	C	H	C	C	C	C	C	C	H	C	C	C	C	C	C	C	C	C	C	C	C	C	C	C	C	C	C	C	C	C	C	C	C	H
JAX00515031	3	11442127	0	C	A	A	C	A	C	C	A	A	A	A	C	C	H	C	C	C	A	A	A	A	H	A	H	A	H	A	C	H	C	C	H	A	A	C	C	H	A	A	C	A	C	H	A	H	H
JAX00515033	3	11458467	0	G	C	G	G	G	G	G	C	C	G	H	G	G	H	G	G	G	G	G	G	H	G	G	G	G	G	G	G	G	G	G	H	G	G	G	G	G	G	G	G	G	G	G	H	G	H
JAX00104366	3	11475135	1	G	T	T	G	T	G	G	G	G	T	G	G	G	G	G	G	G	T	T	T	H	H	T	H	T	H	T	G	H	G	G	G	T	T	G	G	H	T	T	G	T	G	H	H	H	G
JAX00104367	3	11479345	1	G	C	C	G	C	G	G	C	C	C	C	G	G	H	G	G	G	C	C	C	C	H	C	H	C	H	C	G	H	G	G	H	C	C	G	G	H	C	C	G	C	G	H	C	H	H
JAX00515036	3	11483311	0	G	T	G	G	G	G	G	T	G	G	T	G	G	G	G	G	G	G	G	G	G	G	G	G	G	G	G	G	G	G	G	H	G	G	G	G	G	G	G	G	G	G	G	H	G	G
JAX00515037	3	11483367	0	T	A	A	T	A	T	T	T	T	A	T	T	T	T	T	T	T	A	A	A	H	H	A	H	A	H	A	T	H	T	T	T	A	A	T	T	H	A	A	T	A	T	H	H	H	T
JAX00104368	3	11484144	1	T	C	C	T	C	T	T	C	C	C	C	T	T	H	T	T	T	C	C	C	C	H	C	H	C	H	C	T	H	T	T	H	C	C	T	T	H	C	C	T	C	T	H	C	H	H
JAX00104369	3	11491774	0	T	G	G	T	G	T	T	G	G	G	G	T	H	G	T	G	T	G	G	G	G	G	G	G	G	G	G	T	G	T	G	G	G	G	T	T	G	G	G	T	G	G	G	G	G	G
JAX00104372	3	11525203	0	C	A	C	C	C	C	C	A	A	C	A	C	C	H	C	C	C	C	C	C	H	C	C	C	C	C	C	C	C	C	C	H	C	C	C	C	C	C	C	C	C	C	C	H	C	H
JAX00219278	3	11538321	1	A	T	A	A	A	A	A	T	T	A	T	A	A	H	A	A	A	A	A	A	H	A	A	A	A	A	A	A	A	A	A	H	A	A	A	A	A	A	A	A	A	A	A	H	A	H
JAX00104373	3	11544912	0	C	A	A	C	A	C	C	C	C	A	C	C	C	C	C	C	C	A	A	A	H	H	A	H	A	H	A	C	H	C	C	C	A	A	C	C	H	A	A	C	A	C	H	H	H	C
JAX00515040	3	11546438	1	A	C	A	A	A	A	A	C	C	A	C	A	A	H	A	A	A	A	A	A	H	A	A	A	A	A	A	A	A	A	A	H	A	A	A	A	A	A	A	A	A	A	A	H	A	H
JAX00219280	3	11561709	0	G	A	G	G	G	G	G	A	A	G	H	G	G	H	G	G	G	G	G	G	H	G	G	G	G	G	G	G	G	G	G	H	G	G	G	G	G	G	G	G	G	G	G	H	G	H
JAX00104375	3	11590772	1	C	T	T	C	T	C	C	C	C	T	H	C	C	C	C	C	C	T	T	T	H	H	T	H	T	H	T	C	H	C	C	C	T	T	C	C	H	T	T	C	T	C	H	H	H	C
JAX00515052	3	11623483	0	C	A	C	C	C	C	C	A	C	C	H	C	C	C	C	C	C	C	C	C	C	C	C	C	C	C	C	C	C	C	C	H	C	C	C	C	C	C	C	C	C	C	C	H	C	C
JAX00104382	3	11654231	0	A	C	C	A	C	A	A	C	A	C	C	A	A	A	A	A	A	C	C	C	H	H	C	H	C	H	C	A	H	A	A	H	C	C	A	A	H	C	C	A	C	A	H	C	H	A
JAX00515060	3	11677948	1	G	T	G	G	G	G	G	T	G	G	H	G	G	G	G	G	G	G	G	G	G	G	G	G	G	G	G	G	G	G	G	H	G	G	G	G	G	G	G	G	G	G	G	H	G	G
JAX00515061	3	11681887	1	C	G	C	C	C	C	C	G	C	C	H	C	C	C	C	C	C	C	C	C	C	C	C	C	C	C	C	C	C	C	C	H	C	C	C	C	C	C	C	C	C	C	C	H	C	C
JAX00104384	3	11685499	1	A	G	G	A	G	A	A	A	A	G	H	A	A	A	A	A	A	G	G	G	H	H	G	H	G	H	G	A	H	A	A	A	G	G	A	A	H	G	G	A	G	A	H	H	H	A
JAX00515064	3	11701718	1	G	C	G	G	G	G	G	G	C	G	G	G	G	H	G	G	G	G	G	G	H	G	G	G	G	G	G	G	G	G	G	G	G	G	G	G	G	G	G	G	G	G	G	G	G	H
JAX00515066	3	11723552	0	C	G	C	C	C	C	C	G	G	C	H	C	C	H	C	C	C	C	C	C	H	C	C	C	C	C	C	C	C	C	C	H	C	C	C	C	C	C	C	C	C	C	C	H	C	H
JAX00515067	3	11723616	1	T	G	T	T	T	T	T	G	G	T	H	T	T	H	T	T	T	T	T	T	H	T	T	T	T	T	T	T	T	T	T	H	T	T	T	T	T	T	T	T	T	T	T	H	T	H
JAX00515068	3	11734318	0	G	A	G	G	G	G	G	A	G	G	A	G	G	G	G	G	G	G	G	G	G	G	G	G	G	G	G	G	G	G	G	H	G	G	G	G	G	G	G	G	G	G	G	H	G	G
JAX00515069	3	11742361	1	A	T	T	A	T	A	A	A	A	T	A	A	A	A	A	A	A	T	T	T	H	H	T	H	T	H	T	A	H	A	A	A	T	T	A	A	H	T	T	A	T	A	H	H	H	A
JAX00104388	3	11742978	0	C	T	T	C	T	C	C	C	C	T	C	C	C	C	C	C	C	T	T	T	H	H	T	H	T	H	T	C	H	C	C	C	T	T	C	C	H	T	T	C	T	C	H	H	H	C
JAX00104389	3	11767586	0	G	A	A	G	A	G	G	G	G	A	G	G	G	G	G	G	G	A	A	A	A	H	A	H	A	H	A	G	H	G	G	G	A	A	G	G	H	A	A	G	A	G	H	H	H	G
JAX00515072	3	11770289	1	C	A	C	C	C	C	C	A	A	C	A	C	C	H	C	C	C	C	C	C	H	C	C	C	C	C	C	C	C	C	C	H	C	C	C	C	C	C	C	C	C	C	C	H	C	H
JAX00515073	3	11770326	1	G	T	G	G	G	G	G	T	T	G	T	G	G	H	G	G	G	G	G	G	H	G	G	G	G	G	G	G	G	G	G	H	G	G	G	G	G	G	G	G	G	G	G	H	G	H
JAX00515079	3	11783894	1	A	C	A	A	A	A	A	C	C	A	C	A	A	H	A	A	A	A	A	A	H	A	A	A	A	A	A	A	A	A	A	H	A	A	A	A	A	A	A	A	A	A	A	H	A	H
JAX00219282	3	11793582	1	A	T	A	A	A	A	A	T	T	A	T	A	A	H	A	A	A	A	A	A	H	A	A	A	A	A	A	A	A	A	A	H	A	A	A	A	A	A	A	A	A	A	A	H	A	H
JAX00104390	3	11798366	0	T	G	G	T	G	T	T	T	T	G	T	T	T	T	T	T	T	G	G	G	H	H	G	H	G	H	G	T	H	T	T	T	G	G	T	T	H	G	G	T	G	T	H	H	H	T
JAX00219284	3	11802066	0	C	A	C	C	C	C	C	A	A	C	A	C	C	H	C	C	C	C	C	C	H	C	C	C	C	C	C	C	C	C	C	H	C	C	C	C	C	C	C	C	C	C	C	H	C	H
JAX00515081	3	11805720	0	A	T	T	A	T	A	A	T	T	T	T	A	A	H	A	A	A	T	T	T	T	H	T	H	T	H	T	A	H	A	A	H	T	T	A	A	H	T	T	A	T	A	H	T	H	H
JAX00515083	3	11806766	0	C	T	T	C	T	C	C	C	C	T	C	C	C	C	C	C	C	T	T	T	H	H	T	H	T	H	T	C	H	C	C	C	T	T	C	C	H	T	T	C	T	C	H	H	H	C
JAX00104392	3	11806826	0	C	T	T	C	T	C	C	C	C	T	C	C	C	C	C	C	C	T	T	T	H	H	T	H	T	H	T	C	H	C	C	C	T	T	C	C	H	T	T	C	T	C	H	H	H	C
JAX00515085	3	11825391	0	G	T	G	G	G	G	G	T	T	G	T	G	G	H	G	G	G	G	G	G	H	G	G	G	G	G	G	G	G	G	G	H	G	G	G	G	G	G	G	G	G	G	G	H	G	H
JAX00515087	3	11871295	0	T	C	C	T	C	T	T	T	T	C	T	T	T	T	T	T	T	C	C	C	C	T	C	H	C	T	C	T	H	T	T	T	C	C	T	T	H	C	C	T	C	T	H	H	H	T
JAX00104397	3	11875719	0	G	A	A	G	A	G	G	G	G	A	G	G	G	G	G	G	G	A	A	A	H	H	A	A	A	H	A	G	H	G	G	G	A	A	G	G	H	A	A	G	A	G	H	H	H	G
JAX00515088	3	11875891	0	C	T	C	C	C	C	C	T	T	C	T	C	C	H	C	C	C	C	C	C	H	C	C	C	C	C	C	C	C	C	C	H	C	C	C	C	C	C	C	C	C	C	C	H	C	H
JAX00104398	3	11880578	1	C	A	A	C	A	C	C	C	C	A	C	C	C	C	C	C	C	A	A	A	H	H	A	H	A	H	A	C	H	C	C	C	A	A	C	C	H	A	A	C	A	C	H	H	H	C
JAX00515091	3	11880622	0	A	C	A	A	A	A	A	C	C	A	C	A	A	H	A	A	A	A	A	A	H	A	A	A	A	A	A	A	A	A	A	H	A	A	A	A	A	A	A	A	A	A	A	C	A	H
JAX00515092	3	11880714	0	C	T	T	C	T	C	C	T	T	T	T	C	C	H	C	C	C	T	T	T	T	H	T	H	T	H	T	C	H	C	C	H	T	T	C	C	H	T	T	C	T	C	H	T	H	H
JAX00104399	3	11882736	1	A	T	A	A	T	A	A	A	A	A	A	A	A	A	A	A	A	A	A	A	A	A	T	A	T	A	T	A	H	A	A	A	A	A	A	A	A	T	T	A	A	A	H	A	H	A
JAX00104400	3	11894233	1	T	C	C	T	C	T	T	C	C	C	C	T	T	H	T	T	T	C	C	C	C	H	C	H	C	H	C	T	H	T	T	H	C	C	T	T	H	C	C	T	C	T	H	C	H	H
JAX00515093	3	11915677	1	G	A	G	G	G	G	G	A	A	G	A	G	G	H	G	G	G	G	G	G	H	G	G	G	G	G	G	G	G	G	G	H	G	G	G	G	G	G	G	G	G	G	G	H	G	H
JAX00515098	3	11973676	1	T	C	T	T	T	T	T	T	C	T	T	T	T	H	T	T	T	T	T	T	H	T	T	T	T	T	T	T	T	T	T	T	T	T	T	T	T	T	T	T	T	T	T	T	T	H
JAX00219286	3	11973958	1	A	G	A	A	A	A	A	G	G	A	G	A	A	H	A	A	A	A	A	A	H	A	A	A	A	A	A	A	A	A	A	H	A	A	A	A	A	A	A	A	A	A	A	H	A	H
JAX00104404	3	11977594	1	T	C	C	T	C	T	T	C	C	C	C	T	T	H	T	T	T	C	C	C	C	H	C	H	C	H	C	T	H	T	T	H	C	C	T	T	H	C	C	T	C	T	H	C	H	H
JAX00104405	3	11977817	0	T	G	G	T	G	T	T	G	G	G	G	T	T	H	T	T	T	G	G	G	G	H	G	H	G	H	G	T	H	T	T	H	G	G	T	T	H	G	G	T	G	T	H	G	H	H
JAX00515101	3	11977926	0	A	T	T	A	T	A	A	T	T	T	T	A	A	H	A	H	A	T	T	T	T	H	T	H	T	H	T	A	H	A	A	H	T	T	A	A	H	T	T	A	T	A	H	T	H	H
JAX00515102	3	11977978	1	A	T	A	A	A	A	A	T	T	A	T	A	A	H	A	A	A	A	A	A	H	A	A	A	A	A	A	A	A	A	A	H	A	A	A	A	A	A	A	A	A	A	A	H	A	H
JAX00104407	3	12000686	1	G	A	A	G	A	G	G	G	G	A	G	G	G	G	G	G	G	A	A	A	H	H	A	H	A	H	A	G	H	G	G	G	A	A	G	G	H	A	A	G	A	G	H	H	H	G
JAX00104408	3	12000818	0	T	C	C	T	C	T	T	C	C	C	C	T	T	H	T	T	T	C	C	C	C	H	C	H	C	H	C	T	T	T	T	H	C	C	T	T	H	C	C	T	C	T	H	C	H	H
JAX00219289	3	12002584	0	G	A	G	G	G	G	G	A	A	G	A	G	G	H	G	G	G	G	G	G	H	G	G	G	G	G	G	G	G	G	G	G	G	G	G	G	G	G	G	G	G	G	G	H	G	H
JAX00104409	3	12023661	0	C	A	A	C	A	C	C	A	A	A	A	C	C	H	H	C	C	A	A	A	A	H	A	H	A	H	A	C	H	C	C	H	A	A	C	C	H	A	A	C	A	C	H	A	H	H
JAX00515105	3	12023718	1	C	T	C	C	C	C	C	C	T	C	C	C	C	H	C	C	C	C	C	C	H	C	C	C	C	C	C	C	C	C	C	C	C	C	C	C	C	C	C	C	C	C	C	C	C	H
JAX00515106	3	12023839	1	A	G	G	A	G	A	A	A	A	G	A	A	A	A	A	A	A	G	G	G	H	H	G	H	G	H	G	A	H	A	A	A	G	G	A	A	H	G	G	A	G	A	H	H	H	A
JAX00515107	3	12025210	0	C	T	T	C	T	C	C	C	C	T	C	C	C	C	C	C	C	T	T	T	H	H	T	H	T	H	T	C	H	C	C	C	T	T	C	C	H	T	T	C	T	C	H	H	H	C
JAX00515108	3	12025605	1	C	T	C	C	C	C	C	T	T	C	T	C	C	H	C	C	C	C	C	C	H	C	C	C	C	C	C	C	C	C	C	H	C	C	C	C	C	C	C	C	C	C	C	H	C	H
JAX00104411	3	12053212	1	C	A	A	C	A	C	C	A	A	A	A	C	C	H	C	C	C	A	A	A	A	H	A	H	A	H	A	C	H	C	C	H	A	A	C	C	H	A	A	C	A	C	H	A	H	H
JAX00515109	3	12058889	0	C	T	C	C	C	C	C	T	C	C	T	C	C	C	C	C	C	C	C	C	C	C	C	C	C	C	C	C	C	C	C	H	C	C	C	C	C	C	C	C	C	C	C	H	C	C
JAX00515110	3	12060620	1	T	C	C	T	C	T	T	T	C	C	T	T	T	H	T	T	T	C	C	C	C	H	C	H	C	H	C	T	H	T	T	T	C	C	T	T	H	C	C	T	C	T	H	H	H	H
JAX00515111	3	12060760	0	T	G	T	T	T	T	T	T	G	T	T	T	T	H	T	T	T	T	T	T	H	T	T	T	T	T	T	T	T	T	T	T	T	T	T	T	T	T	T	T	T	T	T	T	T	H
JAX00515112	3	12061361	0	A	T	T	A	T	A	A	A	T	T	A	A	A	H	A	A	A	T	T	T	T	H	T	H	T	H	T	A	H	A	A	A	T	T	A	A	H	T	T	A	T	A	H	H	H	H
JAX00515113	3	12064283	0	G	T	T	G	T	G	G	G	T	T	G	G	G	H	G	G	G	T	T	T	T	H	T	H	T	H	T	G	H	G	G	G	T	T	G	G	H	T	T	G	T	G	H	H	H	H
JAX00104412	3	12067394	1	T	C	C	T	C	T	T	C	C	C	C	T	T	H	T	T	T	C	C	C	C	H	C	H	C	H	C	T	H	T	T	H	C	C	T	T	H	C	C	T	C	T	H	C	H	H
JAX00515116	3	12077473	1	A	C	A	A	A	A	A	C	A	A	C	A	A	A	A	A	A	A	A	A	A	A	A	A	A	A	A	A	A	A	A	H	A	A	A	A	A	A	A	A	A	A	A	H	A	A
JAX00104413	3	12082728	0	A	C	C	A	C	A	A	C	C	C	C	A	A	A	A	A	A	C	C	C	C	H	C	H	C	H	C	A	H	A	A	H	C	C	A	A	H	C	C	A	C	A	H	C	H	A
JAX00104414	3	12083498	1	C	G	G	C	G	C	C	G	G	G	G	C	C	H	C	C	C	G	G	G	G	H	G	H	G	H	G	C	H	C	C	H	G	G	C	C	H	G	G	C	G	C	H	G	H	H
JAX00515122	3	12116440	1	G	A	G	G	G	G	G	A	G	G	A	G	G	G	G	G	G	G	G	G	G	G	G	G	G	G	G	G	G	G	G	H	G	G	G	G	G	G	G	G	G	G	G	H	G	G
JAX00515126	3	12124414	0	A	G	A	A	A	A	A	G	A	A	G	A	A	A	A	A	A	A	A	A	A	A	A	A	A	A	A	A	A	A	A	H	A	A	A	A	A	A	A	A	A	A	A	H	A	A
JAX00104416	3	12134633	1	T	C	T	T	T	T	T	C	T	T	C	T	T	T	T	T	T	T	T	T	T	T	T	T	T	T	T	T	T	T	T	H	T	T	T	T	T	T	T	T	T	T	T	H	T	T
JAX00219290	3	12155225	0	C	T	C	C	C	C	C	T	C	C	H	C	C	C	C	C	C	C	C	C	C	C	C	C	C	C	C	C	C	C	C	H	C	C	C	C	C	C	C	C	C	C	C	H	C	C
JAX00219291	3	12155287	0	A	C	A	A	A	A	A	C	A	A	C	A	A	A	A	A	A	A	A	A	A	A	A	A	A	A	A	A	A	A	A	H	A	A	A	A	A	A	A	A	A	A	A	H	A	A
JAX00515130	3	12162655	0	C	T	C	C	C	C	T	C	C	C	C	C	C	C	H	C	T	C	C	C	C	C	C	C	C	C	C	C	H	C	C	C	C	C	H	C	C	C	C	C	C	H	H	C	C	C
JAX00515132	3	12166483	1	G	A	G	G	G	G	A	G	G	G	G	G	G	G	H	G	A	G	G	G	G	G	G	G	G	G	G	G	H	G	G	G	G	G	H	G	G	G	G	G	G	H	H	G	G	G
JAX00104419	3	12166732	0	C	T	C	C	C	C	T	C	C	C	C	C	C	C	H	C	T	C	C	C	C	C	C	C	C	C	C	C	H	C	C	C	C	C	H	C	C	C	C	C	C	H	H	C	C	C
JAX00104421	3	12180015	0	T	G	T	T	T	T	G	G	G	T	G	T	T	H	H	T	G	T	H	T	H	T	T	T	T	T	T	T	H	T	T	H	T	T	T	T	T	T	T	T	T	H	H	H	T	H
JAX00515134	3	12193574	1	C	A	C	C	C	C	A	A	A	C	A	C	C	H	H	C	A	C	C	C	H	C	C	C	C	C	C	C	H	C	C	H	C	C	H	C	C	C	C	C	C	H	H	H	C	H
JAX00515135	3	12197011	0	C	T	C	C	C	C	C	T	C	C	T	C	C	C	C	C	C	C	C	C	C	C	C	C	C	C	C	C	C	C	C	H	C	C	C	C	C	C	C	C	C	C	C	H	C	C
JAX00515137	3	12201348	1	C	T	C	C	C	C	C	T	C	C	T	C	C	C	C	C	C	C	C	C	C	C	C	C	C	C	C	C	C	C	C	H	C	C	C	C	C	C	C	C	C	C	C	H	C	C
JAX00515138	3	12201590	1	T	A	T	T	T	T	T	A	T	T	A	T	T	T	T	T	T	T	T	T	T	T	T	T	T	T	T	T	T	T	T	H	T	T	T	T	T	T	T	T	T	T	T	H	T	T
JAX00515139	3	12202194	0	C	T	C	C	C	C	T	C	C	C	C	C	C	C	H	C	T	C	C	C	C	C	C	C	C	C	C	C	H	C	C	C	C	C	H	C	C	C	C	C	C	H	H	C	C	C
JAX00515140	3	12211703	0	T	C	T	T	T	T	C	C	C	T	C	T	T	H	H	T	C	T	T	T	H	T	T	T	T	T	T	T	H	T	T	H	T	T	H	T	T	T	T	T	T	H	H	H	T	H
JAX00515142	3	12219557	0	A	T	A	A	A	A	A	T	A	A	T	A	A	A	A	A	A	A	A	A	A	A	A	A	A	A	A	A	A	A	A	H	A	A	A	A	A	A	A	A	A	A	A	H	A	A
JAX00104424	3	12220719	1	G	C	G	G	G	G	C	G	G	G	G	G	G	G	H	G	C	G	G	G	G	G	G	G	G	G	G	G	H	G	G	G	G	G	H	G	G	G	G	G	G	H	H	G	G	G
JAX00515144	3	12245132	1	T	A	T	T	T	T	T	A	A	T	A	T	T	H	T	T	T	T	T	T	H	T	T	T	T	T	T	T	T	T	T	H	T	T	T	T	T	T	T	T	T	T	T	H	T	H
JAX00515146	3	12245443	0	T	C	C	T	C	T	C	C	C	C	C	T	T	H	H	T	C	C	C	C	C	H	C	H	C	H	C	T	C	T	T	H	C	C	H	T	H	C	C	T	C	H	C	C	H	H
JAX00515147	3	12245675	0	G	A	G	G	G	G	G	G	A	G	G	G	G	H	G	G	G	G	G	G	H	G	G	G	G	G	G	G	G	G	G	G	G	G	G	G	G	G	G	G	G	G	G	G	G	H
JAX00515148	3	12267172	0	C	A	C	C	C	C	C	A	C	C	A	C	C	C	C	C	C	C	C	C	C	C	C	C	C	C	C	C	C	C	C	H	C	C	C	C	C	C	C	C	C	C	C	H	C	C
JAX00515149	3	12267246	1	T	C	C	T	C	T	C	C	C	C	C	T	T	H	H	T	C	C	C	C	C	H	C	H	C	H	C	T	C	T	T	H	C	C	H	T	H	C	C	T	C	H	C	C	H	H
JAX00515151	3	12270511	0	C	G	C	C	C	C	C	G	C	C	H	C	C	C	C	C	C	C	C	C	C	C	C	C	C	C	C	C	C	C	C	H	C	C	C	C	C	C	C	C	C	C	C	H	C	C
JAX00104425	3	12270761	0	A	G	A	A	A	A	G	A	A	A	A	A	A	A	H	A	G	A	A	A	A	A	A	A	A	A	A	A	H	A	A	A	A	A	G	A	A	A	A	A	A	G	G	A	A	A
JAX00104427	3	12277020	0	A	G	G	A	G	A	A	A	A	G	A	A	A	A	A	A	A	G	G	G	H	H	G	H	G	H	G	A	H	A	A	A	G	G	A	A	H	G	G	A	G	A	H	H	H	A
JAX00219295	3	12277211	1	C	T	C	C	C	C	C	T	T	C	T	C	C	H	C	C	C	C	C	C	H	C	C	C	C	C	C	C	C	C	C	H	C	C	C	C	C	C	C	C	C	C	C	H	C	H
JAX00515153	3	12300518	0	G	A	G	G	G	G	G	A	A	G	A	G	G	H	G	G	G	G	G	G	A	G	G	G	G	G	G	G	G	G	G	A	G	G	G	G	G	G	G	G	G	G	G	H	G	H
JAX00104430	3	12312176	1	G	T	T	G	T	G	G	T	T	T	T	G	G	H	G	G	G	T	T	T	T	H	T	H	T	H	T	G	H	G	G	H	T	T	G	G	H	T	T	G	T	G	H	T	H	H
JAX00515155	3	12317651	1	G	A	G	G	G	G	A	G	G	G	G	G	G	G	H	G	A	G	G	G	G	G	G	G	G	G	G	G	H	G	G	G	G	G	H	G	G	G	G	G	G	H	H	G	G	G
JAX00104431	3	12329587	1	C	G	G	C	G	C	C	C	C	G	C	C	C	C	C	C	C	G	G	G	H	H	G	H	G	H	G	C	H	C	C	C	G	G	C	C	H	G	G	C	G	C	H	H	H	C
JAX00104432	3	12329659	1	G	T	T	G	T	G	G	G	G	T	G	G	G	G	G	G	G	T	T	T	H	H	T	H	T	H	T	G	H	G	G	G	T	T	G	G	H	T	T	G	T	G	H	H	H	G
JAX00189120	3	12329961	0	T	C	C	T	C	T	C	C	C	C	C	T	T	H	H	T	C	C	C	C	C	H	C	H	C	H	C	T	C	T	T	H	C	C	H	T	H	C	C	T	C	H	C	C	H	H
JAX00104433	3	12333048	0	G	A	A	G	A	G	G	G	G	A	G	G	G	G	G	G	G	A	A	A	H	H	A	H	A	H	A	G	H	G	G	G	A	A	G	G	H	A	A	G	A	G	H	H	H	G
JAX00515159	3	12377296	0	T	A	A	T	A	T	A	A	A	A	A	T	T	H	H	T	A	A	A	A	A	H	A	H	A	H	A	T	A	T	T	H	A	A	H	T	H	A	A	T	A	H	A	A	H	T
JAX00515160	3	12377822	0	G	C	G	G	G	G	G	G	C	G	G	G	G	H	G	G	G	G	G	G	H	G	G	G	G	G	G	G	G	G	G	G	G	G	G	G	G	G	G	G	G	G	G	G	G	H
JAX00515164	3	12381147	0	A	T	T	A	T	A	T	A	A	T	A	A	A	A	H	A	T	T	T	T	T	H	T	H	T	H	T	A	T	A	A	A	T	T	H	A	H	T	T	A	T	H	T	H	H	A
JAX00515165	3	12381509	0	T	G	G	T	G	T	G	G	G	G	G	T	T	H	H	T	G	G	G	G	G	H	G	H	G	H	G	T	G	T	T	H	G	G	H	T	H	G	G	T	G	H	G	G	H	H
JAX00104436	3	12382343	0	T	C	C	T	C	T	T	T	T	C	T	T	T	T	T	T	T	C	C	C	H	H	C	H	C	H	C	T	H	T	T	T	C	C	T	T	H	C	C	T	C	T	H	H	H	T
JAX00515167	3	12414136	1	G	A	G	G	G	G	A	G	G	G	G	G	G	G	H	G	A	G	G	G	G	G	G	G	G	G	G	G	H	G	G	G	G	G	H	G	G	G	G	G	G	H	H	G	G	G
JAX00104438	3	12415459	0	T	C	C	T	C	T	C	C	C	C	C	T	T	H	H	T	C	C	C	C	C	H	C	H	C	H	C	T	C	T	T	H	C	C	H	T	H	C	C	T	C	H	C	C	H	H
JAX00104439	3	12416500	0	T	C	T	T	T	T	C	T	T	T	T	T	T	T	H	T	C	T	T	T	T	T	T	T	T	T	T	T	H	T	T	T	T	T	H	T	T	T	T	T	T	H	H	T	T	T
JAX00219300	3	12435796	0	G	T	G	G	G	G	G	T	G	G	T	G	G	G	G	G	G	G	G	G	G	G	G	G	G	G	G	G	G	G	G	H	G	G	G	G	G	G	G	G	G	G	G	H	G	G
JAX00219301	3	12465802	1	G	T	G	G	G	G	G	T	G	G	T	G	G	G	G	G	G	G	G	G	G	G	G	G	G	G	G	G	G	G	G	H	G	G	G	G	G	G	G	G	G	G	G	H	G	G
JAX00104441	3	12465989	0	A	G	G	A	G	A	A	A	A	G	A	A	A	A	A	A	A	G	G	G	H	H	G	H	G	H	G	A	H	A	A	A	G	G	A	A	H	G	G	A	G	A	H	H	H	A
JAX00515169	3	12470269	0	T	C	T	T	T	T	T	C	T	T	C	T	T	T	T	T	T	T	T	T	T	T	T	T	T	T	T	T	T	T	T	H	T	T	T	T	T	T	T	T	T	T	T	H	T	T
JAX00104442	3	12470809	0	A	G	A	A	G	A	A	A	A	A	A	A	A	A	A	A	A	A	A	A	A	A	G	A	G	A	G	A	H	A	A	A	A	A	A	A	A	G	G	A	A	A	H	A	H	A
JAX00515172	3	12474682	0	G	A	A	G	A	G	G	G	G	A	G	G	G	G	G	G	G	A	A	A	H	H	A	H	A	H	A	G	H	G	G	G	A	A	G	G	H	A	A	G	A	G	H	H	H	G
JAX00515176	3	12491117	1	T	A	T	T	T	T	A	T	T	T	T	T	T	T	H	T	A	T	T	T	T	T	T	T	T	T	T	T	H	T	T	T	T	T	H	T	T	T	T	T	T	H	H	T	T	T
JAX00104445	3	12515255	1	C	T	C	C	C	C	T	C	C	C	C	C	C	C	H	C	T	C	C	C	C	C	C	C	C	C	C	C	H	C	C	C	C	C	H	C	C	C	C	C	C	H	H	C	C	C
JAX00515177	3	12529198	1	T	A	T	T	A	T	T	T	T	A	T	T	T	T	T	T	T	A	H	T	H	T	A	H	A	H	A	T	H	T	T	T	T	A	T	T	H	A	A	T	A	T	H	H	H	T
JAX00515180	3	12542108	0	A	G	A	A	A	A	A	G	A	A	G	A	A	A	A	A	A	A	A	A	A	A	A	A	A	A	A	A	A	A	A	H	A	A	A	A	A	A	A	A	A	A	A	H	A	A
JAX00104452	3	12615448	0	T	C	T	T	C	T	C	C	T	C	C	T	T	T	H	T	C	C	H	T	H	T	C	H	C	H	C	T	C	T	T	H	T	C	T	T	H	C	C	T	C	T	C	C	H	T
JAX00104453	3	12615707	1	T	C	T	T	C	T	T	C	T	C	C	T	T	T	T	T	T	C	H	T	H	T	C	H	C	H	C	T	H	T	T	H	T	C	T	T	H	C	C	T	C	T	H	C	H	T
JAX00515183	3	12624055	0	A	T	A	A	A	A	A	T	A	A	T	A	A	A	A	A	A	A	A	A	A	A	A	A	A	A	A	A	A	A	A	H	A	A	A	A	A	A	A	A	A	A	A	H	A	A
JAX00515184	3	12627326	1	A	G	A	A	A	A	G	A	A	A	A	A	A	A	H	A	G	A	A	A	A	A	A	A	A	A	A	A	H	A	A	A	A	A	H	A	A	A	A	A	A	H	H	A	A	A
JAX00515192	3	12639261	0	T	C	T	T	T	T	T	C	T	T	C	T	T	T	T	T	T	T	T	T	T	T	T	T	T	T	T	T	T	T	T	C	T	T	T	T	T	T	T	T	T	T	T	H	T	T
JAX00515193	3	12639946	1	C	T	C	C	T	C	T	T	C	T	T	C	C	C	H	C	T	T	H	C	H	C	T	H	T	H	T	C	T	C	C	H	C	T	H	C	H	T	T	C	T	H	T	T	H	C
JAX00515197	3	12645042	0	C	G	C	C	C	C	C	G	C	C	G	C	C	C	C	C	C	C	C	C	C	C	C	C	C	C	C	C	C	C	C	H	C	C	C	C	C	C	C	C	C	C	C	H	C	C
JAX00515198	3	12658595	0	G	A	G	G	G	G	G	A	G	G	G	G	G	G	G	G	G	G	G	G	G	G	G	G	G	G	G	G	G	G	G	G	G	G	G	G	G	G	G	G	G	G	G	H	G	G
JAX00104455	3	12659081	0	T	C	T	T	C	T	C	C	C	C	C	T	T	H	H	H	C	C	H	T	C	T	C	H	C	H	C	T	C	T	T	H	T	C	H	T	H	C	C	T	C	H	C	C	H	H
JAX00515199	3	12660325	1	A	C	A	A	A	A	A	C	C	A	C	A	A	H	A	A	A	A	A	A	H	A	A	A	A	A	A	A	A	A	A	H	A	A	A	A	A	A	A	A	A	A	A	H	A	H
JAX00104460	3	12712814	1	G	A	G	G	A	G	A	G	G	A	G	G	G	G	H	G	A	A	H	G	H	G	A	H	A	H	A	G	A	G	G	G	G	A	H	G	H	A	A	G	A	H	A	H	H	G
JAX00104461	3	12720618	1	T	C	T	T	C	T	C	C	C	C	C	T	T	H	H	T	C	C	H	T	C	T	C	H	C	H	C	T	C	T	T	H	T	C	H	T	H	C	C	T	C	H	C	C	H	H
JAX00104462	3	12721319	1	T	C	T	T	C	T	T	T	T	C	T	T	T	T	T	T	T	C	H	T	H	T	C	H	C	H	C	T	H	T	T	T	T	C	T	T	H	C	C	T	C	T	H	H	H	T
JAX00104463	3	12742596	1	T	C	T	T	C	T	C	C	C	C	C	T	T	H	H	T	C	C	H	T	C	T	C	H	C	H	C	T	C	T	T	H	T	C	H	T	H	C	C	T	C	H	C	C	H	H
JAX00515206	3	12742718	1	T	G	T	T	G	T	G	T	T	G	T	T	T	T	H	T	G	G	H	T	H	T	G	H	G	H	G	T	G	T	T	T	T	G	H	T	H	G	G	T	G	H	G	H	H	T
JAX00104464	3	12763740	0	C	T	C	C	T	C	T	T	T	T	T	C	C	H	H	C	T	T	H	C	T	C	T	H	T	H	T	C	T	C	C	H	C	T	H	C	H	T	T	C	T	H	T	T	H	H
JAX00515212	3	12768865	1	T	A	T	T	T	T	T	T	A	T	T	T	T	H	T	T	T	T	T	T	H	T	T	T	T	T	T	T	T	T	T	T	T	T	T	T	T	T	T	T	T	T	T	T	T	H
JAX00515213	3	12769501	0	A	G	A	A	A	A	A	G	A	A	G	A	A	A	A	A	A	A	A	A	A	A	A	A	A	A	A	A	A	A	A	H	A	A	A	A	A	A	A	A	A	A	A	H	A	A
JAX00515217	3	12778100	0	G	T	G	G	G	G	G	T	T	G	T	G	G	H	G	G	G	G	G	G	H	G	G	G	G	G	G	G	G	G	G	H	G	G	G	G	G	G	G	G	G	G	G	H	G	H
JAX00104467	3	12810413	1	G	C	G	G	C	G	C	C	C	C	C	G	G	H	H	G	C	C	H	G	C	G	C	H	C	H	C	G	C	G	G	H	G	C	H	G	H	C	C	G	C	H	C	C	H	H
JAX00515218	3	12814028	1	C	G	C	C	C	C	C	C	G	C	C	C	C	H	C	C	C	C	C	C	H	C	C	C	C	C	C	C	C	C	C	C	C	C	C	C	C	C	C	C	C	C	C	C	C	H
JAX00515219	3	12814065	1	T	G	T	T	T	T	T	G	G	T	G	T	T	H	T	T	T	T	T	T	H	T	T	T	T	T	T	T	T	T	T	H	T	T	T	T	T	T	T	T	T	T	T	H	T	H
JAX00104469	3	12818472	0	A	T	A	A	T	A	T	T	T	T	T	A	A	H	H	A	T	T	H	A	T	A	T	H	T	H	T	A	T	A	A	H	A	T	H	A	H	T	T	A	T	H	T	T	H	H
JAX00515222	3	12823156	0	C	T	C	C	C	C	C	T	C	C	T	C	C	C	C	C	C	C	C	C	C	C	C	C	C	C	C	C	C	C	C	H	C	C	C	C	C	C	C	C	C	C	C	H	C	C
JAX00515224	3	12870252	1	T	C	T	T	T	T	T	C	T	T	C	T	T	T	T	T	T	T	T	T	T	T	T	T	T	T	T	T	T	T	T	H	T	T	T	T	T	T	T	T	T	T	T	H	T	T
JAX00515225	3	12870449	0	C	T	C	C	C	C	C	C	T	C	C	C	C	H	C	C	C	C	C	C	H	C	C	C	C	C	C	C	C	C	C	C	C	C	C	C	C	C	C	C	C	C	C	C	C	H
JAX00515227	3	12870936	1	A	G	A	A	A	A	A	G	G	A	G	A	A	H	A	A	A	A	A	A	H	A	A	A	A	A	A	A	A	A	A	H	A	A	A	A	A	A	A	A	A	A	A	H	A	H
JAX00515230	3	12872484	0	T	A	T	T	A	T	A	A	A	A	A	T	T	H	H	T	A	A	H	T	A	T	A	H	A	H	A	T	A	T	T	H	T	A	H	T	H	A	A	T	A	H	A	A	H	H
JAX00515231	3	12877256	0	A	G	A	A	G	A	G	A	A	G	A	A	A	A	H	A	G	G	H	A	G	A	G	H	G	H	G	A	G	A	A	A	A	G	H	A	H	G	G	A	G	H	G	H	H	A
JAX00515233	3	12878366	0	C	T	C	C	T	C	C	C	C	T	C	C	C	C	C	C	C	T	H	C	H	C	T	H	T	H	T	C	H	C	C	C	C	T	C	C	H	T	T	C	T	C	H	H	H	C
JAX00515234	3	12878417	0	A	C	A	A	C	A	C	C	A	C	C	A	A	A	H	A	C	C	H	A	H	A	C	H	C	H	C	A	C	A	A	H	A	C	H	A	H	C	C	A	C	H	C	C	H	A
JAX00515235	3	12878904	1	T	C	T	T	C	T	C	C	T	C	C	T	T	T	H	T	C	C	H	T	H	T	C	H	C	H	C	T	C	T	T	H	T	C	H	T	H	C	C	T	C	H	C	C	H	T
JAX00104475	3	12905624	1	C	T	C	C	T	C	T	T	T	T	T	C	C	H	H	C	T	T	H	C	T	C	T	H	T	H	T	C	T	C	C	H	C	T	H	C	H	T	T	C	T	H	T	T	H	H
JAX00515237	3	12909084	1	C	A	C	C	C	C	C	A	C	C	A	C	C	C	C	C	C	C	C	C	C	C	C	C	C	C	C	C	C	C	C	H	C	C	C	C	C	C	C	C	C	C	C	H	C	C
JAX00515238	3	12910080	0	A	G	A	A	A	A	A	G	G	A	G	A	A	A	A	A	A	A	A	A	A	A	A	A	A	A	A	A	A	A	A	H	A	A	A	A	A	A	A	A	A	A	A	H	A	A
JAX00515239	3	12910278	0	T	A	T	T	A	T	A	A	A	A	A	T	T	H	H	T	A	A	H	T	A	T	A	A	A	H	A	T	A	T	T	H	T	A	H	T	H	A	A	T	A	H	A	A	H	H
JAX00515241	3	12911334	1	G	A	G	G	G	G	G	A	G	G	A	G	G	G	G	G	G	G	G	G	G	G	G	G	G	G	G	G	G	G	G	H	G	G	G	G	G	G	G	G	G	G	G	H	G	G
JAX00104476	3	12928460	1	A	C	A	A	C	A	C	C	C	C	C	A	A	H	H	A	C	C	H	A	C	A	C	H	C	H	C	A	C	A	A	H	A	C	H	A	H	C	C	A	C	H	C	C	H	H
JAX00104477	3	12928529	0	T	C	T	T	C	T	C	C	C	C	C	T	T	H	H	T	C	C	H	T	C	T	C	H	C	H	C	T	C	T	T	H	T	C	H	T	H	C	C	T	C	H	C	C	H	H
JAX00515243	3	12938358	0	G	A	G	G	A	G	G	G	G	A	G	G	G	G	G	G	G	A	H	G	H	G	A	H	A	H	A	G	H	G	G	G	G	A	G	G	H	A	A	G	A	G	H	H	H	G
JAX00104480	3	12965270	1	C	A	C	C	A	C	C	C	C	A	C	C	C	C	C	C	C	A	H	C	H	C	A	H	A	H	A	C	H	C	C	C	C	A	C	C	H	A	A	C	A	C	H	H	H	C
JAX00515245	3	12982059	0	A	G	A	A	A	A	A	G	G	A	G	A	A	H	A	A	A	A	A	A	H	A	A	A	A	A	A	A	A	A	A	H	A	A	A	A	A	A	A	A	A	A	A	H	A	H
JAX00515246	3	12982554	1	A	G	A	A	A	A	A	G	G	A	G	A	A	H	A	A	A	A	A	A	H	A	A	A	A	A	A	A	A	A	A	H	A	A	A	A	A	A	A	A	A	A	A	H	A	H
JAX00104481	3	12989368	0	A	G	A	A	G	A	G	G	G	G	G	A	A	H	H	A	G	G	H	A	G	A	G	H	G	H	G	A	G	A	A	H	A	G	H	A	H	G	G	A	G	H	G	G	H	H
JAX00219309	3	12996782	1	A	G	A	A	A	A	A	A	G	A	A	A	A	H	A	A	A	A	A	A	H	A	A	A	A	A	A	A	A	A	A	A	A	A	A	A	A	A	A	A	A	A	A	A	A	H
JAX00219311	3	13054868	0	A	C	A	A	A	A	A	C	C	A	H	A	A	H	A	A	A	A	A	A	H	A	A	A	A	A	A	A	A	A	A	H	A	A	A	A	A	A	A	A	A	A	A	H	A	H
JAX00219312	3	13054932	0	C	T	C	C	C	C	C	T	T	C	T	C	C	H	C	C	C	C	C	C	H	C	C	C	C	C	C	C	C	C	C	H	C	C	C	C	C	C	C	C	C	C	C	H	C	H
JAX00104486	3	13060566	1	T	G	T	T	G	T	T	G	G	G	G	T	T	H	T	T	T	G	H	T	G	T	G	H	G	H	G	T	H	T	T	H	T	G	T	T	H	G	G	T	G	T	H	G	H	H
JAX00515253	3	13060634	0	A	T	A	A	A	A	A	T	T	A	T	A	A	H	A	A	A	A	A	A	H	A	A	A	A	A	A	A	A	A	A	H	A	A	A	A	A	A	A	A	A	A	A	H	A	H
JAX00104487	3	13061171	1	T	C	T	T	C	T	T	T	T	C	T	T	T	T	T	T	T	C	H	T	H	T	C	H	C	H	C	T	H	T	T	T	T	C	T	T	H	C	C	T	C	T	H	H	H	T
JAX00515254	3	13061524	0	A	G	A	A	A	A	A	G	G	A	G	A	A	H	A	A	A	A	A	A	H	A	A	A	A	A	A	A	A	A	A	H	A	A	A	A	A	A	A	A	A	A	A	H	A	H
JAX00515255	3	13061557	1	A	G	A	A	G	A	G	G	G	G	G	A	A	H	H	A	G	G	H	A	G	A	G	H	G	H	G	A	G	A	A	H	A	G	H	A	H	G	G	A	G	H	G	G	H	H
JAX00515256	3	13066686	0	A	G	A	A	G	A	A	A	A	G	A	A	A	A	A	A	A	G	H	A	H	A	G	H	G	H	G	A	H	A	A	A	A	G	A	A	H	G	G	A	G	A	H	H	H	A
JAX00515257	3	13068431	1	C	A	C	C	C	C	C	A	C	C	A	C	C	C	C	C	C	C	C	C	C	C	C	C	C	C	C	C	C	C	C	H	C	C	C	C	C	C	C	C	C	C	C	H	C	C
JAX00515258	3	13068814	1	T	A	T	T	T	T	T	A	T	T	A	T	T	T	T	T	T	T	T	T	T	T	T	T	T	T	T	T	T	T	T	H	T	T	T	T	T	T	T	T	T	T	T	H	T	T
JAX00104488	3	13080496	0	G	T	G	G	T	G	G	G	G	T	G	G	G	G	G	G	G	T	H	G	T	G	T	H	T	H	T	G	H	G	G	G	G	T	G	G	H	T	T	G	T	G	H	T	H	G
JAX00515260	3	13103103	1	G	A	G	G	G	G	G	A	A	G	A	G	G	H	G	G	G	G	G	G	G	G	G	G	G	G	G	G	G	G	G	H	G	G	G	G	G	G	G	G	G	G	G	H	G	H
JAX00104489	3	13103345	0	G	A	G	G	A	G	A	A	A	A	A	G	G	H	H	G	A	A	H	G	A	G	A	H	A	H	A	G	A	G	G	H	G	A	H	G	H	A	A	G	A	H	A	A	H	H
JAX00515264	3	13120160	1	C	G	C	C	C	C	C	C	G	C	C	C	C	H	C	C	C	C	C	C	C	C	C	C	C	C	C	C	C	C	C	C	C	C	C	C	C	C	C	C	C	C	C	C	C	H
JAX00515265	3	13122357	1	G	A	G	G	G	G	G	G	A	G	G	G	G	H	G	G	G	G	G	G	G	G	G	G	G	G	G	G	G	G	G	G	G	G	G	G	G	G	G	G	G	G	G	G	G	H
JAX00515267	3	13129584	1	C	G	C	C	G	C	C	C	C	G	C	C	C	C	C	C	C	G	H	C	G	C	G	H	G	H	G	C	H	C	C	C	C	G	C	C	H	G	G	C	G	C	H	H	H	C
JAX00515269	3	13136642	0	A	G	A	A	A	A	A	G	A	A	G	A	A	A	A	A	A	A	A	A	A	A	A	A	A	A	A	A	A	A	A	H	A	A	A	A	A	A	A	A	A	A	A	H	A	A
JAX00104494	3	13164580	0	G	A	G	G	A	G	A	G	G	A	G	G	G	G	H	G	A	A	H	G	A	G	A	H	A	H	A	G	A	G	G	G	G	A	H	G	H	A	A	G	A	H	A	H	H	G
JAX00104495	3	13177034	1	C	A	C	C	A	C	A	C	C	A	C	C	C	C	H	C	A	A	H	C	A	C	A	H	A	H	A	C	A	C	C	C	C	A	H	C	H	A	A	C	A	H	A	H	H	C
JAX00515271	3	13180088	0	A	C	A	A	A	A	A	C	A	A	C	A	A	A	A	A	A	A	A	A	A	A	A	A	A	A	A	A	A	A	A	H	A	A	A	A	A	A	A	A	A	A	A	H	A	A
JAX00515272	3	13180131	1	C	G	C	C	C	C	C	C	G	C	C	C	C	H	C	C	C	C	C	C	C	C	C	C	C	C	C	C	C	C	C	C	C	C	C	C	C	C	C	C	C	C	C	C	C	H
JAX00104498	3	13201161	0	T	C	T	T	C	T	C	C	C	C	C	T	T	H	H	T	C	C	H	T	C	T	C	H	C	H	C	T	C	T	T	H	T	C	H	T	H	C	C	T	C	H	C	C	H	H
JAX00515273	3	13201214	0	A	G	A	A	A	A	A	G	A	A	G	A	A	A	A	A	A	A	A	A	A	A	A	A	A	A	A	A	A	A	A	H	A	A	A	A	A	A	A	A	A	A	A	H	A	A
JAX00515274	3	13201284	0	G	T	G	G	T	G	T	T	T	T	T	G	G	H	H	G	T	T	H	G	T	H	T	H	T	H	T	G	T	G	G	H	G	T	H	G	H	T	T	G	T	H	T	T	H	H
JAX00515280	3	13251204	0	A	G	A	A	A	A	A	G	A	A	G	A	A	A	A	A	A	A	A	A	A	A	A	A	A	A	A	A	A	A	A	A	A	A	A	A	A	A	A	A	A	A	A	H	A	A
JAX00515282	3	13258635	1	T	A	T	T	T	T	T	A	T	T	A	T	T	T	T	T	T	T	T	T	T	T	T	T	T	T	T	T	T	T	T	H	T	T	T	T	T	T	T	T	T	T	T	H	T	T
JAX00515284	3	13260500	1	T	A	T	T	T	T	T	T	A	T	T	T	T	H	T	T	T	T	T	T	T	T	T	T	T	T	T	T	T	T	T	T	T	T	T	T	T	T	T	T	T	T	T	T	T	H
JAX00104502	3	13270750	1	C	T	C	C	T	C	T	C	C	T	C	C	C	C	H	C	T	T	H	C	T	C	T	H	T	H	T	C	T	C	C	C	C	T	H	C	H	T	T	C	T	H	T	H	H	C
JAX00219319	3	13294558	0	A	G	A	A	A	A	A	G	G	A	G	A	A	H	H	A	A	A	H	A	A	A	A	A	A	A	A	A	A	A	A	H	A	A	A	A	A	A	A	A	A	A	A	H	A	H
JAX00104505	3	13303475	1	C	T	C	C	C	C	C	T	T	C	T	C	C	H	C	C	C	C	C	C	C	C	C	C	C	C	C	C	C	C	C	H	C	C	C	C	C	C	C	C	C	C	C	H	C	H
JAX00515290	3	13303516	1	T	C	T	T	T	T	T	C	C	T	C	T	T	H	T	T	T	T	T	T	T	T	T	T	T	T	T	T	T	T	T	H	T	T	T	T	T	T	T	T	T	T	T	H	T	H
JAX00104506	3	13321452	1	T	C	T	T	T	T	C	C	T	T	C	T	T	T	H	T	C	T	T	T	T	T	T	T	T	T	T	T	H	T	T	H	T	T	H	T	T	T	T	T	T	H	H	H	T	T
JAX00515292	3	13321549	1	G	T	G	G	G	G	G	G	T	G	G	G	G	H	G	G	G	G	G	G	G	G	G	G	G	G	G	G	G	G	G	G	G	G	G	G	G	G	G	G	G	G	G	G	G	H
JAX00515293	3	13321717	1	T	C	T	T	T	T	T	C	T	T	C	T	T	T	T	T	T	T	T	T	T	T	T	T	T	T	T	T	T	T	T	H	T	T	T	T	T	T	T	T	T	T	T	H	T	T
JAX00104508	3	13344551	0	T	A	T	T	T	T	T	A	A	T	A	T	T	H	T	T	T	T	T	T	H	T	T	T	T	T	T	T	T	T	T	T	T	T	T	T	T	T	T	T	T	T	T	H	T	H
JAX00515297	3	13363241	0	T	C	T	T	T	T	T	C	C	T	C	T	T	H	T	T	T	T	T	T	H	T	T	T	T	T	T	T	T	T	T	T	T	T	T	T	T	T	T	T	T	T	T	H	T	H
JAX00104511	3	13383564	1	A	G	A	A	A	A	A	G	G	A	G	A	A	H	A	A	A	A	A	A	H	A	A	A	A	A	A	A	A	A	A	A	A	A	A	A	A	A	A	A	A	A	A	H	A	H
JAX00515300	3	13400266	1	A	G	A	A	A	A	A	G	A	A	G	A	A	A	A	A	A	A	A	A	A	A	A	A	A	A	A	A	A	A	A	A	A	A	A	A	A	A	A	A	A	A	A	H	A	A
JAX00515304	3	13416839	0	A	G	A	A	A	A	A	G	G	A	G	A	A	H	A	A	A	A	A	A	H	A	A	A	A	A	A	A	A	A	A	H	A	A	A	A	A	A	A	A	A	A	A	H	A	H
JAX00104513	3	13419018	1	A	G	A	A	A	A	G	G	G	A	G	A	A	H	H	A	G	A	A	A	H	A	A	A	A	A	A	A	H	A	A	H	A	A	H	A	A	A	A	A	A	H	H	H	A	H
JAX00515305	3	13423575	1	A	C	A	A	A	A	A	C	C	A	C	A	A	H	A	A	A	A	A	A	H	A	A	A	A	A	A	A	A	A	A	H	A	A	A	A	A	A	A	A	A	A	A	H	A	H
JAX00515306	3	13423647	1	A	C	A	A	A	A	C	A	A	A	A	A	A	A	H	A	C	A	A	A	A	A	A	A	A	A	A	A	H	A	A	A	A	A	H	A	A	A	A	A	A	H	H	A	A	A
JAX00219323	3	13450514	0	C	T	C	C	C	C	C	T	T	C	T	C	C	H	C	C	C	C	C	C	H	C	C	C	C	C	C	C	C	C	C	H	C	C	C	C	C	C	C	C	C	C	C	H	C	H
JAX00219324	3	13451115	0	T	C	T	T	T	T	T	C	C	T	H	T	T	H	T	T	T	T	T	T	H	T	T	T	T	T	T	T	T	T	T	H	T	T	T	T	T	T	T	T	T	T	T	H	T	H
JAX00219325	3	13451140	1	A	G	A	A	A	A	A	G	G	A	G	A	A	H	A	A	A	A	A	A	H	A	A	A	A	A	A	A	A	A	A	H	A	A	A	A	A	A	A	A	A	A	A	H	A	H
JAX00104515	3	13461614	1	T	G	T	T	T	T	G	T	T	T	T	T	T	T	H	T	G	T	T	T	T	T	T	T	T	T	T	T	H	T	T	T	T	T	H	T	T	T	T	T	T	H	H	T	T	T
JAX00104516	3	13465441	1	C	G	C	C	C	C	C	C	G	C	C	C	C	H	C	C	C	C	C	C	H	C	C	C	C	C	C	C	C	C	C	C	C	C	C	C	C	C	C	C	C	C	C	C	C	H
JAX00104517	3	13465544	0	C	T	C	C	C	C	C	T	T	C	T	C	C	H	C	C	C	C	C	C	H	C	C	C	C	C	C	C	C	C	C	H	C	C	C	C	C	C	C	C	C	C	C	H	C	H
JAX00515307	3	13469636	1	G	A	A	G	G	G	G	G	G	G	G	G	G	G	G	G	G	G	H	A	G	H	G	G	G	G	G	G	G	G	G	G	A	G	G	G	G	G	G	G	G	G	G	G	G	G
JAX00515308	3	13470467	1	C	T	C	C	C	C	C	T	C	C	T	C	C	C	C	C	C	C	C	C	C	C	C	C	C	C	C	C	C	C	C	H	C	C	C	C	C	C	C	C	C	C	C	H	C	C
JAX00515310	3	13479105	1	G	A	G	G	G	G	G	A	G	G	A	G	G	G	G	G	G	G	G	G	G	G	G	G	G	G	G	G	G	G	G	H	G	G	G	G	G	G	G	G	G	G	G	H	G	G
JAX00104519	3	13510478	0	G	A	G	G	G	G	G	A	A	G	A	G	G	H	G	G	G	G	G	G	H	G	G	G	G	G	G	G	G	G	G	H	G	G	G	G	G	G	G	G	G	G	G	H	G	H
JAX00515317	3	13534849	1	C	A	C	C	C	C	C	C	C	A	C	C	C	C	C	C	C	A	H	C	H	C	C	H	C	H	C	C	C	C	C	C	C	A	C	C	H	C	C	C	A	C	C	H	C	C
JAX00515318	3	13535115	0	T	C	T	T	T	T	T	T	C	T	T	T	T	H	T	T	T	T	T	T	H	T	T	T	T	T	T	T	T	T	T	T	T	T	T	T	T	T	T	T	T	T	T	T	T	T
JAX00515322	3	13549192	0	C	A	C	C	C	C	A	C	C	C	C	C	C	C	H	C	A	C	C	C	C	C	C	C	C	C	C	C	H	C	C	C	C	C	H	C	C	C	C	C	C	H	H	C	C	C
JAX00515325	3	13559312	0	G	A	G	G	G	G	G	A	A	A	A	G	G	H	G	G	G	A	H	G	A	G	G	H	G	G	G	G	G	G	G	H	G	A	G	G	H	G	G	G	A	G	G	A	G	H
JAX00515326	3	13580708	0	A	G	A	A	A	A	A	G	A	G	G	A	A	A	A	A	A	G	H	A	H	A	A	H	A	H	A	A	A	A	A	H	A	G	A	A	H	A	A	A	G	A	A	G	A	A
JAX00515327	3	13581298	1	C	G	C	C	C	C	C	C	C	G	C	C	C	C	C	C	C	G	H	C	H	C	C	H	C	H	C	C	C	C	C	C	C	G	C	C	H	C	C	C	G	C	C	H	C	C
JAX00104525	3	13581898	0	C	G	C	C	C	C	C	G	C	C	G	C	C	C	C	C	C	C	C	C	C	C	C	C	C	C	C	C	C	C	C	G	C	C	C	C	C	C	C	C	C	C	C	H	C	C
JAX00515328	3	13584682	1	T	C	T	T	T	T	T	T	C	T	T	T	T	H	T	T	T	T	T	T	H	T	T	T	T	T	T	T	T	T	T	T	T	T	T	T	T	T	T	T	T	T	T	T	T	H
JAX00515329	3	13585782	1	T	G	T	T	T	T	T	G	G	T	G	T	T	H	T	T	T	T	T	T	H	T	T	T	T	T	T	T	T	T	T	H	T	T	T	T	T	T	T	T	T	T	T	H	T	H
JAX00515330	3	13587317	1	C	T	C	C	C	T	C	C	C	C	C	T	C	C	H	T	C	C	C	C	C	H	C	H	C	H	C	T	C	C	C	C	C	C	H	T	H	C	C	T	C	C	C	C	H	C
JAX00515332	3	13603794	1	A	C	A	A	C	A	A	A	A	C	A	A	A	A	A	A	A	C	H	A	H	A	C	H	C	H	C	A	H	A	A	A	A	C	A	A	H	C	C	A	C	A	H	H	H	A
JAX00515333	3	13603870	1	A	C	A	A	A	A	A	C	A	A	C	A	A	A	A	A	A	A	A	A	A	A	A	A	A	A	A	A	A	A	A	H	A	A	A	A	A	A	A	A	A	A	A	H	A	A
JAX00515336	3	13608568	0	C	T	C	C	C	C	C	C	C	T	C	C	C	C	C	C	C	T	H	C	H	C	C	H	C	H	C	C	C	C	C	C	C	T	C	C	H	C	C	C	T	C	C	H	C	C
JAX00515338	3	13615153	1	G	A	G	G	G	G	G	G	A	G	G	G	G	H	G	G	G	G	G	G	H	G	G	G	G	G	G	G	G	G	G	G	G	G	G	G	G	G	G	G	G	G	G	G	G	H
JAX00104529	3	13625765	0	A	G	A	A	A	A	A	G	A	G	G	A	A	A	A	A	A	G	H	A	G	A	A	H	A	G	A	A	A	A	A	H	A	G	A	A	H	A	A	A	G	A	A	G	A	A
JAX00104530	3	13648523	1	T	C	T	T	T	T	T	C	C	C	C	T	T	H	T	T	T	C	H	T	C	T	T	H	T	H	T	T	T	T	T	H	T	C	T	T	H	T	T	T	C	T	T	C	T	H
JAX00104531	3	13659538	1	G	A	G	G	G	G	G	G	G	A	G	G	G	G	G	G	G	A	H	G	H	G	G	H	G	H	G	G	G	G	G	G	G	A	G	G	H	G	G	G	A	G	G	H	G	G
JAX00515342	3	13691318	0	A	G	A	A	A	A	A	G	G	A	G	A	A	H	A	A	A	A	A	A	H	A	A	A	A	A	A	A	A	A	A	H	A	A	A	A	A	A	A	A	A	A	A	H	A	H
JAX00515344	3	13692927	1	A	G	A	A	A	A	A	A	G	A	A	A	A	H	A	A	A	A	A	A	H	A	A	A	A	A	A	A	A	A	A	A	A	A	A	A	A	A	A	A	A	A	A	A	A	H
JAX00515345	3	13700355	0	C	T	C	C	C	C	C	T	T	T	T	C	C	H	C	C	C	T	H	C	T	C	C	T	C	H	C	C	C	C	C	H	C	T	C	C	H	C	C	C	T	C	C	T	C	H
JAX00515347	3	13704834	0	A	G	A	A	A	A	A	G	G	G	G	A	A	A	A	A	A	H	H	A	G	A	A	A	A	A	A	A	A	A	A	A	A	G	A	A	H	A	A	A	G	A	A	G	A	A
JAX00515348	3	13707568	1	T	C	T	T	T	T	T	T	C	C	T	T	T	H	T	T	T	C	H	T	C	T	T	H	T	H	T	T	T	T	T	T	T	C	T	T	H	T	T	T	C	T	T	H	T	H
JAX00515349	3	13708873	0	A	G	A	A	A	A	A	A	A	G	A	A	A	A	A	A	A	G	H	A	H	A	A	H	A	H	A	A	A	A	A	A	A	G	A	A	H	H	A	A	G	A	A	H	A	A
JAX00515350	3	13714592	0	A	G	A	A	A	A	A	G	A	A	H	A	A	A	A	A	A	A	A	A	A	A	A	A	A	A	A	A	A	A	A	A	A	A	A	A	A	A	A	A	A	A	A	A	A	A
JAX00515351	3	13714645	1	C	T	C	C	C	C	C	C	C	T	C	C	C	C	C	C	C	T	H	C	H	C	C	H	C	H	C	C	C	C	C	C	C	T	C	C	H	C	C	C	T	C	C	H	C	C
JAX00104535	3	13717059	0	A	G	A	A	G	A	A	A	A	A	A	A	A	A	A	A	A	A	A	A	A	A	G	A	G	A	G	A	H	A	A	A	A	A	A	A	A	G	G	A	A	A	H	A	H	A
JAX00515357	3	13733125	1	G	A	G	G	G	G	G	G	A	G	G	G	G	H	G	G	G	G	G	G	H	G	G	G	G	G	G	G	G	G	G	G	G	G	G	G	G	G	G	G	G	G	G	G	G	H
JAX00515359	3	13734180	1	C	T	C	C	T	C	C	T	T	T	T	C	C	H	C	C	C	T	H	C	T	C	T	H	T	H	T	C	H	C	C	H	C	T	C	C	H	T	T	C	T	C	H	T	H	H
JAX00515360	3	13737630	0	C	G	C	C	C	C	C	C	G	C	H	C	C	H	H	H	C	H	H	C	H	C	C	C	C	C	C	C	C	H	C	C	C	C	C	C	C	C	C	C	C	C	C	C	C	G
JAX00515362	3	13738157	1	G	A	G	G	A	G	G	A	A	A	A	G	G	H	G	G	G	A	H	G	A	G	A	H	A	H	A	G	H	G	G	H	G	A	G	G	H	A	A	G	A	G	H	A	H	H
JAX00515363	3	13738221	1	A	C	A	A	C	A	A	C	C	C	C	A	A	H	A	A	A	C	H	A	C	A	C	H	C	H	C	A	H	A	A	H	A	C	A	A	H	C	C	A	C	A	H	C	H	H
JAX00515364	3	13738867	1	G	A	G	G	G	G	G	G	A	G	G	G	G	H	G	G	G	G	G	G	H	G	G	G	G	G	G	G	G	G	G	G	G	G	G	G	G	G	G	G	G	G	G	G	G	H
JAX00515365	3	13740655	1	G	A	G	G	G	G	G	A	A	G	A	G	G	H	G	G	G	G	G	G	H	G	G	G	G	G	G	G	G	G	G	H	G	G	G	G	G	G	G	G	G	G	G	H	G	H
JAX00515367	3	13742181	0	G	A	G	G	A	G	G	G	A	A	G	G	G	H	G	G	G	A	H	G	A	G	A	H	A	H	A	G	H	G	G	G	G	A	G	G	H	A	A	G	A	G	H	H	H	H
JAX00515369	3	13749129	0	A	T	A	A	A	A	A	T	A	A	T	A	A	A	A	A	A	A	A	A	A	A	A	A	A	A	A	A	A	A	A	H	A	A	A	A	A	A	A	A	A	A	A	H	A	A
JAX00104536	3	13758112	1	T	C	T	T	C	T	T	T	T	T	T	T	T	T	T	T	T	T	T	T	T	T	C	T	C	T	C	T	H	T	T	T	T	T	T	T	T	C	C	T	T	T	H	T	H	T
JAX00104538	3	13759407	0	A	G	A	A	G	A	A	G	G	A	G	A	A	H	A	A	A	A	A	A	H	A	G	A	G	A	G	A	H	A	A	H	A	A	A	A	A	G	G	A	A	A	H	H	H	H
JAX00515370	3	13763307	0	A	G	A	A	G	A	A	G	G	A	G	A	A	H	A	A	A	A	A	A	H	A	G	A	G	A	G	A	H	A	A	H	A	A	A	A	A	G	G	A	A	A	H	H	H	H
JAX00515371	3	13763841	1	T	C	T	T	C	T	T	C	C	T	C	T	T	H	T	T	T	T	T	T	H	T	C	T	C	T	C	T	H	T	T	H	T	T	T	T	T	C	C	T	T	T	H	H	H	H
JAX00104540	3	13764180	0	T	C	T	T	C	T	T	T	T	T	T	T	T	T	T	T	T	T	T	T	T	T	C	T	C	T	C	T	H	T	T	T	T	T	T	T	T	C	C	T	T	T	H	T	H	T
JAX00104542	3	13821703	0	C	T	C	C	T	C	C	T	T	C	T	C	C	H	C	C	C	C	C	C	H	C	T	C	T	C	T	C	H	C	C	C	C	C	C	C	C	T	T	C	C	C	H	C	H	H
JAX00515378	3	13828942	0	G	T	G	G	T	G	G	T	T	G	T	G	G	H	G	G	G	G	G	G	H	G	T	G	T	G	T	G	H	G	G	H	G	G	G	G	G	T	T	G	G	G	H	H	H	H
JAX00515379	3	13829072	1	C	G	C	C	G	C	C	C	C	C	C	C	C	C	C	C	C	C	C	C	C	C	G	C	G	C	G	C	H	C	C	C	C	C	C	C	C	G	G	C	C	C	H	C	H	C
JAX00104544	3	13833795	0	T	C	T	T	C	T	T	C	C	T	C	T	T	C	T	T	H	T	T	T	C	T	C	T	C	T	C	T	C	T	T	C	T	T	T	T	T	C	C	T	T	T	H	C	C	H
JAX00515380	3	13833863	1	C	T	C	C	C	C	C	C	T	C	C	C	C	H	C	C	C	C	C	C	H	C	C	C	C	C	C	C	C	C	C	C	C	C	C	C	C	C	C	C	C	C	C	C	C	H
JAX00515381	3	13835499	1	A	G	A	A	G	A	A	A	A	A	A	A	A	A	A	A	A	A	A	A	A	A	G	A	G	A	G	A	H	A	A	A	A	A	A	A	A	G	G	A	A	A	H	A	H	A
JAX00515386	3	13857753	1	T	C	T	T	C	T	T	T	C	T	T	T	T	H	T	T	T	T	T	T	H	T	C	T	C	T	C	T	H	T	T	T	T	T	T	T	T	C	C	T	T	T	H	T	H	H
JAX00104545	3	13858340	1	A	T	A	A	T	A	A	A	T	A	A	A	A	H	A	A	A	A	A	A	H	A	T	A	T	A	T	A	H	A	A	A	A	A	A	A	A	T	T	A	A	A	H	A	H	H
JAX00515387	3	13879605	1	G	A	G	G	G	G	G	A	A	G	A	G	G	H	G	G	G	G	G	G	H	G	G	G	G	G	G	G	G	G	G	H	G	G	G	G	G	G	G	G	G	G	G	H	G	H
JAX00104549	3	13881407	1	C	G	C	C	G	C	C	G	G	C	G	C	C	H	C	C	C	C	C	C	H	C	G	C	G	C	G	C	H	C	C	H	C	C	C	C	C	G	G	C	C	C	H	H	H	H
JAX00515389	3	13882029	1	G	A	G	G	G	G	G	A	G	G	A	G	G	G	G	G	G	G	G	G	G	G	G	G	G	G	G	G	G	G	G	H	G	G	G	G	G	G	G	G	G	G	G	H	G	G
JAX00104550	3	13882202	1	A	C	A	A	C	A	A	A	A	A	A	A	A	A	A	A	A	A	A	A	A	A	C	A	C	A	C	A	H	A	A	A	A	A	A	A	A	C	C	A	A	A	H	A	H	A
JAX00515390	3	13897235	0	C	T	C	C	C	C	C	C	T	C	C	C	C	H	C	C	C	C	C	C	H	C	C	C	C	C	C	C	C	C	C	C	C	C	C	C	C	C	C	C	C	C	C	C	C	H
JAX00515392	3	13903558	0	A	G	A	A	G	A	A	A	A	A	A	A	A	A	A	A	A	A	A	A	A	A	G	A	G	A	G	A	H	A	A	A	A	A	A	A	A	G	G	A	A	A	H	A	H	A
JAX00104551	3	13928281	0	T	C	T	T	C	T	T	C	C	T	C	T	T	C	T	T	T	T	T	T	H	T	C	T	C	T	C	T	H	T	T	H	T	T	T	T	T	C	C	T	T	T	H	H	H	H
JAX00104552	3	13928327	0	C	G	C	C	G	C	C	G	G	C	G	C	C	H	C	C	C	C	C	C	H	C	G	C	G	C	G	C	H	C	C	H	C	C	C	C	C	G	G	C	C	C	H	H	H	H
JAX00219336	3	13929787	0	C	T	C	C	C	C	C	C	T	C	C	C	C	H	C	C	C	C	C	C	H	C	C	C	C	C	C	C	C	C	C	C	C	C	C	C	C	C	C	C	C	C	C	C	C	H
JAX00104553	3	13930069	0	G	A	G	G	A	G	G	G	G	G	G	G	G	G	G	G	G	G	G	G	G	G	A	G	A	G	A	G	H	G	G	G	G	G	G	G	G	A	A	G	G	G	H	G	H	G
JAX00515394	3	13952874	1	A	C	A	A	A	A	A	C	C	A	C	A	A	H	A	A	A	A	A	A	H	A	A	A	A	A	A	A	A	A	A	H	A	A	A	A	A	A	A	A	A	A	A	H	A	H
JAX00104554	3	13980261	1	T	G	T	T	G	T	T	T	T	T	T	T	T	T	T	T	T	T	T	T	T	T	G	T	G	T	G	T	H	T	T	T	T	T	T	T	T	G	G	T	T	T	H	T	H	T
JAX00515397	3	13981201	0	A	G	A	A	G	A	A	A	A	A	A	A	A	A	A	A	A	A	A	A	A	A	G	A	G	A	G	A	H	A	A	A	A	A	A	A	A	G	G	A	A	A	H	A	H	A
JAX00515400	3	14025087	0	A	T	A	A	A	A	A	T	A	A	T	A	A	A	A	A	A	A	A	A	A	A	A	A	A	A	A	A	A	A	A	H	A	A	A	A	A	A	A	A	A	A	A	H	A	A
JAX00515401	3	14025139	1	T	G	T	T	T	T	T	G	G	T	G	T	T	H	T	T	T	T	T	T	H	T	T	T	T	T	T	T	T	T	T	H	T	T	T	T	T	T	T	T	T	T	T	H	T	H
JAX00104557	3	14025223	0	A	G	A	A	A	A	A	G	A	A	H	A	A	A	A	A	A	A	A	A	A	A	A	A	A	A	A	A	A	A	A	G	A	A	A	A	A	A	A	A	A	A	A	H	A	A
JAX00515402	3	14025484	0	G	A	G	G	G	G	G	A	A	G	H	G	G	G	G	G	G	G	G	G	G	G	G	G	G	G	G	G	G	G	G	G	G	G	G	G	G	G	G	G	G	G	G	G	G	G
JAX00515403	3	14028313	0	A	G	A	A	A	A	A	A	G	A	A	A	A	H	A	A	A	A	A	A	H	A	A	A	A	H	A	A	A	A	A	A	A	A	A	A	A	A	A	A	A	A	A	A	A	H
JAX00515404	3	14028724	0	A	G	A	A	A	A	A	A	G	A	A	A	A	A	A	A	A	A	A	A	H	A	A	A	A	A	A	A	A	A	A	A	A	A	A	A	A	A	A	A	A	A	A	A	A	H
JAX00515406	3	14046035	1	T	C	T	T	T	T	T	C	T	T	C	T	T	T	T	T	T	T	T	T	T	T	T	T	T	T	T	T	T	T	T	T	T	T	T	T	T	T	T	T	T	T	T	H	T	T
JAX00515408	3	14066216	1	G	A	G	G	G	G	G	A	G	G	A	G	G	G	G	G	G	G	G	G	G	G	G	G	G	G	G	G	G	G	G	G	G	G	G	G	G	G	G	G	G	G	G	H	G	G
JAX00515411	3	14105996	1	A	G	A	A	A	A	A	G	G	A	G	A	A	H	A	A	A	A	A	A	H	A	A	A	A	A	A	A	A	A	A	A	A	A	A	A	A	A	A	A	A	A	A	H	A	H
JAX00515413	3	14108052	1	A	C	A	A	A	A	A	C	C	A	C	A	A	H	A	A	A	A	A	A	H	A	A	A	A	A	A	A	A	A	A	A	A	A	A	A	A	A	A	A	A	A	A	H	A	H
JAX00515414	3	14109772	0	T	G	T	T	T	T	T	G	G	T	G	T	T	H	T	T	T	T	T	T	H	T	T	T	T	T	T	T	T	T	T	T	T	T	T	T	T	T	T	T	T	T	T	G	T	H
JAX00515418	3	14110583	0	A	C	A	A	A	A	A	C	C	A	H	A	A	H	A	A	A	A	A	A	H	A	A	A	A	A	A	A	A	A	A	A	A	A	A	A	A	A	A	A	A	A	A	H	A	H
JAX00104567	3	14127822	1	A	G	A	A	A	A	A	A	G	A	A	A	A	H	A	A	A	A	A	A	H	A	A	A	A	A	A	A	A	A	A	A	A	A	A	A	A	A	A	A	A	A	A	A	A	H
JAX00104571	3	14197413	0	A	C	A	A	C	A	A	C	C	C	C	A	A	A	A	A	A	C	H	A	C	A	C	H	C	H	C	A	H	A	A	H	A	A	A	A	H	C	C	A	C	A	H	C	H	H
JAX00219344	3	14241243	0	G	T	G	G	G	G	G	T	G	G	T	G	G	G	G	G	G	G	G	G	G	G	G	G	G	G	G	G	G	G	G	G	G	G	G	G	G	G	G	G	G	G	G	H	G	G
JAX00515430	3	14272597	1	A	G	A	A	A	A	A	G	G	A	G	A	A	H	A	A	A	A	A	A	H	A	A	A	A	A	A	A	A	A	A	A	A	A	A	A	A	A	A	A	A	A	A	H	A	H
JAX00515434	3	14292843	0	A	G	A	A	A	A	A	G	G	A	G	A	A	H	A	A	A	A	A	A	H	A	A	A	A	A	A	A	A	A	A	H	A	A	A	A	A	A	A	A	A	A	A	H	A	H
JAX00104579	3	14294906	0	C	T	C	C	C	C	C	T	T	C	T	C	C	H	C	C	C	C	C	C	C	C	C	C	C	C	C	C	C	C	C	C	C	C	C	C	C	C	C	C	C	C	C	H	C	H
JAX00515436	3	14295476	0	T	C	T	T	T	T	T	C	T	T	C	T	T	T	T	T	T	T	T	T	T	T	T	T	T	T	T	T	T	T	T	T	T	T	T	T	T	T	T	T	T	T	T	H	T	T
JAX00104591	3	14469901	1	G	A	G	G	G	G	G	A	A	G	A	G	G	H	G	G	G	G	G	G	H	G	G	G	G	G	G	G	G	G	G	G	G	G	G	G	G	G	G	G	G	G	G	H	G	H
JAX00515449	3	14470393	0	G	A	G	G	G	G	G	A	A	G	A	G	G	H	G	G	G	G	G	G	H	G	G	G	G	G	G	G	G	G	G	H	G	G	G	G	G	G	G	G	G	G	G	H	G	H
JAX00515450	3	14471948	0	A	G	A	A	A	A	A	G	A	A	H	A	A	A	A	A	A	A	A	A	A	A	A	A	A	A	A	A	A	A	A	H	A	A	A	A	A	A	A	A	A	A	A	H	A	A
JAX00515453	3	14500737	1	G	A	G	G	G	G	G	A	G	G	A	G	G	G	G	G	G	G	G	G	G	G	G	G	G	G	G	G	G	G	G	H	G	G	G	G	G	G	G	G	G	G	G	H	G	G
JAX00104594	3	14516083	1	A	G	A	A	G	A	A	G	G	A	G	A	A	H	A	A	A	A	A	A	H	A	G	A	G	A	G	A	H	A	A	H	A	A	A	A	A	G	G	A	A	A	H	H	H	H
JAX00104595	3	14516615	0	C	G	C	C	G	C	G	C	C	C	C	C	C	C	H	C	G	C	C	C	C	C	G	C	G	C	G	C	G	C	C	C	C	G	H	C	C	G	G	C	C	H	G	C	H	C
JAX00515455	3	14516646	1	C	G	C	C	G	C	C	G	C	C	G	C	C	C	C	C	C	C	C	C	C	C	G	C	G	C	G	C	H	C	C	H	C	C	C	C	C	G	G	C	C	C	H	H	H	C
JAX00515456	3	14517007	1	A	G	A	A	G	A	A	A	A	G	A	A	A	A	A	A	A	G	H	A	H	A	G	H	G	H	G	A	H	A	A	A	A	A	A	A	H	G	G	A	G	A	H	H	H	A
JAX00104596	3	14524729	1	G	A	G	G	A	G	G	G	A	A	G	G	G	H	G	G	G	A	H	G	A	G	A	H	A	H	A	G	H	G	G	G	G	G	G	G	H	A	A	G	A	G	H	H	H	H
JAX00515458	3	14525926	1	C	A	C	C	A	C	C	C	C	A	C	C	C	C	C	C	C	A	H	C	H	C	A	H	A	H	A	C	H	C	C	C	C	C	C	C	H	A	A	C	A	C	H	H	H	C
JAX00515459	3	14525985	1	A	G	A	A	G	A	A	G	A	G	G	A	A	A	A	A	A	G	H	A	H	A	G	H	G	H	G	A	H	A	A	H	A	A	A	A	H	G	G	A	G	A	H	G	H	A
JAX00104597	3	14526261	0	A	T	A	A	T	A	A	T	T	T	T	A	A	H	A	A	H	T	H	A	T	A	T	H	T	H	T	A	H	A	A	H	A	A	A	A	H	T	T	A	T	A	H	T	H	H
JAX00104598	3	14535339	1	T	A	T	T	A	T	T	A	A	A	A	T	T	H	T	T	T	A	H	T	A	T	A	H	A	H	A	T	H	T	T	H	T	T	T	T	H	A	A	T	A	T	H	A	H	H
JAX00515464	3	14537127	0	C	G	C	C	C	C	C	G	G	C	G	C	C	C	C	C	C	C	C	C	C	C	C	C	C	C	C	C	C	C	C	H	C	C	C	C	C	C	C	C	C	C	C	H	C	H
JAX00515465	3	14540230	1	A	C	A	A	A	A	A	C	A	A	C	A	A	A	A	A	A	A	A	A	A	A	A	A	A	A	A	A	A	A	A	H	A	A	A	A	A	A	A	A	A	A	A	H	A	A
JAX00515466	3	14576922	1	C	G	C	C	C	C	G	G	G	C	G	C	C	H	H	C	G	C	C	C	H	C	C	C	C	C	C	C	H	C	C	H	C	G	H	C	C	C	C	C	C	H	H	H	C	H
JAX00104600	3	14578634	1	A	G	A	A	A	A	G	A	A	A	A	A	A	A	H	A	G	A	A	A	A	A	A	A	A	A	A	A	H	A	A	A	A	G	H	A	A	A	A	A	A	H	H	A	A	A
JAX00515468	3	14578674	1	C	T	C	C	C	C	C	T	C	C	T	C	C	C	C	C	C	C	C	C	C	C	C	C	C	C	C	C	C	C	C	H	C	C	C	C	C	C	C	C	C	C	C	H	C	C
JAX00515471	3	14602186	0	C	T	C	C	C	C	T	C	C	C	C	C	C	C	H	C	T	C	C	C	C	C	C	C	C	C	C	C	H	C	C	C	C	T	H	C	C	C	C	C	C	H	H	C	C	C
JAX00104602	3	14603265	1	C	T	C	C	C	C	T	C	C	C	C	C	C	C	H	C	T	C	C	C	C	C	C	C	C	C	C	C	H	C	C	C	C	T	H	C	C	C	C	C	C	H	H	C	C	C
JAX00515472	3	14603564	0	A	T	A	A	A	A	T	A	T	A	A	A	A	H	H	A	T	A	H	A	H	A	A	A	A	A	A	A	H	A	A	A	A	T	H	A	A	A	A	A	A	H	H	A	A	H
JAX00515474	3	14605330	1	A	T	A	A	A	A	T	T	T	A	T	A	A	H	H	A	T	A	A	A	H	A	A	A	A	A	A	A	H	A	A	H	A	T	H	A	A	A	A	A	A	H	H	H	A	H
JAX00515475	3	14605436	1	G	A	G	G	G	G	A	A	G	G	A	G	G	G	H	G	A	G	G	G	G	G	G	G	G	G	G	G	H	G	G	H	G	A	H	G	G	G	G	G	G	H	H	H	G	G
JAX00104603	3	14607274	1	G	A	A	G	G	G	G	G	G	G	G	G	G	G	G	G	G	G	H	A	G	H	G	G	G	G	G	G	G	G	G	G	A	G	G	G	G	G	G	G	G	G	G	G	G	G
JAX00515476	3	14624658	0	A	T	A	A	A	A	A	T	A	A	T	A	A	A	A	A	A	A	A	A	A	A	A	A	A	A	A	A	A	A	A	H	A	A	A	A	A	A	A	A	A	A	A	H	A	A
JAX00515477	3	14643181	0	A	G	A	A	A	A	G	G	A	A	G	A	A	A	H	A	G	A	A	A	A	A	A	A	A	A	A	A	H	A	A	G	A	G	H	A	A	A	A	A	A	H	H	G	A	A
JAX00104605	3	14658406	1	A	G	A	A	A	A	A	G	G	A	G	A	A	H	A	A	A	A	A	A	H	A	A	A	A	A	A	A	A	A	A	H	A	A	A	A	A	A	A	A	A	A	A	H	A	H
JAX00104610	3	14713450	0	T	C	T	T	T	T	T	C	T	T	C	T	T	T	T	T	T	T	T	T	T	T	T	T	T	T	T	T	T	T	T	H	T	T	T	T	T	T	T	T	T	T	T	H	T	T
JAX00219354	3	14713880	1	A	G	A	A	A	A	A	G	G	A	G	A	A	H	A	A	A	A	A	A	H	A	A	A	A	A	A	A	A	A	A	H	A	A	A	A	A	A	A	A	A	A	A	H	A	H
JAX00104613	3	14735681	0	T	G	T	T	T	T	G	G	G	T	G	T	T	T	T	T	G	T	T	T	T	T	T	T	T	T	T	T	H	T	T	G	T	G	H	T	T	T	T	T	T	H	H	H	T	T
JAX00515485	3	14756228	1	C	A	C	C	C	C	C	A	C	C	A	C	C	C	C	C	C	C	C	C	C	C	C	C	C	C	C	C	C	C	C	H	C	C	C	C	C	C	C	C	C	C	C	H	C	C
JAX00515488	3	14774396	1	A	G	A	A	A	A	A	A	G	A	A	A	A	H	A	A	A	A	A	A	H	A	A	A	A	A	A	A	A	A	A	A	A	A	A	A	A	A	A	A	A	A	A	A	A	H
JAX00515489	3	14781446	0	C	A	C	C	C	C	C	C	A	C	C	C	C	H	C	C	C	C	C	C	H	C	C	C	C	C	C	C	C	C	C	C	C	C	C	C	C	C	C	C	C	C	C	C	C	H
JAX00104614	3	14783076	1	T	C	C	T	T	T	C	C	C	T	C	T	T	H	H	T	C	T	H	C	H	H	T	T	T	T	T	T	H	T	T	H	C	C	H	T	T	T	T	T	T	H	H	H	T	H
JAX00104615	3	14784012	0	T	C	C	T	T	T	C	C	C	T	C	T	T	H	H	T	C	T	H	C	H	H	T	T	T	T	T	T	H	T	T	H	C	C	H	T	T	T	T	T	T	H	H	H	T	H
JAX00515492	3	14795933	0	G	T	T	G	G	G	G	T	G	G	T	G	G	G	G	G	G	G	H	T	G	H	G	G	G	G	G	G	G	G	G	H	T	G	G	G	G	G	G	G	G	G	G	H	G	G
JAX00515493	3	14795946	0	G	T	T	G	G	G	G	G	G	G	G	G	G	G	G	G	G	G	H	T	G	H	G	G	G	G	G	G	G	G	G	G	T	G	G	G	G	G	G	G	G	G	G	G	G	G
JAX00515495	3	14797412	0	G	A	G	G	G	G	G	A	A	G	A	G	G	H	G	G	G	G	G	G	H	G	G	G	G	G	G	G	G	G	G	H	G	G	G	G	G	G	G	G	G	G	G	H	G	H
JAX00515496	3	14797429	0	C	G	C	C	C	C	C	G	G	C	G	C	C	H	C	C	C	C	C	C	H	C	C	C	C	C	C	C	C	C	C	H	C	C	C	C	C	C	C	C	C	C	C	H	C	H
JAX00515499	3	14806719	0	A	C	C	A	A	A	C	A	C	A	A	A	A	H	H	A	C	A	H	C	H	H	A	A	A	A	A	A	H	A	A	A	C	C	H	A	A	A	A	A	A	H	H	A	A	H
JAX00515501	3	14815593	0	G	A	A	G	G	G	G	G	G	G	G	G	G	G	G	G	G	G	G	A	G	G	G	G	G	G	G	G	G	G	G	G	A	G	G	G	G	G	G	G	G	G	G	G	G	G
JAX00104619	3	14826134	1	G	A	A	G	G	G	G	G	G	G	G	G	G	G	G	G	G	G	H	A	G	H	G	G	G	G	G	G	G	G	G	G	A	G	G	G	G	G	G	G	G	G	G	G	G	G
JAX00515503	3	14826552	1	G	A	G	G	G	G	G	A	G	G	A	G	G	G	G	G	G	G	G	G	G	G	G	G	G	G	G	G	G	G	G	H	G	G	G	G	G	G	G	G	G	G	G	H	G	G
JAX00515507	3	14842602	0	T	C	T	T	T	T	T	C	C	T	C	T	T	H	T	T	T	T	T	T	H	T	T	T	T	T	T	T	T	T	T	H	T	T	T	T	T	T	T	T	T	T	T	H	T	H
JAX00515509	3	14845308	0	C	T	T	C	C	C	C	C	C	C	C	C	C	C	C	C	C	C	H	T	C	H	C	C	C	C	C	C	C	C	C	C	T	C	C	C	C	C	C	C	C	C	C	C	C	C
JAX00104620	3	14846092	0	A	G	G	A	A	A	A	G	G	A	G	A	A	H	A	A	A	A	H	G	H	H	A	A	A	A	A	A	A	A	A	H	G	A	A	A	A	A	A	A	A	A	A	H	A	H
JAX00104621	3	14846116	1	A	G	G	A	A	A	A	G	G	A	G	A	A	H	A	A	A	A	H	G	H	H	A	A	A	A	A	A	A	A	A	H	G	A	A	A	A	A	A	A	A	A	A	H	A	H
JAX00515511	3	14848755	1	A	G	A	A	A	A	A	G	A	A	G	A	A	A	A	A	A	A	A	A	A	A	A	A	A	A	A	A	A	A	A	H	A	A	A	A	A	A	A	A	A	A	A	H	A	A
JAX00515512	3	14849633	1	G	A	A	G	G	G	G	G	G	G	G	G	G	G	G	G	G	G	H	A	G	H	G	G	G	G	G	G	G	G	G	G	A	G	G	G	G	G	G	G	G	G	G	G	G	G
JAX00515513	3	14853292	0	A	C	C	A	A	A	A	C	A	A	C	A	A	A	A	A	A	A	H	C	A	H	A	A	A	A	A	A	A	A	A	H	C	A	A	A	A	A	A	A	A	A	A	H	A	A
JAX00515515	3	14855876	0	C	A	A	C	C	C	C	C	A	C	C	C	C	H	C	C	C	C	H	A	H	H	C	C	C	C	C	C	C	C	C	C	A	C	C	C	C	C	C	C	C	C	C	C	C	H
JAX00515516	3	14856002	0	A	C	C	A	A	A	A	C	C	A	C	A	A	H	A	A	A	A	H	C	H	H	A	A	A	A	A	A	A	A	A	H	C	A	A	A	A	A	A	A	A	A	A	H	A	H
JAX00515520	3	14868799	0	C	G	G	C	C	C	G	C	C	C	C	C	C	C	H	C	G	C	H	G	C	H	C	C	C	C	C	C	C	C	C	C	G	G	H	C	C	C	C	C	C	H	C	C	C	C
JAX00515521	3	14868854	0	A	G	A	A	A	A	A	G	A	A	G	A	A	A	A	A	A	A	A	A	A	A	A	A	A	A	A	A	A	A	A	H	A	A	A	A	A	A	A	A	A	A	A	H	A	A
JAX00515526	3	14881183	1	G	A	G	G	G	G	G	G	A	G	G	G	G	H	G	G	G	G	G	G	H	G	G	G	G	G	G	G	G	G	G	G	G	G	G	G	G	G	G	G	G	G	G	G	G	H
JAX00104625	3	14896159	1	C	T	C	C	C	C	C	T	T	C	T	C	C	H	C	C	C	C	C	C	H	C	C	C	C	C	C	C	C	C	C	H	C	C	C	C	C	C	C	C	C	C	C	H	C	H
JAX00515531	3	14920282	0	A	T	A	A	A	A	A	T	T	A	H	A	A	A	A	A	A	A	A	A	A	A	A	A	A	A	A	A	A	A	A	A	A	A	A	A	A	A	A	A	A	A	A	A	A	H
JAX00104627	3	14929907	1	G	A	G	G	G	G	A	A	A	G	H	G	G	H	H	G	A	G	G	G	H	G	G	G	G	G	G	G	H	G	G	H	G	A	H	G	G	G	G	G	G	H	H	H	G	H
JAX00515532	3	14935286	1	A	G	A	A	A	A	A	G	G	A	H	A	A	H	A	A	A	A	A	A	H	A	A	A	A	A	A	A	A	A	A	H	A	A	A	A	A	A	A	A	A	A	A	H	A	H
JAX00104628	3	14938206	0	G	A	G	G	G	G	G	A	A	G	H	G	G	H	G	G	G	G	G	G	H	G	G	G	G	G	G	G	G	G	G	H	G	G	G	G	G	G	G	G	G	G	G	H	G	H
JAX00515534	3	14948642	0	T	C	T	T	T	T	C	T	T	T	T	T	T	T	H	T	C	T	T	T	T	T	T	T	T	T	T	T	H	T	T	T	T	C	H	T	T	T	T	T	T	H	H	T	T	T
JAX00515535	3	14949767	1	G	A	G	G	G	G	G	G	A	G	G	G	G	H	G	G	G	G	G	G	H	G	G	G	G	G	G	G	G	G	G	G	G	G	G	G	G	G	G	G	G	G	G	G	G	H
JAX00515537	3	14954094	1	T	C	T	T	T	T	T	C	C	T	C	T	T	H	T	T	T	T	T	T	H	T	T	T	T	T	T	T	T	T	T	H	T	T	T	T	T	T	T	T	T	T	T	H	T	H
JAX00515538	3	14954649	1	T	C	T	T	T	T	T	C	C	T	C	T	T	H	T	T	T	T	T	T	H	T	T	T	T	T	T	T	T	T	T	H	T	T	T	T	T	T	T	T	T	T	T	H	T	H
JAX00515539	3	14955705	0	G	A	G	G	G	G	G	A	G	G	A	G	G	G	G	G	G	G	G	G	G	G	G	G	G	G	G	G	G	G	G	H	G	G	G	G	G	G	G	G	G	G	G	H	G	G
JAX00104629	3	14983388	1	T	C	T	T	T	T	C	C	C	T	C	T	T	H	H	T	C	T	T	T	H	T	T	T	T	T	T	T	H	T	T	H	T	C	H	T	T	T	T	T	T	H	H	H	T	H
JAX00104630	3	14988617	0	A	G	A	A	A	A	G	G	G	A	G	A	A	H	H	A	G	A	A	A	H	A	A	A	A	A	A	A	H	A	A	H	A	G	H	A	A	A	A	A	A	H	H	H	A	H
JAX00515542	3	14989297	1	C	A	C	C	C	C	C	A	C	C	A	C	C	C	C	C	C	C	C	C	C	C	C	C	C	C	C	C	C	C	C	H	C	C	C	C	C	C	C	C	C	C	C	H	C	C
JAX00104631	3	14998684	0	T	C	T	T	T	T	C	C	C	T	C	T	T	T	C	T	C	T	T	T	T	T	T	T	T	T	T	T	H	T	T	T	T	C	C	T	T	T	T	T	T	C	C	T	T	T
JAX00104634	3	15038025	1	C	T	C	C	C	C	C	T	C	C	T	C	C	C	C	C	C	C	C	C	C	C	C	C	C	C	C	C	C	C	C	H	C	C	C	C	C	C	C	C	C	C	C	H	C	C
JAX00515550	3	15048521	0	C	A	C	C	C	C	C	A	C	C	A	C	C	C	C	C	C	H	C	C	C	C	C	C	C	C	C	C	C	C	C	H	C	C	C	C	C	C	C	C	H	C	C	A	C	C
JAX00104636	3	15068024	0	A	G	A	A	A	A	A	G	G	A	G	A	A	H	A	A	A	A	A	A	H	A	A	A	A	A	A	A	A	A	A	H	A	A	A	A	A	A	A	A	A	A	A	H	A	H
JAX00515556	3	15076501	1	A	G	A	A	A	A	A	G	A	A	G	A	A	A	A	A	A	A	A	A	A	A	A	A	A	A	A	A	A	A	A	H	A	A	A	A	A	A	A	A	A	A	A	H	A	A
JAX00515558	3	15077560	1	G	C	G	G	G	G	G	C	G	G	C	G	G	G	G	G	G	G	G	G	G	G	G	G	G	G	G	G	G	G	G	H	G	G	G	G	G	G	G	G	G	G	G	H	G	G
JAX00104637	3	15079988	0	T	G	G	T	T	T	T	G	G	T	G	T	T	H	T	T	T	T	H	G	H	H	T	T	T	T	T	T	T	T	T	H	G	T	H	T	T	T	T	T	T	T	T	H	T	H
JAX00515560	3	15092417	1	A	C	A	A	A	A	A	C	C	A	C	A	A	H	A	A	A	A	A	A	H	A	A	A	A	A	A	A	A	A	A	H	A	A	H	A	A	A	A	A	A	A	A	H	A	H
JAX00515566	3	15111569	0	G	C	G	G	G	G	G	C	C	G	C	G	G	H	G	G	G	G	G	G	H	G	G	G	G	G	G	G	G	G	G	H	G	G	H	G	G	G	G	G	G	G	G	H	G	H
JAX00515567	3	15113445	0	G	C	G	G	G	G	G	C	G	G	H	G	G	G	G	G	G	G	G	G	G	G	G	G	G	G	G	G	G	G	G	G	G	G	G	G	G	G	G	G	G	G	G	G	G	G
JAX00515568	3	15119923	0	G	A	G	G	G	G	G	A	G	G	A	G	G	G	G	G	G	G	G	G	G	G	G	G	G	G	G	G	G	G	G	H	G	G	G	G	G	G	G	G	G	G	G	H	G	G
JAX00515569	3	15120809	0	C	A	C	C	C	C	C	A	A	C	A	C	C	H	C	C	C	C	C	C	H	C	C	C	C	C	C	C	C	C	C	H	C	C	H	C	C	C	C	C	C	C	C	H	C	H
JAX00515570	3	15120961	1	A	G	A	A	A	A	A	G	G	A	G	A	A	H	A	A	A	A	A	A	H	A	A	A	A	A	A	A	A	A	A	H	A	A	H	A	A	A	A	A	A	A	A	H	A	H
JAX00515571	3	15124745	0	G	A	G	G	G	G	G	A	G	G	H	G	G	G	G	G	G	G	G	G	G	G	G	G	G	G	G	G	G	G	G	H	G	G	G	G	G	G	G	G	G	G	G	H	G	G
JAX00515572	3	15125085	0	T	G	T	T	T	T	T	G	G	T	G	T	T	H	T	T	T	H	T	T	H	T	T	T	T	H	T	H	T	T	T	H	T	T	H	T	T	T	T	T	T	T	T	H	T	H
JAX00515573	3	15125202	0	C	T	C	C	C	C	C	T	T	C	T	C	H	T	C	C	C	C	C	C	T	C	C	C	C	H	C	C	C	C	C	H	C	C	T	C	C	C	C	C	C	C	C	T	C	T
JAX00104643	3	15149286	0	G	T	G	G	G	G	G	T	T	G	T	G	G	H	G	G	G	G	G	G	H	G	G	G	G	G	G	G	G	G	G	H	G	G	H	G	G	G	G	G	G	G	G	H	G	H
JAX00219361	3	15162448	0	G	A	G	G	G	G	G	G	A	G	G	G	G	H	G	G	G	G	G	G	H	G	G	G	G	G	G	G	G	G	G	G	G	G	H	G	G	G	G	G	G	G	G	G	G	H
JAX00515576	3	15181230	1	C	T	C	C	C	C	C	T	C	C	T	C	C	C	C	C	C	C	C	C	C	C	C	C	C	C	C	C	C	C	C	H	C	C	C	C	C	C	C	C	C	C	C	H	C	C
JAX00104645	3	15184766	1	G	A	A	G	G	G	A	G	G	A	G	G	G	G	H	G	A	A	A	A	H	H	G	H	G	H	G	G	H	G	G	G	A	A	G	G	H	G	G	G	A	H	H	H	G	G
JAX00104646	3	15191492	1	A	G	G	A	A	A	G	G	G	G	G	A	A	H	H	A	G	G	G	G	G	H	A	H	A	H	A	A	H	A	A	H	G	G	H	A	H	A	A	A	G	H	H	G	A	H
JAX00515579	3	15196403	0	A	G	A	A	A	A	A	G	A	A	G	A	A	A	A	A	A	A	A	A	A	A	A	A	A	A	A	A	A	A	A	H	A	A	A	A	A	A	A	A	A	A	A	H	A	A
JAX00515581	3	15197394	1	G	A	A	G	G	G	A	G	G	A	G	G	G	G	H	G	A	A	A	A	H	H	G	H	G	H	G	G	H	G	G	G	A	A	G	G	H	G	G	G	A	H	H	H	G	G
JAX00515582	3	15197550	1	C	T	C	C	C	C	C	T	T	C	T	C	C	H	C	C	C	C	C	C	H	C	C	C	C	C	C	C	C	C	C	H	C	C	H	C	C	C	C	C	C	C	C	H	C	H
JAX00515584	3	15214214	0	T	C	T	T	T	T	T	C	C	T	C	T	T	H	T	T	T	T	T	T	H	T	T	T	T	T	T	T	T	T	T	H	T	T	H	T	T	T	T	T	T	T	T	H	T	H
JAX00515585	3	15214721	0	T	C	T	T	T	T	T	C	T	T	C	T	T	T	T	T	T	T	T	T	T	T	T	T	T	T	T	T	T	T	T	H	T	T	T	T	T	T	T	T	T	T	T	T	T	T
JAX00515586	3	15220454	0	T	C	T	T	T	T	T	C	C	T	C	T	T	H	T	T	T	T	T	T	H	T	T	T	T	T	T	T	T	T	T	T	T	T	H	T	T	T	T	T	T	T	T	H	T	H
JAX00104647	3	15222355	0	C	T	T	C	C	C	C	C	C	C	C	C	C	C	C	C	C	C	H	T	C	H	C	C	C	C	C	C	C	C	C	C	T	C	C	C	C	C	C	C	C	C	C	C	C	C
JAX00515587	3	15222834	1	A	G	A	A	A	A	A	G	G	A	G	A	A	H	A	A	A	A	A	A	H	A	A	A	A	A	A	A	A	A	A	H	A	A	H	A	A	A	A	A	A	A	A	H	A	H
JAX00104648	3	15238381	0	T	C	C	T	T	T	T	T	T	T	T	T	T	T	T	T	T	T	H	C	T	H	T	T	T	T	T	T	T	T	T	T	C	T	T	T	T	T	T	T	T	T	T	T	T	T
JAX00515591	3	15238772	0	G	T	T	G	G	G	G	G	G	G	G	G	G	G	G	G	G	G	H	T	G	H	G	G	G	G	G	G	G	G	G	G	T	G	G	G	G	G	G	G	G	G	G	G	G	G
JAX00104650	3	15259672	1	G	A	A	G	G	G	G	A	A	G	A	G	G	H	G	G	G	G	H	A	H	H	G	G	G	G	G	G	G	G	G	H	A	G	H	G	G	G	G	G	G	G	G	H	G	H
JAX00104651	3	15259971	0	G	T	T	G	G	G	T	T	T	T	T	G	G	H	H	G	T	T	T	T	T	H	G	H	G	H	G	G	H	G	G	H	T	T	H	G	H	G	G	G	T	H	H	T	G	H
JAX00515595	3	15267636	1	C	A	A	C	C	C	C	A	A	C	A	C	C	H	C	C	C	C	H	A	H	H	C	C	C	C	C	C	C	C	C	H	A	C	H	C	C	C	C	C	C	C	C	H	C	H
JAX00104653	3	15294761	0	G	A	A	G	G	G	G	G	G	G	G	G	G	G	G	G	G	G	H	A	G	H	G	G	G	G	G	G	G	G	G	G	A	G	G	G	G	G	G	G	G	G	G	G	G	G
JAX00515596	3	15294860	1	A	C	A	A	A	A	A	C	C	A	C	A	A	H	A	A	A	A	A	A	H	A	A	A	A	A	A	A	A	A	A	H	A	A	H	A	A	A	A	A	A	A	A	H	A	H
JAX00104654	3	15296450	1	A	G	G	A	A	A	A	A	A	A	A	A	A	A	A	A	A	A	H	G	A	H	A	A	A	A	A	A	A	A	A	A	G	A	A	A	A	A	A	A	A	A	A	A	A	A
JAX00104655	3	15296897	1	C	T	T	C	C	C	C	C	C	C	C	C	C	C	C	C	C	C	H	T	C	H	C	C	C	C	C	C	C	C	C	C	T	C	C	C	C	C	C	C	C	C	C	C	C	C
JAX00515600	3	15298135	1	G	A	G	G	G	G	G	A	G	G	A	G	G	G	G	G	G	G	G	G	G	G	G	G	G	G	G	G	G	G	G	H	G	G	G	G	G	G	G	G	G	G	G	H	G	G
JAX00515642	3	16134622	0	A	C	C	A	A	A	A	C	C	A	C	A	A	A	A	A	A	A	H	C	A	H	A	A	A	A	A	A	A	A	A	H	C	A	A	A	A	A	A	A	A	A	A	H	A	A
JAX00515648	3	16152863	1	A	C	A	A	A	A	A	C	A	A	C	A	A	A	A	A	A	A	A	A	A	A	A	A	A	A	A	A	A	A	A	H	A	A	A	A	A	A	A	A	A	A	A	H	A	A
JAX00515655	3	16198761	0	T	C	T	T	T	T	C	C	C	C	C	T	T	H	H	T	C	C	H	T	C	T	T	H	T	H	T	T	H	T	T	H	T	C	H	T	H	T	T	T	C	H	H	C	T	H
JAX00515662	3	16200263	1	T	C	T	T	T	T	T	C	T	T	C	T	T	T	T	T	T	T	T	T	T	T	T	T	T	T	T	T	T	T	T	H	T	T	T	T	T	T	T	T	T	T	T	H	T	T
JAX00104697	3	16273030	1	T	A	A	T	T	T	A	A	A	A	A	T	T	H	H	T	A	A	A	A	A	H	T	H	T	H	T	T	H	T	T	H	A	A	H	T	H	T	T	T	A	H	H	A	T	H
JAX00104698	3	16298034	0	T	A	T	T	T	T	T	A	A	T	A	T	T	H	T	T	T	T	T	T	H	T	T	T	T	T	T	T	T	T	T	H	T	T	H	T	T	T	T	T	T	T	T	H	T	H
JAX00515674	3	16318523	0	C	G	C	C	C	C	C	C	G	C	C	C	C	H	C	C	C	C	C	C	G	C	C	C	C	C	C	C	C	C	C	C	C	C	H	C	C	C	C	C	C	C	C	C	C	H
JAX00515675	3	16321187	1	A	G	G	A	A	A	A	G	G	G	G	A	A	H	A	A	A	G	G	G	G	H	A	H	A	H	G	A	A	A	A	H	G	A	H	A	H	A	A	A	G	A	A	G	A	H
JAX00515676	3	16322760	0	A	C	A	A	A	A	A	C	A	A	H	A	A	A	A	A	A	A	A	A	A	A	A	A	A	A	A	A	A	A	A	H	A	A	A	A	A	A	A	A	A	A	A	A	A	A
JAX00104702	3	16342900	0	A	C	C	A	A	A	A	C	C	C	C	A	A	H	A	A	A	C	C	C	C	H	A	H	A	H	C	A	A	A	A	H	C	A	H	A	H	A	A	A	C	A	A	C	A	H
JAX00219369	3	16354789	0	C	G	C	C	C	C	C	C	G	C	C	C	C	C	C	C	C	C	C	C	H	C	C	C	C	C	C	C	C	C	C	C	C	C	H	C	C	C	C	C	C	C	C	C	C	H
JAX00219371	3	16362255	1	G	C	G	G	G	G	G	C	C	G	C	G	G	H	G	G	G	G	G	G	H	G	G	G	G	G	G	G	G	G	G	H	G	G	H	G	G	G	G	G	G	G	G	H	G	H
JAX00515678	3	16367811	1	G	A	G	G	G	G	G	A	G	G	A	G	G	G	G	G	G	G	G	G	G	G	G	G	G	G	G	G	G	G	G	H	G	G	G	G	G	G	G	G	G	G	G	H	G	G
JAX00515679	3	16371580	1	T	G	T	T	T	T	T	G	G	T	G	T	T	H	T	T	T	T	T	T	H	T	T	T	T	T	T	T	T	T	T	H	T	T	H	T	T	T	T	T	T	T	T	H	T	H
JAX00104706	3	16373442	1	T	G	G	T	T	T	T	T	T	T	T	T	T	T	T	T	T	T	H	G	T	H	T	T	T	T	T	T	T	T	T	T	G	T	T	T	T	T	T	T	T	T	T	T	T	T
JAX00515680	3	16398615	0	T	A	T	T	T	T	T	A	A	T	A	T	T	H	T	T	T	T	T	T	T	T	T	T	T	T	T	T	T	T	T	H	T	T	H	T	T	T	T	T	T	T	T	H	T	H
JAX00515681	3	16399068	1	A	C	A	A	A	A	A	A	C	A	A	A	A	H	A	A	A	A	A	A	H	A	A	A	A	A	A	A	A	A	A	A	A	A	H	A	A	A	A	A	A	A	A	A	A	H
JAX00515685	3	16404394	1	T	C	C	T	T	T	T	C	C	C	C	T	T	H	T	T	T	C	C	C	C	H	T	H	T	H	C	T	T	T	T	H	C	T	H	T	H	T	T	T	C	T	T	C	T	H
JAX00515687	3	16412208	1	A	T	A	A	A	A	A	T	A	A	T	A	A	A	A	A	A	A	A	A	A	A	A	A	A	A	A	A	A	A	A	H	A	A	A	A	A	A	A	A	A	A	A	H	A	A
JAX00515688	3	16412333	0	A	G	G	A	A	A	A	G	G	G	G	A	A	H	A	A	A	G	G	G	G	H	A	H	A	H	G	A	A	A	A	H	G	A	H	A	H	A	A	A	G	A	A	G	A	H
JAX00515690	3	16413874	1	A	G	G	A	A	A	A	G	G	G	G	A	A	H	A	A	A	G	G	G	G	H	A	H	A	H	G	A	A	A	A	H	G	A	H	A	H	A	A	A	G	A	A	G	A	H
JAX00104709	3	16419033	0	C	T	T	C	C	C	C	C	C	T	C	C	C	C	C	C	C	T	T	T	H	C	C	C	C	H	T	C	C	C	C	C	T	C	C	C	H	C	C	C	T	C	C	H	C	C
JAX00515691	3	16443950	1	G	A	A	G	G	G	G	G	G	A	G	G	G	G	G	G	G	A	A	A	H	H	G	H	G	H	A	G	G	G	G	G	A	G	G	G	H	G	G	G	A	G	G	H	G	G
JAX00515692	3	16444202	1	G	C	G	G	G	G	G	G	C	G	G	G	G	H	G	G	G	G	G	G	H	G	G	G	G	G	G	G	G	G	G	G	G	G	H	G	G	G	G	G	G	G	G	G	G	H
JAX00104710	3	16444426	0	A	T	T	A	A	A	A	A	A	T	A	A	A	A	A	A	A	T	T	T	H	H	A	H	A	H	T	A	A	A	A	A	T	A	A	A	H	A	A	A	T	A	A	T	A	A
JAX00104711	3	16444499	1	T	G	G	T	T	T	T	T	T	G	T	T	T	T	T	T	T	G	G	G	H	H	T	H	T	H	G	T	T	T	T	T	G	T	T	T	H	T	T	T	G	T	T	H	T	T
JAX00515694	3	16458560	0	T	G	G	T	T	T	T	G	G	G	G	T	T	H	T	T	T	G	G	G	G	H	T	H	T	H	G	T	T	T	T	H	G	T	H	T	H	T	T	T	G	T	T	G	T	H
JAX00515695	3	16485580	0	G	T	T	G	G	G	G	G	G	T	G	G	G	G	G	G	G	H	T	T	H	H	G	H	G	H	T	G	G	G	G	G	T	G	G	G	H	G	G	G	T	G	G	H	G	G
JAX00515696	3	16485858	0	A	C	C	A	A	A	A	C	C	C	C	A	A	H	A	A	A	C	C	C	C	H	A	H	A	H	C	A	A	A	A	H	C	A	H	A	H	A	A	A	C	A	A	C	A	H
JAX00515702	3	16505432	1	C	T	C	C	C	C	C	T	T	C	T	C	C	H	C	C	C	C	C	C	H	C	C	C	C	C	C	C	C	C	C	H	C	C	H	C	C	C	C	C	C	C	C	H	C	H
JAX00515703	3	16518347	0	C	T	C	C	C	C	C	T	T	C	H	C	C	H	C	C	C	C	C	C	T	C	C	C	C	C	C	C	C	C	C	H	C	C	H	C	C	C	C	C	C	C	C	H	C	H
JAX00104717	3	16523283	0	C	T	T	C	C	C	C	C	C	T	C	C	C	C	C	C	C	T	T	T	H	H	C	H	C	H	T	C	C	C	C	C	T	C	C	C	H	C	C	C	T	C	C	H	C	C
JAX00104718	3	16537041	1	C	A	C	C	C	C	C	A	A	C	A	C	C	H	C	C	C	C	C	C	H	C	C	C	C	C	C	C	C	C	C	H	C	C	H	C	C	C	C	C	C	C	C	H	C	H
JAX00515708	3	16571281	0	T	C	T	T	T	T	T	C	C	T	C	T	T	H	T	T	T	T	T	T	T	T	T	T	T	T	T	T	T	T	T	H	T	T	H	T	T	T	T	T	T	T	T	H	T	H
JAX00515709	3	16571321	0	G	T	G	G	G	G	G	T	T	G	T	G	G	H	G	G	G	G	G	G	H	G	G	G	G	G	G	G	G	G	G	H	G	G	H	G	G	G	G	G	G	G	G	H	G	H
JAX00515711	3	16608742	1	C	T	C	C	C	C	C	T	T	C	T	C	C	H	C	C	C	C	C	C	H	C	C	C	C	C	C	C	C	C	C	H	C	C	H	C	C	C	C	C	C	C	C	H	C	H
JAX00189124	3	16662066	1	A	G	G	A	G	G	G	G	G	G	G	G	A	H	G	G	G	G	G	G	G	G	G	G	G	G	G	G	G	A	A	H	G	G	G	G	G	G	G	G	G	H	G	G	G	H
JAX00104726	3	16674384	0	C	T	T	C	C	C	C	C	C	C	C	C	C	C	C	C	C	C	H	T	C	H	C	C	C	C	C	C	C	C	C	C	T	C	C	C	C	C	C	C	C	C	C	C	C	C
JAX00515720	3	16674458	0	C	T	C	C	C	C	C	C	T	C	C	C	C	H	C	C	C	C	C	C	T	C	C	C	C	C	C	C	C	C	C	C	C	C	H	C	C	C	C	C	C	C	C	C	C	H
JAX00515721	3	16674652	0	A	C	A	A	A	A	A	C	A	A	C	A	A	A	A	A	A	A	H	A	A	A	A	A	A	A	A	A	A	A	A	C	A	A	A	A	A	A	A	A	A	A	A	C	A	A
JAX00515723	3	16682330	0	T	C	C	T	T	T	C	C	C	C	C	T	T	H	H	T	C	C	C	C	C	H	T	H	T	H	C	T	H	T	T	H	C	C	H	T	H	T	T	T	C	H	H	C	T	H
JAX00515724	3	16683116	0	T	A	T	T	T	T	T	A	A	T	A	T	T	H	T	T	T	T	T	T	H	T	T	T	T	T	T	T	T	T	T	H	T	T	H	T	T	T	T	T	T	T	T	H	T	H
JAX00515725	3	16691998	1	T	C	T	T	T	T	T	C	T	T	C	T	T	T	T	T	T	T	T	T	T	T	T	T	T	T	T	T	T	T	T	H	T	T	T	T	T	T	T	T	T	T	T	H	T	T
JAX00515726	3	16692015	1	T	C	T	T	T	T	T	C	C	T	C	T	T	H	T	T	T	T	T	T	H	T	T	T	T	T	T	T	T	T	T	H	T	T	H	T	T	T	T	T	T	T	T	H	T	H
JAX00104731	3	16725987	0	T	C	C	T	T	T	T	T	T	T	T	T	T	T	T	T	T	T	H	C	T	H	T	T	T	T	T	T	T	T	T	T	C	T	T	T	T	T	T	T	T	T	T	T	T	T
JAX00104732	3	16741888	1	C	G	G	C	C	C	C	C	C	C	C	C	C	C	C	C	C	C	H	G	C	H	C	C	C	C	C	C	C	C	C	C	G	C	C	C	C	C	C	C	C	C	C	C	C	C
JAX00104733	3	16747071	0	T	C	T	T	T	T	T	C	T	T	C	T	T	T	T	T	T	T	T	T	T	T	T	T	T	T	T	T	T	T	T	C	T	T	T	T	T	T	T	T	T	T	T	H	T	T
JAX00515727	3	16753844	0	C	T	C	C	C	C	C	T	C	C	T	C	C	C	C	C	C	C	C	C	C	C	C	C	C	C	C	C	C	C	C	H	C	C	C	C	C	C	C	C	C	C	C	H	C	C
JAX00104734	3	16770271	1	G	A	A	G	G	G	G	G	G	G	G	G	G	G	G	G	G	G	H	A	G	H	G	G	G	G	G	G	G	G	G	G	A	G	G	G	G	G	G	G	G	G	G	G	G	G
JAX00104736	3	16797855	0	T	A	A	T	T	T	T	A	A	T	A	T	T	H	T	T	T	T	H	A	H	H	T	T	T	T	T	T	T	T	T	H	A	T	H	T	T	T	T	T	T	T	T	H	T	H
JAX00515735	3	16805040	0	C	T	C	C	C	C	C	T	T	C	T	C	C	H	C	C	C	C	C	C	H	C	C	C	C	C	C	C	C	C	C	H	C	C	H	C	C	C	C	C	C	C	C	H	C	H
JAX00104739	3	16810252	0	T	G	T	T	T	T	T	G	G	T	G	T	T	H	T	T	T	T	T	T	H	T	T	T	T	T	T	T	T	T	T	H	T	T	H	T	T	T	T	T	T	T	T	H	T	H
JAX00515736	3	16841064	1	T	G	T	T	T	T	T	T	G	T	T	T	T	H	T	T	T	T	T	T	H	T	T	T	T	T	T	T	T	T	T	T	T	T	H	T	T	T	T	T	T	T	T	T	T	H
JAX00515737	3	16842557	0	A	G	A	A	A	A	A	G	A	A	G	A	A	A	H	A	A	H	H	A	A	A	A	A	A	A	A	A	A	A	A	G	A	A	A	A	A	A	A	A	A	A	A	G	A	A
JAX00515738	3	16850001	1	T	A	T	T	T	T	T	T	A	T	T	T	T	H	T	T	T	T	T	T	H	T	T	T	T	T	T	T	T	T	T	T	T	T	H	T	T	T	T	T	T	T	T	T	T	H
JAX00104741	3	16859515	0	C	A	A	C	C	C	C	C	C	C	C	C	C	C	C	C	C	C	H	A	C	H	C	C	C	C	C	C	C	C	C	C	A	C	C	C	C	C	C	C	C	C	C	C	C	C
JAX00515740	3	16894226	1	C	A	C	C	C	C	C	C	A	C	C	C	C	H	C	C	C	C	C	C	H	C	C	C	C	C	C	C	C	C	C	C	C	C	H	C	C	C	C	C	C	C	C	C	C	H
JAX00515742	3	16894743	1	T	C	C	T	T	T	T	C	C	T	C	T	T	H	T	T	T	T	H	C	H	H	T	T	T	T	T	T	T	T	T	C	C	T	H	T	T	T	T	T	T	T	T	H	T	H
JAX00104743	3	16896432	1	A	G	G	A	A	A	A	A	A	A	A	A	A	A	A	A	A	A	H	G	A	H	A	A	A	A	A	A	A	A	A	A	G	A	A	A	A	A	A	A	A	A	A	A	A	A
JAX00515745	3	16896818	0	C	G	C	C	C	C	C	G	C	C	G	C	C	C	C	C	C	C	C	C	C	C	C	C	C	C	C	C	C	C	C	G	C	C	C	C	C	C	C	C	C	C	C	H	C	C
JAX00104745	3	16910505	0	A	G	G	A	A	A	G	G	G	G	G	A	A	H	H	A	G	G	G	G	G	H	A	H	A	H	G	A	H	A	A	H	G	G	H	A	H	A	A	A	G	H	H	G	A	H
JAX00515750	3	16924448	1	G	A	G	G	G	G	G	G	A	G	G	G	G	H	G	G	G	G	G	G	H	G	G	G	G	G	G	G	G	G	G	G	G	G	H	G	G	G	G	G	G	G	G	G	G	H
JAX00515752	3	16924938	0	C	T	C	C	C	C	C	T	C	C	T	C	C	C	C	C	C	C	C	C	C	C	C	C	C	C	C	C	C	C	C	H	C	C	C	C	C	C	C	C	C	C	C	H	C	C
JAX00515753	3	16925053	0	T	C	T	T	T	T	T	T	C	T	T	T	T	H	T	T	T	T	T	T	H	T	T	T	T	T	T	T	T	T	T	T	T	T	H	T	T	T	T	T	T	T	T	T	T	H
JAX00515755	3	16927139	1	A	C	C	A	A	A	A	C	C	A	C	A	A	H	A	A	A	A	H	C	H	H	A	A	A	A	A	A	A	A	A	H	C	A	H	A	A	A	A	A	A	A	A	H	A	H
JAX00104749	3	16979185	0	T	G	T	T	T	T	G	G	G	G	G	T	T	H	H	T	G	G	H	T	G	T	T	H	T	H	G	T	H	T	T	H	T	G	H	T	H	T	T	T	G	H	H	G	T	H
JAX00104750	3	16979222	1	A	G	A	A	A	A	A	G	G	A	G	A	A	H	A	A	A	A	A	A	H	A	A	A	A	A	A	A	A	A	A	H	A	A	H	A	A	A	A	A	A	A	A	H	A	H
JAX00515759	3	16995680	0	T	G	T	T	T	T	G	G	G	G	G	T	T	H	H	T	G	G	H	T	G	T	T	H	T	H	G	T	H	T	T	H	T	G	H	T	H	T	T	T	G	H	H	G	T	H
JAX00515760	3	17006922	1	T	C	T	T	T	T	T	T	T	C	T	T	T	T	T	T	T	C	H	T	H	T	T	H	T	H	C	T	T	T	T	T	T	T	T	T	H	T	T	T	C	T	T	H	T	T
JAX00515761	3	17008373	0	T	C	T	T	T	T	T	C	T	T	C	T	T	T	T	T	T	T	T	T	T	T	T	T	T	T	T	T	T	T	T	C	T	T	T	T	T	T	T	T	T	T	T	C	T	T
JAX00515763	3	17013768	1	A	G	A	A	A	A	A	G	A	A	G	A	A	A	A	A	A	A	A	A	A	A	A	A	A	A	A	A	A	A	A	H	A	A	A	A	A	A	A	A	A	A	A	H	A	A
JAX00515764	3	17016973	0	A	C	A	A	A	A	A	A	C	A	A	A	A	H	A	A	A	A	A	A	H	A	A	A	A	A	A	A	A	A	A	A	A	A	H	A	A	A	A	A	A	A	A	A	A	H
JAX00104753	3	17018472	1	G	A	G	G	G	G	G	A	A	G	A	G	G	H	G	G	G	G	G	G	H	G	G	G	G	G	G	G	G	G	G	H	G	G	H	G	G	G	G	G	G	G	G	H	G	H
JAX00104754	3	17018662	1	G	A	G	G	G	G	G	A	A	G	A	G	G	H	G	G	G	G	G	G	H	G	G	G	G	G	G	G	G	G	G	H	G	G	H	G	G	G	G	G	G	G	G	H	G	H
JAX00104755	3	17051711	0	G	A	G	G	A	G	G	G	G	G	G	G	G	G	G	G	G	G	G	G	G	G	A	G	A	H	G	G	H	G	G	G	G	G	G	G	G	A	A	G	G	G	H	G	H	G
JAX00515766	3	17051808	1	T	C	T	T	T	T	T	T	C	T	T	T	T	H	T	T	T	T	T	T	H	T	T	T	T	T	T	T	T	T	T	T	T	T	H	T	T	T	T	T	T	T	T	T	T	H
JAX00515767	3	17052623	1	G	A	G	G	G	G	G	G	A	G	G	G	G	H	G	G	G	G	G	G	H	G	G	G	G	G	G	G	G	G	G	G	G	G	H	G	G	G	G	G	G	G	G	G	G	H
JAX00515769	3	17057690	1	A	G	A	A	A	A	A	G	A	A	G	A	A	A	A	A	A	A	A	A	A	A	A	A	A	A	A	A	A	A	A	H	A	A	A	A	A	A	A	A	A	A	A	H	A	A
JAX00219385	3	17058186	0	G	A	G	G	G	G	G	A	G	G	A	G	G	G	G	G	G	G	G	G	G	G	G	G	G	G	G	G	G	G	G	H	G	G	G	G	G	G	G	G	G	G	G	H	G	G
JAX00515770	3	17085035	1	T	C	T	T	C	T	T	C	C	T	C	T	T	H	T	T	T	T	T	T	H	T	C	T	C	H	T	T	H	T	T	H	T	T	H	T	T	C	C	T	T	T	H	H	H	H
JAX00515771	3	17085094	1	G	A	G	G	A	G	G	G	G	G	G	G	G	G	G	G	G	G	G	G	G	G	A	G	A	H	G	G	H	G	G	G	G	G	G	G	G	A	A	G	G	G	H	G	H	G
JAX00515772	3	17085437	1	A	G	A	A	G	A	A	G	G	A	G	A	A	H	A	A	A	A	A	A	H	A	G	A	G	H	A	A	H	A	A	H	A	A	H	A	A	G	G	A	A	A	H	H	H	H
JAX00515773	3	17085483	1	A	G	A	A	G	A	A	A	A	A	A	A	A	A	A	A	A	A	A	A	A	A	G	A	G	H	A	A	H	A	A	A	A	A	A	A	A	G	G	A	A	A	H	A	H	A
JAX00219386	3	17085892	0	G	A	G	G	G	G	G	A	G	G	A	G	G	G	G	G	G	G	G	G	G	G	G	G	G	G	G	G	G	G	G	H	G	G	G	G	G	G	G	G	G	G	G	H	G	G
JAX00104758	3	17099050	0	T	C	T	T	C	T	T	T	T	T	T	T	T	T	T	T	T	T	T	T	T	T	C	T	C	H	T	T	H	T	T	T	T	T	T	T	T	C	C	T	T	T	H	T	H	T
JAX00104759	3	17099141	0	G	C	G	G	C	G	G	G	G	G	G	G	G	G	G	G	G	G	G	G	G	G	C	G	C	H	G	G	H	G	G	G	G	G	G	G	G	C	C	G	G	G	H	G	H	G
JAX00515774	3	17107685	1	A	G	A	A	A	A	A	G	G	A	G	A	A	H	A	A	A	A	A	A	H	A	A	A	A	A	A	A	A	A	A	H	A	A	H	A	A	A	A	A	A	A	A	H	A	H
JAX00104760	3	17111202	0	C	G	G	C	G	G	C	G	G	G	G	G	C	H	H	G	C	G	G	G	G	G	G	G	G	G	G	G	H	C	C	H	G	C	G	G	G	G	G	G	G	C	H	G	G	H
JAX00104761	3	17138068	1	A	C	A	A	A	A	A	C	C	A	C	A	A	H	A	A	A	A	A	A	H	A	A	A	A	A	A	A	A	A	A	H	A	A	H	A	A	A	A	A	A	A	A	H	A	H
JAX00104762	3	17138326	0	T	C	T	T	T	T	T	C	C	T	C	T	T	H	T	T	T	T	T	T	H	T	T	T	T	T	T	T	T	T	T	H	T	T	H	T	T	T	T	T	T	T	T	H	T	H
JAX00104770	3	17255690	0	T	C	T	T	C	T	T	C	C	C	C	T	T	H	T	T	T	C	H	T	C	T	C	H	C	C	C	H	H	T	T	H	T	T	H	T	H	C	C	T	C	T	H	C	H	H
JAX00515787	3	17263005	0	C	A	C	C	C	C	C	A	C	C	A	C	C	C	C	C	C	C	C	C	C	C	C	C	C	C	C	C	C	C	C	H	C	C	C	C	C	C	C	C	C	C	C	H	C	C
JAX00515788	3	17263074	0	G	T	G	G	G	G	G	T	T	G	T	G	G	H	G	G	G	G	G	G	H	G	G	G	G	G	G	G	G	G	G	H	G	G	H	G	G	G	G	G	G	G	G	H	G	H
JAX00104771	3	17270676	0	A	C	A	A	C	A	A	C	C	C	C	A	A	H	A	A	A	C	H	A	C	A	C	H	C	C	C	A	H	A	A	H	A	A	H	A	H	C	C	A	C	A	H	C	H	H
JAX00515792	3	17276327	0	G	A	G	G	G	G	G	A	A	A	A	G	G	H	G	G	G	A	H	G	A	G	G	H	G	H	A	G	G	G	G	H	G	G	H	G	H	G	G	G	A	G	G	A	G	H
JAX00515793	3	17276422	1	G	T	G	G	G	G	G	T	T	T	T	G	G	H	G	G	G	T	H	G	T	G	G	H	G	H	T	G	G	G	G	H	G	G	H	G	H	G	G	G	T	G	G	T	G	H
JAX00515794	3	17280772	0	A	T	A	A	A	A	A	A	A	T	A	A	A	A	A	A	A	T	H	A	H	A	A	H	A	H	T	A	A	A	A	A	A	A	A	A	H	A	A	A	T	A	A	H	A	A
JAX00515795	3	17281062	0	A	G	A	A	G	A	A	G	G	G	G	H	A	H	A	H	A	G	H	A	G	A	G	H	G	G	G	A	H	A	A	H	A	A	H	A	H	G	G	A	G	A	H	G	H	H
JAX00515796	3	17285072	1	T	A	T	T	T	T	T	T	T	A	T	T	T	T	T	T	T	A	H	T	H	T	T	H	T	H	A	T	T	T	T	T	T	T	T	T	H	T	T	T	A	T	T	H	T	T
JAX00515799	3	17299000	1	T	C	T	T	T	T	T	C	C	T	C	T	T	H	T	T	T	T	T	T	H	T	T	T	T	T	T	T	T	T	T	H	T	T	H	T	T	T	T	T	T	T	T	H	T	H
JAX00219393	3	17337185	1	G	A	G	G	G	G	G	A	A	G	A	G	G	H	G	G	G	G	G	G	H	G	G	G	G	G	G	G	G	G	G	H	G	G	H	G	G	G	G	G	G	G	G	H	G	H
JAX00515800	3	17349429	1	A	C	A	A	A	A	A	C	C	A	C	A	A	H	A	A	A	A	A	A	H	A	A	A	A	A	A	A	A	A	A	H	A	A	H	A	A	A	A	A	A	A	A	H	A	H
JAX00104778	3	17353029	0	A	G	G	A	A	A	A	A	A	A	A	A	A	A	A	A	A	A	H	G	A	H	A	A	A	A	A	A	A	A	A	A	G	A	A	A	A	A	A	A	A	A	A	A	A	A
JAX00104779	3	17360170	1	G	A	A	G	G	G	G	G	G	G	G	G	G	G	G	G	G	G	H	A	G	H	G	G	G	G	G	G	G	G	G	G	A	G	G	G	G	G	G	G	G	G	G	G	G	G
JAX00515803	3	17360321	1	A	G	A	A	A	A	A	A	G	A	A	A	A	H	A	A	A	A	A	A	H	A	A	A	A	A	A	A	A	A	A	A	A	A	H	A	A	A	A	A	A	A	A	A	A	H
JAX00104780	3	17360569	1	G	A	A	G	A	G	G	A	A	A	A	G	G	H	G	G	G	A	A	A	A	H	A	H	A	A	A	G	H	G	G	H	A	G	H	G	H	A	A	G	A	G	H	A	H	H
JAX00515806	3	17367934	1	C	G	C	C	G	C	C	C	C	C	C	C	C	C	C	C	C	C	C	C	C	C	G	C	G	H	C	C	H	C	C	C	C	C	C	C	C	G	G	C	C	C	H	C	H	C
JAX00104781	3	17371214	1	A	G	G	A	G	A	A	G	G	G	G	A	A	H	A	A	A	G	G	G	G	H	G	H	G	G	G	A	H	A	A	H	G	A	H	A	H	G	G	A	G	A	H	G	H	H
JAX00515808	3	17372730	1	A	G	A	A	G	A	A	G	G	A	G	A	A	H	A	A	A	A	A	A	H	A	G	A	G	H	A	A	H	A	A	H	A	A	H	A	A	G	G	A	A	A	H	H	H	H
JAX00515809	3	17373114	1	C	T	C	C	C	C	C	T	T	C	T	C	C	H	C	C	C	C	C	C	H	C	C	C	C	C	C	C	C	C	C	H	C	C	H	C	C	C	C	C	C	C	C	H	C	H
JAX00515810	3	17411546	0	G	A	G	G	G	G	G	A	A	G	A	G	G	H	G	G	G	G	G	G	H	G	G	G	G	G	G	G	G	G	G	H	G	G	H	G	G	G	G	G	G	G	G	H	G	H
JAX00104782	3	17412436	0	T	C	T	T	T	T	T	C	C	T	C	T	T	H	T	T	T	T	T	T	H	T	T	T	T	T	T	T	T	T	T	H	T	T	H	T	T	T	T	T	T	T	T	H	T	H
JAX00104783	3	17424287	0	G	C	G	G	G	G	G	C	C	G	C	G	G	H	G	G	G	G	G	G	H	G	G	G	G	G	G	G	G	G	G	H	G	G	H	G	G	G	G	G	G	G	G	H	G	H
JAX00219398	3	17451314	0	C	T	C	C	C	C	C	T	T	C	T	C	C	C	C	C	C	C	C	C	C	C	C	C	C	C	C	C	C	C	C	C	C	C	C	C	C	C	C	C	C	C	C	C	C	C
JAX00104785	3	17460765	1	G	A	G	G	A	G	G	A	A	G	A	G	G	H	G	G	G	G	G	G	H	G	A	G	A	H	G	G	H	G	G	H	G	G	H	G	G	A	A	G	G	G	H	H	H	H
JAX00104786	3	17460799	1	A	C	A	A	C	A	A	C	C	A	C	A	A	H	A	A	A	A	A	A	H	A	C	A	C	H	A	A	H	A	A	H	A	A	H	A	A	C	C	A	A	A	H	H	H	H
JAX00515812	3	17461732	0	G	A	G	G	G	G	G	A	A	G	A	G	G	H	G	G	G	G	G	G	H	G	G	G	G	G	G	G	G	G	G	H	G	G	H	G	G	G	G	G	G	G	G	H	G	H
JAX00515813	3	17463185	0	G	A	G	G	A	G	G	A	A	G	A	G	G	G	G	G	G	G	G	G	G	G	A	G	A	G	G	G	H	G	G	H	G	G	H	G	G	A	A	G	G	G	H	H	H	H
JAX00104787	3	17464145	0	T	C	T	T	C	T	T	C	C	T	C	T	T	H	T	T	T	T	T	T	H	T	C	T	C	C	T	T	C	T	T	H	T	T	H	T	T	C	C	T	T	T	C	H	C	H
JAX00104788	3	17505448	1	A	C	A	A	C	A	A	A	A	A	A	A	A	A	A	A	A	A	A	A	A	A	C	A	C	H	A	A	H	A	A	A	A	A	A	A	A	C	C	A	A	A	H	A	H	A
JAX00104789	3	17509514	1	A	G	A	A	G	A	A	G	G	A	G	A	A	H	A	A	A	A	A	A	H	A	G	A	G	H	A	A	H	A	A	H	A	A	H	A	A	G	G	A	A	A	H	H	H	H
JAX00104790	3	17511205	0	T	C	T	T	C	T	T	T	T	T	T	T	T	T	T	T	T	T	T	T	T	T	C	T	C	H	T	T	H	T	T	T	T	T	T	T	T	C	C	T	T	T	H	T	H	T
JAX00515819	3	17519064	1	C	T	C	C	T	C	C	T	T	C	T	C	C	H	C	C	C	C	C	C	H	C	T	C	T	H	C	C	H	C	C	H	C	C	H	C	C	T	T	C	C	C	H	H	H	H
JAX00515820	3	17519997	0	C	T	C	C	C	C	C	C	T	C	C	C	C	H	C	C	C	C	C	C	H	C	C	C	C	C	C	C	C	C	C	C	C	C	H	C	C	C	C	C	C	C	C	C	C	H
JAX00104791	3	17525446	1	G	A	G	G	A	G	G	A	A	G	A	G	G	H	G	G	G	G	G	G	H	G	A	G	A	H	G	G	H	G	G	H	G	G	H	G	G	A	A	G	G	G	H	H	H	H
JAX00515821	3	17535301	0	T	C	T	T	T	T	T	T	C	T	T	T	T	H	T	T	T	T	T	T	H	T	T	T	T	T	T	T	T	T	T	T	T	T	C	T	T	T	T	T	T	T	T	T	T	H
JAX00104792	3	17537304	0	G	A	G	G	A	G	G	G	G	G	G	G	G	G	G	G	G	G	G	G	G	G	A	G	A	H	G	G	H	G	G	G	G	G	G	G	G	A	A	G	G	G	H	G	H	G
JAX00104793	3	17537336	1	T	C	T	T	C	T	T	C	C	C	C	T	T	H	T	T	T	C	H	T	C	T	C	H	C	C	C	T	H	T	T	H	T	T	H	T	H	C	C	T	C	T	H	C	H	H
JAX00515823	3	17538066	0	G	C	G	G	G	G	G	G	G	C	G	G	G	G	G	G	G	C	H	G	H	G	G	H	G	G	C	G	G	G	G	G	G	G	G	G	H	G	G	G	C	G	G	H	G	G
JAX00515824	3	17545396	0	A	C	A	A	A	A	A	A	C	A	A	A	A	H	A	A	A	A	A	A	H	A	A	A	A	A	A	A	A	A	A	A	A	A	H	A	A	A	A	A	A	A	A	A	A	C
JAX00515825	3	17545533	0	C	G	C	C	C	C	C	C	C	G	C	C	C	C	C	C	C	G	H	C	H	C	C	H	C	H	G	C	C	C	C	C	C	C	C	C	H	C	C	C	G	C	C	G	C	C
JAX00515826	3	17549194	1	G	A	G	G	G	G	G	A	A	G	A	G	G	H	G	G	G	G	G	G	H	G	G	G	G	G	G	G	G	G	G	H	G	G	H	G	G	G	G	G	G	G	G	H	G	H
JAX00515829	3	17553042	1	A	T	A	A	A	A	A	A	T	A	A	A	A	H	A	A	A	A	A	A	H	A	A	A	A	A	A	A	A	A	A	A	A	A	H	A	A	A	A	A	A	A	A	A	A	H
JAX00219401	3	17583043	1	A	G	A	A	A	A	A	G	G	A	G	A	A	H	A	A	A	A	A	A	H	A	A	A	A	A	A	A	A	A	A	H	A	A	H	A	A	A	A	A	A	A	A	H	A	H
JAX00104795	3	17586557	0	C	T	C	C	C	C	C	T	T	C	T	C	C	H	C	C	C	C	C	C	H	C	C	C	C	C	C	C	C	C	C	H	C	C	H	C	C	C	C	C	C	C	C	H	C	H
JAX00104799	3	17632049	0	T	C	T	T	T	T	T	T	C	T	H	T	T	T	T	T	T	T	T	T	H	T	T	T	T	T	T	T	T	T	T	T	T	T	H	T	T	T	T	T	T	T	T	T	T	H
JAX00104800	3	17656664	0	T	A	A	T	T	T	T	A	A	T	H	T	T	H	T	T	T	T	H	A	A	H	T	T	T	T	T	T	T	T	T	H	A	T	H	T	T	T	T	T	T	T	T	H	T	A
JAX00219402	3	17661279	0	C	T	C	C	C	C	C	T	C	C	T	C	C	C	C	C	C	C	C	C	C	C	C	C	C	C	C	C	C	C	C	H	C	C	C	C	C	C	C	C	C	C	C	H	C	C
JAX00515838	3	17666960	1	T	C	T	T	T	T	T	C	C	T	C	T	T	H	T	T	T	T	T	T	H	T	T	T	T	T	T	T	T	T	T	H	T	T	H	T	T	T	T	T	T	T	T	H	T	H
JAX00515839	3	17667094	0	A	G	A	A	A	A	A	A	G	A	A	A	A	H	A	A	A	A	A	A	H	A	A	A	A	A	A	A	A	A	A	A	A	A	H	A	A	A	A	A	A	A	A	A	A	H
JAX00515840	3	17667623	1	G	A	G	G	G	G	G	A	A	G	A	G	G	H	G	G	G	G	G	G	H	G	G	G	G	G	G	G	G	G	G	H	G	G	H	G	G	G	G	G	G	G	G	H	G	H
JAX00515841	3	17682193	1	A	G	A	A	A	A	A	G	G	A	G	A	A	H	A	A	A	A	A	A	H	A	A	A	A	A	A	A	A	A	A	H	A	A	H	A	A	A	A	A	A	A	A	H	A	H
JAX00104803	3	17682694	1	G	A	G	G	A	G	G	G	G	G	G	G	G	G	G	G	G	G	G	G	G	G	A	G	A	H	G	G	H	G	G	G	G	G	G	G	G	A	A	G	G	G	H	G	H	G
JAX00104804	3	17690713	1	A	G	G	A	G	A	A	G	G	A	G	A	A	H	A	A	A	A	H	G	H	H	G	A	G	H	A	A	H	A	A	H	G	A	H	A	A	G	G	A	A	A	H	H	H	H
JAX00515847	3	17726805	1	C	T	C	C	T	C	C	C	C	C	C	C	C	C	C	C	C	C	C	C	C	C	T	C	T	H	C	C	H	C	C	C	C	C	C	C	C	T	T	C	C	C	H	C	H	C
JAX00515849	3	17732090	0	C	T	C	C	C	C	C	C	T	C	C	C	C	H	C	C	C	C	C	C	H	C	C	C	C	C	C	C	C	C	C	C	C	C	H	C	C	C	C	C	C	C	C	C	C	H
JAX00104806	3	17732385	0	G	A	G	G	A	G	G	A	A	G	A	G	G	H	G	G	G	G	G	G	H	G	A	G	A	H	G	G	H	G	G	H	G	G	H	G	G	A	A	G	G	G	H	H	H	H
JAX00104807	3	17754093	1	G	A	A	G	G	G	G	G	G	G	G	G	G	G	G	G	G	G	H	A	G	H	G	G	G	G	G	G	G	G	G	G	A	G	G	G	G	G	G	G	G	G	G	G	G	G
JAX00104808	3	17755628	1	A	C	C	A	A	A	A	A	A	A	A	A	A	A	A	A	A	A	H	C	A	H	A	A	A	A	A	A	A	A	A	A	C	A	A	A	A	A	A	A	A	A	A	A	A	A
JAX00104809	3	17760794	1	A	G	G	A	G	A	A	A	A	A	A	A	A	A	A	A	A	A	H	G	A	H	G	A	G	H	A	A	H	A	A	A	G	A	A	A	A	G	G	A	A	A	H	A	H	A
JAX00515854	3	17771495	1	A	G	G	A	G	A	A	A	G	A	A	A	A	H	A	A	A	A	H	G	H	H	G	A	G	H	A	A	H	A	A	A	G	A	H	A	A	G	G	A	A	A	H	A	H	H
JAX00515855	3	17772386	1	T	C	T	T	T	T	T	C	T	T	C	T	T	T	T	T	T	T	T	T	T	T	T	T	T	T	T	T	T	T	T	H	T	T	T	T	T	T	T	T	T	T	T	H	T	T
JAX00515857	3	17772775	1	A	G	G	A	G	A	A	A	A	A	A	A	A	A	A	A	A	A	H	G	A	H	G	A	G	H	A	A	H	A	A	A	G	A	A	A	A	G	G	A	A	A	H	A	H	A
JAX00515863	3	17794664	1	A	G	A	A	A	A	A	A	G	A	A	A	A	H	A	A	A	A	A	A	H	A	A	A	A	A	A	A	A	A	A	A	A	A	H	A	A	A	A	A	A	A	A	A	A	H
JAX00515868	3	17810286	0	A	G	A	A	A	A	A	G	G	A	G	A	A	H	A	A	A	A	A	A	H	A	A	A	A	A	A	A	A	A	A	H	A	A	H	A	A	A	A	A	A	A	A	H	A	H
JAX00219408	3	17826434	0	T	A	T	T	T	T	T	A	T	T	A	T	T	T	T	T	T	T	T	T	T	T	T	T	T	T	T	T	T	T	T	H	T	T	T	T	T	T	T	T	T	T	T	H	T	T
JAX00104813	3	17826698	1	A	G	G	A	G	A	A	G	G	G	G	A	A	H	A	A	A	G	G	G	G	H	G	H	G	G	G	A	H	A	A	H	G	A	H	A	H	G	G	A	G	A	H	G	H	H
JAX00104814	3	17827691	0	G	A	A	G	A	G	G	A	A	A	A	G	G	H	G	G	G	A	A	A	A	H	A	H	A	A	A	G	H	G	G	H	A	G	H	G	H	A	A	G	A	G	H	A	H	H
JAX00515872	3	17838975	1	G	T	G	G	G	G	G	T	G	G	T	G	G	G	G	G	G	G	G	G	G	G	G	G	G	G	G	G	G	G	G	H	G	G	G	G	G	G	G	G	G	G	G	H	G	G
JAX00219410	3	17839367	0	C	T	C	C	C	C	C	T	C	C	H	C	C	C	C	C	C	C	C	C	C	C	C	C	C	C	C	C	C	C	C	H	C	C	C	C	C	C	C	C	C	C	C	H	C	C
JAX00515873	3	17840453	1	G	A	G	G	G	G	G	G	A	G	G	G	G	H	G	G	G	G	G	G	H	G	G	G	G	G	G	G	G	G	G	G	G	G	H	G	G	G	G	G	G	G	G	G	G	H
JAX00104818	3	17915364	0	T	C	T	T	T	T	T	C	T	T	C	T	T	T	T	T	T	T	T	T	T	T	T	T	T	T	T	T	T	T	T	H	T	T	T	T	T	T	T	T	T	T	T	H	T	T
JAX00104819	3	17915392	0	A	G	A	A	A	A	A	G	A	A	G	A	A	A	A	A	A	A	A	A	A	A	A	A	A	A	A	A	A	A	A	H	A	A	A	A	A	A	A	A	A	A	A	H	A	A
JAX00515880	3	17929152	1	T	G	T	T	T	T	T	G	G	T	G	T	T	H	T	T	T	T	T	T	H	T	T	T	T	T	T	T	T	T	T	H	T	T	H	T	T	T	T	T	T	T	T	H	T	H
JAX00515881	3	17933466	1	T	C	T	T	T	T	T	T	C	T	T	T	T	H	T	T	T	T	T	T	H	T	T	T	T	T	T	T	T	T	T	T	T	T	H	T	T	T	T	T	T	T	T	T	T	H
JAX00515882	3	17967751	1	C	T	C	C	C	C	C	T	C	C	T	C	C	C	C	C	C	C	C	C	C	C	C	C	C	C	C	C	C	C	C	H	C	C	C	C	C	C	C	C	C	C	C	H	C	C
JAX00515883	3	17968016	1	T	C	T	T	T	T	T	T	C	T	T	T	T	H	T	T	T	T	T	T	H	T	T	T	T	T	T	T	T	T	T	T	T	T	H	T	T	T	T	T	T	T	T	T	T	H
JAX00515884	3	17976491	1	T	C	T	T	T	T	T	T	C	T	T	T	T	H	T	T	T	T	T	T	H	T	T	T	T	T	T	T	T	T	T	T	T	T	H	T	T	T	T	T	T	T	T	T	T	H
JAX00515885	3	17982825	1	C	T	C	C	C	C	C	C	C	T	C	C	C	C	C	C	C	T	H	C	H	C	C	H	C	H	T	C	C	C	C	C	C	C	C	C	H	C	C	C	T	C	C	H	C	C
JAX00515887	3	17997099	1	C	T	C	C	C	C	C	T	T	C	T	C	C	H	C	C	C	C	C	C	H	C	C	C	C	C	C	C	C	C	C	H	C	C	H	C	C	C	C	C	C	C	C	H	C	H
JAX00515888	3	18019403	1	A	G	A	A	G	A	A	A	A	A	A	A	A	A	A	A	A	A	A	A	A	A	G	A	G	H	A	A	H	A	A	A	A	A	A	A	A	G	G	A	A	A	H	A	H	A
JAX00104826	3	18019992	1	G	A	G	G	A	G	G	G	G	G	G	G	G	G	G	G	G	G	G	G	G	G	A	G	A	H	G	G	H	G	G	G	G	G	G	G	G	A	A	G	G	G	H	G	H	G
JAX00104827	3	18034771	0	C	G	G	C	C	C	C	C	C	G	C	C	C	C	C	C	C	G	G	G	H	H	C	H	C	H	G	C	C	C	C	C	G	C	C	C	H	C	C	C	G	C	C	H	C	C
JAX00515890	3	18040422	0	T	C	C	T	T	T	T	C	C	C	C	T	T	H	T	T	T	C	C	C	C	H	T	T	T	H	C	T	T	T	T	H	C	T	H	T	H	T	T	T	C	T	T	C	T	H
JAX00515893	3	18044065	1	C	T	C	C	C	C	C	T	T	C	T	C	C	H	C	C	C	C	C	C	H	C	C	C	C	C	C	C	C	C	C	H	C	C	H	C	C	C	C	C	C	C	C	H	C	H
JAX00104829	3	18058692	1	C	T	T	C	C	C	C	T	T	T	T	C	C	H	C	C	C	T	T	T	T	H	C	H	C	H	T	C	C	C	C	H	T	C	H	C	H	C	C	C	T	C	C	T	C	H
JAX00104830	3	18064139	1	A	T	T	A	A	A	A	A	A	T	A	A	A	A	A	A	A	T	T	T	H	H	A	H	A	H	T	A	A	A	A	A	T	A	A	A	H	A	A	A	T	A	A	H	A	A
JAX00104831	3	18078875	0	T	C	C	T	T	T	T	C	C	C	C	T	T	H	T	T	T	C	C	C	C	H	T	H	T	T	C	T	T	T	T	H	C	T	H	T	H	T	T	T	C	T	T	C	T	H
JAX00515897	3	18087141	0	C	T	T	C	C	C	C	C	T	T	C	C	C	H	C	C	C	T	H	T	T	H	C	H	C	H	T	C	C	C	C	C	T	C	H	C	H	C	C	C	T	C	C	H	C	H
JAX00515898	3	18088276	0	G	A	G	G	G	G	G	G	A	G	G	G	G	H	G	G	G	G	G	G	H	G	G	G	G	G	G	G	G	G	G	G	G	G	H	G	G	G	G	G	G	G	G	G	G	H
JAX00104833	3	18088624	0	T	C	C	T	T	T	T	T	T	C	T	T	T	T	T	T	T	C	C	C	H	H	T	H	T	H	C	T	T	T	T	T	C	T	T	T	H	T	T	T	C	T	T	H	T	T
JAX00515899	3	18088974	1	T	C	C	T	T	T	T	T	T	C	T	T	T	T	T	T	T	C	C	C	H	H	T	H	T	H	C	T	T	T	T	T	C	T	T	T	H	T	T	T	C	T	T	H	T	T
JAX00515900	3	18089327	1	T	C	T	T	T	T	T	C	T	T	C	T	T	T	T	T	T	T	T	T	T	T	T	T	T	T	T	T	T	T	T	H	T	T	T	T	T	T	T	T	T	T	T	H	T	T
JAX00515901	3	18089391	1	C	T	C	C	C	C	C	T	C	C	T	C	C	C	C	C	C	C	C	C	C	C	C	C	C	C	C	C	C	C	C	H	C	C	C	C	C	C	C	C	C	C	C	H	C	C
JAX00104837	3	18144645	1	T	C	C	T	C	T	T	C	C	C	C	T	T	H	T	T	T	C	C	C	C	H	C	H	C	C	C	T	H	T	T	H	C	T	H	T	H	C	C	T	C	T	H	C	H	H
JAX00515906	3	18144713	1	C	T	C	C	C	C	C	T	T	C	T	C	C	H	C	C	C	C	C	C	H	C	C	C	C	C	C	C	C	C	C	H	C	C	H	C	C	C	C	C	C	C	C	H	C	H
JAX00104838	3	18180031	1	A	G	A	A	A	A	A	G	G	A	G	A	A	H	A	A	A	A	A	A	H	A	A	A	A	A	A	A	A	A	A	H	A	A	H	A	A	A	A	A	A	A	A	H	A	H
JAX00515909	3	18180347	0	T	C	T	T	T	T	T	C	C	T	C	T	T	T	T	T	T	T	T	T	H	T	T	T	T	T	T	T	T	T	T	T	T	T	H	T	T	T	T	T	T	T	T	H	T	T
JAX00104839	3	18180511	1	A	G	A	A	A	A	A	G	G	A	G	A	A	A	A	A	A	A	A	A	H	A	A	A	A	A	A	A	A	A	A	A	A	A	H	A	A	A	A	A	A	A	A	H	A	A
JAX00515910	3	18180913	0	C	T	C	C	C	C	C	T	T	C	T	C	C	C	C	C	C	C	C	C	C	C	C	C	C	C	C	C	C	C	C	C	C	C	C	C	C	C	C	C	C	C	C	C	C	C
JAX00104841	3	18219285	1	A	T	A	A	A	T	A	T	T	A	T	T	A	A	H	T	A	A	A	A	H	H	A	H	A	A	A	T	A	A	A	A	A	A	T	T	H	A	A	T	A	A	A	A	H	A
JAX00104842	3	18219964	0	A	C	A	A	A	C	A	C	C	A	C	C	A	A	H	C	A	A	A	A	A	H	A	H	A	A	A	C	A	A	A	A	A	A	C	C	A	A	A	C	A	A	A	A	A	A
JAX00515912	3	18231032	1	T	C	T	T	T	C	T	C	C	T	C	C	T	T	H	C	T	T	T	T	H	H	T	H	T	T	T	C	T	T	T	T	T	T	C	C	H	T	T	C	T	T	T	T	H	T
JAX00515913	3	18234704	1	A	G	A	A	A	A	A	G	G	A	G	A	A	A	A	A	A	A	A	A	H	A	A	A	A	A	A	A	A	A	A	A	A	A	H	A	A	A	A	A	A	A	A	A	A	A
JAX00104844	3	18241749	0	A	G	A	A	A	G	A	A	A	G	A	G	A	A	H	G	A	G	H	A	H	H	A	G	A	H	G	G	A	A	A	A	A	A	H	G	G	A	A	G	G	A	A	G	H	A
JAX00104846	3	18264757	1	A	G	G	A	G	G	A	G	G	G	G	G	A	A	H	G	A	G	G	G	G	G	G	G	G	G	G	G	H	A	A	A	G	A	G	G	G	G	G	G	G	A	H	G	G	A
JAX00219412	3	18274994	1	C	T	C	C	C	C	C	T	C	C	T	C	C	C	C	C	C	C	C	C	C	C	C	C	C	C	C	C	C	C	C	C	C	C	C	C	C	C	C	C	C	C	C	C	C	C
JAX00515915	3	18291698	1	T	G	T	T	T	T	T	G	T	T	G	T	T	T	T	T	T	T	T	T	T	T	T	T	T	T	T	T	T	T	T	T	T	T	T	T	T	T	T	T	T	T	T	T	T	T
JAX00104847	3	18292230	1	A	T	T	A	T	T	A	T	T	T	T	T	A	A	H	T	A	T	T	T	T	T	T	T	T	T	T	T	H	A	A	A	T	A	T	T	T	T	T	T	T	A	H	T	T	A
JAX00515916	3	18295598	0	T	G	T	T	T	T	T	T	G	T	T	T	T	H	T	T	T	T	T	T	H	T	T	T	T	T	T	T	T	T	T	T	T	T	H	T	T	T	T	T	T	T	T	T	T	H
JAX00515917	3	18295657	1	C	A	C	C	C	A	C	C	C	A	C	A	C	C	H	A	C	A	H	C	H	H	C	A	C	H	A	A	C	C	C	C	C	C	H	A	A	C	C	A	A	C	C	A	H	C
JAX00515918	3	18295738	1	G	A	G	G	G	G	G	A	G	G	A	G	G	G	G	G	G	G	G	G	G	G	G	G	G	G	G	G	G	G	G	A	G	G	G	G	G	G	G	G	G	G	G	G	G	G
JAX00515919	3	18297334	0	T	C	T	T	T	T	T	T	C	T	T	T	T	C	T	T	T	T	H	T	C	T	T	T	T	T	T	T	T	T	T	T	T	T	C	T	T	T	T	T	T	T	T	T	T	C
JAX00515920	3	18301670	1	G	C	G	G	G	C	G	G	G	C	G	C	G	G	H	C	G	C	H	G	H	H	G	C	G	H	C	C	G	G	G	G	G	G	H	C	C	G	G	C	C	G	G	C	H	G
JAX00219414	3	18303249	1	C	G	C	C	C	C	C	G	G	C	G	C	C	H	C	C	C	C	C	C	H	C	C	C	C	C	C	C	C	C	C	G	C	C	H	C	C	C	C	C	C	C	C	C	C	H
JAX00104848	3	18303410	0	C	T	T	C	T	C	C	C	C	C	C	C	C	C	C	C	C	C	H	H	C	H	T	C	T	H	C	C	H	C	C	C	T	C	C	C	C	T	T	C	C	C	H	C	H	C
JAX00515921	3	18309640	1	A	G	A	A	A	A	A	G	A	A	G	A	A	A	A	A	A	A	A	A	A	A	A	A	A	A	A	A	A	A	A	G	A	A	A	A	A	A	A	A	A	A	A	A	A	A
JAX00515922	3	18309929	1	A	G	A	A	A	A	A	G	G	A	G	A	A	H	A	A	A	A	A	A	H	A	A	A	A	A	A	A	A	A	A	G	A	A	H	A	A	A	A	A	A	A	A	A	A	H
JAX00515923	3	18310214	0	G	T	G	G	G	T	G	T	G	T	T	T	G	G	T	T	G	T	T	G	H	T	G	T	G	T	T	T	G	G	G	T	G	G	T	T	T	G	G	T	T	G	G	T	T	G
JAX00515924	3	18310648	1	A	G	A	A	A	A	A	A	G	A	A	A	A	H	A	A	A	A	A	A	H	A	A	A	A	A	A	A	A	A	A	A	A	A	H	A	A	A	A	A	A	A	A	A	A	H
JAX00104850	3	18338018	0	C	T	T	C	C	C	C	C	C	C	C	C	C	C	C	C	C	C	H	T	C	H	C	C	C	C	C	C	C	C	C	C	T	C	C	C	C	C	C	C	C	C	C	C	C	C
JAX00104851	3	18338481	1	G	C	C	G	G	G	G	G	G	G	G	G	G	G	G	G	G	G	H	C	G	H	G	G	G	G	G	G	G	G	G	G	C	G	G	G	G	G	G	G	G	G	G	G	G	G
JAX00104852	3	18339762	1	C	T	T	C	C	C	C	T	T	C	T	C	C	H	C	C	C	C	H	T	H	H	C	C	C	C	C	C	C	C	C	H	T	C	H	C	C	C	C	C	C	C	C	H	C	H
JAX00515926	3	18348505	1	T	C	T	T	T	T	T	C	C	T	C	T	T	H	T	T	T	T	T	T	H	T	T	T	T	T	T	T	T	T	T	H	T	T	H	T	T	T	T	T	T	T	T	H	T	H
JAX00515927	3	18350076	1	A	C	A	A	A	A	A	C	C	A	C	A	A	H	A	A	A	A	A	A	H	A	A	A	A	A	A	A	A	A	A	H	A	A	H	A	A	A	A	A	A	A	A	H	A	H
JAX00219415	3	18370225	1	G	C	G	G	G	G	G	C	C	G	C	G	G	H	G	G	G	G	G	G	H	G	G	G	G	G	G	G	G	G	G	H	G	G	H	G	G	G	G	G	G	G	G	H	G	H
JAX00104855	3	18396257	0	T	A	T	T	A	T	T	T	T	T	T	T	T	T	T	T	T	T	T	T	T	T	A	T	A	H	T	T	A	T	T	T	T	T	T	T	T	A	A	T	T	T	T	T	H	T
JAX00515930	3	18399908	1	C	A	C	C	C	C	C	A	A	C	A	C	C	H	C	C	C	C	C	C	H	C	C	C	C	C	C	C	C	C	C	H	C	C	H	C	C	C	C	C	C	C	C	H	C	H
JAX00515931	3	18400774	1	G	A	G	G	A	G	G	G	G	G	G	G	G	G	G	G	G	G	G	G	G	G	A	G	A	H	G	G	H	G	G	G	G	G	G	G	G	A	A	G	G	G	G	G	H	G
JAX00104856	3	18416927	1	T	C	T	T	C	T	T	C	C	T	C	T	T	H	T	T	T	T	T	T	H	T	C	T	C	H	T	T	H	T	T	H	T	T	H	T	T	C	C	T	T	T	T	H	H	H
JAX00104857	3	18419001	0	G	A	G	G	A	G	G	A	A	G	A	G	G	H	G	G	G	G	G	G	H	G	A	G	A	G	G	G	H	G	G	H	G	G	H	G	G	A	A	G	G	G	G	H	H	H
JAX00219417	3	18426704	0	T	C	T	T	T	T	T	C	C	T	C	T	T	H	T	T	T	T	T	T	H	T	T	T	T	T	T	T	T	T	T	H	T	T	H	T	T	T	T	T	T	T	T	H	T	H
JAX00515937	3	18428500	0	T	A	A	T	T	T	T	T	T	T	T	T	T	T	T	T	T	T	H	A	T	H	T	T	T	T	T	T	T	T	T	T	A	T	T	T	T	T	T	T	T	T	T	T	T	T
JAX00515938	3	18429345	1	T	G	T	T	T	T	T	G	T	T	G	T	T	T	T	T	T	T	T	T	T	T	T	T	T	T	T	T	T	T	T	H	T	T	T	T	T	T	T	T	T	T	T	H	T	T
JAX00104858	3	18429882	0	A	G	A	A	G	A	A	G	G	A	G	A	A	H	A	A	A	A	A	A	H	A	G	A	G	H	A	A	H	A	A	H	A	A	H	A	A	G	G	A	A	A	A	H	H	H
JAX00515939	3	18442388	1	A	T	T	A	A	A	A	A	A	A	A	A	A	A	A	A	A	A	H	T	A	H	A	A	A	A	A	A	A	A	A	A	T	A	A	A	A	A	A	A	A	A	A	A	A	A
JAX00515941	3	18443669	1	G	A	G	G	G	G	G	A	G	G	A	G	G	G	G	G	G	G	G	G	G	G	G	G	G	G	G	G	G	G	G	H	G	G	G	G	G	G	G	G	G	G	G	H	G	G
JAX00104859	3	18447558	0	G	A	A	G	A	G	G	A	A	G	H	G	G	H	G	G	G	G	H	A	H	H	A	G	A	H	G	G	H	G	G	H	A	G	H	G	G	A	A	G	G	G	G	H	H	H
JAX00104860	3	18461623	1	T	G	G	T	G	T	T	T	T	T	T	T	T	T	T	T	T	T	H	G	T	H	G	T	G	H	T	T	H	T	T	T	G	T	T	T	T	G	G	T	T	T	T	T	H	T
JAX00104861	3	18476406	1	C	A	A	C	A	C	C	C	C	C	C	C	C	C	C	C	C	C	H	A	C	H	A	C	A	H	C	C	H	C	C	C	A	C	C	C	C	A	A	C	C	C	C	C	H	C
JAX00515942	3	18480090	1	A	C	A	A	A	A	A	C	A	A	C	A	A	A	A	A	A	A	A	A	A	A	A	A	A	A	A	A	A	A	A	H	A	A	A	A	A	A	A	A	A	A	A	H	A	A
JAX00515943	3	18480312	1	C	A	C	C	C	C	C	A	A	C	A	C	C	H	C	C	C	C	C	C	H	C	C	C	C	C	C	C	C	C	C	H	C	C	H	C	C	C	C	C	C	C	C	H	C	H
JAX00515944	3	18492700	0	C	T	C	C	C	C	C	T	C	C	T	C	C	C	C	C	C	C	C	C	C	C	C	C	C	C	C	C	C	C	C	H	C	C	C	C	C	C	C	C	C	C	C	H	C	C
JAX00104865	3	18531191	1	G	T	G	G	G	G	G	T	T	G	T	G	G	H	G	G	G	G	G	G	H	G	G	G	G	G	G	G	G	G	G	H	G	G	H	G	G	G	G	G	G	G	G	H	G	H
JAX00104866	3	18531330	1	A	G	A	A	A	A	A	G	G	A	G	A	A	H	A	A	A	A	A	A	H	A	A	A	A	A	A	A	A	A	A	H	A	A	H	A	A	A	A	A	A	A	A	H	A	H
JAX00515945	3	18561694	0	A	T	T	A	A	A	A	T	T	A	T	A	A	H	A	A	A	A	H	T	H	H	A	A	A	A	A	A	A	A	A	H	T	A	H	A	A	A	A	A	A	A	A	H	A	H
JAX00515946	3	18561870	1	C	T	T	C	C	C	C	T	T	C	T	C	C	H	C	C	C	C	H	T	H	H	C	C	C	C	C	C	C	C	C	H	T	C	H	C	C	C	C	C	C	C	C	H	C	H
JAX00515947	3	18563633	0	A	G	A	A	A	A	A	G	G	A	G	A	A	A	A	A	A	A	A	A	H	A	A	A	A	A	A	A	A	A	A	H	A	A	H	A	A	A	A	A	A	A	A	H	A	H
JAX00104868	3	18564174	0	C	G	G	C	C	G	C	G	G	C	G	G	C	H	H	G	C	C	H	G	H	G	C	H	C	C	C	G	C	C	C	H	G	C	G	G	H	C	C	G	C	C	C	H	H	H
JAX00515948	3	18564759	1	C	A	A	C	C	C	C	C	C	C	C	C	C	C	C	C	C	C	H	A	C	H	C	C	C	C	C	C	C	C	C	C	A	C	C	C	C	C	C	C	C	C	C	C	C	C
JAX00515950	3	18566097	1	A	C	A	A	A	C	A	A	C	A	A	C	A	H	H	C	A	A	A	A	H	H	A	H	A	A	A	C	A	A	A	A	A	A	C	C	H	A	A	C	A	A	A	A	H	H
JAX00515952	3	18569138	1	A	T	T	A	A	T	A	A	A	A	A	T	A	A	H	T	A	A	H	T	A	T	A	H	A	A	A	T	A	A	A	A	T	A	H	T	H	A	A	T	A	A	A	A	H	A
JAX00515953	3	18569165	0	G	A	A	G	G	A	G	A	G	G	A	A	G	G	H	A	G	G	H	A	G	A	G	H	G	G	G	A	G	G	G	H	A	G	H	A	H	G	G	A	G	G	G	H	H	G
JAX00515954	3	18570183	1	G	T	G	G	G	G	G	T	T	G	T	G	G	H	G	G	G	G	G	G	H	G	G	G	G	G	G	G	G	G	G	H	G	G	H	G	G	G	G	G	G	G	G	H	G	H
JAX00515955	3	18571086	0	A	T	A	A	A	A	A	A	T	A	A	A	A	H	A	A	A	A	A	A	H	A	A	A	A	A	A	A	A	A	A	A	A	A	T	A	A	A	A	A	A	A	A	A	A	H
JAX00104869	3	18571528	1	A	C	C	A	A	C	A	C	C	A	C	C	A	H	H	C	A	A	H	C	H	C	A	H	A	A	A	C	A	A	A	H	C	A	C	C	H	A	A	C	A	A	A	H	H	H
JAX00104870	3	18589167	1	T	G	G	T	T	G	T	T	T	T	T	G	T	T	H	G	T	T	H	G	T	G	T	H	T	T	T	G	T	T	T	T	G	T	H	G	H	T	T	G	T	T	T	T	H	T
JAX00104873	3	18621489	0	G	A	A	G	G	A	G	G	G	G	G	A	G	G	H	A	G	G	G	A	G	A	G	H	G	G	G	A	G	G	G	G	A	G	H	A	H	G	G	A	G	G	G	G	H	G
JAX00515960	3	18640927	1	A	G	A	A	A	A	A	A	G	A	A	A	A	H	A	A	A	A	A	A	H	A	A	A	A	A	A	A	A	A	A	A	A	A	H	A	A	A	A	A	A	A	A	A	A	H
JAX00515961	3	18645133	0	G	A	A	G	G	A	G	G	G	G	G	A	G	G	H	A	G	G	H	A	G	A	G	H	G	G	G	A	G	G	G	G	A	G	H	A	H	G	G	A	G	G	G	G	H	G
JAX00515962	3	18645835	0	A	T	A	A	T	A	A	T	T	T	T	A	A	H	A	A	A	T	H	A	T	A	T	H	T	T	T	A	H	A	A	H	A	A	H	A	H	T	T	A	T	A	A	T	H	H
JAX00515963	3	18646327	0	C	T	T	C	C	T	C	T	T	C	T	T	C	H	H	T	C	C	H	T	H	T	C	H	C	C	C	T	C	C	C	H	T	C	T	T	H	C	C	T	C	C	C	H	H	H
JAX00515964	3	18646848	1	G	T	G	G	G	G	G	G	T	G	G	G	G	H	G	G	G	G	G	G	H	G	G	G	G	G	G	G	G	G	G	G	G	G	H	G	G	G	G	G	G	G	G	G	G	H
JAX00104874	3	18658672	1	A	G	G	A	A	G	A	A	A	A	A	G	A	A	H	G	A	A	H	G	A	G	A	H	A	A	A	G	A	A	A	A	G	A	H	G	H	A	A	G	A	A	A	A	H	A
JAX00104875	3	18658760	1	A	G	G	A	A	G	A	G	G	A	G	G	A	H	H	G	A	A	H	G	H	G	A	H	A	A	A	G	A	A	A	H	G	A	G	G	H	A	A	G	A	A	A	H	H	H
JAX00104876	3	18663419	0	A	G	G	A	A	G	A	G	G	A	G	G	A	H	H	G	A	A	H	G	H	G	A	H	A	A	A	G	A	A	A	H	G	A	G	G	H	A	A	G	A	A	A	H	H	H
JAX00515966	3	18663453	0	G	A	G	G	G	G	G	A	G	G	A	G	G	G	G	G	G	G	H	G	G	G	G	G	G	G	G	G	G	G	G	H	G	G	G	G	G	G	G	G	G	G	G	H	G	G
JAX00515967	3	18663467	0	A	T	T	A	A	T	A	A	A	A	A	T	A	A	H	T	A	A	H	T	A	T	A	H	A	A	A	T	A	A	A	A	T	A	H	T	H	A	A	T	A	A	A	A	H	A
JAX00515968	3	18664646	0	T	C	T	T	T	T	T	C	C	T	C	T	T	H	T	T	T	T	T	T	H	T	T	T	T	T	T	H	T	T	T	H	T	T	H	T	T	T	T	T	T	T	T	H	T	H
JAX00219423	3	18668567	0	A	C	A	A	A	A	A	C	C	A	C	A	A	H	A	A	A	A	A	A	H	A	A	A	A	A	A	A	A	A	A	H	A	A	H	A	A	A	A	A	A	A	A	H	A	H
JAX00515970	3	18669660	1	C	T	C	C	C	C	C	T	T	C	T	C	C	H	C	C	C	C	C	C	H	C	C	C	C	C	C	C	C	C	C	H	C	C	H	C	C	C	C	C	C	C	C	H	C	H
JAX00515971	3	18669800	1	T	A	T	T	T	T	T	T	A	T	T	T	T	H	T	T	T	T	T	T	H	T	T	T	T	T	T	T	T	T	T	T	T	T	H	T	T	T	T	T	T	T	T	T	T	H
JAX00515974	3	18670304	0	A	C	A	A	A	A	A	A	C	A	A	A	A	H	A	A	A	A	A	A	H	A	A	A	A	A	A	A	A	A	A	A	A	A	H	A	A	A	A	A	A	A	A	A	A	H
JAX00515975	3	18670413	0	T	C	C	T	T	C	T	C	C	C	C	C	T	H	H	C	T	C	C	C	C	C	T	C	T	H	C	C	T	T	T	H	C	T	C	C	C	T	T	C	C	T	T	C	H	H
JAX00515977	3	18670830	0	T	G	T	T	T	T	T	G	T	T	G	T	T	T	T	T	T	T	H	T	T	T	T	T	T	T	T	T	T	T	T	H	T	T	T	T	T	T	T	T	T	T	T	H	T	T
JAX00515979	3	18671569	1	G	A	G	G	A	G	G	G	G	G	G	G	G	G	G	G	G	G	G	G	G	G	A	G	A	H	G	G	H	G	G	G	G	G	G	G	G	A	A	G	G	G	G	G	H	G
JAX00515981	3	18671651	0	A	G	G	A	A	A	A	A	A	A	A	A	A	A	A	A	A	A	H	G	A	H	A	A	A	A	A	A	A	A	A	A	G	A	A	A	A	A	A	A	A	A	A	A	A	A
JAX00104878	3	18694160	0	T	C	C	T	T	C	T	C	C	C	C	C	T	H	H	C	T	H	C	C	C	C	T	C	T	H	C	C	T	T	T	H	C	T	C	C	C	T	T	C	C	T	T	C	H	H
JAX00104879	3	18719049	1	G	A	A	G	G	G	G	G	G	A	G	G	G	G	G	G	G	A	A	A	H	H	G	H	G	H	A	G	G	G	G	G	A	G	G	G	H	G	G	G	A	G	G	H	G	G
JAX00104880	3	18750085	1	C	A	A	C	C	C	C	C	A	A	C	C	C	H	C	C	C	A	A	A	A	H	C	H	C	H	A	C	C	C	C	C	A	C	H	C	H	C	C	C	A	C	C	H	C	H
JAX00515986	3	18751264	0	G	A	A	G	G	G	G	A	A	A	A	G	G	H	G	G	G	A	A	A	A	H	G	H	G	H	A	G	G	G	G	H	A	G	H	G	H	G	G	G	A	G	G	A	G	H
JAX00515987	3	18768821	1	C	G	C	C	C	C	C	G	G	C	G	C	C	H	C	C	C	C	C	C	H	C	C	C	C	C	C	C	C	C	C	H	C	C	H	C	C	C	C	C	C	C	C	H	C	H
JAX00515988	3	18770825	0	T	C	T	T	T	T	T	C	C	T	C	T	T	H	T	T	T	T	T	T	H	T	T	T	T	T	T	T	T	T	T	C	T	T	H	T	T	T	T	T	T	T	T	C	T	H
JAX00104884	3	18775488	1	T	G	G	T	T	G	G	G	G	G	G	G	T	H	G	G	G	G	G	G	G	G	T	G	T	H	G	G	H	T	T	H	G	G	G	G	G	T	T	G	G	H	H	G	H	H
JAX00515990	3	18787952	1	C	T	T	C	C	C	C	C	C	C	C	C	C	C	C	C	C	C	H	T	C	H	C	C	C	C	C	C	C	C	C	C	T	C	C	C	C	C	C	C	C	C	C	C	C	C
JAX00515991	3	18807907	1	T	G	G	T	T	T	T	G	G	G	G	T	T	H	T	T	T	G	G	G	G	H	T	H	T	H	G	T	T	T	T	H	G	T	H	T	H	T	T	T	G	T	T	G	T	H
JAX00515992	3	18808005	1	G	A	A	G	G	G	G	G	G	A	G	G	G	G	G	G	G	A	A	A	H	H	G	H	G	H	A	G	G	G	G	G	A	G	G	G	H	G	G	G	A	G	G	H	G	G
JAX00515993	3	18808092	1	C	G	C	C	C	C	C	C	G	C	C	C	C	H	C	C	C	C	C	C	H	C	C	C	C	C	C	C	C	C	C	C	C	C	H	C	C	C	C	C	C	C	C	C	C	H
JAX00515994	3	18808231	0	T	C	T	T	T	T	T	C	T	T	C	T	T	T	T	T	T	T	T	T	T	T	T	T	T	T	T	T	T	T	T	H	T	T	T	T	T	T	T	T	T	T	T	H	T	H
JAX00516001	3	18817588	0	C	G	C	C	C	C	C	C	G	C	C	C	C	H	C	C	C	C	C	C	H	C	C	C	C	C	C	C	C	C	C	C	C	C	H	C	C	C	C	C	C	C	C	C	C	H
JAX00104886	3	18819336	0	G	T	T	G	G	G	G	G	G	G	G	G	G	G	G	G	G	G	H	T	G	H	G	G	G	G	G	G	G	G	G	G	T	G	G	G	G	G	G	G	G	G	G	G	G	G
JAX00516003	3	18819455	1	G	C	C	G	G	C	C	C	G	C	C	C	G	G	C	C	C	C	C	C	H	C	G	C	G	H	C	C	H	G	G	H	C	C	H	C	C	G	G	C	C	H	H	C	H	G
JAX00516006	3	18822913	0	C	T	T	C	C	T	T	C	C	T	C	T	C	C	T	T	T	T	T	T	H	T	C	T	C	H	T	T	H	C	C	C	T	T	H	T	T	C	C	T	T	H	H	H	H	C
JAX00516010	3	18827051	0	G	A	G	G	G	A	A	G	G	A	G	A	G	G	A	A	A	A	A	G	A	H	G	A	G	H	A	A	H	G	G	G	G	A	H	A	A	G	G	A	A	H	H	H	H	G
JAX00516011	3	18827268	1	C	A	C	C	C	C	C	C	A	C	C	C	C	H	C	C	C	C	C	C	H	C	C	C	C	C	C	C	C	C	C	C	C	C	H	C	C	C	C	C	C	C	C	C	C	H
JAX00104887	3	18829622	0	A	C	C	A	A	A	A	A	A	A	A	A	A	A	A	A	A	A	H	C	A	H	A	A	A	A	A	A	A	A	A	A	C	A	A	A	A	A	A	A	A	A	A	A	A	A
JAX00104888	3	18829663	1	C	A	A	C	C	C	C	C	C	C	C	C	C	C	C	C	C	C	H	A	C	H	C	C	C	C	C	C	C	C	C	C	A	C	C	C	C	C	C	C	C	C	C	C	C	C
JAX00516013	3	18831364	0	A	G	G	A	A	A	A	A	G	A	A	A	A	H	A	A	A	A	H	G	H	H	A	A	A	A	A	A	A	A	A	A	G	A	H	A	A	A	A	A	A	A	A	A	A	H
JAX00516015	3	18851854	1	A	T	A	A	A	A	A	T	A	A	T	A	A	A	A	A	A	A	A	A	A	A	A	A	A	A	A	A	A	A	A	H	A	A	A	A	A	A	A	A	A	A	A	H	A	A
JAX00516017	3	18864988	0	C	A	A	C	C	C	C	C	C	C	C	C	C	C	C	C	C	C	H	A	C	H	C	C	C	C	C	C	C	C	C	C	A	C	C	C	C	C	C	C	C	C	C	C	C	C
JAX00516019	3	18877588	0	G	T	G	G	G	G	G	T	T	G	T	G	G	H	G	G	G	G	G	G	H	G	G	G	G	G	G	G	G	G	G	H	G	G	H	G	G	G	G	G	G	G	G	H	G	H
JAX00516020	3	18878028	0	T	A	T	T	T	T	T	A	T	T	A	T	T	T	T	T	T	T	T	T	T	T	T	T	T	T	T	T	T	T	T	H	T	T	T	T	T	T	T	T	T	T	T	H	T	T
JAX00104892	3	18892281	1	C	T	T	C	C	T	T	T	T	T	T	T	C	H	T	T	T	T	T	T	T	T	C	T	C	H	T	T	H	C	C	H	T	T	T	T	T	C	C	T	T	H	H	T	H	H
JAX00516021	3	18892994	0	G	C	C	G	G	C	G	C	C	G	C	C	G	H	H	C	G	G	H	C	H	C	G	H	G	G	G	C	G	G	G	H	C	G	C	C	H	G	G	C	G	G	G	H	H	H
JAX00516023	3	18899916	0	C	T	T	C	C	T	C	C	C	C	C	T	C	C	H	T	C	C	H	T	C	T	C	H	C	C	C	T	C	C	C	C	T	C	H	T	H	C	C	T	C	C	C	C	H	C
JAX00516024	3	18900180	0	C	T	T	C	C	T	C	C	C	C	C	T	C	C	H	T	C	C	H	T	C	T	C	H	C	C	C	T	C	C	C	C	T	C	H	T	H	C	C	T	C	C	C	C	H	C
JAX00516025	3	18900353	1	T	C	C	T	T	C	T	C	T	T	C	C	T	T	H	C	T	T	H	C	T	C	T	H	T	T	T	C	T	T	T	H	C	T	H	C	H	T	T	C	T	T	T	H	H	T
JAX00516026	3	18900803	1	C	A	A	C	C	A	C	A	C	C	A	A	C	C	H	A	C	C	H	A	C	A	C	H	C	C	C	A	C	C	C	H	A	C	H	A	H	C	C	A	C	C	C	H	H	C
JAX00516027	3	18900820	1	C	A	A	C	C	A	C	A	A	C	A	A	C	H	H	A	C	C	H	A	H	A	C	H	C	C	C	A	C	C	C	H	A	C	A	A	H	C	C	A	C	C	C	H	H	H
JAX00516028	3	18900921	1	G	A	A	G	G	A	G	A	A	G	A	A	G	H	H	A	G	G	H	A	H	A	G	H	G	G	G	A	G	G	G	H	A	G	A	A	H	G	G	A	G	G	G	H	H	H
JAX00516029	3	18901245	1	T	A	T	T	T	T	T	T	A	T	T	T	T	H	T	T	T	T	T	T	H	T	T	T	T	T	T	T	T	T	T	T	T	T	H	T	T	T	T	T	T	T	T	T	T	H
JAX00516030	3	18901269	0	C	T	C	C	C	C	T	C	C	T	C	C	C	C	H	C	T	T	H	C	H	C	C	H	C	H	T	C	H	C	C	C	C	T	C	C	H	C	C	C	T	H	H	H	C	C
JAX00516031	3	18902218	0	C	A	C	C	C	C	A	A	A	A	A	C	C	A	H	C	A	A	H	C	A	C	C	H	C	H	A	C	H	C	C	A	C	A	A	C	H	C	C	C	A	H	H	A	C	A
JAX00104893	3	18902705	1	C	A	C	C	C	C	A	C	C	A	C	C	C	C	H	C	A	A	H	C	H	C	C	H	C	H	A	C	H	C	C	C	C	A	C	C	H	C	C	C	A	H	H	H	C	C
JAX00516032	3	18906195	0	G	A	A	G	G	G	G	G	G	G	G	G	G	G	G	G	G	G	H	A	G	G	G	G	G	G	G	G	G	G	G	G	A	G	G	G	G	G	G	G	G	G	G	G	G	G
JAX00104895	3	18924172	0	T	G	T	T	T	T	G	G	G	G	G	T	T	H	H	T	G	G	H	T	G	T	T	H	T	H	G	T	H	T	T	H	T	G	H	T	H	T	T	T	G	H	H	G	T	H
JAX00516034	3	18925161	0	A	G	A	A	A	A	A	G	G	A	G	A	A	H	A	A	A	A	A	A	H	A	A	A	A	A	A	A	A	A	A	H	A	A	H	A	A	A	A	A	A	A	A	H	A	H
JAX00516036	3	18929536	1	C	T	C	C	C	C	C	C	T	C	C	C	C	H	C	C	C	C	C	C	H	C	C	C	C	C	C	C	C	C	C	C	C	C	H	C	C	C	C	C	C	C	C	C	C	H
JAX00516039	3	18943113	0	A	G	A	A	A	A	A	A	G	A	A	A	A	H	A	A	A	A	A	A	H	A	A	A	A	A	A	A	A	A	A	A	A	A	H	A	A	A	A	A	A	A	A	A	A	H
JAX00104896	3	18950145	1	A	C	A	A	A	A	C	C	C	C	C	A	A	H	H	A	C	C	H	A	C	A	A	H	A	H	C	A	H	A	A	H	A	C	H	A	H	A	A	A	C	H	H	C	A	H
JAX00104899	3	18982455	0	C	T	C	C	C	C	T	C	C	T	C	C	C	C	H	C	T	T	H	C	H	C	C	H	C	H	T	C	H	C	C	C	C	T	C	C	H	C	C	C	T	H	H	H	C	C
JAX00516045	3	18991346	0	G	C	C	G	G	G	G	G	G	G	G	G	G	G	G	G	G	G	G	C	G	H	G	G	G	G	G	G	G	G	G	G	C	G	G	G	G	G	G	G	G	G	G	G	G	G
JAX00516046	3	18995113	0	G	A	G	G	G	G	G	A	G	G	A	G	G	G	G	G	G	G	G	G	G	G	G	G	G	G	G	G	G	G	G	H	G	G	G	G	G	G	G	G	G	G	G	H	G	G
JAX00516047	3	18995939	0	C	T	C	C	C	C	T	C	C	T	C	C	C	C	H	C	T	T	H	C	H	C	C	H	C	H	T	C	H	C	C	C	C	T	C	C	H	C	C	C	T	H	H	H	C	C
JAX00516049	3	19001273	1	A	C	A	A	A	A	A	A	C	A	A	A	A	H	A	A	A	A	A	A	H	A	A	A	A	A	A	A	A	A	A	A	A	A	H	A	A	A	A	A	A	A	A	A	A	H
JAX00516050	3	19008687	1	T	C	T	T	T	T	C	C	C	C	C	T	T	H	H	T	C	C	H	T	C	T	T	H	T	H	C	T	H	T	T	H	T	C	H	T	H	T	T	T	C	H	H	C	T	H
JAX00516051	3	19008939	1	G	A	G	G	G	G	G	A	A	G	A	G	G	H	G	G	G	G	G	G	H	G	G	G	G	G	G	G	G	G	G	H	G	G	H	G	G	G	G	G	G	G	G	H	G	H
JAX00516053	3	19018400	0	A	G	A	A	A	A	A	G	A	A	G	A	A	A	A	A	H	A	A	A	A	A	A	A	A	A	A	A	A	A	A	H	A	A	A	A	A	A	A	A	A	A	A	H	A	A
JAX00516054	3	19018724	0	T	C	T	T	T	T	T	C	C	T	C	T	T	H	T	T	T	T	T	T	H	T	T	T	T	T	T	T	T	T	T	H	T	T	H	T	T	T	T	T	T	T	T	H	T	H
JAX00104902	3	19026533	1	T	C	T	T	T	T	T	T	C	T	T	T	T	H	T	T	T	T	T	T	H	T	T	T	T	T	T	T	T	T	T	T	T	T	H	T	T	T	T	T	T	T	T	T	T	H
JAX00104905	3	19060430	0	C	T	T	C	C	T	T	C	C	T	C	T	C	C	T	T	T	T	T	T	H	T	C	T	C	H	T	T	H	C	C	C	T	T	H	T	T	C	C	T	T	H	C	H	H	C
JAX00104906	3	19069565	1	A	G	G	A	A	G	G	A	A	G	A	G	A	A	G	G	G	G	G	G	H	G	A	G	A	H	G	G	H	A	A	A	G	G	H	G	G	A	A	G	G	H	A	H	H	A
JAX00516055	3	19081854	0	T	C	T	T	T	T	C	T	T	C	T	T	T	T	H	T	C	C	T	T	T	T	T	T	T	T	C	T	T	T	T	T	T	C	T	T	T	T	T	T	C	T	T	T	T	T
JAX00104907	3	19083150	1	T	C	C	T	T	C	C	C	C	C	C	C	T	H	C	C	C	C	C	C	C	C	T	C	T	H	C	C	H	T	T	H	C	C	C	C	C	T	T	C	C	H	T	C	H	H
JAX00104908	3	19083694	1	T	C	T	T	T	T	C	C	C	C	C	T	T	H	H	T	C	C	H	T	C	T	T	T	T	H	C	T	H	T	T	H	T	C	H	T	H	T	T	T	C	H	T	C	T	H
JAX00516058	3	19083763	1	A	C	A	A	A	A	A	C	A	A	C	A	A	A	A	A	A	A	A	A	A	A	A	A	A	A	A	A	A	A	A	H	A	A	A	A	A	A	A	A	A	A	A	H	A	A
JAX00516059	3	19084870	1	A	G	G	A	A	G	A	A	A	A	A	G	A	A	H	G	A	A	H	G	A	G	A	G	A	A	A	G	A	A	A	A	G	A	H	G	H	A	A	G	A	A	A	A	H	A
JAX00104909	3	19099220	1	G	A	G	G	G	G	A	A	A	A	A	G	G	H	H	G	A	A	H	G	A	G	G	G	G	H	A	G	H	G	G	H	G	A	H	G	H	G	G	G	A	H	G	A	G	H
JAX00516064	3	19120771	1	G	A	G	G	G	G	A	G	G	A	G	G	G	G	H	G	A	A	H	G	G	G	G	G	G	H	A	G	H	G	G	G	G	A	G	G	H	G	G	G	A	H	G	H	G	G
JAX00516065	3	19120843	1	A	G	A	A	A	A	A	A	G	A	A	A	A	H	A	A	A	A	A	A	G	A	A	A	A	A	A	A	A	A	A	A	A	A	H	A	A	A	A	A	A	A	A	A	A	H
JAX00516069	3	19124115	1	T	C	T	T	T	T	T	C	C	T	C	T	T	H	T	T	T	T	T	T	C	T	T	T	T	T	T	T	T	T	T	H	T	T	H	T	T	T	T	T	T	T	T	H	T	H
JAX00516071	3	19128601	1	A	G	A	A	A	A	G	G	G	G	G	A	A	H	H	A	G	G	H	A	G	A	A	A	A	H	G	A	H	A	A	H	A	G	H	A	H	A	A	A	G	H	A	G	A	H
JAX00516072	3	19129231	1	A	T	A	A	A	A	T	T	T	T	T	A	A	H	H	A	T	T	H	A	T	A	A	A	A	H	T	A	H	A	A	H	A	T	H	A	H	A	A	A	T	H	A	T	A	H
JAX00516074	3	19138042	0	A	G	A	A	A	A	A	G	A	A	G	A	A	A	A	A	A	A	A	A	A	A	A	A	A	A	A	A	A	A	A	H	A	A	A	A	A	A	A	A	A	A	A	H	A	A
JAX00104911	3	19140724	0	C	T	C	C	C	C	T	T	T	T	T	C	C	H	H	C	T	T	H	C	T	C	H	C	C	H	T	C	H	C	C	H	C	T	H	C	H	C	C	C	T	H	C	T	C	H
JAX00104912	3	19141560	1	T	C	T	T	T	T	C	T	T	C	T	T	T	T	H	T	C	C	H	T	T	T	T	T	T	H	C	T	H	T	T	T	T	C	T	T	H	T	T	T	C	H	T	H	T	T
JAX00104913	3	19187862	1	T	C	C	T	T	C	C	C	C	C	C	C	T	H	C	C	C	C	C	C	C	C	H	C	T	H	C	C	H	T	T	H	C	C	C	C	C	T	T	C	C	H	T	C	H	H
JAX00104914	3	19199338	1	T	C	C	T	T	C	C	C	C	C	C	C	T	H	C	C	C	C	C	C	C	C	H	C	T	H	C	C	H	T	T	H	C	C	C	C	C	T	T	C	C	H	T	C	H	H
JAX00104915	3	19199360	0	A	G	A	A	A	G	G	G	G	G	G	G	A	H	G	G	G	G	H	A	G	H	H	G	A	H	G	G	H	A	A	H	A	G	G	G	G	A	A	G	G	H	A	G	H	H
JAX00516075	3	19201210	1	G	C	G	G	G	G	G	C	C	G	C	G	G	H	G	G	G	G	G	G	C	G	H	G	G	G	G	G	G	G	G	H	G	G	H	G	G	G	G	G	G	G	G	H	G	H
JAX00516076	3	19204126	1	G	A	G	G	G	G	G	G	A	G	G	G	G	H	G	G	G	G	G	G	A	G	H	G	G	G	G	G	G	G	G	G	G	G	H	G	G	G	G	G	G	G	G	G	G	H
JAX00516077	3	19204153	0	G	C	G	G	G	G	G	G	C	G	G	G	G	H	G	G	G	G	G	G	C	G	H	G	G	G	G	G	G	G	G	G	G	G	C	G	G	G	G	G	G	G	G	G	G	H
JAX00516078	3	19205363	0	G	T	G	G	G	G	G	T	T	G	T	G	G	H	G	G	G	G	G	G	H	G	H	G	G	G	G	G	G	G	G	H	G	G	H	G	G	G	G	G	G	G	G	H	G	H
JAX00104917	3	19207170	1	G	A	A	G	G	G	G	G	G	G	G	G	G	G	G	G	G	G	H	A	G	H	G	G	G	G	G	G	G	G	G	G	A	G	G	G	G	G	G	G	G	G	G	G	G	G
JAX00516079	3	19207812	0	G	C	G	G	G	G	G	G	C	G	G	G	G	C	G	G	G	G	G	G	C	G	C	G	G	G	G	G	G	G	G	G	G	G	C	G	G	G	G	G	G	G	G	G	G	C
JAX00516080	3	19207824	1	T	C	T	T	T	T	T	C	T	T	C	T	T	T	T	T	T	T	T	T	T	T	T	T	T	T	T	T	T	T	T	H	T	T	T	T	T	T	T	T	T	T	T	H	T	T
JAX00516081	3	19217975	1	C	G	G	C	C	C	C	C	C	C	C	C	C	C	C	C	C	C	H	G	C	H	C	C	C	C	C	C	C	C	C	C	G	C	C	C	C	C	C	C	C	C	C	C	C	C
JAX00516083	3	19226157	0	G	T	G	G	G	G	G	T	G	G	T	G	G	G	G	G	G	G	G	G	G	G	G	G	G	G	G	G	G	G	G	H	G	G	G	G	G	G	G	G	G	G	G	G	G	G
JAX00516084	3	19226194	0	G	A	G	G	G	G	G	G	A	G	G	G	G	H	G	G	G	G	G	G	H	G	H	G	G	G	G	G	G	G	G	G	G	G	H	G	G	G	G	G	G	G	G	G	G	H
JAX00219434	3	19226730	0	A	C	A	A	A	A	A	C	A	A	C	A	A	A	A	A	A	A	A	A	A	A	A	A	A	A	A	A	A	A	A	H	A	A	A	A	A	A	A	A	A	A	A	H	A	A
JAX00104918	3	19228997	1	C	T	T	C	C	T	T	T	T	T	T	T	C	H	T	T	T	T	T	T	T	T	H	T	C	H	T	T	H	C	C	H	T	T	T	T	T	C	C	T	T	H	C	T	H	H
JAX00104919	3	19240166	0	T	C	T	T	T	C	C	C	C	C	C	C	T	H	C	H	C	H	H	T	C	H	H	C	T	H	C	C	H	T	T	H	T	C	C	C	C	T	T	C	C	H	T	C	H	H
JAX00219436	3	19279323	1	A	G	A	A	A	G	A	G	G	A	G	G	A	H	H	G	A	A	A	A	H	H	H	A	A	A	A	G	A	A	A	H	A	A	G	G	H	A	A	G	A	A	A	H	H	H
JAX00516086	3	19285456	0	G	A	G	G	G	A	G	A	A	G	A	A	G	G	G	A	G	G	G	G	G	G	G	G	G	G	G	A	G	G	G	G	G	G	H	A	G	G	G	A	G	G	G	H	H	H
JAX00516087	3	19285751	1	G	C	G	G	G	G	G	G	C	G	G	G	G	H	G	G	G	G	G	G	H	G	H	G	G	G	G	G	G	G	G	G	G	G	H	G	G	G	G	G	G	G	G	G	G	H
JAX00516088	3	19286802	0	A	G	A	A	A	G	A	A	A	A	A	G	A	A	H	G	A	A	A	A	A	A	A	A	A	A	A	G	A	A	A	A	A	A	H	G	H	A	A	G	A	A	A	A	H	A
JAX00516092	3	19294235	0	A	G	A	A	A	G	A	G	G	A	G	G	A	G	H	G	A	A	A	A	G	G	G	G	A	A	A	G	A	A	A	G	A	A	G	G	G	A	A	G	A	A	A	G	G	H
JAX00104922	3	19297307	1	A	C	C	A	A	C	C	C	C	A	C	C	A	H	C	C	C	A	H	C	H	C	H	H	A	A	A	C	H	A	A	H	C	C	C	C	H	A	A	C	A	H	A	H	H	H
JAX00516095	3	19297871	0	G	C	G	G	G	C	G	G	G	G	G	C	G	G	H	H	G	G	G	G	G	H	G	H	G	G	G	C	G	G	G	G	G	G	H	C	H	G	G	C	G	G	G	G	H	G
JAX00104923	3	19298114	0	A	T	T	A	A	A	T	A	A	A	A	A	A	A	H	A	T	A	H	T	A	H	A	A	A	A	A	A	H	A	A	A	T	T	A	A	A	A	A	A	A	H	A	A	A	A
JAX00516096	3	19298165	1	G	A	G	G	G	G	G	A	G	G	A	G	G	G	G	G	G	G	G	G	G	G	G	G	G	G	G	G	G	G	G	H	G	G	G	G	G	G	G	G	G	G	G	H	G	G
JAX00516098	3	19321149	1	G	A	A	G	G	A	A	G	G	G	G	A	G	G	A	A	A	G	H	A	G	A	G	H	G	G	G	A	H	G	G	G	A	A	H	A	H	G	G	A	G	H	G	G	H	G
JAX00516099	3	19323409	0	C	T	C	C	C	C	C	C	T	C	C	C	C	H	C	C	C	C	C	C	H	C	H	C	C	C	C	C	C	C	C	C	C	C	H	C	C	C	C	C	C	C	C	C	C	H
JAX00516100	3	19323470	0	C	T	T	C	C	T	T	T	C	C	T	T	C	C	T	T	T	C	H	T	C	T	C	H	C	C	C	T	H	C	C	H	T	T	H	T	H	C	C	T	C	H	C	H	H	C
JAX00516101	3	19323560	0	T	C	C	T	T	C	C	C	T	T	C	C	T	T	C	C	C	T	H	C	T	C	T	H	T	T	T	C	H	T	T	H	C	C	H	C	H	T	T	C	T	H	T	H	H	T
JAX00516102	3	19323646	1	G	A	G	G	G	A	G	G	G	G	G	A	G	G	H	A	G	G	G	G	G	H	G	H	G	G	G	A	G	G	G	G	G	G	H	A	H	G	G	A	G	G	G	G	H	G
JAX00516103	3	19323989	0	A	C	C	A	A	C	C	C	C	A	C	C	A	A	C	C	C	A	H	C	H	C	A	A	A	A	A	C	A	A	A	A	C	C	C	C	A	A	A	C	A	A	A	A	A	H
JAX00516104	3	19326264	1	G	A	A	G	G	G	A	G	G	G	G	G	G	G	H	G	A	G	H	A	G	H	G	G	G	G	G	G	H	G	G	G	A	A	G	G	G	G	G	G	G	H	G	G	G	G
JAX00104925	3	19326492	1	A	G	G	A	A	G	G	A	G	A	A	G	A	H	G	G	G	A	H	G	H	G	H	H	A	A	A	G	H	A	A	A	G	G	G	G	H	A	A	G	A	H	A	A	H	H
JAX00516105	3	19326506	1	T	C	C	T	T	C	C	T	C	T	T	C	T	H	C	C	C	T	H	C	H	C	H	H	T	T	T	C	H	T	T	T	C	C	C	C	H	T	T	C	T	H	T	T	H	H
JAX00516106	3	19327364	1	C	T	C	C	C	C	C	C	T	C	C	C	C	H	C	C	C	C	C	C	H	C	H	C	C	C	C	C	C	C	C	C	C	C	H	C	C	C	C	C	C	C	C	C	C	H
JAX00219438	3	19350230	0	G	A	G	G	G	G	G	A	G	G	A	G	G	G	G	G	G	G	G	G	G	G	G	G	G	G	G	G	G	G	G	H	G	G	G	G	G	G	G	G	G	G	G	H	G	G
JAX00104928	3	19386888	0	G	C	C	G	G	G	G	G	G	G	G	G	G	G	G	G	G	G	H	C	G	H	G	G	G	G	G	G	G	G	G	G	C	G	G	G	G	G	G	G	G	G	G	G	G	G
JAX00104929	3	19387160	0	T	G	G	T	T	T	T	G	G	T	G	T	T	H	T	T	T	T	G	G	H	H	H	T	T	T	T	T	T	T	T	H	G	T	H	T	T	T	T	T	T	T	T	H	T	H
JAX00516107	3	19389909	1	T	C	T	T	T	T	T	C	T	T	C	T	T	T	T	T	T	T	T	T	T	T	T	T	T	T	T	T	T	T	T	H	T	T	T	T	T	T	T	T	T	T	T	H	T	T
JAX00516108	3	19389962	1	A	G	A	A	A	A	A	G	A	A	G	A	A	A	A	A	A	A	A	A	A	A	A	A	A	A	A	A	A	A	A	H	A	A	A	A	A	A	A	A	A	A	A	H	A	A
JAX00516109	3	19389990	0	C	T	C	C	C	C	C	T	C	C	T	C	C	C	C	C	C	C	C	C	C	C	C	C	C	C	C	C	C	C	C	H	C	C	C	C	C	C	C	C	C	C	C	C	C	C
JAX00516111	3	19392273	0	C	T	C	C	C	T	C	C	C	C	C	T	C	C	H	T	C	C	C	C	C	H	C	H	C	C	C	T	C	C	C	C	C	C	H	T	H	C	C	T	C	C	C	C	H	C
JAX00516113	3	19393254	0	A	G	G	A	A	A	A	A	A	A	A	A	A	A	A	A	A	A	H	G	A	H	A	A	A	A	A	A	A	A	A	A	G	A	A	A	A	A	A	A	A	A	A	A	A	A
JAX00516114	3	19393681	1	A	C	C	A	A	A	A	A	A	A	A	A	A	A	A	A	A	A	H	C	A	H	A	A	A	A	A	A	A	A	A	A	C	A	A	A	A	A	A	A	A	A	A	A	A	A
JAX00516115	3	19394151	1	G	A	G	G	G	G	G	G	A	G	G	G	G	H	G	G	G	G	G	G	H	G	H	G	G	G	G	G	G	G	G	G	G	G	H	G	G	G	G	G	G	G	G	G	G	H
JAX00104930	3	19395598	0	A	G	G	A	A	A	A	G	G	A	G	A	A	H	A	A	A	A	H	G	H	H	H	A	A	A	A	A	A	A	A	H	G	A	H	A	A	A	A	A	A	A	A	H	A	H
JAX00516119	3	19395636	1	G	A	G	G	G	G	G	G	A	G	G	G	G	H	G	G	G	G	G	G	H	G	H	G	G	G	G	G	G	G	G	G	G	G	H	G	G	G	G	G	G	G	G	G	G	H
JAX00516120	3	19398998	0	T	C	T	T	T	T	T	C	C	T	C	T	T	H	T	T	T	T	T	T	H	T	H	T	T	T	T	T	T	T	T	H	T	T	H	T	T	T	T	T	T	T	T	H	T	H
JAX00104931	3	19403222	0	T	C	C	T	T	T	T	C	C	T	C	T	T	H	T	T	T	T	H	C	H	H	H	T	T	T	T	T	T	T	T	T	C	T	H	T	T	T	T	T	T	T	T	T	T	H
JAX00516123	3	19408192	0	G	C	C	G	G	G	G	G	C	G	G	G	G	H	G	G	G	G	H	C	H	H	H	G	G	G	G	G	G	G	G	G	C	G	H	G	G	G	G	G	G	G	G	G	G	H
JAX00219441	3	19410919	1	C	T	C	C	C	C	C	C	T	C	C	C	C	H	C	C	C	C	C	C	H	C	H	C	C	C	C	C	C	C	C	C	C	C	H	C	C	C	C	C	C	C	C	C	C	H
JAX00516125	3	19410976	1	A	C	A	A	A	A	C	A	A	A	A	A	A	A	H	A	C	A	A	A	A	A	A	A	A	A	A	A	H	A	A	A	A	C	A	A	A	A	A	A	A	H	A	A	A	A
JAX00104932	3	19411518	1	C	T	C	C	C	T	T	C	C	T	C	T	C	C	T	T	T	T	H	C	H	H	C	T	C	H	T	T	H	C	C	C	C	T	H	T	T	C	C	T	T	H	C	H	H	C
JAX00104934	3	19440367	0	A	G	G	A	A	G	G	G	G	G	G	G	A	H	G	G	G	G	G	G	G	G	H	G	A	G	G	G	H	A	A	H	G	G	G	G	G	A	A	G	G	H	A	G	H	H
JAX00516130	3	19449244	0	C	T	C	C	C	C	C	C	T	C	C	C	C	H	C	C	C	C	C	C	H	C	H	C	C	C	C	C	C	C	C	C	C	C	H	C	C	C	C	C	C	C	C	C	C	H
JAX00516131	3	19460622	1	T	C	C	T	T	T	T	T	T	T	T	T	T	T	T	T	T	T	H	C	T	H	T	T	T	T	T	T	T	T	T	T	C	T	T	T	T	T	T	T	T	T	T	T	T	T
JAX00104936	3	19464069	0	G	C	G	G	G	C	C	G	G	C	G	C	G	G	C	C	C	C	C	G	H	H	G	C	G	H	C	C	H	G	G	G	G	C	H	C	C	G	G	C	C	H	G	H	H	G
JAX00104937	3	19490229	0	C	T	T	C	C	C	C	C	C	C	C	C	C	C	C	C	C	C	H	T	C	H	C	C	C	C	C	C	C	C	C	C	T	C	C	C	C	C	C	C	C	C	C	C	C	C
JAX00104938	3	19504932	0	G	C	G	G	G	G	G	G	C	G	G	G	G	H	G	G	G	G	G	G	H	G	H	G	G	G	G	G	G	G	G	G	G	G	H	G	G	G	G	G	G	G	G	G	G	H
JAX00219443	3	19511028	0	G	A	G	G	G	G	G	G	A	G	G	G	G	H	G	G	G	G	G	G	H	G	H	G	G	G	G	G	G	G	G	G	G	G	H	G	G	G	G	G	G	G	G	G	G	H
JAX00516135	3	19541153	1	T	A	T	T	T	T	T	A	A	T	A	T	T	H	T	T	T	T	T	T	H	T	H	T	T	T	T	T	T	T	T	H	T	T	H	T	T	T	T	T	T	T	T	H	T	H
JAX00104942	3	19541616	0	C	G	G	C	C	C	C	C	G	C	C	C	C	H	C	C	C	C	H	G	H	G	H	C	C	C	C	C	C	C	C	C	G	C	H	C	C	C	C	C	C	C	C	C	C	H
JAX00516136	3	19542631	1	G	A	G	G	G	G	G	A	G	G	A	G	G	G	G	G	G	G	G	G	G	G	G	G	G	G	G	G	G	G	G	H	G	G	G	G	G	G	G	G	G	G	G	H	G	G
JAX00516137	3	19543030	1	C	G	G	C	C	C	C	C	G	C	C	C	C	H	C	C	C	C	H	G	H	H	H	C	C	C	C	C	C	C	C	C	G	C	H	C	C	C	C	C	C	C	C	C	C	H
JAX00516139	3	19547625	1	C	T	C	C	C	T	C	C	C	C	C	T	C	C	H	T	C	C	C	C	C	H	C	H	C	C	C	T	C	C	C	C	C	C	H	T	H	C	C	T	C	C	C	C	H	C
JAX00516140	3	19552292	1	C	G	C	C	C	C	C	C	G	C	C	C	C	H	C	C	C	C	C	C	H	C	H	C	C	C	C	C	C	C	C	C	C	C	H	C	C	C	C	C	C	C	C	C	C	H
JAX00516142	3	19573767	1	C	T	T	C	C	C	C	C	C	C	C	C	C	C	C	C	C	C	H	T	C	H	C	C	C	C	C	C	C	C	C	C	T	C	C	C	C	C	C	C	C	C	C	C	C	C
JAX00516143	3	19573937	0	A	G	A	A	A	G	G	A	A	G	A	G	A	A	G	G	G	H	H	A	H	H	A	G	A	H	G	G	H	A	A	A	A	G	H	G	G	A	A	G	G	H	A	H	H	A
JAX00516144	3	19574886	0	T	C	C	T	T	T	T	C	C	T	C	T	T	H	T	T	T	T	H	C	C	C	H	T	T	T	T	T	T	T	T	H	C	T	H	T	T	T	T	T	T	T	T	H	T	H
JAX00516145	3	19575047	0	G	A	A	G	G	G	G	G	G	G	G	G	G	G	G	G	G	G	H	A	G	H	G	G	G	G	G	G	G	G	G	G	A	G	G	G	G	G	G	G	G	G	G	G	G	G
JAX00516146	3	19575344	0	A	C	C	A	A	A	A	C	C	A	C	A	A	H	A	A	A	A	H	C	H	H	H	A	A	A	A	A	A	A	A	H	C	A	H	A	A	A	A	A	A	A	A	H	A	H
JAX00104943	3	19575829	1	T	A	A	T	T	A	A	A	A	A	A	A	T	H	A	A	A	A	A	A	A	A	H	A	T	H	A	A	H	T	T	H	A	A	A	A	A	T	T	A	A	H	T	A	H	H
JAX00516147	3	19580897	1	C	T	C	C	C	C	C	C	C	T	C	C	C	C	C	C	C	T	H	C	H	C	C	H	C	H	T	C	C	C	C	C	C	C	C	C	H	C	C	C	T	C	C	H	C	C
JAX00104945	3	19593351	1	G	T	T	G	G	G	G	T	T	G	T	G	G	H	G	G	G	G	H	T	H	H	H	G	G	G	G	G	G	G	G	H	T	G	H	G	G	G	G	G	G	G	G	H	G	H
JAX00189130	3	19598145	1	C	A	A	C	A	A	A	A	A	A	A	A	C	H	A	A	A	A	A	A	A	A	A	A	A	A	A	A	A	C	C	H	A	A	A	A	A	A	A	A	A	H	C	A	A	H
JAX00219446	3	19621503	1	C	T	C	C	C	C	C	C	T	C	C	C	C	H	C	C	C	C	C	C	H	C	H	C	C	C	C	C	C	C	C	C	C	C	H	C	C	C	C	C	C	C	C	C	C	H
JAX00219447	3	19621703	1	G	C	G	G	G	G	G	C	C	G	C	G	G	H	G	G	G	G	G	G	H	G	H	G	G	G	G	G	G	G	G	H	G	G	H	G	G	G	G	G	G	G	G	H	G	H
JAX00219448	3	19621715	0	G	T	G	G	G	G	G	T	T	G	T	G	G	H	G	G	G	G	G	G	H	G	H	G	G	G	G	G	G	G	G	H	G	G	T	G	G	G	G	G	G	G	G	H	G	H
JAX00516155	3	19649197	1	A	G	A	A	A	A	A	G	G	A	G	A	A	H	A	A	A	A	A	A	H	A	H	A	A	A	A	A	A	A	A	H	A	A	H	A	A	A	A	A	A	A	A	H	A	H
JAX00104949	3	19649230	0	G	A	G	G	G	A	A	G	G	G	G	A	G	G	A	A	A	G	G	G	G	H	G	H	G	G	G	A	H	G	G	G	G	A	A	A	H	G	G	A	G	H	G	G	H	G
JAX00516156	3	19650526	0	C	T	C	C	C	C	C	C	T	C	C	C	C	H	C	C	C	C	C	C	H	C	H	C	C	C	C	C	C	C	C	C	C	C	H	C	C	C	C	C	C	C	C	C	C	H
JAX00104950	3	19652023	0	C	T	T	C	C	T	C	C	C	C	H	T	C	C	T	T	C	C	H	T	C	T	C	H	C	C	C	T	C	C	C	C	T	C	H	T	H	C	C	T	C	C	C	C	H	C
JAX00516157	3	19665284	1	G	A	G	G	G	G	G	G	A	G	G	G	G	H	G	G	G	G	G	G	H	G	H	G	G	G	G	G	G	G	G	G	G	G	H	G	G	G	G	G	G	G	G	G	G	H
JAX00104951	3	19672020	0	T	C	T	T	T	T	C	T	T	T	T	T	T	T	H	H	C	T	T	T	T	T	T	T	T	T	T	T	H	T	T	T	T	C	T	T	T	T	T	T	T	H	T	T	T	T
JAX00516159	3	19675553	1	G	A	G	G	G	G	G	G	G	A	G	G	G	G	G	G	G	A	H	G	H	G	G	H	G	H	A	G	G	G	G	G	G	G	G	G	H	G	G	G	A	G	G	H	G	G
JAX00516160	3	19686282	0	A	G	A	A	A	A	A	G	A	A	G	A	A	A	A	A	A	A	A	A	A	A	A	A	A	A	A	A	A	A	A	A	A	A	A	A	A	A	A	A	A	A	A	A	A	A
JAX00516161	3	19687023	0	A	C	A	A	A	C	A	A	A	A	A	C	A	A	H	C	A	A	A	A	A	H	A	H	A	A	A	C	A	A	A	A	A	A	H	C	H	A	A	C	A	A	A	A	H	A
JAX00516162	3	19687324	0	G	T	G	G	G	T	G	T	G	G	T	T	G	G	H	T	G	G	G	G	G	H	G	H	G	G	G	T	G	G	G	H	G	G	H	T	H	G	G	T	G	G	G	H	H	G
JAX00104952	3	19687367	0	C	T	C	C	C	T	T	T	T	T	T	T	C	H	T	T	T	T	H	C	T	H	H	T	C	H	T	T	H	C	C	H	C	T	T	T	T	C	C	T	T	H	C	T	H	H
JAX00516168	3	19689879	0	G	A	G	G	G	G	A	G	A	A	G	G	G	H	H	G	A	A	H	G	A	G	H	H	G	H	A	G	H	G	G	G	G	A	H	G	H	G	G	G	A	H	G	H	G	H
JAX00516170	3	19690460	1	A	C	A	A	A	C	A	C	C	A	C	C	A	H	H	C	A	A	A	A	H	H	H	H	A	A	A	C	A	A	A	H	A	A	C	C	H	A	A	C	A	A	A	H	H	H
JAX00516171	3	19690511	1	C	T	C	C	C	T	C	C	T	C	C	T	C	H	H	T	C	C	C	C	H	H	H	H	C	C	C	T	C	C	C	C	C	C	T	T	H	C	C	T	C	C	C	C	H	H
JAX00104953	3	19694113	1	A	C	C	A	A	C	A	C	C	A	C	C	A	H	H	C	A	A	H	C	H	C	H	H	A	A	A	C	A	A	A	H	C	A	C	C	H	A	A	C	A	A	A	H	H	H
JAX00516175	3	19701429	1	A	G	A	A	A	A	A	G	A	A	G	A	A	A	A	A	A	A	A	A	A	A	A	A	A	A	A	A	A	A	A	H	A	A	A	A	A	A	A	A	A	A	A	H	A	A
JAX00104954	3	19701473	1	A	G	G	A	A	G	G	G	G	G	G	G	A	H	G	G	G	G	G	G	G	G	H	G	A	H	G	G	H	A	A	H	G	G	G	G	G	A	A	G	G	H	A	G	H	H
JAX00516180	3	19717813	1	T	G	G	T	T	T	T	T	T	T	T	T	T	T	T	T	T	T	H	G	T	H	T	T	T	T	T	T	T	T	T	T	G	T	T	T	T	T	T	T	T	T	T	T	T	T
JAX00516181	3	19718598	1	T	C	T	T	T	T	T	T	C	T	T	T	T	H	T	T	T	T	T	T	H	T	H	T	T	T	T	T	T	T	T	T	T	T	H	T	T	T	T	T	T	T	T	T	T	H
JAX00516182	3	19720122	1	G	A	A	G	G	G	G	G	G	G	G	G	G	G	G	G	G	G	H	A	G	H	G	G	G	G	G	G	G	G	G	G	A	G	G	G	G	G	G	G	G	G	G	G	G	G
JAX00516184	3	19738086	1	A	G	A	A	A	G	G	G	G	A	G	G	A	H	G	G	G	A	A	A	H	H	H	H	A	A	A	G	H	A	A	H	A	G	G	G	H	A	A	G	A	H	A	H	H	H
JAX00516187	3	19740271	0	C	T	C	C	C	T	T	C	C	C	C	T	C	C	T	T	T	C	C	C	C	H	C	H	C	C	C	T	H	C	C	C	C	T	H	T	H	C	C	T	C	C	C	C	H	C
JAX00516189	3	19746716	1	T	C	T	T	T	C	C	C	C	T	C	C	T	H	C	C	C	T	T	T	H	H	H	H	T	T	T	C	H	T	T	H	T	C	C	C	H	T	T	C	T	T	T	H	H	H
JAX00104955	3	19746802	0	C	T	T	C	C	T	T	T	T	C	T	T	C	H	T	T	T	C	H	T	H	T	H	H	C	C	C	T	H	C	C	H	T	T	T	T	H	C	C	T	C	C	C	H	H	H
JAX00104956	3	19746908	0	A	G	G	A	A	G	G	G	G	A	G	G	A	H	G	G	G	A	H	G	H	G	H	H	A	A	A	G	H	A	A	H	G	G	G	G	H	A	A	G	A	A	A	H	H	H
JAX00516190	3	19747488	0	G	A	G	G	G	G	G	A	G	G	A	G	G	G	G	G	G	G	G	G	G	G	G	G	G	G	G	G	G	G	G	H	G	G	G	G	G	G	G	G	G	G	G	H	G	G
JAX00104957	3	19749151	1	G	A	A	G	G	A	A	A	A	G	A	A	G	H	A	A	A	G	H	A	H	A	H	H	G	G	G	A	H	G	G	H	A	A	A	A	H	G	G	A	G	G	G	H	H	H
JAX00516192	3	19765876	0	C	T	T	C	C	C	C	C	C	C	C	C	C	C	C	C	C	C	H	T	C	H	C	C	C	C	C	C	C	C	C	C	T	C	C	C	C	C	C	C	C	C	C	C	C	C
JAX00516195	3	19770655	1	C	T	C	C	C	C	C	C	T	C	C	C	C	H	C	C	C	C	C	C	H	C	H	C	C	C	C	C	C	C	C	C	C	C	H	C	C	C	C	C	C	C	C	C	C	H
JAX00516196	3	19774137	1	A	G	A	A	A	A	A	A	G	A	A	A	A	H	A	A	A	A	A	A	H	A	H	A	A	A	A	A	A	A	A	A	A	A	H	A	A	A	A	A	A	A	A	A	A	H
JAX00516197	3	19779340	0	A	G	A	A	A	A	A	G	A	A	G	A	A	A	A	A	A	A	A	A	A	A	A	A	A	A	A	A	A	A	A	H	A	A	A	A	A	A	A	A	A	A	A	H	A	A
JAX00516198	3	19802202	1	T	G	T	T	T	T	T	G	G	G	G	T	T	H	T	T	T	G	H	T	G	T	H	H	T	H	G	T	T	T	T	H	T	T	H	T	H	T	T	T	G	T	T	G	T	H
JAX00516199	3	19802542	0	T	G	T	T	T	T	T	G	G	T	G	T	T	H	T	T	T	T	T	T	H	T	H	T	T	T	T	T	T	T	T	H	T	T	H	T	T	T	T	T	T	T	T	H	T	H
JAX00516201	3	19814644	0	C	T	C	C	C	C	C	T	T	C	T	C	C	H	C	C	C	C	C	C	T	C	T	C	C	C	C	C	C	C	C	T	C	C	H	C	C	C	C	C	C	C	C	H	C	H
JAX00219452	3	19815638	0	T	C	T	T	T	T	T	T	C	T	T	T	T	H	T	T	T	T	T	T	H	T	H	T	T	T	T	T	T	T	T	T	T	T	H	T	T	T	T	T	T	T	T	T	T	H
JAX00104961	3	19820725	1	A	G	A	A	G	G	G	G	G	G	G	G	A	H	G	G	G	G	H	A	G	H	G	G	G	G	G	G	G	A	A	H	A	G	G	G	G	G	G	G	G	A	A	G	G	H
JAX00516204	3	19823039	1	A	G	A	A	A	A	A	G	G	A	G	A	A	H	A	A	A	A	A	A	H	A	H	A	A	A	A	A	A	A	A	H	A	A	H	A	A	A	A	A	A	A	A	H	A	H
JAX00104963	3	19823632	0	C	A	C	C	A	A	A	A	A	A	A	A	C	C	A	A	A	A	H	C	A	H	A	A	A	A	A	A	A	C	C	H	C	A	A	A	A	A	A	A	A	C	C	A	A	H
JAX00516209	3	19842614	1	G	C	G	G	C	C	C	C	C	C	C	C	G	H	C	C	C	C	H	G	C	H	C	C	C	C	C	C	C	G	G	H	G	C	C	C	C	C	C	C	C	G	G	C	C	H
JAX00516210	3	19842691	1	A	G	A	A	A	A	A	A	G	A	A	A	A	H	A	A	A	A	A	A	H	A	H	A	A	A	A	A	A	A	A	A	A	A	H	A	A	A	A	A	A	A	A	A	A	H
JAX00516211	3	19850249	0	C	A	C	C	C	C	C	A	C	C	A	C	C	C	C	C	C	C	C	C	C	C	C	C	C	C	C	C	C	C	C	A	C	C	C	C	C	C	C	C	C	C	C	H	C	C
JAX00104964	3	19852500	0	T	C	T	T	C	C	C	T	C	C	H	C	T	H	C	C	C	C	H	T	C	H	C	C	C	C	C	C	C	T	T	T	T	C	C	C	C	C	C	C	C	T	T	H	C	H
JAX00516212	3	19853417	0	T	C	T	T	C	C	C	T	T	T	T	C	T	T	C	C	C	T	T	T	T	H	H	H	C	C	T	C	C	T	T	T	T	C	H	C	H	C	C	C	T	T	T	T	C	T
JAX00516214	3	19862268	1	G	C	G	G	C	C	C	C	C	C	C	C	G	H	C	C	C	C	H	G	C	H	C	C	C	C	C	C	C	G	G	H	G	C	C	C	C	C	C	C	C	G	G	C	C	H
JAX00516215	3	19862381	0	T	C	T	T	C	C	C	C	C	C	C	C	T	H	C	C	C	C	H	T	C	H	C	C	C	C	C	C	C	T	T	H	T	C	C	C	C	C	C	C	C	T	T	C	C	H
JAX00516216	3	19862509	0	G	C	G	G	C	C	C	G	G	C	G	C	G	G	C	C	C	C	H	G	H	H	H	C	C	C	C	C	C	G	G	G	G	C	H	C	C	C	C	C	C	G	G	H	C	G
JAX00104966	3	19866203	1	T	G	G	T	G	G	G	T	G	G	T	G	T	H	G	G	G	G	G	G	G	G	G	G	G	G	G	G	G	T	T	T	G	G	G	G	G	G	G	G	G	T	T	H	G	H
JAX00516217	3	19868545	0	C	T	C	C	C	C	C	C	T	C	C	C	C	C	C	C	C	C	C	C	C	C	H	C	C	C	C	C	C	C	C	C	C	C	H	C	C	C	C	C	C	C	C	C	C	H
JAX00516218	3	19868569	0	C	A	C	C	A	A	A	A	A	C	A	A	C	H	A	A	A	C	C	C	H	H	A	H	A	H	C	A	A	C	C	H	C	A	A	A	H	A	A	A	C	C	C	H	A	H
JAX00516223	3	19873415	0	A	G	A	A	A	A	A	G	G	A	G	A	A	H	A	A	A	A	A	A	H	A	H	A	A	A	A	A	A	A	A	H	A	A	H	A	A	A	A	A	A	A	A	H	A	H
JAX00516224	3	19873543	0	T	G	T	T	T	T	T	G	G	T	G	T	T	H	T	T	T	T	T	T	H	T	H	T	T	T	T	T	T	T	T	H	T	T	H	T	T	T	T	T	T	T	T	H	T	H
JAX00189131	3	19879984	1	G	A	A	G	A	A	A	G	G	A	G	A	G	G	A	A	A	A	A	A	H	A	H	A	A	A	A	A	A	G	G	G	A	A	H	A	A	A	A	A	A	G	G	H	A	G
JAX00104967	3	19885714	1	C	T	C	C	T	T	T	C	T	C	C	T	C	H	T	T	T	C	C	C	H	H	T	H	T	H	C	T	T	C	C	C	C	T	T	T	H	T	T	T	C	C	C	C	T	H
JAX00104969	3	19892976	1	G	C	G	G	C	C	C	C	C	G	C	C	G	H	C	C	C	G	G	G	H	H	C	H	C	H	G	C	C	G	G	H	G	C	C	C	H	C	C	C	G	G	G	H	C	H
JAX00516226	3	19896826	0	T	C	T	T	T	T	T	T	C	T	T	T	T	H	T	T	T	T	T	T	H	T	H	T	T	T	T	T	T	T	T	T	T	T	H	T	T	T	T	T	T	T	T	T	T	H
JAX00219454	3	19898185	1	A	G	A	A	A	A	A	A	G	A	A	A	A	H	A	A	A	A	A	A	H	A	H	A	A	A	A	A	A	A	A	A	A	A	H	A	A	A	A	A	A	A	A	A	A	H
JAX00219455	3	19902350	0	G	C	G	G	G	G	G	G	C	G	G	G	G	H	G	G	G	G	G	G	G	G	G	G	G	G	G	G	G	G	G	G	G	G	G	G	G	G	G	G	G	G	G	G	G	G
JAX00516230	3	19921557	1	A	G	A	A	A	A	A	G	G	A	G	A	A	H	A	A	A	A	A	A	H	A	A	A	A	A	A	A	A	A	A	H	A	A	H	A	A	A	A	A	A	A	A	H	A	H
JAX00516232	3	19921792	1	C	T	C	C	C	C	C	T	C	C	T	C	C	C	C	C	C	C	C	C	C	C	C	C	C	C	C	C	C	C	C	H	C	C	C	C	C	C	C	C	C	C	C	H	C	C
JAX00104970	3	19938094	0	A	G	A	A	G	G	G	A	G	A	A	G	A	H	G	G	G	A	A	A	H	H	G	H	G	H	A	G	G	A	A	A	A	G	G	G	H	G	G	G	A	A	A	A	G	H
JAX00104971	3	19938303	1	T	C	T	T	C	C	C	T	C	T	T	C	T	H	C	C	C	T	T	T	H	H	C	H	C	H	T	C	C	T	T	T	T	C	C	C	H	C	C	C	T	T	T	T	C	H
JAX00516235	3	19939423	1	G	A	G	G	G	G	G	G	A	G	G	G	G	H	G	G	G	G	G	G	H	G	G	G	G	G	G	G	G	G	G	G	G	G	H	G	G	G	G	G	G	G	G	G	G	H
JAX00516236	3	19943854	1	G	C	G	G	C	C	C	G	G	G	G	C	G	G	C	C	C	G	G	G	G	H	C	H	C	H	G	C	C	G	G	G	G	C	H	C	H	C	C	C	G	G	G	G	C	G
JAX00516237	3	19943932	1	T	C	T	T	T	T	T	C	T	T	C	T	T	T	T	T	T	T	T	T	T	T	T	T	T	T	T	T	T	T	T	H	T	T	T	T	T	T	T	T	T	T	T	H	T	T
JAX00219456	3	19964056	1	G	A	G	G	G	G	G	A	A	G	A	G	G	H	G	G	G	G	G	G	H	G	G	G	G	G	G	G	G	G	G	H	G	G	H	G	G	G	G	G	G	G	G	H	G	H
JAX00104973	3	19972171	1	C	T	C	C	C	C	C	C	T	C	C	C	C	H	C	C	C	C	C	C	H	C	C	C	C	C	C	C	C	C	C	C	C	C	H	C	C	C	C	C	C	C	C	C	C	H
JAX00516240	3	20005104	0	A	T	A	A	A	A	A	A	T	A	A	A	A	H	A	A	A	A	A	A	A	A	A	A	A	A	A	A	A	A	A	A	A	A	H	A	A	A	A	A	A	A	A	A	A	H
JAX00104976	3	20025562	0	A	G	G	A	A	A	A	G	G	G	G	A	A	G	A	A	A	G	G	G	G	G	G	G	A	G	G	A	A	A	A	A	G	A	G	A	G	A	A	A	G	A	A	G	A	G
JAX00516242	3	20026923	0	T	C	T	T	T	T	T	C	T	T	C	T	T	T	T	T	T	T	T	T	T	T	T	T	T	T	T	T	T	T	T	H	T	T	T	T	T	T	T	T	T	T	T	H	T	T
JAX00516246	3	20049716	0	A	G	G	A	A	A	A	G	G	G	G	A	A	H	A	A	A	G	G	G	G	H	A	H	A	H	G	A	A	A	A	H	G	A	A	A	H	A	A	A	G	A	A	G	A	H
JAX00516247	3	20049758	0	A	G	A	A	A	A	A	G	G	A	G	A	A	H	A	A	A	A	A	A	A	A	A	A	A	A	A	A	A	A	A	G	A	A	A	A	A	A	A	A	A	A	A	G	A	A
JAX00104979	3	20058198	0	G	A	G	G	G	G	G	G	A	G	H	G	G	H	G	G	G	G	G	G	A	G	H	G	G	G	G	G	G	G	G	G	G	G	H	G	G	G	G	G	G	G	G	G	G	H
JAX00104980	3	20058585	0	A	G	A	A	A	A	A	G	G	A	G	A	A	H	A	A	A	A	A	A	H	A	H	A	A	A	A	A	A	A	A	H	A	A	H	A	A	A	A	A	A	A	A	H	A	H
JAX00516250	3	20086348	0	G	C	G	G	G	G	G	C	G	G	C	G	G	G	G	G	G	G	G	G	G	G	G	G	G	G	G	G	G	G	G	H	G	G	G	G	G	G	G	G	G	G	G	H	G	G
JAX00516251	3	20086978	1	A	G	A	A	A	A	A	G	G	A	G	A	A	H	A	A	A	A	A	A	A	A	H	A	A	A	A	A	A	A	A	H	A	A	H	A	A	A	A	A	A	A	A	H	A	H
JAX00516252	3	20087103	1	T	C	T	T	T	T	T	T	C	T	T	T	T	H	T	T	T	T	T	T	T	T	H	T	T	T	T	T	T	T	T	T	T	T	H	T	T	T	T	T	T	T	T	T	T	H
JAX00516254	3	20087635	1	A	G	G	A	A	A	A	G	G	G	G	A	A	H	A	A	A	G	G	G	G	H	H	H	A	H	G	A	A	A	A	H	G	A	H	A	H	A	A	A	G	A	A	G	A	H
JAX00104987	3	20138839	0	A	G	A	A	A	A	A	G	G	A	G	A	A	A	A	A	A	A	H	A	A	A	H	A	A	A	A	A	A	A	A	H	A	A	A	A	A	A	A	A	A	A	A	G	A	H
JAX00219461	3	20158100	0	A	C	A	A	A	A	A	C	C	A	C	A	A	H	A	A	A	A	A	A	H	A	H	A	A	A	A	A	A	A	A	H	A	A	H	A	A	A	A	A	A	A	A	H	A	H
JAX00516258	3	20168292	0	G	A	G	G	G	G	G	A	G	G	A	G	G	G	G	G	G	G	G	G	G	G	G	G	G	G	G	G	G	G	G	H	G	G	G	G	G	G	G	G	G	G	G	H	G	G
JAX00516260	3	20174587	0	T	G	T	T	T	T	T	T	T	G	T	T	T	T	T	T	T	G	H	T	G	T	T	G	T	G	G	T	T	T	T	T	T	T	T	T	H	T	T	T	G	T	T	H	T	T
JAX00516261	3	20176361	1	T	C	T	T	T	T	T	C	C	C	C	T	T	H	T	T	T	C	H	T	C	T	H	H	T	H	C	T	T	T	T	H	T	T	H	T	H	T	T	T	C	T	T	C	T	H
JAX00104988	3	20178846	1	T	C	T	T	T	T	T	C	C	C	C	T	T	H	T	T	T	C	H	T	C	T	H	H	T	H	C	T	T	T	T	H	T	T	H	T	H	T	T	T	C	T	T	C	T	H
JAX00104991	3	20204583	0	A	G	A	A	A	A	A	G	G	G	G	A	A	H	A	A	A	G	H	A	G	A	H	H	A	H	G	A	A	A	A	H	A	A	H	A	H	A	A	A	G	A	A	G	A	H
JAX00516265	3	20213080	0	A	T	A	A	A	A	A	T	A	A	T	A	A	A	A	A	A	A	A	A	A	A	A	A	A	A	A	A	A	A	A	H	A	A	A	A	A	A	A	A	A	A	A	H	A	A
JAX00516266	3	20214790	1	C	T	C	C	C	C	C	T	C	T	T	C	C	C	C	C	C	T	H	C	H	C	C	H	C	H	T	C	C	C	C	H	C	C	C	C	H	C	C	C	T	C	C	T	C	C
JAX00516267	3	20215137	1	G	A	G	G	G	G	G	G	A	A	G	G	G	H	G	G	G	A	H	G	A	G	H	H	G	H	A	G	G	G	G	G	G	G	H	G	H	G	G	G	A	G	G	H	G	H
JAX00516268	3	20217857	1	C	A	C	C	C	C	C	C	C	A	C	C	C	C	C	C	C	A	H	C	H	C	C	H	C	H	A	C	C	C	C	C	C	C	C	C	H	C	C	C	A	C	C	H	C	C
JAX00104993	3	20218765	0	T	A	T	T	T	T	T	T	A	T	T	T	T	H	T	T	T	T	T	T	H	T	H	T	T	T	T	T	T	T	T	T	T	T	H	T	T	T	T	T	T	T	T	T	T	H
JAX00516269	3	20219062	1	G	C	G	G	G	G	G	C	G	C	C	G	G	G	G	G	G	C	H	G	H	G	G	H	G	H	C	G	G	G	G	H	G	G	G	G	H	G	G	G	C	G	G	C	G	G
JAX00516270	3	20219654	1	G	A	G	G	G	G	G	A	G	G	A	G	G	G	G	G	G	G	G	G	G	G	G	G	G	G	G	G	G	G	G	H	G	G	G	G	G	G	G	G	G	G	G	H	G	G
JAX00516271	3	20219780	0	T	C	T	T	T	T	T	C	C	T	C	T	T	H	T	T	T	T	T	T	H	T	H	T	T	T	T	T	T	T	T	H	T	T	H	T	T	T	T	T	T	T	T	H	T	H
JAX00219462	3	20229791	0	T	C	T	T	T	T	T	C	C	T	C	T	T	H	T	T	T	T	T	T	H	T	H	T	T	T	T	T	T	T	T	H	T	T	H	T	T	T	T	T	T	T	T	H	T	H
JAX00516276	3	20243052	1	C	G	C	C	C	C	C	G	G	C	G	C	C	H	C	C	C	C	C	C	H	C	H	C	C	C	C	C	C	C	C	H	C	C	H	C	C	C	C	C	C	C	C	H	C	H
JAX00104996	3	20273530	1	A	C	A	A	A	A	A	A	C	A	A	A	A	H	A	A	A	A	A	A	H	A	H	A	A	A	A	A	A	A	A	A	A	A	H	A	A	A	A	A	A	A	A	A	A	H
JAX00516277	3	20299593	0	C	T	C	C	C	C	C	C	T	C	C	C	C	H	C	C	C	C	C	C	H	C	H	C	C	C	C	C	C	C	C	C	C	C	H	C	C	C	C	C	C	C	C	C	C	H
JAX00516279	3	20305244	0	C	G	C	C	C	C	C	G	G	G	G	C	C	H	C	C	C	G	H	C	G	C	H	H	C	H	G	C	C	C	C	H	C	C	H	C	H	C	C	C	G	C	C	G	C	H
JAX00516281	3	20325657	0	C	T	C	C	C	C	C	T	T	C	T	C	C	H	C	C	C	C	C	C	H	C	H	C	C	C	C	C	C	C	C	H	C	C	H	C	C	C	C	C	C	C	C	H	C	H
JAX00105000	3	20326975	0	C	A	C	C	C	C	C	C	A	C	H	C	C	H	C	C	C	C	C	C	H	C	H	C	C	C	C	C	C	C	C	C	C	C	H	C	C	C	C	C	C	C	C	C	C	H
JAX00105001	3	20327078	0	T	C	T	T	T	T	T	C	C	C	C	T	T	H	T	T	T	C	H	T	C	T	H	H	T	H	C	T	T	T	T	H	T	T	H	T	H	T	T	T	C	T	T	C	T	H
JAX00219465	3	20327316	1	A	C	A	A	A	A	A	A	C	C	A	A	A	H	A	A	A	C	H	A	C	A	H	H	A	H	C	A	A	A	A	A	A	A	H	A	H	A	A	A	C	A	A	H	A	H
JAX00516283	3	20327507	1	C	G	C	C	C	C	C	C	G	G	C	C	C	H	C	C	C	G	H	C	G	C	H	H	C	H	G	C	C	C	C	C	C	C	H	C	H	C	C	C	G	C	C	H	C	H
JAX00105002	3	20340954	1	G	A	G	G	G	G	G	G	A	G	G	G	G	H	G	G	G	G	G	G	H	G	H	G	G	G	G	G	G	G	G	G	G	G	H	G	G	G	G	G	G	G	G	G	G	H
JAX00516286	3	20343766	0	G	A	G	G	G	G	G	A	G	G	A	G	G	G	G	G	G	G	G	G	G	G	G	G	G	G	G	G	G	G	G	H	G	G	G	G	G	G	G	G	G	G	G	H	G	G
JAX00516287	3	20344310	1	A	G	A	A	A	A	A	A	A	G	A	A	A	A	A	A	A	G	H	A	H	A	A	H	A	H	G	A	A	A	A	A	A	A	A	A	H	A	A	A	G	A	A	H	A	A
JAX00516288	3	20359649	1	A	G	A	A	A	A	A	A	A	G	A	A	A	A	A	A	A	G	H	A	H	A	A	H	A	H	G	A	A	A	A	A	A	A	A	A	H	A	A	A	G	A	A	H	A	A
JAX00516289	3	20361543	1	A	T	A	A	A	A	A	T	T	A	T	A	A	H	A	A	A	A	A	A	H	A	H	A	A	A	A	A	A	A	A	H	A	A	H	A	A	A	A	A	A	A	A	H	A	H
JAX00516290	3	20375536	1	A	G	A	A	A	A	A	G	G	A	G	A	A	H	A	A	A	A	A	A	H	A	H	A	A	A	A	A	A	A	A	H	A	A	H	A	A	A	A	A	A	A	A	H	A	H
JAX00105003	3	20380888	0	T	C	T	T	T	T	T	C	C	T	C	T	T	H	T	T	T	T	T	T	H	T	H	T	T	T	T	T	T	T	T	H	T	T	H	T	T	T	T	T	T	T	T	H	T	H
JAX00105005	3	20381109	1	A	G	A	A	A	A	A	A	G	A	A	A	A	H	A	A	A	A	A	A	H	A	H	A	A	A	A	A	A	A	A	A	A	A	H	A	A	A	A	A	A	A	A	A	A	H
JAX00516293	3	20408557	1	A	C	A	A	A	A	A	A	A	C	A	A	A	A	A	A	A	C	H	A	H	A	A	H	A	H	C	A	A	A	A	A	A	A	A	A	H	A	A	A	C	A	A	H	A	A
JAX00516294	3	20408758	0	T	C	T	T	T	T	T	C	C	T	C	T	T	H	T	T	T	T	T	T	H	T	H	T	T	T	T	T	T	T	T	H	T	T	H	T	T	T	T	T	T	T	T	H	T	H
JAX00105006	3	20418260	0	T	C	T	T	T	T	T	C	C	T	C	T	T	H	T	T	T	T	T	T	T	T	T	T	T	T	T	T	T	T	T	T	T	T	T	T	T	T	T	T	T	T	T	H	T	H
JAX00105008	3	20424825	1	C	G	G	C	G	G	G	G	G	G	G	G	C	H	G	G	G	G	G	G	G	G	G	G	G	G	G	G	G	C	C	H	G	G	G	G	G	G	G	G	G	C	C	G	G	H
JAX00105009	3	20458279	0	C	T	C	C	C	C	C	T	T	T	T	C	C	H	C	C	C	T	H	C	T	C	H	H	C	H	T	C	C	C	C	H	C	C	H	C	H	C	C	C	T	C	C	T	C	H
JAX00105010	3	20462647	0	T	C	C	T	C	C	C	C	C	C	C	C	T	H	C	C	C	C	C	C	C	C	C	C	C	C	C	C	C	T	T	H	C	C	C	C	C	C	C	C	C	T	T	C	C	H
JAX00516299	3	20485552	1	T	G	T	T	T	T	T	T	G	T	T	T	T	H	T	T	T	T	T	T	H	T	H	T	T	T	T	T	T	T	T	T	T	T	H	T	T	T	T	T	T	T	T	T	T	H
JAX00516303	3	20489449	0	T	G	T	T	T	T	T	T	G	T	T	T	T	H	T	T	T	T	T	T	H	T	H	T	T	T	T	T	T	T	T	T	T	T	H	T	T	T	T	T	T	T	T	T	T	H
JAX00516304	3	20496238	1	G	T	G	G	G	G	G	G	T	G	G	G	G	H	G	G	G	G	G	G	H	G	H	G	G	G	G	G	G	G	G	G	G	G	H	G	G	G	G	G	G	G	G	G	G	H
JAX00105012	3	20498130	0	A	T	A	A	A	A	A	T	A	A	T	A	A	A	A	A	A	A	A	A	A	A	A	A	A	A	A	A	A	A	A	H	A	A	A	A	A	A	A	A	A	A	A	H	A	A
JAX00105013	3	20498158	0	G	A	G	G	G	G	G	G	A	A	G	G	G	H	G	G	G	A	H	G	A	G	H	H	G	H	A	G	G	G	G	G	G	G	H	G	H	G	G	G	A	G	G	H	G	H
JAX00516306	3	20499135	0	G	A	G	G	G	G	G	A	G	G	A	G	G	G	G	G	G	G	G	G	G	G	G	G	G	G	G	G	G	G	G	G	G	G	G	G	G	G	G	G	G	G	G	G	G	G
JAX00105014	3	20499263	0	A	G	A	A	G	G	G	G	G	G	G	G	A	H	G	G	G	G	H	A	G	H	G	G	G	G	G	G	G	A	A	A	A	G	G	G	G	G	G	G	G	A	A	G	G	H
JAX00516308	3	20499643	1	G	A	G	G	G	G	G	A	A	A	A	G	G	H	G	G	G	A	H	G	A	G	H	H	G	H	A	G	G	G	G	H	G	G	H	G	H	G	G	G	A	G	G	A	G	H
JAX00516309	3	20505959	0	A	C	A	A	A	A	A	C	A	A	C	A	A	A	A	A	A	A	A	A	A	A	A	A	A	A	A	A	A	A	A	H	A	A	A	A	A	A	A	A	A	A	A	H	A	A
JAX00516314	3	20591351	1	T	C	T	T	T	T	T	C	T	T	C	T	T	T	T	T	T	T	T	T	T	T	T	T	T	T	T	T	T	T	T	H	T	T	T	T	T	T	T	T	T	T	T	H	T	T
JAX00516315	3	20597843	1	G	A	G	G	G	G	G	G	A	G	G	G	G	H	G	G	G	G	G	G	H	G	H	G	G	G	G	G	G	G	G	G	G	G	H	G	G	G	G	G	G	G	G	G	G	H
JAX00516318	3	20600579	1	G	A	G	G	G	G	G	G	G	A	G	G	G	G	G	G	G	A	H	G	H	G	G	H	G	H	A	G	G	G	G	G	G	G	G	G	H	G	G	G	A	G	G	H	G	G
JAX00516319	3	20601044	1	C	T	C	C	C	C	C	T	T	C	T	C	C	H	C	C	C	C	C	C	H	C	H	C	C	C	C	C	C	C	C	H	C	C	H	C	C	C	C	C	C	C	C	H	C	H
JAX00516321	3	20601986	1	G	A	G	G	G	G	G	A	A	G	A	G	G	H	G	G	G	G	G	G	H	G	H	G	G	G	G	G	G	G	G	H	G	G	H	G	G	G	G	G	G	G	G	H	G	H
JAX00516322	3	20605332	1	C	T	C	C	C	C	C	C	T	C	C	C	C	H	C	C	C	C	C	C	H	C	H	C	C	C	C	C	C	C	C	C	C	C	H	C	C	C	C	C	C	C	C	C	C	H
JAX00516323	3	20605417	0	G	T	G	G	G	G	G	G	T	G	G	G	G	T	G	G	G	G	G	G	H	G	T	G	G	G	G	G	G	G	G	G	G	G	H	G	G	G	G	G	G	G	G	G	G	T
JAX00105021	3	20614338	0	G	A	G	G	G	G	G	G	A	G	G	G	G	H	G	G	G	G	G	G	H	G	H	G	G	G	G	G	G	G	G	G	G	G	H	G	G	G	G	G	G	G	G	G	G	H
JAX00105022	3	20614405	1	T	A	T	T	T	T	T	T	A	T	T	T	T	H	T	T	T	T	T	T	H	T	H	T	T	T	T	T	T	T	T	T	T	T	H	T	T	T	T	T	T	T	T	T	T	H
JAX00105023	3	20620481	0	T	A	T	T	A	A	A	T	T	T	T	A	T	T	A	A	A	T	T	T	T	H	H	H	A	H	T	A	A	T	T	T	T	A	H	A	H	A	A	A	T	T	T	T	A	T
JAX00516324	3	20674171	0	A	G	A	A	A	A	A	A	G	A	A	A	A	H	A	A	A	A	A	A	H	A	H	A	A	A	A	A	A	A	A	A	A	A	H	A	A	A	A	A	A	A	A	A	A	H
JAX00516325	3	20674216	1	C	T	C	C	C	C	C	C	C	T	C	C	C	C	C	C	C	T	H	C	H	C	C	H	C	H	T	C	C	C	C	C	C	C	C	C	H	C	C	C	T	C	C	H	C	C
JAX00516328	3	20674858	0	G	A	G	G	G	G	G	G	A	G	G	G	G	H	G	G	G	G	G	G	G	G	G	G	G	G	G	G	G	G	G	G	G	G	H	G	G	G	G	G	G	G	G	G	G	G
JAX00516329	3	20679497	0	G	A	G	G	G	G	G	A	A	G	H	G	G	H	G	G	G	G	G	G	H	G	H	G	G	G	G	G	G	G	G	G	G	G	H	G	G	G	G	G	G	G	G	G	G	H
JAX00516330	3	20679582	1	C	A	C	C	C	C	C	C	C	A	C	C	C	C	C	C	C	A	H	C	H	C	C	H	C	H	A	C	C	C	C	C	C	C	C	C	H	C	C	C	A	C	C	H	C	C
JAX00105027	3	20683513	1	C	T	T	C	T	T	T	C	C	C	C	T	C	C	T	T	T	C	H	T	C	T	H	H	T	H	C	T	T	C	C	C	T	T	H	T	H	T	T	T	C	C	C	C	T	C
JAX00105029	3	20694118	1	A	G	A	A	A	A	A	G	G	G	G	A	A	H	A	A	A	G	H	A	G	A	H	H	A	H	G	A	A	A	A	H	A	A	H	A	H	A	A	A	G	A	A	G	A	H
JAX00516333	3	20694258	0	G	A	G	G	G	G	G	A	G	G	A	G	G	G	G	G	G	G	G	G	G	G	G	G	G	G	G	G	G	G	G	H	G	G	G	G	G	G	G	G	G	G	G	H	G	G
JAX00516344	3	20741371	0	T	C	T	T	T	T	T	T	C	T	T	T	T	H	T	T	T	T	T	T	H	T	H	T	T	T	T	T	T	T	T	T	T	T	H	T	T	T	T	T	T	T	T	T	T	H
JAX00219478	3	20749216	1	C	T	C	C	C	C	C	C	C	T	C	C	C	C	C	C	C	T	H	C	H	C	C	H	C	H	T	C	C	C	C	C	C	C	C	C	H	C	C	C	T	C	C	H	C	C
JAX00516356	3	20822420	0	A	C	A	A	A	A	A	C	C	A	C	A	A	H	A	A	A	A	A	A	H	A	H	A	A	A	A	A	A	A	A	H	A	A	H	A	A	A	A	A	A	A	A	H	A	H
JAX00516357	3	20822477	0	G	A	G	G	G	G	G	G	A	G	G	G	G	H	G	G	G	G	G	G	G	G	H	G	G	G	G	G	G	G	G	G	G	G	H	G	G	G	G	G	G	G	G	G	G	G
JAX00516358	3	20836576	1	A	T	A	A	A	A	A	T	A	A	T	A	A	A	A	A	A	A	A	A	A	A	A	A	A	A	A	A	A	A	A	H	A	A	A	A	A	A	A	A	A	A	A	H	A	A
JAX00516359	3	20836872	1	A	G	A	A	A	A	A	G	A	A	G	A	A	A	A	A	A	A	A	A	A	A	A	A	A	A	A	A	A	A	A	H	A	A	A	A	A	A	A	A	A	A	A	H	A	A
JAX00516360	3	20837311	0	G	A	A	G	A	A	A	G	G	G	G	A	G	G	A	A	A	G	H	A	G	A	H	H	A	H	G	A	A	G	G	G	A	A	H	A	H	A	A	A	G	G	G	G	A	G
JAX00516361	3	20838164	0	C	A	A	C	A	A	A	C	C	A	C	A	C	C	A	A	A	A	A	A	H	A	H	A	A	A	A	A	A	C	C	C	A	A	H	A	A	A	A	A	A	C	C	H	A	C
JAX00516362	3	20840184	1	T	C	T	T	T	T	T	T	T	C	T	T	T	T	T	T	T	C	H	T	H	T	T	H	T	H	C	T	T	T	T	T	T	T	T	T	H	T	T	T	C	T	T	H	T	T
JAX00105039	3	20872003	1	A	C	C	A	C	C	C	A	A	A	A	C	A	A	C	C	C	A	H	C	A	C	H	H	C	H	A	C	C	A	A	A	C	C	H	C	H	C	C	C	A	A	A	A	C	A
JAX00105040	3	20874140	0	G	A	G	G	G	G	G	A	A	G	A	G	G	H	G	G	G	G	G	G	H	G	G	G	G	G	G	G	G	G	G	H	G	G	H	G	G	G	G	G	G	G	G	H	G	H
JAX00105041	3	20875210	1	T	C	C	T	C	C	C	C	C	T	C	C	T	H	C	C	C	T	H	C	H	C	C	H	C	H	T	C	C	T	T	H	C	C	C	C	H	C	C	C	T	T	T	H	C	H
JAX00516366	3	20877708	1	G	T	T	G	T	T	T	G	G	G	G	T	G	G	T	T	T	G	H	T	G	T	H	H	T	H	G	T	T	G	G	G	T	T	H	T	H	T	T	T	G	G	G	G	T	G
JAX00516369	3	20878912	0	A	G	A	A	A	A	A	G	A	A	G	A	A	A	A	A	A	A	A	A	A	A	A	A	A	A	A	A	A	A	A	H	A	A	A	A	A	A	A	A	A	A	A	A	A	A
JAX00516370	3	20886497	0	G	A	A	G	A	A	A	A	A	G	A	A	G	G	A	A	A	G	H	A	G	A	A	H	A	H	G	A	A	G	G	G	A	A	A	A	H	A	A	A	G	G	G	G	A	G
JAX00516371	3	20887255	1	A	G	A	A	A	A	A	A	G	A	A	A	A	H	A	A	A	A	A	A	H	A	H	A	A	A	A	A	A	A	A	A	A	A	H	A	A	A	A	A	A	A	A	A	A	H
JAX00516372	3	20890837	1	T	G	T	T	T	T	T	T	G	T	T	T	T	H	T	T	T	T	T	T	H	T	H	T	T	T	T	T	T	T	T	T	T	T	H	T	T	T	T	T	T	T	T	T	T	H
JAX00516373	3	20893070	1	A	G	A	A	A	A	A	G	G	A	G	A	A	H	A	A	A	A	A	A	H	A	H	A	A	A	A	A	A	A	A	H	A	A	H	A	A	A	A	A	A	A	A	H	A	H
JAX00516374	3	20893979	1	G	A	G	G	G	G	G	A	A	G	A	G	G	H	G	G	G	G	G	G	H	G	H	G	G	G	G	G	G	G	G	H	G	G	H	G	G	G	G	G	G	G	G	H	G	H
JAX00105043	3	20900222	0	G	A	A	G	A	A	A	G	G	G	G	A	G	G	A	A	A	G	G	A	G	A	G	G	A	G	G	A	A	G	G	G	A	A	G	A	G	A	A	A	G	G	G	G	A	G
JAX00105044	3	20900460	0	T	C	C	T	C	C	C	T	T	T	T	C	T	T	C	C	C	T	H	C	T	C	H	H	C	H	T	C	C	T	T	T	C	C	H	C	H	C	C	C	T	T	T	T	C	T
JAX00516377	3	20921551	0	A	G	A	A	A	A	A	G	A	A	G	A	A	A	A	A	A	A	A	A	A	A	A	A	A	A	A	A	A	A	A	H	A	A	A	A	A	A	A	A	A	A	A	H	A	A
JAX00516378	3	20921764	0	T	C	T	T	T	T	T	C	C	T	C	T	T	H	T	T	T	T	T	T	H	T	H	T	T	T	T	T	T	T	T	H	T	T	H	T	T	T	T	T	T	T	T	H	T	H
JAX00516379	3	20925192	0	T	C	T	T	T	T	T	T	C	T	T	T	T	H	T	T	T	T	T	T	H	T	H	T	T	T	T	T	T	T	T	T	T	T	H	T	T	T	T	T	T	T	T	T	T	H
JAX00516381	3	20930379	0	C	T	T	C	T	T	T	C	C	C	C	T	C	C	T	T	T	C	H	T	C	T	H	H	T	H	C	T	T	C	C	C	T	T	H	T	H	T	T	T	C	C	C	C	T	C
JAX00516382	3	20930567	0	T	C	C	T	C	C	C	C	C	T	C	C	T	H	C	C	C	T	H	C	H	C	C	H	C	H	T	C	C	T	T	H	C	C	C	C	H	C	C	C	T	T	T	H	C	H
JAX00516384	3	20948093	0	T	G	G	T	G	G	G	G	G	G	G	G	T	H	G	G	G	G	G	G	G	G	G	G	G	G	G	G	G	T	T	H	G	G	G	G	G	G	G	G	G	T	T	G	G	H
JAX00516388	3	20968199	0	G	T	G	G	G	G	G	G	G	T	G	G	G	G	G	G	G	T	H	G	H	G	G	H	G	H	T	G	G	G	G	G	G	G	G	G	H	G	G	G	T	G	G	H	G	G
JAX00516390	3	20968768	0	T	C	C	T	C	C	C	T	T	T	T	C	T	T	C	C	C	T	H	C	T	C	H	H	C	H	T	C	C	T	T	T	C	C	H	C	H	C	C	C	T	T	T	T	C	T
JAX00105049	3	20983110	0	G	C	G	G	G	G	G	G	G	C	G	G	G	G	G	G	G	C	H	G	H	G	G	H	G	H	C	G	G	G	G	G	G	G	G	G	H	G	G	G	C	G	G	H	G	G
JAX00516391	3	20990015	1	G	A	G	G	G	G	G	A	G	G	A	G	G	G	G	G	G	G	G	G	G	G	G	G	G	G	G	G	G	G	G	H	G	G	G	G	G	G	G	G	G	G	G	H	G	G
JAX00516392	3	21002404	1	T	C	T	T	T	T	T	C	C	T	C	T	T	H	T	T	T	T	T	T	H	T	H	T	T	T	T	T	T	T	T	H	T	T	H	T	T	T	T	T	T	T	T	H	T	H
JAX00105051	3	21011745	1	C	T	T	C	T	T	T	C	C	C	C	T	C	C	T	T	T	C	H	T	C	T	H	H	T	H	C	T	T	C	C	C	T	T	H	T	H	T	T	T	C	C	C	C	T	C
JAX00516394	3	21012302	0	C	T	C	C	C	C	C	C	T	C	C	C	C	C	C	C	C	C	C	C	H	C	H	C	C	C	C	C	C	C	C	C	C	C	H	C	C	C	C	C	C	C	C	C	C	H
JAX00516395	3	21012587	1	T	G	T	T	T	T	T	T	T	G	T	T	T	T	T	T	T	G	H	T	H	T	T	H	T	H	G	T	T	T	T	T	T	T	T	T	H	T	T	T	G	T	T	H	T	T
JAX00105052	3	21019786	0	T	C	T	T	T	T	T	C	C	C	C	T	T	H	T	T	T	C	T	T	C	T	T	T	T	T	C	T	T	T	T	H	T	T	H	T	T	T	T	T	C	T	T	C	T	H
JAX00219485	3	21021749	0	T	C	T	T	T	T	T	C	C	C	C	T	T	H	T	T	T	C	H	T	C	T	H	H	T	H	C	T	T	T	T	H	T	T	H	T	H	T	T	T	C	T	T	C	T	H
JAX00105053	3	21021829	0	G	A	G	G	G	G	G	A	G	G	A	G	G	G	G	G	G	G	G	G	G	G	G	G	G	G	G	G	G	G	G	H	G	G	G	G	G	G	G	G	G	G	G	H	G	G
JAX00219486	3	21023666	1	A	G	A	A	A	A	A	A	G	G	A	A	A	H	A	A	A	G	H	A	G	A	H	H	A	H	G	A	A	A	A	A	A	A	H	A	H	A	A	A	G	A	A	H	A	H
JAX00516397	3	21052527	0	A	C	C	A	C	C	C	A	C	A	A	C	A	H	C	C	C	A	H	C	H	C	C	H	C	H	A	C	C	A	A	A	C	C	C	C	H	C	C	C	A	A	A	A	C	H
JAX00516399	3	21053477	1	A	T	T	A	T	T	T	A	T	A	A	T	A	H	T	T	T	A	H	T	H	T	T	H	T	H	A	T	T	A	A	A	T	T	T	T	H	T	T	T	A	A	A	A	T	H
JAX00105054	3	21057476	1	T	C	T	T	T	T	T	C	C	T	C	T	T	H	T	T	T	T	T	T	H	T	H	T	T	T	T	T	T	T	T	H	T	T	H	T	T	T	T	T	T	T	T	H	T	H
JAX00105055	3	21057575	0	T	C	T	T	T	T	T	C	C	T	C	T	T	H	T	T	T	T	T	T	H	T	H	T	T	T	T	T	T	T	T	H	T	T	H	T	T	T	T	T	T	T	T	H	T	H
JAX00516400	3	21057700	0	A	G	G	A	G	G	G	G	G	G	G	G	A	H	G	G	G	G	G	G	G	G	G	G	G	G	G	G	G	A	A	H	G	G	G	G	G	G	G	G	G	A	A	G	G	H
JAX00516401	3	21057855	0	C	A	C	C	C	C	C	A	A	C	A	C	C	H	C	C	C	C	C	C	H	C	H	C	C	C	C	C	C	C	C	H	C	C	H	C	C	C	C	C	C	C	C	H	C	H
JAX00516406	3	21082836	0	C	A	C	C	C	C	C	C	C	A	C	C	C	C	C	C	C	A	H	C	H	C	C	H	C	H	A	C	C	C	C	C	C	C	C	C	H	C	C	C	A	C	C	H	C	C
JAX00105057	3	21084535	1	T	C	C	T	C	C	C	C	C	C	C	C	T	H	C	C	C	C	C	C	C	C	C	C	C	C	C	C	C	T	T	H	C	C	C	C	C	C	C	C	C	T	T	C	C	H
JAX00516408	3	21084581	0	T	G	G	T	G	G	G	T	G	G	T	G	H	H	G	G	G	G	G	G	G	G	G	G	G	G	G	G	G	T	T	T	G	G	G	G	G	G	G	G	G	T	T	H	G	H
JAX00516409	3	21085602	1	C	T	T	C	T	T	T	C	C	T	C	T	C	C	T	T	T	T	T	T	H	T	H	T	T	T	T	T	T	C	C	C	T	T	H	T	T	T	T	T	T	C	C	H	T	C
JAX00516410	3	21085747	0	G	A	A	G	A	A	A	G	G	A	G	A	G	G	A	A	A	A	A	A	H	A	G	A	A	A	A	A	A	G	G	G	A	A	H	A	A	A	A	A	A	G	G	H	A	G
JAX00516411	3	21087842	1	A	C	C	A	C	C	C	A	C	C	A	C	A	H	C	C	C	C	C	C	C	C	C	C	C	C	C	C	C	A	A	A	C	C	C	C	C	C	C	C	C	A	A	H	C	H
JAX00105059	3	21117941	1	T	G	G	T	G	G	G	G	G	G	G	G	T	H	G	G	G	G	G	G	G	G	G	G	G	G	G	G	G	T	T	H	G	G	G	G	G	G	G	G	G	T	T	G	G	H
JAX00516414	3	21118098	0	G	A	A	G	A	A	A	G	A	A	G	A	G	H	H	A	A	A	A	A	A	A	A	A	A	A	A	A	A	G	G	G	H	A	A	A	A	A	A	A	A	G	G	H	H	H
JAX00516415	3	21131864	1	A	G	A	A	A	A	A	G	G	G	G	A	A	H	A	A	A	G	H	A	G	A	H	H	A	H	G	A	A	A	A	H	A	A	H	A	H	A	A	A	G	A	A	G	A	H
JAX00516416	3	21131913	0	G	A	A	G	A	A	A	G	G	G	G	A	G	G	A	A	A	G	H	A	G	H	H	H	A	H	G	H	A	G	G	G	A	A	H	H	H	A	A	A	G	G	G	G	A	G
JAX00516419	3	21132345	1	A	C	A	A	A	A	A	A	C	A	A	A	A	H	A	A	A	A	A	A	H	A	H	A	A	A	A	A	A	A	A	A	A	A	H	A	A	A	A	A	A	A	A	A	A	H
JAX00105060	3	21132425	1	C	T	T	C	T	T	T	T	T	T	T	T	C	H	T	T	T	T	T	T	T	T	T	T	T	T	T	T	T	C	C	H	T	T	T	T	T	T	T	T	T	C	C	T	T	H
JAX00105062	3	21137706	0	C	T	T	C	T	T	T	T	C	T	T	T	C	C	T	T	T	T	T	T	H	T	H	T	T	T	T	T	T	C	C	H	T	T	H	T	T	T	T	T	T	C	C	T	T	C
JAX00189136	3	21156786	1	G	A	A	G	A	A	A	A	G	A	A	A	G	G	A	A	A	A	A	A	H	A	H	A	A	A	A	A	A	G	G	H	A	A	H	A	A	A	A	A	A	G	G	A	A	G
JAX00516422	3	21170018	1	C	T	C	C	C	C	C	T	T	C	T	C	C	H	C	C	C	C	C	C	H	C	H	C	C	C	C	C	C	C	C	H	C	C	H	C	C	C	C	C	C	C	C	H	C	H
JAX00516424	3	21170743	1	T	C	T	T	T	T	T	T	C	T	T	T	T	H	T	T	T	T	T	T	H	T	H	T	T	T	T	T	T	T	T	T	T	T	H	T	T	T	T	T	T	T	T	T	T	H
JAX00105063	3	21172894	0	C	T	T	C	T	T	T	T	C	C	T	T	C	C	T	T	T	C	H	T	C	T	H	H	T	H	C	T	T	C	C	H	T	T	H	T	H	T	T	T	C	C	C	C	T	C
JAX00516429	3	21178227	0	G	A	G	G	G	G	G	G	G	A	G	G	G	G	G	G	G	A	H	G	H	G	G	H	G	H	A	G	G	G	G	G	G	G	G	G	H	G	G	G	A	G	G	H	G	G
JAX00516430	3	21178283	1	G	A	G	G	G	G	G	G	A	G	G	G	G	H	G	G	G	G	G	G	H	G	H	G	G	G	G	G	G	G	G	G	G	G	H	G	G	G	G	G	G	G	G	G	G	H
JAX00516431	3	21178827	0	C	T	T	C	T	T	T	T	T	C	T	T	C	H	T	T	T	C	H	T	T	T	T	H	T	H	C	T	T	C	C	H	T	T	T	T	H	T	T	T	C	C	C	H	T	H
JAX00516433	3	21200141	1	A	C	A	A	A	A	A	C	C	C	C	A	A	H	A	A	A	C	H	A	C	A	H	H	A	H	C	A	A	A	A	H	A	A	H	A	H	A	A	A	C	A	A	C	A	H
JAX00516434	3	21200240	0	G	T	G	G	G	G	G	T	G	G	T	G	G	G	G	G	G	G	G	G	G	G	G	G	G	G	G	G	G	G	G	H	G	G	G	G	G	G	G	G	G	G	G	H	G	G
JAX00516438	3	21212228	0	T	C	T	T	T	T	T	C	T	T	C	T	T	T	T	T	T	T	T	T	T	T	T	T	T	T	T	T	T	T	T	H	T	T	T	T	T	T	T	T	T	T	T	H	T	T
JAX00516439	3	21212397	0	G	A	G	G	G	G	G	A	G	G	A	G	G	G	G	G	G	G	G	G	G	G	G	G	G	G	G	G	G	G	G	H	G	G	G	G	G	G	G	G	G	G	G	H	G	G
JAX00516442	3	21216936	0	T	C	T	T	T	T	T	T	T	C	H	T	T	T	T	T	T	C	H	T	C	T	T	C	T	C	C	T	T	T	T	T	T	T	T	T	C	T	T	T	C	T	T	C	T	T
JAX00105066	3	21217378	0	G	C	G	G	G	G	G	C	C	C	C	G	G	H	G	G	G	C	H	G	C	G	G	H	G	G	C	G	G	G	G	G	G	G	H	G	H	G	G	G	C	G	G	C	G	H
JAX00105068	3	21217640	1	T	G	T	T	T	T	T	G	G	G	G	T	T	H	T	T	T	G	H	T	G	T	H	H	T	H	G	T	T	T	T	H	T	T	H	T	H	T	T	T	G	T	T	G	T	H
JAX00105071	3	21277810	1	G	C	C	G	C	C	C	G	G	G	G	C	G	G	C	C	C	G	H	C	G	C	H	H	C	H	G	C	C	G	G	G	C	C	H	C	H	C	C	C	G	G	G	G	C	G
JAX00516443	3	21277901	0	T	C	T	T	T	T	T	T	C	T	T	T	T	T	T	T	T	T	T	T	H	T	H	T	T	T	T	T	T	T	T	T	T	T	H	T	T	T	T	T	T	T	T	T	T	H
JAX00105072	3	21298669	0	A	G	G	A	G	G	G	G	G	G	G	G	H	G	G	G	G	G	G	G	G	G	G	G	G	G	G	G	G	A	A	H	G	G	G	G	G	G	G	G	G	A	A	G	G	H
JAX00105073	3	21298764	1	C	A	A	C	A	A	A	A	A	A	A	A	C	A	A	A	A	A	A	A	A	A	A	A	A	A	A	A	A	C	C	H	A	A	A	A	A	A	A	A	A	C	C	A	A	H
JAX00105074	3	21299523	0	T	C	C	T	C	C	C	C	C	C	C	C	T	C	C	C	C	C	C	C	C	C	C	C	C	C	C	C	C	T	T	H	C	C	C	C	C	C	C	C	C	T	T	C	C	H
JAX00516447	3	21302115	1	C	T	T	C	T	T	T	C	C	T	C	T	C	C	T	T	T	T	T	T	H	T	H	T	T	T	T	T	T	C	C	C	T	T	H	T	T	T	T	T	T	C	C	H	T	C
JAX00516448	3	21304940	0	G	A	G	G	G	G	G	G	G	A	G	G	G	G	G	G	G	A	H	G	H	G	G	H	G	H	A	G	G	G	G	G	G	G	G	G	H	G	G	G	A	G	G	H	G	G
JAX00516449	3	21305923	0	A	T	T	A	T	T	T	T	T	T	T	T	A	T	T	T	T	T	T	T	T	T	T	T	T	T	T	T	T	A	A	H	T	T	T	T	T	T	T	T	T	A	A	T	T	H
JAX00516450	3	21305969	0	T	C	C	T	C	C	C	T	T	C	T	C	T	T	C	C	C	C	C	C	H	C	H	C	C	C	C	C	C	T	T	T	C	C	H	C	C	C	C	C	C	T	T	H	C	T
JAX00516451	3	21306640	0	T	C	T	T	T	T	T	C	C	T	C	T	H	C	T	T	T	T	T	T	C	T	H	T	T	T	T	T	T	T	T	H	T	T	H	T	T	T	T	T	T	T	T	T	T	H
JAX00516452	3	21310803	0	A	G	G	A	G	G	G	G	G	A	G	G	A	G	G	G	G	A	H	G	G	G	G	H	G	H	A	G	G	A	A	H	G	G	G	G	H	G	G	G	A	A	A	H	G	H
JAX00516453	3	21317298	1	G	A	G	G	G	G	G	G	G	A	G	G	G	G	G	G	G	A	H	G	H	G	G	H	G	H	A	G	G	G	G	G	G	G	G	G	H	G	G	G	A	G	G	H	G	G
JAX00516454	3	21317321	0	T	C	C	T	C	C	C	C	T	T	C	C	T	C	C	C	C	T	H	C	T	C	H	H	C	H	T	C	C	T	T	H	C	C	H	C	H	C	C	C	T	T	T	H	C	T
JAX00516455	3	21317428	0	C	G	G	C	G	G	G	G	C	C	H	G	C	G	G	G	G	C	H	G	C	G	H	H	G	H	C	G	G	C	C	H	G	G	H	G	H	G	G	G	C	C	C	H	G	C
JAX00516458	3	21333754	1	G	T	G	G	G	G	G	T	G	G	T	G	G	T	G	G	G	G	G	G	G	G	G	G	G	G	G	G	G	G	G	H	G	G	G	G	G	G	G	G	G	G	G	H	G	G
JAX00516460	3	21334000	1	G	T	G	G	G	G	G	G	T	G	G	G	G	G	G	G	G	G	G	G	H	G	H	G	G	G	G	G	G	G	G	G	G	G	H	G	G	G	G	G	G	G	G	G	G	H
JAX00219493	3	21335648	1	T	C	T	T	T	T	T	T	C	T	T	T	T	T	T	T	T	T	T	T	H	T	H	T	T	T	T	T	T	T	T	T	T	T	H	T	T	T	T	T	T	T	T	T	T	H
JAX00516461	3	21340122	1	C	T	C	C	C	C	C	T	C	C	T	C	C	T	C	C	C	C	C	C	C	C	C	C	C	C	C	C	C	C	C	H	C	C	C	C	C	C	C	C	C	C	C	H	C	C
JAX00516463	3	21343199	1	G	A	G	G	G	G	G	A	G	G	A	G	G	A	G	G	G	G	G	G	G	G	G	G	G	G	G	G	G	G	G	H	G	G	G	G	G	G	G	G	G	G	G	H	G	G
JAX00516464	3	21345027	1	A	T	A	A	A	A	A	T	T	A	T	A	A	T	A	A	A	A	A	A	H	A	H	A	A	A	A	A	A	A	A	H	A	A	H	A	A	A	A	A	A	A	A	H	A	H
JAX00105077	3	21352140	0	G	C	C	G	C	C	C	C	C	C	C	C	G	C	C	C	C	C	C	C	C	C	C	C	C	C	C	C	C	G	G	C	C	C	C	C	C	C	C	C	C	G	G	C	C	C
JAX00516466	3	21366910	0	G	A	G	G	G	G	G	G	A	G	G	G	G	G	G	G	G	G	G	G	H	G	H	G	G	G	G	G	G	G	G	G	G	G	H	G	G	G	G	G	G	G	G	G	G	H
JAX00516467	3	21367872	0	T	C	C	T	C	C	C	T	T	T	T	C	T	T	C	C	C	T	H	C	T	C	H	H	C	H	T	C	C	T	T	T	C	C	H	C	H	C	C	C	T	T	T	T	C	T
JAX00105078	3	21370151	1	A	G	G	A	G	G	G	G	G	A	G	G	A	G	G	G	G	A	H	G	H	G	G	H	G	H	A	G	G	A	A	H	G	G	G	G	H	G	G	G	A	A	A	H	G	H
JAX00516468	3	21372883	0	T	C	T	T	T	T	T	T	C	T	T	T	T	T	T	T	T	T	T	T	H	T	H	T	T	T	T	T	T	T	T	T	T	T	H	T	T	T	T	T	T	T	T	T	T	H
JAX00516472	3	21376179	0	C	T	C	C	C	C	C	C	T	C	C	C	C	C	C	C	C	C	C	C	H	C	H	C	C	C	C	C	C	C	C	C	C	C	H	C	C	C	C	C	C	C	C	C	C	H
JAX00516473	3	21410659	1	C	T	C	C	C	C	C	T	T	C	T	C	C	T	C	C	C	C	C	C	H	C	H	C	C	C	C	C	C	C	C	H	C	C	H	C	C	C	C	C	C	C	C	H	C	H
JAX00516474	3	21412254	1	C	T	C	C	C	C	C	C	C	T	C	C	C	C	C	C	C	T	H	C	H	C	C	H	C	H	T	C	C	C	C	C	C	C	C	C	H	C	C	C	T	C	C	H	C	C
JAX00105081	3	21412361	0	A	G	G	A	G	G	G	G	G	G	G	G	A	G	G	G	G	G	G	G	G	G	G	G	G	G	G	G	G	A	A	H	G	G	G	G	G	G	G	G	G	A	A	G	G	H
JAX00516475	3	21412475	1	A	G	A	A	A	A	A	G	G	A	G	A	A	G	A	A	A	A	A	A	H	A	H	A	A	A	A	A	A	A	A	H	A	A	H	A	A	A	A	A	A	A	A	H	A	H
JAX00516477	3	21416666	1	G	A	G	G	G	G	G	A	G	G	A	G	G	A	G	G	G	G	G	G	G	G	G	G	G	G	G	G	G	G	G	H	G	G	G	G	G	G	G	G	G	G	G	H	G	G
JAX00105086	3	21461733	0	T	G	T	T	T	T	T	T	G	T	T	T	T	T	T	T	T	T	T	T	T	T	H	T	T	T	T	T	T	T	T	T	T	T	H	T	T	T	T	T	T	T	T	T	T	H
JAX00516483	3	21467428	1	G	A	G	G	G	G	G	G	G	A	G	G	G	G	G	G	G	A	H	G	H	G	G	H	G	H	A	G	G	G	G	G	G	G	G	G	H	G	G	G	A	G	G	H	G	G
JAX00516488	3	21481775	0	A	C	A	A	A	A	A	A	C	A	A	A	A	A	A	A	A	A	A	A	H	A	H	A	A	A	A	A	A	A	A	A	A	A	H	A	A	A	A	A	A	A	A	A	A	H
JAX00105087	3	21498561	0	T	C	T	T	T	T	T	T	C	T	T	T	T	T	T	T	T	T	T	T	H	T	H	T	T	T	T	T	T	T	T	T	T	T	H	T	T	T	T	T	T	T	T	T	T	H
JAX00105088	3	21498802	1	C	T	C	C	C	C	C	C	T	C	C	C	C	C	C	C	C	C	C	C	H	C	H	C	C	C	C	C	C	C	C	C	C	C	H	C	C	C	C	C	C	C	C	C	C	H
JAX00516490	3	21506030	0	T	C	T	T	T	T	T	C	T	T	C	T	T	C	H	T	T	T	H	T	T	T	T	T	T	T	T	T	T	T	T	H	T	T	T	T	T	T	T	T	T	T	T	H	T	T
JAX00516491	3	21506621	1	G	A	G	G	G	G	G	A	A	G	A	G	G	A	G	G	G	G	G	G	H	G	H	G	G	G	G	G	G	G	G	H	G	G	H	G	G	G	G	G	G	G	G	H	G	H
JAX00516493	3	21507772	1	T	A	T	T	T	T	T	T	A	T	T	T	T	T	T	T	T	T	T	T	H	T	H	T	T	T	T	T	T	T	T	T	T	T	H	T	T	T	T	T	T	T	T	T	T	H
JAX00105090	3	21542892	0	A	C	A	A	A	A	A	A	A	C	A	A	A	A	A	A	A	C	H	A	H	A	A	H	A	H	C	A	A	A	A	A	A	A	A	A	H	A	A	A	C	A	A	H	A	A
[truncated: 20,744 more rows]
[truncated: 127 more columns]
