# Supplementary material for: Genetic Analysis of Hematological Parameters in Incipient Lines of the Collaborative Cross
Source: G3 (Bethesda). 2012 Feb 1;2(2):157–65. doi: 10.1534/g3.111.001776 (PMC3284323; doi:10.1534/g3.111.001776)
Supplement: Supporting Information [file supp_2.2.157_TableS2.zip › chr4.csv]

id	chr	position	array	call0	call2	B/J	C57BL/6J	129/SvlmJ	NOD/LtJ	NZO/LtJ	CAST/EiJ	PWK/PhJ.2	WSB/EiJ	OR13m69	OR205m51	OR549m62	OR857m67	OR941m72	OR1390m66	OR1519m154	OR1536m143	OR2020m60	OR829m74	OR1122m139	OR125m64	OR190m55	OR220m52	OR291m157	OR380m69	OR489m79	OR555m52	OR559m152	OR699m69	OR779m146	OR822m147	OR896m61	OR940m160	OR1246m70	OR1401m157	OR1427m53	OR2075m59	OR2168m52	OR773m68	OR3594m47	OR3066m50	OR5066m143	OR3289m52	OR5049m130	OR5154m140
JAX00115397	4	3317170	0	T	A	T	T	A	T	A	T	T	A	H	T	T	T	T	T	T	H	A	T	H	A	T	T	A	T	T	T	H	T	A	A	T	T	H	A	H	T	A	A	A	T	T	H	T	T
JAX00115399	4	3350959	1	G	T	T	G	G	G	G	G	G	G	G	T	G	T	G	G	G	G	G	G	G	G	G	G	G	G	T	G	G	G	G	G	T	T	G	G	G	G	G	G	G	G	G	G	G	G
JAX00543585	4	3353041	1	G	A	A	G	G	G	G	A	A	G	G	A	G	A	G	G	G	H	G	A	H	G	A	A	G	A	A	G	H	A	G	G	A	A	H	G	G	A	G	G	G	G	H	H	G	G
JAX00115401	4	3368286	1	C	G	C	C	G	C	G	C	C	G	H	C	C	C	C	C	C	H	G	C	H	G	C	C	G	C	C	C	H	C	G	G	C	C	H	G	H	C	G	G	G	C	C	H	C	C
JAX00543594	4	3380324	1	C	T	T	C	C	C	C	C	C	C	C	T	C	T	C	C	C	C	C	C	C	C	C	C	C	C	T	C	C	C	C	C	T	T	C	C	C	C	C	C	C	C	C	C	C	C
JAX00543598	4	3384102	0	A	G	G	A	A	A	A	A	G	A	A	G	A	G	A	A	A	G	A	G	G	A	A	A	H	A	G	A	A	G	A	A	G	G	H	A	A	H	A	A	A	A	A	A	A	H
JAX00543599	4	3384137	1	G	A	G	G	G	G	G	A	G	G	G	G	G	G	G	G	G	G	G	G	G	G	A	A	G	A	G	G	H	G	G	G	G	G	G	G	G	H	G	G	G	G	H	H	G	G
JAX00115403	4	3392913	0	T	G	G	T	T	T	T	T	G	T	T	G	T	G	T	T	T	H	T	G	H	T	T	T	T	T	G	T	T	G	T	T	G	G	H	T	T	H	T	T	T	T	T	T	T	T
JAX00543604	4	3397226	1	T	C	C	T	T	T	T	T	C	T	T	C	T	C	T	T	T	H	T	C	H	T	T	T	T	T	C	T	T	C	T	T	C	C	H	T	T	H	T	T	T	T	T	T	T	T
JAX00543609	4	3407935	0	G	T	T	G	G	G	G	G	T	G	G	H	G	T	G	G	G	H	G	T	H	G	G	G	G	G	T	G	G	T	G	G	T	T	H	G	G	H	G	G	G	G	G	G	G	G
JAX00543614	4	3423532	1	G	A	A	G	G	G	G	G	G	G	G	H	G	A	G	G	G	G	G	G	G	G	G	G	G	G	A	G	G	G	G	G	A	A	G	G	G	G	G	G	G	G	G	G	G	G
JAX00543617	4	3435784	1	A	G	G	A	A	A	A	A	G	A	A	H	A	G	A	A	A	H	A	G	H	A	A	A	A	A	G	A	A	G	A	A	G	G	H	A	A	H	A	A	A	A	A	A	A	A
JAX00543622	4	3446475	1	C	A	A	C	A	C	A	A	A	C	C	H	C	A	C	C	C	H	A	A	A	A	A	A	C	A	A	C	A	A	C	A	A	A	A	A	C	A	C	A	A	C	H	A	C	C
JAX00543625	4	3452130	0	G	T	G	G	G	G	G	G	T	G	G	G	G	G	G	G	G	H	G	T	H	G	G	G	G	G	G	G	G	T	G	G	G	G	H	G	G	H	G	G	G	G	G	G	G	G
JAX00115407	4	3457990	0	G	A	A	G	A	G	A	A	A	G	G	H	G	A	G	G	G	H	A	A	A	A	A	A	G	A	A	G	A	A	G	A	A	A	A	A	G	A	G	A	A	G	H	A	G	G
JAX00115408	4	3458919	1	G	A	A	G	A	G	A	A	A	G	G	H	G	A	G	G	G	H	A	A	A	A	A	A	G	A	A	G	A	A	G	A	A	A	A	A	G	A	G	A	A	G	H	A	G	G
JAX00115409	4	3462320	0	C	T	T	C	T	C	T	T	T	C	C	H	C	T	C	C	C	H	T	T	T	T	T	T	C	T	T	C	T	T	C	T	T	T	T	T	C	T	C	T	T	C	H	T	C	C
JAX00115410	4	3483786	1	G	A	A	G	A	G	A	A	A	G	G	H	G	A	G	G	G	H	A	A	A	A	A	A	G	A	A	G	A	A	G	A	A	A	A	A	G	A	G	A	A	G	H	A	G	G
JAX00115411	4	3483826	1	G	A	A	G	A	G	A	A	A	G	G	H	G	A	G	G	G	H	A	A	A	A	A	A	G	A	A	G	A	A	G	A	A	A	A	A	G	A	G	A	A	G	H	A	G	G
JAX00543629	4	3491800	0	G	C	G	G	G	G	G	C	G	G	G	G	G	G	G	G	G	G	G	G	G	G	C	C	G	C	G	G	H	G	G	G	G	G	G	G	G	H	G	G	G	G	H	H	G	G
JAX00115412	4	3495096	0	T	C	C	T	C	T	C	C	C	T	H	H	T	C	T	T	T	T	H	C	C	C	C	C	T	C	C	T	C	C	T	C	H	C	C	C	T	C	T	C	H	T	H	C	T	T
JAX00543630	4	3498156	0	T	G	T	T	T	T	T	G	G	T	T	T	T	T	T	T	T	H	H	G	H	T	G	G	T	G	T	T	H	G	T	T	T	T	H	T	T	G	T	T	T	T	H	H	T	T
JAX00189355	4	3517692	1	A	G	G	A	G	A	G	G	G	A	A	H	A	G	A	A	A	H	G	G	G	G	G	G	A	G	G	A	G	G	A	G	G	G	G	G	A	G	A	G	G	A	H	G	A	A
JAX00115413	4	3523469	0	G	A	G	G	A	G	A	G	G	G	G	G	G	G	G	G	G	G	A	G	H	A	G	G	G	G	G	G	H	G	G	A	G	G	H	A	G	G	G	A	A	G	G	H	G	G
JAX00543632	4	3535240	0	T	C	T	T	T	T	T	C	C	T	T	T	T	T	T	T	T	H	T	C	H	T	C	C	T	C	T	T	H	C	T	T	T	T	H	T	T	C	T	T	T	T	H	H	T	T
JAX00115415	4	3535442	0	T	G	G	T	G	T	G	G	G	T	T	T	T	H	T	T	T	T	G	G	G	H	G	G	T	G	G	T	G	H	T	G	G	G	G	H	T	G	T	G	G	T	T	G	T	T
JAX00543638	4	3577746	1	G	A	G	G	G	G	G	A	A	G	G	G	G	G	G	G	G	H	G	A	H	G	A	A	G	A	G	G	H	A	G	G	G	G	H	G	G	A	G	G	G	G	H	H	G	G
JAX00543639	4	3583523	1	G	A	G	G	G	G	G	G	A	G	G	G	G	G	G	G	G	H	G	A	H	G	G	G	G	G	G	G	G	A	G	G	G	G	H	G	G	H	G	G	G	G	G	G	G	G
JAX00222321	4	3586616	0	A	G	A	A	A	A	A	G	G	A	A	A	A	A	A	A	A	H	A	G	H	A	G	G	A	G	A	A	H	G	A	A	A	A	G	A	A	G	A	A	A	A	H	H	A	A
JAX00222322	4	3586653	0	A	G	A	A	A	A	A	G	G	A	A	A	A	A	A	A	A	H	A	G	H	A	G	G	A	G	A	A	H	G	A	A	A	A	H	A	A	G	A	A	A	A	H	H	A	A
JAX00115417	4	3591499	1	G	T	T	G	T	G	T	G	G	G	G	H	G	T	G	G	G	G	T	G	H	T	G	G	G	G	T	G	H	G	G	T	T	T	H	T	G	G	G	T	T	G	G	H	G	G
JAX00115418	4	3591810	0	A	G	G	A	G	A	G	A	A	A	A	H	A	G	A	A	A	A	G	A	H	G	A	A	A	A	G	A	H	A	A	G	G	G	G	G	A	A	A	G	G	A	A	H	A	A
JAX00543642	4	3592476	0	T	G	T	T	T	T	T	G	T	T	T	T	T	T	T	T	T	T	T	T	T	T	G	G	T	G	T	T	H	T	T	T	T	T	T	T	T	H	T	T	T	T	H	H	T	T
JAX00115419	4	3623303	1	C	A	A	C	A	C	A	A	A	A	H	A	C	A	C	C	C	A	A	A	A	A	A	A	A	A	A	C	A	A	A	A	A	A	A	A	H	A	A	A	A	C	H	A	C	C
JAX00115420	4	3629978	0	G	A	G	G	A	G	A	G	A	A	H	H	G	G	G	G	G	A	A	A	A	A	G	G	A	G	G	G	H	A	A	A	G	G	A	A	H	A	A	A	A	G	G	H	G	G
JAX00115421	4	3630817	0	G	A	G	G	A	G	A	G	G	A	H	H	G	G	G	G	G	H	A	G	H	A	G	G	A	G	G	G	H	G	A	A	G	G	H	A	H	G	A	A	A	G	G	H	G	G
JAX00222324	4	3640792	1	G	T	G	G	G	G	G	G	T	G	G	G	G	G	G	G	G	H	G	T	H	G	G	G	G	G	G	G	G	T	G	G	G	G	H	G	G	H	G	G	G	G	G	G	G	G
JAX00115422	4	3641823	0	A	T	T	A	T	A	T	A	A	T	H	T	A	T	A	A	A	H	T	A	H	T	A	A	T	A	T	A	H	A	T	T	T	T	H	T	H	A	T	T	T	A	A	H	A	A
JAX00543645	4	3641918	0	G	A	G	G	G	G	G	A	A	G	G	G	G	G	G	G	G	H	G	A	H	G	A	A	G	A	G	G	H	A	G	G	G	G	H	G	G	A	G	G	G	G	H	H	G	G
JAX00115424	4	3651507	0	C	T	T	C	T	C	T	C	C	T	H	T	C	T	C	C	C	H	T	C	H	T	C	C	T	C	T	C	H	C	T	T	T	T	H	T	H	C	T	T	T	C	C	H	C	C
JAX00543646	4	3655769	1	T	C	T	T	T	T	T	C	T	T	T	T	T	T	T	T	T	T	T	T	T	T	C	C	T	C	T	T	H	T	T	T	T	T	T	T	T	H	T	T	T	T	H	H	T	T
JAX00543648	4	3669108	0	C	A	C	C	C	C	C	A	A	C	C	C	C	C	C	C	C	H	C	A	H	C	A	A	C	A	C	C	H	A	C	C	C	C	H	C	C	A	C	C	C	C	C	C	C	C
JAX00115425	4	3699706	1	C	T	C	C	T	C	T	C	C	C	C	C	C	C	C	C	C	C	T	C	H	T	C	C	C	C	C	C	H	C	C	T	C	C	H	T	C	C	C	T	T	C	C	H	C	C
JAX00543651	4	3705014	0	C	A	C	C	C	C	C	A	A	C	C	C	C	C	C	C	C	H	C	A	H	C	A	A	C	A	C	C	C	A	C	C	C	C	H	C	C	A	C	C	C	C	H	H	C	C
JAX00115426	4	3705311	0	T	C	C	T	C	T	C	C	C	T	T	H	T	C	T	T	T	H	C	C	C	C	C	C	T	C	C	T	C	C	T	C	C	C	C	C	T	C	T	C	C	T	H	C	T	T
JAX00543654	4	3714632	1	G	C	G	G	G	G	G	C	G	G	G	G	G	G	G	G	G	G	G	G	G	G	C	C	G	C	G	G	G	G	G	G	G	G	G	G	G	H	G	G	G	G	H	H	G	G
JAX00543656	4	3715392	0	T	C	T	T	T	T	T	C	C	T	T	T	T	T	T	T	T	H	T	C	H	T	C	C	T	C	T	T	T	C	T	T	T	T	T	T	T	C	T	T	T	T	H	H	T	T
JAX00543657	4	3715430	0	C	T	T	C	T	C	T	C	C	C	C	H	C	T	C	C	C	C	T	C	H	T	C	C	C	C	T	C	T	C	C	T	T	T	T	T	C	C	C	T	T	C	C	T	C	C
JAX00543658	4	3715482	0	G	A	G	G	G	G	G	G	G	A	H	H	G	G	G	G	G	H	G	G	G	G	G	G	A	G	G	G	G	G	A	G	G	G	G	G	H	G	A	G	G	G	G	G	G	G
JAX00222325	4	3718916	1	A	G	A	A	A	A	A	A	G	A	A	A	A	A	A	A	A	H	A	G	H	A	A	A	A	A	A	A	A	G	A	A	A	A	A	A	A	H	A	A	A	A	A	A	A	A
JAX00115428	4	3721778	0	G	A	G	G	A	G	A	G	G	G	G	G	G	G	G	G	G	G	A	G	H	A	G	G	G	G	G	G	H	G	G	A	G	G	A	A	G	G	G	A	A	G	G	H	G	G
JAX00543660	4	3723706	0	C	T	C	C	C	C	C	T	C	C	C	C	C	C	C	C	C	C	C	C	C	C	T	T	C	T	C	C	C	C	C	C	C	C	C	C	C	H	C	C	C	C	H	H	C	C
JAX00115430	4	3759378	0	C	T	C	C	T	C	T	C	C	C	C	C	C	C	C	C	C	C	T	C	H	T	C	C	C	C	C	C	H	C	C	T	C	C	T	T	C	C	C	T	T	C	C	H	C	C
JAX00543666	4	3774422	1	G	A	G	G	G	G	G	G	A	A	H	H	G	G	G	G	G	A	G	A	H	G	G	G	A	G	G	G	G	A	A	G	G	G	G	G	H	H	A	G	G	G	G	G	G	G
JAX00115431	4	3775594	1	A	C	A	A	C	A	C	A	A	A	A	A	A	A	A	A	A	A	C	A	H	C	A	A	A	A	A	A	H	A	A	C	A	A	C	C	A	A	A	C	C	A	A	H	A	A
JAX00222327	4	3786932	1	C	T	C	C	C	C	C	C	T	C	C	C	C	C	C	C	C	H	C	T	H	C	C	C	C	C	C	C	C	T	C	C	C	C	C	C	C	H	C	C	C	C	C	C	C	C
JAX00115433	4	3787560	0	C	T	C	C	T	C	T	C	C	C	C	C	C	C	C	C	C	C	H	C	C	H	C	C	C	C	C	C	C	C	C	T	C	C	C	T	C	C	C	C	T	C	C	H	C	C
JAX00543671	4	3789545	1	C	G	C	C	C	C	C	G	C	C	C	C	C	C	C	C	C	C	C	C	C	C	G	G	C	G	C	C	H	C	C	C	C	C	C	C	C	H	C	G	C	C	H	H	C	C
JAX00543676	4	3806643	0	G	T	G	G	G	G	G	T	T	T	H	H	G	G	G	G	G	T	G	T	H	G	T	T	T	T	G	G	H	T	T	G	G	G	H	G	H	T	T	T	G	G	H	H	G	G
JAX00543677	4	3807305	1	C	T	C	C	C	C	C	T	T	C	C	C	C	C	C	C	C	H	C	T	H	C	T	T	C	T	C	C	H	T	C	C	C	C	H	C	C	T	C	T	C	C	H	H	C	C
JAX00543678	4	3811282	1	G	A	G	G	G	G	G	G	G	A	H	H	G	G	G	G	G	H	G	G	G	G	G	G	A	G	G	G	G	G	A	G	G	G	G	G	H	G	A	G	G	G	G	G	G	G
JAX00543679	4	3811495	1	G	A	G	G	G	G	G	A	A	A	H	H	G	G	G	G	G	A	G	A	H	G	A	A	A	A	G	G	H	A	A	G	G	G	H	G	H	A	A	A	G	G	H	H	G	G
JAX00543680	4	3822447	1	A	G	A	A	G	A	G	G	G	G	H	H	A	A	A	A	A	G	G	G	G	G	G	G	G	G	A	A	H	G	G	G	A	A	G	G	H	G	G	G	G	A	H	G	A	A
JAX00115434	4	3823322	1	A	T	A	A	T	A	T	A	A	A	A	A	A	A	A	A	A	A	T	A	H	T	A	A	A	A	A	A	A	A	A	T	A	A	H	T	A	A	A	A	T	A	A	H	A	A
JAX00115435	4	3825879	1	T	C	C	T	C	T	C	C	C	C	H	C	T	C	T	T	T	C	C	C	C	C	C	C	C	C	C	T	C	C	C	C	C	C	C	C	H	C	C	C	C	T	H	C	T	T
JAX00115436	4	3825900	0	A	C	A	A	C	A	A	A	A	A	A	A	A	A	A	A	A	A	A	A	A	C	A	A	A	A	A	A	A	A	A	A	A	A	A	A	A	A	A	A	C	A	A	A	A	A
JAX00543681	4	3827884	0	C	T	C	C	C	C	C	T	C	C	C	C	C	C	C	C	C	C	C	C	C	C	T	T	C	T	C	C	H	C	C	C	C	C	C	C	C	H	C	H	C	C	H	H	C	C
JAX00543682	4	3845216	0	G	A	G	G	G	G	G	A	G	G	G	G	G	G	G	G	G	G	G	G	G	G	A	A	G	A	G	G	H	G	G	G	G	G	G	G	G	H	G	A	G	G	H	H	G	G
JAX00115437	4	3854847	1	G	A	G	G	A	G	A	G	G	G	G	G	G	G	G	G	G	G	A	G	H	A	G	G	G	G	G	G	G	G	G	A	G	G	H	A	G	G	G	G	A	G	G	H	G	G
JAX00115439	4	3860314	0	A	G	G	A	A	A	A	G	G	A	A	H	A	G	A	A	A	H	A	G	H	A	G	G	A	G	G	A	H	G	A	A	G	G	H	A	A	G	A	G	A	A	H	H	A	A
JAX00543683	4	3872920	1	G	A	G	G	G	G	G	A	G	G	G	G	G	G	G	G	G	G	G	G	G	G	A	A	G	A	G	G	G	G	G	G	G	G	G	G	G	H	G	A	G	G	H	H	G	G
JAX00543684	4	3881953	1	C	T	C	C	C	C	C	C	C	T	H	H	C	C	C	C	C	H	C	C	C	C	C	C	T	C	C	C	C	C	T	C	C	C	C	C	H	C	T	C	C	C	C	C	C	C
JAX00115440	4	3882030	1	C	T	C	C	C	C	C	C	T	C	C	C	C	C	C	C	C	H	C	T	H	C	C	C	C	C	C	C	C	T	C	C	C	C	H	C	C	H	C	C	C	C	C	C	C	C
JAX00115441	4	3882089	1	T	C	T	T	T	T	T	C	C	T	T	T	T	T	T	T	T	H	T	C	H	T	C	C	T	C	T	T	T	C	T	T	T	T	H	T	T	C	T	C	T	T	H	H	T	T
JAX00543686	4	3891411	1	C	A	C	C	C	C	C	A	A	C	C	C	C	C	C	C	C	H	C	A	H	C	A	A	C	A	C	C	C	A	C	C	C	C	H	C	C	A	C	A	C	C	H	H	C	C
JAX00543688	4	3918495	0	C	T	C	C	C	C	C	T	T	C	C	C	C	C	C	C	C	H	C	T	H	C	T	T	C	T	C	C	C	T	C	C	C	C	H	C	C	T	C	T	C	C	H	H	C	C
JAX00543689	4	3919513	0	T	A	T	T	T	T	T	T	A	T	T	T	T	T	T	T	T	H	T	A	H	T	T	T	T	T	T	T	T	A	T	T	T	T	A	T	T	A	T	T	T	T	T	T	T	T
JAX00222331	4	3919708	1	C	T	C	C	C	C	C	C	T	C	C	C	C	C	C	C	C	H	C	T	H	C	C	C	C	C	C	C	C	T	C	C	C	C	H	C	C	H	C	C	C	C	C	C	C	C
JAX00222332	4	3920146	1	G	A	G	G	G	G	G	G	A	G	G	G	G	G	G	G	G	H	G	A	H	G	G	G	G	G	G	G	G	A	G	G	G	G	H	G	G	H	G	G	G	G	G	G	G	G
JAX00115444	4	3943416	1	T	G	T	T	T	T	T	G	G	T	T	T	T	T	T	T	T	H	T	G	H	T	G	G	T	G	T	T	T	G	T	T	T	T	H	T	T	G	T	G	T	T	H	H	T	T
JAX00115445	4	3943455	0	G	A	G	G	G	G	G	G	A	G	G	G	G	G	G	G	G	H	G	A	H	G	G	G	G	G	G	G	G	A	G	G	G	G	H	G	G	H	G	G	G	G	G	G	G	G
JAX00543693	4	3945530	0	G	A	G	G	G	G	G	G	A	G	G	G	G	G	G	G	G	H	G	A	H	G	G	G	G	G	G	G	G	A	G	G	G	G	H	G	G	H	G	G	G	G	G	G	G	G
JAX00543695	4	3966207	1	T	A	T	T	T	T	T	T	A	T	T	T	T	T	T	T	T	H	T	A	H	T	T	T	T	T	T	T	T	A	T	T	T	T	H	T	T	H	T	T	T	T	T	T	T	T
JAX00115446	4	3981871	1	T	C	T	T	T	T	T	C	C	T	T	T	T	T	T	T	T	H	T	C	H	T	C	C	T	C	T	T	H	C	T	T	T	T	H	T	T	C	T	C	T	T	H	H	T	T
JAX00115448	4	3983547	0	T	G	T	T	T	T	T	G	G	T	T	T	T	T	T	T	T	H	T	G	H	T	G	G	T	G	T	T	H	G	T	T	T	T	H	T	T	G	T	G	T	T	H	H	T	T
JAX00543697	4	4000590	0	T	C	T	T	T	T	T	T	C	T	T	T	T	T	T	T	T	H	T	H	H	T	T	T	T	T	T	T	T	C	T	T	T	T	H	T	T	T	T	T	T	T	T	T	T	T
JAX00115450	4	4009419	1	T	C	C	T	T	T	T	C	C	C	H	C	T	C	T	T	T	C	T	C	H	T	C	C	C	C	C	T	H	C	C	T	C	C	H	T	H	C	C	C	T	T	H	H	T	T
JAX00543699	4	4034499	0	G	A	A	G	G	G	G	A	A	A	H	A	G	A	G	G	G	A	G	A	H	G	A	A	A	A	A	G	H	A	A	G	A	A	H	G	H	A	A	A	G	G	H	H	G	G
JAX00115451	4	4035474	0	G	A	A	G	G	G	G	G	G	G	G	H	G	A	G	G	G	G	G	G	G	G	G	G	G	G	A	G	G	G	G	G	A	A	G	G	G	G	G	G	G	G	G	G	G	G
JAX00115453	4	4059110	0	G	A	G	G	G	G	G	A	A	G	G	G	G	G	G	G	G	H	G	A	H	G	A	A	G	A	G	G	H	A	G	G	G	G	H	G	G	A	G	A	G	G	H	H	G	G
JAX00222334	4	4059700	1	T	G	T	T	T	T	T	T	G	T	T	T	T	T	T	T	T	H	T	G	H	T	T	T	T	T	T	T	T	G	T	T	T	T	H	T	T	H	T	T	T	T	T	T	T	T
JAX00543702	4	4063195	1	T	G	T	T	T	T	T	G	G	T	T	T	T	T	T	T	T	H	T	G	H	T	G	G	T	G	T	T	H	G	T	T	T	T	H	T	T	G	T	G	T	T	H	H	T	T
JAX00115457	4	4103971	0	A	T	A	A	A	A	A	A	T	A	A	A	A	A	A	A	A	H	A	T	A	A	A	A	A	A	A	A	A	H	A	A	A	A	A	A	A	H	A	A	A	A	A	A	A	A
JAX00543706	4	4125625	1	C	T	T	C	C	C	C	C	C	C	C	H	C	T	C	C	C	C	C	C	C	C	C	C	C	C	T	C	C	C	C	C	T	T	C	C	C	C	C	C	C	C	C	C	C	C
JAX00222337	4	4131889	0	C	A	C	C	C	C	C	A	A	C	C	C	C	C	C	C	C	H	C	A	H	C	A	A	C	A	C	C	H	A	C	C	C	C	H	C	C	A	C	A	C	C	H	H	C	C
JAX00115458	4	4145459	1	C	A	A	C	C	C	C	C	C	C	C	H	C	A	C	C	C	C	C	C	C	C	C	C	C	C	A	C	C	C	C	C	A	A	C	C	C	C	C	C	C	C	C	C	C	C
JAX00543710	4	4148366	0	T	A	T	T	T	T	T	A	T	T	T	T	T	T	T	T	T	T	T	T	T	T	A	A	T	A	T	T	H	T	T	T	T	T	T	T	T	H	T	A	T	T	H	H	T	T
JAX00115459	4	4154603	1	T	C	C	T	T	T	T	C	C	T	T	H	T	C	T	T	T	H	T	C	H	T	C	C	T	C	C	T	H	C	T	T	C	C	H	T	T	C	T	C	T	T	H	H	T	T
JAX00543711	4	4154749	0	T	G	G	T	T	T	T	T	T	T	T	H	T	G	T	T	T	T	T	T	T	T	T	T	T	T	G	T	T	T	T	T	G	G	T	T	T	T	T	T	T	T	T	T	T	T
JAX00543712	4	4160532	0	C	T	T	C	C	C	C	C	C	C	C	H	C	T	C	C	C	C	C	C	C	C	C	C	C	C	T	C	C	C	C	C	T	T	C	C	C	C	C	C	C	C	C	C	C	C
JAX00115461	4	4172610	1	A	G	G	A	A	A	A	G	G	A	A	H	A	G	A	A	A	H	A	G	H	A	G	G	A	G	G	A	H	G	A	A	G	G	H	A	A	G	A	G	A	A	H	H	A	A
JAX00115462	4	4182145	1	A	G	G	A	A	A	A	A	A	A	A	H	A	G	A	A	A	A	A	A	A	A	A	A	A	A	G	A	A	A	A	A	G	G	A	A	A	A	A	A	A	A	A	A	A	A
JAX00543714	4	4182854	0	T	C	T	T	T	T	T	C	T	T	T	T	T	T	T	T	T	T	T	T	T	T	C	C	T	C	T	T	H	T	T	T	T	T	T	T	T	H	T	C	T	T	C	C	T	T
JAX00543715	4	4188034	0	C	T	C	C	C	C	C	T	T	C	C	C	C	C	C	C	C	H	C	T	H	C	T	T	C	T	C	C	H	T	C	C	C	C	H	C	C	T	C	T	C	C	H	H	C	C
JAX00115463	4	4188193	0	T	C	C	T	T	T	T	C	C	T	T	H	T	C	T	T	T	H	T	C	H	T	C	C	T	C	C	T	H	C	T	T	C	C	H	T	T	C	T	C	T	T	H	H	T	T
JAX00543717	4	4215450	1	A	T	A	A	A	A	A	A	A	T	H	H	A	A	A	A	A	H	A	A	A	A	A	A	T	A	A	A	A	A	T	A	A	A	A	A	H	A	T	A	A	A	A	A	A	A
JAX00543720	4	4217611	1	T	G	G	T	T	T	T	G	G	T	T	H	T	G	T	T	T	H	T	G	H	T	G	G	T	G	G	T	H	G	T	T	G	G	H	T	T	G	T	G	T	T	H	H	T	T
JAX00115464	4	4219291	1	A	T	A	A	A	A	A	T	A	A	A	A	A	A	A	A	A	A	A	A	A	A	T	T	A	T	A	A	H	A	A	A	A	A	A	A	A	H	A	T	A	A	H	H	A	A
JAX00115466	4	4235755	1	C	T	T	C	C	C	C	C	C	C	C	H	C	T	C	C	C	C	C	C	C	C	C	C	C	C	T	C	C	C	C	C	T	T	C	C	C	C	C	C	C	C	C	C	C	C
JAX00543722	4	4242428	0	C	T	T	C	C	C	C	C	T	C	C	H	C	T	C	C	C	H	C	T	H	C	C	C	C	C	T	C	C	T	C	C	T	T	H	C	C	H	C	C	C	C	C	C	C	C
JAX00543724	4	4243533	1	A	C	A	A	A	A	A	C	A	A	A	A	A	A	A	A	A	A	A	A	A	A	C	C	A	C	A	A	H	A	A	A	A	A	A	A	A	H	A	C	A	A	H	H	A	A
JAX00115467	4	4251536	1	G	A	A	G	G	G	G	G	G	G	G	H	G	A	G	G	G	G	G	G	G	G	G	G	G	G	A	G	G	G	G	G	A	A	G	G	G	G	G	G	G	G	G	G	G	G
JAX00115469	4	4264859	1	C	T	T	C	C	C	C	C	C	C	C	H	C	T	C	C	C	C	C	C	C	C	C	C	C	C	T	C	C	C	C	C	T	T	C	C	C	C	C	C	C	C	C	C	C	C
JAX00543725	4	4265091	1	A	G	G	A	A	A	A	A	A	A	A	H	A	G	A	A	A	A	A	A	A	A	A	A	A	A	G	A	A	A	A	A	G	G	A	A	A	A	A	A	A	A	A	A	A	A
JAX00543726	4	4265207	0	C	A	A	C	C	C	C	C	A	C	C	H	C	A	C	C	C	H	C	A	H	C	C	C	C	C	A	C	C	A	C	C	A	A	H	C	C	H	C	C	C	C	C	C	C	C
JAX00543727	4	4265560	0	A	G	G	A	A	A	A	A	G	A	A	H	A	G	A	A	A	H	A	G	H	A	A	A	A	A	G	A	A	G	A	A	G	G	H	A	A	H	A	A	A	A	A	A	A	A
JAX00543728	4	4266141	0	C	T	C	C	C	C	C	T	T	C	C	C	C	C	C	C	C	H	C	T	H	C	T	T	C	T	C	C	H	T	C	C	C	C	H	C	C	T	C	T	C	C	H	H	C	C
JAX00543730	4	4273428	0	T	A	A	T	T	T	T	T	T	T	T	H	T	A	T	T	T	T	T	T	T	T	T	T	T	T	A	T	T	T	T	T	A	A	T	T	T	T	T	T	T	T	T	T	T	T
JAX00543731	4	4275121	1	T	A	T	T	T	T	T	A	A	T	T	T	T	T	T	T	T	H	T	A	H	T	A	A	T	A	T	T	H	A	T	T	T	T	H	T	T	A	T	A	T	T	H	H	T	T
JAX00543732	4	4275268	1	G	A	A	G	G	G	G	A	A	G	G	H	G	A	G	G	G	H	G	A	H	G	A	A	G	A	A	G	H	A	G	G	A	A	H	G	G	A	G	A	G	G	H	H	G	G
JAX00543733	4	4291696	0	A	G	G	A	A	A	A	G	G	A	A	G	A	G	A	A	A	H	A	G	H	A	G	G	A	G	G	A	H	G	A	A	G	G	H	A	A	G	A	G	A	A	H	H	A	A
JAX00543734	4	4292727	0	T	C	C	T	T	T	T	C	C	T	T	H	T	C	T	T	T	H	T	C	H	T	C	C	T	C	C	T	H	C	T	T	C	C	H	T	T	C	T	C	T	T	H	H	T	T
JAX00115471	4	4298813	1	T	C	C	T	T	T	T	C	C	T	T	H	T	C	T	T	T	H	T	C	H	T	C	C	T	C	C	T	H	C	T	T	C	C	H	T	T	C	T	C	T	T	H	H	T	T
JAX00543736	4	4299757	1	T	C	T	T	T	T	T	C	C	T	T	T	T	T	T	T	T	H	T	C	H	T	C	C	T	C	T	T	H	C	T	T	T	T	H	T	T	C	T	C	T	T	H	H	T	T
JAX00543738	4	4304889	0	T	G	G	T	T	T	T	G	T	T	T	H	T	G	T	T	T	T	T	T	T	T	G	G	T	G	G	T	H	T	T	T	G	G	T	T	T	H	T	G	T	T	H	H	T	T
JAX00543739	4	4308439	0	G	A	A	G	G	G	G	G	A	G	G	H	G	A	G	G	G	H	G	A	G	G	G	G	G	G	A	G	G	A	G	G	A	A	G	G	G	G	G	G	G	G	G	G	G	G
JAX00543742	4	4323584	0	C	T	C	C	C	C	C	T	T	C	C	C	C	C	C	C	C	H	C	T	H	C	H	H	C	H	C	C	H	H	C	C	C	C	H	C	C	T	C	T	C	C	H	H	C	C
JAX00543743	4	4324265	0	G	T	T	G	G	G	G	G	G	G	G	H	G	T	G	G	G	G	G	H	G	G	G	H	G	G	T	G	G	H	G	G	T	T	G	G	G	G	G	G	G	G	G	G	G	G
JAX00543744	4	4347430	1	A	C	A	A	A	A	A	A	C	A	A	A	A	A	A	A	A	H	A	C	H	A	A	A	A	A	A	A	A	C	A	A	A	A	H	A	A	H	A	A	A	A	A	A	A	A
JAX00543749	4	4369700	0	C	T	T	C	C	C	C	T	C	C	C	H	C	T	C	C	C	C	C	C	C	C	T	T	C	T	T	C	H	C	C	C	T	T	C	C	C	H	C	T	C	C	H	H	C	C
JAX00543750	4	4369743	1	T	C	T	T	T	T	T	T	C	T	T	T	T	T	T	T	T	H	T	C	H	T	T	T	T	T	T	T	T	C	T	T	T	T	H	T	T	H	T	T	T	T	T	T	T	T
JAX00543751	4	4370744	1	C	T	T	C	C	C	C	C	T	C	C	H	C	T	C	C	C	H	C	T	H	C	C	C	C	C	T	C	C	T	C	C	T	T	H	C	C	H	C	C	C	C	C	C	C	C
JAX00543753	4	4371804	0	T	G	G	T	T	T	T	G	G	T	T	H	T	G	T	T	T	H	T	G	H	T	G	G	T	G	G	T	H	G	T	T	G	G	H	T	T	G	T	G	T	T	H	H	T	T
JAX00543754	4	4376819	1	A	G	A	A	A	A	A	G	G	A	A	A	A	A	A	A	A	H	A	G	H	A	G	G	A	G	A	A	H	G	A	A	A	A	H	A	A	G	A	G	A	A	H	H	A	A
JAX00543755	4	4376834	1	G	A	G	G	G	G	G	A	A	G	G	G	G	G	G	G	G	H	G	A	H	G	A	A	G	A	G	G	H	A	G	G	G	G	H	G	G	A	G	A	G	G	H	H	G	G
JAX00543756	4	4377330	1	A	G	G	A	A	A	A	A	A	A	A	H	A	G	A	A	A	A	A	A	A	A	A	A	A	A	G	A	A	A	A	A	G	G	A	A	A	A	A	A	A	A	A	A	A	A
JAX00543758	4	4396487	0	A	C	C	A	A	A	A	A	C	A	A	H	A	C	A	A	A	H	A	C	H	A	A	A	A	A	C	A	A	C	A	A	C	C	H	A	A	H	A	A	A	A	A	A	A	A
JAX00115479	4	4421138	0	A	G	A	A	A	A	A	G	A	A	A	A	A	A	A	A	A	A	A	A	A	A	G	G	A	G	A	A	H	A	A	A	A	A	A	A	A	H	A	G	A	A	H	H	A	A
JAX00115481	4	4421876	0	T	C	C	T	T	T	T	T	T	T	T	H	T	C	T	T	T	T	T	T	T	T	T	T	T	T	C	T	T	T	T	T	C	C	T	T	T	T	T	T	T	T	T	T	T	T
JAX00543760	4	4424986	1	T	C	T	T	T	T	T	C	C	T	T	T	T	T	T	T	T	H	T	C	H	T	C	C	T	C	T	T	H	C	T	T	T	T	H	T	T	C	T	C	T	T	H	H	T	T
JAX00543761	4	4427185	0	C	T	C	C	C	C	C	C	T	C	C	C	C	C	C	C	C	H	C	T	H	C	C	C	C	C	C	C	C	T	C	C	C	C	H	C	C	H	C	C	C	C	C	C	C	C
JAX00543762	4	4431716	1	C	T	C	C	C	C	C	T	T	C	C	C	C	C	C	C	C	H	C	T	H	C	T	T	C	T	C	C	H	T	C	C	C	C	H	C	C	T	C	T	C	C	H	H	C	C
JAX00543764	4	4435378	0	C	T	T	C	C	C	C	T	T	C	C	H	C	T	C	C	C	H	C	T	H	C	T	T	C	T	T	C	H	T	C	C	T	T	H	C	C	T	C	T	C	C	H	H	C	C
JAX00543766	4	4439007	0	C	G	C	C	C	C	C	C	G	C	C	C	C	C	C	C	C	H	C	G	H	C	C	C	C	C	C	C	C	G	C	C	C	C	C	C	C	H	C	C	C	C	C	C	C	C
JAX00543768	4	4455759	0	G	T	T	G	G	G	G	G	G	G	G	H	G	T	G	G	G	G	G	G	G	G	G	G	G	G	T	G	G	G	G	G	T	T	G	G	G	G	G	G	G	G	G	G	G	G
JAX00543770	4	4471595	1	C	T	T	C	C	C	C	T	T	C	C	H	C	T	C	C	C	H	C	T	H	C	T	T	C	T	T	C	H	T	C	C	T	T	H	C	C	T	C	T	C	C	H	H	C	C
JAX00543771	4	4483248	0	A	C	A	A	A	A	A	C	A	A	A	A	A	A	A	A	A	A	A	A	A	A	C	C	A	C	A	A	H	A	A	A	A	A	A	A	A	H	A	C	A	A	H	H	A	A
JAX00189357	4	4485040	0	T	G	G	T	G	T	T	G	G	T	T	H	T	G	T	T	T	G	T	G	H	G	G	G	T	G	G	T	G	G	T	T	G	G	H	T	T	G	T	G	G	T	H	H	T	T
JAX00115485	4	4499806	0	C	T	C	C	C	C	C	T	T	C	C	C	C	C	C	C	C	H	C	T	H	C	T	T	C	T	C	C	H	T	C	C	C	C	H	C	C	T	C	T	C	C	H	H	C	C
JAX00115486	4	4499947	1	T	A	T	T	T	T	T	A	A	T	T	T	T	T	T	T	T	H	T	A	H	T	A	A	T	A	T	T	H	A	T	T	T	T	H	T	T	A	T	A	T	T	H	H	T	T
JAX00543775	4	4515410	1	T	A	T	T	T	T	T	A	A	T	T	T	T	T	T	T	T	H	T	A	H	T	A	A	T	A	T	T	H	A	T	T	T	T	H	T	T	A	T	A	T	T	H	H	T	T
JAX00543776	4	4515836	0	G	A	G	G	G	G	G	G	A	G	G	G	G	G	G	G	G	H	G	A	H	G	G	G	G	G	G	G	G	A	G	G	G	G	H	G	G	H	G	G	G	G	G	G	G	G
JAX00543777	4	4515903	0	G	T	G	G	G	G	G	T	G	G	G	G	G	G	G	G	G	G	G	G	G	G	T	T	G	T	G	G	H	G	G	G	G	G	G	G	G	H	G	T	G	G	H	H	G	G
JAX00543779	4	4522279	1	G	C	G	G	G	G	G	C	G	G	G	G	G	G	G	G	G	G	G	G	G	G	C	C	G	C	G	G	H	G	G	G	G	G	G	G	G	H	G	C	G	G	H	H	G	G
JAX00115488	4	4539332	1	T	C	T	T	T	T	T	C	C	T	T	T	T	T	T	T	T	H	T	C	H	T	C	C	T	C	T	T	H	C	T	T	T	T	H	T	T	C	T	C	T	T	H	H	T	T
JAX00115489	4	4541722	1	G	A	G	G	G	G	G	G	A	G	G	G	G	G	G	G	G	H	G	A	H	G	G	G	G	G	G	G	G	A	G	G	G	G	H	G	G	H	G	G	G	G	G	G	G	G
JAX00115490	4	4541842	0	C	T	C	C	C	C	C	T	C	C	H	C	C	C	C	C	C	C	C	C	C	C	T	T	C	T	C	C	H	C	C	C	C	C	C	C	C	H	C	T	C	C	H	H	C	C
JAX00222345	4	4541912	0	C	G	C	C	C	C	C	C	G	C	C	C	C	C	H	H	C	H	C	G	H	C	C	C	C	C	C	C	C	G	C	C	C	C	H	C	C	H	C	C	C	C	C	C	C	C
JAX00222346	4	4549601	0	T	A	T	T	T	T	T	T	A	T	T	T	T	T	T	T	T	H	T	A	H	T	T	T	T	T	T	T	T	A	T	T	T	T	H	T	T	H	T	T	T	T	T	T	T	T
JAX00543780	4	4558336	0	A	G	G	A	A	A	G	G	G	G	H	G	A	G	A	A	A	G	G	G	G	A	G	G	G	G	G	A	H	G	G	G	G	G	G	G	H	G	G	G	A	A	H	G	A	A
JAX00543781	4	4558441	1	A	G	A	A	A	A	A	G	A	A	A	A	A	A	A	A	A	A	A	A	A	A	G	G	A	G	A	A	H	A	A	A	A	A	A	A	A	H	A	G	A	A	H	H	A	A
JAX00115491	4	4566051	0	G	A	A	G	G	G	G	G	A	G	G	H	G	A	G	G	G	H	G	A	H	G	G	G	G	G	A	G	G	A	G	G	A	A	H	G	G	H	G	G	G	G	G	G	G	G
JAX00115492	4	4566246	0	G	A	A	G	G	G	G	G	G	G	G	G	G	A	G	G	G	G	G	G	G	G	G	G	G	G	A	G	G	G	G	G	A	A	G	G	G	G	G	G	G	G	G	G	G	G
JAX00543784	4	4574748	1	C	T	C	C	C	C	C	T	C	C	C	C	C	C	C	C	C	C	C	C	C	C	T	T	C	T	C	C	H	C	C	C	C	C	C	C	C	H	C	T	C	C	H	H	C	C
JAX00543786	4	4577949	0	G	A	A	G	G	G	G	G	A	G	G	H	G	A	G	G	G	H	G	A	H	G	G	G	G	G	A	G	G	A	G	G	A	A	H	G	G	H	G	G	G	G	G	G	G	G
JAX00543787	4	4578408	1	A	G	G	A	A	A	A	G	G	A	A	H	A	G	A	A	A	H	A	G	H	A	G	G	A	G	G	A	H	G	A	A	G	G	H	A	A	G	A	G	A	A	H	H	A	A
JAX00115493	4	4593913	0	C	A	A	C	C	C	C	C	C	C	C	H	C	A	C	C	C	C	C	C	C	C	C	C	C	C	A	C	C	C	C	C	A	A	C	C	C	C	C	C	C	C	C	C	C	C
JAX00115495	4	4618595	1	C	T	T	C	C	C	C	T	C	C	C	H	C	T	C	C	C	C	C	C	C	C	T	T	C	T	T	C	H	C	C	C	T	T	C	C	C	H	C	T	C	C	H	H	C	C
JAX00115496	4	4618800	0	A	G	G	A	A	A	A	G	A	A	A	H	A	G	A	A	A	A	A	A	A	A	G	G	A	G	G	A	H	A	A	A	G	G	A	A	A	H	A	G	A	A	H	H	A	A
JAX00543791	4	4628592	0	C	T	T	C	C	C	C	C	C	C	C	H	C	T	C	C	C	C	C	C	C	C	C	C	C	C	T	C	C	C	C	C	T	T	C	C	C	C	C	C	C	C	C	C	C	C
JAX00543797	4	4641843	0	T	C	T	T	T	T	T	T	C	T	T	T	T	T	T	T	T	H	T	C	H	T	T	T	T	T	T	T	T	C	T	T	T	T	H	T	T	C	T	T	T	T	T	T	T	T
JAX00543798	4	4644121	0	A	G	A	A	A	A	A	G	G	A	A	A	A	A	A	A	A	H	A	G	H	A	G	G	A	G	A	A	H	G	A	A	A	A	H	A	A	G	A	G	A	A	H	H	A	A
JAX00543802	4	4652673	0	T	C	T	T	T	T	T	T	C	T	T	T	T	T	T	T	T	H	T	C	H	T	T	T	T	T	T	T	T	C	T	T	T	T	H	T	T	H	T	T	T	T	T	T	T	T
JAX00543803	4	4654359	0	A	G	A	A	A	A	A	G	G	A	A	A	A	A	A	A	A	H	A	G	H	A	G	G	A	G	A	A	H	G	A	A	A	A	H	A	A	G	A	G	A	A	H	H	A	A
JAX00115499	4	4657293	1	T	A	T	T	T	T	T	T	A	T	T	T	T	T	T	T	T	H	T	A	H	T	T	T	T	T	T	T	T	A	T	T	T	T	H	T	T	H	T	T	T	T	T	T	T	T
JAX00543804	4	4657399	1	G	A	G	G	G	G	G	A	A	G	G	G	G	G	G	G	G	H	G	A	H	G	A	A	G	A	G	G	H	A	G	G	G	G	H	G	G	A	G	A	G	G	H	H	G	G
JAX00543805	4	4657474	1	G	T	G	G	G	G	G	T	G	G	G	G	G	G	G	G	G	G	G	G	G	G	T	T	G	T	G	G	H	G	G	G	G	G	G	G	G	H	G	T	G	G	H	H	G	G
JAX00543807	4	4681050	1	A	G	G	A	A	A	A	G	G	A	A	H	A	G	A	A	A	H	A	G	H	A	G	G	A	G	G	A	H	G	A	A	G	G	H	A	A	G	A	G	A	A	H	H	A	A
JAX00543809	4	4684156	1	T	C	T	T	T	T	T	T	C	T	T	T	T	T	T	T	T	H	T	C	H	T	T	T	T	T	T	T	T	C	T	T	T	T	H	T	T	H	T	T	T	T	T	T	T	T
JAX00115500	4	4700501	0	A	G	A	A	A	A	A	G	G	A	A	A	A	A	A	A	A	H	A	G	H	A	G	G	A	G	A	A	H	G	A	A	A	A	H	A	A	G	A	G	A	A	H	H	A	A
JAX00115501	4	4700641	0	G	A	G	G	G	G	G	G	A	G	G	G	G	G	G	G	G	H	G	A	H	G	G	G	G	G	G	G	G	A	G	G	G	G	H	G	G	H	G	G	G	G	G	G	G	G
JAX00543810	4	4702158	1	A	G	A	A	A	A	A	A	G	A	A	A	A	A	A	A	A	H	A	G	H	A	A	A	A	A	A	A	A	G	A	A	A	A	H	A	A	H	A	A	A	A	A	A	A	A
JAX00543811	4	4703706	0	A	T	T	A	A	A	A	A	A	A	A	H	A	T	A	A	A	A	A	A	A	A	A	A	A	A	T	A	A	A	A	A	T	T	A	A	A	A	A	A	A	A	A	A	A	A
JAX00543812	4	4708307	0	G	A	A	G	G	G	G	G	G	G	G	H	G	A	G	G	G	G	G	G	G	G	G	G	G	G	A	G	G	G	G	G	A	A	G	G	G	G	G	G	G	G	G	G	G	G
JAX00543814	4	4725887	0	A	T	A	A	A	A	A	T	T	A	A	A	A	A	A	A	A	H	A	T	H	A	T	T	A	T	A	A	H	T	A	A	A	A	H	A	A	T	A	T	A	A	H	H	A	A
JAX00543815	4	4731710	0	A	C	C	A	A	A	A	A	C	A	A	H	A	C	A	A	A	A	A	H	A	A	A	A	A	A	C	A	A	C	A	A	C	C	A	A	A	A	A	A	A	A	A	A	A	A
JAX00115503	4	4741989	1	A	G	G	A	A	A	A	G	A	A	A	H	A	G	A	A	A	A	A	A	A	A	G	G	A	G	G	A	H	A	A	A	G	G	A	A	A	H	A	G	A	A	H	H	A	A
JAX00543818	4	4745878	0	A	G	G	A	A	A	A	G	A	A	A	H	A	G	A	A	A	A	A	A	A	A	G	G	A	G	G	A	H	A	A	A	G	G	A	A	A	H	A	G	A	A	H	H	A	A
JAX00543819	4	4749698	0	G	A	G	G	G	G	G	G	A	G	G	G	G	G	G	G	G	H	G	A	H	G	G	G	G	G	G	G	G	A	G	G	G	G	H	G	G	H	G	G	G	G	G	G	G	G
JAX00543820	4	4759462	1	G	A	A	G	G	G	G	A	G	G	G	H	G	A	G	G	G	G	G	G	G	G	A	A	G	A	A	G	H	G	G	G	A	A	G	G	G	H	G	A	G	G	H	H	G	G
JAX00543822	4	4766856	1	A	T	T	A	A	A	A	A	A	A	A	H	A	T	A	A	A	A	A	A	A	A	A	A	A	A	T	A	A	A	A	A	T	T	A	A	A	A	A	A	A	A	A	A	A	A
JAX00115506	4	4778976	0	A	G	G	A	A	A	A	G	G	A	A	H	A	G	A	A	A	H	A	G	H	A	G	G	A	G	G	A	H	G	A	A	G	G	H	A	A	G	A	G	A	A	H	H	A	A
JAX00115507	4	4779593	0	T	C	C	T	T	T	T	C	C	T	T	H	T	C	T	T	T	H	T	C	H	T	C	C	T	C	C	T	H	C	T	T	C	C	H	T	T	C	T	C	T	T	H	H	T	T
JAX00115508	4	4780176	0	C	T	T	C	C	C	C	C	C	C	C	H	C	T	C	C	C	C	C	C	C	C	C	C	C	C	T	C	C	C	C	C	T	T	C	C	C	C	C	C	C	C	C	C	C	C
JAX00543833	4	4800050	1	C	T	C	C	C	C	C	C	T	C	C	C	C	C	C	C	C	H	C	T	H	C	C	C	C	C	C	C	C	T	C	C	C	C	H	C	C	H	C	C	C	C	C	C	C	C
JAX00543834	4	4801449	1	T	A	A	T	T	T	T	T	A	T	T	H	T	A	T	T	T	H	T	A	H	T	T	T	T	T	A	T	T	A	T	T	A	A	H	T	T	H	T	T	T	T	T	T	T	T
JAX00543835	4	4802351	0	T	A	T	T	T	T	T	T	A	T	T	T	T	T	T	T	T	A	T	A	H	T	T	T	T	T	T	T	T	A	T	T	T	T	H	T	T	H	T	T	T	T	T	T	T	T
JAX00115509	4	4806464	0	G	C	G	G	G	G	G	C	G	G	G	G	G	G	G	G	G	G	G	G	G	G	C	C	G	C	G	G	H	G	G	G	G	G	G	G	G	H	G	C	G	G	H	H	G	G
JAX00115510	4	4833186	1	C	T	C	C	C	C	C	T	C	C	C	C	C	C	C	C	C	C	C	C	C	C	T	T	C	T	C	C	H	C	C	C	C	C	C	C	C	H	C	T	C	C	H	H	C	C
JAX00115511	4	4833841	0	A	C	A	A	A	A	A	C	A	A	A	A	A	A	A	A	A	A	A	A	A	A	C	C	A	C	A	A	H	A	A	A	A	A	A	A	A	H	A	C	A	A	H	H	A	A
JAX00543838	4	4846410	0	T	C	T	T	T	T	T	T	T	C	H	C	T	T	T	T	T	H	T	T	T	T	T	T	C	T	T	T	T	T	C	T	T	T	T	T	H	T	C	T	T	T	T	T	T	T
JAX00115512	4	4857786	0	T	C	T	T	T	T	T	C	C	T	T	T	T	T	T	T	T	H	T	C	H	T	C	C	T	C	T	T	H	C	T	T	T	T	H	T	T	C	T	C	T	T	H	H	T	T
JAX00115514	4	4872537	1	C	T	C	C	C	C	C	T	T	C	C	C	C	C	C	C	C	H	C	T	H	C	T	T	C	T	C	C	H	T	C	C	C	C	H	C	C	T	C	T	C	C	H	H	C	C
JAX00543842	4	4876043	1	G	A	A	G	G	G	G	G	G	G	G	H	G	A	G	G	G	G	G	G	G	G	G	G	G	G	A	G	G	G	G	G	A	A	G	G	G	G	G	G	G	G	G	G	G	G
JAX00543843	4	4876355	1	T	G	T	T	T	T	T	T	G	T	T	T	T	T	T	T	T	H	T	G	H	T	T	T	T	T	T	T	T	G	T	T	T	T	H	T	T	H	T	T	T	T	T	T	T	T
JAX00543844	4	4882511	0	G	C	C	G	G	G	G	G	C	G	G	H	G	C	G	G	G	H	G	C	H	G	G	G	G	G	C	G	G	C	G	G	C	C	H	G	G	H	G	G	G	G	G	G	G	G
JAX00543850	4	4885981	0	G	C	G	G	G	G	G	C	G	G	G	G	G	G	G	G	G	G	G	G	G	G	C	C	G	C	G	G	H	G	G	G	G	G	G	G	G	H	G	C	G	G	H	H	G	G
JAX00115515	4	4887476	1	G	A	A	G	G	G	G	A	G	G	G	H	G	A	G	G	G	G	G	G	G	G	A	A	G	A	A	G	H	G	G	G	A	A	G	G	G	H	G	A	G	G	H	H	G	G
JAX00543851	4	4890217	1	C	G	G	C	C	C	C	G	G	C	C	H	C	G	C	C	C	H	C	G	H	C	G	G	C	G	G	C	H	G	C	C	G	G	H	C	C	G	C	G	C	C	H	H	C	C
JAX00543853	4	4898842	0	T	G	G	T	T	T	G	G	G	G	H	G	T	G	T	T	T	G	G	G	G	T	G	G	G	G	G	T	G	G	G	G	G	G	G	G	H	G	G	G	T	T	H	G	T	T
JAX00115516	4	4908542	0	A	C	A	A	A	A	A	C	C	A	A	A	A	A	A	A	A	H	A	C	H	A	C	C	A	C	A	A	H	C	A	A	A	A	H	A	A	C	A	C	A	A	H	H	A	A
JAX00115517	4	4908744	1	A	T	T	A	A	A	A	A	A	A	A	H	A	T	A	A	A	A	A	A	A	A	A	A	A	A	T	A	A	A	A	A	T	T	A	A	A	A	A	A	A	A	A	A	A	A
JAX00543856	4	4917736	1	A	G	A	A	A	A	A	A	G	A	A	A	A	A	A	A	A	H	A	G	H	A	A	A	A	A	A	A	A	G	A	A	A	A	H	A	A	H	A	A	A	A	A	A	A	A
JAX00543857	4	4935956	1	T	C	T	T	T	T	T	C	C	T	T	T	T	T	T	T	T	H	T	C	H	T	C	C	T	C	T	T	H	C	T	T	T	T	H	T	T	C	T	C	T	T	H	H	T	T
JAX00115518	4	4936482	0	T	C	T	T	T	T	T	C	C	T	T	T	T	T	T	T	T	H	T	C	H	T	C	C	T	C	T	T	H	C	T	T	T	T	H	T	T	C	T	C	T	T	H	H	T	T
JAX00115519	4	4936541	1	G	A	G	G	G	G	G	G	A	G	G	G	G	G	G	G	G	H	G	A	H	G	G	G	G	G	G	G	G	A	G	G	G	G	H	G	G	H	G	G	G	G	G	G	G	G
JAX00222354	4	4952156	0	A	G	A	A	A	A	A	G	G	A	A	A	A	A	A	A	A	H	A	G	H	A	G	G	A	G	A	A	G	G	A	A	A	A	H	A	A	G	A	G	A	A	H	H	A	A
JAX00115522	4	4985319	0	A	C	C	A	A	A	C	C	C	C	H	C	A	C	A	A	A	C	C	C	C	A	C	C	C	C	C	A	C	C	C	C	C	C	C	C	C	C	C	C	A	A	H	C	A	A
JAX00115523	4	4985954	1	T	C	T	T	T	T	T	T	C	T	T	T	T	T	T	T	T	H	T	C	H	T	T	T	T	T	T	T	T	C	T	T	T	T	H	T	T	H	T	T	T	T	T	T	T	T
JAX00222355	4	4995031	0	G	T	G	G	G	G	G	T	G	G	G	G	G	G	G	G	G	G	G	G	G	G	T	T	G	T	G	G	H	G	G	G	G	G	G	G	G	H	G	T	G	G	H	H	G	G
JAX00543862	4	5026978	0	T	C	T	T	T	T	T	C	C	T	T	T	T	T	T	T	T	C	T	C	H	T	C	C	T	C	T	T	H	C	T	T	T	T	H	T	T	C	T	C	T	T	H	H	T	T
JAX00543863	4	5027020	1	A	G	A	A	A	A	A	G	A	A	A	A	A	A	A	A	A	A	A	A	A	A	G	G	A	G	A	A	H	A	A	A	A	A	A	A	A	H	A	G	A	A	H	H	A	A
JAX00543865	4	5027089	1	C	T	C	C	C	C	C	T	C	C	C	C	C	C	C	C	C	C	C	C	C	C	T	T	C	T	C	C	H	C	C	C	C	C	C	C	C	H	C	T	C	C	H	H	C	C
JAX00115524	4	5027197	1	A	G	A	A	A	A	A	G	G	A	A	A	A	A	A	A	A	G	A	G	H	A	G	G	A	G	A	A	H	G	A	A	A	A	H	A	A	G	A	G	A	A	H	H	A	A
JAX00115525	4	5027351	0	T	C	T	T	T	T	T	C	C	T	T	T	T	T	T	T	T	C	T	C	C	T	C	C	T	C	T	T	C	C	T	T	T	T	C	T	T	C	T	C	T	T	C	C	T	H
JAX00115526	4	5027548	1	A	C	A	A	A	A	A	C	C	A	A	A	A	A	A	A	A	C	A	C	H	A	C	C	A	C	A	A	H	C	A	A	A	A	H	A	A	C	A	C	A	A	H	H	A	A
JAX00543867	4	5064710	1	A	G	A	A	A	A	A	G	G	A	A	A	A	A	A	A	A	G	A	G	H	A	G	G	A	G	A	A	H	G	A	A	A	A	H	A	A	G	A	G	A	A	H	H	A	A
JAX00115527	4	5064754	1	T	G	T	T	T	T	T	T	G	T	T	T	T	T	T	T	T	G	T	G	H	T	T	T	T	T	T	T	T	G	T	T	T	T	H	T	T	H	T	T	T	T	T	T	T	T
JAX00543868	4	5064844	0	C	T	C	C	C	C	C	C	T	C	C	C	C	C	C	C	C	H	C	T	H	C	C	C	C	C	C	C	C	T	C	C	C	C	H	C	C	H	C	C	C	C	C	C	C	C
JAX00543869	4	5069046	1	C	A	C	C	C	C	C	C	A	C	C	C	C	C	C	C	C	H	C	A	H	C	C	C	C	C	C	C	C	A	C	C	C	C	H	C	C	H	C	C	C	C	C	C	C	C
JAX00115530	4	5098585	0	C	A	C	C	C	C	C	A	C	C	C	C	C	C	C	C	C	C	C	C	C	C	A	A	C	A	C	C	H	C	C	C	C	C	C	C	C	H	C	A	C	C	H	H	C	C
JAX00543872	4	5110136	1	T	C	T	T	T	T	T	C	C	T	T	T	T	T	T	T	T	H	T	C	H	T	C	C	T	C	T	T	H	C	T	T	T	T	H	T	T	C	T	C	T	T	H	H	T	T
JAX00543873	4	5110183	1	G	A	G	G	G	G	G	G	A	G	G	G	G	G	G	G	G	H	G	A	H	G	G	G	G	G	G	G	G	A	G	G	G	G	H	G	G	H	G	G	G	G	G	G	G	G
JAX00543874	4	5110397	0	G	T	G	G	G	G	G	T	G	G	G	G	G	G	G	G	G	G	G	G	G	G	T	T	G	T	G	G	H	G	G	G	G	G	G	G	G	H	G	T	G	G	H	H	G	G
JAX00543877	4	5131095	1	G	T	G	G	G	G	G	T	G	G	G	G	G	G	G	G	G	G	G	G	G	G	T	T	G	T	G	G	H	G	G	G	G	G	G	G	G	H	G	T	G	G	H	H	G	G
JAX00543878	4	5137846	1	T	A	T	T	T	T	T	A	T	T	T	T	T	T	T	T	T	T	T	T	T	T	A	A	T	A	T	T	H	T	T	T	T	T	T	T	T	H	T	A	T	T	H	H	T	T
JAX00115533	4	5137867	0	G	A	G	G	G	G	G	G	A	G	G	G	G	G	G	G	G	H	G	A	H	G	G	G	G	G	G	G	G	A	G	G	G	G	H	G	G	H	G	G	G	G	G	G	G	G
JAX00543879	4	5143182	0	A	G	A	A	A	A	A	A	G	A	A	A	A	A	A	A	A	H	A	G	H	A	A	A	A	A	A	A	A	G	A	A	A	A	H	A	A	H	A	A	A	A	A	A	A	A
JAX00115534	4	5143266	1	A	C	A	A	A	A	A	C	A	A	A	A	A	A	A	A	A	A	A	A	A	A	C	C	A	C	A	A	H	A	A	A	A	A	A	A	A	H	A	C	A	A	H	H	A	A
JAX00115535	4	5145900	0	C	A	C	C	C	C	C	C	A	C	C	C	C	C	C	C	C	H	C	A	H	C	C	C	C	C	C	C	C	A	C	C	C	C	H	C	C	H	C	C	C	C	C	C	C	C
JAX00543880	4	5155568	0	C	G	C	C	C	C	C	G	C	C	C	C	C	C	C	C	C	C	C	C	C	C	G	G	C	G	C	C	H	C	C	C	C	C	C	C	C	H	C	G	C	C	H	C	C	C
JAX00543881	4	5159695	0	G	A	G	G	G	G	G	A	G	G	G	G	G	G	G	G	G	G	G	G	G	G	A	A	G	A	G	G	H	G	G	G	H	G	G	G	G	H	G	A	G	G	H	H	G	G
JAX00222360	4	5167568	0	A	G	A	A	A	A	A	G	G	A	A	A	A	A	A	A	A	H	A	G	H	A	G	G	A	G	A	A	H	G	A	A	A	A	H	A	A	G	A	G	A	A	H	H	A	A
JAX00115536	4	5179555	0	C	A	C	C	C	C	C	A	A	C	C	C	C	C	C	C	C	H	C	A	H	C	A	A	C	A	C	C	H	A	C	C	C	C	H	C	C	A	C	A	C	C	H	H	C	C
JAX00115538	4	5180245	1	C	G	C	C	C	C	C	C	G	C	C	C	C	C	C	C	C	H	C	G	H	C	C	C	C	C	C	C	C	G	C	C	C	C	H	C	C	H	C	C	C	C	C	C	C	C
JAX00543882	4	5180296	0	C	A	C	C	C	C	C	A	A	C	C	C	C	C	C	C	C	C	C	A	C	C	A	A	C	A	C	C	C	A	C	C	C	C	C	C	C	A	C	A	C	C	C	C	C	C
JAX00543883	4	5180616	1	C	T	C	C	C	C	C	C	T	C	C	C	C	C	C	C	C	H	C	T	H	C	C	C	C	C	C	C	C	T	C	C	C	C	H	C	C	H	C	C	C	C	C	C	C	C
JAX00543885	4	5202159	0	G	A	G	G	G	G	G	A	G	G	G	G	G	G	G	G	G	G	G	G	G	G	A	A	G	A	G	G	H	G	G	G	G	G	G	G	G	H	G	A	G	G	H	H	G	G
JAX00543887	4	5207478	0	A	G	A	A	A	A	A	G	G	A	A	A	A	A	A	A	A	H	A	G	H	A	G	G	A	G	A	A	H	G	A	A	A	A	H	A	A	G	A	G	A	A	H	H	A	A
JAX00115539	4	5220339	1	A	T	A	A	A	A	A	A	T	A	A	A	A	A	A	A	A	H	A	T	H	A	A	A	A	A	A	A	A	T	A	A	A	A	H	A	A	H	A	A	A	A	A	A	A	A
JAX00115541	4	5221957	0	T	C	T	T	T	T	T	C	T	T	T	T	T	T	T	T	T	T	T	T	T	T	C	C	T	C	T	T	H	T	T	T	T	T	T	T	T	H	T	C	T	T	H	H	T	T
JAX00543889	4	5227061	1	T	G	T	T	T	T	T	G	T	T	T	T	T	T	T	T	T	T	T	T	T	T	G	G	T	G	T	T	H	T	T	T	T	T	T	T	T	H	T	G	T	T	H	H	T	T
JAX00543890	4	5228789	0	C	T	C	C	C	C	C	T	T	C	C	C	C	C	C	C	C	H	C	T	H	C	T	T	C	T	C	C	H	T	C	C	C	C	H	C	C	T	C	T	C	C	H	H	C	C
JAX00543891	4	5241511	1	T	C	T	T	T	T	T	T	C	T	T	T	T	T	T	T	T	H	T	C	H	T	T	T	T	T	T	T	T	C	T	T	T	T	H	T	T	H	T	T	T	T	T	T	T	T
JAX00543892	4	5250714	0	C	T	C	C	C	C	C	T	C	C	C	C	C	C	C	C	C	C	C	C	C	C	T	H	C	H	C	C	C	C	C	C	C	C	C	C	C	H	C	T	C	C	H	H	C	C
JAX00115542	4	5259170	1	G	A	G	G	G	G	G	G	A	G	G	G	G	G	G	G	G	H	G	A	H	G	G	G	G	G	G	G	G	A	G	G	G	G	H	G	G	H	G	G	G	G	G	G	G	G
JAX00115543	4	5262982	0	T	G	T	T	T	T	T	G	G	T	T	T	T	T	T	T	T	H	T	G	H	T	G	G	T	G	T	T	H	G	T	T	T	T	H	T	T	G	T	G	T	T	H	H	T	T
JAX00115544	4	5263000	1	G	A	G	G	G	G	G	A	A	G	G	G	G	G	G	G	G	H	G	A	H	G	A	A	G	A	G	G	H	A	G	G	G	G	H	G	G	A	G	A	G	G	H	H	G	G
JAX00543893	4	5276511	1	C	G	C	C	C	C	C	G	G	C	C	C	C	C	C	C	C	H	C	G	H	C	G	G	C	G	C	C	H	G	C	C	C	C	H	C	C	G	C	G	C	C	H	H	C	C
JAX00543894	4	5287085	0	A	G	A	A	A	A	A	G	G	A	A	A	A	A	A	A	A	H	A	G	G	A	G	G	A	G	A	A	H	G	A	A	A	A	H	A	A	G	A	G	A	A	H	H	A	A
JAX00543895	4	5287478	1	C	T	C	C	C	C	C	C	T	C	C	C	C	C	C	C	C	H	C	T	H	C	C	C	C	C	C	C	C	T	C	C	C	C	H	C	C	H	C	C	C	C	C	C	C	C
JAX00543896	4	5288800	0	T	G	T	T	T	T	T	G	G	T	T	T	T	T	T	T	T	H	T	G	H	T	G	G	T	G	T	T	H	G	T	T	T	T	H	T	T	G	T	G	T	T	H	H	T	T
JAX00115548	4	5329827	1	T	C	T	T	T	T	T	C	C	T	T	T	T	T	T	T	T	H	T	C	H	T	C	C	T	C	T	T	H	C	T	T	T	T	H	T	T	C	T	C	T	T	H	H	T	T
JAX00115549	4	5336360	1	A	T	A	A	A	A	A	T	A	A	A	A	A	A	A	A	A	A	A	A	A	A	T	T	A	T	A	A	H	A	A	A	A	A	A	A	A	H	A	T	A	A	H	H	A	A
JAX00115550	4	5339224	1	G	A	G	G	G	G	G	G	A	G	G	G	G	G	G	G	G	H	G	A	H	G	G	G	G	G	G	G	G	A	G	G	G	G	H	G	G	H	G	G	G	G	G	G	G	G
JAX00115551	4	5363014	1	G	T	T	G	G	G	T	T	T	T	H	T	G	T	G	G	G	T	T	T	T	G	T	T	T	T	T	H	T	T	T	T	T	T	T	T	H	T	T	T	G	G	H	T	G	G
JAX00543901	4	5376136	0	C	T	C	C	C	C	C	T	C	C	C	C	C	C	C	C	C	C	C	C	C	C	T	T	C	T	C	C	T	C	C	C	C	C	C	C	C	H	C	T	C	C	H	H	C	C
JAX00543902	4	5376247	0	T	G	T	T	T	T	T	G	G	T	T	T	T	T	T	T	T	H	T	G	H	T	G	G	T	G	T	T	H	G	T	T	T	T	H	T	T	G	T	G	T	T	H	G	T	T
JAX00543904	4	5376878	1	G	A	G	G	G	G	G	A	A	G	G	G	G	G	G	G	G	H	G	A	H	G	A	A	G	A	G	G	H	A	G	G	G	G	H	G	G	A	G	A	G	G	H	H	G	G
JAX00115554	4	5418158	0	T	A	T	T	T	T	T	A	A	T	T	T	T	T	T	T	T	H	T	A	H	T	A	A	T	A	T	T	H	A	T	T	T	T	H	T	T	A	T	A	T	T	H	H	T	T
JAX00115555	4	5420501	0	G	A	G	G	G	G	G	G	A	G	G	G	G	G	G	G	G	H	G	A	H	G	G	G	G	G	G	G	G	A	G	G	G	G	H	G	G	H	G	G	G	G	G	G	G	G
JAX00543909	4	5438904	0	A	G	A	A	A	A	A	A	G	A	A	A	A	A	A	A	A	H	A	G	H	A	A	A	A	A	A	A	A	G	A	A	A	A	H	A	A	H	A	A	A	A	A	A	A	A
JAX00115557	4	5458036	0	C	T	C	C	C	C	C	C	T	C	C	C	C	C	C	C	C	H	C	T	H	C	C	C	C	C	C	C	C	T	C	C	C	C	H	C	C	H	C	C	C	C	C	C	C	C
JAX00222365	4	5463675	0	A	T	A	A	A	A	A	T	T	A	A	A	A	A	A	A	A	H	A	T	H	A	T	T	A	T	A	A	H	T	A	A	A	A	H	A	A	T	A	T	A	A	H	H	A	A
JAX00543910	4	5473079	1	C	T	C	C	C	C	C	T	T	C	C	C	C	C	C	C	C	H	C	T	H	C	T	T	C	T	C	C	H	T	C	C	C	C	H	C	C	T	C	T	C	C	H	H	C	C
JAX00543911	4	5481730	1	A	C	A	A	A	A	A	C	A	A	A	A	A	A	A	A	A	A	A	A	A	A	C	C	A	C	A	A	H	A	A	A	A	A	A	A	A	H	A	C	A	A	H	H	A	A
JAX00543912	4	5485433	1	T	G	T	T	T	T	T	G	G	T	T	T	T	T	T	T	T	H	T	G	H	T	G	G	T	G	T	T	H	G	T	T	T	T	H	T	T	G	T	G	T	T	H	H	T	T
JAX00115560	4	5497671	0	T	C	T	T	T	T	T	C	C	T	T	T	T	T	T	T	T	H	T	C	H	T	C	C	T	C	T	T	H	C	T	T	T	T	H	T	T	C	T	C	T	T	H	H	T	T
JAX00115561	4	5498009	0	A	T	A	A	A	A	A	T	A	A	A	A	A	A	A	A	A	A	A	A	A	A	T	T	A	T	A	A	H	A	A	A	A	A	A	A	A	H	A	T	A	A	H	H	A	A
JAX00115562	4	5498113	0	T	C	T	T	T	T	T	C	T	T	T	T	T	T	T	T	T	T	T	T	T	T	C	C	T	C	T	T	H	T	T	T	T	T	T	T	T	H	T	C	T	T	H	H	T	T
JAX00115563	4	5526215	0	T	A	A	T	T	T	A	A	A	A	H	A	T	A	T	T	T	A	A	A	A	T	A	A	A	A	A	H	A	A	A	A	A	A	A	A	H	A	A	A	T	T	H	A	T	T
JAX00543915	4	5538888	0	A	G	A	A	A	A	A	G	G	A	A	A	A	A	A	A	A	G	A	G	H	A	G	G	A	G	A	A	H	G	A	A	A	A	H	A	A	G	A	G	A	A	H	H	A	A
JAX00115565	4	5539478	0	T	A	T	T	T	T	T	A	T	T	T	T	T	T	T	T	T	T	T	T	T	T	A	A	T	A	T	T	H	T	T	T	T	T	T	T	T	H	T	A	T	T	H	H	T	T
JAX00543916	4	5558668	1	C	T	C	C	C	C	C	C	T	C	C	C	C	C	C	C	C	H	C	T	H	C	C	C	C	C	C	C	C	T	C	C	C	C	H	C	C	H	C	C	C	C	C	C	C	C
JAX00115566	4	5564700	0	T	C	T	T	T	T	T	C	C	T	T	T	T	T	T	T	T	H	T	C	H	T	C	C	T	C	T	T	H	C	T	T	T	T	H	T	T	C	T	C	T	T	H	H	T	T
JAX00115567	4	5565026	0	G	A	G	G	G	G	G	G	A	G	G	G	G	G	G	G	G	H	G	A	H	G	G	G	G	G	G	G	G	A	G	G	G	G	H	G	G	H	G	G	G	G	G	G	G	G
JAX00115568	4	5565119	0	A	G	A	A	A	A	A	G	G	A	A	A	A	A	A	A	A	H	A	G	H	A	G	G	A	H	A	A	H	G	A	A	A	A	H	A	A	G	A	G	A	A	H	H	A	A
JAX00543917	4	5565429	0	C	G	C	C	C	C	C	G	C	C	C	C	C	C	C	C	C	C	C	C	C	C	G	G	C	G	C	C	H	C	C	C	C	C	C	C	C	H	C	G	C	C	H	H	C	C
JAX00543922	4	5580478	0	T	C	T	T	T	T	T	C	T	T	T	T	T	T	T	T	T	T	T	T	T	T	C	C	T	C	T	T	H	T	T	T	T	T	T	T	T	H	T	C	T	T	H	H	T	T
JAX00543926	4	5614408	0	A	G	A	A	A	A	A	G	G	A	A	A	A	A	A	A	A	H	A	G	H	A	G	G	A	G	A	A	H	G	A	A	A	A	H	A	A	G	A	G	A	A	H	H	A	A
JAX00115570	4	5621590	0	G	A	G	G	G	G	G	G	A	G	G	G	G	G	G	G	G	H	G	A	H	G	G	G	G	G	G	G	G	A	G	G	G	G	H	G	G	H	G	G	G	G	G	G	G	G
JAX00115571	4	5621814	0	T	G	T	T	T	T	T	G	G	T	T	T	T	T	T	T	T	H	T	G	H	T	G	G	T	G	T	T	H	G	T	T	T	T	H	T	T	G	T	G	T	T	H	H	T	T
JAX00543927	4	5621849	1	G	A	G	G	G	G	G	G	A	G	G	G	G	G	G	G	G	H	G	A	H	G	G	G	G	G	G	G	G	A	G	G	G	G	H	G	G	H	G	G	G	G	G	G	G	G
JAX00543930	4	5630736	1	A	G	A	A	A	A	A	G	G	A	A	A	A	A	A	A	A	H	A	G	H	A	G	G	A	G	A	A	H	G	A	A	A	A	H	A	A	G	A	G	A	A	H	H	A	A
JAX00115572	4	5663004	0	C	G	C	C	C	C	C	G	G	C	C	C	C	C	C	C	C	C	C	H	C	C	G	G	C	H	C	C	C	H	C	C	C	C	C	C	C	G	C	G	C	C	H	H	C	C
JAX00115576	4	5698270	1	C	T	C	C	C	C	C	T	C	C	C	C	C	C	C	C	C	C	C	C	C	C	T	T	C	T	C	C	H	C	C	C	C	C	C	C	C	H	C	T	C	C	H	H	C	C
JAX00115577	4	5698601	1	C	G	C	C	C	C	C	G	C	C	C	C	C	C	C	C	C	C	C	C	C	C	G	G	C	G	C	C	H	C	C	C	C	C	C	C	C	H	C	G	C	C	H	H	C	C
JAX00543934	4	5701134	1	C	T	C	C	C	C	C	T	T	C	C	C	C	C	C	C	C	H	C	T	H	C	T	T	C	T	C	C	H	T	C	C	C	C	H	C	C	T	C	T	C	C	H	H	C	C
JAX00543936	4	5704070	0	A	T	A	A	A	A	A	T	A	A	A	A	A	A	A	A	A	A	A	A	A	A	T	T	A	T	A	A	H	A	A	A	A	A	A	A	A	H	A	T	A	A	H	H	A	A
JAX00222371	4	5704322	1	A	T	A	A	A	A	A	A	T	A	A	A	A	A	A	A	A	H	A	T	H	A	A	A	A	A	A	A	A	T	A	A	A	A	H	A	A	H	A	A	A	A	A	A	A	A
JAX00543937	4	5706364	1	A	G	A	A	A	A	A	G	A	A	A	A	A	A	A	A	A	A	A	A	A	A	G	G	A	G	A	A	H	A	A	A	A	A	A	A	A	H	A	G	A	A	H	H	A	A
JAX00222373	4	5709414	1	T	C	T	T	T	T	T	C	C	T	T	T	T	T	T	T	T	H	T	C	H	T	C	C	T	C	T	T	H	C	T	T	T	T	H	T	T	C	T	C	T	T	H	H	T	T
JAX00543938	4	5727738	0	G	C	G	G	G	G	G	G	C	G	G	G	G	G	G	G	G	H	G	C	H	G	G	G	G	G	G	G	G	C	G	G	G	G	H	G	G	H	G	G	G	G	G	G	G	G
JAX00543939	4	5732937	1	A	G	A	A	A	A	A	G	A	A	A	A	A	A	A	A	A	A	A	A	A	A	G	G	A	G	A	A	A	A	A	A	A	A	A	A	A	H	A	G	A	A	H	H	A	A
JAX00543940	4	5733244	0	G	A	G	G	G	G	G	G	A	G	G	G	G	G	G	G	G	H	G	A	H	G	G	G	G	G	G	G	G	A	G	G	G	G	H	G	G	H	G	G	G	G	G	G	G	G
JAX00115578	4	5739245	1	G	A	G	G	G	G	G	A	A	G	G	G	G	G	G	G	G	H	G	A	H	G	A	A	G	A	G	G	G	A	G	G	G	G	H	G	G	A	G	A	G	G	H	H	G	G
JAX00543941	4	5739491	1	G	A	G	G	G	G	G	A	G	G	G	G	G	G	G	G	G	G	G	G	G	G	A	A	G	A	G	G	G	G	G	G	G	G	G	G	G	H	G	A	G	G	H	H	G	G
JAX00543944	4	5757109	1	C	A	C	C	C	C	C	A	A	C	C	C	C	C	C	C	C	H	C	A	H	C	A	A	C	A	C	C	C	A	C	C	C	C	H	C	C	A	C	A	C	C	H	H	C	C
JAX00543945	4	5757249	1	G	T	G	G	G	G	G	T	T	G	G	G	G	G	G	G	G	H	G	T	H	G	T	T	G	T	G	G	G	T	G	G	G	G	H	G	G	T	G	T	G	G	H	H	G	G
JAX00543946	4	5757514	0	A	G	A	A	A	A	A	G	G	A	H	A	A	A	A	A	A	H	A	G	H	A	G	G	A	G	A	A	A	G	A	A	A	A	H	A	A	G	A	G	A	A	H	H	A	A
JAX00543948	4	5792758	1	G	C	G	G	G	G	G	C	C	G	G	G	G	G	G	G	G	H	G	C	H	G	C	C	G	C	G	G	G	C	G	G	G	G	H	G	G	C	G	C	G	G	H	H	G	G
JAX00115585	4	5818283	0	T	C	T	T	T	T	T	T	C	T	T	T	T	T	T	T	T	H	T	C	H	T	T	T	T	T	T	T	T	C	T	T	T	T	H	T	T	H	T	T	T	T	T	T	T	T
JAX00115586	4	5818908	1	A	G	A	A	A	A	A	A	G	A	A	A	A	A	A	A	A	H	A	G	H	A	A	A	A	A	A	A	A	G	A	A	A	A	H	A	A	H	A	A	A	A	A	A	A	A
JAX00115587	4	5869333	1	A	T	A	A	A	A	A	A	T	A	A	A	A	A	A	A	A	H	A	T	H	A	A	A	A	A	A	A	A	T	A	A	A	A	H	A	A	H	A	A	A	A	A	A	A	A
JAX00115588	4	5869451	0	T	C	T	T	T	T	T	C	T	T	T	T	T	T	T	T	T	T	T	T	T	T	C	C	T	C	T	T	T	T	T	T	T	T	T	T	T	H	T	C	T	T	H	H	T	T
JAX00115589	4	5869920	1	T	A	T	T	T	T	T	T	A	T	T	T	T	T	T	T	T	H	T	A	H	T	T	T	T	T	T	T	T	A	T	T	T	T	H	T	T	H	T	T	T	T	T	T	T	T
JAX00543951	4	5882572	0	G	C	G	G	G	G	G	G	C	G	G	G	G	G	G	G	G	H	G	C	H	G	G	G	G	G	G	G	G	C	G	G	G	G	H	G	G	H	G	G	G	G	G	G	G	G
JAX00115590	4	5884386	1	T	G	T	T	T	T	T	T	G	T	T	T	T	T	T	T	T	H	T	G	H	T	T	T	T	T	T	T	T	G	T	T	T	T	H	T	T	H	T	T	T	T	T	T	T	T
JAX00543953	4	5922414	0	T	A	T	T	T	T	T	T	A	T	T	T	T	T	T	T	T	H	T	A	H	T	T	T	T	T	T	T	T	A	T	T	T	T	H	T	T	H	T	T	T	T	T	T	T	T
JAX00543955	4	5923774	1	C	T	C	C	C	C	C	T	T	C	C	C	C	C	C	C	C	H	C	T	H	C	T	T	C	T	C	C	C	T	C	C	C	C	H	C	C	T	C	T	C	C	H	H	C	C
JAX00543958	4	5930218	0	G	A	G	G	G	G	G	A	G	G	G	G	G	G	G	G	G	G	G	G	G	G	A	A	G	A	G	G	G	G	G	G	G	G	G	G	G	H	G	A	G	G	H	H	G	G
JAX00115594	4	5959340	0	A	G	A	A	A	A	A	A	G	A	A	A	A	A	A	A	A	H	A	G	G	A	A	A	A	A	A	A	A	G	A	A	A	A	H	A	A	H	A	A	A	A	A	A	A	A
JAX00115595	4	5959368	0	C	T	C	C	C	C	C	C	T	C	C	C	C	C	C	C	C	T	C	T	H	C	C	C	C	C	C	C	C	T	C	C	C	C	T	C	C	T	C	H	C	C	C	C	C	C
JAX00543962	4	5964979	1	A	G	A	A	A	A	A	G	G	A	A	A	A	A	A	A	A	H	A	G	H	A	G	G	A	G	A	A	A	G	A	A	A	A	H	A	A	G	A	G	A	A	H	H	A	A
JAX00115597	4	5975049	0	A	G	A	A	A	A	A	A	G	A	A	A	A	A	A	A	A	H	A	G	H	A	A	A	A	A	A	A	A	G	A	A	A	A	H	A	A	H	A	A	A	A	A	A	A	A
JAX00543965	4	5997293	0	G	A	G	G	G	G	G	G	A	G	G	G	G	G	G	G	G	H	G	A	H	G	G	G	G	G	G	G	G	A	G	G	G	G	H	G	G	H	G	G	G	G	G	G	G	G
JAX00543966	4	5997422	1	C	T	C	C	C	C	C	T	C	C	C	C	C	C	C	C	C	C	C	C	C	C	T	T	C	T	C	C	C	C	C	C	C	C	C	C	C	H	C	T	C	C	H	H	C	C
JAX00222380	4	6004501	1	G	C	G	G	G	G	G	G	C	G	G	G	G	G	G	G	G	H	G	C	H	G	G	G	G	G	G	G	G	C	G	G	G	G	H	G	G	H	G	G	G	G	G	G	G	G
JAX00543969	4	6014303	0	G	A	G	G	A	A	G	G	G	G	H	G	A	G	A	G	G	G	G	G	G	A	G	G	G	G	G	G	G	G	G	G	G	G	G	G	G	G	G	G	A	A	G	G	A	G
JAX00115599	4	6021358	1	A	C	A	A	C	C	A	C	C	C	C	H	C	A	C	A	A	C	A	C	H	C	C	C	C	C	A	A	A	C	C	A	A	A	H	A	H	C	C	C	C	C	H	H	C	A
JAX00543971	4	6021800	1	C	T	T	C	C	C	C	C	C	C	C	H	C	T	C	C	C	C	C	C	C	C	C	C	C	C	T	C	C	C	C	C	T	T	C	C	C	C	C	C	C	C	C	C	C	C
JAX00543974	4	6022917	0	T	G	G	T	G	G	T	G	G	T	H	H	G	G	G	T	T	H	T	G	H	G	G	G	T	G	G	T	T	G	T	T	G	G	H	T	T	G	T	G	G	G	H	H	G	T
JAX00543983	4	6044218	0	A	G	A	A	A	A	A	A	G	G	H	H	A	A	A	A	A	G	A	G	H	A	A	A	G	A	A	A	A	G	G	A	A	A	H	A	H	H	G	A	A	A	A	A	A	A
JAX00543984	4	6045199	0	C	T	C	C	T	T	C	T	C	C	H	C	T	C	T	C	C	C	C	C	C	T	T	T	C	T	C	C	C	C	C	C	C	C	C	C	C	H	C	T	T	T	H	H	T	C
JAX00543985	4	6047373	0	A	G	A	A	A	A	A	A	G	A	A	A	A	A	A	A	A	H	A	G	H	A	A	A	A	A	A	A	A	G	A	A	A	A	H	A	A	H	A	A	A	A	A	A	A	A
JAX00543987	4	6061040	1	G	T	G	G	G	G	G	G	G	T	H	H	G	G	G	G	G	H	G	G	G	G	G	G	T	G	G	G	G	G	T	G	G	G	G	G	H	G	T	G	G	G	G	G	G	G
JAX00115602	4	6061614	0	G	T	T	G	T	T	G	T	T	T	T	T	T	T	T	G	G	T	G	T	H	T	T	T	T	T	T	G	G	T	T	G	T	T	H	G	H	T	T	T	T	T	H	H	T	G
JAX00115603	4	6061708	1	C	A	A	C	A	A	C	A	A	A	A	A	A	A	A	C	C	A	C	A	H	A	A	A	A	A	A	C	C	A	A	C	A	A	H	C	H	A	A	A	A	A	H	H	A	C
JAX00115604	4	6061836	1	G	T	T	G	T	T	G	T	T	T	T	T	T	T	T	G	G	T	G	T	H	T	T	T	T	T	T	G	G	T	T	G	T	T	H	G	H	T	T	T	T	T	H	H	T	G
JAX00543988	4	6062291	0	G	T	G	G	T	T	G	T	G	G	H	G	T	G	T	G	G	G	G	G	G	T	T	T	G	T	G	G	G	G	G	G	G	G	G	G	G	H	G	T	T	T	H	H	T	G
JAX00543989	4	6062511	1	A	T	A	A	A	A	A	A	T	A	A	A	A	A	A	A	A	H	A	T	H	A	A	A	A	A	A	A	A	T	A	A	A	A	H	A	A	H	A	A	A	A	A	A	A	A
JAX00543990	4	6062910	0	T	A	T	T	A	A	T	A	T	T	H	T	A	T	A	T	T	T	T	T	T	A	A	A	T	A	T	T	T	T	T	T	T	T	T	T	T	H	T	A	A	A	H	H	A	T
JAX00543991	4	6062944	0	G	A	G	G	G	G	G	G	A	G	G	G	G	G	G	G	G	H	G	A	G	G	G	G	G	G	G	G	G	A	G	G	G	G	H	G	G	H	G	G	G	G	G	G	G	G
JAX00543993	4	6063805	0	C	T	T	C	C	C	C	C	C	T	H	T	C	T	C	C	C	H	C	C	C	C	C	C	T	C	H	C	C	C	H	C	T	T	C	C	H	C	T	C	C	C	C	C	C	C
JAX00543994	4	6065682	1	G	T	G	G	T	T	G	T	T	G	H	G	T	G	T	G	G	H	G	T	H	T	T	T	G	T	G	G	G	T	G	G	G	G	H	G	G	T	G	T	T	T	H	H	T	G
JAX00543995	4	6067197	0	A	G	G	A	G	G	A	G	G	G	H	G	G	G	G	A	A	G	A	G	A	G	G	G	G	G	G	A	A	G	G	A	G	G	A	A	A	G	G	G	G	G	A	A	G	A
JAX00543996	4	6067266	0	T	A	A	T	T	T	T	T	T	A	H	A	T	A	T	T	T	H	T	T	T	T	T	T	A	T	A	T	T	T	A	T	A	A	T	T	H	T	A	T	T	T	T	T	T	T
JAX00544002	4	6102257	1	T	C	C	T	T	T	T	T	C	C	H	C	T	C	T	T	T	C	T	C	H	T	T	T	C	T	C	T	T	C	C	T	C	C	H	T	H	H	C	T	T	T	T	T	T	T
JAX00115606	4	6103033	1	C	T	T	C	C	C	C	C	T	T	H	T	C	T	C	C	C	T	C	T	H	C	C	C	T	C	T	C	C	T	T	C	T	T	H	C	H	H	T	C	C	C	C	C	C	C
JAX00115607	4	6103661	1	T	A	A	T	T	T	T	T	T	A	H	A	T	A	T	T	T	H	T	T	T	T	T	T	A	T	A	T	T	T	A	T	A	A	T	T	H	T	A	T	T	T	T	T	T	T
JAX00222382	4	6112998	0	A	C	A	A	A	A	A	A	C	A	A	A	A	A	A	A	A	H	A	C	H	A	A	A	A	A	A	A	A	C	A	A	A	A	H	A	A	H	A	A	A	A	A	A	A	A
JAX00544008	4	6127387	1	G	A	G	G	G	G	G	G	G	A	H	H	G	G	G	G	G	H	G	G	G	G	G	G	A	G	G	G	G	G	A	G	G	G	G	G	H	G	A	G	G	G	G	G	G	G
JAX00544009	4	6130974	0	A	G	G	A	A	A	A	A	A	A	A	H	A	G	A	A	A	A	A	A	A	A	A	A	A	A	G	A	A	A	A	A	G	G	A	A	A	A	A	A	A	A	A	A	A	A
JAX00544010	4	6131175	0	T	G	T	T	G	G	T	G	T	T	H	T	G	T	G	T	T	T	T	T	T	G	G	G	T	G	T	T	T	T	T	T	T	T	T	T	T	H	T	G	G	G	H	H	G	T
JAX00544012	4	6141330	0	C	T	C	C	C	C	C	C	T	C	C	C	C	C	C	C	C	H	C	T	H	C	C	C	C	C	C	C	C	T	C	C	C	C	H	C	C	H	C	C	C	C	C	C	C	C
JAX00544013	4	6143454	1	G	A	A	G	A	A	G	A	A	G	H	H	A	A	A	G	G	H	G	A	H	A	A	A	G	A	A	G	G	A	G	G	A	A	H	G	G	A	G	A	A	A	H	H	A	G
JAX00544014	4	6143861	1	T	C	T	T	C	C	T	C	C	T	H	T	C	T	C	T	T	H	T	C	H	C	C	C	T	C	T	T	T	C	T	T	T	T	H	T	T	C	T	C	C	C	H	H	C	T
JAX00544015	4	6144077	0	C	T	C	C	T	T	C	T	C	C	H	C	T	C	T	C	C	C	C	C	C	T	T	T	C	T	C	C	C	C	C	C	C	C	C	C	C	H	C	T	T	T	H	H	T	C
JAX00544018	4	6146005	0	A	G	G	A	G	G	A	G	G	G	G	G	G	G	G	A	A	G	A	G	H	G	G	G	G	G	G	A	A	G	G	A	G	G	H	A	H	G	G	G	G	G	H	H	G	A
JAX00115609	4	6148756	1	T	C	C	T	C	C	T	C	C	T	H	H	C	C	C	T	T	H	T	C	H	C	C	C	T	C	C	T	T	C	T	T	C	C	H	T	T	C	T	C	C	C	H	H	C	T
JAX00544019	4	6149349	1	G	A	A	G	A	A	G	A	G	G	H	H	A	A	A	G	G	G	G	G	G	A	A	A	G	A	A	G	G	G	G	G	A	A	G	G	G	H	G	A	A	A	H	H	A	G
JAX00544023	4	6150755	0	T	C	C	T	C	C	T	C	C	C	C	C	C	C	C	T	T	C	T	C	H	C	C	C	C	C	C	T	T	C	C	T	C	C	H	T	H	C	C	C	C	C	H	H	C	T
JAX00544025	4	6150993	0	G	A	A	G	G	G	G	G	G	G	G	H	G	A	G	G	G	G	G	G	G	G	G	G	G	G	A	G	G	G	G	G	A	A	G	G	G	G	G	G	G	G	G	G	G	G
JAX00544026	4	6151077	0	T	G	G	T	G	G	T	G	G	G	G	G	G	G	G	T	T	G	T	G	H	G	G	G	G	G	G	T	T	G	G	T	G	G	H	T	H	G	G	G	G	G	H	H	G	T
JAX00544028	4	6152422	0	A	G	G	A	G	G	A	G	G	G	G	G	G	G	G	A	A	G	A	G	H	G	G	G	G	G	G	A	A	G	G	A	G	G	H	A	H	G	G	G	G	G	H	H	G	A
JAX00222383	4	6155497	0	C	G	C	C	C	C	C	C	G	C	C	C	C	C	C	C	C	H	C	G	H	C	C	C	C	C	C	C	C	G	C	C	C	C	H	C	C	H	C	C	C	C	C	C	C	C
JAX00544029	4	6155922	1	G	T	T	G	T	T	G	T	T	T	T	T	T	T	T	G	G	T	G	T	H	T	T	T	T	T	T	G	G	T	T	G	T	T	H	G	H	T	T	T	T	T	H	H	T	G
JAX00544030	4	6156285	0	C	T	C	C	T	T	C	T	T	C	H	C	T	C	T	C	C	H	C	T	H	T	T	T	C	T	C	C	C	T	C	C	C	C	H	C	C	T	C	T	T	T	H	H	T	C
JAX00115610	4	6158085	1	G	C	G	G	C	C	G	C	C	G	H	G	C	G	C	G	G	H	G	C	H	C	C	C	G	C	G	G	G	C	G	G	G	G	H	G	G	C	G	C	C	C	H	H	C	G
JAX00544032	4	6162513	1	G	A	G	G	A	A	G	A	G	G	H	G	A	G	A	G	G	G	G	G	G	A	A	A	G	A	G	G	G	G	G	G	G	G	G	G	G	H	G	A	A	A	H	H	A	G
JAX00544034	4	6165891	1	T	C	C	T	T	T	T	T	C	T	T	H	T	C	T	T	T	H	T	C	H	T	T	T	T	T	C	T	T	C	T	T	C	C	H	T	T	H	T	T	T	T	T	T	T	T
JAX00544036	4	6170143	0	G	A	G	G	G	G	G	G	G	A	H	H	G	G	G	G	G	H	G	G	G	G	G	G	A	G	G	G	G	G	A	G	G	G	G	G	H	G	A	G	G	G	G	G	G	G
JAX00115611	4	6172583	1	G	T	T	G	T	T	G	T	G	G	H	H	T	T	T	G	G	G	G	G	G	T	T	T	G	T	T	G	G	G	G	G	T	T	G	G	G	H	G	T	T	T	H	H	T	G
JAX00115612	4	6173730	1	A	T	A	A	T	T	A	T	A	A	H	A	T	A	T	A	A	A	A	A	A	T	T	T	A	T	A	A	A	A	A	A	A	A	A	A	A	H	A	T	T	T	H	H	T	A
JAX00544037	4	6174417	0	G	A	A	G	A	A	G	A	A	A	A	A	A	A	A	G	G	A	G	A	H	A	A	A	A	A	A	G	G	A	A	G	A	A	H	G	H	A	A	A	A	A	H	H	A	G
JAX00115613	4	6185973	1	A	C	C	A	C	C	A	C	C	C	C	C	C	C	C	A	A	C	A	C	H	C	C	C	C	C	C	A	A	C	C	A	C	C	H	A	H	C	C	C	C	C	H	H	C	A
JAX00544038	4	6186351	1	T	C	C	T	C	C	T	C	C	C	C	C	C	C	C	T	T	C	T	C	H	C	C	C	C	C	C	T	T	C	C	T	C	C	H	T	H	C	C	C	C	C	H	H	C	T
JAX00544039	4	6189365	0	A	G	G	A	G	G	A	G	G	A	H	H	G	G	G	A	A	H	A	G	H	G	G	G	A	G	G	A	A	G	A	A	G	G	H	A	A	G	A	G	G	G	H	H	G	A
JAX00544040	4	6189519	0	A	T	T	A	T	T	A	T	A	A	H	H	T	T	T	A	A	A	A	A	A	T	T	T	A	T	T	A	A	A	A	A	T	T	A	A	A	H	A	T	T	T	H	H	T	A
JAX00544041	4	6189545	0	C	T	T	C	T	T	C	T	C	C	H	H	T	T	T	C	C	C	C	C	C	T	T	T	C	T	T	C	C	C	C	C	T	T	C	C	C	T	C	T	T	T	H	H	T	C
JAX00115614	4	6203924	1	T	C	C	T	C	C	T	C	T	T	H	H	C	C	C	T	T	T	T	T	T	C	C	C	T	C	C	T	T	T	T	T	C	C	T	T	T	H	T	C	C	C	H	H	C	T
JAX00544048	4	6205956	1	C	G	C	C	C	C	C	C	G	G	H	H	C	C	C	C	C	G	C	G	H	C	C	C	G	C	C	C	C	G	G	C	C	C	H	C	H	H	G	C	C	C	C	C	C	C
JAX00544050	4	6220344	1	C	T	C	C	C	C	C	C	C	T	H	H	C	C	C	C	C	H	C	C	C	C	C	C	T	C	C	C	C	C	T	C	C	C	C	C	H	C	T	C	C	C	C	C	C	C
JAX00544051	4	6221063	0	C	T	T	C	T	T	C	T	C	T	T	T	T	T	T	C	C	T	C	C	C	T	T	T	T	T	T	H	C	C	T	C	T	T	C	C	H	H	T	T	T	T	T	T	T	C
JAX00544052	4	6221106	0	C	T	T	C	T	T	C	T	C	T	T	T	T	T	T	C	C	H	C	C	C	T	T	T	T	T	T	C	C	C	T	C	T	T	C	C	H	H	T	T	T	T	H	H	T	C
JAX00544053	4	6221174	0	T	C	C	T	C	C	T	C	T	T	H	H	C	C	C	T	T	T	T	T	T	C	C	C	T	C	C	H	T	H	T	T	C	C	T	H	T	H	T	C	C	C	H	H	C	T
JAX00544054	4	6221278	1	G	T	T	G	T	T	G	T	G	T	T	T	T	T	T	G	G	H	G	G	G	T	T	T	T	T	T	G	G	G	T	G	T	T	G	G	H	H	T	T	T	T	H	H	T	G
JAX00115616	4	6231133	1	T	C	C	T	C	C	T	C	C	C	C	C	C	C	C	T	T	C	T	C	H	C	C	C	C	C	C	T	T	C	C	T	C	C	H	T	H	C	C	C	C	C	H	H	C	T
JAX00544057	4	6252323	1	C	T	C	C	C	C	C	C	T	T	H	H	C	C	C	C	C	T	C	T	H	C	C	C	T	C	C	C	C	T	T	C	C	C	H	C	H	H	T	C	C	C	C	C	C	C
JAX00115617	4	6261390	1	T	C	C	T	C	C	T	C	T	T	H	H	C	C	C	T	T	T	T	T	T	C	C	C	T	C	C	T	T	T	T	T	C	C	T	T	T	H	T	C	C	C	H	H	C	T
JAX00115618	4	6261508	1	G	A	A	G	A	A	G	A	G	G	H	H	A	A	A	G	G	G	G	G	G	A	A	A	G	A	A	G	G	G	G	G	A	A	G	G	G	H	G	A	A	A	H	H	A	G
JAX00544062	4	6271993	1	A	C	A	A	A	A	A	A	A	C	H	H	A	A	A	A	A	H	A	A	A	A	A	A	C	A	A	A	A	A	C	A	A	A	A	A	H	A	C	A	A	A	A	A	A	A
JAX00544063	4	6272057	1	G	A	G	G	G	G	G	G	G	A	H	H	G	G	G	G	G	H	G	G	G	G	G	G	A	G	G	G	G	G	A	G	G	G	G	G	H	G	A	G	G	G	G	G	G	G
JAX00544065	4	6274457	1	T	A	T	T	T	T	T	T	T	A	H	H	T	T	T	T	T	H	T	T	T	T	T	T	A	T	T	T	T	T	A	T	T	T	T	T	H	T	A	T	T	T	T	T	T	T
JAX00544066	4	6274700	0	A	C	C	A	C	C	A	C	C	C	C	C	C	C	C	A	A	C	A	C	H	C	C	C	C	C	C	A	A	C	C	A	C	C	H	A	H	C	C	C	C	C	H	H	C	A
JAX00544067	4	6275578	1	A	C	A	A	A	A	A	A	C	A	A	A	A	A	A	A	A	H	A	C	H	A	A	A	A	A	A	A	A	C	A	A	A	A	H	A	A	H	A	A	A	A	A	A	A	A
JAX00544069	4	6277644	1	T	C	C	T	C	C	T	C	T	T	H	H	C	C	C	T	T	T	T	T	T	C	C	C	T	C	C	T	T	T	T	T	C	C	T	T	T	H	T	C	C	C	H	H	C	T
JAX00115622	4	6300580	0	T	C	C	T	C	C	T	C	C	T	H	H	C	C	C	T	T	H	T	C	T	C	C	C	T	C	C	T	T	C	T	T	C	C	T	T	T	C	T	C	C	C	H	H	C	T
JAX00189358	4	6301848	0	G	A	A	G	A	A	A	A	A	A	A	A	A	A	A	H	G	A	A	A	A	A	A	A	A	A	A	H	A	A	A	A	A	A	A	A	H	A	A	A	A	A	H	A	A	G
JAX00544071	4	6305128	0	T	C	T	T	T	T	T	T	C	T	T	T	T	T	T	T	T	H	T	C	H	T	T	T	T	T	T	T	T	C	T	T	T	T	H	T	T	H	T	T	T	T	T	T	T	T
JAX00544076	4	6307937	0	G	A	A	G	G	G	G	G	G	G	G	H	G	A	G	G	G	G	G	G	G	G	G	G	G	G	A	G	G	H	G	G	A	A	G	G	G	G	G	G	G	G	G	G	G	G
JAX00544077	4	6312999	1	A	G	G	A	A	A	A	A	A	A	A	H	A	G	A	A	A	A	A	A	A	A	A	A	A	A	G	A	A	A	A	A	G	G	A	A	A	A	A	A	A	A	A	A	A	A
JAX00544080	4	6321554	1	C	T	C	C	T	T	C	C	C	C	H	C	T	C	T	C	C	C	C	C	C	T	C	C	C	C	C	C	C	C	C	C	C	C	C	C	C	C	C	C	T	T	C	C	T	C
JAX00544081	4	6323806	1	C	G	G	C	C	C	C	G	C	G	H	G	C	G	C	C	C	H	C	C	C	C	G	G	G	G	G	C	C	C	G	C	G	G	C	C	H	H	G	G	C	C	H	H	C	C
JAX00115623	4	6328625	1	A	C	C	A	A	A	A	C	A	C	H	C	A	C	A	A	A	H	A	A	A	A	C	C	C	C	C	A	A	A	C	A	C	C	A	A	H	H	C	C	A	A	H	H	A	A
JAX00544084	4	6336346	0	C	A	A	C	C	C	C	C	A	C	C	H	C	A	C	C	C	H	C	A	C	C	C	C	C	C	A	C	C	A	C	C	A	A	H	C	C	H	C	C	C	C	C	C	C	C
JAX00115624	4	6336540	0	G	C	C	G	G	G	G	G	C	G	G	H	G	C	G	G	G	H	G	C	H	G	G	G	G	G	C	G	G	C	G	G	C	C	H	G	G	H	G	G	G	G	G	G	G	G
JAX00544086	4	6336976	1	G	A	G	G	G	G	G	A	G	G	G	G	G	G	G	G	G	G	G	G	G	G	A	A	G	A	G	G	G	G	G	G	G	G	G	G	G	H	G	A	G	G	H	H	G	G
JAX00544088	4	6339573	1	T	C	C	T	C	C	T	C	C	C	C	C	C	C	C	T	T	C	T	C	H	C	C	C	C	C	C	T	T	C	C	T	C	C	H	T	H	C	C	C	C	C	H	H	C	T
JAX00544090	4	6339861	1	C	T	T	C	C	C	C	C	T	C	C	H	C	T	C	C	C	H	C	T	H	C	C	C	C	C	T	C	C	T	C	C	T	T	H	C	C	H	C	C	C	C	C	C	C	C
JAX00544091	4	6342256	1	C	T	T	C	C	C	C	T	T	C	C	H	C	T	C	C	C	H	C	T	H	C	T	T	C	T	T	C	C	T	C	C	T	T	H	C	C	T	C	T	C	C	H	H	C	C
JAX00115625	4	6343840	0	A	C	A	A	C	C	A	A	A	A	H	A	C	A	C	A	A	A	A	A	A	C	A	A	A	A	A	A	A	A	A	A	A	A	A	A	A	A	A	A	C	C	A	A	C	A
JAX00222388	4	6345112	0	T	C	T	T	T	T	T	T	C	T	T	T	T	T	T	T	T	H	T	C	H	T	T	T	T	T	T	T	T	C	T	T	T	T	H	T	T	H	T	T	T	T	T	T	T	T
JAX00222390	4	6345367	0	C	T	C	C	C	C	C	C	T	C	C	C	C	C	C	C	C	H	C	T	H	C	C	C	C	C	C	C	C	T	C	C	C	C	H	C	C	H	C	C	C	C	C	C	C	C
JAX00544092	4	6345718	1	T	C	C	T	T	T	T	C	C	C	H	C	T	C	T	T	T	C	T	C	H	T	C	C	C	C	C	T	T	C	C	T	C	C	H	T	H	C	C	C	T	T	H	H	T	T
JAX00544096	4	6355041	0	T	C	T	T	T	T	T	C	T	T	T	T	T	T	T	T	T	T	T	T	T	T	C	C	T	C	T	T	T	T	T	T	T	T	T	T	T	H	T	C	T	T	H	H	T	T
JAX00544099	4	6355470	0	A	G	G	A	A	A	A	G	A	G	H	G	A	G	A	A	A	H	A	A	A	A	G	G	G	G	G	A	A	A	G	A	G	G	A	A	H	H	G	G	A	A	H	H	A	A
JAX00544101	4	6361267	1	A	G	G	A	A	A	A	G	G	G	H	G	A	G	A	A	A	G	A	G	H	A	G	G	G	G	G	A	A	G	G	A	G	G	H	A	H	G	G	G	A	A	H	H	A	A
JAX00544105	4	6371443	1	G	C	C	G	G	G	G	G	G	G	G	H	G	C	G	G	G	G	G	G	G	G	G	G	G	G	C	G	G	G	G	G	C	C	G	G	G	G	G	G	G	G	G	G	G	G
JAX00544106	4	6372053	1	G	T	G	G	G	G	G	G	G	T	H	H	G	G	G	G	G	H	G	G	G	G	G	G	T	G	G	G	G	G	T	G	G	G	G	G	H	G	T	G	G	G	G	G	G	G
JAX00115626	4	6376470	1	C	T	C	C	C	C	C	C	T	C	C	C	C	C	C	C	C	H	C	T	H	C	C	C	C	C	C	C	C	T	C	C	C	C	H	C	C	H	C	C	C	C	C	C	C	C
JAX00115627	4	6376590	0	G	A	A	G	G	G	G	G	G	G	G	H	G	A	G	G	G	G	G	G	G	G	G	G	G	G	A	G	G	G	G	G	A	A	G	G	G	G	G	G	G	G	G	G	G	G
JAX00115629	4	6405009	1	C	T	C	C	C	C	C	C	T	C	C	C	C	C	C	C	C	H	C	T	H	C	C	C	C	C	C	C	C	T	C	C	C	C	H	C	C	H	C	C	C	C	C	C	C	C
JAX00115630	4	6417530	0	A	C	C	A	A	A	A	C	C	C	H	C	A	C	A	A	A	H	A	C	H	A	C	C	C	C	C	A	A	C	C	A	C	C	H	A	H	C	C	C	A	A	H	H	A	A
JAX00115633	4	6467519	1	T	A	T	T	T	T	T	T	A	T	T	T	T	T	T	T	T	H	T	A	H	T	T	T	T	T	T	T	T	A	T	T	T	T	H	T	T	H	T	T	T	T	T	T	T	T
JAX00544113	4	6475268	0	C	T	C	C	C	C	C	C	T	T	H	H	C	C	C	C	C	T	C	T	H	C	C	C	T	C	C	C	C	T	T	C	C	C	H	C	H	H	T	C	C	C	C	C	C	C
JAX00115635	4	6497772	1	C	T	T	C	C	C	C	T	T	T	H	T	C	T	C	C	C	T	C	T	H	C	T	T	T	T	T	C	C	T	T	C	T	T	H	C	H	T	T	T	C	C	H	H	C	C
JAX00544114	4	6498583	0	A	G	A	A	A	A	A	A	A	G	H	H	A	A	A	A	A	H	H	A	A	A	A	A	G	A	A	A	A	A	G	A	A	A	A	A	H	A	G	A	A	A	A	A	A	A
JAX00544115	4	6510756	0	G	T	G	G	G	G	G	G	G	T	H	H	G	G	G	G	G	H	G	G	G	G	G	G	T	G	G	G	G	G	T	G	G	G	G	G	H	G	T	G	G	G	G	G	G	G
JAX00115637	4	6511340	0	C	T	T	C	C	C	C	T	T	T	H	T	C	T	C	C	C	T	C	T	H	C	T	T	T	T	T	C	C	T	T	C	T	T	H	C	H	T	T	T	C	C	H	H	C	C
JAX00222391	4	6522181	1	C	G	C	C	C	C	C	C	G	C	C	C	C	C	C	C	C	H	C	G	H	C	C	C	C	C	C	C	C	G	C	C	C	C	H	C	C	H	C	C	C	C	C	C	C	C
JAX00222392	4	6522306	1	T	C	T	T	T	T	T	T	C	T	T	T	T	T	T	T	T	H	T	C	H	T	T	T	T	T	T	T	T	C	T	T	T	T	H	T	T	H	T	T	T	T	T	T	T	T
JAX00544116	4	6522508	0	C	T	T	C	C	C	C	C	C	C	C	H	C	T	C	C	C	C	C	C	C	C	C	C	C	C	T	C	C	C	C	C	T	T	C	C	C	C	C	C	C	C	C	C	C	C
JAX00544119	4	6530053	0	C	A	A	C	C	C	C	A	C	C	C	H	C	A	C	C	C	C	C	C	C	C	A	A	C	A	A	C	C	C	C	C	A	A	C	C	C	H	C	A	C	C	H	H	C	C
JAX00544120	4	6530204	1	A	T	A	A	A	A	A	A	T	T	H	H	A	A	A	A	A	T	A	T	H	A	A	A	T	A	A	A	A	T	T	A	A	A	H	A	H	H	T	A	A	A	A	A	A	A
JAX00544122	4	6537668	0	A	G	G	A	A	A	A	G	A	G	G	G	A	G	A	A	A	G	A	A	A	A	G	G	G	G	G	A	A	A	G	A	G	G	A	A	H	G	G	G	A	A	H	H	A	A
JAX00115638	4	6538910	1	T	G	G	T	T	T	T	G	G	G	H	G	T	G	T	T	T	G	T	G	H	T	G	G	G	G	G	T	T	G	G	T	G	G	H	T	H	G	G	G	T	T	H	H	T	T
JAX00544124	4	6539521	0	G	A	A	G	G	G	G	A	G	A	H	A	G	A	G	G	G	H	G	G	G	G	A	A	A	A	A	G	G	G	A	G	A	A	G	G	H	H	A	A	G	G	H	H	G	G
JAX00544126	4	6539853	0	C	T	T	C	C	C	C	T	C	T	H	T	C	T	C	C	C	H	C	C	C	C	T	T	T	T	T	C	C	C	T	C	T	T	C	C	H	C	T	T	C	C	H	H	C	C
JAX00115640	4	6547328	1	G	A	A	G	G	G	G	A	A	A	H	A	G	A	G	G	G	A	G	A	H	G	A	A	A	A	A	G	G	A	A	G	A	A	H	G	H	A	A	A	G	G	H	H	G	G
JAX00544134	4	6571315	0	A	C	C	A	A	A	A	C	A	C	H	C	A	C	A	A	A	H	A	A	A	A	C	C	C	C	C	A	A	A	C	A	C	C	A	A	H	H	C	C	A	A	H	H	A	A
JAX00115641	4	6587371	1	A	G	G	A	A	A	A	G	A	A	A	H	A	G	A	A	A	A	A	A	A	A	G	G	A	G	G	A	A	A	A	A	G	G	A	A	A	H	A	G	A	A	H	H	A	A
JAX00544136	4	6587383	0	C	T	C	C	C	C	C	C	C	T	H	H	C	C	C	C	C	H	C	C	C	C	C	C	T	C	C	C	C	C	T	C	C	C	C	C	H	C	T	C	C	C	C	C	C	C
JAX00115642	4	6587512	0	A	G	A	A	A	A	A	A	G	A	A	A	A	A	A	A	A	H	A	G	H	A	A	A	A	A	A	A	A	G	A	A	A	A	H	A	A	H	A	A	A	A	A	A	A	A
JAX00544141	4	6600384	0	A	G	A	A	A	A	A	A	G	A	A	A	A	A	A	A	A	H	A	G	A	A	A	A	A	A	A	A	A	G	A	A	A	A	H	A	A	H	A	A	A	A	A	A	A	A
JAX00544142	4	6608466	1	C	T	C	C	C	C	C	T	C	C	C	C	C	C	C	C	C	C	C	C	C	C	T	T	C	T	C	C	C	C	C	C	C	C	C	C	C	H	C	T	C	C	H	H	C	C
JAX00544143	4	6617069	0	C	T	T	C	C	C	C	T	C	T	H	T	C	T	C	C	C	H	C	C	C	C	T	T	T	T	T	C	C	C	T	C	T	T	C	C	H	H	T	T	C	C	H	H	C	C
JAX00544144	4	6619973	1	T	A	A	T	T	T	T	A	A	A	H	A	T	A	T	T	T	A	T	A	H	T	A	A	A	A	A	T	T	A	A	T	A	A	H	T	H	A	A	A	T	T	H	H	T	T
JAX00544145	4	6620170	0	A	C	A	A	A	A	A	A	A	C	H	H	A	A	A	A	A	H	A	A	A	A	A	A	C	A	A	A	A	A	C	A	A	A	A	A	H	A	C	A	A	A	A	A	A	A
JAX00544146	4	6625139	1	T	G	T	T	T	T	T	T	T	G	H	H	T	T	T	T	T	H	T	T	T	T	T	T	G	T	T	T	T	T	G	T	T	T	T	T	H	T	G	T	T	T	T	T	T	T
JAX00544147	4	6625634	1	T	C	C	T	T	T	T	C	C	C	H	C	T	C	T	T	T	C	T	C	H	T	C	C	C	C	C	T	T	C	C	T	C	C	H	T	H	C	C	C	T	T	H	H	T	T
JAX00115645	4	6625899	0	T	C	C	T	T	T	T	C	T	C	H	C	T	C	T	T	T	H	T	T	T	T	C	C	C	C	C	T	T	T	C	T	C	C	T	T	H	H	C	C	T	T	H	H	T	T
JAX00544148	4	6635811	0	C	T	C	C	C	C	C	C	T	T	H	H	C	C	C	C	C	T	C	T	H	C	C	C	T	C	C	C	C	T	T	C	C	C	H	C	H	H	T	C	C	C	C	C	C	C
JAX00115646	4	6638138	1	C	T	T	C	T	T	C	T	T	T	T	T	T	T	T	C	C	T	C	T	H	T	T	T	T	T	T	C	C	T	T	C	T	T	H	C	H	T	T	T	T	T	H	H	T	C
JAX00544149	4	6638580	0	C	G	G	C	C	C	C	G	C	G	H	G	C	G	C	C	C	G	C	C	C	C	G	G	G	G	G	C	C	C	G	C	G	G	C	C	H	G	G	G	C	C	H	H	C	C
JAX00544151	4	6644036	1	A	G	A	A	A	A	A	A	G	G	H	H	A	A	A	A	A	G	A	G	H	A	A	A	G	A	A	A	A	G	G	A	A	A	H	A	H	H	G	A	A	A	A	A	A	A
JAX00544152	4	6656448	0	C	A	C	C	C	C	C	C	A	C	C	C	C	C	C	C	C	H	C	A	H	C	C	C	C	C	C	C	C	A	C	C	C	C	H	C	C	H	C	C	C	C	C	C	C	C
JAX00544153	4	6656878	1	C	T	C	C	C	C	C	C	C	T	H	H	C	C	C	C	C	H	C	C	C	C	C	C	T	C	C	C	C	C	T	C	C	C	C	C	H	C	T	C	C	C	C	C	C	C
JAX00115648	4	6678653	1	A	G	A	A	G	G	A	A	G	G	G	H	G	A	G	A	A	G	A	G	H	G	A	A	G	A	A	A	A	G	G	A	A	A	H	A	H	H	G	A	G	G	A	A	G	A
JAX00115650	4	6693143	1	G	C	G	G	G	G	G	G	C	C	H	H	G	G	G	G	G	C	G	C	H	G	G	G	C	G	G	G	G	C	C	G	G	G	H	G	H	H	C	G	G	G	G	G	G	G
JAX00115651	4	6693346	1	G	A	G	G	G	G	G	G	A	A	H	H	G	G	G	G	G	A	G	A	H	G	G	G	A	G	G	G	G	A	A	G	G	G	H	G	H	H	A	G	G	G	G	G	G	G
JAX00544157	4	6694701	0	A	G	A	A	A	A	A	A	G	G	H	H	A	A	A	A	A	G	A	G	H	A	A	A	G	A	A	A	A	G	G	A	A	A	H	A	H	H	G	A	A	A	A	A	A	A
JAX00544158	4	6694751	1	C	T	C	C	C	C	C	T	C	C	C	C	C	C	C	C	C	C	C	C	C	C	T	T	C	T	C	C	C	C	C	C	C	C	C	C	C	H	C	T	C	C	H	H	C	C
JAX00544160	4	6698944	0	C	T	C	C	C	C	C	C	T	C	C	C	C	C	C	C	C	H	C	T	H	C	C	C	C	C	C	C	C	T	C	C	C	C	H	C	C	H	C	C	C	C	C	C	C	C
JAX00115653	4	6724698	0	A	G	A	A	A	A	A	G	G	G	H	H	A	A	A	A	A	G	A	G	H	A	G	G	G	G	A	A	A	G	G	A	A	A	H	A	H	G	G	G	A	A	H	H	A	A
JAX00544164	4	6725948	1	T	C	T	T	T	T	T	T	T	C	H	H	T	T	T	T	T	H	T	T	T	T	T	T	C	T	T	T	T	T	C	T	T	T	T	T	H	T	C	T	T	T	T	T	T	T
JAX00115654	4	6739442	1	G	C	C	G	G	G	G	C	C	C	H	C	G	C	G	G	G	C	G	C	H	G	C	C	C	C	C	G	G	C	C	G	C	C	H	G	H	C	C	C	G	G	H	H	G	G
JAX00115655	4	6741396	0	C	T	C	C	T	T	C	C	C	C	H	C	T	C	T	C	C	C	C	C	C	T	C	C	C	C	C	C	C	C	C	C	C	C	C	C	C	C	C	C	T	T	C	C	T	C
JAX00544165	4	6744615	1	T	C	T	T	T	T	T	T	C	C	H	H	T	T	T	T	T	C	T	C	H	T	T	T	C	T	T	T	T	C	C	T	T	T	H	T	H	H	C	T	T	T	T	T	T	T
JAX00544166	4	6747674	1	G	A	G	G	G	G	G	G	G	A	H	H	G	G	G	G	G	H	G	G	G	G	G	G	A	G	G	G	G	G	A	G	G	G	G	G	H	G	A	G	G	G	G	G	G	G
JAX00115656	4	6769797	0	T	C	C	T	C	C	T	C	C	C	C	C	C	C	C	T	T	C	T	C	H	C	C	C	C	C	C	T	T	C	C	T	C	C	H	T	H	C	C	C	C	C	H	H	C	T
JAX00544168	4	6781642	0	T	C	T	T	T	T	T	C	T	T	T	T	T	T	T	T	T	T	T	T	T	T	C	C	T	C	T	T	T	T	T	T	T	T	T	T	T	H	T	C	T	T	H	H	T	T
JAX00544169	4	6786853	1	G	A	G	G	G	G	G	G	G	A	H	H	G	G	G	G	G	H	G	G	G	G	G	G	A	G	G	G	G	G	A	G	G	G	G	G	H	G	A	G	G	G	G	G	G	G
JAX00544170	4	6787136	0	T	C	T	T	T	T	T	C	C	C	H	H	T	T	T	T	T	C	T	C	H	T	C	C	C	C	T	T	T	C	C	T	T	T	H	T	H	C	C	C	T	T	H	H	H	T
JAX00222397	4	6791902	0	A	G	A	A	A	A	A	G	G	A	A	A	A	A	A	A	A	H	A	G	H	A	G	G	A	G	A	A	A	G	A	A	A	A	H	A	A	G	A	G	A	A	H	H	A	A
JAX00544171	4	6791981	1	C	A	C	C	C	C	C	C	C	A	H	H	C	C	C	C	C	H	C	C	C	C	C	C	A	C	C	C	C	C	A	C	C	C	C	C	H	C	A	C	C	C	C	C	C	C
JAX00544172	4	6795473	1	T	C	T	T	T	T	T	C	T	T	T	T	T	T	T	T	T	T	T	T	T	T	C	C	T	C	T	T	T	T	T	T	T	T	T	T	T	H	T	C	T	T	H	H	T	T
JAX00115657	4	6797106	0	G	A	A	G	G	G	G	G	G	G	G	H	G	A	G	G	G	G	G	G	G	G	G	G	G	G	A	G	G	G	G	G	A	A	G	G	G	G	G	G	G	G	G	G	G	G
JAX00115658	4	6797458	0	C	A	C	C	A	A	C	C	C	C	H	C	A	C	A	C	C	C	C	C	C	A	C	C	C	C	C	C	C	C	C	C	C	C	C	C	C	C	C	C	A	A	C	C	A	C
JAX00544173	4	6801899	1	A	G	A	A	A	A	A	A	G	A	A	A	A	A	A	A	A	H	A	G	H	A	A	A	A	A	A	A	A	G	A	A	A	A	H	A	A	H	A	A	A	A	A	A	A	A
JAX00544175	4	6823901	0	T	C	T	T	T	T	T	T	T	C	H	H	T	T	T	T	T	H	T	T	T	T	T	T	C	T	T	T	T	T	C	T	T	T	T	T	T	T	C	T	T	T	T	T	T	T
JAX00115663	4	6852202	0	G	A	A	G	G	G	G	G	A	G	G	H	G	A	G	G	G	H	G	A	H	G	G	G	G	G	A	G	G	A	G	G	A	A	H	G	G	H	G	G	G	G	G	G	G	G
JAX00115664	4	6854248	0	T	G	G	T	T	T	T	T	T	T	T	H	T	H	T	T	T	T	T	T	T	T	T	T	T	T	G	T	T	T	T	T	G	G	T	T	T	T	T	H	T	T	T	T	T	T
JAX00544180	4	6882342	0	G	A	A	G	G	G	G	G	G	G	G	H	G	A	G	G	G	G	G	G	G	G	G	G	G	G	A	G	G	G	G	G	A	A	G	G	G	G	G	G	G	G	G	G	G	G
JAX00115665	4	6885192	0	C	T	C	C	T	T	C	C	C	T	T	H	T	C	T	C	C	H	C	C	C	T	C	C	T	C	C	C	C	C	T	C	C	C	C	C	H	C	T	C	T	T	C	C	T	C
JAX00544181	4	6893621	0	G	A	A	G	G	G	G	A	A	G	G	H	G	A	G	G	G	H	G	A	H	G	A	A	G	A	A	G	G	A	G	G	A	A	H	G	G	A	G	A	G	G	H	H	G	G
JAX00544182	4	6894414	1	C	T	C	C	C	C	C	T	C	C	C	C	C	C	C	C	C	C	C	C	C	C	T	T	C	T	C	C	C	C	C	C	C	C	C	C	C	H	C	T	C	C	H	H	C	C
JAX00115666	4	6901426	1	A	C	C	A	A	A	A	C	C	A	A	H	A	C	A	A	A	H	A	C	H	A	C	C	A	C	C	A	A	C	A	A	C	C	H	A	A	C	A	C	A	A	H	H	A	A
JAX00115667	4	6901750	0	T	C	T	T	C	C	T	T	T	T	H	T	C	T	C	T	T	T	T	T	T	C	T	T	T	T	T	T	T	T	T	T	T	T	T	T	T	T	T	T	C	C	T	T	C	T
JAX00544183	4	6902396	0	A	G	G	A	A	A	A	G	G	A	A	H	A	G	A	A	A	H	A	G	H	A	G	G	A	G	G	A	A	G	A	A	G	G	H	A	A	G	A	G	A	A	H	H	A	A
JAX00544185	4	6908084	0	G	A	A	G	G	G	G	A	A	G	G	H	G	A	G	G	G	H	G	A	H	G	A	A	G	A	A	G	G	A	G	G	A	A	H	G	G	A	G	A	G	G	H	H	G	G
JAX00222402	4	6919396	0	A	C	A	A	A	A	A	C	C	A	A	A	A	A	A	A	A	A	A	C	H	A	C	C	A	C	A	A	A	C	A	A	A	A	H	A	A	H	A	H	A	A	H	H	A	A
JAX00544187	4	6920734	1	G	T	T	G	G	G	G	G	G	G	G	H	G	T	G	G	G	G	G	G	G	G	G	G	G	G	T	G	G	G	G	G	T	T	G	G	G	G	G	G	G	G	G	G	G	G
JAX00115668	4	6939979	1	T	G	T	T	T	T	T	T	G	T	T	T	T	T	T	T	T	T	T	G	H	T	T	T	T	T	T	T	T	G	T	T	T	T	H	T	T	H	T	T	T	T	T	T	T	T
JAX00115669	4	6941348	0	A	T	A	A	A	A	A	T	T	A	A	A	A	A	A	A	A	A	A	T	A	A	T	T	A	T	A	A	A	T	A	A	A	A	H	A	A	T	A	T	A	A	T	T	A	A
JAX00544190	4	6964460	0	G	C	G	G	G	G	G	C	C	G	G	G	G	G	G	G	G	H	G	C	H	G	C	C	G	C	G	G	G	C	G	G	G	G	H	G	G	C	G	C	G	G	H	H	G	G
JAX00544191	4	6966367	1	C	A	C	C	C	C	C	C	C	A	H	H	C	C	C	C	C	H	C	C	C	C	C	C	A	C	C	C	C	C	A	C	C	C	C	C	H	C	A	C	C	C	C	C	C	A
JAX00115671	4	6969133	1	C	T	C	C	T	T	C	C	C	C	H	C	T	C	T	C	C	C	C	C	C	T	C	C	C	C	C	C	C	C	C	C	C	C	C	C	C	C	C	C	T	T	C	C	T	C
JAX00544192	4	6970716	0	G	T	G	G	G	G	G	G	G	T	T	T	G	G	G	G	G	H	G	G	G	G	G	G	T	G	G	G	G	G	T	G	G	G	G	G	H	G	T	G	G	G	G	G	G	T
JAX00544193	4	6971256	1	A	G	A	A	A	A	A	G	G	G	H	H	A	A	A	A	A	G	A	G	H	A	G	G	G	G	A	A	A	G	G	A	A	A	H	A	H	G	G	G	A	A	H	H	A	G
JAX00115673	4	6981966	1	G	A	G	G	G	G	G	A	A	G	G	G	G	G	G	G	G	H	G	A	H	G	A	A	G	A	G	G	G	A	G	G	G	G	H	G	G	A	G	A	G	G	H	H	G	G
JAX00115674	4	7019271	1	A	G	A	A	A	A	A	G	G	G	H	H	A	A	A	A	A	G	A	G	H	A	G	G	G	G	A	A	A	G	G	A	A	A	H	A	H	G	G	G	A	A	H	H	A	G
JAX00115675	4	7021198	0	A	G	A	A	A	A	A	G	G	G	H	H	A	A	A	A	A	G	A	G	H	A	G	G	G	G	A	A	A	G	G	A	A	A	H	A	H	G	G	G	A	A	H	H	A	G
JAX00115676	4	7021628	0	G	A	G	G	G	G	G	A	A	A	H	H	G	G	G	G	G	A	G	A	H	G	A	A	A	A	G	G	G	A	A	G	G	G	G	G	H	A	A	A	G	G	H	H	G	A
JAX00544206	4	7031707	1	T	C	T	T	T	T	T	T	T	C	H	H	T	T	T	T	T	H	T	T	T	T	T	T	C	T	T	T	T	T	C	T	T	T	T	T	H	T	C	T	T	T	T	T	T	C
JAX00544211	4	7053960	1	T	A	T	T	T	T	T	T	A	T	T	T	T	T	T	T	T	H	T	A	H	T	T	T	T	T	T	T	T	A	T	T	T	T	H	T	T	H	T	T	T	T	T	T	T	T
JAX00222406	4	7058034	0	A	C	A	A	A	A	A	C	C	C	H	H	A	A	A	A	A	C	A	C	H	A	C	C	C	C	A	A	A	C	C	A	A	A	H	A	H	C	C	C	A	A	H	H	A	C
JAX00544212	4	7062044	0	G	A	G	G	G	G	G	G	A	G	H	G	G	G	G	G	G	H	H	A	H	G	G	G	G	G	G	H	G	A	G	G	G	G	H	G	G	H	G	G	G	G	G	G	G	G
JAX00544213	4	7064691	1	C	G	C	C	C	C	C	C	G	C	C	C	C	C	C	C	C	H	C	G	H	C	C	C	C	C	C	C	C	G	C	C	C	C	H	C	C	H	C	C	C	C	C	C	C	C
JAX00544215	4	7065052	1	T	A	T	T	T	T	T	A	A	A	H	H	T	T	T	T	T	A	T	A	H	T	A	A	A	A	T	T	T	A	A	T	T	T	H	T	H	A	A	A	T	T	H	H	T	A
JAX00544216	4	7065073	1	C	T	C	C	C	C	C	T	T	T	H	H	C	C	C	C	C	T	C	T	H	C	T	T	T	T	C	C	C	T	T	C	C	C	H	C	H	T	T	T	C	C	H	H	C	T
JAX00544217	4	7066603	0	G	C	G	G	G	G	G	G	G	C	H	C	G	G	G	G	G	C	G	G	G	G	G	G	C	G	G	G	G	G	C	G	G	G	G	G	H	G	C	G	G	G	G	G	G	C
JAX00544218	4	7070063	0	A	G	A	A	A	A	A	G	G	G	H	H	A	A	A	A	A	G	A	G	H	A	G	G	G	G	A	A	A	G	G	A	A	A	H	A	H	G	G	G	A	A	H	H	A	G
JAX00544221	4	7074100	0	C	T	C	C	C	C	C	C	C	T	H	H	C	C	C	C	C	C	C	C	C	C	C	C	H	C	C	C	C	C	T	C	C	C	C	C	H	C	T	C	C	C	C	C	C	T
JAX00115677	4	7074182	0	G	A	G	G	A	A	G	G	G	G	H	G	A	G	A	G	G	G	G	G	G	A	G	G	G	G	G	G	G	G	G	G	G	G	G	G	G	G	G	G	A	A	G	G	A	G
JAX00222407	4	7074740	1	G	A	G	G	G	G	G	G	A	G	G	G	G	G	G	G	G	H	G	A	H	G	G	G	G	G	G	G	G	A	G	G	G	G	H	G	G	H	G	G	G	G	G	G	G	G
JAX00544222	4	7074757	1	T	A	T	T	T	T	T	A	A	T	T	T	T	T	T	T	T	H	T	A	H	T	A	A	T	A	T	T	T	A	T	T	T	T	H	T	T	A	T	A	T	T	H	H	T	T
JAX00544223	4	7075718	1	A	C	A	A	A	A	A	A	C	A	A	A	A	A	A	A	A	H	A	C	H	A	A	A	A	A	A	A	A	C	A	A	A	A	H	A	A	H	A	A	A	A	A	A	A	A
JAX00544224	4	7077743	0	C	G	C	C	C	C	C	C	C	G	G	G	C	C	C	C	C	G	C	C	C	C	C	C	G	C	C	C	C	C	G	C	C	C	C	C	G	C	G	C	C	C	C	C	C	G
JAX00544225	4	7078013	1	T	C	T	T	C	C	T	C	C	T	H	T	C	T	C	T	T	H	T	C	H	C	C	C	T	C	T	T	T	C	T	T	T	T	H	T	T	C	T	C	C	C	H	H	C	T
JAX00544227	4	7079917	0	T	C	T	T	C	C	T	C	C	T	H	T	C	T	C	T	T	H	T	C	H	C	C	C	T	C	T	T	T	C	T	T	T	T	H	T	T	C	T	C	C	C	H	H	C	T
JAX00544229	4	7087793	1	G	C	C	G	G	G	G	C	C	G	G	H	G	C	G	G	G	H	G	C	H	G	C	C	G	C	C	G	G	C	G	G	C	C	H	G	G	C	G	C	G	G	H	H	G	G
JAX00544233	4	7098530	0	G	A	A	G	G	G	G	G	G	G	G	G	G	A	G	G	G	G	G	G	G	G	G	G	G	G	A	G	G	G	G	G	A	A	G	G	G	G	G	G	G	G	G	G	G	G
JAX00544234	4	7100956	0	G	T	T	G	G	G	G	G	G	G	G	H	G	T	G	G	G	G	G	G	G	G	G	G	G	G	T	G	G	G	G	G	T	T	G	G	G	G	G	G	G	G	G	G	G	G
JAX00544236	4	7102889	0	G	T	T	G	G	G	G	T	T	G	G	H	G	T	G	G	G	H	G	T	H	G	T	T	G	T	T	G	G	T	G	G	T	T	H	G	G	T	G	T	G	G	H	H	G	G
JAX00544237	4	7102964	1	C	T	C	C	T	T	C	C	C	C	H	C	T	C	T	C	C	C	C	C	C	T	C	C	C	C	C	C	C	C	C	C	C	C	C	C	C	C	C	C	T	T	C	C	T	C
JAX00544238	4	7103005	1	T	C	C	T	T	T	T	C	C	T	T	H	T	C	T	T	T	H	T	C	H	T	C	C	T	C	C	T	T	C	T	T	C	C	H	T	T	C	T	C	T	T	H	H	T	T
JAX00544240	4	7103988	0	C	T	T	C	C	C	C	C	C	C	C	H	C	H	C	C	C	C	C	C	C	C	C	C	C	C	T	C	C	C	C	C	T	T	C	C	C	C	C	C	C	C	C	C	C	C
JAX00544241	4	7108088	0	A	C	C	A	A	A	A	C	C	A	A	H	A	C	A	A	A	H	A	C	H	A	C	C	A	C	C	A	A	C	A	A	C	C	H	A	A	C	A	C	A	A	H	H	A	A
JAX00544243	4	7112847	0	A	T	T	A	A	A	A	A	A	A	A	H	A	T	A	A	A	A	A	A	A	A	A	A	A	A	T	A	A	A	A	A	T	T	A	A	A	A	A	A	A	A	A	A	A	A
JAX00544244	4	7113164	1	A	G	G	A	A	A	A	G	G	A	A	H	A	G	A	A	A	H	A	G	H	A	G	G	A	G	G	A	A	G	A	A	G	G	H	A	A	G	A	G	A	A	H	H	A	A
JAX00115681	4	7114768	1	A	T	T	A	A	A	A	T	T	A	A	H	A	T	A	A	A	H	A	T	H	A	T	T	A	T	T	A	A	T	A	A	T	T	H	A	A	T	A	T	A	A	H	H	A	A
JAX00115682	4	7114873	1	A	G	G	A	A	A	A	G	G	A	A	H	A	G	A	A	A	H	A	G	H	A	G	G	A	G	G	A	A	G	A	A	G	G	H	A	A	G	A	G	A	A	H	H	A	A
JAX00544246	4	7115003	0	G	A	A	G	G	G	G	A	G	G	G	H	G	A	G	G	G	G	G	G	G	G	A	A	G	A	A	G	G	G	G	G	A	A	G	G	G	H	G	A	G	G	H	H	G	G
JAX00544247	4	7117414	1	C	A	A	C	C	C	C	A	C	C	C	H	C	A	C	C	C	C	C	C	C	C	A	A	C	A	A	C	C	C	C	C	A	A	C	C	C	H	C	A	C	C	H	H	C	C
JAX00544248	4	7117516	0	C	T	T	C	C	C	C	T	C	C	C	H	C	T	C	C	C	C	C	C	C	C	T	H	C	T	T	C	C	C	C	C	T	T	C	C	C	H	C	T	C	C	C	C	C	C
JAX00544250	4	7124124	0	T	C	T	T	T	T	T	C	C	T	T	T	T	T	T	T	T	H	T	C	H	T	C	C	T	C	T	T	T	C	T	T	T	T	H	T	T	C	T	C	T	T	H	H	T	T
JAX00115683	4	7124751	0	T	G	T	T	G	G	T	G	G	T	H	T	G	T	G	T	T	T	T	G	T	G	G	G	T	G	T	T	T	H	T	T	T	T	T	T	T	G	T	G	G	G	T	T	G	T
JAX00544251	4	7124875	1	G	A	G	G	G	G	G	A	A	G	G	G	G	G	G	G	G	H	G	A	H	G	A	A	G	A	G	G	G	A	G	G	G	G	H	G	G	A	G	A	G	G	H	H	G	G
JAX00544252	4	7125035	1	C	T	T	C	C	C	C	T	T	C	C	H	C	T	C	C	C	H	C	T	H	C	T	T	C	T	T	C	C	T	C	C	T	T	H	C	C	T	C	T	C	C	H	H	C	C
JAX00544253	4	7125061	1	C	A	A	C	C	C	C	C	A	C	C	H	C	A	C	C	C	H	C	A	H	C	C	C	C	C	A	C	C	A	C	C	A	A	H	C	C	H	C	C	C	C	C	C	C	C
JAX00115685	4	7133776	0	A	G	G	A	A	A	A	A	A	A	A	H	A	G	A	A	A	A	A	A	A	A	A	A	A	A	G	A	A	A	A	A	G	G	A	A	A	A	A	A	A	A	A	A	A	A
JAX00544256	4	7134109	1	C	T	T	C	C	C	C	C	C	C	C	H	C	T	C	C	C	C	C	C	C	C	C	C	C	C	T	C	C	C	C	C	T	T	C	C	C	C	C	C	C	C	C	C	C	C
JAX00544259	4	7137839	0	A	T	T	A	A	A	A	T	T	A	A	H	A	T	A	A	A	H	A	T	H	A	T	A	A	T	T	A	A	T	A	A	T	T	H	A	A	T	A	T	A	A	H	H	A	A
JAX00544260	4	7138643	1	A	G	A	A	A	A	A	G	G	A	A	A	A	A	A	A	A	H	A	G	H	A	G	A	A	G	A	A	A	G	A	A	A	A	H	A	A	G	A	G	A	A	H	H	A	A
JAX00544264	4	7141090	0	A	G	A	A	A	A	A	G	G	G	H	H	A	A	A	A	A	G	A	G	H	A	G	A	G	G	A	A	A	G	G	A	A	A	H	A	H	G	G	G	A	A	H	H	A	G
JAX00544269	4	7143668	1	A	T	T	A	A	A	A	A	A	A	A	H	A	T	A	A	A	A	A	A	A	A	A	A	A	A	T	A	A	A	A	A	T	T	A	A	A	A	A	A	A	A	A	A	A	A
JAX00544271	4	7148009	0	A	G	G	A	A	A	A	G	A	A	A	H	A	G	A	A	A	A	A	A	A	A	G	A	A	G	G	A	A	A	A	A	G	G	A	A	A	H	A	G	A	A	H	H	A	A
JAX00544272	4	7148071	1	G	A	A	G	G	G	G	G	G	G	G	H	G	A	G	G	G	G	G	G	G	G	G	G	G	G	A	G	G	G	G	G	A	A	G	G	G	G	G	G	G	G	G	G	G	G
JAX00544274	4	7148286	0	A	G	G	A	A	A	A	G	G	A	A	H	A	G	A	A	A	H	A	G	H	A	G	A	A	G	G	A	A	G	A	A	G	G	H	A	A	G	A	G	A	A	H	H	A	A
JAX00544275	4	7148384	0	G	A	G	G	G	G	G	A	G	G	G	G	G	G	G	G	G	G	G	G	G	G	A	G	G	A	G	G	G	G	G	G	G	G	G	G	G	H	G	A	G	G	H	H	G	G
JAX00544283	4	7159764	1	G	A	G	G	G	G	G	A	A	A	H	H	G	G	G	G	G	A	G	A	H	G	A	G	A	A	G	G	G	A	A	G	G	G	H	G	H	A	A	A	G	G	H	H	G	A
JAX00544284	4	7159883	1	T	C	T	T	T	T	T	C	T	C	H	H	T	T	T	T	T	H	T	T	T	T	C	T	C	C	T	T	T	T	C	T	T	T	T	T	H	H	C	C	T	T	H	H	T	C
JAX00544286	4	7160188	0	A	G	A	A	A	A	A	G	A	G	H	H	A	A	A	A	A	H	A	A	A	A	G	A	G	G	A	A	A	A	G	A	A	A	A	A	H	H	G	G	A	A	H	H	A	G
JAX00544287	4	7160688	0	C	A	C	C	C	C	C	C	C	A	H	H	C	C	C	C	C	H	C	C	C	C	C	C	A	C	C	C	C	C	A	C	C	C	C	C	H	C	A	C	C	C	C	C	C	A
JAX00544288	4	7163056	0	G	A	G	G	G	G	G	G	G	A	H	H	G	G	G	G	G	H	G	G	G	G	G	G	A	G	G	G	G	G	A	G	G	G	G	G	H	G	A	G	G	G	G	G	G	A
JAX00115686	4	7164368	1	C	G	G	C	C	C	C	G	G	G	H	G	C	G	C	C	C	G	C	G	H	C	G	C	G	G	G	C	C	G	G	C	G	G	H	C	H	G	G	G	C	C	H	H	C	G
JAX00544290	4	7166292	0	A	G	G	A	A	A	A	G	G	G	H	G	A	G	A	A	A	G	A	G	H	A	G	A	G	G	G	A	A	G	G	A	G	G	H	A	H	G	G	G	A	A	H	H	A	G
JAX00544291	4	7166526	1	T	C	T	T	T	T	T	T	T	C	H	H	T	T	T	T	T	H	T	T	T	T	T	T	C	T	T	T	T	T	C	T	T	T	T	T	H	T	C	T	T	T	T	T	T	C
JAX00544292	4	7166553	1	G	A	G	G	G	G	G	G	A	G	G	G	G	G	G	G	G	H	G	A	H	G	G	G	G	G	G	G	G	A	G	G	G	G	H	G	G	H	G	G	G	G	G	G	G	G
JAX00544294	4	7171589	0	G	T	T	G	G	G	G	G	G	G	G	H	G	T	G	G	G	G	G	G	G	G	G	G	G	G	T	G	G	G	G	G	T	T	G	G	G	G	G	G	G	G	G	G	G	G
JAX00115687	4	7171635	1	C	G	G	C	C	C	C	G	G	G	H	G	C	G	C	C	C	G	C	G	H	C	G	C	G	G	G	C	C	G	G	C	G	G	H	C	H	G	G	G	C	C	H	H	C	G
JAX00544295	4	7172864	0	C	T	C	C	C	C	C	T	T	C	C	C	C	C	C	C	C	H	C	T	H	C	T	C	C	T	C	C	C	T	C	C	C	C	H	C	C	T	C	T	C	C	H	H	C	C
JAX00115688	4	7178833	1	G	A	A	G	G	G	G	G	G	G	G	H	G	A	G	G	G	G	G	G	G	G	G	G	G	G	A	G	G	G	G	G	A	A	G	G	G	G	G	G	G	G	G	G	G	G
JAX00544296	4	7195107	1	A	G	G	A	A	A	A	G	G	A	A	H	A	G	A	A	A	H	A	G	H	A	G	A	A	G	G	A	A	G	A	A	G	G	H	A	A	G	A	G	A	A	H	H	A	A
JAX00544297	4	7197595	1	G	A	G	G	G	G	G	G	A	G	G	G	G	G	G	G	G	H	G	A	H	G	G	G	G	G	G	G	G	A	G	G	G	G	H	G	G	H	G	G	G	G	G	G	G	G
JAX00115689	4	7215738	0	A	C	C	A	A	A	A	C	C	A	A	H	A	C	A	A	A	H	A	C	H	A	C	A	A	C	C	A	A	C	A	A	C	C	H	A	A	C	A	C	A	A	H	H	A	A
JAX00544302	4	7241814	0	T	G	G	T	T	T	T	G	G	G	H	G	T	G	T	T	T	G	T	G	H	T	G	T	G	G	G	T	T	G	G	T	G	G	H	T	H	G	G	G	T	T	H	H	T	G
JAX00544303	4	7243684	0	C	T	T	C	C	C	C	C	C	T	C	T	C	T	C	C	C	H	C	C	C	C	C	C	T	C	T	C	C	C	T	C	T	T	C	C	H	C	T	C	C	C	C	C	C	T
JAX00115693	4	7269255	0	C	A	A	C	C	C	C	C	C	C	C	H	C	A	C	C	C	C	C	C	C	C	C	C	C	C	A	C	C	C	C	C	A	A	C	C	C	C	C	C	C	C	C	C	C	C
JAX00544307	4	7269700	1	G	T	G	G	G	G	G	T	G	G	G	G	G	G	G	G	G	G	G	G	G	G	T	G	G	T	G	G	G	G	G	G	G	G	G	G	G	H	G	T	G	G	H	H	G	G
JAX00115694	4	7271438	1	C	T	T	C	C	C	C	C	C	T	H	T	C	T	C	C	C	H	C	C	C	C	C	C	T	C	T	C	C	C	T	C	T	T	C	C	H	C	T	C	C	C	C	C	C	T
JAX00544309	4	7275593	1	T	C	T	T	T	T	T	C	T	T	T	T	T	T	T	T	T	T	T	T	T	T	C	T	T	C	T	T	T	T	T	T	T	T	T	T	T	H	T	C	T	T	H	H	T	T
JAX00544310	4	7275702	1	G	A	G	G	G	G	G	A	A	G	G	G	G	G	G	G	G	H	G	A	H	G	A	G	G	A	G	G	G	A	G	G	G	G	H	G	G	A	G	A	G	G	H	H	G	G
JAX00222412	4	7285664	0	G	C	G	G	G	G	G	G	C	G	G	G	G	G	G	G	G	H	G	C	H	G	G	G	G	G	G	G	G	C	G	G	G	G	H	G	G	H	G	G	G	G	G	G	G	G
JAX00544312	4	7287456	0	C	T	C	C	C	C	C	C	T	C	C	C	C	C	C	C	C	H	C	T	C	C	C	C	C	C	C	C	C	T	C	C	C	C	C	C	C	H	C	C	C	C	C	C	C	C
JAX00544313	4	7288763	0	G	A	A	G	G	G	G	G	G	A	H	A	G	A	G	G	G	H	G	G	G	G	G	G	A	G	A	G	G	G	A	G	A	A	G	G	H	G	A	G	G	G	G	G	G	A
JAX00544315	4	7290764	1	T	A	A	T	T	T	T	A	T	A	H	A	T	A	T	T	T	H	T	T	T	T	A	T	A	A	A	T	T	T	A	T	A	A	T	T	H	H	A	A	T	T	H	H	T	A
JAX00115696	4	7300657	0	T	C	C	T	T	T	T	C	T	C	H	C	T	C	T	T	T	H	T	T	T	T	C	T	C	C	C	T	T	T	C	T	C	C	T	T	H	C	C	C	T	T	H	H	T	C
JAX00544317	4	7317845	0	C	T	C	C	C	C	C	T	C	C	C	C	C	C	C	C	C	C	C	C	C	C	T	C	C	T	C	C	C	C	C	C	C	C	C	C	C	H	C	T	C	C	H	H	C	C
JAX00544318	4	7328403	0	G	T	G	G	G	G	G	T	G	G	G	G	G	G	G	G	G	G	G	G	G	G	T	G	G	T	G	G	G	G	G	G	G	G	G	G	G	H	G	T	G	G	H	H	G	G
JAX00115698	4	7343015	1	A	G	A	A	A	A	A	A	G	A	A	A	A	A	A	A	A	H	A	G	H	A	A	A	A	A	A	A	A	G	A	A	A	A	H	A	A	H	A	A	A	A	A	A	A	A
JAX00115699	4	7343534	1	G	A	A	G	G	G	G	G	G	A	H	A	G	A	G	G	G	H	G	G	G	G	G	G	A	G	A	G	G	G	A	G	A	A	G	G	H	G	A	G	G	G	G	G	G	A
JAX00115700	4	7352369	0	C	T	C	C	T	T	C	C	C	C	H	C	T	C	T	C	C	C	C	C	C	T	C	C	C	C	C	C	C	C	C	C	C	C	C	C	C	C	C	H	T	T	C	C	T	C
JAX00544320	4	7363454	0	C	T	C	C	C	C	C	C	T	C	C	C	C	C	C	C	C	H	C	T	H	C	C	C	C	C	C	C	C	T	C	C	C	C	C	C	C	H	C	C	C	C	C	C	C	C
JAX00115703	4	7379702	0	G	A	A	G	G	G	G	A	A	A	H	A	G	A	G	G	G	A	G	A	H	G	A	G	A	A	A	G	G	A	A	G	A	A	H	G	H	A	A	A	G	G	H	H	G	A
JAX00544322	4	7381813	1	T	C	C	T	T	T	T	T	T	T	T	H	T	C	T	T	T	T	T	T	T	T	T	T	T	T	C	T	T	T	T	T	C	C	T	T	T	T	T	T	T	T	T	T	T	T
JAX00544324	4	7382205	1	T	C	T	T	T	T	T	C	C	T	T	T	T	T	T	T	T	H	T	C	H	T	C	T	T	C	T	T	T	C	T	T	T	T	H	T	T	C	T	C	T	T	H	H	T	T
JAX00544325	4	7382339	1	T	A	A	T	T	T	T	T	T	T	T	H	T	A	T	T	T	T	T	T	T	T	T	T	T	T	A	T	T	T	T	T	A	A	T	T	T	T	T	T	T	T	T	T	T	T
JAX00222414	4	7384896	0	G	C	G	G	G	G	G	G	C	G	G	G	G	G	G	G	G	H	G	C	H	G	G	G	G	G	G	G	G	C	G	G	G	G	H	G	G	H	G	G	G	G	G	G	G	G
JAX00222415	4	7384935	0	C	T	C	C	C	C	C	C	T	C	C	C	C	C	C	C	C	H	C	T	H	C	C	C	C	C	C	C	C	T	C	C	C	C	H	C	C	H	C	C	C	C	C	C	C	C
JAX00544327	4	7387940	1	G	T	G	G	G	G	G	G	T	G	G	G	G	G	G	G	G	H	G	T	H	G	G	G	G	G	G	G	G	T	G	G	G	G	H	G	G	H	G	G	G	G	G	G	G	G
JAX00544328	4	7388213	0	T	C	T	T	T	T	T	T	T	C	H	H	T	T	T	T	T	H	T	T	T	T	T	T	C	T	T	T	T	T	C	T	T	T	T	T	H	T	C	T	T	T	T	T	T	C
JAX00544329	4	7393788	1	C	T	C	C	C	C	C	C	T	C	C	C	C	C	C	C	C	H	C	T	H	C	C	C	C	C	C	C	C	T	C	C	C	C	H	C	C	H	C	C	C	C	C	C	C	C
JAX00544330	4	7412988	0	G	C	G	G	G	G	G	C	G	G	G	G	G	G	G	G	G	G	G	G	G	G	C	G	G	C	G	G	G	G	G	G	G	G	G	G	G	H	G	C	G	G	H	H	G	G
JAX00222416	4	7414351	1	A	T	A	A	A	A	A	T	T	A	A	A	A	A	A	A	A	H	A	T	H	A	T	A	A	T	A	A	A	T	A	A	A	A	H	A	A	T	A	T	A	A	H	H	A	A
JAX00115704	4	7414397	1	G	T	T	G	G	G	G	T	T	T	H	T	G	T	G	G	G	T	G	T	H	G	T	G	T	T	T	G	G	T	T	G	T	T	H	G	H	T	T	T	G	G	H	H	G	T
JAX00544331	4	7414747	0	G	A	G	G	G	G	G	A	G	G	G	G	G	G	G	G	G	G	G	G	G	G	A	G	G	A	G	G	G	G	G	G	G	G	G	G	G	H	G	A	G	G	H	H	G	G
JAX00544332	4	7426952	0	C	T	T	C	C	C	C	C	C	T	H	T	C	T	C	C	C	C	C	C	C	C	C	C	T	C	T	C	C	C	T	C	T	T	C	C	H	C	T	C	C	C	C	C	C	T
JAX00115707	4	7459072	1	A	G	A	A	A	A	A	G	G	A	A	A	A	A	A	A	A	H	A	G	H	A	G	A	A	G	A	A	A	G	A	A	A	A	H	A	A	G	A	G	A	A	H	H	A	A
JAX00544333	4	7459978	0	G	T	G	G	G	G	G	G	G	T	H	H	G	G	G	G	G	G	G	G	G	G	G	G	T	G	G	G	G	G	T	G	G	G	G	G	T	G	T	G	G	G	G	G	G	T
JAX00222417	4	7460331	1	A	G	A	A	A	A	A	G	G	A	A	A	A	A	A	A	A	H	A	G	H	A	G	A	A	G	A	A	A	G	A	A	A	A	H	A	A	G	A	G	A	A	H	H	A	A
JAX00115709	4	7460822	1	T	A	A	T	T	T	T	T	T	A	H	A	T	A	T	T	T	T	T	T	T	T	T	T	A	T	A	T	T	T	A	T	A	A	T	T	H	T	A	T	T	T	T	T	T	A
JAX00544334	4	7463642	0	T	C	T	T	T	T	T	T	C	T	T	T	T	T	T	T	T	H	T	C	H	T	T	T	T	T	T	T	T	C	T	T	T	T	H	T	T	H	T	T	T	T	T	T	T	T
JAX00544335	4	7471502	0	T	A	T	T	T	T	T	A	A	T	T	T	T	T	T	T	T	H	T	A	H	T	A	T	T	H	T	T	T	A	T	T	T	T	H	T	T	H	T	A	T	T	H	H	T	T
JAX00115710	4	7486047	1	T	G	G	T	T	T	T	G	G	G	H	G	T	G	T	T	T	H	T	G	H	T	G	T	G	G	G	T	T	G	G	T	G	G	H	T	H	G	G	G	T	T	H	H	T	G
JAX00544339	4	7498079	1	G	C	G	G	G	G	G	G	C	G	G	G	G	G	G	G	G	H	G	C	H	G	G	G	G	G	G	G	G	C	G	G	G	G	H	G	G	H	G	G	G	G	G	G	G	G
JAX00115712	4	7516020	1	A	C	C	A	C	C	A	C	C	C	C	C	C	C	C	A	A	H	A	C	H	C	C	A	C	C	C	A	A	C	C	A	C	C	H	A	H	C	C	C	C	C	H	H	C	C
JAX00544345	4	7523133	0	T	G	T	T	T	T	T	G	T	T	T	T	T	T	T	T	T	T	T	T	T	T	G	T	T	G	T	T	T	T	T	T	T	T	T	T	T	H	T	G	T	T	H	H	T	T
JAX00115713	4	7526984	0	G	A	G	G	A	A	G	G	G	G	H	G	A	G	A	G	G	G	G	G	G	A	G	G	G	G	G	G	G	G	G	G	G	G	G	G	G	G	G	G	A	A	G	G	A	G
JAX00115714	4	7528602	1	C	A	C	C	A	A	C	C	C	C	H	C	A	C	A	C	C	C	C	C	C	A	C	C	C	C	C	C	C	C	C	C	C	C	C	C	C	C	C	C	A	A	C	C	A	C
JAX00544346	4	7534668	1	A	G	A	A	A	A	A	G	G	G	H	H	A	A	A	A	A	G	A	G	H	A	G	A	G	G	A	A	A	G	G	A	A	A	H	A	H	G	G	G	A	A	H	H	A	G
JAX00544348	4	7541906	0	A	G	A	A	A	A	A	G	A	A	A	A	A	A	A	A	A	A	A	A	A	A	G	A	A	G	A	A	A	A	A	A	A	A	A	A	A	H	A	G	A	A	H	H	A	A
JAX00115715	4	7542486	0	T	C	C	T	T	T	T	T	T	T	T	H	T	C	T	T	T	T	T	T	T	T	T	T	T	T	C	T	T	T	T	T	C	C	T	T	T	T	T	T	T	T	T	T	T	T
JAX00544349	4	7544686	0	G	C	G	G	G	G	G	C	C	C	H	H	G	G	G	G	G	C	G	C	H	G	C	G	C	C	G	G	G	C	C	G	G	G	H	G	H	C	C	C	G	G	H	H	G	C
JAX00544351	4	7570008	1	A	G	A	A	A	A	A	G	G	G	H	H	A	A	A	A	A	G	A	G	H	A	G	A	G	G	A	A	A	G	G	A	A	A	H	A	H	G	G	G	A	A	H	H	A	G
JAX00115717	4	7581505	0	C	T	C	C	C	C	C	C	T	C	C	C	C	C	C	C	C	H	C	T	H	C	C	C	C	C	C	C	C	T	C	C	C	C	C	C	C	C	C	C	C	C	C	C	C	C
JAX00544352	4	7583107	0	C	T	C	C	C	C	C	C	C	T	C	C	C	C	C	C	C	C	C	C	C	C	H	C	T	H	C	C	C	C	T	C	C	C	C	C	H	C	T	H	C	C	C	C	C	T
JAX00544353	4	7583199	1	G	T	T	G	G	G	G	G	G	G	G	H	G	T	G	G	G	G	G	G	G	G	G	G	G	G	T	G	G	G	G	G	T	T	G	G	G	G	G	G	G	G	G	G	G	G
JAX00222420	4	7596894	1	A	G	A	A	A	A	A	G	G	A	A	A	A	A	A	A	A	H	A	G	H	A	G	A	A	G	A	A	A	G	A	A	A	A	H	A	A	G	A	G	A	A	H	H	A	A
JAX00544354	4	7598552	0	G	A	G	G	G	G	G	G	A	G	G	G	G	G	G	G	G	H	G	A	H	G	G	G	G	G	G	G	G	A	G	G	G	G	H	G	G	H	G	G	G	G	G	G	G	G
JAX00115718	4	7598579	0	T	G	T	T	G	G	T	G	G	G	G	H	G	T	G	T	T	G	T	G	H	G	G	T	G	G	T	T	T	G	G	T	T	T	H	T	H	G	G	G	G	G	H	H	G	G
JAX00115719	4	7612335	0	A	G	A	A	A	A	A	G	G	A	A	A	A	A	A	A	A	H	A	G	H	A	G	A	A	G	A	A	A	G	A	A	A	A	G	A	A	G	A	G	A	A	H	G	A	A
JAX00544357	4	7644877	1	A	G	A	A	A	A	A	A	G	A	A	A	A	A	A	A	A	H	A	G	H	A	A	A	A	A	A	A	A	G	A	A	A	A	H	A	A	H	A	A	A	A	A	A	A	A
JAX00544358	4	7659522	1	T	C	T	T	T	T	T	T	C	T	T	T	T	T	T	T	T	H	T	C	H	T	T	T	T	T	T	T	T	C	T	T	T	T	H	T	T	H	T	T	T	T	T	T	T	T
JAX00115724	4	7669647	0	A	G	A	A	G	G	A	A	A	A	H	A	G	A	G	A	A	A	A	A	A	G	A	A	A	A	A	A	A	A	A	A	A	A	A	A	A	A	A	A	G	G	A	A	G	A
JAX00544359	4	7680328	0	C	T	C	C	C	C	C	T	C	C	C	C	C	C	C	C	C	C	C	C	C	C	T	C	C	T	C	C	C	C	C	C	C	C	C	C	C	H	C	T	C	C	H	H	C	C
JAX00115725	4	7680371	1	A	C	A	A	C	C	A	A	A	A	H	A	C	A	C	A	A	A	A	A	A	C	A	A	A	A	A	A	A	A	A	A	A	A	A	A	A	A	A	A	C	C	A	A	C	A
JAX00544361	4	7685501	1	T	C	T	T	T	T	T	T	T	C	H	H	T	T	T	T	T	H	T	T	T	T	T	T	C	T	T	T	T	T	C	T	T	T	T	T	H	T	C	T	T	T	T	T	T	C
JAX00115726	4	7699191	0	C	T	C	C	T	T	C	C	C	C	H	C	T	C	T	C	C	C	C	C	C	T	C	C	C	C	C	C	C	C	C	C	C	C	C	C	C	C	C	C	T	T	C	C	T	C
JAX00544363	4	7712004	1	C	A	C	C	C	C	C	A	C	C	C	C	C	C	C	C	C	C	C	C	C	C	A	C	C	A	C	C	C	C	C	C	C	C	C	C	C	H	C	A	C	C	H	H	C	C
JAX00115727	4	7715949	0	T	G	T	T	G	G	T	T	T	T	H	T	G	T	G	T	T	T	T	T	T	G	T	T	T	T	T	T	T	T	T	T	T	T	T	T	T	T	T	T	G	G	T	T	G	T
JAX00544365	4	7723444	1	C	G	C	C	G	G	C	G	G	C	H	C	G	C	G	C	C	H	C	G	H	G	G	C	C	G	C	C	C	G	C	C	C	C	H	C	C	G	C	G	G	G	H	H	G	C
JAX00544366	4	7724438	0	A	G	A	A	A	A	A	A	G	A	A	A	A	A	A	A	A	H	H	G	H	A	A	A	A	A	A	A	A	G	A	A	A	A	H	A	A	H	A	A	A	A	A	A	A	A
JAX00115728	4	7731391	0	C	T	C	C	T	T	C	C	C	T	T	H	T	C	T	C	C	H	C	C	C	T	C	C	T	C	C	C	C	C	T	C	C	C	C	C	H	C	T	C	T	T	C	C	T	T
JAX00544367	4	7731409	1	T	C	T	T	T	T	T	C	C	T	T	T	T	T	T	T	T	H	T	C	H	T	C	T	T	C	T	T	T	C	T	T	T	T	H	T	T	C	T	C	T	T	H	H	T	T
JAX00115729	4	7744978	0	G	A	G	G	A	A	G	A	G	A	A	H	A	G	A	G	G	A	G	H	G	A	A	G	A	A	G	G	G	H	A	G	G	G	G	G	H	A	A	A	A	A	H	H	A	A
JAX00115730	4	7745267	0	A	G	A	A	G	G	A	A	A	A	H	A	G	A	G	A	A	A	A	A	A	G	A	A	A	A	A	A	A	A	A	A	A	A	A	A	A	A	A	A	G	G	A	A	G	A
JAX00544370	4	7748168	1	T	C	T	T	C	C	T	C	C	C	C	H	C	T	C	T	T	C	T	C	H	C	C	T	C	C	T	T	T	C	C	T	T	T	H	T	H	C	C	C	C	C	H	H	C	C
JAX00115731	4	7778022	1	A	G	A	A	G	G	A	A	A	G	G	H	G	A	G	A	A	H	A	A	A	G	A	A	G	A	A	A	A	A	G	A	A	A	A	A	H	A	G	A	G	G	A	A	G	G
JAX00115732	4	7785087	1	G	T	G	G	T	T	G	G	G	T	T	H	T	G	T	G	G	H	G	G	G	T	G	G	T	G	G	G	G	G	T	G	G	G	G	G	H	G	T	G	T	T	G	G	T	T
JAX00544375	4	7785485	0	G	A	G	G	G	G	G	G	G	A	H	H	G	G	G	G	G	H	G	G	G	G	G	G	A	G	G	G	G	G	A	G	G	G	G	G	H	G	A	G	G	G	G	G	G	A
JAX00115733	4	7792905	0	T	C	T	T	C	C	T	T	C	C	C	H	C	T	C	T	T	C	T	C	H	C	T	T	C	T	T	T	T	C	C	T	T	T	H	T	H	H	C	T	C	C	T	T	C	C
JAX00544379	4	7794150	1	T	A	T	T	T	T	T	T	T	A	H	H	T	T	T	T	T	H	T	T	T	T	T	T	A	T	T	T	T	T	A	T	T	T	T	T	H	T	A	T	T	T	T	T	T	A
JAX00544380	4	7804790	1	C	T	C	C	C	C	C	T	C	C	C	C	C	C	C	C	C	C	C	C	C	C	T	C	C	T	C	C	C	C	C	C	C	C	C	C	C	H	C	T	C	C	H	H	C	C
JAX00115734	4	7805197	1	G	A	G	G	A	A	G	G	G	G	H	G	A	G	A	G	G	G	G	G	G	A	G	G	G	G	G	G	G	G	G	G	G	G	G	G	G	G	G	G	A	A	G	G	A	G
JAX00115735	4	7805244	1	A	G	A	A	G	G	A	G	G	G	G	H	G	A	G	A	A	G	A	G	H	G	G	A	G	G	A	A	A	G	G	A	A	A	H	A	H	G	G	G	G	G	H	H	G	G
JAX00544381	4	7819497	0	G	A	G	G	A	A	G	G	G	A	A	H	A	G	A	G	G	H	G	G	G	A	G	G	A	G	G	G	G	G	A	G	G	G	G	G	H	G	A	G	A	A	G	G	A	A
JAX00544382	4	7820668	0	T	C	T	T	T	T	T	C	C	T	T	T	T	T	T	T	T	C	T	C	C	T	C	T	T	C	T	T	T	C	T	T	T	T	C	T	T	C	T	C	T	T	C	H	T	T
JAX00544385	4	7822798	0	G	A	G	G	A	A	G	G	G	G	H	G	A	G	A	G	G	G	G	G	G	A	G	G	G	G	G	G	G	G	G	G	G	G	G	G	G	G	G	G	A	A	G	G	A	G
JAX00115736	4	7825076	1	C	T	C	C	T	T	C	C	C	C	H	C	T	C	T	C	C	C	C	C	C	T	C	C	C	C	C	C	C	C	C	C	C	C	C	C	C	C	C	C	T	T	C	C	T	C
JAX00544387	4	7828463	1	A	G	A	A	A	A	A	G	G	A	A	A	A	A	A	A	A	H	A	G	H	A	G	A	A	G	A	A	A	G	A	A	A	A	H	A	A	G	A	G	A	A	H	H	A	A
JAX00544388	4	7830212	0	C	T	C	C	C	C	C	T	T	C	C	C	C	C	C	C	C	H	C	T	H	C	T	C	C	T	C	C	C	T	C	C	C	C	H	C	C	T	C	T	C	C	H	H	C	C
JAX00544389	4	7845339	0	A	C	A	A	A	A	A	A	A	C	H	H	A	A	A	A	A	H	A	A	A	A	A	A	C	A	A	A	A	A	C	A	A	A	A	A	H	A	C	A	A	A	A	A	A	C
JAX00544390	4	7850263	0	G	A	G	G	G	G	G	G	A	G	G	G	G	G	G	G	G	H	G	A	H	G	G	G	G	G	G	G	G	A	G	G	G	G	H	G	G	H	G	G	G	G	G	G	G	G
JAX00544391	4	7850282	0	A	G	A	A	A	A	A	G	G	A	A	A	A	A	A	A	A	H	A	G	H	A	G	A	A	G	A	A	A	G	A	A	A	A	H	A	A	G	A	G	A	A	H	H	A	A
JAX00544392	4	7870702	1	C	T	C	C	C	C	C	C	C	T	H	H	C	C	C	C	C	H	C	C	C	C	C	C	T	C	C	C	C	C	T	C	C	C	C	C	H	C	T	C	C	C	C	C	C	T
JAX00544394	4	7875146	1	T	A	T	T	T	T	T	T	T	A	H	H	T	T	T	T	T	H	T	T	T	T	T	T	A	T	T	T	T	T	A	T	T	T	T	T	H	T	A	T	T	T	T	T	T	A
JAX00544396	4	7888924	1	A	G	A	A	A	A	A	A	G	G	H	H	A	A	A	A	A	G	A	G	H	A	A	A	G	A	A	A	A	G	G	A	A	A	H	A	H	H	G	A	A	A	A	A	A	G
JAX00544400	4	7904326	1	G	T	G	G	G	G	G	T	G	G	G	G	G	G	G	G	G	G	G	G	G	G	T	G	G	T	G	G	G	G	G	G	G	G	G	G	G	H	G	T	G	G	H	H	G	G
JAX00544401	4	7910448	0	G	A	G	G	G	G	G	G	G	A	H	H	G	G	G	G	G	H	G	G	G	G	G	G	A	G	G	G	G	G	A	G	G	G	G	G	H	G	A	G	G	G	G	G	G	A
JAX00115742	4	7910692	1	G	A	G	G	A	G	G	G	G	G	G	G	G	G	G	G	G	G	G	G	G	A	G	G	G	G	G	G	G	G	G	G	G	G	G	G	G	G	G	G	A	G	G	G	G	G
JAX00544403	4	7932361	1	C	T	C	C	C	C	C	T	C	C	C	C	C	C	C	C	C	C	C	C	C	C	T	C	C	T	C	C	C	C	C	C	C	C	C	C	C	H	C	T	C	C	H	H	C	C
JAX00115743	4	7938569	1	C	T	C	C	C	C	C	T	T	T	H	H	C	C	C	C	C	T	C	T	H	C	T	C	T	T	C	C	C	T	T	C	C	C	H	C	H	T	T	T	C	C	H	H	C	T
JAX00544408	4	7968777	1	G	T	G	G	G	G	G	G	T	G	G	G	G	G	G	G	G	H	G	T	H	G	G	G	G	G	G	G	G	T	G	G	G	G	H	G	G	H	G	G	G	G	G	G	G	G
JAX00544409	4	7978281	0	C	G	C	C	C	C	C	G	C	C	C	C	C	C	C	C	C	C	C	C	C	C	G	C	C	G	C	C	C	C	C	C	C	C	C	C	C	G	C	G	C	C	G	G	C	C
JAX00115747	4	7981303	0	T	C	T	T	T	T	T	C	C	C	H	H	T	T	T	T	T	C	T	C	H	T	C	T	C	C	T	T	T	C	C	T	T	T	H	T	H	C	C	C	T	T	H	H	T	C
JAX00115749	4	8004785	0	G	T	T	G	G	T	G	G	G	G	G	H	T	T	T	G	G	G	G	G	G	G	G	G	G	G	T	G	G	G	G	G	T	T	G	G	G	G	G	G	G	T	G	G	T	G
JAX00115750	4	8005961	0	G	T	T	G	G	T	G	G	G	G	T	H	T	T	T	G	G	G	H	G	G	G	G	G	G	G	T	G	G	G	G	G	T	T	G	G	G	G	G	G	G	T	G	G	T	G
JAX00544420	4	8023061	1	C	A	A	C	C	A	C	A	A	C	C	H	A	A	A	C	C	H	C	A	H	C	A	C	C	A	A	C	C	A	C	C	A	A	H	C	C	A	C	A	C	A	H	H	A	C
JAX00544426	4	8034691	1	A	G	G	A	A	G	A	G	G	G	H	G	G	G	G	A	A	G	A	G	H	A	G	A	G	G	G	A	A	G	G	A	G	G	H	A	H	G	G	G	A	G	H	H	G	G
JAX00544429	4	8056807	0	C	A	C	C	C	C	C	A	C	C	C	C	C	C	C	C	C	C	C	C	C	C	A	C	C	A	C	C	C	C	C	C	C	C	C	C	C	H	C	A	C	C	H	H	C	C
JAX00115752	4	8064803	1	G	A	G	G	A	G	G	A	G	G	G	G	G	G	G	G	G	G	G	G	G	A	A	G	G	A	G	G	G	G	G	G	G	G	G	G	G	H	G	A	G	G	H	H	G	G
JAX00544431	4	8064921	1	C	A	C	C	C	C	C	A	C	C	C	C	C	C	C	C	C	C	C	C	C	C	A	C	C	A	C	C	C	C	C	C	C	C	C	C	C	H	C	A	C	C	H	H	C	C
JAX00115754	4	8065884	0	G	A	G	G	A	G	G	A	A	G	G	G	G	G	G	G	G	H	G	A	H	A	A	G	G	A	G	G	G	A	G	G	G	G	H	G	G	A	G	A	G	G	H	H	G	G
JAX00544432	4	8069568	0	A	G	A	A	G	A	A	G	G	A	A	A	A	A	A	A	A	H	A	G	H	G	G	A	A	G	A	A	A	G	A	A	A	A	H	A	A	G	A	G	A	A	H	H	A	A
JAX00544433	4	8069669	0	G	C	G	G	C	G	G	G	G	G	G	G	G	G	G	G	G	G	G	G	G	C	G	G	G	G	G	G	G	G	G	G	G	G	G	G	G	G	G	G	G	G	G	G	G	G
JAX00544434	4	8069850	0	T	A	T	T	A	T	T	A	A	A	H	H	T	T	T	T	T	A	T	A	T	A	A	T	A	A	T	T	T	A	A	T	T	T	T	T	H	A	A	A	T	T	H	A	T	A
JAX00544435	4	8073389	0	A	T	A	A	T	A	A	T	T	A	A	A	A	A	A	A	A	H	A	T	H	T	T	A	A	T	A	A	A	T	A	A	A	A	H	A	A	T	A	T	A	A	H	H	A	A
JAX00544436	4	8073483	0	A	T	A	A	T	A	A	A	T	A	H	H	H	A	H	A	A	H	H	T	A	H	A	A	A	A	A	A	A	T	H	A	A	A	H	A	A	H	A	A	A	A	A	A	A	A
JAX00544437	4	8074362	0	T	C	T	T	C	T	T	C	C	T	T	T	T	T	T	T	T	T	T	C	T	C	C	T	T	C	T	T	T	C	T	T	T	T	T	T	T	C	T	C	T	T	C	H	T	T
JAX00544438	4	8075137	0	C	T	C	C	C	C	C	T	T	C	C	C	C	C	C	C	C	H	C	T	H	C	T	C	C	T	C	C	C	T	C	C	C	C	H	C	C	T	C	T	C	C	H	H	C	C
JAX00544439	4	8075385	1	G	A	G	G	A	G	G	G	G	G	G	G	G	G	G	G	G	G	G	G	G	A	G	G	G	G	G	G	G	G	G	G	G	G	G	G	G	G	G	G	G	G	G	G	G	G
JAX00544440	4	8077694	0	T	C	T	T	C	T	T	C	T	C	H	H	T	T	T	T	T	H	T	T	T	C	H	T	C	H	T	T	T	T	C	T	T	T	T	T	H	T	C	H	T	T	T	T	T	C
JAX00115755	4	8089635	1	C	T	C	C	T	C	C	C	C	C	C	C	C	C	C	C	C	C	C	C	C	T	C	C	C	C	C	C	C	C	C	C	C	C	C	C	C	C	C	C	C	C	C	C	C	C
JAX00544445	4	8089663	1	T	A	T	T	A	T	T	T	T	T	T	T	T	T	T	T	T	T	T	T	T	A	T	T	T	T	T	T	T	T	T	T	T	T	T	T	T	T	T	T	T	T	T	T	T	T
JAX00544446	4	8091511	0	C	T	C	C	T	C	C	C	C	C	C	C	C	C	C	C	C	C	C	C	C	T	C	C	C	C	C	C	C	C	C	C	C	C	C	C	C	C	C	C	C	C	C	C	C	C
JAX00115756	4	8102100	1	G	T	G	G	T	G	G	G	G	G	G	G	G	G	G	G	G	G	G	G	G	T	G	G	G	G	G	G	G	G	G	G	G	G	G	G	G	G	G	G	G	G	G	G	G	G
JAX00115757	4	8113728	1	A	G	G	A	A	G	A	A	A	G	H	G	G	G	G	A	A	H	A	A	A	A	A	A	G	A	G	A	A	A	G	A	G	G	A	A	H	A	G	A	A	G	A	A	G	G
JAX00222433	4	8130092	0	G	A	G	G	G	G	G	A	A	G	H	G	G	G	G	G	G	H	G	A	G	G	A	G	G	A	G	G	G	A	G	G	G	G	H	G	G	A	G	A	G	G	H	H	G	G
JAX00544452	4	8150019	0	C	T	C	C	C	C	C	T	T	C	C	C	C	C	C	C	C	H	C	T	H	C	T	C	C	T	C	C	C	T	C	C	C	C	H	C	C	T	C	T	C	C	C	H	C	C
JAX00544453	4	8169019	1	A	G	A	A	A	A	A	G	G	A	A	A	A	A	A	A	A	H	A	G	H	A	G	A	A	G	A	A	A	G	A	A	A	A	H	A	A	G	A	G	A	A	H	H	A	A
JAX00115761	4	8172234	1	T	G	T	T	G	T	T	G	G	G	H	H	T	T	T	T	T	G	T	G	H	G	G	T	G	G	T	T	T	G	G	T	T	T	H	T	H	G	G	G	T	T	H	H	T	G
JAX00115762	4	8178912	1	G	A	G	G	A	G	G	A	G	A	H	H	G	G	G	G	G	H	G	G	G	A	A	G	A	A	G	G	G	G	A	G	G	G	G	G	H	H	A	A	G	G	H	H	G	A
JAX00115763	4	8179937	1	G	A	G	G	A	G	G	G	G	A	H	H	G	G	G	G	G	H	G	G	G	A	G	G	A	G	G	G	G	G	A	G	G	G	G	G	H	G	A	G	G	G	G	G	G	A
JAX00222435	4	8202887	0	T	C	T	T	T	T	T	C	C	T	T	T	T	T	T	T	T	H	T	C	H	T	C	T	T	C	T	T	T	C	T	T	T	T	H	T	T	C	T	C	T	T	H	H	T	T
JAX00544455	4	8213640	0	C	T	C	C	C	C	C	T	C	C	C	C	C	C	C	C	C	C	C	C	C	C	T	C	C	T	C	C	C	C	C	C	C	C	C	C	C	H	C	T	C	C	H	H	C	C
JAX00544458	4	8223079	1	A	G	G	A	G	G	A	A	G	A	A	H	G	G	G	A	A	H	A	G	H	G	A	A	A	A	G	A	A	G	A	A	G	G	H	A	A	H	A	A	A	G	A	A	G	A
JAX00544459	4	8223742	0	G	A	A	G	A	A	G	A	A	G	G	G	A	A	A	G	G	G	G	A	G	A	A	G	G	A	A	G	G	A	G	G	A	A	G	G	G	A	G	A	G	A	G	G	A	G
JAX00544460	4	8224389	1	T	C	C	T	C	C	T	C	C	T	T	H	C	C	C	T	T	H	T	C	H	C	C	T	T	C	C	T	T	C	T	T	C	C	H	T	T	C	T	C	T	C	H	H	C	T
JAX00544463	4	8233444	1	A	C	C	A	C	C	A	C	C	A	A	H	C	C	C	A	A	H	A	C	H	C	C	A	A	C	C	A	A	C	A	A	C	C	H	A	A	C	A	C	A	C	H	H	C	A
JAX00544465	4	8233604	0	C	T	T	C	T	T	C	C	C	C	H	H	T	T	T	C	C	C	C	C	C	T	C	C	C	C	T	C	C	C	C	C	T	T	C	C	C	C	C	C	C	T	C	C	T	C
JAX00544467	4	8237108	0	T	C	T	T	T	T	T	C	T	T	T	T	T	T	T	T	T	T	T	T	T	T	C	T	T	C	T	T	T	T	T	T	T	T	T	T	T	H	T	C	T	T	H	H	T	T
JAX00115767	4	8258620	1	C	T	T	C	T	T	C	T	C	T	T	T	T	T	T	C	C	H	C	C	C	T	T	C	T	T	T	C	C	C	T	C	T	T	C	C	H	H	T	T	C	T	H	H	T	T
JAX00544469	4	8265302	1	C	T	T	C	T	T	C	T	T	T	T	T	T	T	T	C	C	T	C	T	H	T	T	C	T	T	T	C	C	T	T	C	T	T	H	C	H	T	T	T	C	T	H	H	T	T
JAX00544470	4	8268851	0	C	T	C	C	C	C	C	C	T	C	C	C	C	C	C	C	C	H	C	T	H	C	C	C	C	C	C	C	C	T	C	C	C	C	H	C	C	H	C	C	C	C	C	C	C	C
JAX00115769	4	8268996	1	G	A	A	G	A	A	G	A	A	A	A	A	A	A	A	G	G	A	G	A	H	A	A	G	A	A	A	G	G	A	A	G	A	A	H	G	H	A	A	A	G	A	H	H	A	A
JAX00544472	4	8270518	0	G	A	A	G	A	A	G	A	A	A	A	A	A	A	A	G	G	A	G	A	H	A	A	G	A	A	A	G	G	A	A	G	A	A	H	G	H	A	A	A	G	A	G	G	A	A
JAX00544473	4	8292261	0	C	T	T	C	T	T	C	C	C	T	T	T	T	T	H	C	C	H	C	C	C	T	C	C	T	C	T	C	C	C	T	C	T	T	C	C	H	C	T	C	C	T	C	C	T	T
JAX00544474	4	8295386	1	C	T	T	C	T	T	C	C	C	C	H	H	T	T	T	C	C	C	C	C	C	T	C	C	C	C	T	C	C	C	C	C	T	T	C	C	C	C	C	C	C	T	C	C	T	C
JAX00115770	4	8298887	0	C	A	A	C	A	A	C	A	A	C	H	H	A	A	A	H	C	H	C	A	H	A	A	C	C	A	A	C	C	A	C	C	A	A	H	C	C	A	C	A	C	A	H	H	A	C
JAX00544476	4	8299614	1	C	A	C	C	C	C	C	C	A	C	C	C	C	C	C	C	C	H	C	A	H	C	C	C	C	C	C	C	C	A	C	C	C	C	H	C	C	H	C	C	C	C	C	C	C	C
JAX00115771	4	8299906	1	T	C	C	T	C	C	T	C	C	T	H	H	C	C	C	T	T	H	T	C	H	C	C	T	T	C	C	T	T	C	T	T	C	C	H	T	T	C	T	C	T	C	H	H	C	T
JAX00544482	4	8349112	1	A	G	G	A	G	G	A	A	A	G	G	G	G	G	G	A	A	H	A	A	A	G	A	A	G	A	G	A	A	A	G	A	G	G	A	A	H	A	G	A	A	G	A	A	G	G
JAX00115773	4	8356105	1	G	T	G	G	T	G	G	T	T	T	H	H	G	G	G	G	G	T	G	T	H	T	T	G	T	T	G	G	G	T	T	G	G	G	H	G	H	T	T	T	G	G	H	H	G	T
JAX00115775	4	8357620	1	C	G	G	C	C	G	C	G	G	C	H	H	G	G	G	C	C	H	C	G	H	C	G	C	C	G	G	C	C	G	C	C	G	G	H	C	C	G	C	G	C	G	H	H	G	C
JAX00544483	4	8358067	1	A	G	A	A	A	A	A	A	G	A	A	A	A	A	A	A	A	H	A	G	H	A	A	A	A	A	A	A	A	G	A	A	A	A	H	A	A	H	A	A	A	A	A	A	A	A
JAX00544485	4	8358818	1	G	C	G	G	G	G	G	G	C	G	G	G	G	G	G	G	G	H	G	C	H	G	G	G	G	G	G	G	G	C	G	G	G	G	H	G	G	H	G	G	G	G	G	G	G	G
JAX00544488	4	8359579	0	A	G	A	A	G	A	A	G	G	G	H	H	A	A	A	A	A	G	H	G	H	G	G	A	G	G	A	A	A	G	G	A	A	A	H	A	H	G	G	G	A	A	G	H	A	G
JAX00544490	4	8406278	0	T	C	T	T	T	T	T	C	C	T	T	T	T	T	T	T	T	H	T	C	H	T	C	T	T	C	T	T	T	C	T	T	T	T	H	T	T	C	T	C	T	T	H	H	T	T
JAX00544500	4	8438191	0	G	C	C	G	G	C	G	C	C	G	H	H	C	C	C	G	G	H	G	C	G	G	C	G	G	C	C	G	G	C	G	G	C	C	H	G	G	C	G	C	G	C	H	H	C	G
JAX00544502	4	8445429	0	C	T	T	C	C	T	C	C	C	C	H	H	T	T	T	C	C	C	C	C	C	C	C	C	C	C	T	C	C	C	C	C	T	T	C	C	C	C	C	C	C	T	C	C	T	C
JAX00544503	4	8446958	0	A	G	G	A	A	G	A	G	G	A	H	H	G	G	G	A	A	H	A	G	H	A	G	A	A	G	G	A	A	G	A	A	G	G	H	A	A	G	A	G	A	G	H	H	G	A
JAX00544504	4	8449781	1	C	G	C	C	C	C	C	G	G	C	C	C	C	C	C	C	C	H	C	G	H	C	G	C	C	G	C	C	C	G	C	C	C	C	H	C	C	G	C	G	C	C	H	H	C	C
JAX00115783	4	8457737	0	A	G	G	A	A	G	A	G	G	A	H	H	G	G	G	A	A	H	A	G	H	A	G	A	A	G	G	A	A	G	A	A	G	G	H	A	A	G	A	G	A	G	A	A	G	A
JAX00115784	4	8465623	0	C	T	T	C	C	T	C	C	C	C	H	H	T	T	T	C	C	C	C	C	C	C	C	C	C	C	T	C	C	C	C	C	T	T	C	C	C	C	C	C	C	T	C	C	T	C
JAX00544505	4	8473252	0	G	C	G	G	G	G	G	G	C	G	G	G	G	G	G	G	G	H	G	C	H	G	G	G	G	G	G	G	G	H	G	G	G	G	H	G	G	H	G	G	G	G	G	G	G	G
JAX00544507	4	8480032	0	C	T	T	C	T	T	C	T	C	C	H	H	T	T	T	C	C	C	C	C	C	T	T	C	C	T	T	C	C	C	C	C	T	T	C	C	C	H	C	T	C	T	H	H	T	C
JAX00544508	4	8482899	0	G	A	A	G	G	A	G	G	G	G	H	H	A	A	A	G	G	G	H	G	G	G	G	G	G	G	A	G	G	G	G	G	A	A	G	G	G	G	G	G	G	A	G	G	A	G
JAX00544509	4	8486028	0	A	G	A	A	G	A	A	A	A	A	A	A	A	A	A	A	A	A	A	A	A	G	A	A	A	A	A	A	A	A	A	A	A	A	A	A	A	A	A	A	A	A	A	A	A	A
JAX00115785	4	8490547	1	C	T	C	C	T	C	C	C	C	C	C	C	C	C	C	C	C	C	C	C	C	T	C	C	C	C	C	C	C	C	C	C	C	C	C	C	C	C	C	C	C	C	C	C	C	C
JAX00544513	4	8490990	1	A	G	A	A	G	A	A	A	A	A	A	A	A	A	A	A	A	A	A	A	A	G	A	A	A	A	A	A	A	A	A	A	A	A	A	A	A	A	A	A	A	A	A	A	A	A
JAX00115786	4	8492071	1	C	T	C	C	T	C	C	C	C	C	C	C	C	C	C	C	C	C	C	C	C	T	C	C	C	C	C	C	C	C	C	C	C	C	C	C	C	C	C	C	C	C	C	C	C	C
JAX00115787	4	8496963	0	G	T	G	G	T	G	G	T	T	G	G	G	G	G	G	G	G	H	G	T	H	T	T	G	G	T	G	G	G	T	G	G	G	G	H	G	G	T	G	T	G	G	H	H	G	G
JAX00544517	4	8499025	1	G	A	A	G	A	A	G	A	A	G	H	H	A	A	A	G	G	H	G	A	H	A	A	G	G	A	A	G	G	A	G	G	A	A	H	G	G	A	G	A	G	A	H	H	A	G
JAX00544518	4	8499785	1	G	A	G	G	G	G	G	G	A	G	G	G	G	G	G	G	G	H	G	A	H	G	G	G	G	G	G	G	G	A	G	G	G	G	H	G	G	H	G	G	G	G	G	G	G	G
JAX00544519	4	8500285	0	G	A	G	G	G	G	G	G	G	A	H	H	G	G	G	G	G	H	H	G	G	G	G	G	A	G	G	G	G	G	A	G	G	G	G	G	H	G	A	G	G	G	G	G	G	A
JAX00544522	4	8504224	0	A	G	G	A	A	G	A	A	A	A	H	H	G	G	G	A	A	A	A	A	A	A	A	A	A	A	G	A	A	A	A	A	G	G	A	A	A	A	A	A	A	G	A	A	G	A
JAX00544524	4	8507701	1	G	A	G	G	A	G	G	A	A	G	G	G	G	G	G	G	G	H	G	A	H	A	A	G	G	A	G	G	G	A	G	G	G	G	H	G	G	A	G	A	G	G	H	H	G	G
JAX00544526	4	8509671	0	A	G	A	A	G	A	A	A	A	A	A	A	A	A	A	A	A	A	A	A	A	G	A	A	A	A	A	A	A	A	A	A	A	A	A	A	A	A	A	A	A	A	A	A	A	A
JAX00544528	4	8511059	0	A	C	A	A	C	A	A	A	A	A	A	A	A	A	A	A	A	A	A	A	A	C	A	A	A	A	A	A	A	A	A	A	A	A	A	A	A	A	A	A	A	A	A	A	A	A
JAX00544529	4	8511902	1	C	T	C	C	T	C	C	C	T	C	C	C	C	C	C	C	C	H	C	T	H	T	C	C	C	C	C	C	C	T	C	C	C	C	H	C	C	H	C	C	C	C	C	C	C	C
JAX00544531	4	8515348	0	G	A	G	G	A	G	G	G	G	G	G	G	G	G	G	G	G	G	G	G	G	A	G	G	G	G	G	G	G	G	G	G	G	G	G	G	G	G	G	G	G	G	G	G	G	G
JAX00544533	4	8521062	0	T	C	T	T	C	T	T	C	C	T	T	T	T	T	T	T	T	H	T	C	H	C	C	T	T	C	T	T	T	C	T	T	T	T	H	T	T	C	T	C	T	T	H	H	T	T
JAX00544534	4	8521807	1	C	A	A	C	A	A	C	C	C	C	H	H	A	A	A	C	C	C	C	C	C	A	C	C	C	C	A	C	C	C	C	C	A	A	C	C	C	C	C	C	C	A	C	C	A	C
JAX00544535	4	8524943	1	T	C	C	T	C	C	T	T	T	T	H	H	C	C	C	T	T	T	T	T	T	C	T	T	T	T	C	T	T	T	T	T	C	C	T	T	T	T	T	T	T	C	T	T	C	T
JAX00544536	4	8525166	1	A	G	A	A	A	A	A	G	G	A	A	A	A	A	A	A	A	H	A	G	H	A	G	A	A	G	A	A	A	G	A	A	A	A	H	A	A	G	A	G	A	A	H	H	A	A
JAX00544537	4	8525675	0	A	G	A	A	G	A	A	G	G	A	A	A	A	A	A	A	A	H	A	G	H	G	G	A	A	G	A	A	A	G	A	A	A	A	H	A	A	G	A	G	A	A	H	H	A	A
JAX00544538	4	8525702	1	A	G	A	A	A	A	A	G	A	A	A	A	A	A	A	A	A	A	A	A	A	A	G	A	A	G	A	A	A	A	A	A	A	A	A	A	A	H	A	G	A	A	H	H	A	A
JAX00544539	4	8533296	1	C	A	A	C	C	A	C	C	C	C	H	H	A	A	A	C	C	C	C	C	C	C	C	C	C	C	A	C	C	C	C	C	A	A	C	C	C	C	C	C	C	A	C	C	A	C
JAX00189363	4	8534503	1	T	G	G	T	G	G	T	G	G	G	G	G	G	G	G	T	T	G	H	G	H	G	G	T	G	G	G	T	T	G	G	T	G	G	H	T	H	G	G	G	T	G	H	H	G	G
JAX00115789	4	8536551	1	A	G	G	A	A	G	A	G	G	A	H	H	G	G	G	A	A	H	A	G	H	A	G	A	A	G	G	A	A	G	A	A	G	G	H	A	A	G	A	G	A	G	H	H	G	A
JAX00544540	4	8536856	0	A	C	C	A	A	C	A	C	C	A	H	H	C	C	C	A	A	H	A	C	C	A	C	A	A	C	C	A	A	C	A	A	C	C	C	A	A	C	A	C	A	C	H	H	C	A
JAX00544541	4	8537577	1	A	G	A	A	A	A	A	G	G	A	A	A	A	A	A	A	A	H	A	G	H	A	G	A	A	G	A	A	A	G	A	A	A	A	H	A	A	G	A	G	A	A	H	H	A	A
JAX00544542	4	8541192	1	G	A	G	G	A	G	G	G	G	G	G	G	G	G	G	G	G	G	G	G	G	A	G	G	G	G	G	G	G	G	G	G	G	G	G	G	G	G	G	G	G	G	G	G	G	G
JAX00115790	4	8544221	0	T	C	C	T	C	C	T	C	C	C	C	C	C	C	C	T	T	C	H	C	H	C	C	T	C	C	C	T	T	C	C	T	C	C	H	T	H	C	C	C	T	C	H	H	C	C
JAX00544547	4	8566808	1	A	G	A	A	A	A	A	G	G	A	A	A	A	A	A	A	A	H	A	G	H	A	G	A	A	G	A	A	A	G	A	A	A	A	H	A	A	G	A	G	A	A	H	H	A	A
JAX00115793	4	8596322	0	T	C	C	T	T	C	T	C	C	C	C	C	C	C	C	T	T	C	H	C	T	T	C	T	C	C	C	T	T	C	C	T	C	C	T	T	H	C	C	C	T	C	H	H	C	C
JAX00115795	4	8610724	0	T	C	C	T	T	C	T	C	C	C	C	C	C	C	C	T	T	C	C	C	H	T	C	T	C	C	C	T	T	C	C	T	C	C	H	T	H	C	C	C	T	C	H	H	C	C
JAX00544552	4	8638169	0	A	G	A	A	A	A	A	G	G	A	A	A	A	A	A	A	A	H	A	G	H	A	G	A	A	G	A	A	A	G	A	A	A	A	H	A	A	G	A	G	A	A	H	H	A	A
JAX00544554	4	8642780	0	G	C	G	G	G	G	G	G	G	C	H	H	G	G	G	G	G	H	H	G	G	G	G	G	C	G	G	G	G	G	C	G	G	G	G	G	H	G	C	G	G	G	G	G	G	C
JAX00544556	4	8646848	0	C	T	C	C	C	C	C	C	C	T	H	H	C	C	C	C	C	H	H	C	C	C	C	C	T	C	C	C	C	C	T	C	C	C	C	C	H	C	T	C	C	C	C	C	C	T
JAX00544558	4	8649766	1	T	G	T	T	T	T	T	G	G	T	T	T	T	T	T	T	T	H	T	G	H	T	G	T	T	G	T	T	T	G	T	T	T	T	H	T	T	G	T	G	T	T	H	H	T	T
JAX00544559	4	8653094	0	T	C	T	T	T	T	T	C	T	C	H	H	T	T	T	T	T	H	H	T	T	T	C	T	C	C	T	T	T	T	C	T	T	T	T	T	H	H	C	C	T	T	H	H	T	C
JAX00544560	4	8653187	1	C	T	C	C	C	C	C	T	C	C	C	C	C	C	C	C	C	C	C	C	C	C	T	C	C	T	C	C	C	H	C	C	C	C	C	C	C	H	C	T	C	C	H	H	C	C
JAX00544561	4	8653347	0	G	A	G	G	G	G	G	G	A	G	G	G	G	G	G	G	G	H	G	A	H	G	G	G	G	G	G	G	G	H	G	G	G	G	H	G	G	H	G	G	G	G	G	G	G	G
JAX00115797	4	8659004	0	G	C	G	G	G	G	G	C	G	G	G	G	G	G	G	G	G	G	G	G	G	G	C	G	G	C	G	G	G	H	G	G	G	G	G	G	G	H	G	C	G	G	H	H	G	G
JAX00115798	4	8659257	0	A	G	A	A	A	A	A	A	G	A	A	A	A	A	A	A	A	A	A	G	A	A	A	A	A	A	A	A	A	H	A	A	A	A	A	A	A	A	A	A	A	A	A	A	A	A
JAX00115799	4	8659283	1	G	T	G	G	G	G	G	T	G	T	H	H	G	G	G	G	G	H	H	G	G	G	T	G	T	T	G	G	G	H	T	G	G	G	G	G	H	H	T	T	G	G	H	H	G	T
JAX00115801	4	8691086	0	G	T	G	G	T	G	G	T	T	G	G	G	G	G	G	G	G	H	G	T	H	T	T	G	G	T	G	G	G	T	G	G	G	G	H	G	G	T	G	T	G	G	H	H	G	G
JAX00115802	4	8691145	0	C	T	T	C	C	T	C	C	C	T	T	T	T	T	T	C	C	H	C	C	C	C	C	C	T	C	T	C	C	C	T	C	T	T	C	C	H	C	T	C	C	T	C	C	T	T
JAX00544563	4	8723376	1	T	C	T	T	T	T	T	C	C	T	T	T	T	T	T	T	T	H	T	C	H	T	C	T	T	C	T	T	T	C	T	T	T	T	H	T	T	C	T	C	T	T	H	H	T	T
JAX00544566	4	8726754	0	G	A	G	G	G	G	G	A	A	G	G	G	G	G	G	G	G	H	G	A	H	G	A	G	G	A	G	G	G	A	G	G	G	G	H	G	G	A	G	A	G	G	H	H	G	G
JAX00115803	4	8726991	1	T	C	C	T	C	C	T	C	C	C	C	C	C	C	C	T	T	C	T	C	H	C	C	T	C	C	C	T	T	C	C	T	C	C	H	T	H	C	C	C	T	C	H	H	C	C
JAX00544567	4	8730349	0	C	A	C	C	C	C	C	C	A	C	C	C	C	C	C	C	C	H	C	A	H	C	C	C	C	C	C	C	C	A	C	C	C	C	H	C	C	H	C	C	C	C	C	C	C	C
JAX00544568	4	8739164	0	A	T	A	A	A	A	A	T	T	A	A	A	A	A	A	A	A	H	A	T	H	A	T	A	A	T	A	A	A	T	A	A	A	A	H	A	A	T	A	T	A	A	H	H	A	A
JAX00544570	4	8760681	1	T	C	T	T	T	T	T	C	T	T	T	T	T	T	T	T	T	T	T	T	T	T	C	T	T	C	T	T	T	T	T	T	T	T	T	T	T	H	T	C	T	T	H	H	T	T
JAX00544571	4	8763849	0	A	T	A	A	A	A	A	A	T	A	A	A	A	A	A	A	A	H	A	T	H	A	A	A	A	A	A	A	A	T	A	A	A	A	H	A	A	H	A	A	A	A	A	A	A	A
JAX00115806	4	8779984	1	A	G	A	A	A	A	A	A	G	A	A	A	A	A	A	A	A	H	A	G	H	A	A	A	A	A	A	A	A	G	A	A	A	A	H	A	A	H	A	A	A	A	A	A	A	A
JAX00115807	4	8780050	1	A	G	A	A	A	A	A	A	G	A	A	A	A	A	A	A	A	H	A	G	H	A	A	A	A	A	A	A	A	G	A	A	A	A	H	A	A	H	A	A	A	A	A	A	A	A
JAX00115808	4	8784034	1	G	A	A	G	G	A	G	G	G	G	H	H	A	A	A	G	G	G	G	G	G	G	G	G	G	G	A	G	G	G	G	G	A	A	G	G	G	G	G	G	G	A	G	G	A	G
JAX00544572	4	8792600	0	A	G	A	A	A	A	A	G	G	A	A	A	A	A	A	A	A	G	A	G	G	A	G	A	A	G	A	A	A	G	A	A	A	A	G	A	A	G	A	G	A	A	H	H	A	A
JAX00544573	4	8792638	1	A	G	A	A	A	A	A	G	G	A	A	A	A	A	A	A	A	H	A	G	H	A	G	A	A	G	A	A	A	G	A	A	A	A	H	A	A	G	A	G	A	A	H	H	A	A
JAX00544574	4	8802613	1	A	G	A	A	A	A	A	G	A	G	H	H	A	A	A	A	A	H	A	A	A	A	G	A	G	G	A	A	A	A	G	A	A	A	A	A	H	H	G	G	A	A	H	H	A	G
JAX00544575	4	8804571	1	C	A	C	C	C	C	C	C	A	A	H	H	C	C	C	C	C	A	C	A	H	C	C	C	A	C	C	C	C	A	A	C	C	C	H	C	H	H	A	C	C	C	C	C	C	A
JAX00544578	4	8815477	0	A	G	A	A	A	A	A	G	G	G	H	H	A	A	A	A	A	G	A	G	H	A	G	A	G	G	A	A	A	G	G	A	A	A	H	A	H	G	G	G	A	A	H	H	A	G
JAX00544579	4	8817427	1	A	C	A	A	A	A	A	C	A	A	A	A	A	A	A	A	A	A	A	A	A	A	C	A	A	C	A	A	A	A	A	A	A	A	A	A	A	H	A	C	A	A	H	H	A	A
JAX00115809	4	8818238	1	G	A	G	G	G	G	G	G	A	G	G	G	G	G	G	G	G	H	G	A	H	G	G	G	G	G	G	G	G	A	G	G	G	G	H	G	G	H	G	G	G	G	G	G	G	G
JAX00544580	4	8819103	0	C	A	C	C	C	C	C	C	C	A	H	H	C	C	C	C	C	H	C	C	C	C	C	C	A	C	C	C	C	C	A	C	C	C	C	C	H	C	A	C	C	C	C	C	C	A
JAX00115811	4	8825495	0	T	G	T	T	G	T	T	T	T	T	T	T	T	T	T	T	T	T	T	T	T	G	T	T	T	T	T	T	T	T	T	T	T	T	T	T	T	T	T	T	T	T	T	T	T	T
JAX00544582	4	8845655	1	C	G	G	C	G	G	C	G	C	C	H	H	G	G	G	C	C	C	C	C	C	G	G	C	C	G	G	C	C	C	C	C	G	G	C	C	C	H	C	G	C	G	H	H	G	C
JAX00544583	4	8845806	0	A	G	G	A	G	G	A	G	A	A	H	H	G	G	G	A	A	A	A	A	A	G	G	A	A	G	G	A	A	A	A	A	G	G	A	A	A	H	A	G	A	G	H	H	G	A
JAX00544586	4	8853519	0	C	T	C	C	C	C	C	T	T	C	C	C	C	C	C	C	C	H	C	T	H	C	T	C	C	T	C	C	C	T	C	C	C	C	H	C	C	T	C	T	C	C	H	H	C	C
JAX00544592	4	8863994	1	T	C	T	T	T	T	C	C	T	T	T	T	T	T	T	T	T	T	C	T	H	T	C	T	T	C	T	T	C	T	T	C	T	T	H	C	T	H	T	C	C	T	H	C	T	T
JAX00544593	4	8864035	1	T	G	T	T	T	T	G	G	T	T	T	T	T	T	T	T	T	T	G	T	H	T	G	T	T	G	T	T	G	T	T	G	T	T	H	G	T	H	T	G	G	T	H	G	T	T
JAX00544594	4	8864322	0	T	C	T	T	T	T	C	C	C	T	T	T	T	T	T	T	T	H	C	C	C	T	C	T	T	C	T	T	C	C	T	C	T	T	C	C	T	C	T	C	C	T	H	C	T	T
JAX00544595	4	8865536	1	C	T	C	C	C	C	C	C	C	T	H	H	C	C	C	C	C	H	C	C	C	C	C	C	T	C	C	C	C	C	T	C	C	C	C	C	H	C	T	C	C	C	C	C	C	T
JAX00115814	4	8865569	1	T	C	T	T	C	T	C	C	C	C	H	H	T	T	T	T	T	C	C	C	C	C	C	T	C	C	T	T	C	C	C	C	T	T	C	C	H	C	C	C	C	T	H	C	T	C
JAX00544596	4	8865936	1	T	C	T	T	T	T	C	C	C	T	T	T	T	T	T	T	T	H	C	C	C	T	C	T	T	C	T	T	C	C	T	C	T	T	C	C	T	C	T	C	C	T	H	C	T	T
JAX00544601	4	8882691	0	C	T	C	C	T	C	C	C	C	T	H	H	C	C	C	C	C	H	C	C	C	T	C	C	T	C	C	C	C	C	T	C	C	C	C	C	H	C	T	C	C	C	C	C	C	T
JAX00544602	4	8887587	1	A	G	A	A	G	A	A	G	G	G	H	H	A	A	A	A	A	G	A	G	H	G	G	A	G	G	A	A	A	G	G	A	A	A	H	A	H	G	G	G	A	A	H	H	A	G
JAX00544603	4	8891580	0	T	A	T	T	A	T	T	A	T	A	H	H	T	T	T	T	T	H	T	T	T	A	A	T	A	A	T	T	T	T	A	T	T	T	T	T	H	A	A	A	T	T	H	H	T	A
JAX00544604	4	8891607	0	G	T	G	G	T	G	G	T	G	T	H	H	G	G	G	G	G	H	G	G	G	T	T	G	T	T	G	G	G	G	T	G	G	G	G	G	H	H	T	T	G	G	H	H	G	T
JAX00115815	4	8894493	0	A	C	A	A	C	A	A	A	A	C	H	H	A	A	A	A	A	H	A	A	A	C	A	A	C	A	A	A	A	A	C	A	A	A	A	A	H	A	C	A	A	A	A	A	A	C
JAX00544606	4	8894575	0	G	A	G	G	A	G	G	G	A	A	H	H	G	G	G	G	G	A	G	A	H	A	G	G	A	G	G	G	G	A	A	G	G	G	H	G	H	H	A	G	G	G	G	G	G	A
JAX00544607	4	8894603	0	T	G	T	T	G	T	T	T	G	G	H	H	T	T	T	T	T	G	T	G	H	G	T	T	G	T	T	T	T	G	G	T	T	T	H	T	H	H	G	T	T	T	T	T	T	G
JAX00544608	4	8896783	0	T	G	T	T	T	T	T	T	G	T	H	T	T	T	T	T	T	H	T	G	H	T	T	T	T	T	T	T	T	G	T	T	T	T	H	T	T	H	T	T	T	T	T	T	T	T
JAX00544609	4	8910422	1	T	G	T	T	G	T	T	G	G	G	H	H	T	T	T	T	T	G	T	G	H	G	G	T	G	G	T	T	T	G	G	T	T	T	H	T	H	G	G	G	T	T	H	H	T	G
JAX00544611	4	8910883	1	A	G	A	A	G	A	A	A	A	G	H	H	A	A	A	A	A	H	A	A	A	G	A	A	G	A	A	A	A	A	G	A	A	A	A	A	H	A	G	A	A	A	A	A	A	G
JAX00544612	4	8913053	0	C	T	C	C	T	C	C	T	T	T	H	H	C	C	C	C	C	T	C	T	H	T	T	C	T	T	C	H	C	T	T	C	C	C	H	C	H	T	T	T	C	C	H	H	C	T
JAX00544614	4	8916346	0	A	G	A	A	G	A	A	G	G	A	A	A	A	A	A	A	A	H	A	G	H	G	G	A	A	G	A	A	A	G	A	A	A	A	H	A	A	G	A	G	A	A	H	H	A	A
JAX00544615	4	8919370	1	A	G	A	A	G	A	A	A	G	A	A	A	A	A	A	A	A	H	A	G	H	G	A	A	A	A	A	A	A	G	A	A	A	A	H	A	A	H	A	A	A	A	A	A	A	A
JAX00115817	4	8919600	1	T	C	T	T	C	T	T	T	C	T	T	T	T	T	T	T	T	H	T	C	H	C	T	T	T	T	T	T	T	C	T	T	T	T	H	T	T	H	T	T	T	T	T	T	T	T
JAX00544617	4	8925499	0	G	A	G	G	G	G	G	G	G	A	H	H	G	G	G	G	G	H	G	G	G	G	G	G	A	G	G	G	G	G	A	G	G	G	G	G	H	G	A	G	G	G	G	G	G	A
JAX00544618	4	8928771	1	T	G	T	T	T	T	T	G	G	T	T	T	T	T	T	T	T	H	T	G	H	T	G	T	T	G	T	T	T	G	T	T	T	T	H	T	T	G	T	G	T	T	H	H	T	T
JAX00115818	4	8930028	0	G	A	G	G	A	G	G	G	A	G	G	G	G	G	G	G	G	A	H	A	H	A	G	G	G	G	G	G	G	A	G	G	G	G	H	G	G	G	G	G	G	G	G	G	G	G
JAX00544620	4	8943989	1	T	C	T	T	T	T	T	T	C	T	T	T	T	T	T	T	T	H	T	C	H	T	T	T	T	T	T	T	T	C	T	T	T	T	H	T	T	H	T	T	T	T	T	T	T	T
JAX00115819	4	8944248	0	C	T	C	C	T	C	C	C	C	C	C	C	C	C	C	C	C	C	C	C	C	T	C	C	C	C	C	C	C	C	C	C	C	C	C	C	C	C	C	C	C	C	C	C	C	C
JAX00222446	4	8945853	1	C	G	C	C	C	C	C	C	G	C	C	C	C	C	C	C	C	H	C	G	H	C	C	C	C	C	C	C	C	G	C	C	C	C	H	C	C	H	C	C	C	C	C	C	C	C
JAX00544621	4	8946694	1	A	C	A	A	C	A	A	A	A	A	A	A	A	A	A	A	A	A	A	A	A	C	A	A	A	A	A	A	A	A	A	A	A	A	A	A	A	A	A	A	A	A	A	A	A	A
JAX00544622	4	8947227	1	T	C	T	T	T	T	C	T	T	T	T	T	T	T	T	T	T	T	C	T	H	T	T	T	T	T	T	T	C	T	T	C	T	T	H	C	T	T	T	T	C	T	T	H	T	T
JAX00115820	4	8954952	1	A	G	A	A	G	A	A	A	G	A	A	A	A	A	A	A	A	H	A	G	H	G	A	A	A	A	A	A	A	G	A	A	A	A	H	A	A	H	A	A	A	A	A	A	A	A
JAX00222448	4	8961390	1	A	G	A	A	A	A	A	A	G	A	A	A	A	A	A	A	A	H	A	G	H	A	A	A	A	A	A	A	A	G	A	A	A	A	H	A	A	H	A	A	A	A	A	A	A	A
JAX00544623	4	8968669	0	A	G	A	A	A	A	G	G	G	G	H	H	A	A	A	A	A	G	G	G	G	A	G	A	G	G	A	A	G	G	G	G	A	A	G	G	H	G	G	G	G	A	H	G	A	G
JAX00544624	4	8971586	0	A	G	A	A	A	A	G	G	G	G	H	H	A	A	A	A	A	G	G	G	G	A	G	A	G	G	A	A	G	G	G	G	A	A	G	G	H	G	G	G	G	A	H	G	A	G
JAX00544625	4	8973776	0	C	T	C	C	C	C	C	T	C	C	C	C	C	C	C	C	C	C	C	C	C	C	T	C	C	T	C	C	C	C	C	C	C	C	C	C	C	H	C	T	C	C	H	H	C	C
JAX00544626	4	8980033	0	G	T	G	G	G	G	G	T	G	G	G	G	G	G	G	G	G	G	G	G	G	G	T	G	G	H	G	G	G	G	G	G	G	G	G	G	G	G	G	T	G	G	H	H	G	G
JAX00115821	4	8980573	0	T	C	T	T	T	T	C	T	T	C	H	H	T	T	T	T	T	H	C	T	H	T	T	T	C	T	T	T	C	T	C	C	T	T	H	C	H	T	C	T	C	T	T	H	T	C
JAX00544627	4	8980796	0	C	T	C	C	C	C	C	C	T	C	C	C	C	C	C	C	C	H	C	T	H	C	C	C	C	C	C	C	C	T	C	C	C	C	H	C	C	H	C	C	C	C	C	C	C	C
JAX00544629	4	8982025	1	G	A	G	G	G	G	G	G	G	A	H	H	G	G	G	G	G	H	G	G	G	G	G	G	A	G	G	G	G	G	A	G	G	G	G	G	H	G	A	G	G	G	G	G	G	A
JAX00115822	4	8985838	0	T	C	T	T	T	T	C	C	C	C	H	H	T	T	T	T	T	C	C	C	C	T	C	T	C	C	T	T	C	C	C	C	T	T	C	C	H	C	C	C	C	T	H	C	T	C
JAX00115823	4	8986388	0	T	C	T	T	T	T	T	C	C	C	H	H	T	T	T	T	T	C	T	C	H	T	C	T	C	C	T	T	T	C	C	T	T	T	H	T	H	C	C	C	T	T	H	H	T	C
JAX00222449	4	9005938	1	A	G	A	A	A	A	A	G	G	A	A	A	A	A	A	A	A	H	A	G	H	A	G	A	A	G	A	A	A	G	A	A	A	A	H	A	A	G	A	G	A	A	H	H	A	A
JAX00115824	4	9006148	0	T	C	T	T	T	T	T	C	C	C	H	H	T	T	T	T	T	C	T	C	T	T	C	T	C	C	T	H	T	C	C	T	T	T	H	T	H	C	C	C	T	T	H	H	T	C
JAX00544631	4	9020867	1	C	T	C	C	C	C	T	T	C	T	H	H	C	C	C	C	C	H	T	C	H	C	T	C	T	T	C	C	T	C	T	T	C	C	H	T	H	H	T	T	T	C	H	T	C	T
JAX00115826	4	9021269	0	G	T	G	G	G	G	T	T	G	T	H	H	G	G	G	G	G	H	T	G	G	G	T	G	T	T	G	G	T	G	T	T	G	G	G	T	H	H	T	T	T	G	H	T	G	T
JAX00544632	4	9021514	1	A	G	A	A	A	A	G	G	G	G	H	H	A	A	A	A	A	G	G	G	G	A	G	A	G	G	A	A	G	G	G	G	A	A	G	G	H	G	G	G	G	A	H	G	A	G
JAX00544636	4	9031488	1	A	G	A	A	A	A	G	G	A	A	A	A	A	A	A	A	A	A	G	A	H	A	G	A	A	G	A	A	G	A	A	G	A	A	H	G	A	H	A	G	G	A	H	G	A	A
JAX00544637	4	9033693	1	T	C	T	T	T	T	C	C	C	T	T	T	T	T	T	T	T	H	C	C	C	T	C	T	T	C	T	T	C	C	T	C	T	T	C	C	T	C	T	C	C	T	H	C	T	T
JAX00544639	4	9048901	1	A	G	A	A	A	A	A	G	G	A	A	A	A	A	A	A	A	H	A	G	H	A	G	A	A	G	A	A	A	G	A	A	A	A	H	A	A	G	A	G	A	A	H	H	A	A
JAX00115827	4	9051848	1	G	A	G	G	A	G	G	G	G	G	G	G	G	G	G	G	G	G	G	G	G	A	G	G	G	G	G	G	G	G	G	G	G	G	G	G	G	G	G	G	G	G	G	G	G	G
JAX00544640	4	9057141	0	G	A	G	G	G	G	G	G	G	A	H	H	G	G	G	G	G	H	G	G	G	G	G	G	A	G	G	G	G	G	A	G	G	G	G	G	H	G	A	G	G	G	G	G	G	A
JAX00544651	4	9088378	1	C	G	C	C	C	C	C	C	G	C	C	C	C	C	C	C	C	H	C	G	H	C	C	C	C	C	C	C	C	G	C	C	C	C	H	C	C	H	C	C	C	C	C	C	C	C
JAX00544652	4	9089289	1	T	A	A	T	T	A	A	A	A	A	A	A	A	A	A	T	T	A	A	A	A	T	A	T	A	A	A	T	A	A	A	A	A	A	A	A	H	A	A	A	A	A	H	A	A	A
JAX00544653	4	9090758	1	A	G	A	A	A	A	A	A	G	A	A	A	A	A	A	A	A	H	A	G	H	A	A	A	A	A	A	A	A	G	A	A	A	A	H	A	A	H	A	A	A	A	A	A	A	A
JAX00115833	4	9138482	1	C	T	C	C	C	C	C	T	T	C	C	C	C	C	C	C	C	H	C	T	H	C	T	C	C	T	C	C	C	T	C	C	C	C	H	C	C	T	C	T	C	C	H	H	C	C
JAX00544655	4	9145670	1	G	C	G	G	G	G	C	G	G	C	H	H	G	G	G	G	G	H	C	G	H	G	G	G	C	G	G	G	C	G	C	C	G	G	H	C	H	G	C	G	C	G	G	H	G	C
JAX00544657	4	9151972	1	G	A	G	G	G	G	A	G	A	A	H	H	G	G	G	G	G	A	A	A	A	G	G	G	A	G	G	G	A	A	A	A	G	G	A	A	H	H	A	G	A	G	G	H	G	A
JAX00544658	4	9159319	0	T	C	T	T	T	T	C	C	C	C	H	H	T	T	T	T	T	C	C	C	C	T	C	T	C	C	T	T	C	C	C	C	T	T	C	C	H	C	C	C	C	T	H	C	T	C
JAX00544659	4	9161829	1	C	T	C	C	C	C	C	T	T	C	C	C	C	C	C	C	C	H	C	T	H	C	T	C	C	T	C	C	C	T	C	C	C	C	H	C	C	T	C	T	C	C	H	H	C	C
JAX00544660	4	9163177	1	A	G	A	A	A	A	G	A	G	G	H	H	A	A	A	A	A	G	G	G	G	A	A	A	G	A	A	A	G	G	G	G	A	A	G	G	H	H	G	A	G	A	A	H	A	G
JAX00544662	4	9168677	0	G	A	G	G	G	G	A	G	G	A	H	H	G	G	G	G	G	H	A	G	H	G	G	G	A	G	G	G	A	G	A	A	G	G	H	A	H	G	A	G	A	G	G	H	G	A
JAX00544664	4	9171477	1	G	A	G	G	G	G	A	G	A	A	H	H	G	G	G	G	G	A	A	A	A	G	G	G	A	G	G	G	A	A	A	A	G	G	A	A	H	H	A	G	A	G	G	H	G	A
JAX00544665	4	9176075	0	G	T	G	G	G	G	G	G	G	T	H	H	G	G	G	G	G	H	G	G	G	G	G	G	T	G	G	G	G	G	T	G	G	G	G	G	H	G	T	G	G	G	G	G	G	T
JAX00544675	4	9185595	0	C	G	C	C	C	C	C	C	G	C	C	C	C	C	C	C	C	H	C	G	G	C	C	C	C	C	C	C	C	G	C	C	C	C	G	C	C	G	C	C	C	C	C	C	C	C
JAX00544676	4	9185682	0	A	G	A	A	A	A	A	G	G	G	H	H	A	A	A	A	A	G	A	G	H	A	G	A	G	G	A	A	A	G	G	A	A	A	H	A	H	G	G	G	A	A	H	H	A	G
JAX00544677	4	9185833	1	A	G	A	A	G	A	G	A	A	A	A	A	A	A	A	A	A	A	G	A	H	G	A	A	A	A	A	A	G	A	A	G	A	A	H	G	A	A	A	A	G	A	A	H	A	A
JAX00544678	4	9186543	0	A	G	A	A	G	A	G	A	A	A	A	A	A	A	A	A	A	A	G	A	H	G	A	A	A	A	A	A	G	A	A	G	A	A	H	G	A	A	A	A	G	A	A	H	A	A
JAX00115837	4	9191567	0	C	G	C	C	G	C	G	G	G	G	H	H	C	C	C	C	C	G	G	G	G	G	G	C	G	G	C	C	G	G	G	G	C	C	G	G	H	G	G	G	G	C	H	G	C	G
JAX00115838	4	9192260	0	T	C	T	T	C	T	C	C	C	C	H	H	T	T	T	T	T	C	C	C	C	C	C	T	C	C	T	T	C	C	C	C	T	T	C	C	H	C	C	C	C	T	H	C	T	C
JAX00544683	4	9199931	0	T	G	T	T	T	T	T	G	G	T	T	T	T	T	T	T	T	H	T	G	H	T	G	T	T	G	T	T	T	G	T	T	T	T	H	T	T	G	T	G	T	T	H	H	T	T
JAX00544685	4	9201198	1	A	G	A	A	G	A	G	G	G	G	H	H	A	A	A	A	A	G	G	G	G	G	G	A	G	G	A	A	G	G	G	G	A	A	G	G	H	G	G	G	G	A	H	G	A	G
JAX00544688	4	9202332	0	T	C	T	T	T	T	T	T	C	C	H	H	T	T	T	T	T	C	T	C	H	T	T	T	C	T	T	T	T	C	C	T	T	T	H	T	H	H	C	T	T	T	T	T	T	C
JAX00544693	4	9207560	0	T	C	T	T	T	T	T	T	C	T	T	T	T	T	T	T	T	H	T	C	H	T	T	T	T	T	T	T	T	C	T	T	T	T	H	T	T	H	T	T	T	T	T	T	T	T
JAX00544694	4	9210715	1	G	A	A	G	G	A	G	G	A	G	H	H	A	A	A	G	G	H	G	A	H	G	G	G	G	G	A	G	G	A	G	G	A	A	H	G	G	H	G	G	G	A	G	G	A	G
JAX00544695	4	9212387	1	T	C	T	T	T	T	C	C	C	C	H	H	T	T	T	T	T	C	C	C	C	T	C	T	C	C	T	T	C	C	C	C	T	T	C	C	H	C	C	C	C	T	H	C	T	C
JAX00544696	4	9212623	1	C	T	C	C	C	C	C	T	T	C	C	C	C	C	C	C	C	H	C	T	H	C	T	C	C	T	C	C	C	T	C	C	C	C	H	C	C	T	C	T	C	C	H	H	C	C
JAX00544697	4	9212745	1	C	T	C	C	C	C	T	C	T	T	H	H	C	C	C	C	C	T	T	T	T	C	C	C	T	C	C	C	T	T	T	T	C	C	T	T	H	H	T	C	T	C	C	H	C	T
JAX00544698	4	9212757	0	A	T	A	A	A	A	T	A	T	T	H	H	A	A	A	A	A	T	T	T	T	A	A	A	T	A	A	A	T	T	T	T	A	A	T	T	H	H	T	A	T	A	A	H	A	T
JAX00544701	4	9224520	1	T	C	T	T	T	T	C	C	C	C	H	H	T	T	T	T	T	C	C	C	C	T	C	T	C	C	T	T	C	C	C	C	T	T	C	C	H	C	C	C	C	T	H	C	T	C
JAX00544702	4	9224550	0	G	A	G	G	G	G	G	G	A	G	G	G	G	G	G	G	G	H	G	A	H	G	G	G	G	G	G	G	G	A	G	G	G	G	H	G	G	H	G	G	G	G	G	G	G	G
JAX00544703	4	9225033	0	C	G	C	C	C	C	C	C	G	C	C	C	C	C	C	C	C	C	C	G	C	C	C	C	C	C	C	C	C	H	C	C	C	C	C	C	C	C	C	C	C	C	C	C	C	C
JAX00544706	4	9234491	0	C	G	C	C	C	C	G	C	G	C	C	C	C	C	C	C	C	C	G	G	G	C	C	C	C	C	C	C	G	G	C	G	C	C	G	G	C	H	C	C	G	C	C	H	C	C
JAX00115841	4	9234557	0	C	G	C	C	C	C	G	C	G	C	C	C	C	C	C	C	C	H	G	G	G	C	C	C	C	C	C	C	G	G	C	G	C	C	G	G	C	H	C	C	G	C	C	H	C	C
JAX00222457	4	9263094	1	G	A	G	G	G	G	G	A	A	G	G	G	G	G	G	G	G	H	G	A	H	G	A	G	G	A	G	G	G	A	G	G	G	G	H	G	G	A	G	A	G	G	H	H	G	G
JAX00544710	4	9273234	0	A	G	A	A	A	A	G	G	G	G	H	H	A	A	A	A	A	G	G	G	G	A	G	A	G	G	A	A	G	G	G	G	A	A	G	G	H	G	G	G	G	A	H	G	A	G
JAX00544711	4	9279128	1	G	T	G	G	G	G	G	T	T	G	G	G	G	G	G	G	G	H	G	T	H	G	T	G	G	T	G	G	G	T	G	G	G	G	H	G	G	T	G	T	G	G	H	H	G	G
JAX00544712	4	9279361	0	G	A	G	G	G	G	A	A	A	A	H	H	G	G	G	G	G	A	A	A	A	G	A	G	A	A	G	G	A	A	A	A	G	G	A	A	H	A	A	A	A	G	H	A	G	A
JAX00544713	4	9281538	0	C	T	C	C	C	C	C	T	C	C	C	C	C	C	C	C	C	C	C	C	C	C	T	C	C	T	C	C	C	C	C	C	C	C	C	C	C	H	C	T	C	C	H	H	C	C
JAX00544714	4	9283943	1	A	G	A	A	A	A	A	G	G	A	A	A	A	A	A	A	A	H	A	G	H	A	G	A	A	G	A	A	A	G	A	A	A	A	H	A	A	G	A	G	A	A	H	H	A	A
JAX00544718	4	9290435	0	C	T	C	C	C	C	T	C	C	T	H	H	C	C	C	C	C	H	T	C	H	C	H	C	T	C	C	C	T	C	T	T	C	C	H	T	H	C	T	H	T	C	C	T	C	T
JAX00544720	4	9297910	0	G	T	G	G	G	G	T	T	T	T	H	H	G	G	G	G	G	T	T	T	T	G	T	G	T	T	G	G	T	T	T	T	G	G	T	T	H	T	T	T	T	G	H	T	G	T
JAX00544722	4	9306753	1	C	T	T	C	C	T	C	C	C	C	H	H	T	T	T	C	C	C	C	C	C	C	C	C	C	C	T	C	C	C	C	C	T	T	C	C	C	C	C	C	C	T	C	C	T	C
JAX00544723	4	9308978	1	A	G	A	A	A	A	A	A	G	A	A	A	A	A	A	A	A	H	A	G	H	A	A	A	A	A	A	A	A	G	A	A	A	A	H	A	A	H	A	A	A	A	A	A	A	A
JAX00115846	4	9309009	1	T	C	T	T	T	T	C	C	C	T	T	T	T	T	T	T	T	H	C	C	C	T	C	T	T	C	T	T	C	C	T	C	T	T	C	C	T	C	T	C	C	T	H	C	T	T
JAX00115847	4	9309175	1	A	C	A	A	A	A	C	C	C	C	H	H	A	A	A	A	A	C	C	C	C	A	C	A	C	C	A	A	C	C	C	C	A	A	C	C	H	C	C	C	C	A	H	C	A	C
JAX00544725	4	9310420	1	A	G	A	A	A	A	A	G	A	A	A	A	A	A	A	A	A	A	A	A	A	A	G	A	A	G	A	A	A	A	A	A	A	A	A	A	A	H	A	G	A	A	H	H	A	A
JAX00544728	4	9313230	0	G	A	G	G	G	G	G	G	A	G	G	G	G	G	G	G	G	H	G	A	H	G	G	G	G	G	G	G	G	A	G	G	G	G	H	G	G	H	G	G	G	G	G	G	G	G
JAX00544731	4	9325210	1	A	C	A	A	A	A	A	A	C	A	A	A	A	A	A	A	A	H	A	C	H	A	A	A	A	A	A	A	A	C	A	A	A	A	H	A	A	H	A	A	A	A	A	A	A	A
JAX00544732	4	9325229	1	G	T	G	G	G	G	T	G	G	T	H	H	G	G	G	G	G	H	T	G	H	G	G	G	T	G	G	G	T	G	T	T	G	G	H	T	H	G	T	G	T	G	G	H	G	T
JAX00544733	4	9344538	1	C	T	C	C	C	C	C	T	C	T	H	H	C	C	C	C	C	H	C	C	C	C	T	C	T	T	C	C	C	C	T	C	C	C	C	C	H	H	T	T	C	C	H	H	C	T
JAX00544734	4	9344627	1	A	G	G	A	G	G	A	A	G	G	G	G	G	G	G	A	A	G	A	G	H	G	A	A	G	A	G	A	A	G	G	A	G	G	H	A	H	H	G	A	A	G	A	A	G	G
JAX00115848	4	9344673	1	G	A	G	G	A	G	G	G	A	G	G	G	G	G	G	G	G	H	G	A	H	A	G	G	G	G	G	G	G	A	G	G	G	G	H	G	G	H	G	G	G	G	G	G	G	G
JAX00115849	4	9345707	0	A	G	A	A	G	A	A	G	G	A	A	A	A	A	A	A	A	H	A	G	H	G	G	A	A	G	A	A	A	G	A	A	A	A	H	A	A	G	A	G	A	A	H	H	A	A
JAX00544736	4	9348156	1	G	A	G	G	G	G	G	A	G	G	G	G	G	G	G	G	G	G	G	G	G	G	A	G	G	A	G	G	G	G	G	G	G	G	G	G	G	H	G	A	G	G	H	H	G	G
JAX00115850	4	9348180	0	C	T	C	C	T	C	C	C	C	C	C	C	C	C	C	C	C	C	C	C	C	T	C	C	C	C	C	C	C	C	C	C	C	C	C	C	C	C	C	C	C	C	C	C	C	C
JAX00544737	4	9351516	1	C	A	A	C	C	A	C	C	C	A	A	A	A	A	A	C	C	H	C	C	C	C	C	C	A	C	A	C	C	C	A	C	A	A	C	C	H	C	A	C	C	A	C	C	A	A
JAX00544740	4	9355451	0	T	A	A	T	T	A	T	A	A	A	A	A	A	A	A	T	T	A	T	A	H	T	A	T	A	A	A	T	T	A	A	T	A	A	T	T	H	A	A	A	T	A	H	H	A	A
JAX00544742	4	9356633	0	C	T	T	C	C	T	C	C	C	T	T	T	T	T	T	C	C	H	C	C	C	C	H	C	T	H	T	C	C	C	T	C	T	T	C	C	H	C	T	C	C	T	C	C	T	T
JAX00544744	4	9362762	1	T	C	C	T	T	C	T	T	T	C	C	C	C	C	C	T	T	H	T	T	T	T	T	T	C	T	C	T	T	T	C	T	C	C	T	T	H	T	C	T	T	C	T	T	C	C
JAX00222460	4	9363808	0	G	C	G	G	G	G	G	G	C	G	G	G	G	G	G	G	G	H	G	C	H	G	G	G	G	G	G	G	G	C	G	G	G	G	H	G	G	H	G	G	G	G	G	G	G	G
JAX00544745	4	9372291	1	C	A	A	C	C	A	C	A	A	A	A	A	A	A	A	C	C	A	C	A	H	C	A	C	A	A	A	C	C	A	A	C	A	A	H	C	H	A	A	A	C	A	H	H	A	A
JAX00544746	4	9373575	0	G	T	G	G	G	G	G	T	T	G	G	G	G	G	G	G	G	H	G	T	H	G	T	G	G	T	G	G	G	T	G	G	G	G	H	G	G	T	G	T	G	G	H	H	G	G
JAX00544747	4	9380120	1	A	G	G	A	A	G	A	G	G	G	G	G	G	G	G	A	A	G	A	G	H	A	G	A	G	G	G	A	A	G	G	A	G	G	H	A	H	G	G	G	A	G	H	H	G	G
JAX00544750	4	9389883	0	G	A	A	G	G	A	G	G	G	G	H	H	A	A	A	G	G	G	G	G	G	G	G	G	G	G	A	G	G	G	G	G	A	A	G	G	G	G	G	G	G	A	G	G	A	G
JAX00544751	4	9398393	0	T	A	T	T	A	T	T	T	T	T	T	T	T	T	T	T	T	T	T	T	T	A	T	T	T	T	T	T	T	T	T	T	T	T	T	T	T	T	T	T	T	T	T	T	T	T
JAX00544752	4	9398775	1	T	G	T	T	T	T	T	T	T	G	H	H	T	T	T	T	T	H	T	T	T	T	T	T	G	T	T	T	T	T	G	T	T	T	T	T	H	T	G	T	T	T	T	T	T	G
JAX00115856	4	9419018	0	T	C	T	T	T	T	T	C	C	T	T	T	T	T	T	T	T	H	T	C	H	T	C	T	T	C	T	T	T	C	T	T	T	T	H	T	T	C	T	H	T	T	T	T	T	T
JAX00544757	4	9420344	0	G	A	G	G	G	G	G	G	A	G	G	G	G	G	G	G	G	H	G	A	A	G	G	G	G	G	G	G	G	A	G	G	G	G	H	G	G	H	G	G	G	G	G	G	G	G
JAX00544758	4	9433952	0	C	T	C	C	C	C	C	C	C	T	H	H	C	C	C	C	C	H	C	C	C	C	C	C	T	C	C	C	C	C	T	C	C	C	C	C	H	C	T	C	C	C	C	C	C	T
JAX00544759	4	9437568	1	G	A	G	G	G	G	G	A	A	A	H	H	G	G	G	G	G	A	G	A	H	G	A	G	A	A	G	G	G	A	A	G	G	G	H	G	H	A	A	A	G	G	G	H	G	A
JAX00544760	4	9439838	1	T	C	T	T	T	T	T	C	T	T	T	T	T	T	T	T	T	T	T	T	T	T	C	T	T	C	T	T	T	T	T	T	T	T	T	T	T	H	T	C	T	T	T	H	T	T
JAX00544762	4	9443847	1	C	T	C	C	T	C	C	C	C	C	C	C	C	C	C	C	C	C	C	C	C	T	C	C	C	C	C	C	C	C	C	C	C	C	C	C	C	C	C	C	C	C	C	C	C	C
JAX00544764	4	9445747	1	C	T	C	C	C	C	C	T	T	C	C	C	C	C	C	C	C	H	C	T	H	C	T	C	C	T	C	C	C	T	C	C	C	C	H	C	C	T	C	T	C	C	C	H	C	C
JAX00115857	4	9448335	1	C	G	G	C	G	G	C	G	G	G	G	G	G	G	G	C	C	G	C	G	H	G	G	C	G	G	G	C	C	G	G	C	G	G	H	C	H	G	G	G	C	G	C	H	G	G
JAX00115858	4	9458971	0	C	T	C	C	T	C	C	C	C	C	C	C	C	C	C	C	C	C	C	C	C	T	C	C	C	C	C	C	C	C	C	C	C	C	C	C	C	C	C	C	C	C	C	C	C	C
JAX00222461	4	9470279	0	T	A	T	T	T	T	T	T	A	T	T	T	T	T	T	T	T	H	T	A	H	T	T	T	T	T	T	T	T	A	T	T	T	T	H	T	T	H	T	T	T	T	T	T	T	T
JAX00544765	4	9482648	0	T	C	T	T	T	T	T	C	T	T	T	T	T	T	T	T	T	T	T	T	T	T	C	T	T	C	T	T	T	T	T	T	T	T	T	T	T	H	T	C	T	T	T	H	T	T
JAX00544766	4	9483165	1	C	A	A	C	C	A	C	C	A	C	H	H	A	A	A	C	C	H	C	A	H	C	C	C	C	C	A	C	C	A	C	C	A	A	H	C	C	H	C	C	C	A	C	C	A	C
JAX00544768	4	9486718	0	A	G	A	A	A	A	A	G	A	A	A	A	A	A	A	A	A	A	A	A	A	A	G	A	A	G	A	A	A	A	A	A	A	A	A	A	A	A	A	G	A	A	A	H	A	A
JAX00544769	4	9488410	0	G	A	G	G	G	G	G	G	A	G	G	G	G	G	G	G	G	G	G	A	G	G	G	G	G	G	G	G	G	A	G	G	G	G	H	G	G	H	G	G	G	G	G	G	G	G
JAX00544770	4	9500668	0	G	C	G	G	G	G	G	C	C	G	G	G	G	G	G	G	G	H	G	C	H	G	C	G	G	C	G	G	G	C	G	G	G	G	H	G	G	C	G	C	G	G	H	H	G	G
JAX00115861	4	9501277	1	C	T	C	C	T	C	C	C	C	T	H	H	C	C	C	C	C	H	C	C	C	T	C	C	T	C	C	C	C	C	T	C	C	C	C	C	H	C	T	C	C	C	C	C	C	T
JAX00115862	4	9501618	1	T	C	T	T	C	T	T	C	C	C	H	H	T	T	T	T	T	C	T	C	H	C	C	T	C	C	T	T	T	C	C	T	T	T	H	T	H	C	C	C	T	T	H	H	T	C
JAX00544771	4	9504916	0	G	A	G	G	G	G	G	A	G	G	G	G	G	G	G	G	G	G	G	G	G	G	A	G	G	A	G	G	G	G	G	G	G	G	G	G	G	H	G	A	G	G	H	H	G	G
JAX00115863	4	9530802	0	G	A	G	G	A	G	G	A	A	A	H	H	G	G	G	G	G	A	G	A	H	A	A	G	A	A	G	G	G	A	A	G	G	G	H	G	H	A	A	A	G	G	H	H	G	A
JAX00544773	4	9532183	0	C	T	C	C	C	C	C	C	C	T	H	H	C	C	C	C	C	H	C	C	C	C	C	C	T	C	C	C	C	C	T	C	C	C	C	C	H	C	T	C	C	C	C	C	C	T
JAX00544774	4	9534507	1	C	T	C	C	C	C	C	C	T	C	C	C	C	C	C	C	C	H	C	T	H	C	C	C	C	C	C	C	C	T	C	C	C	C	H	C	C	H	C	C	C	C	C	C	C	C
JAX00544775	4	9534617	0	C	T	C	C	C	C	C	T	T	T	H	H	C	C	C	C	C	T	C	T	H	C	T	C	T	T	C	C	C	T	T	C	C	C	H	C	H	T	T	T	C	C	H	H	C	T
JAX00544776	4	9534695	1	G	A	G	G	G	G	G	A	A	G	G	G	G	G	G	G	G	H	G	A	H	G	A	G	G	A	G	G	G	A	G	G	G	G	H	G	G	A	G	A	G	G	H	H	G	G
JAX00544777	4	9534878	0	C	T	C	C	C	C	C	C	T	C	C	C	C	C	C	C	C	H	C	T	H	C	C	C	C	C	C	C	C	T	C	C	C	C	H	C	C	H	C	C	C	C	C	C	C	C
JAX00544778	4	9536935	0	G	A	G	G	G	G	G	A	A	G	G	G	G	G	G	G	G	H	G	A	H	G	A	G	G	A	G	G	G	A	G	G	G	G	G	G	G	A	G	A	G	G	H	H	G	G
JAX00115864	4	9538502	1	T	C	T	T	T	T	T	T	T	C	H	H	T	T	T	T	T	H	T	T	T	T	T	T	C	T	T	T	T	T	C	T	T	T	T	T	H	T	C	T	T	T	T	T	T	C
JAX00544779	4	9548793	1	C	T	C	C	C	C	C	T	C	C	C	C	C	C	C	C	C	C	C	C	C	C	T	C	C	T	C	C	C	C	C	C	C	C	C	C	C	H	C	T	C	C	H	H	C	C
JAX00544781	4	9567947	1	C	G	C	C	C	C	C	G	C	C	C	C	C	C	C	C	C	C	C	C	C	C	G	C	C	G	C	C	C	C	C	C	C	C	C	C	C	H	C	G	C	C	H	H	C	C
JAX00115866	4	9571535	1	C	T	C	C	C	C	C	T	T	C	C	C	C	C	C	C	C	H	C	T	H	C	T	C	C	T	C	C	C	T	C	C	C	C	H	C	C	T	C	T	C	C	H	H	C	C
JAX00115867	4	9571636	1	G	A	G	G	G	G	G	G	A	G	G	G	G	G	G	G	G	H	G	A	H	G	G	G	G	G	G	G	G	A	G	G	G	G	H	G	G	H	G	G	G	G	G	G	G	G
JAX00544782	4	9590276	0	T	C	T	T	T	T	T	T	C	T	T	T	T	T	T	T	T	H	T	C	H	T	T	T	T	T	T	T	T	C	T	T	T	T	H	T	T	H	T	T	T	T	T	T	T	T
JAX00544784	4	9603755	0	C	A	A	C	A	A	C	A	A	C	H	C	A	A	A	C	C	H	C	A	C	A	A	C	C	H	A	C	C	A	C	C	A	A	C	C	C	A	C	A	C	A	C	C	A	C
JAX00544785	4	9603833	0	T	C	C	T	C	C	T	T	C	C	C	C	C	C	C	T	T	C	T	C	H	C	T	T	C	T	C	T	T	C	C	T	C	C	H	T	H	H	C	T	T	C	T	T	C	C
JAX00544787	4	9609066	0	A	G	G	A	G	G	A	A	A	G	G	G	G	G	G	A	A	H	A	A	A	G	A	A	G	A	G	A	A	A	G	A	G	G	A	A	H	A	G	A	A	G	A	A	G	G
JAX00544789	4	9609695	1	A	T	A	A	T	A	A	A	A	A	A	A	A	A	A	A	A	A	A	A	A	T	A	A	A	A	A	A	A	A	A	A	A	A	A	A	A	A	A	A	A	A	A	A	A	A
JAX00544790	4	9610360	1	A	C	C	A	C	C	A	A	A	C	C	C	C	C	C	A	A	H	A	A	A	C	A	A	C	A	C	A	A	A	C	A	C	C	A	A	H	A	C	A	A	C	A	A	C	C
JAX00544792	4	9612223	1	G	A	G	G	G	G	G	G	A	G	G	G	G	G	G	G	G	H	G	A	H	G	G	G	G	G	G	G	G	A	G	G	G	G	H	G	G	H	G	G	G	G	G	G	G	G
JAX00544794	4	9612959	1	T	G	G	T	T	G	T	T	T	G	G	G	G	G	G	T	T	H	T	T	T	T	T	T	G	T	G	T	T	T	G	T	G	G	T	T	H	T	G	T	T	G	T	T	G	G
JAX00544801	4	9617291	1	G	A	G	G	A	G	G	A	A	G	G	G	G	G	G	G	G	H	G	A	H	A	A	G	G	A	G	G	G	A	G	G	G	G	H	G	G	A	G	A	G	G	H	H	G	G
JAX00115870	4	9636018	1	C	T	C	C	T	C	C	C	C	C	C	C	C	C	C	C	C	C	C	C	C	T	C	C	C	C	C	C	C	C	C	C	C	C	C	C	C	C	C	C	C	C	C	C	C	C
JAX00115871	4	9636089	0	C	A	A	C	A	A	C	A	A	A	A	A	A	A	A	C	C	A	C	A	H	A	A	C	A	A	A	C	C	A	A	C	A	A	H	C	H	A	A	A	C	A	H	H	A	A
JAX00544817	4	9644146	1	G	T	G	G	G	G	G	G	T	G	G	G	G	G	G	G	G	H	G	T	H	G	G	G	G	G	G	G	G	T	G	G	G	G	H	G	G	H	G	G	G	G	G	G	G	G
JAX00115874	4	9676545	0	G	A	G	G	A	G	G	G	G	G	G	G	G	G	G	G	G	G	G	G	G	A	G	G	G	G	G	G	G	G	G	G	G	G	G	G	G	G	G	G	G	G	G	G	G	G
JAX00544818	4	9677185	1	A	G	G	A	A	G	A	G	G	A	H	H	G	G	G	A	A	H	A	G	H	A	G	A	A	G	G	A	A	G	A	A	G	G	H	A	A	G	A	G	A	G	H	H	G	A
JAX00544821	4	9682373	1	A	G	A	A	G	A	A	G	A	G	H	H	A	A	A	A	A	H	A	A	A	G	G	A	G	G	A	A	A	A	G	A	A	A	A	A	H	H	G	G	A	A	H	H	A	G
JAX00115875	4	9684565	0	A	G	A	A	G	A	A	G	G	G	H	H	A	A	H	A	A	G	A	G	H	G	G	A	G	G	A	A	A	G	G	A	A	A	H	A	H	G	G	G	A	A	G	G	A	G
JAX00544823	4	9688333	1	T	C	C	T	T	C	T	C	C	T	H	H	C	C	C	T	T	H	T	C	H	T	C	T	T	C	C	T	T	C	T	T	C	C	H	T	T	C	T	C	T	C	H	H	C	T
JAX00115877	4	9689930	1	G	C	C	G	C	C	G	C	C	C	C	C	C	C	C	G	G	C	G	C	H	C	C	G	C	C	C	G	G	C	C	G	C	C	H	G	H	C	C	C	G	C	H	H	C	C
JAX00544824	4	9690432	1	T	G	T	T	T	T	T	G	T	T	T	T	T	T	T	T	T	T	T	T	T	T	G	T	T	G	T	T	T	T	T	T	T	T	T	T	T	H	T	G	T	T	H	H	T	T
JAX00544826	4	9697833	1	G	A	A	G	G	A	G	G	G	G	H	H	A	A	A	G	G	G	G	G	G	G	G	G	G	G	A	G	G	G	G	G	A	A	G	G	G	G	G	G	G	A	G	G	A	G
JAX00544828	4	9698149	1	G	T	G	G	T	G	G	G	G	G	G	G	G	G	G	G	G	G	G	G	G	T	G	G	G	G	G	G	G	G	G	G	G	G	G	G	G	G	G	G	G	G	G	G	G	G
JAX00544830	4	9699724	1	G	A	A	G	G	A	G	A	A	A	A	A	A	A	A	G	G	A	G	A	H	G	A	G	A	A	A	G	G	A	A	G	A	A	H	G	H	A	A	A	G	A	H	H	A	A
JAX00544831	4	9702637	1	T	C	T	T	T	T	T	T	T	C	H	H	T	T	T	T	T	H	T	T	T	T	T	T	C	T	T	T	T	T	C	T	T	T	T	T	H	T	C	T	T	T	T	T	T	C
JAX00544832	4	9704484	1	C	T	C	C	C	C	C	C	C	T	H	H	C	C	C	C	C	H	C	C	C	C	C	C	T	C	C	C	C	C	T	C	C	C	C	C	H	C	T	C	C	C	C	C	C	T
JAX00544833	4	9704500	0	T	A	A	T	T	A	T	T	T	T	H	H	A	H	A	T	T	T	T	T	T	T	T	T	T	T	A	T	T	T	T	T	A	A	T	T	T	T	T	T	T	A	T	T	A	T
JAX00544835	4	9705731	1	A	G	A	A	A	A	A	G	A	G	H	H	A	A	A	A	A	H	A	A	A	A	G	A	G	G	A	A	A	A	G	A	A	A	A	A	H	H	G	G	A	A	H	H	A	G
JAX00544837	4	9706366	1	G	A	G	G	G	G	G	G	G	A	H	H	G	G	G	G	G	H	G	G	G	G	G	G	A	G	G	G	G	G	A	G	G	G	G	G	H	G	A	G	G	G	G	G	G	A
JAX00544838	4	9706423	0	G	A	A	G	G	A	G	A	G	A	A	A	A	A	A	G	G	H	G	G	G	G	A	G	A	A	A	G	G	G	A	G	A	A	G	G	H	G	A	A	G	A	H	H	A	A
JAX00544841	4	9712519	0	C	T	C	C	C	C	C	C	T	C	C	C	C	C	C	C	C	H	C	T	H	C	C	C	C	C	C	C	C	T	C	C	C	C	H	C	C	H	C	C	C	C	C	C	C	C
JAX00544842	4	9715182	1	C	G	C	C	C	C	C	C	C	G	H	H	C	C	C	C	C	H	C	C	C	C	C	C	G	C	C	C	C	C	G	C	C	C	C	C	H	C	G	C	C	C	C	C	C	G
JAX00544843	4	9715313	0	T	C	T	T	T	T	T	C	C	C	H	H	T	T	T	T	T	C	T	C	H	T	C	T	C	C	T	T	T	C	C	T	T	T	H	T	H	C	C	C	T	T	H	H	T	C
JAX00544844	4	9720884	1	T	G	T	T	T	T	T	G	G	T	T	T	T	T	T	T	T	H	T	G	H	T	G	T	T	G	T	T	T	G	T	T	T	T	H	T	T	G	T	G	T	T	H	H	T	T
JAX00115879	4	9739247	1	T	C	T	T	T	T	T	C	C	T	T	T	T	T	T	T	T	H	T	C	H	T	C	T	T	C	T	T	T	C	T	T	T	T	H	T	T	C	T	C	T	T	H	H	T	T
JAX00544851	4	9800776	0	G	A	G	G	G	G	G	A	G	G	G	G	G	G	G	G	G	G	G	G	G	G	A	G	G	A	G	G	G	G	G	G	G	G	G	G	G	H	G	A	G	G	H	H	G	G
JAX00544852	4	9801475	0	T	C	T	T	T	T	T	T	C	T	T	T	T	T	T	T	T	H	T	C	H	T	T	T	T	T	T	T	T	C	T	T	T	T	H	T	T	H	T	T	T	T	T	T	T	T
JAX00115884	4	9811679	1	G	C	G	G	C	G	G	C	C	G	G	G	G	G	G	G	G	H	G	C	H	C	C	G	G	C	G	G	G	C	G	G	G	G	H	G	G	C	G	C	G	G	H	H	H	G
JAX00544855	4	9826768	0	C	T	C	C	C	C	C	T	T	C	C	C	C	C	C	C	C	H	C	T	H	C	T	C	C	T	C	C	C	T	C	C	C	C	H	C	C	T	C	T	C	C	H	H	C	C
JAX00544856	4	9826807	0	G	A	G	G	G	G	G	A	G	G	G	G	G	G	G	G	G	G	G	G	G	G	A	G	G	A	G	G	G	G	G	G	G	G	G	G	G	H	G	A	G	G	H	H	G	G
JAX00222466	4	9836958	1	A	G	A	A	A	A	A	G	G	A	A	A	A	A	A	A	A	H	A	G	H	A	G	A	A	G	A	A	A	G	A	A	A	A	H	A	A	G	A	G	A	A	H	H	A	A
JAX00222467	4	9837050	1	A	T	A	A	A	A	A	T	T	A	A	A	A	A	A	A	A	H	A	T	H	A	T	A	A	T	A	A	A	T	A	A	A	A	H	A	A	T	A	T	A	A	H	H	A	A
JAX00115886	4	9837107	0	T	C	T	T	T	T	T	C	C	T	T	T	T	T	T	T	T	H	T	C	H	T	C	T	T	C	T	T	T	C	T	T	T	T	H	T	T	C	T	C	T	T	H	H	T	T
JAX00544857	4	9838689	0	A	G	A	A	A	A	A	G	A	A	A	A	A	A	A	A	A	A	A	A	A	A	G	A	A	G	A	A	A	A	A	A	A	A	A	A	A	H	A	G	A	A	H	H	A	A
JAX00544858	4	9839222	1	C	G	C	C	G	C	C	C	C	C	C	C	C	C	C	C	C	C	C	C	C	G	C	C	C	C	C	C	C	C	C	C	C	C	C	C	C	C	C	C	C	C	C	C	H	C
JAX00115887	4	9840342	0	G	T	G	G	T	G	G	G	G	G	G	G	G	G	G	G	G	G	G	H	G	T	G	G	G	G	G	G	G	H	G	G	G	G	G	G	G	G	G	G	G	G	G	G	H	G
JAX00115888	4	9845214	1	G	A	G	G	A	G	G	G	G	G	G	G	G	G	G	G	G	G	G	G	G	A	G	G	G	G	G	G	G	G	G	G	G	G	G	G	G	G	G	G	G	G	G	G	H	G
JAX00115889	4	9858358	0	T	C	T	T	T	T	T	C	C	T	T	T	T	T	T	T	T	H	T	C	H	T	C	T	T	C	T	T	T	C	T	T	T	T	H	T	T	C	T	C	T	T	H	H	T	T
JAX00115890	4	9907872	0	A	G	G	A	G	G	A	G	G	G	G	G	G	G	G	A	A	G	A	G	H	G	G	A	G	G	G	A	A	G	G	A	G	G	H	A	H	G	G	G	A	G	H	H	G	G
JAX00544862	4	9908812	0	T	C	T	T	T	T	T	T	C	T	T	T	T	T	T	T	T	H	H	C	H	T	T	T	T	T	T	T	T	C	T	T	T	T	H	T	T	H	T	T	T	T	T	T	T	T
JAX00544864	4	9924628	0	C	T	C	C	C	C	C	C	T	C	C	C	C	C	C	C	C	H	C	T	C	C	C	C	C	C	C	C	C	T	C	C	C	C	H	C	C	H	C	C	C	C	C	C	C	C
JAX00115893	4	9925895	1	G	A	G	G	A	G	G	G	G	G	G	G	G	G	G	G	G	G	G	G	G	A	G	G	G	G	G	G	G	G	G	G	G	G	G	G	G	G	G	G	G	G	G	G	H	G
JAX00544866	4	9927945	1	G	A	G	G	G	G	G	A	G	G	G	G	G	G	G	G	G	G	G	G	G	G	A	G	G	A	G	G	G	G	G	G	G	G	G	G	G	H	G	A	G	G	H	H	G	G
JAX00544867	4	9955463	0	C	T	C	C	C	C	C	C	T	C	C	C	C	C	C	C	C	H	C	T	H	C	C	C	C	C	C	C	C	T	C	C	C	C	H	C	C	H	C	C	C	C	C	C	C	C
JAX00222470	4	9962429	0	T	C	T	T	T	T	T	T	C	T	T	T	T	T	T	T	T	C	T	C	H	H	T	T	T	T	T	T	T	C	T	T	T	T	C	T	T	H	T	T	T	T	T	T	T	T
JAX00544868	4	9967074	1	G	A	G	G	A	G	G	G	G	G	G	G	G	G	G	G	G	G	G	G	G	A	G	G	G	G	G	G	G	G	G	G	G	G	G	G	G	G	G	G	G	G	G	G	H	G
JAX00544870	4	9974654	0	A	C	A	A	A	A	A	C	C	A	A	A	A	A	A	A	A	H	A	C	A	A	C	A	A	C	A	A	A	C	A	A	A	A	A	A	A	C	A	C	A	A	H	H	A	A
JAX00544871	4	9975133	1	T	A	T	T	T	T	T	A	A	T	T	T	T	T	T	T	T	H	T	A	H	T	A	T	T	A	T	T	T	A	T	T	T	T	H	T	T	A	T	A	T	T	H	H	T	T
JAX00544873	4	9976635	0	G	A	G	G	G	G	G	A	A	G	G	G	G	G	G	G	G	G	G	A	H	G	A	G	G	A	G	G	G	A	G	G	G	G	H	G	G	A	G	A	G	G	H	H	G	G
JAX00544875	4	9979508	0	A	G	A	A	A	A	A	A	G	A	A	A	A	A	A	A	A	H	A	G	H	A	A	A	A	A	A	A	A	G	A	A	A	A	H	A	A	H	A	A	A	A	A	A	A	A
JAX00544877	4	9985227	0	G	A	G	G	G	G	G	A	A	G	H	G	G	G	G	G	G	H	G	A	H	G	A	G	G	A	G	G	G	A	G	G	G	G	H	G	G	A	G	A	G	G	H	H	G	G
JAX00115897	4	9986295	0	C	A	A	C	A	A	C	C	C	A	A	A	A	A	A	C	C	H	C	C	C	A	C	C	A	C	A	C	C	C	A	C	A	A	C	C	H	C	A	C	C	A	C	C	A	A
JAX00544878	4	9987948	1	G	A	A	G	A	A	G	G	G	A	A	A	A	A	A	G	G	H	G	G	G	A	G	G	A	G	A	G	G	G	A	G	A	A	G	G	H	G	A	G	G	A	G	G	A	A
JAX00544882	4	9999895	0	G	A	G	G	G	G	G	G	A	G	G	G	G	G	G	G	G	H	G	A	H	G	G	G	G	G	G	G	G	A	G	G	G	G	H	G	G	H	G	G	G	G	G	G	G	G
JAX00544889	4	10001582	1	T	C	C	T	C	C	T	C	C	C	C	C	C	C	C	T	T	C	T	C	H	C	C	T	C	C	C	T	T	C	C	T	C	C	H	T	H	C	C	C	T	C	H	H	C	C
JAX00544894	4	10006494	0	G	C	G	G	G	G	G	C	C	G	G	G	G	G	G	G	G	H	G	C	H	G	C	G	G	C	G	G	G	C	G	G	G	G	H	G	G	C	G	C	G	G	H	H	G	G
JAX00544896	4	10007804	1	C	G	C	C	C	C	C	G	C	C	C	C	C	C	C	C	C	C	C	C	C	C	G	C	C	G	C	C	C	C	C	C	C	C	C	C	C	H	C	G	C	C	H	H	C	C
JAX00544897	4	10008037	0	A	G	G	A	G	G	A	G	A	G	G	G	G	G	G	A	A	H	A	A	A	G	G	A	G	G	G	A	A	A	G	A	G	G	A	A	H	H	G	G	A	G	H	H	G	G
JAX00544900	4	10008882	1	G	A	G	G	G	G	G	G	A	G	G	G	G	G	G	G	G	H	G	A	H	G	G	G	G	G	G	G	G	A	G	G	G	G	H	G	G	H	G	G	G	G	G	G	G	G
JAX00544902	4	10009021	0	C	A	C	C	C	C	C	A	A	C	C	C	C	C	C	C	C	C	C	A	C	C	A	C	C	A	C	C	C	A	C	C	C	C	C	C	C	A	C	A	C	C	C	C	C	C
JAX00544903	4	10010634	0	T	A	A	T	A	A	T	A	A	A	A	A	A	A	A	T	T	A	H	A	A	A	A	T	A	A	A	T	T	A	A	T	A	A	H	T	A	A	A	A	H	A	H	H	A	A
JAX00544907	4	10017599	0	G	A	A	G	A	A	G	A	A	A	A	A	A	A	A	G	G	A	G	A	H	A	A	G	A	A	A	G	G	A	A	G	A	A	H	G	H	A	A	H	G	A	H	H	A	A
JAX00115899	4	10017902	0	C	T	T	C	T	T	C	T	T	T	T	T	T	T	T	C	C	T	C	T	H	T	T	C	T	T	T	C	C	T	T	C	T	T	H	C	H	T	T	T	C	T	H	H	T	T
JAX00115900	4	10017939	1	A	G	G	A	G	G	A	G	G	G	G	G	G	G	G	A	A	G	A	G	H	G	G	A	G	G	G	A	A	G	G	A	G	G	H	A	H	G	G	G	A	G	H	H	G	G
JAX00544909	4	10018177	0	T	C	C	T	C	C	T	C	C	C	C	C	C	C	C	T	T	C	T	C	H	C	C	T	C	C	C	T	T	C	C	T	C	C	H	T	H	C	C	C	T	C	H	H	C	C
JAX00115902	4	10041069	1	G	A	A	G	A	A	G	G	G	G	H	H	A	A	A	G	G	G	G	G	G	A	G	G	G	G	A	G	G	G	G	G	A	A	G	G	G	G	G	G	G	A	G	G	A	G
JAX00115903	4	10041258	1	G	T	T	G	T	T	G	G	T	G	H	H	T	T	T	G	G	H	G	T	H	T	G	G	G	G	T	G	G	T	G	G	T	T	H	G	G	H	G	G	G	T	G	G	T	G
JAX00222472	4	10041368	0	G	A	G	G	G	G	G	G	A	G	G	G	G	G	G	G	G	H	G	A	H	G	G	G	G	G	G	G	G	A	G	G	G	G	H	G	G	H	G	G	G	G	G	G	G	G
JAX00115904	4	10050936	0	T	A	A	T	A	A	T	A	A	A	A	A	A	A	A	T	T	A	T	A	H	A	A	T	A	A	A	T	T	A	A	T	A	A	H	T	H	A	A	A	T	A	H	H	A	A
JAX00544913	4	10069528	0	A	T	T	A	T	T	A	A	T	T	T	T	T	T	T	A	A	T	A	T	H	T	A	A	T	A	T	A	A	T	T	A	T	T	H	A	H	T	T	A	A	T	A	A	T	T
JAX00544914	4	10069575	1	G	C	C	G	C	C	G	C	C	C	C	C	C	C	C	G	G	C	G	C	H	C	C	G	C	C	C	G	G	C	C	G	C	C	H	G	H	C	C	C	G	C	H	H	C	C
JAX00544916	4	10069654	1	T	G	T	T	T	T	T	G	T	G	H	H	T	T	T	T	T	H	T	T	T	T	G	T	G	G	T	T	T	T	G	T	T	T	T	T	H	H	G	G	T	T	H	H	T	G
JAX00115905	4	10085493	0	C	T	T	C	T	T	C	C	C	T	T	T	T	T	T	C	C	H	C	C	C	T	C	C	T	C	T	C	C	H	T	C	T	T	C	C	H	C	T	C	C	T	C	C	T	T
JAX00544919	4	10085637	0	T	C	C	T	C	C	T	T	C	C	C	C	C	C	C	T	T	C	T	C	H	C	T	T	C	T	C	T	T	C	C	T	C	C	H	T	H	H	C	H	T	C	T	T	C	C
JAX00544920	4	10098532	0	A	C	A	A	A	A	A	A	C	A	A	A	A	A	A	A	A	H	A	C	H	A	A	A	A	A	A	A	A	C	A	A	A	A	H	A	A	H	A	A	A	A	A	A	A	A
JAX00115906	4	10099085	1	C	T	C	C	C	C	C	C	T	C	C	C	C	C	C	C	C	H	C	T	H	C	C	C	C	C	C	C	C	T	C	C	C	C	H	C	C	H	C	C	C	C	C	C	C	C
JAX00544921	4	10103098	0	C	T	T	C	T	T	C	T	C	T	T	T	T	T	T	C	C	H	C	C	C	T	T	C	T	T	T	C	C	C	T	C	T	T	C	C	H	H	T	T	C	T	H	H	T	T
JAX00544922	4	10103228	0	G	A	A	G	A	A	G	G	G	A	A	A	A	A	A	G	G	H	G	H	G	A	G	G	A	G	A	G	G	H	A	G	A	A	G	G	H	G	A	G	G	A	G	G	A	A
JAX00544923	4	10103265	1	C	A	A	C	A	A	C	C	C	A	A	A	A	A	A	C	C	H	C	C	C	A	C	C	A	C	A	C	C	C	A	C	A	A	C	C	H	C	A	C	C	A	C	C	A	A
JAX00115907	4	10119756	1	G	A	A	G	A	A	G	G	G	A	A	A	A	A	A	G	G	H	G	G	G	A	G	G	A	G	A	G	G	G	A	G	A	A	G	G	H	G	A	G	G	A	G	G	A	A
JAX00544925	4	10121262	1	T	C	T	T	T	T	T	C	C	T	T	T	T	T	T	T	T	H	T	C	H	T	C	T	T	C	T	T	T	C	T	T	T	T	H	T	T	C	T	C	T	T	H	H	T	T
JAX00222476	4	10121338	1	C	A	C	C	C	C	C	A	C	C	C	C	C	C	C	C	C	C	C	C	C	C	A	C	C	A	C	C	C	C	C	C	C	C	C	C	C	H	C	A	C	C	H	H	C	C
JAX00544927	4	10125669	0	G	A	A	G	A	A	G	G	G	A	A	A	A	A	A	G	G	H	G	G	G	A	G	G	A	G	A	G	G	G	A	G	A	A	G	G	H	G	A	G	G	A	G	G	A	A
JAX00544928	4	10126183	1	C	T	C	C	C	C	C	T	C	C	C	C	C	C	C	C	C	C	C	C	C	C	T	C	C	T	C	C	C	C	C	C	C	C	C	C	C	H	C	T	C	C	H	H	C	C
JAX00544929	4	10132004	1	G	A	G	G	G	G	G	G	G	A	H	H	G	G	G	G	G	H	G	G	G	G	G	G	A	G	G	G	G	G	A	G	G	G	G	G	H	G	A	G	G	G	G	G	G	A
JAX00544930	4	10132186	1	G	A	A	G	G	A	G	G	G	G	H	H	A	A	A	G	G	G	G	G	G	G	G	G	G	G	A	G	G	G	G	G	A	A	G	G	G	G	G	G	G	A	G	G	H	G
JAX00115908	4	10139536	1	A	T	T	A	A	T	A	T	T	A	H	H	T	T	T	A	A	H	A	T	H	A	T	A	A	T	T	A	A	T	A	A	T	T	H	A	A	T	A	T	A	T	H	H	H	A
JAX00115909	4	10141796	0	A	G	G	A	A	G	A	G	G	A	H	H	G	G	G	A	A	H	A	G	H	A	G	A	A	G	G	A	A	G	A	A	G	G	H	A	A	G	A	G	A	G	H	H	H	A
JAX00544932	4	10149430	1	T	C	C	T	T	C	T	C	C	T	H	H	C	C	C	T	T	H	T	C	H	T	C	T	T	C	C	T	T	C	T	T	C	C	H	T	T	C	T	C	T	C	H	H	H	T
JAX00544933	4	10149554	0	A	G	A	A	A	A	A	A	G	A	A	A	A	A	A	A	A	H	A	G	H	A	A	A	A	A	A	A	A	G	A	A	A	A	H	A	A	H	A	A	A	A	A	A	A	A
JAX00544935	4	10158031	1	C	A	A	C	C	A	C	A	A	A	A	A	A	A	A	C	C	A	C	A	H	C	A	C	A	A	A	C	C	A	A	C	A	A	H	C	H	A	A	A	C	A	H	H	H	A
JAX00544937	4	10161255	0	T	C	C	T	T	C	T	C	C	C	C	C	C	C	C	T	T	C	T	C	H	T	C	T	C	C	C	T	T	C	C	T	C	C	T	T	H	C	C	C	T	C	H	H	H	C
JAX00544938	4	10162908	0	C	T	C	C	T	C	C	C	C	C	C	C	C	C	C	T	C	C	C	C	C	T	C	C	C	C	C	C	C	C	C	C	C	C	C	C	C	C	C	C	C	C	C	C	H	C
JAX00544939	4	10164229	0	C	A	A	C	C	A	C	C	C	C	C	C	A	A	A	C	C	C	C	C	C	C	C	C	C	C	A	C	C	C	C	C	A	A	C	C	C	C	C	C	C	A	C	C	C	C
JAX00544940	4	10166618	0	T	C	C	T	T	C	T	C	T	C	C	C	C	C	C	T	T	H	T	T	T	T	C	T	C	C	C	T	T	T	C	T	C	C	T	T	H	H	C	C	T	C	H	H	H	C
JAX00544941	4	10168866	0	C	A	C	C	A	C	C	C	C	A	H	H	C	C	C	A	C	H	C	C	C	A	C	C	A	C	C	C	C	C	A	C	C	C	C	C	H	C	A	C	C	C	C	C	H	A
JAX00544942	4	10169202	1	A	G	A	A	G	A	A	G	G	G	H	H	A	A	A	G	A	G	A	G	H	G	G	A	G	G	A	A	A	G	G	A	A	A	H	A	H	G	G	G	A	A	H	H	H	G
JAX00544943	4	10170125	0	A	G	A	A	A	A	A	A	A	G	H	H	A	A	A	A	A	H	A	A	A	A	A	A	H	A	A	A	A	A	H	A	A	A	A	A	A	A	H	A	A	A	A	A	A	G
JAX00544944	4	10171862	1	C	T	C	C	T	C	C	C	C	T	H	H	C	C	C	T	C	H	C	C	C	T	C	C	T	C	C	C	C	C	T	C	C	C	C	C	H	C	T	C	C	C	C	C	H	T
JAX00544945	4	10171968	0	C	A	C	C	C	C	C	A	C	C	C	C	C	C	C	C	C	C	C	C	C	C	A	C	C	A	C	C	C	C	C	C	C	C	C	C	C	H	C	A	C	C	H	H	C	C
JAX00544946	4	10178764	1	C	T	C	C	T	C	C	T	T	T	H	H	C	C	C	T	C	T	C	T	H	T	T	C	T	T	C	C	C	T	T	C	C	C	H	C	H	T	T	T	C	C	H	H	H	T
JAX00544947	4	10179561	1	A	G	A	A	G	A	A	A	A	G	H	H	A	A	A	G	A	H	A	A	A	G	A	A	G	A	A	A	A	A	G	A	A	A	A	A	H	A	G	A	A	A	A	A	H	G
JAX00115911	4	10180908	0	T	C	C	T	C	C	T	C	C	C	C	C	C	C	C	C	T	C	T	C	H	C	C	T	C	C	C	T	T	C	C	T	C	C	H	T	H	C	C	C	T	C	H	H	C	C
JAX00544948	4	10181000	0	C	A	C	C	C	C	C	A	C	C	C	C	C	C	C	C	C	C	C	C	C	C	A	C	C	A	C	C	C	C	C	C	C	C	C	C	C	H	C	A	C	C	H	H	C	C
JAX00544949	4	10188169	1	A	G	A	A	A	A	A	G	G	A	A	A	A	A	A	A	A	H	A	G	H	A	G	A	A	G	A	A	A	G	A	A	A	A	H	A	A	G	A	G	A	A	H	H	A	A
JAX00115913	4	10193012	1	A	G	A	A	G	A	A	G	G	G	H	H	A	A	A	G	A	G	A	G	H	G	G	A	G	G	A	A	A	G	G	A	A	A	H	A	H	G	G	G	A	A	H	H	H	G
JAX00544952	4	10193648	1	C	A	C	C	A	C	C	C	C	A	H	H	C	C	C	A	C	H	C	C	C	A	C	C	A	C	C	C	C	C	A	C	C	C	C	C	H	C	A	C	C	C	C	C	H	A
JAX00544953	4	10193722	0	C	T	C	C	T	C	C	C	C	C	C	C	C	C	C	T	C	C	C	C	C	T	C	C	C	C	C	C	C	C	C	C	C	C	C	C	C	C	C	C	C	C	C	C	H	C
JAX00544954	4	10194018	1	G	A	G	G	A	G	G	G	G	A	H	H	G	G	G	A	G	H	G	G	G	A	G	G	A	G	G	G	G	G	A	G	G	G	G	G	H	G	A	G	G	G	G	G	H	A
JAX00544959	4	10212290	1	G	A	G	G	G	G	G	G	A	G	G	G	G	G	G	G	G	H	G	A	H	G	G	G	G	G	G	G	G	A	G	G	G	G	H	G	G	H	G	G	G	G	G	G	G	G
JAX00544963	4	10215887	1	G	A	G	G	G	G	G	A	G	G	G	G	G	G	G	G	G	G	G	G	G	G	A	G	G	A	G	G	G	G	G	G	G	G	G	G	G	H	G	A	G	G	H	H	G	G
JAX00222478	4	10219417	1	A	G	A	A	A	A	A	G	G	A	A	A	A	A	A	A	A	H	A	G	H	A	G	A	A	G	A	A	A	G	A	A	A	A	H	A	A	G	A	G	A	A	H	H	A	A
JAX00544965	4	10219511	1	G	A	G	G	A	G	G	G	G	A	H	H	G	G	G	A	G	H	G	G	G	A	G	G	A	G	G	G	G	G	A	G	G	G	G	G	H	G	A	G	G	G	G	G	H	A
JAX00544966	4	10219616	1	C	T	C	C	T	C	C	C	C	T	H	H	C	C	C	T	C	H	C	C	C	T	C	C	T	C	C	C	C	C	T	C	C	C	C	C	H	C	T	C	C	C	C	C	H	T
JAX00544967	4	10219631	0	G	C	G	G	G	G	G	G	G	C	H	H	G	G	G	G	G	H	G	G	G	G	G	G	C	G	G	G	G	G	C	G	G	G	G	G	H	G	C	G	G	G	G	G	G	C
JAX00544968	4	10219644	0	T	C	T	T	T	T	T	C	C	T	T	T	T	T	T	T	T	H	T	C	H	T	C	T	T	C	T	T	T	C	T	T	T	T	H	T	T	C	T	C	T	T	H	H	T	T
JAX00115915	4	10220786	0	G	A	G	G	A	G	G	G	G	G	G	G	G	G	G	A	G	G	G	G	G	A	G	G	G	G	G	G	G	G	G	G	G	G	G	G	G	G	G	G	G	G	G	G	H	G
JAX00115916	4	10220920	0	C	G	G	C	G	G	C	C	C	G	H	G	G	G	G	G	C	H	C	C	C	H	C	C	G	C	G	C	C	C	H	C	G	G	C	C	H	C	H	C	C	G	C	C	G	G
JAX00544971	4	10220985	0	T	A	A	T	A	A	T	T	T	A	A	A	A	A	A	A	T	H	T	T	T	A	T	T	A	T	A	T	T	T	A	T	A	A	T	T	H	T	A	T	T	A	T	T	A	A
JAX00544972	4	10221045	1	A	G	A	A	A	A	A	A	A	G	H	H	A	A	A	A	A	H	A	A	A	A	A	A	G	A	A	A	A	A	G	A	A	A	A	A	H	A	G	A	A	A	A	A	A	G
JAX00544979	4	10227290	1	T	C	T	T	T	T	T	T	C	T	T	T	T	T	T	T	T	H	T	C	H	T	T	T	T	T	T	T	T	C	T	T	T	T	H	T	T	H	T	T	T	T	T	H	T	T
JAX00544980	4	10227423	0	C	G	G	C	C	G	C	C	C	C	H	H	G	G	G	C	C	C	C	C	C	C	C	C	C	C	G	C	C	C	C	C	H	G	C	C	C	C	C	C	C	H	C	C	H	C
JAX00544981	4	10233810	0	A	G	A	A	G	A	A	A	A	G	H	H	A	A	A	G	A	H	A	A	A	G	A	A	G	A	A	A	A	A	G	A	A	A	A	A	H	A	G	A	A	A	A	A	H	G
JAX00544982	4	10234123	0	G	A	G	G	G	G	G	A	A	A	H	H	G	G	G	G	G	A	G	A	H	G	A	G	A	A	G	G	G	A	A	G	G	G	H	G	H	A	A	A	G	G	H	H	G	A
JAX00544983	4	10237316	0	G	A	G	G	G	G	G	A	A	G	G	G	G	G	G	G	G	H	G	A	H	G	A	G	G	A	G	G	G	A	G	G	G	G	H	G	G	A	G	A	G	G	H	H	G	G
JAX00544986	4	10242213	1	G	A	G	G	G	G	G	G	A	A	H	H	G	G	G	G	G	A	G	A	H	G	G	G	A	G	G	G	G	A	A	G	G	G	H	G	H	H	A	G	G	G	G	H	G	A
JAX00544989	4	10243412	0	T	G	G	T	G	G	T	T	T	T	H	H	G	G	G	G	T	T	T	T	T	G	T	T	T	T	G	T	T	T	T	T	G	G	T	T	T	T	T	T	T	G	T	T	G	T
JAX00544990	4	10243953	1	G	C	G	G	C	G	G	C	G	G	G	G	G	G	G	C	G	G	G	G	G	C	C	G	G	C	G	G	G	G	G	G	G	G	G	G	G	H	G	C	G	G	H	G	H	G
JAX00544991	4	10248251	0	C	G	G	C	G	G	C	G	G	G	G	G	G	G	G	G	C	G	C	G	H	G	G	C	G	G	G	C	C	G	G	C	G	G	H	C	H	G	G	G	C	G	H	H	G	G
JAX00544992	4	10248918	1	T	C	T	T	T	T	T	T	T	C	H	H	T	T	T	T	T	H	T	T	T	T	T	T	C	T	T	T	T	T	C	T	T	T	T	T	H	T	C	T	T	T	T	T	T	C
JAX00544994	4	10249446	1	G	A	G	G	A	G	G	G	G	G	G	G	G	G	G	A	G	G	G	G	G	A	G	G	G	G	G	G	G	G	G	G	G	G	G	G	G	G	G	G	G	G	G	G	H	G
JAX00544996	4	10249950	1	C	T	C	C	T	C	C	C	C	T	H	H	C	C	C	T	C	H	C	C	C	T	C	C	T	C	C	C	C	C	T	C	C	C	C	C	H	C	T	C	C	C	C	C	H	T
JAX00115917	4	10254283	0	A	T	A	A	T	A	A	A	A	A	A	A	A	A	A	T	A	A	A	A	A	T	A	A	A	A	A	A	A	A	A	A	A	A	A	A	A	A	A	A	A	A	A	A	H	A
JAX00115918	4	10254690	0	T	C	T	T	C	T	T	C	C	C	H	H	T	T	T	C	T	C	T	C	H	C	C	T	C	C	T	T	T	C	C	T	T	T	H	T	H	C	C	C	T	T	H	H	H	C
JAX00544997	4	10256773	0	A	T	A	A	A	A	A	T	T	T	H	H	A	A	A	A	A	T	A	T	H	A	T	A	T	T	A	A	A	T	T	A	A	A	H	A	H	T	T	T	A	A	H	H	A	T
JAX00222480	4	10256911	1	G	C	G	G	G	G	G	C	C	C	H	H	G	G	G	G	G	C	G	C	H	G	C	G	C	C	G	G	G	C	C	G	G	G	H	G	H	C	C	C	G	G	H	H	G	C
JAX00544998	4	10257890	0	C	G	C	C	C	C	C	C	G	C	C	C	C	C	C	C	C	H	C	G	H	C	C	C	C	C	C	C	C	G	C	C	C	C	H	C	C	H	C	C	C	C	C	H	C	C
JAX00545000	4	10268724	1	T	C	C	T	C	C	T	C	C	C	C	C	C	C	C	C	T	C	T	C	H	C	C	T	C	C	C	T	T	C	C	T	C	C	H	T	H	C	C	C	T	C	H	H	C	C
JAX00545001	4	10273742	0	G	A	G	G	A	G	G	A	A	A	H	H	G	G	G	A	G	A	G	A	H	A	A	G	A	A	G	G	G	A	A	G	G	G	H	G	H	A	A	A	G	G	H	H	H	A
JAX00545004	4	10296198	0	G	A	G	G	G	G	G	A	G	A	H	H	G	G	G	G	G	H	G	G	G	G	A	G	A	A	G	G	G	G	A	G	G	G	G	G	H	H	A	A	G	G	H	G	G	A
JAX00545005	4	10297625	1	G	A	G	G	G	G	G	A	G	G	G	G	G	G	G	G	G	G	G	G	G	G	A	G	G	A	G	G	G	G	G	G	G	G	G	G	G	H	G	A	G	G	H	G	G	G
JAX00545006	4	10297762	0	G	T	G	G	G	G	G	T	T	T	H	H	G	G	G	G	G	T	G	T	H	G	T	G	T	T	G	G	G	T	T	G	G	G	T	G	H	T	T	T	G	G	H	H	G	T
JAX00545007	4	10307665	0	G	A	G	G	G	G	G	G	A	G	G	G	G	G	G	G	G	A	G	A	H	G	G	G	G	G	G	G	G	A	G	G	G	G	H	G	G	H	G	G	G	G	G	H	G	G
JAX00545008	4	10308092	0	C	T	C	C	C	C	C	C	T	C	C	C	C	C	C	C	C	H	C	T	H	C	C	C	C	C	C	C	C	T	C	C	C	C	H	C	C	H	C	C	C	C	C	H	C	C
JAX00545009	4	10308590	1	G	C	G	G	G	G	G	C	C	G	G	G	G	G	G	G	G	H	G	C	H	G	C	G	G	C	G	G	G	C	G	G	G	G	H	G	G	C	G	C	G	G	H	H	G	G
JAX00545010	4	10311779	1	G	C	G	G	G	G	G	C	G	C	H	H	G	G	G	G	G	H	G	G	G	G	C	G	C	C	G	G	G	G	C	G	G	G	G	G	H	H	C	C	G	G	H	G	G	C
JAX00545011	4	10312136	0	C	T	C	C	C	C	C	T	T	T	H	H	C	C	C	C	C	T	C	T	H	C	T	C	T	T	C	C	C	T	T	C	C	C	H	C	H	T	T	T	C	C	H	H	C	T
JAX00115921	4	10314014	0	T	C	C	T	C	C	T	T	T	T	H	H	C	C	C	C	T	T	T	T	T	C	H	T	T	H	C	T	T	T	T	T	C	C	T	T	T	T	T	T	T	C	T	T	C	T
JAX00115922	4	10315956	0	C	T	T	C	T	T	C	C	C	C	H	H	T	T	T	T	C	C	C	C	C	T	C	C	C	C	T	C	C	C	C	C	T	T	C	C	C	C	C	C	C	T	C	C	T	C
JAX00545012	4	10337161	1	T	A	T	T	T	T	T	A	A	T	T	T	T	T	T	T	T	H	T	A	H	T	A	T	T	A	T	T	T	A	T	T	T	T	H	T	T	A	T	A	T	T	H	H	T	T
JAX00545013	4	10337486	1	A	G	A	A	A	A	A	G	G	A	A	A	A	A	A	A	A	H	A	G	H	A	G	A	A	G	A	A	A	G	A	A	A	A	H	A	A	G	A	G	A	A	H	H	A	A
JAX00545014	4	10337557	1	C	T	C	C	C	C	C	C	C	T	H	H	C	C	C	C	C	H	C	C	C	C	C	C	T	C	C	C	C	C	T	C	C	C	C	C	H	C	T	C	C	C	C	C	C	T
JAX00545015	4	10338537	0	T	A	T	T	T	T	T	T	T	A	H	H	T	T	T	T	T	H	T	T	T	T	T	T	A	T	T	T	T	T	A	T	T	T	T	T	H	T	A	T	T	T	T	T	T	A
JAX00115924	4	10340535	0	G	A	A	G	A	A	G	G	G	G	H	H	A	A	A	A	G	G	G	G	G	A	G	G	G	G	A	G	G	G	G	G	A	A	G	G	G	G	G	G	G	A	G	G	A	G
JAX00115928	4	10391230	1	A	G	G	A	G	G	A	G	G	A	H	H	G	G	G	G	A	H	A	G	H	G	G	A	A	G	G	A	A	G	A	A	G	G	H	A	A	G	A	G	A	G	H	H	G	A
JAX00545019	4	10395902	1	T	A	T	T	T	T	T	T	A	T	T	T	T	T	T	T	T	H	T	A	H	T	T	T	T	T	T	T	T	A	T	T	T	T	H	T	T	H	T	T	T	T	T	H	T	T
JAX00545020	4	10395921	0	C	A	C	C	C	C	C	A	C	C	C	C	C	C	C	C	C	C	C	C	C	C	A	C	C	A	C	C	C	C	C	C	C	C	C	C	C	H	C	A	C	C	H	C	C	C
JAX00545021	4	10407810	1	G	A	G	G	G	G	G	G	A	G	G	G	G	G	G	G	G	H	G	A	H	G	G	G	G	G	G	G	G	A	G	G	G	G	H	G	G	H	G	G	G	G	G	H	G	G
JAX00222482	4	10408022	1	C	T	C	C	C	C	C	C	T	C	C	C	C	C	C	C	C	H	C	T	H	C	C	C	C	C	C	C	C	T	C	C	C	C	H	C	C	H	C	C	C	C	C	H	C	C
JAX00115929	4	10408106	0	A	C	C	A	C	C	A	C	C	A	H	H	C	C	C	C	A	H	A	C	A	C	C	A	A	C	C	A	A	C	A	A	C	C	H	A	A	C	A	C	A	C	A	A	C	A
JAX00115931	4	10438080	1	T	C	C	T	C	C	T	C	C	C	C	C	C	C	C	C	T	C	T	C	H	C	C	T	C	C	C	T	T	C	C	T	C	C	H	T	H	C	C	C	T	C	H	H	C	C
JAX00545024	4	10438290	0	G	A	G	G	G	G	G	A	A	G	H	G	G	G	G	G	G	H	H	A	H	G	A	G	G	A	G	G	G	A	G	G	G	G	H	G	G	A	G	A	G	G	H	H	G	G
JAX00545025	4	10438529	0	G	A	G	G	G	G	G	A	G	G	G	G	G	G	G	G	G	G	G	G	G	G	A	G	G	A	G	G	G	G	G	G	G	G	G	G	G	H	G	A	G	G	H	G	G	G
JAX00115932	4	10443328	0	A	G	G	A	G	G	A	A	A	G	G	G	G	G	G	G	A	H	A	A	A	G	A	A	G	A	G	A	A	A	G	A	G	G	A	A	H	A	G	A	A	G	A	A	G	G
JAX00545030	4	10457586	0	A	G	A	A	A	A	A	G	G	A	A	A	A	A	A	A	A	H	A	G	H	A	G	A	A	G	A	A	A	G	A	A	A	A	H	A	A	G	A	G	A	A	H	H	A	A
JAX00115933	4	10462171	1	A	G	G	A	G	G	A	G	G	G	G	G	G	G	G	G	A	G	A	G	H	G	G	A	G	G	G	A	A	G	G	A	G	G	H	A	H	G	G	G	A	G	H	H	G	G
JAX00545032	4	10476889	1	C	G	C	C	C	C	C	G	G	C	C	C	C	C	C	C	C	H	C	G	H	C	G	C	C	G	C	C	C	G	C	C	C	C	H	C	C	G	C	G	C	C	H	H	C	C
JAX00115935	4	10487771	0	A	G	G	A	G	G	A	G	A	A	G	G	G	G	G	G	A	A	A	A	A	G	G	A	A	G	G	A	A	A	A	A	G	G	A	A	A	H	A	G	A	G	G	A	G	A
JAX00545035	4	10497166	0	T	G	T	T	T	T	T	G	G	T	T	T	T	T	T	T	T	H	T	G	H	T	G	T	T	G	T	T	T	G	T	T	T	T	H	T	T	G	T	G	T	T	H	H	T	T
JAX00115937	4	10497353	1	C	T	T	C	T	T	C	T	T	C	H	H	T	T	T	T	C	H	C	T	H	T	T	C	C	T	T	C	C	T	C	C	T	T	H	C	C	T	C	T	C	T	H	H	T	C
JAX00545036	4	10498637	1	G	A	G	G	G	G	G	G	A	G	G	G	G	G	G	G	G	H	G	A	H	G	G	G	G	G	G	G	G	A	G	G	G	G	H	G	G	H	G	G	G	G	G	H	G	G
JAX00115938	4	10538507	1	C	T	C	C	C	C	C	C	T	C	C	C	C	C	C	C	C	H	C	T	H	C	C	C	C	C	C	C	C	T	C	C	C	C	H	C	C	H	C	C	C	C	C	H	C	C
JAX00545042	4	10584622	1	G	T	G	G	G	G	G	G	T	G	G	G	G	G	G	G	G	H	G	T	H	G	G	G	G	G	G	G	G	T	G	G	G	G	H	G	G	H	G	G	G	G	G	H	G	G
JAX00545043	4	10584635	0	T	C	T	T	T	T	T	T	T	C	H	H	T	T	T	T	T	H	T	T	T	T	T	T	C	T	T	T	T	T	C	T	T	T	T	T	H	T	C	T	T	T	T	T	T	C
JAX00545047	4	10597917	1	A	G	A	A	A	A	A	G	A	A	A	A	A	A	A	A	A	A	A	A	A	A	G	A	A	G	A	A	A	A	A	A	A	A	A	A	A	H	A	G	A	A	H	A	A	A
JAX00115944	4	10631530	1	G	C	G	G	C	G	C	C	C	G	G	G	G	G	G	C	G	H	C	C	C	C	C	G	G	C	G	G	C	C	G	C	G	G	C	C	G	C	G	C	C	G	H	C	H	G
JAX00115945	4	10632184	0	T	A	T	T	A	T	A	A	T	T	T	T	T	T	T	A	T	T	A	T	H	A	A	T	T	A	T	T	A	T	T	A	T	T	H	A	T	H	T	A	A	T	H	H	H	T
JAX00545048	4	10632556	0	A	C	A	A	A	A	A	A	C	A	A	A	A	A	A	A	A	H	A	C	H	A	A	A	A	A	A	A	A	C	A	A	A	A	H	A	A	H	A	A	A	A	A	H	A	A
JAX00545049	4	10632885	0	C	A	C	C	C	C	C	C	A	C	C	C	C	C	C	C	C	H	C	A	H	C	C	C	C	C	C	C	C	A	C	C	C	C	H	C	C	H	C	C	C	C	C	H	C	C
JAX00545051	4	10651796	1	A	C	A	A	A	A	A	C	A	A	A	A	A	A	A	A	A	A	A	A	A	A	C	A	A	C	A	A	A	A	A	A	A	A	A	A	A	H	A	C	A	A	H	A	A	A
JAX00115947	4	10656611	0	C	T	C	C	T	C	T	T	C	C	C	C	C	C	C	T	C	C	T	C	H	T	T	C	C	T	C	C	T	C	C	T	C	C	H	T	C	H	C	T	T	C	H	H	H	C
JAX00115950	4	10694989	0	A	G	G	A	A	G	A	A	A	A	H	H	G	G	G	A	A	A	A	A	A	A	A	A	A	A	G	A	A	A	A	A	G	G	A	A	A	A	A	A	A	G	A	A	H	A
JAX00545056	4	10701578	1	C	T	T	C	C	T	C	C	T	C	H	H	T	T	T	C	C	H	C	T	H	C	C	C	C	C	T	C	C	T	C	C	T	T	H	C	C	H	C	C	C	T	C	H	H	C
JAX00545057	4	10701606	0	C	T	C	C	C	C	C	T	C	C	C	C	C	C	C	C	C	C	C	C	C	C	T	C	C	T	C	C	C	C	C	C	C	C	C	C	C	H	C	T	C	C	H	C	C	C
JAX00545058	4	10701978	0	G	A	A	G	G	A	G	G	A	G	H	H	A	A	A	G	G	H	G	A	H	G	G	G	G	G	A	G	G	A	G	G	A	A	H	G	G	H	G	G	G	A	G	H	H	G
JAX00545059	4	10702318	0	A	G	G	A	G	G	G	A	A	A	H	H	G	G	G	G	A	A	G	A	H	G	A	A	A	A	G	A	G	A	A	G	G	G	H	G	A	A	A	A	G	G	A	H	G	A
JAX00545060	4	10702789	0	T	C	C	T	C	C	C	T	T	T	H	H	C	C	C	C	T	T	C	T	H	C	T	T	T	T	C	T	C	T	T	C	C	C	H	C	T	T	T	T	C	C	T	H	C	T
JAX00545061	4	10703055	0	T	C	C	T	C	C	C	C	C	T	H	H	C	C	C	C	T	H	C	C	C	C	C	T	T	C	C	T	C	C	T	C	C	C	C	C	T	C	T	C	C	C	H	C	C	T
JAX00545062	4	10703101	1	G	T	T	G	T	T	T	T	T	G	H	H	T	T	T	T	G	H	T	T	T	T	T	G	G	T	T	G	T	T	G	T	T	T	T	T	G	T	G	T	T	T	H	T	T	G
JAX00545064	4	10704474	0	G	A	A	G	G	A	G	G	G	G	H	H	A	A	A	G	G	G	G	G	G	G	G	G	G	G	A	G	G	G	G	G	A	A	G	G	G	G	G	G	G	A	G	G	H	G
JAX00545065	4	10718018	1	T	C	T	T	T	T	T	C	C	T	T	T	T	T	T	T	T	H	T	C	H	T	C	T	T	C	T	T	T	C	T	T	T	T	H	T	T	C	T	C	T	T	H	H	T	T
JAX00115954	4	10726235	0	G	A	G	G	A	G	A	G	G	G	G	G	G	G	G	A	G	G	A	G	H	A	G	G	G	G	G	G	A	G	G	A	G	G	H	A	G	G	G	G	A	G	G	H	H	G
JAX00545066	4	10730903	0	G	A	G	G	G	G	G	A	G	G	G	G	G	G	G	G	G	G	G	G	G	G	A	G	G	A	G	G	G	G	G	G	G	G	G	G	G	H	G	A	G	G	H	G	G	G
JAX00545068	4	10746640	0	C	T	T	C	C	T	C	C	C	C	H	H	T	T	T	C	C	C	C	C	C	C	C	C	C	C	T	C	C	C	C	C	T	T	C	C	C	C	C	C	C	T	C	C	H	C
JAX00545069	4	10747784	1	T	A	A	T	T	A	T	A	A	T	H	H	A	A	A	T	T	H	T	A	H	T	A	T	T	A	A	T	T	A	T	T	A	A	H	T	T	A	T	A	T	A	H	H	H	T
JAX00545072	4	10777149	0	C	T	T	C	T	T	T	C	C	C	H	H	T	T	T	T	C	C	T	C	C	T	C	C	C	C	T	C	T	C	C	T	T	T	C	T	C	C	C	C	T	T	C	H	T	C
JAX00545073	4	10777856	0	G	A	G	G	G	G	G	G	A	G	G	G	G	G	G	G	G	H	G	A	H	G	G	G	G	G	G	G	G	A	G	G	G	G	H	G	G	H	G	G	G	G	G	H	G	G
JAX00115956	4	10779711	0	C	T	C	C	T	C	T	T	T	C	C	C	C	C	C	T	C	H	T	T	T	T	T	C	C	T	C	C	T	T	C	T	C	C	T	T	C	T	C	T	T	C	H	T	H	C
JAX00545074	4	10779785	0	C	T	T	C	C	T	C	C	C	C	H	H	T	T	T	C	C	C	C	C	C	C	C	C	C	C	T	C	C	C	C	C	T	T	C	C	C	C	C	C	C	T	C	C	H	C
JAX00545077	4	10783553	0	T	C	C	T	T	C	T	T	C	T	H	H	C	C	C	T	T	H	T	C	H	T	T	T	T	T	C	T	T	C	T	T	C	C	H	T	T	H	T	T	T	C	T	H	H	T
JAX00545078	4	10784031	1	T	C	T	T	C	T	C	C	C	T	T	T	T	T	T	C	T	H	C	C	C	C	C	T	T	C	T	T	C	C	T	C	T	T	C	C	T	C	T	C	C	T	H	C	H	T
JAX00545079	4	10784137	1	A	G	A	A	G	A	G	A	A	A	A	A	A	A	A	G	A	A	G	A	H	G	A	A	A	A	A	A	G	A	A	G	A	A	H	G	A	A	A	A	G	A	A	H	H	A
JAX00545082	4	10784867	1	G	A	A	G	G	A	G	G	G	G	H	H	A	A	A	G	G	G	G	G	G	G	G	G	G	G	A	G	G	G	G	G	A	A	G	G	G	G	G	G	G	A	G	G	H	G
JAX00545085	4	10806064	0	A	C	C	A	C	C	C	A	A	A	H	H	C	C	C	C	A	A	C	A	H	C	A	A	A	A	C	A	C	A	A	C	C	C	H	C	A	A	A	A	C	C	A	H	C	A
JAX00545086	4	10806815	1	G	T	G	G	G	G	G	T	G	G	G	G	G	G	G	G	G	G	G	G	G	G	T	G	G	T	G	G	G	G	G	G	G	G	G	G	G	H	G	T	G	G	H	G	G	G
JAX00545088	4	10809635	1	C	T	T	C	C	T	C	C	T	C	H	H	T	T	T	C	C	H	C	T	H	C	C	C	C	C	T	C	C	T	C	C	T	T	H	C	C	H	C	C	C	T	C	H	H	C
JAX00545089	4	10810946	1	T	G	G	T	G	G	G	G	G	T	H	H	G	G	G	G	T	H	G	G	G	G	G	T	T	G	G	T	G	G	T	G	G	G	G	G	T	G	T	G	G	G	H	G	G	T
JAX00115958	4	10818311	1	G	A	G	G	A	G	A	G	G	G	G	G	G	G	G	A	G	G	A	G	H	A	G	G	G	G	G	G	A	G	G	A	G	G	H	A	G	G	G	G	A	G	G	H	H	G
JAX00545092	4	10820600	0	G	A	G	G	A	G	A	G	G	G	G	G	G	G	G	A	G	G	A	G	H	A	G	G	G	G	G	G	A	G	G	A	G	G	H	A	G	G	G	G	A	G	G	H	H	G
JAX00222488	4	10825497	1	G	A	G	G	G	G	G	G	A	G	G	G	G	G	G	G	G	H	G	A	H	G	G	G	G	G	G	G	G	A	G	G	G	G	H	G	G	H	G	G	G	G	G	H	G	G
JAX00115959	4	10825524	0	G	A	A	G	A	A	A	G	G	G	H	H	A	A	A	A	G	G	A	G	H	A	G	G	G	G	A	G	A	G	G	A	A	A	H	A	G	G	G	G	A	A	G	H	A	G
JAX00115961	4	10844126	0	G	A	A	G	A	A	A	A	A	G	H	H	A	A	A	A	G	H	A	A	A	A	A	G	G	A	A	G	A	A	G	A	A	A	A	A	G	A	G	A	A	A	H	A	A	G
JAX00545095	4	10844147	0	G	A	A	G	G	A	G	G	G	G	H	H	A	A	A	G	G	G	G	G	G	G	G	G	G	G	A	G	G	G	G	G	A	A	G	G	G	G	G	G	G	A	G	G	H	G
JAX00545097	4	10845470	0	C	T	T	C	T	T	T	C	C	C	H	H	T	T	T	T	C	C	T	C	T	T	C	C	C	C	T	C	T	C	C	T	T	T	H	T	C	C	C	C	T	T	C	H	T	C
JAX00115962	4	10858366	0	T	C	T	T	C	T	C	T	T	T	T	T	T	T	T	C	T	T	C	T	H	C	T	T	T	T	T	T	C	T	T	C	T	T	H	C	T	T	T	T	C	T	T	H	H	T
JAX00545109	4	10869334	0	A	G	G	A	G	G	G	G	G	A	H	H	G	G	G	G	A	H	G	G	G	G	G	A	A	G	G	A	G	G	A	G	G	G	G	G	A	G	A	G	G	G	H	G	G	A
JAX00545110	4	10874013	1	G	T	G	G	G	G	G	T	T	G	G	G	G	G	G	G	G	H	G	T	H	G	T	G	G	T	G	G	G	T	G	G	G	G	H	G	G	T	G	T	G	G	H	H	G	G
JAX00545111	4	10880831	1	T	A	T	T	A	T	A	A	A	T	T	T	T	T	T	A	T	H	A	A	A	A	A	T	T	A	T	T	A	A	T	A	T	T	A	A	T	A	T	A	A	T	H	A	H	T
JAX00545112	4	10880898	1	T	C	T	T	T	T	T	T	C	T	T	T	T	T	T	T	T	H	T	C	H	T	T	T	T	T	T	T	T	C	T	T	T	T	H	T	T	H	T	T	T	T	T	H	T	T
JAX00545115	4	10882488	1	A	G	A	A	A	A	A	G	G	A	A	A	A	A	A	A	A	H	A	G	H	A	G	A	A	G	A	A	A	G	A	A	A	A	H	A	A	G	A	G	A	A	H	H	A	A
JAX00545117	4	10887450	1	C	T	C	C	T	C	T	C	T	C	C	C	C	C	C	T	C	H	T	T	T	T	C	C	C	C	C	C	T	T	C	T	C	C	T	T	C	H	C	C	T	C	C	T	H	C
JAX00545120	4	10897007	0	C	A	C	C	C	C	C	A	A	C	C	C	C	C	C	C	C	H	C	A	C	C	A	C	C	A	C	C	C	A	C	C	C	C	H	C	C	A	C	A	C	C	H	H	C	C
JAX00545121	4	10898301	1	C	T	C	C	C	C	C	T	C	C	C	C	C	C	C	C	C	C	C	C	C	C	T	C	C	T	C	C	C	C	C	C	C	C	C	C	C	H	C	T	C	C	H	C	C	C
JAX00115964	4	10901838	1	T	C	T	T	C	T	C	C	C	T	T	T	T	T	T	C	T	H	C	C	C	C	C	T	T	C	T	T	C	C	T	C	T	T	C	C	T	C	T	C	C	T	H	C	H	T
JAX00115965	4	10903530	0	G	A	G	G	A	G	A	G	G	G	G	G	G	G	G	A	G	G	A	G	H	A	G	G	G	G	G	G	A	G	G	A	G	G	H	A	G	G	G	G	A	G	G	H	H	G
JAX00545123	4	10914762	1	G	A	G	G	A	G	A	A	A	G	G	G	G	G	G	A	G	H	A	A	A	A	A	G	G	A	G	G	A	A	G	A	G	G	A	A	G	A	G	A	A	G	H	A	H	G
JAX00545124	4	10921874	1	G	A	G	G	A	G	A	G	G	G	G	G	G	G	G	A	G	G	A	G	H	A	G	G	G	G	G	G	A	G	G	A	G	G	H	A	G	G	G	G	A	G	G	H	H	G
JAX00545125	4	10922627	0	C	A	C	C	C	C	C	A	A	C	C	C	C	C	C	C	C	H	C	A	H	C	A	C	C	A	C	C	C	A	C	C	C	C	H	C	C	A	C	A	C	C	H	H	C	C
JAX00115969	4	10939922	1	G	A	A	G	G	A	G	G	G	A	A	A	A	A	A	G	G	H	G	G	G	G	G	G	A	G	A	G	G	G	A	G	A	A	G	G	H	G	A	G	G	A	G	G	H	A
JAX00545127	4	10943555	0	G	A	A	G	G	A	G	A	A	A	A	A	A	A	A	G	G	A	G	A	H	G	A	G	A	A	A	G	G	A	A	G	A	A	G	G	G	A	A	A	G	A	G	G	G	A
JAX00545128	4	10947591	1	C	T	C	C	C	C	C	C	T	C	C	C	C	C	C	C	C	H	C	T	H	C	C	C	C	C	C	C	C	T	C	C	C	C	H	C	C	H	C	C	C	C	C	H	C	C
JAX00222491	4	10954921	1	A	G	A	A	A	A	A	A	G	A	A	A	A	A	A	A	A	H	A	G	H	A	A	A	A	A	A	A	A	G	A	A	A	A	H	A	A	H	A	A	A	A	A	H	A	A
JAX00115970	4	10962537	0	C	T	T	C	C	T	C	C	C	C	H	H	T	T	T	C	C	C	C	C	C	C	C	C	C	C	T	C	C	C	C	C	T	T	C	C	C	C	C	C	C	T	C	C	H	C
JAX00545132	4	10974646	0	G	C	C	G	G	C	G	C	C	G	H	H	C	C	C	G	G	H	G	C	H	G	C	G	G	C	C	G	G	C	G	G	C	C	H	G	G	C	G	C	G	C	H	H	H	G
JAX00545134	4	10985555	0	A	G	A	A	A	A	A	A	G	A	A	A	A	A	A	A	A	H	A	G	H	A	A	A	A	A	A	A	A	G	A	A	A	A	H	A	A	H	A	A	A	A	A	H	A	A
JAX00545135	4	10991350	1	A	G	A	A	A	A	A	G	G	A	A	A	A	A	A	A	A	H	A	G	H	A	G	A	A	G	A	A	A	G	A	A	A	A	H	A	A	G	A	G	A	A	H	H	A	A
JAX00545136	4	11018225	1	C	T	C	C	C	C	C	T	C	C	C	C	C	C	C	C	C	C	C	C	C	C	T	C	C	T	C	C	C	C	C	C	C	C	C	C	C	H	C	T	C	C	H	C	C	C
JAX00545137	4	11022006	1	A	C	C	A	C	C	C	C	C	C	C	C	C	C	C	C	A	C	C	C	C	C	C	A	C	C	C	A	C	C	C	C	C	C	C	C	H	C	C	C	C	C	H	C	C	C
JAX00115975	4	11024537	0	T	C	C	T	T	C	T	T	T	T	H	H	C	H	C	T	T	T	H	T	T	T	T	T	T	T	H	T	T	T	T	T	H	C	T	T	T	T	T	T	T	C	T	T	H	T
JAX00545140	4	11031133	1	C	T	T	C	C	T	C	T	T	C	H	H	T	T	T	C	C	H	C	T	H	C	T	C	C	T	T	C	C	T	C	C	T	T	H	C	C	T	C	T	C	T	H	H	H	C
JAX00222494	4	11038975	1	C	T	C	C	C	C	C	T	T	C	C	C	C	C	C	C	C	H	C	T	H	C	T	C	C	T	C	C	C	T	C	C	C	C	H	C	C	T	C	T	C	C	H	H	C	C
JAX00545142	4	11041046	1	A	G	A	A	A	A	A	G	A	A	A	A	A	A	A	A	A	A	A	A	A	A	G	A	A	G	A	A	A	A	A	A	A	A	A	A	A	H	A	G	A	A	H	A	A	A
JAX00545144	4	11054994	0	G	A	A	G	G	A	G	G	G	G	H	H	A	A	A	G	G	G	G	G	G	G	H	G	G	G	A	H	G	G	G	G	A	A	G	G	G	G	G	G	G	A	G	G	H	G
JAX00115976	4	11055924	0	G	A	A	G	G	A	G	G	G	G	H	H	A	A	A	G	G	G	G	G	G	G	G	G	G	G	A	G	G	G	G	G	A	A	G	G	G	G	G	G	G	A	G	G	H	G
JAX00545147	4	11065555	0	C	G	G	C	C	G	C	C	C	C	H	H	G	G	G	C	C	C	C	C	C	C	C	C	C	C	G	C	C	C	C	C	G	G	C	C	C	C	C	C	C	G	C	C	H	C
JAX00545148	4	11071671	0	T	C	T	T	T	T	T	C	C	T	T	T	T	T	T	T	T	H	T	C	C	T	C	T	T	C	T	T	T	C	T	T	T	T	C	T	T	C	T	C	T	T	H	H	T	T
JAX00545150	4	11086329	0	T	C	C	T	T	C	T	C	C	T	H	H	C	C	C	T	T	H	T	C	H	T	C	T	T	C	C	T	T	C	T	T	C	C	H	T	T	C	T	C	T	C	H	H	H	T
JAX00115980	4	11095669	1	T	A	T	T	T	T	T	A	A	T	T	T	T	T	T	T	T	H	T	A	H	T	A	T	T	A	T	T	T	A	T	T	T	T	H	T	T	A	T	A	T	T	H	H	T	T
JAX00545155	4	11130127	1	T	C	T	T	C	T	C	T	T	T	T	T	T	T	T	C	T	T	C	T	H	C	T	T	T	T	T	T	C	T	T	C	T	T	H	C	T	T	T	T	C	T	T	H	H	T
JAX00115982	4	11132599	1	A	G	A	A	G	A	G	G	G	G	H	H	A	A	A	G	A	G	G	G	G	G	G	A	G	G	A	A	G	G	G	G	A	A	G	G	H	G	G	G	G	A	H	G	H	G
JAX00189366	4	11141715	1	A	G	G	A	G	G	G	G	G	G	G	G	G	G	G	G	A	G	G	G	G	G	G	A	G	G	G	A	G	G	G	G	G	G	G	G	H	G	G	G	G	G	H	G	G	G
JAX00545158	4	11143779	1	G	C	G	G	G	G	G	C	C	G	G	G	G	G	G	G	G	H	G	C	H	G	C	G	G	C	G	G	G	C	G	G	G	G	H	G	G	C	G	C	G	G	H	H	G	G
JAX00115984	4	11148382	0	G	A	G	G	A	G	A	G	G	G	G	G	G	G	G	A	G	G	A	G	H	A	G	G	G	G	G	G	A	G	G	A	G	G	H	A	G	G	G	G	A	G	G	H	H	G
JAX00545159	4	11159278	1	A	G	A	A	A	A	A	G	A	A	A	A	A	A	A	A	A	A	A	A	A	A	G	A	A	G	A	A	A	A	A	A	A	A	A	A	A	H	A	G	A	A	H	A	A	A
JAX00115985	4	11160296	1	T	C	T	T	C	T	C	T	T	C	H	H	T	T	T	C	T	H	C	T	H	C	T	T	C	T	T	T	C	T	C	C	T	T	H	C	H	T	C	T	C	T	T	H	H	C
JAX00115986	4	11164167	1	A	G	A	A	G	A	G	G	G	G	H	H	A	A	A	G	A	G	G	G	G	G	G	A	G	G	A	A	G	G	G	G	A	A	G	G	H	G	G	G	G	A	H	G	H	G
JAX00545160	4	11173326	0	G	A	G	G	G	G	G	A	G	G	G	G	G	G	G	G	G	G	G	G	G	G	A	G	G	A	G	G	G	G	G	G	G	G	G	G	G	H	G	A	G	G	H	G	G	G
JAX00545161	4	11173681	1	A	G	A	A	A	A	A	G	G	G	H	H	A	A	A	A	A	G	A	G	H	A	G	A	G	G	A	A	A	G	G	A	A	A	H	A	H	G	G	G	A	A	H	H	A	G
JAX00545162	4	11174597	1	C	T	C	C	C	C	C	T	T	C	C	C	C	C	C	C	C	H	C	T	H	C	T	C	C	T	C	C	C	T	C	C	C	C	H	C	C	T	C	T	C	C	H	H	C	C
JAX00545163	4	11175521	1	C	T	C	C	C	C	C	T	C	T	H	H	C	C	C	C	C	H	C	C	C	C	T	C	T	T	C	C	C	C	T	C	C	C	C	C	H	H	T	T	C	C	H	C	C	T
JAX00545164	4	11186395	1	C	A	C	C	C	C	C	A	A	A	H	H	C	C	C	C	C	A	C	A	H	C	A	C	A	A	C	C	C	A	A	C	C	C	H	C	H	A	A	A	C	C	H	H	C	A
JAX00545166	4	11194678	1	T	A	T	T	T	T	T	T	A	T	T	T	T	T	T	T	T	H	T	A	H	T	T	T	T	T	T	T	T	A	T	T	T	T	H	T	T	H	T	T	T	T	T	H	T	T
JAX00545167	4	11194723	1	G	A	G	G	G	G	G	A	A	G	G	G	G	G	G	G	G	H	G	A	H	G	A	G	G	A	G	G	G	A	G	G	G	G	H	G	G	A	G	A	G	G	H	H	G	G
JAX00115988	4	11203465	1	T	C	T	T	C	T	C	T	T	T	T	T	T	T	T	C	T	T	C	T	H	C	T	T	T	T	T	T	C	T	T	C	T	T	H	C	T	T	T	T	C	T	T	H	H	T
JAX00115989	4	11203507	1	C	T	C	C	T	C	T	T	T	T	H	H	C	C	C	T	C	T	T	T	T	T	T	C	T	T	C	C	T	T	T	T	C	C	T	T	H	T	T	T	T	C	H	T	H	T
JAX00115990	4	11206143	1	T	C	T	T	C	T	C	T	T	T	T	T	T	T	T	C	T	T	C	T	H	C	T	T	T	T	T	T	C	T	T	C	T	T	H	C	T	T	T	T	C	T	T	H	H	T
JAX00545168	4	11219850	1	A	C	A	A	A	A	A	A	C	A	A	A	A	A	A	A	A	H	A	C	H	A	A	A	A	A	A	A	A	C	A	A	A	A	H	A	A	H	A	A	A	A	A	H	A	A
JAX00545169	4	11222565	0	A	G	A	A	A	A	A	G	A	A	A	A	A	A	A	A	A	A	A	A	A	A	G	A	A	G	A	A	A	A	A	A	A	A	A	A	A	H	A	G	A	A	H	A	A	A
JAX00545170	4	11223049	0	T	C	T	T	T	T	T	C	T	T	T	T	T	T	T	T	T	T	T	T	T	T	C	T	T	C	T	T	T	T	T	T	T	T	T	T	T	H	T	C	T	T	H	T	T	T
JAX00545171	4	11239366	1	T	C	T	T	C	T	C	C	C	T	T	T	T	T	T	C	T	H	C	C	C	C	C	T	T	C	T	T	C	C	T	C	T	T	C	C	T	C	T	C	C	T	H	C	H	T
JAX00222497	4	11244343	0	G	A	G	G	G	G	G	A	A	G	G	G	G	G	G	G	G	H	G	A	H	G	A	G	G	A	G	G	G	A	G	G	G	G	H	G	G	A	G	A	G	G	H	H	G	G
JAX00222498	4	11244479	1	G	C	G	G	G	G	G	C	C	G	G	G	G	G	G	G	G	H	G	C	H	G	C	G	G	C	G	G	G	C	G	G	G	G	H	G	G	C	G	C	G	G	H	H	G	G
JAX00222499	4	11248124	1	T	G	T	T	T	T	T	T	G	T	T	T	T	T	T	T	T	H	T	G	H	T	T	T	T	T	T	T	T	G	T	T	T	T	H	T	T	H	T	T	T	T	T	H	T	T
JAX00545173	4	11260017	0	G	A	G	G	G	G	G	G	A	G	G	G	G	G	G	G	G	H	G	A	H	G	G	G	G	G	G	G	G	A	G	G	G	G	H	G	G	H	G	G	G	G	G	H	G	G
JAX00545177	4	11279443	1	C	T	C	C	T	C	C	C	C	C	C	C	C	C	C	T	C	C	C	C	C	T	C	C	C	C	C	C	C	C	C	C	C	C	C	C	C	C	C	C	C	C	C	C	H	C
JAX00545178	4	11283874	1	T	C	T	T	T	T	T	C	C	T	T	T	T	T	T	T	T	H	T	C	H	T	C	T	T	C	T	T	T	C	T	T	T	T	H	T	T	C	T	C	T	T	H	H	T	T
JAX00545179	4	11296195	0	T	C	T	T	C	T	C	C	C	C	H	H	T	T	T	C	T	C	C	C	C	C	C	T	C	C	T	T	C	C	C	C	T	T	C	C	H	C	C	C	C	T	H	C	H	C
JAX00545180	4	11300095	1	G	A	G	G	G	G	G	G	A	G	G	G	G	G	G	G	G	H	G	A	H	G	G	G	G	G	G	G	G	A	G	G	G	G	H	G	G	H	G	G	G	G	G	H	G	G
JAX00545181	4	11306190	0	C	T	C	C	T	C	T	C	C	T	H	H	C	C	C	T	C	H	H	C	H	T	C	C	T	C	C	C	T	C	T	T	C	C	H	T	H	C	T	C	T	C	C	H	H	T
JAX00545182	4	11306739	1	T	C	T	T	C	T	C	C	C	C	H	H	T	T	T	C	T	C	C	C	C	C	C	T	C	C	T	T	C	C	C	C	T	T	C	C	H	C	C	C	C	T	H	C	H	C
JAX00115994	4	11308192	0	G	A	G	G	A	G	A	G	G	A	H	H	G	G	G	A	G	H	A	G	H	A	G	G	A	G	G	G	A	G	A	A	G	G	H	A	H	G	A	G	A	G	G	H	H	A
JAX00115995	4	11318795	0	G	A	G	G	A	G	A	G	A	G	G	G	G	G	G	A	G	H	A	A	A	A	G	G	G	G	G	G	A	A	G	A	G	G	A	A	G	H	G	G	A	G	G	A	H	G
JAX00115996	4	11318877	0	G	C	G	G	C	G	C	C	C	C	H	H	G	G	G	C	G	C	C	C	C	C	C	G	C	C	G	G	C	C	C	C	G	G	C	C	H	C	C	C	C	G	H	C	H	C
JAX00115997	4	11331281	0	T	A	T	T	A	T	A	T	T	T	T	T	T	T	T	A	T	T	A	T	H	A	T	T	T	T	T	T	A	T	T	A	T	T	H	A	T	T	T	T	A	T	T	H	H	T
JAX00115998	4	11334536	0	G	C	G	G	C	G	C	G	G	G	G	G	G	G	G	C	G	G	C	G	H	C	G	G	G	G	G	G	C	G	G	C	G	G	H	C	G	G	G	G	C	G	G	H	H	G
JAX00545183	4	11334606	0	G	A	G	G	G	G	G	A	A	G	G	G	G	G	G	G	G	H	G	A	A	G	A	G	G	A	G	G	G	A	G	G	G	G	H	G	G	A	G	A	G	G	H	H	G	G
JAX00545184	4	11335300	0	G	A	G	G	A	G	A	A	A	A	H	H	G	G	G	A	G	A	A	A	A	A	A	G	A	A	G	G	A	A	A	A	G	G	A	A	H	A	A	A	A	G	H	A	H	A
JAX00545185	4	11336421	0	C	T	C	C	C	C	C	C	T	C	C	C	C	C	C	C	C	T	C	T	T	C	C	C	C	C	C	C	C	T	C	C	C	C	H	C	C	H	C	C	C	C	C	T	C	C
JAX00115999	4	11346459	0	T	C	T	T	C	T	C	C	C	C	H	H	T	T	T	C	T	C	C	C	C	C	C	T	C	C	T	T	C	C	C	C	T	T	C	C	H	C	C	C	C	T	H	C	H	C
JAX00545190	4	11358490	1	G	A	G	G	A	G	A	G	G	A	H	H	G	G	G	A	G	H	A	G	H	A	G	G	A	G	G	G	A	G	A	A	G	G	H	A	H	G	A	G	A	G	G	H	H	A
JAX00189368	4	11359317	0	A	G	G	A	G	G	G	G	G	G	G	G	G	G	G	G	A	G	G	G	G	G	G	A	G	G	G	A	G	G	G	G	G	G	G	G	H	G	G	G	G	G	H	G	G	G
JAX00116001	4	11382781	1	G	A	G	G	G	G	G	G	G	A	H	H	G	G	G	G	G	H	G	G	G	G	G	G	A	G	G	G	G	G	A	G	G	G	G	G	H	G	A	G	G	G	G	G	G	A
JAX00545195	4	11407233	1	G	A	G	G	G	G	G	A	G	G	G	G	G	G	G	G	G	G	G	G	G	G	A	G	G	A	G	G	G	G	G	G	G	G	G	G	G	H	G	A	G	G	H	G	G	G
JAX00545197	4	11419610	1	G	A	A	G	G	A	G	G	G	G	H	H	A	A	A	G	G	G	G	G	G	G	G	G	G	G	A	G	G	G	G	G	A	A	G	G	G	G	G	G	G	A	G	G	H	G
JAX00116003	4	11419633	0	C	G	G	C	C	G	G	G	G	G	G	G	G	G	G	C	C	G	G	G	G	C	G	C	G	G	G	C	G	G	G	G	G	G	G	G	H	G	G	G	G	G	H	G	H	G
JAX00116004	4	11420999	0	C	T	T	C	C	T	C	C	C	C	H	H	T	T	T	C	C	C	C	C	C	C	C	C	C	C	T	C	C	C	C	C	T	T	C	C	C	C	C	C	C	T	C	C	H	C
JAX00545199	4	11432888	1	C	T	C	C	C	C	C	T	T	C	C	C	C	C	C	C	C	H	C	T	H	C	T	C	C	T	C	C	C	T	C	C	C	C	H	C	C	T	C	T	C	C	H	H	C	C
JAX00545200	4	11434114	1	G	A	G	G	G	G	A	A	A	G	G	G	G	G	G	G	G	H	A	A	A	G	A	G	G	A	G	G	A	A	G	A	G	G	A	A	G	A	G	A	A	G	H	A	G	G
JAX00545201	4	11435603	0	T	C	T	T	T	T	C	T	T	T	T	T	T	T	T	T	T	T	C	T	H	T	T	T	T	T	T	T	C	T	T	C	T	T	H	C	T	T	T	T	C	T	T	H	T	T
JAX00545202	4	11436052	1	A	G	A	A	A	A	G	G	A	A	A	A	A	A	A	A	A	A	G	A	H	A	G	A	A	G	A	A	G	A	A	G	A	A	H	G	A	H	A	G	G	A	H	H	A	A
JAX00545203	4	11440115	0	C	T	C	C	C	C	T	C	C	C	C	C	C	C	C	C	C	C	H	C	H	C	C	C	C	C	C	C	T	C	C	T	C	C	H	T	C	C	C	C	T	C	C	H	C	C
JAX00545204	4	11440266	1	G	A	G	G	G	G	A	A	A	G	G	G	G	G	G	G	G	H	A	A	A	G	A	G	G	A	G	G	A	A	G	A	G	G	A	A	G	A	G	A	A	G	H	A	G	G
JAX00545205	4	11441537	1	C	T	T	C	C	T	C	C	C	T	T	T	T	T	T	C	C	H	C	C	C	C	C	C	T	C	T	C	C	C	T	C	T	T	C	C	H	C	T	C	C	T	C	C	H	T
JAX00545207	4	11450104	1	T	C	T	T	T	T	T	C	T	T	T	T	T	T	T	T	T	T	T	T	T	T	C	T	T	C	T	T	T	T	T	T	T	T	T	T	T	H	T	C	T	T	H	T	T	T
JAX00116006	4	11454109	1	T	C	T	T	T	T	T	T	C	T	T	T	T	T	T	T	T	H	T	C	H	T	T	T	T	T	T	T	T	C	T	T	T	T	H	T	T	H	T	T	T	T	T	H	T	T
JAX00116007	4	11468065	0	G	T	T	G	G	T	T	T	T	T	T	T	T	T	T	G	G	T	T	T	T	G	T	G	T	T	T	G	T	T	T	T	T	T	T	T	H	T	T	T	T	T	H	T	H	T
JAX00116008	4	11475659	1	C	T	T	C	C	T	T	C	C	C	H	H	T	T	T	C	C	C	T	C	H	C	C	C	C	C	T	C	T	C	C	T	T	T	H	T	C	C	C	C	T	T	C	H	H	C
JAX00545208	4	11476051	0	G	A	G	G	G	G	G	G	A	A	H	H	G	G	G	G	G	A	G	A	H	G	G	G	A	G	G	G	G	A	A	G	G	G	H	G	H	H	A	G	G	G	G	H	G	A
JAX00116010	4	11501572	1	C	T	T	C	C	T	T	T	T	T	T	T	T	T	T	C	C	T	T	T	T	C	T	C	T	T	T	C	T	T	T	T	T	T	T	T	H	T	T	T	T	T	H	T	H	T
JAX00116011	4	11503718	1	T	C	C	T	T	C	C	C	C	C	C	C	C	C	C	T	T	C	C	C	C	T	C	T	C	C	C	T	C	C	C	C	C	C	C	C	H	C	C	C	C	C	H	C	H	C
JAX00545211	4	11506229	1	G	A	G	G	G	G	G	G	G	A	H	H	G	G	G	G	G	H	G	G	G	G	G	G	A	G	G	G	G	G	A	G	G	G	G	G	H	G	A	G	G	G	G	G	G	A
JAX00545213	4	11507171	0	T	C	C	T	T	C	C	C	C	C	C	C	C	C	C	T	T	C	C	C	C	T	C	T	C	C	C	T	C	C	C	C	C	C	C	C	H	C	C	C	C	C	H	C	H	C
JAX00116012	4	11522944	1	C	T	T	C	C	T	T	T	T	T	T	T	T	T	T	C	C	T	T	T	T	C	T	C	T	T	T	C	T	T	T	T	T	T	T	T	H	T	T	T	T	T	H	T	H	T
JAX00545215	4	11524241	0	T	C	T	T	T	T	T	C	C	T	T	T	T	T	T	T	T	H	T	C	H	T	C	T	T	C	T	T	T	C	T	T	T	T	H	T	T	C	T	C	T	T	T	H	T	T
JAX00545216	4	11529039	0	G	C	G	G	G	G	G	G	G	C	H	H	G	G	G	G	G	H	G	G	G	G	G	G	C	G	G	G	G	G	C	G	G	G	G	G	H	G	C	G	G	G	G	G	G	C
JAX00222506	4	11538891	1	G	T	G	G	G	G	G	G	T	G	G	G	G	G	G	G	G	H	G	T	H	G	G	G	G	G	G	G	G	T	G	G	G	G	H	G	G	H	G	G	G	G	G	H	G	G
JAX00545217	4	11542250	1	C	G	C	C	C	C	C	C	G	C	C	C	C	C	C	C	C	H	C	G	H	C	C	C	C	C	C	C	C	G	C	C	C	C	H	C	C	H	C	C	C	C	C	H	C	C
JAX00116016	4	11580421	1	A	C	C	A	A	C	C	A	A	C	C	C	C	C	C	A	A	H	C	A	H	A	A	A	C	A	C	A	C	A	C	C	C	C	H	C	H	A	C	A	C	C	A	H	H	C
JAX00116017	4	11583171	0	C	T	T	C	C	T	T	C	C	T	T	T	T	T	T	C	C	H	T	C	H	C	C	C	T	C	T	C	T	C	T	T	T	T	H	T	H	C	T	C	T	T	C	H	H	T
JAX00545218	4	11584082	1	C	A	C	C	C	C	C	A	C	C	C	C	C	C	C	C	C	C	C	C	C	C	A	C	C	A	C	C	C	C	C	C	C	C	C	C	C	H	C	A	C	C	H	C	C	C
JAX00545219	4	11587240	1	G	A	G	G	G	G	G	A	G	G	G	G	G	G	G	G	G	G	G	G	G	G	A	G	G	A	G	G	G	G	G	G	G	G	G	G	G	H	G	A	G	G	H	G	G	G
JAX00545220	4	11627919	0	G	A	G	G	G	G	G	A	G	G	G	G	G	G	G	G	G	G	G	G	G	G	A	G	G	A	G	G	G	G	G	G	G	G	G	G	G	H	G	A	G	G	H	G	G	G
JAX00116019	4	11630688	0	T	C	C	T	T	C	C	C	C	C	C	C	C	C	C	T	T	C	C	C	C	T	C	T	C	C	C	T	C	C	C	C	C	C	C	C	H	C	C	C	C	C	H	C	H	C
JAX00116020	4	11630817	0	C	T	T	C	C	T	T	C	C	T	T	T	H	H	T	C	C	H	T	C	H	C	C	C	T	C	T	C	T	C	H	T	H	T	H	T	H	C	T	C	T	T	C	H	H	T
JAX00545221	4	11639197	1	A	G	A	A	A	A	A	G	G	A	A	A	A	A	A	A	A	H	A	G	H	A	G	A	A	G	A	A	A	G	A	A	A	A	H	A	A	G	A	G	A	A	H	H	A	A
JAX00545222	4	11647757	0	G	A	G	G	G	G	G	A	A	G	G	G	G	G	G	G	G	H	G	A	H	G	A	G	G	A	G	G	G	A	G	G	G	G	H	G	G	A	G	A	G	G	H	H	G	G
JAX00545225	4	11650198	1	G	A	G	G	G	G	A	G	G	G	G	G	G	G	G	G	G	G	A	G	H	G	G	G	G	G	G	G	A	G	G	A	G	G	H	A	G	G	G	G	A	G	G	H	G	G
JAX00545226	4	11655363	0	A	G	A	A	A	A	A	A	G	A	A	A	A	A	A	A	A	H	A	G	H	A	A	A	A	A	A	A	A	G	A	A	A	A	H	A	A	H	A	A	A	A	A	H	A	A
JAX00116022	4	11658612	1	T	C	C	T	T	C	C	C	C	C	C	C	C	C	C	T	T	C	C	C	C	T	C	T	C	C	C	T	C	C	C	C	C	C	C	C	H	C	C	C	C	C	H	C	H	C
JAX00545230	4	11674948	1	C	G	C	C	C	C	C	G	G	C	C	C	C	C	C	C	C	H	C	G	H	C	G	C	C	G	C	C	C	G	C	C	C	C	H	C	C	G	C	G	C	C	H	H	C	C
JAX00545231	4	11681765	1	C	A	C	C	C	C	C	A	C	C	C	C	C	C	C	C	C	C	C	C	C	C	A	C	C	A	C	C	C	C	C	C	C	C	C	C	C	H	C	A	C	C	H	C	C	C
JAX00116024	4	11698282	1	T	C	T	T	T	T	T	C	C	T	T	T	T	T	T	T	T	H	T	C	H	T	C	T	T	C	T	T	T	C	T	T	T	T	H	T	T	C	T	C	T	T	H	H	T	T
JAX00545233	4	11705351	0	T	C	T	T	T	T	T	T	C	T	T	T	T	T	T	T	T	H	T	C	H	T	T	T	T	T	T	T	T	C	T	T	T	T	H	T	T	H	T	T	T	T	T	H	T	T
JAX00545234	4	11724241	0	C	T	T	C	C	T	C	C	C	T	T	T	T	T	T	C	C	H	C	C	C	C	C	C	T	C	T	C	C	C	T	C	T	T	C	C	H	C	T	C	C	T	C	C	H	T
JAX00545235	4	11726362	0	A	G	A	A	A	A	A	G	G	A	A	A	A	A	A	A	A	H	A	G	H	A	G	A	A	G	A	A	A	G	A	A	A	A	H	A	A	G	A	G	A	A	H	H	A	A
JAX00545236	4	11728953	1	A	G	A	A	A	A	A	G	G	A	A	A	A	A	A	A	A	H	A	G	H	A	G	A	A	G	A	A	A	G	A	A	A	A	H	A	A	G	A	G	A	A	H	H	A	A
JAX00116028	4	11731131	1	C	T	T	C	C	T	C	C	C	T	T	T	T	T	T	C	C	H	C	C	C	C	C	C	T	C	T	C	C	C	T	C	T	T	C	C	H	C	T	C	C	T	C	C	H	T
JAX00116029	4	11743506	0	G	A	A	G	G	A	G	A	A	A	A	A	A	A	A	G	G	A	H	A	G	G	A	G	A	A	A	G	G	A	A	G	A	A	G	G	H	A	A	A	G	A	G	G	H	A
JAX00545238	4	11768289	1	T	C	C	T	T	C	T	T	T	C	C	C	C	C	C	T	T	H	T	T	T	T	T	T	C	T	C	T	T	T	C	T	C	C	T	T	H	T	C	T	T	C	T	T	H	C
JAX00545239	4	11768416	1	C	G	G	C	C	G	C	C	G	G	G	G	G	G	G	C	C	G	C	G	H	C	C	C	G	C	G	C	C	G	G	C	G	G	H	C	H	H	G	C	C	G	C	H	H	G
JAX00545240	4	11772869	1	C	T	C	C	C	C	C	T	C	C	C	C	C	C	C	C	C	C	C	C	C	C	T	C	C	T	C	C	C	C	C	C	C	C	C	C	C	H	C	T	C	C	H	C	C	C
JAX00545241	4	11775001	1	T	A	A	T	T	A	T	A	A	A	A	A	A	A	A	T	T	A	T	A	H	T	A	T	A	A	A	T	T	A	A	T	A	A	H	T	H	A	A	A	T	A	H	H	H	A
JAX00545242	4	11775501	0	C	T	C	C	C	C	C	C	T	C	C	C	C	C	C	C	C	T	C	T	T	C	C	C	C	C	C	C	C	T	C	C	C	C	T	C	C	T	C	C	C	C	C	T	C	C
JAX00545243	4	11777530	1	G	C	C	G	G	C	G	G	G	G	H	H	C	C	C	G	G	G	G	G	G	G	G	G	G	G	C	G	G	G	G	G	C	C	G	G	G	G	G	G	G	C	G	G	H	G
JAX00222512	4	11789217	1	G	T	G	G	G	G	G	T	T	G	G	G	G	G	G	G	G	H	G	T	H	G	T	G	G	T	G	G	G	T	G	G	G	G	H	G	G	T	G	T	G	G	H	H	G	G
JAX00545246	4	11794543	1	G	T	G	G	G	G	G	T	T	T	H	H	G	G	G	G	G	T	G	T	H	G	T	G	T	T	G	G	G	T	T	G	G	G	H	G	H	T	T	T	G	G	H	H	G	T
JAX00545247	4	11800398	0	A	T	A	A	A	A	A	T	A	T	H	H	A	A	A	A	A	H	A	A	A	A	T	A	T	T	A	A	A	A	T	A	A	A	A	A	H	H	T	T	A	A	H	A	A	T
JAX00545248	4	11800451	0	A	G	A	A	A	A	A	G	A	A	A	A	A	A	A	A	A	A	A	A	A	A	G	A	A	G	A	A	A	A	A	A	A	A	A	A	A	H	A	G	A	A	H	A	A	A
JAX00545250	4	11804899	1	A	T	A	A	A	A	T	A	A	A	A	A	A	A	A	A	A	A	T	A	H	A	A	A	A	A	A	A	T	A	A	T	A	A	H	T	A	A	A	A	T	A	A	H	A	A
JAX00545251	4	11807128	1	C	T	C	C	C	C	C	C	T	T	H	H	C	C	C	C	C	T	C	T	H	C	C	C	T	C	C	C	C	T	T	C	C	C	H	C	H	H	T	C	C	C	C	H	C	T
JAX00545252	4	11807315	0	A	G	A	A	A	A	A	A	G	G	H	H	A	A	A	A	A	G	H	G	H	A	A	A	G	A	A	A	A	G	G	A	A	A	A	A	H	H	G	A	A	A	A	H	A	G
JAX00545253	4	11811273	0	A	G	A	A	A	A	A	G	G	G	H	H	A	A	A	A	A	G	A	G	H	A	G	A	G	G	A	A	A	G	G	A	A	A	H	A	H	G	G	G	A	A	H	H	A	G
JAX00116033	4	11811302	1	C	T	T	C	C	T	T	T	T	T	T	T	T	T	T	C	C	T	T	T	T	C	T	C	T	T	T	C	T	T	T	T	T	T	T	T	H	T	T	T	T	T	H	T	H	T
JAX00545254	4	11811597	1	C	T	C	C	C	C	C	T	T	T	H	H	C	C	C	C	C	T	C	T	H	C	T	C	T	T	C	C	C	T	T	C	C	C	H	C	H	T	T	T	C	C	H	H	C	T
JAX00116035	4	11820256	1	A	G	A	A	A	A	A	A	G	A	A	A	A	A	A	A	A	H	A	G	H	A	A	A	A	A	A	A	A	G	A	A	A	A	H	A	A	H	A	A	A	A	A	H	A	A
JAX00545256	4	11829788	1	C	T	C	C	C	C	C	C	T	C	C	C	C	C	C	C	C	H	C	T	H	C	C	C	C	C	C	C	C	T	C	C	C	C	H	C	C	H	C	C	C	C	C	H	C	C
JAX00545257	4	11832620	0	C	T	C	C	C	C	C	C	C	T	H	C	C	C	C	C	C	C	C	C	C	C	C	C	T	C	C	C	C	C	T	C	C	C	C	C	H	C	T	C	C	C	C	C	C	T
JAX00545259	4	11853047	0	G	A	G	G	G	G	G	A	G	G	G	G	G	G	G	G	G	G	G	G	G	G	A	G	G	A	G	G	G	G	G	G	G	G	G	G	G	H	G	A	G	G	H	G	G	G
JAX00116036	4	11858776	1	A	G	A	A	A	A	A	A	G	A	A	A	A	A	A	A	A	H	A	G	H	A	A	A	A	A	A	A	A	G	A	A	A	A	H	A	A	H	A	A	A	A	A	H	A	A
JAX00116037	4	11878381	0	C	T	T	C	C	T	C	C	C	C	H	H	T	T	T	C	C	C	C	C	C	C	C	C	C	C	T	C	C	C	C	C	T	T	C	C	C	C	C	C	C	T	C	C	H	C
JAX00116038	4	11878960	0	C	T	C	C	C	C	C	C	T	C	C	C	C	C	C	C	C	H	C	T	H	C	C	C	C	C	C	C	C	T	C	C	C	C	H	C	C	T	C	C	C	C	C	H	C	C
JAX00116040	4	11906408	1	T	C	C	T	T	C	T	C	C	C	C	C	C	C	C	T	T	C	T	C	H	T	C	T	C	C	C	T	T	C	C	T	C	C	H	T	H	C	C	C	T	C	H	H	H	C
JAX00545267	4	11909855	1	G	A	A	G	G	A	G	G	G	G	H	H	A	A	A	G	G	G	G	G	G	G	G	G	G	G	A	G	G	G	G	G	A	A	G	G	G	G	G	G	G	A	G	G	H	G
JAX00545270	4	11912824	1	G	T	T	G	G	T	G	T	T	G	H	H	T	T	T	G	G	H	G	T	H	G	T	G	G	T	T	G	G	T	G	G	T	T	H	G	G	T	G	T	G	T	H	H	H	G
JAX00545271	4	11912986	1	T	C	C	T	T	C	T	C	C	T	H	H	C	C	C	T	T	H	T	C	H	T	C	T	T	C	C	T	T	C	T	T	C	C	H	T	T	C	T	C	T	C	H	H	H	T
JAX00545272	4	11913252	0	C	T	T	C	C	T	C	C	C	C	H	H	T	T	T	C	C	C	C	C	C	C	C	C	C	C	T	C	C	C	C	C	T	T	C	C	C	C	C	C	C	T	C	C	H	C
JAX00545273	4	11915646	0	T	A	T	T	T	T	T	A	A	T	T	T	T	T	T	T	T	H	T	A	H	T	A	T	T	A	T	T	T	A	T	T	T	T	H	T	T	A	T	A	T	T	H	H	T	T
JAX00545274	4	11915869	1	C	T	C	C	C	C	C	C	T	C	C	C	C	C	C	C	C	H	C	T	H	C	C	C	C	C	C	C	C	T	C	C	C	C	H	C	C	H	C	C	C	C	C	H	C	C
JAX00545275	4	11915910	0	A	C	C	A	A	C	A	A	A	A	H	H	C	C	C	A	A	A	A	A	A	A	A	A	A	A	C	A	A	A	A	A	C	C	A	A	A	A	A	A	A	C	A	A	H	A
JAX00222518	4	11932288	0	A	C	A	A	A	A	A	C	C	C	H	C	A	A	A	A	A	C	A	C	H	A	C	A	C	C	A	A	A	C	C	A	A	A	H	A	H	C	C	C	A	A	A	C	A	C
JAX00545276	4	11933996	1	T	G	T	T	T	T	T	T	T	G	H	H	T	T	T	T	T	H	T	T	T	T	T	T	G	T	T	T	T	T	G	T	T	T	T	T	H	T	G	T	T	T	T	T	T	G
JAX00116042	4	11936601	1	T	C	T	T	T	T	C	C	C	C	H	H	T	T	T	T	T	C	C	C	C	T	C	T	C	C	T	T	C	C	C	C	T	T	C	C	H	C	C	C	C	T	H	C	T	C
JAX00116043	4	11938091	0	C	A	C	C	C	C	C	A	A	C	C	C	C	C	C	C	C	H	C	A	H	C	A	C	C	A	C	C	C	A	C	C	C	C	H	C	C	A	C	A	C	C	H	H	C	C
JAX00116044	4	11939793	1	T	C	C	T	T	C	C	C	C	C	C	C	C	C	C	T	T	C	C	C	C	T	C	T	C	C	C	T	C	C	C	C	C	C	C	C	H	C	C	C	C	C	H	C	H	C
JAX00545279	4	11944635	1	C	T	C	C	C	C	C	T	C	C	C	C	C	C	C	C	C	C	C	C	C	C	T	C	C	T	C	C	C	C	C	C	C	C	C	C	C	H	C	T	C	C	H	C	C	C
JAX00545280	4	11979282	1	C	T	C	C	C	C	C	C	T	C	C	C	C	C	C	C	C	H	C	T	H	C	C	C	C	C	C	C	C	T	C	C	C	C	H	C	C	H	C	C	C	C	C	H	C	C
JAX00545281	4	11979300	1	C	T	C	C	C	C	C	C	C	T	H	H	C	C	C	C	C	H	C	C	C	C	C	C	T	C	C	C	C	C	T	C	C	C	C	C	H	C	T	C	C	C	C	C	C	T
JAX00116045	4	11985539	1	T	C	T	T	T	T	T	T	C	T	T	T	T	T	T	T	T	H	T	C	H	T	T	T	T	T	T	T	T	C	T	T	T	T	H	T	T	H	T	T	T	T	T	H	T	T
JAX00116046	4	11985733	1	G	A	G	G	G	G	G	G	A	G	G	G	G	G	G	G	G	H	G	A	H	G	G	G	G	G	G	G	G	A	G	G	G	G	H	G	G	H	G	G	G	G	G	H	G	G
JAX00545285	4	11991674	1	A	G	A	A	A	A	A	A	G	A	A	A	A	A	A	A	A	H	A	G	H	A	A	A	A	A	A	A	A	G	A	A	A	A	H	A	A	H	A	A	A	A	A	H	A	A
JAX00545286	4	11992142	0	T	C	T	T	T	T	C	C	C	T	T	T	T	T	T	T	T	H	C	C	C	T	C	T	T	C	T	T	C	C	T	C	T	T	C	C	T	C	T	C	C	T	H	C	T	T
JAX00116047	4	11996845	0	A	T	T	A	A	T	A	A	A	A	H	H	T	T	T	A	A	A	A	A	A	A	A	A	A	A	T	A	A	A	A	A	T	T	A	A	A	A	A	A	A	T	A	A	H	A
JAX00545287	4	12006792	1	C	A	C	C	C	C	C	A	A	C	C	C	C	C	C	C	C	H	C	A	H	C	A	C	C	A	C	C	C	A	C	C	C	C	H	C	C	A	C	A	C	C	H	H	C	C
JAX00545288	4	12007373	1	T	C	T	T	T	T	C	C	C	C	H	H	T	T	T	T	T	C	C	C	C	T	C	T	C	C	T	T	C	C	C	C	T	T	C	C	H	C	C	C	C	T	H	C	T	C
JAX00545289	4	12022671	1	G	A	G	G	G	G	G	A	G	G	G	G	G	G	G	G	G	G	G	G	G	G	A	G	G	A	G	G	G	G	G	G	G	G	G	G	G	H	G	A	G	G	H	G	G	G
JAX00545290	4	12022729	1	T	G	T	T	T	T	T	G	G	T	T	T	T	T	T	T	T	H	T	G	H	T	G	T	T	G	T	T	T	G	T	T	T	T	H	T	T	G	T	G	T	T	H	H	T	T
JAX00545294	4	12055305	0	C	T	C	C	C	C	T	T	T	C	C	C	C	C	C	C	C	H	T	T	T	C	T	C	C	T	C	C	T	T	C	T	C	C	T	T	C	T	C	T	T	C	H	T	C	C
JAX00545295	4	12056409	0	A	G	A	A	A	A	A	G	G	G	H	H	A	A	A	A	A	G	A	G	H	A	G	A	G	G	A	A	A	G	G	A	A	A	H	A	H	G	G	G	A	A	H	H	A	G
JAX00545297	4	12057299	0	C	T	C	C	C	C	C	C	T	T	H	H	C	C	C	C	C	T	C	T	H	C	C	C	T	C	C	C	C	T	T	C	C	C	H	C	H	H	T	C	C	C	C	H	C	T
JAX00545300	4	12083192	1	C	T	C	C	C	C	C	T	C	C	C	C	C	C	C	C	C	C	C	C	C	C	T	C	C	T	C	C	C	C	C	C	C	C	C	C	C	H	C	T	C	C	H	C	C	C
JAX00545301	4	12085426	1	C	T	C	C	C	C	C	C	T	C	C	C	C	C	C	C	C	H	C	T	H	C	C	C	C	C	C	C	C	T	C	C	C	C	H	C	C	H	C	C	C	C	C	H	C	C
JAX00545302	4	12085660	0	G	C	G	G	G	G	C	G	G	G	G	G	G	G	G	G	G	G	C	G	H	G	G	G	G	G	G	G	C	G	G	C	G	G	H	C	G	G	G	G	C	G	G	H	G	G
JAX00545303	4	12091569	0	G	T	G	G	G	G	G	G	T	G	G	G	G	G	G	G	G	H	G	T	H	G	G	G	G	G	G	G	G	T	G	G	G	G	H	G	G	H	G	G	G	G	G	G	G	G
JAX00116056	4	12091846	1	C	A	C	C	C	C	A	A	A	C	C	C	C	C	C	C	C	H	A	A	A	C	A	C	C	A	C	C	A	A	C	A	C	C	A	A	C	A	C	A	A	C	H	A	C	C
JAX00545305	4	12091924	1	G	T	G	G	G	G	T	T	G	G	G	G	G	G	G	G	G	G	T	G	H	G	T	G	G	T	G	G	T	G	G	T	G	G	H	T	G	H	G	T	T	G	H	T	G	G
JAX00545306	4	12118667	1	G	A	G	G	G	G	G	A	G	G	G	G	G	G	G	G	G	G	G	G	G	G	A	G	G	A	G	G	G	G	G	G	G	G	G	G	G	H	G	A	G	G	H	G	G	G
JAX00116057	4	12173910	0	A	G	G	A	A	G	G	A	G	A	H	H	G	G	G	A	A	H	G	G	G	A	A	A	A	A	H	A	G	G	A	G	G	G	G	G	A	H	A	A	G	G	A	G	H	A
JAX00545307	4	12182039	0	T	G	G	T	T	G	T	G	G	T	T	T	G	G	G	T	T	H	T	G	T	T	G	T	T	G	T	T	T	G	T	T	G	G	T	T	T	G	T	G	T	G	T	T	T	T
JAX00545308	4	12187276	1	A	C	C	A	A	C	A	C	C	A	H	H	C	C	C	A	A	H	A	C	A	A	C	A	A	C	H	A	A	C	A	A	C	C	A	A	A	C	A	C	A	C	A	A	H	A
JAX00545310	4	12189281	0	A	G	G	A	A	G	G	G	G	G	G	G	G	G	G	A	A	G	G	G	G	A	G	A	G	G	H	A	G	G	G	G	G	G	G	G	H	G	G	G	G	G	A	G	H	G
JAX00545311	4	12193180	1	C	T	T	C	C	T	C	T	T	C	H	H	T	T	T	C	C	H	C	T	C	C	T	C	C	T	H	C	C	T	C	C	T	T	C	C	C	T	C	T	C	T	C	C	H	C
JAX00545312	4	12193292	0	C	T	T	C	C	T	C	C	T	C	H	H	T	T	T	C	C	H	C	T	C	C	C	C	C	C	H	C	C	T	C	C	T	T	H	C	C	H	C	C	C	T	C	H	H	C
JAX00545313	4	12193916	1	G	A	A	G	G	A	G	A	A	G	H	H	A	A	A	G	G	H	G	A	G	G	A	G	G	A	H	G	G	A	G	G	A	A	G	G	G	A	G	A	G	A	H	G	H	G
JAX00545314	4	12200000	0	A	G	A	A	A	A	A	G	A	A	A	A	A	A	A	A	A	A	A	A	A	A	G	A	A	G	A	A	A	A	A	A	A	A	A	A	A	H	A	G	A	A	H	A	A	A
JAX00545316	4	12206314	0	C	T	T	C	C	T	C	C	C	C	H	H	T	T	T	C	C	C	C	C	C	C	C	C	C	C	T	C	C	C	C	C	T	T	C	C	C	C	C	C	C	T	C	C	T	C
JAX00222524	4	12208429	1	G	A	G	G	G	G	G	A	G	G	G	G	G	G	G	G	G	G	G	G	G	G	A	G	G	A	G	G	G	G	G	G	G	G	G	G	G	H	G	A	G	G	H	G	G	G
JAX00545317	4	12208807	0	G	A	A	G	G	A	G	G	A	G	H	G	H	A	A	G	G	G	G	A	G	G	G	G	G	G	G	G	G	A	G	G	A	A	G	G	G	G	G	G	G	A	G	G	G	G
JAX00116060	4	12215703	0	T	C	C	T	T	C	C	C	C	C	C	C	C	C	C	T	T	C	C	C	C	T	C	T	C	C	H	T	C	C	C	C	C	C	C	C	H	C	C	C	C	C	H	C	H	C
JAX00116061	4	12216383	1	A	G	G	A	A	G	A	G	G	A	H	H	G	G	G	A	A	H	A	G	A	A	G	A	A	G	H	A	A	G	A	A	G	G	A	A	A	G	A	G	A	G	H	A	H	A
JAX00222526	4	12220766	1	A	T	A	A	A	A	A	T	A	A	A	A	A	A	A	A	A	A	A	A	A	A	T	A	A	T	A	A	A	A	A	A	A	A	A	A	A	H	A	T	A	A	H	A	A	A
JAX00116062	4	12223800	0	A	C	C	A	A	C	C	A	C	C	C	C	C	C	C	A	A	C	C	C	C	A	A	A	C	A	H	A	C	C	C	C	C	C	C	C	H	H	C	A	C	C	A	C	H	C
JAX00545319	4	12224903	0	C	T	C	C	C	C	C	T	C	C	C	C	C	C	C	C	C	C	C	C	C	C	T	C	C	T	C	C	C	C	C	C	C	C	C	C	C	H	C	T	C	C	H	C	C	C
JAX00116063	4	12259581	0	C	T	C	C	C	C	T	C	C	T	T	T	C	C	C	C	C	T	T	C	T	C	C	C	T	C	C	C	T	C	T	T	C	C	T	T	T	C	T	C	T	C	C	T	C	T
JAX00116064	4	12265946	0	T	C	C	T	T	C	C	C	C	C	C	C	C	C	C	T	T	C	C	C	C	T	C	T	C	C	H	T	C	C	C	C	C	C	C	C	H	C	C	C	C	C	H	C	H	C
JAX00116065	4	12266574	0	C	T	T	C	C	T	C	C	C	C	H	T	T	T	T	C	C	C	C	C	C	C	C	C	C	C	H	C	C	C	C	C	T	T	C	C	C	C	C	C	C	T	C	C	H	C
JAX00545320	4	12266610	1	C	T	C	C	C	C	C	T	C	C	C	C	C	C	C	C	C	C	C	C	C	C	T	C	C	T	C	C	C	C	C	C	C	C	C	C	C	H	C	T	C	C	H	C	C	C
JAX00545321	4	12266779	0	C	A	C	C	C	C	A	C	C	A	H	H	C	C	C	C	C	H	A	C	H	C	C	C	A	C	C	C	A	C	A	A	C	C	H	A	H	C	A	C	A	C	C	H	C	A
JAX00545322	4	12281667	0	G	A	A	G	G	A	G	A	A	G	H	H	A	A	A	G	G	H	G	A	H	G	A	G	G	A	H	G	G	A	G	G	A	A	H	G	G	A	G	A	G	A	H	H	H	G
JAX00545323	4	12282944	1	G	A	A	G	G	A	G	A	A	G	H	H	A	A	A	G	G	H	G	A	H	G	A	G	G	A	H	G	G	A	G	G	A	A	H	G	G	A	G	A	G	A	H	H	H	G
JAX00545324	4	12283027	1	A	G	G	A	A	G	A	G	G	A	H	H	G	G	G	A	A	H	A	G	H	A	G	A	A	G	H	A	A	G	A	A	G	G	H	A	A	G	A	G	A	G	H	H	H	A
JAX00116067	4	12283058	1	A	G	G	A	A	G	A	G	G	A	H	H	G	G	G	A	A	H	A	G	H	A	G	A	A	G	H	A	A	G	A	A	G	G	H	A	A	G	A	G	A	G	H	H	H	A
JAX00116068	4	12304335	1	T	A	A	T	T	A	T	T	A	T	H	H	A	A	A	T	T	H	T	A	H	T	T	T	T	T	H	T	T	A	T	T	A	A	H	T	T	H	T	T	T	A	T	H	H	T
JAX00545325	4	12315969	0	G	A	G	G	G	G	G	A	G	G	G	G	G	G	G	G	G	G	G	G	G	G	A	G	G	A	G	G	G	G	G	G	G	G	G	G	G	H	G	A	G	G	H	G	G	G
JAX00545326	4	12316596	0	A	G	A	A	A	A	A	G	A	A	A	A	A	A	A	A	A	A	A	A	A	A	G	A	A	G	A	A	A	A	A	A	A	A	A	A	A	H	A	G	A	A	H	A	A	A
JAX00545329	4	12331977	1	G	A	A	G	G	A	G	A	A	G	H	H	A	A	A	G	G	H	G	A	H	G	A	G	G	A	H	G	G	A	G	G	A	A	H	G	G	A	G	A	G	A	H	H	H	G
JAX00545330	4	12333528	0	A	G	G	A	A	G	A	G	G	A	H	H	G	G	G	A	A	H	A	G	H	A	G	A	A	G	H	A	A	G	A	A	G	G	H	A	A	G	A	G	A	G	H	H	H	A
JAX00545331	4	12334313	1	A	G	G	A	A	G	A	A	G	A	H	H	G	G	G	A	A	H	A	G	H	A	A	A	A	A	H	A	A	G	A	A	G	G	H	A	A	A	A	A	A	G	A	H	H	A
JAX00116069	4	12336971	0	A	T	T	A	A	T	A	A	T	A	H	H	T	T	T	A	A	H	A	T	H	A	A	A	A	A	H	A	A	T	A	A	T	T	H	A	A	A	A	A	A	T	A	H	H	A
JAX00116070	4	12337031	0	C	A	A	C	C	A	C	C	A	C	H	H	A	A	A	C	C	H	C	A	H	C	C	C	C	C	H	C	C	A	C	C	A	A	H	C	C	C	C	C	C	A	C	H	H	C
JAX00116071	4	12346095	1	C	A	A	C	C	A	A	A	A	A	A	A	A	A	A	C	C	A	A	A	A	C	A	C	A	A	H	C	A	A	A	A	A	A	A	A	H	A	A	A	A	A	H	A	H	A
JAX00545332	4	12347880	0	T	C	C	T	T	C	C	C	C	C	C	C	C	C	C	T	T	C	C	C	C	T	C	T	C	C	H	T	C	C	C	C	C	C	C	C	H	C	C	C	C	C	H	C	H	C
JAX00545334	4	12352130	1	G	A	A	G	G	A	A	G	A	A	A	A	A	A	A	G	G	A	A	A	A	G	G	G	A	G	H	G	A	A	A	A	A	A	A	A	H	G	A	G	A	A	G	A	H	A
JAX00545335	4	12352837	1	C	G	C	C	C	C	G	G	C	G	H	H	C	C	C	C	C	H	G	C	H	C	G	C	G	G	C	C	G	C	G	G	C	C	H	G	H	G	G	G	G	C	H	H	C	G
JAX00545336	4	12353381	1	T	C	T	T	T	T	T	C	T	T	T	T	T	T	T	T	T	T	T	T	T	T	C	T	T	C	T	T	T	T	T	T	T	T	T	T	T	C	T	C	T	T	H	T	T	T
JAX00545338	4	12366171	1	G	C	C	G	G	C	C	G	C	C	C	C	C	C	C	G	G	C	C	C	C	G	G	G	C	G	H	G	C	C	C	C	C	C	C	C	H	G	C	G	C	C	G	C	H	C
JAX00545342	4	12379129	0	A	G	A	A	A	A	A	A	G	A	A	A	A	A	A	H	A	H	A	G	H	A	A	A	A	A	A	A	A	G	A	A	A	A	H	A	A	H	A	A	A	A	A	H	A	A
JAX00545343	4	12379693	1	C	T	T	C	C	T	C	C	T	C	H	H	T	T	T	C	C	H	C	T	H	C	C	C	C	C	H	C	C	T	C	C	T	T	H	C	C	H	C	C	C	T	C	H	H	C
JAX00116073	4	12380229	0	A	G	G	A	A	G	G	G	G	G	G	G	G	G	G	A	A	G	G	G	G	A	G	A	G	G	H	A	G	G	G	G	G	G	G	G	H	G	G	G	G	G	H	G	H	G
JAX00545344	4	12385605	0	A	G	G	A	A	G	A	A	G	A	H	H	G	G	G	A	A	H	A	G	G	A	A	A	A	A	H	A	A	G	A	A	G	G	G	A	A	G	A	A	A	G	A	G	H	A
JAX00116074	4	12389922	0	A	G	G	A	A	G	G	G	G	G	G	G	G	G	G	A	A	G	G	G	G	A	G	A	G	G	H	A	G	G	G	G	G	G	G	G	H	G	G	G	G	G	H	G	G	G
JAX00545348	4	12394340	0	A	G	A	A	A	A	A	G	A	A	A	A	A	A	A	A	A	A	A	A	A	A	G	A	A	G	A	A	A	A	A	A	A	A	A	A	A	H	A	G	A	A	H	A	A	A
JAX00116075	4	12407506	1	C	A	A	C	C	A	A	C	A	A	A	A	A	A	A	C	C	A	A	A	A	C	C	C	A	C	H	C	A	A	A	A	A	A	A	A	H	H	A	C	A	A	C	A	H	A
JAX00116076	4	12407581	1	A	C	C	A	A	C	C	C	C	C	C	C	C	C	C	A	A	C	C	C	C	A	C	A	C	C	H	A	C	C	C	C	C	C	C	C	H	C	C	C	C	C	H	C	H	C
JAX00545349	4	12433403	0	G	C	C	G	G	C	C	G	C	C	C	C	C	C	C	G	G	C	C	C	C	G	G	G	C	H	G	G	C	C	C	C	C	C	C	C	G	H	C	G	C	C	G	C	G	C
JAX00545350	4	12449512	1	A	G	A	A	A	A	A	G	A	A	A	A	A	A	A	A	A	A	A	A	A	A	G	A	A	G	A	A	A	A	A	A	A	A	A	A	A	H	A	G	A	A	H	A	A	A
JAX00116078	4	12454913	1	C	T	T	C	C	T	T	C	T	T	T	T	T	T	T	C	C	T	T	T	T	C	C	C	T	C	H	C	T	T	T	T	T	T	T	T	H	H	T	C	T	T	C	T	H	T
JAX00545352	4	12459101	0	C	A	A	C	C	A	C	C	C	C	H	H	A	A	A	C	C	C	C	C	C	C	C	C	C	C	H	C	C	C	C	C	A	A	C	C	C	C	C	C	C	A	C	C	H	C
JAX00545353	4	12460134	0	C	A	C	C	C	C	A	C	A	C	C	C	C	C	C	C	C	H	A	A	A	C	C	C	C	C	C	C	A	A	C	A	C	C	A	A	C	C	C	C	A	C	C	A	C	C
JAX00545354	4	12467329	1	G	A	G	G	G	G	A	G	A	G	G	G	G	G	G	G	G	H	A	A	A	G	G	G	G	G	G	G	A	A	G	A	G	G	A	A	G	H	G	G	A	G	G	A	G	G
JAX00545355	4	12467425	0	C	A	C	C	C	C	C	C	C	A	H	H	C	C	C	C	C	C	C	C	C	C	C	C	A	C	C	C	C	C	A	C	C	C	C	C	H	C	A	C	C	C	C	C	C	A
JAX00545356	4	12468301	0	G	T	T	G	G	T	T	T	G	T	T	T	T	T	T	G	G	H	T	G	H	G	T	G	T	T	H	G	T	G	T	T	T	T	H	T	H	H	T	T	T	T	H	H	H	T
JAX00545358	4	12471850	1	A	G	A	A	A	A	G	G	A	A	A	A	A	A	A	A	A	A	G	A	H	A	G	A	A	G	A	A	G	A	A	G	A	A	H	G	A	H	A	G	G	A	H	H	A	A
JAX00116080	4	12475511	0	T	C	C	T	T	C	C	T	C	T	H	H	C	C	C	T	T	H	C	C	C	T	T	T	T	T	H	T	C	C	T	C	C	C	C	C	T	H	T	T	C	C	T	C	H	T
JAX00545360	4	12475572	1	C	G	G	C	C	G	G	G	G	G	G	G	G	G	G	C	C	G	G	G	G	C	G	C	G	G	H	C	G	G	G	G	G	G	G	G	H	G	G	G	G	G	H	G	H	G
JAX00545362	4	12476759	1	T	A	A	T	T	A	A	T	A	T	H	H	A	A	A	T	T	H	A	A	A	T	T	T	T	T	H	T	A	A	T	A	A	A	A	A	T	H	T	T	A	A	T	A	H	T
JAX00545364	4	12477671	1	C	A	A	C	C	A	C	C	C	C	H	H	A	A	A	C	C	C	C	C	C	C	C	C	C	C	H	C	C	C	C	C	A	A	C	C	C	C	C	C	C	A	C	C	H	C
JAX00545366	4	12482064	0	A	G	G	A	A	G	A	G	G	G	G	G	G	G	G	A	A	G	A	G	H	A	G	A	G	G	H	A	A	G	G	A	G	G	H	A	H	G	G	G	A	G	H	H	H	G
JAX00545367	4	12482402	1	G	T	G	G	G	G	T	G	G	G	G	G	G	G	G	G	G	G	T	G	H	G	G	G	G	G	G	G	T	G	G	T	G	G	H	T	G	G	G	G	T	G	G	H	G	G
JAX00545368	4	12482453	1	T	C	T	T	T	T	C	T	T	T	T	T	T	T	T	T	T	T	C	T	H	T	T	T	T	T	T	T	C	T	T	C	T	T	H	C	T	T	T	T	C	T	T	H	T	T
JAX00116081	4	12484543	1	G	A	A	G	G	A	G	G	A	A	A	A	A	A	A	G	G	A	G	A	H	G	G	G	A	G	H	G	G	A	A	G	A	A	H	G	H	H	A	G	G	A	G	H	H	A
JAX00545370	4	12495769	1	G	A	G	G	G	G	G	A	A	A	H	H	G	G	G	G	G	A	G	A	H	G	A	G	A	A	G	G	G	A	A	G	G	G	H	G	H	A	A	A	G	G	H	H	G	A
JAX00545371	4	12496838	1	T	G	G	T	T	G	T	T	G	G	G	G	G	G	G	T	T	G	T	G	H	T	T	T	G	T	H	T	T	G	G	T	G	G	H	T	H	H	G	T	T	G	T	H	H	G
JAX00545372	4	12499050	1	A	G	G	A	A	G	A	A	A	G	G	G	G	G	G	A	A	H	A	A	A	A	A	A	G	A	H	A	A	A	G	A	G	G	A	A	H	A	G	A	A	G	A	A	H	G
JAX00545373	4	12500378	1	T	G	T	T	T	T	T	G	T	T	T	T	T	T	T	T	T	T	T	T	T	T	G	T	T	G	T	T	T	T	T	T	T	T	T	T	T	H	T	G	T	T	H	T	T	T
JAX00545375	4	12500617	1	G	A	G	G	G	G	G	G	A	G	G	G	G	G	G	G	G	H	G	A	H	G	G	G	G	G	G	G	G	A	G	G	G	G	H	G	G	H	G	G	G	G	G	H	G	G
JAX00545376	4	12500728	0	T	A	A	T	T	A	T	A	A	A	A	A	A	A	A	T	T	A	T	A	H	T	A	T	A	A	A	T	T	A	A	T	A	A	H	T	H	A	A	A	T	A	H	H	H	A
JAX00545377	4	12502384	1	G	A	A	G	G	A	G	G	G	G	H	H	A	A	A	G	G	G	G	G	G	G	G	G	G	G	A	G	G	G	G	G	A	A	G	G	G	G	G	G	G	A	G	G	H	G
JAX00545381	4	12517862	1	T	C	T	T	T	T	T	C	T	T	T	T	T	T	T	T	T	T	T	T	T	T	C	T	T	C	T	T	T	T	T	T	T	T	T	T	T	H	T	C	T	T	H	T	T	T
JAX00116083	4	12518520	0	A	G	G	A	G	G	G	G	G	G	G	G	G	G	G	G	A	G	G	G	G	G	G	A	G	G	G	A	G	G	G	G	G	G	G	G	H	G	G	G	G	G	H	G	G	G
JAX00116086	4	12540062	1	T	C	C	T	T	C	T	C	C	T	H	H	C	C	C	T	T	H	T	C	H	T	C	T	T	C	C	T	T	C	T	T	C	C	H	T	T	C	T	C	T	C	H	H	H	T
JAX00545384	4	12548131	1	G	A	G	G	G	G	G	A	G	G	G	G	G	G	G	G	G	G	G	G	G	G	A	G	G	A	G	G	G	G	G	G	G	G	G	G	G	H	G	A	G	G	H	G	G	G
JAX00545387	4	12575943	0	C	T	C	C	C	C	C	C	C	T	H	H	C	C	C	C	C	H	C	C	C	C	C	C	T	C	C	C	C	C	T	C	C	C	C	C	H	C	T	C	C	C	C	C	C	T
JAX00116088	4	12579194	0	G	A	A	G	G	A	G	A	A	A	A	A	A	A	A	G	G	A	G	A	G	G	A	G	A	A	A	G	G	A	A	G	A	A	H	G	H	A	A	A	G	A	H	H	H	A
JAX00116089	4	12584194	0	A	G	G	A	A	G	A	G	G	A	H	H	G	G	G	A	A	H	A	G	A	A	G	A	A	G	G	A	A	G	A	A	G	G	H	A	A	G	A	G	A	G	H	H	H	A
JAX00545389	4	12598083	0	A	G	G	A	A	G	A	G	G	A	H	H	G	G	G	A	A	H	A	G	A	A	G	A	A	G	G	A	A	G	A	A	G	G	H	A	A	G	A	G	A	G	H	H	H	A
JAX00545390	4	12599481	1	T	C	T	T	T	T	T	C	T	T	T	T	T	T	T	T	T	T	T	T	T	T	C	T	T	C	T	T	T	T	T	T	T	T	T	T	T	H	T	C	T	T	H	T	T	T
JAX00545391	4	12602243	0	T	C	C	T	T	C	T	C	C	T	H	H	C	C	C	T	T	H	T	C	H	T	C	T	T	C	C	T	T	C	T	T	C	C	H	T	T	C	T	C	T	C	C	H	H	T
JAX00545393	4	12603355	0	C	T	C	C	C	C	C	C	C	T	H	H	C	C	C	C	C	H	C	C	C	C	C	C	T	C	C	C	C	C	T	C	C	C	C	C	H	C	H	C	C	C	C	C	C	H
JAX00545394	4	12605035	0	A	G	A	A	A	A	A	A	A	G	H	H	A	A	A	A	A	H	A	A	A	A	A	A	G	A	A	A	A	A	G	A	A	A	A	A	H	A	G	A	A	A	A	A	A	G
JAX00545395	4	12608455	1	G	T	G	G	G	G	G	T	T	T	H	H	G	G	G	G	G	T	G	T	H	G	T	G	T	T	G	G	G	T	T	G	G	G	H	G	H	T	T	T	G	G	H	H	G	T
JAX00116090	4	12609515	0	C	G	G	C	C	G	C	G	G	G	G	G	G	G	G	C	C	G	C	G	H	C	G	C	G	G	G	C	C	G	G	C	G	G	H	C	H	G	G	G	C	G	H	H	H	G
JAX00545396	4	12626246	0	C	T	C	C	C	C	C	C	T	C	C	C	C	C	C	C	C	H	C	T	H	C	C	C	C	C	C	C	C	T	C	C	C	C	H	C	C	H	C	C	C	C	C	H	C	C
JAX00545397	4	12626601	0	G	A	G	G	G	G	G	G	A	G	G	G	G	G	G	G	G	H	G	A	H	G	G	G	G	G	G	G	G	A	G	G	G	G	H	G	G	H	G	G	G	G	G	H	G	G
JAX00116091	4	12626754	1	A	G	G	A	A	G	A	G	G	A	H	H	G	G	G	A	A	H	A	G	H	A	G	A	A	G	G	A	A	G	A	A	G	G	H	A	A	G	A	G	A	G	H	H	H	A
JAX00545398	4	12627563	1	A	G	A	A	A	A	A	G	G	A	A	A	A	A	A	A	A	H	A	G	H	A	G	A	A	G	A	A	A	G	A	A	A	A	H	A	A	G	A	G	A	A	H	H	A	A
JAX00545399	4	12651959	1	G	A	G	G	G	G	G	A	G	G	G	G	G	G	G	G	G	G	G	G	G	G	A	G	G	A	G	G	G	G	G	G	G	G	G	G	G	H	G	A	G	G	H	G	G	G
JAX00116093	4	12655701	1	G	A	G	G	A	G	G	G	G	G	G	G	G	G	G	A	G	G	G	G	G	A	G	G	G	G	G	G	G	G	G	G	G	G	G	G	G	G	G	G	G	G	G	G	H	G
JAX00116094	4	12658007	1	C	G	G	C	C	G	C	G	G	C	H	H	G	G	G	C	C	H	C	G	H	C	G	C	C	G	G	C	C	G	C	C	G	G	H	C	C	G	C	G	C	G	H	H	H	C
JAX00116095	4	12658096	1	T	A	A	T	T	A	T	T	T	T	H	H	A	A	A	T	T	T	T	T	T	T	T	T	T	T	A	T	T	T	T	T	A	A	T	T	T	T	T	T	T	A	T	T	H	T
JAX00545402	4	12689403	1	C	T	C	C	C	C	C	C	T	C	C	C	C	C	C	C	C	H	C	T	H	C	C	C	C	C	C	C	C	T	C	C	C	C	H	C	C	H	C	C	C	C	C	H	C	C
JAX00116096	4	12698120	0	G	A	A	G	G	A	G	G	G	G	H	H	A	A	A	G	G	G	G	G	G	G	G	G	G	G	A	G	G	G	G	G	A	A	G	G	G	G	G	G	G	A	G	G	H	G
JAX00116097	4	12698315	1	T	C	C	T	T	C	T	C	C	T	H	H	C	C	C	T	T	C	T	C	H	T	C	T	T	C	C	T	T	C	T	T	C	C	H	T	T	C	T	C	T	C	H	H	H	T
JAX00545405	4	12698642	0	C	T	C	C	C	C	C	C	C	T	H	H	C	C	C	C	C	C	C	C	C	C	C	C	T	C	C	C	C	C	T	C	C	C	C	C	H	C	T	C	C	C	C	C	C	T
JAX00545406	4	12704244	0	A	T	A	A	A	A	A	T	A	A	A	A	A	A	A	A	A	A	A	A	A	A	T	A	A	T	A	A	A	A	A	A	A	A	A	A	A	H	A	T	A	A	H	A	A	A
JAX00116098	4	12707558	0	C	A	A	C	C	A	C	C	C	C	H	H	A	A	A	C	C	C	C	C	C	C	C	C	C	C	A	C	C	C	C	C	A	A	C	C	C	C	C	C	C	A	C	C	H	C
JAX00545407	4	12723765	1	A	G	G	A	A	G	G	G	G	G	G	G	G	G	G	A	A	G	G	G	G	A	G	A	G	G	G	A	G	G	G	G	G	G	G	G	H	G	G	G	G	G	H	G	H	G
JAX00116101	4	12752844	1	A	G	G	A	A	G	G	G	G	G	G	G	G	G	G	A	A	G	G	G	G	A	G	A	G	G	G	A	G	G	G	G	G	G	G	G	H	G	G	G	G	G	H	G	H	G
JAX00545412	4	12753705	1	C	A	A	C	C	A	C	C	C	C	H	H	A	A	A	C	C	C	C	C	C	C	C	C	C	C	A	C	C	C	C	C	A	A	C	C	C	C	C	C	C	A	C	C	H	C
JAX00545413	4	12764624	1	G	A	A	G	G	A	G	G	G	A	A	A	A	A	A	G	G	G	G	G	G	G	G	G	A	G	A	G	G	G	A	G	A	A	G	G	H	G	A	G	G	A	G	G	H	A
JAX00222539	4	12782332	1	A	G	A	A	A	A	G	A	G	A	A	A	A	A	A	A	A	G	G	G	G	A	A	A	A	A	A	A	G	G	A	G	A	A	G	G	A	H	A	A	G	A	A	G	A	A
JAX00545415	4	12784078	0	A	G	A	A	A	A	A	A	G	A	A	A	A	A	A	A	A	G	A	G	H	A	A	A	A	A	A	A	A	G	A	A	A	A	H	A	A	H	A	A	A	A	A	H	A	A
JAX00116103	4	12788790	1	C	T	T	C	C	T	T	T	T	T	T	T	T	T	T	C	C	T	T	T	T	C	T	C	T	T	T	C	T	T	T	T	T	T	T	T	H	T	T	T	T	T	H	T	H	T
JAX00189369	4	12790726	0	A	G	G	A	G	G	G	G	G	G	G	G	G	G	G	G	A	G	G	G	G	G	G	A	G	G	G	A	G	G	G	G	G	G	G	G	H	G	G	G	G	G	H	G	G	G
JAX00545416	4	12806171	1	A	C	A	A	A	A	A	C	A	A	A	A	A	A	A	A	A	A	A	A	A	A	C	A	A	C	A	A	A	A	A	A	A	A	A	A	A	H	A	C	A	A	H	A	A	A
JAX00116105	4	12808389	0	G	A	A	G	G	A	A	A	A	A	A	A	A	A	A	G	G	A	A	A	A	G	A	G	A	A	A	G	A	A	A	A	A	A	A	A	G	A	A	A	A	A	G	A	G	A
JAX00545418	4	12813891	0	G	A	G	G	G	G	G	A	A	G	G	G	G	G	G	G	G	H	G	A	H	G	A	G	G	A	G	G	G	A	G	G	G	G	H	G	G	A	G	A	G	G	H	H	G	G
JAX00222541	4	12832520	1	A	G	A	A	A	A	A	G	G	A	A	A	A	A	A	A	A	H	A	G	H	A	G	A	A	G	A	A	A	G	A	A	A	A	H	A	A	G	A	G	A	A	H	H	A	A
JAX00545420	4	12839059	1	C	G	C	C	C	C	C	C	G	C	C	C	C	C	C	C	C	H	C	G	H	C	C	C	C	C	C	C	C	G	C	C	C	C	H	C	C	H	C	C	C	C	C	H	C	C
JAX00116110	4	12853174	1	G	A	A	G	G	A	A	G	G	G	H	H	A	A	A	G	G	G	A	G	H	G	G	G	G	G	A	G	A	G	G	A	A	A	H	A	G	G	G	G	A	A	G	H	H	G
JAX00545422	4	12872472	0	G	A	G	G	G	G	G	A	G	G	G	G	G	G	G	G	G	G	G	G	G	G	A	G	G	A	G	G	G	G	G	G	G	G	G	G	G	H	G	A	G	G	H	G	G	G
JAX00545424	4	12890211	0	G	A	G	G	G	G	G	A	A	G	G	G	G	G	G	G	G	H	G	A	H	G	A	G	G	A	G	G	G	A	G	G	G	G	H	G	G	A	G	A	G	G	H	A	G	G
JAX00545425	4	12890657	1	T	A	T	T	T	T	T	A	T	T	T	T	T	T	T	T	T	T	T	T	T	T	A	T	T	A	T	T	T	T	T	T	T	T	T	T	T	H	T	A	T	T	H	T	T	T
JAX00545426	4	12893356	0	T	C	C	T	T	C	C	C	C	T	H	H	C	C	C	T	T	H	C	C	C	T	C	T	T	C	C	T	C	C	T	C	C	C	C	C	T	C	T	C	C	C	H	C	H	T
JAX00545429	4	12894460	0	C	G	G	C	C	G	G	G	G	G	G	G	G	G	G	C	C	G	G	G	G	C	G	C	G	G	G	C	G	G	G	G	G	G	G	G	H	G	G	G	G	G	H	G	H	G
JAX00545430	4	12897362	0	A	C	C	A	A	C	C	A	A	C	C	C	C	C	C	A	A	H	C	A	H	A	A	A	C	A	C	A	C	A	C	C	C	C	H	C	H	A	C	A	C	C	A	H	H	C
JAX00116111	4	12899582	0	A	G	G	A	G	G	G	G	G	G	G	G	G	G	G	G	A	G	G	G	G	G	G	A	G	G	G	A	G	G	G	G	G	G	G	G	H	G	G	G	G	G	H	G	G	G
JAX00545431	4	12899768	0	T	A	T	T	T	T	T	T	A	A	H	H	T	T	T	T	T	A	T	A	H	T	T	T	A	T	T	T	T	A	A	T	T	T	H	T	H	H	A	T	T	T	T	A	T	A
JAX00545432	4	12900054	0	T	G	T	T	T	T	T	T	G	T	T	T	T	T	T	T	T	H	T	G	G	T	T	T	T	T	T	T	T	G	T	T	T	T	G	T	T	H	T	T	T	T	T	G	T	T
JAX00545433	4	12900636	0	A	G	A	A	A	A	A	A	G	G	H	H	A	A	A	A	A	G	A	G	H	A	A	A	G	A	A	A	A	G	G	A	A	A	H	A	H	H	G	A	A	A	A	G	A	G
JAX00545434	4	12900671	1	A	G	A	A	A	A	A	A	G	G	H	H	A	A	A	A	A	G	A	G	H	A	A	A	G	A	A	A	A	G	G	A	A	A	H	A	H	H	G	A	A	A	A	G	A	G
JAX00545435	4	12901069	1	T	C	T	T	T	T	T	T	T	C	H	H	T	T	T	T	T	H	T	T	T	T	T	T	C	T	T	T	T	T	C	T	T	T	T	T	H	T	C	T	T	T	T	T	T	C
JAX00545436	4	12901192	1	C	A	C	C	C	C	C	C	A	C	C	C	C	C	C	C	C	H	C	A	H	C	C	C	C	C	C	C	C	A	C	C	C	C	H	C	C	H	C	C	C	C	C	A	C	C
JAX00116112	4	12901319	0	G	T	T	G	G	T	T	G	G	G	H	H	T	T	T	G	G	G	T	G	T	G	G	G	G	G	T	G	T	G	G	T	T	T	H	T	G	G	G	G	T	T	G	H	H	G
JAX00116113	4	12914051	1	T	C	C	T	T	C	C	C	C	C	C	C	C	C	C	T	T	C	C	C	C	T	C	T	C	C	C	T	C	C	C	C	C	C	C	C	H	C	C	C	C	C	H	C	H	C
JAX00545439	4	12936934	0	C	T	C	C	C	C	C	C	C	T	H	H	C	C	C	C	C	H	C	C	C	C	C	C	T	C	C	C	C	C	T	C	C	C	C	C	H	C	T	C	C	C	C	C	C	T
JAX00116114	4	12947314	0	C	A	A	C	C	A	A	A	A	A	A	H	A	H	A	C	C	A	A	A	A	C	A	C	A	A	A	C	H	H	A	A	A	A	A	A	H	A	A	A	A	A	H	A	H	A
JAX00116115	4	12947364	1	C	T	T	C	C	T	T	T	C	C	H	H	T	T	T	C	C	C	T	C	H	C	T	C	C	T	T	C	T	C	C	T	T	T	H	T	C	H	C	T	T	T	H	H	H	C
JAX00116116	4	12950951	0	T	C	C	T	T	C	C	T	T	C	C	C	C	C	C	T	T	C	C	T	C	T	T	T	C	T	C	T	C	T	C	C	C	C	C	C	H	T	C	T	C	C	T	C	H	C
JAX00545441	4	12958092	1	C	A	A	C	C	A	A	A	A	C	H	H	A	A	A	C	C	H	A	A	A	C	A	C	C	A	A	C	A	A	C	A	A	A	A	A	C	A	C	A	A	A	H	A	H	C
JAX00545442	4	12958333	1	T	G	G	T	T	G	G	G	G	T	H	H	G	G	G	T	T	H	G	G	G	T	G	T	T	G	G	T	G	G	T	G	G	G	G	G	T	G	T	G	G	G	H	G	H	T
JAX00545443	4	12958528	1	C	T	C	C	C	C	C	T	T	C	C	C	C	C	C	C	C	H	C	T	H	C	T	C	C	T	C	C	C	T	C	C	C	C	H	C	C	T	C	T	C	C	H	H	C	C
JAX00545444	4	12960678	0	T	G	T	T	T	T	T	G	T	T	T	T	T	T	T	T	T	T	H	T	T	T	G	T	T	G	T	T	T	T	T	T	T	T	T	T	T	H	T	G	T	T	H	T	T	T
JAX00545445	4	12967529	1	T	C	T	T	T	T	T	C	C	T	T	T	T	T	T	T	T	H	T	C	H	T	C	T	T	C	T	T	T	C	T	T	T	T	H	T	T	C	T	C	T	T	H	H	T	T
JAX00116117	4	12985929	1	T	C	T	T	T	T	T	T	C	T	T	T	T	T	T	T	T	H	T	C	H	T	T	T	T	T	T	T	T	C	T	T	T	T	H	T	T	H	T	T	T	T	T	H	T	T
JAX00116118	4	12985991	0	A	C	A	A	A	A	A	A	C	A	A	A	A	A	A	A	A	H	A	C	H	A	A	A	A	A	A	A	A	C	A	A	A	A	H	A	A	H	A	A	A	A	A	H	A	A
JAX00545446	4	13002847	0	G	A	G	G	G	G	G	A	A	A	H	H	G	G	G	G	G	A	G	A	H	G	A	G	A	A	G	G	G	A	A	G	G	G	H	G	H	A	A	A	G	G	H	H	G	A
JAX00545447	4	13002983	0	T	C	T	T	T	T	T	T	C	T	T	T	T	T	T	T	T	H	T	C	H	T	T	T	T	T	T	T	T	C	T	T	T	T	H	T	T	H	T	T	T	T	T	H	T	T
JAX00116120	4	13005596	1	C	A	A	C	C	A	A	C	C	C	H	H	A	A	A	C	C	C	A	C	H	C	C	C	C	C	A	C	A	C	C	A	A	A	H	A	C	C	C	C	A	A	C	H	H	C
JAX00545448	4	13005821	1	T	C	T	T	T	T	T	C	T	T	T	T	T	T	T	T	T	T	T	T	T	T	C	T	T	C	T	T	T	T	T	T	T	T	T	T	T	H	T	C	T	T	H	T	T	T
JAX00545449	4	13006310	1	C	T	C	C	T	C	C	C	C	C	C	C	C	C	C	T	C	C	C	C	C	T	C	C	C	C	C	C	C	C	C	C	C	C	C	C	C	C	C	C	C	C	C	C	H	C
JAX00545452	4	13011204	1	C	T	T	C	T	T	T	C	C	C	H	H	T	T	T	T	C	C	T	C	H	T	C	C	C	C	T	C	T	C	C	T	T	T	H	T	C	C	C	C	T	T	C	H	T	C
JAX00116121	4	13017521	0	C	T	T	C	T	T	T	C	T	C	H	H	T	T	T	T	C	H	T	T	T	T	C	C	C	C	T	C	T	T	C	T	T	T	T	T	C	H	C	C	T	T	C	T	T	C
JAX00545454	4	13017710	0	A	G	A	A	A	A	A	G	G	G	H	H	A	A	A	A	A	G	A	G	H	A	G	A	G	G	A	A	A	G	G	A	A	A	H	A	H	G	G	G	A	A	H	G	A	G
JAX00222544	4	13033236	1	A	G	A	A	A	A	A	A	G	A	A	A	A	A	A	A	A	H	A	G	H	A	A	A	A	A	A	A	A	G	A	A	A	A	H	A	A	H	A	A	A	A	A	H	A	A
JAX00116122	4	13033363	0	G	A	G	G	A	G	G	G	G	G	G	G	G	G	G	A	G	G	G	G	G	A	G	H	G	G	G	G	G	G	G	G	G	G	G	G	G	G	G	G	G	G	G	G	H	G
JAX00545456	4	13035532	1	T	C	C	T	C	C	C	C	C	C	C	C	C	C	C	C	T	C	C	C	C	C	C	T	C	C	C	T	C	C	C	C	C	C	C	C	H	C	C	C	C	C	H	C	C	C
JAX00545457	4	13041214	1	C	T	C	C	C	C	C	C	C	T	H	H	C	C	C	C	C	H	C	C	C	C	C	C	T	C	C	C	C	C	T	C	C	C	C	C	H	C	T	C	C	C	C	C	C	T
JAX00545458	4	13041249	0	G	A	G	G	G	G	G	G	G	A	H	H	G	G	G	G	G	H	H	G	G	G	G	G	A	G	G	G	G	G	A	G	G	G	G	G	H	G	A	G	G	G	G	G	G	A
JAX00545459	4	13056635	1	T	A	T	T	T	T	T	A	T	T	T	T	T	T	T	T	T	T	T	T	T	T	A	T	T	A	T	T	T	T	T	T	T	T	T	T	T	H	T	A	T	T	H	T	T	T
JAX00116123	4	13060566	1	G	C	C	G	C	C	C	G	G	C	C	C	C	C	C	C	G	H	C	G	H	C	G	G	C	G	C	G	C	G	C	C	C	C	H	C	H	G	C	G	C	C	G	H	C	C
JAX00116124	4	13060671	0	C	T	T	C	T	T	T	T	T	T	T	T	T	T	T	T	C	T	T	T	T	T	T	C	T	T	T	C	T	T	T	T	T	T	T	T	H	T	T	T	T	T	H	T	T	T
JAX00545460	4	13061835	0	T	C	C	T	C	C	C	T	T	C	C	C	C	C	C	C	T	H	C	T	H	C	T	T	C	T	C	T	C	T	C	C	C	C	H	C	H	T	C	T	C	C	T	H	C	C
JAX00545461	4	13061949	1	C	T	T	C	T	T	T	T	C	T	T	T	T	T	T	T	C	H	T	C	H	T	T	C	T	T	T	C	T	C	T	T	T	T	H	T	H	H	T	T	T	T	H	H	T	T
JAX00545462	4	13062752	0	A	C	C	A	C	C	C	C	A	C	C	C	C	C	C	C	A	A	C	A	A	C	C	A	C	C	C	A	C	A	C	C	C	C	A	C	H	H	C	C	C	C	H	H	C	C
JAX00545463	4	13062883	0	A	G	G	A	G	G	G	G	G	G	G	G	G	G	G	G	A	G	G	G	G	G	G	A	G	G	G	A	G	G	H	G	G	G	G	G	A	G	G	G	G	G	H	G	G	G
JAX00545464	4	13076639	0	G	A	G	G	G	G	G	A	A	G	G	G	G	G	G	G	G	H	G	A	H	G	A	G	G	A	G	G	G	A	G	G	G	G	H	G	G	A	G	A	G	G	H	H	G	G
JAX00545465	4	13078369	1	C	T	C	C	C	C	C	T	T	C	C	C	C	C	C	C	C	H	C	T	H	C	T	C	C	T	C	C	C	T	C	C	C	C	H	C	C	T	C	T	C	C	H	H	C	C
JAX00116126	4	13085084	1	A	C	A	A	C	A	A	A	A	A	A	A	A	A	A	C	A	A	A	A	A	C	A	A	A	A	A	A	A	A	A	A	A	A	A	A	A	A	A	A	A	A	A	A	H	A
JAX00545467	4	13085218	1	C	G	G	C	C	G	C	C	C	C	H	H	G	G	G	C	C	C	C	C	C	C	C	C	C	C	G	C	C	C	C	C	G	G	C	C	C	C	C	C	C	G	C	C	H	C
JAX00116128	4	13085411	1	A	T	A	A	T	A	A	T	T	T	H	H	A	A	A	T	A	T	A	T	H	T	T	A	T	T	A	A	A	T	T	A	A	A	H	A	H	T	T	T	A	A	H	H	H	T
JAX00545468	4	13093497	1	A	T	A	A	A	A	A	A	T	A	A	A	A	A	A	A	A	H	A	T	H	A	A	A	A	A	A	A	A	T	A	A	A	A	H	A	A	H	A	A	A	A	A	H	A	A
JAX00545469	4	13118040	0	T	C	T	T	T	T	T	C	C	T	H	T	T	T	T	T	T	H	H	C	T	T	C	T	T	C	T	T	T	C	T	T	T	T	H	T	T	C	T	C	T	T	H	T	T	T
JAX00545470	4	13121263	0	T	G	T	T	T	T	T	G	G	G	H	H	T	T	T	T	T	G	T	G	H	T	G	T	G	G	T	T	T	G	G	T	T	T	H	T	H	G	G	G	T	T	H	H	T	G
JAX00545471	4	13122028	0	C	T	C	C	C	C	C	C	C	T	H	H	C	C	C	C	C	T	C	C	C	C	C	C	T	C	C	C	C	H	T	C	C	C	C	C	H	C	T	C	C	C	C	C	C	T
JAX00116129	4	13135071	0	A	G	A	A	A	A	A	G	A	A	A	A	H	A	A	A	A	A	A	A	A	A	G	A	A	G	A	A	A	A	A	A	A	A	A	A	A	H	A	G	A	A	A	A	A	A
JAX00116130	4	13135576	0	C	T	C	C	C	C	C	T	C	C	C	C	C	C	C	C	C	C	C	C	C	C	T	C	C	T	C	C	C	C	C	C	C	C	C	C	C	H	C	T	C	C	H	C	C	C
JAX00545472	4	13146649	0	C	T	C	C	C	C	C	T	T	T	H	H	C	C	C	C	C	T	C	T	H	C	T	C	T	T	C	C	C	T	T	C	C	C	H	C	H	T	T	T	C	C	H	H	C	T
JAX00545475	4	13167130	0	C	T	C	C	C	C	C	C	T	C	C	C	C	C	C	C	C	H	C	H	C	C	C	C	C	C	C	C	C	T	C	C	C	C	H	C	C	H	C	C	C	C	C	H	C	C
JAX00545477	4	13171450	0	A	C	C	A	C	C	C	C	C	C	C	C	C	C	C	C	A	C	C	C	C	C	C	A	C	H	C	A	C	C	C	C	C	C	C	C	H	C	C	C	C	C	H	C	C	C
JAX00116132	4	13174427	0	G	A	A	G	G	A	A	G	G	G	H	H	A	A	A	G	G	G	A	G	H	G	G	G	G	G	A	G	A	G	G	A	A	A	H	A	G	G	G	G	A	A	G	H	H	G
JAX00116133	4	13175367	0	T	G	G	T	G	G	G	G	G	G	G	G	G	G	G	G	T	G	G	G	G	G	G	T	G	G	G	T	G	G	G	G	G	G	G	G	H	G	G	G	G	G	H	G	G	G
JAX00222547	4	13182415	1	A	G	A	A	A	A	A	G	A	A	A	A	A	A	A	A	A	A	A	A	A	A	G	A	A	G	A	A	A	A	A	A	A	A	A	A	A	H	A	G	A	A	H	A	A	A
JAX00545480	4	13185429	1	G	C	G	G	G	G	G	G	C	G	G	G	G	G	G	G	G	H	G	C	H	G	G	G	G	G	G	G	G	C	G	G	G	G	H	G	G	H	G	G	G	G	G	H	G	G
JAX00116134	4	13186383	0	G	C	C	G	G	C	C	G	G	G	C	H	C	C	C	G	G	G	C	G	H	G	G	G	G	G	C	G	C	G	G	C	C	C	H	C	G	G	G	G	C	C	G	H	H	G
JAX00545481	4	13194630	1	G	A	G	G	G	G	G	G	G	A	H	H	G	G	G	G	G	H	G	G	G	G	G	G	A	G	G	G	G	G	A	G	G	G	G	G	H	G	A	G	G	G	G	G	G	A
JAX00116135	4	13206063	0	G	A	A	G	G	A	A	G	G	G	H	H	A	A	A	G	G	G	A	G	H	G	G	G	G	G	A	G	A	G	G	A	A	A	H	A	G	G	G	G	A	A	G	H	H	G
JAX00545482	4	13226145	1	T	G	T	T	T	T	T	G	T	T	T	T	T	T	T	T	T	T	T	T	T	T	G	T	T	G	T	T	T	T	T	T	T	T	T	T	T	H	T	G	T	T	H	T	T	T
JAX00116136	4	13230197	1	T	G	G	T	T	G	G	G	G	T	H	H	G	G	G	T	T	H	G	G	G	T	G	T	T	G	G	T	G	G	T	G	G	G	G	G	T	G	T	G	G	G	H	G	H	T
JAX00545483	4	13230597	0	G	T	G	G	G	G	G	T	G	G	G	G	G	G	G	G	G	G	G	G	G	G	T	G	G	T	G	G	G	G	G	G	G	G	G	G	G	H	G	T	G	G	H	G	G	G
JAX00116137	4	13230649	0	C	T	T	C	C	T	T	C	T	C	H	H	T	T	T	C	C	H	T	T	T	C	C	C	C	C	T	C	T	T	C	T	T	T	T	T	C	H	C	C	T	T	C	T	H	C
JAX00545484	4	13231485	1	C	A	A	C	C	A	A	C	C	C	H	H	A	A	A	C	C	C	A	C	H	C	C	C	C	C	A	C	A	C	C	A	A	A	H	A	C	C	C	C	A	A	C	H	H	C
JAX00545486	4	13238394	1	G	A	G	G	G	G	G	A	A	G	G	G	G	G	G	G	G	H	G	A	H	G	A	G	G	A	G	G	G	A	G	G	G	G	H	G	G	A	G	A	G	G	H	H	G	G
JAX00116138	4	13260964	1	A	G	G	A	G	G	G	G	G	G	G	G	G	G	G	G	A	G	G	G	G	G	G	A	G	G	G	A	G	G	G	G	G	G	G	G	H	G	G	G	G	G	H	G	G	G
JAX00116139	4	13260990	1	A	G	A	A	A	A	A	A	G	A	A	A	A	A	A	A	A	H	A	G	H	A	A	A	A	A	A	A	A	G	A	A	A	A	H	A	A	H	A	A	A	A	A	H	A	A
JAX00116140	4	13273287	1	T	C	T	T	C	T	C	T	T	T	T	T	T	T	T	C	T	T	C	T	H	C	T	T	T	T	T	T	C	T	T	C	T	T	H	C	T	T	T	T	C	T	T	H	H	T
JAX00545490	4	13288703	1	A	T	T	A	A	T	A	A	A	A	H	H	T	T	T	A	A	A	A	A	A	A	A	A	A	A	T	A	A	A	A	A	T	T	A	A	A	A	A	A	A	T	A	A	H	A
JAX00116142	4	13290392	1	A	G	A	A	G	A	G	A	A	A	A	A	A	A	A	G	A	A	G	A	H	G	A	A	A	A	A	A	G	A	A	G	A	A	H	G	A	A	A	A	G	A	A	H	H	A
JAX00545492	4	13290924	1	T	G	T	T	T	T	T	T	T	G	H	H	T	T	T	T	T	H	T	T	T	T	T	T	G	T	T	T	T	T	G	T	T	T	T	T	H	T	G	T	T	T	T	T	T	G
JAX00545493	4	13291126	1	C	T	C	C	C	C	C	C	T	C	C	C	C	C	C	C	C	H	C	T	H	C	C	C	C	C	C	C	C	T	C	C	C	C	H	C	C	H	C	C	C	C	C	H	C	C
JAX00545494	4	13311553	0	A	G	A	A	G	A	G	A	G	A	A	A	A	A	A	G	A	H	G	G	G	G	A	A	A	A	A	H	G	G	A	G	A	A	G	G	A	H	A	A	G	A	A	G	H	A
JAX00222550	4	13311885	1	T	A	T	T	T	T	T	A	A	T	T	T	T	T	T	T	T	H	T	A	H	T	A	T	T	A	T	T	T	A	T	T	T	T	H	T	T	A	T	A	T	T	H	H	T	T
JAX00222551	4	13312063	1	G	A	G	G	G	G	G	A	A	G	G	G	G	G	G	G	G	H	G	A	H	G	A	G	G	A	G	G	G	A	G	G	G	G	H	G	G	A	G	A	G	G	H	H	G	G
JAX00116144	4	13326276	0	G	T	G	G	T	G	T	T	T	G	G	G	G	G	G	T	G	H	T	T	T	T	T	G	G	T	G	G	T	T	G	T	G	G	T	T	G	T	G	T	T	G	H	T	H	G
JAX00545498	4	13327494	0	A	T	A	A	A	A	A	T	A	A	A	A	A	A	A	A	A	A	A	A	A	A	T	A	A	T	A	A	A	A	A	A	A	A	A	A	A	H	A	T	A	A	H	A	A	A
JAX00116145	4	13328663	0	A	C	A	A	C	A	C	C	C	A	A	A	A	A	A	C	A	H	C	C	C	C	C	A	A	C	A	A	C	C	A	C	A	A	C	C	A	C	A	C	C	A	H	C	H	A
JAX00222552	4	13339103	0	A	T	A	A	A	A	A	A	T	A	A	A	A	A	A	A	A	H	A	T	A	A	A	A	A	A	A	A	A	T	A	A	A	A	H	A	A	H	A	A	A	A	A	H	A	A
JAX00545499	4	13342057	1	G	A	G	G	A	G	A	G	G	G	G	G	G	G	G	A	G	G	A	G	H	A	G	G	G	G	G	G	A	G	G	A	G	G	H	A	G	G	G	G	A	G	G	H	H	G
JAX00545502	4	13361403	0	A	G	G	A	A	G	A	G	G	G	G	G	G	G	G	A	A	G	A	G	H	A	G	A	G	G	G	A	A	G	G	A	G	G	H	A	H	G	G	G	A	G	H	H	H	G
JAX00116147	4	13364240	1	A	T	A	A	T	A	T	A	A	A	A	A	A	A	A	T	A	A	T	A	H	T	A	A	A	A	A	A	T	A	A	T	A	A	H	T	A	A	A	A	T	A	A	H	H	A
JAX00545504	4	13364598	0	C	G	C	C	C	C	C	C	C	G	H	H	C	C	C	C	C	H	H	C	C	C	C	C	G	C	C	C	C	C	G	C	C	C	C	C	H	C	G	C	C	C	C	C	C	G
JAX00116148	4	13369211	0	A	G	A	A	G	A	G	G	G	A	H	A	A	A	A	G	H	G	G	G	G	G	G	A	A	G	A	A	G	G	A	G	A	A	G	G	A	G	A	G	G	A	G	G	G	A
JAX00545505	4	13369703	0	G	A	G	G	G	G	G	A	G	G	G	G	G	G	G	G	G	G	G	G	G	G	A	G	G	A	G	G	G	G	G	G	G	G	G	G	G	H	G	A	G	G	H	G	G	G
JAX00545508	4	13381944	1	T	C	T	T	T	T	T	T	T	C	H	H	T	T	T	T	T	H	T	T	T	T	T	T	C	T	T	T	T	T	C	T	T	T	T	T	H	T	C	T	T	T	T	T	T	C
JAX00545509	4	13393273	0	T	C	C	T	T	C	T	C	C	C	C	C	C	C	C	T	T	C	T	C	C	T	C	T	C	C	C	T	T	C	C	T	C	C	C	T	H	C	C	C	T	C	H	H	H	C
JAX00545510	4	13395973	1	G	A	A	G	G	A	G	G	G	A	A	A	A	A	A	G	G	H	G	G	G	G	G	G	A	G	A	G	G	G	A	G	A	A	G	G	H	G	A	G	G	A	G	G	H	A
JAX00545511	4	13396631	0	C	T	T	C	C	T	C	C	C	C	H	H	T	T	T	C	C	C	C	C	C	C	C	C	C	C	T	C	C	C	C	C	T	T	C	C	C	C	C	C	C	T	C	C	H	C
JAX00116149	4	13398015	1	G	A	A	G	G	A	G	G	G	A	A	A	A	A	A	G	G	H	G	G	G	G	G	G	A	G	A	G	G	G	A	G	A	A	G	G	H	G	A	G	G	A	G	G	H	A
JAX00545512	4	13400073	0	G	T	G	G	G	G	G	G	T	G	G	G	G	G	G	G	G	H	G	T	G	G	G	G	G	G	G	G	G	T	G	G	G	G	H	G	G	H	G	G	G	G	G	H	G	G
JAX00545513	4	13405083	0	G	A	A	G	G	A	G	G	G	A	A	A	A	A	A	G	G	H	G	G	G	G	G	G	A	G	A	G	G	G	A	G	A	A	G	G	H	G	A	G	G	A	G	G	H	A
JAX00116150	4	13405193	0	T	C	C	T	T	C	T	T	T	T	H	H	C	C	C	T	T	T	T	T	T	T	T	T	T	T	C	T	T	T	T	T	C	C	T	T	T	T	T	T	T	C	T	T	H	T
JAX00545514	4	13406351	0	G	A	A	G	G	A	G	G	G	G	H	H	A	A	A	G	G	G	G	G	G	G	G	G	G	G	A	G	G	G	G	G	A	A	G	G	G	G	G	G	G	A	G	G	H	G
JAX00545515	4	13413707	1	T	A	T	T	T	T	T	T	T	A	H	H	T	T	T	T	T	H	T	T	T	T	T	T	A	T	T	T	T	T	A	T	T	T	T	T	H	T	A	T	T	T	T	T	T	A
JAX00545516	4	13424106	1	T	G	T	T	T	T	T	G	G	G	H	H	T	T	T	T	T	G	T	G	H	T	G	T	G	G	T	T	T	G	G	T	T	T	H	T	H	G	G	G	T	T	H	H	T	G
JAX00545518	4	13426673	1	G	C	G	G	G	G	G	C	G	G	G	G	G	G	G	G	G	G	G	G	G	G	C	G	G	C	G	G	G	G	G	G	G	G	G	G	G	H	G	C	G	G	H	G	G	G
JAX00545519	4	13427059	0	T	G	T	T	T	T	T	G	G	T	T	T	T	T	T	T	T	H	T	G	H	T	G	T	T	G	T	T	T	G	T	T	T	T	H	T	T	G	T	G	T	T	H	H	T	T
JAX00222554	4	13427455	0	C	T	C	C	C	C	C	C	T	C	H	C	C	C	C	C	C	H	C	T	H	C	C	C	C	C	C	C	C	T	C	C	C	C	H	C	C	H	C	C	C	C	C	H	C	C
JAX00545520	4	13427691	1	C	T	C	C	C	C	C	T	C	T	H	H	C	C	C	C	C	H	C	C	C	C	T	C	T	T	C	C	C	C	T	C	C	C	C	C	H	H	T	T	C	C	H	C	C	T
JAX00545521	4	13428235	1	C	T	C	C	C	C	C	T	C	T	H	H	C	C	C	C	C	H	C	C	C	C	T	C	T	T	C	C	C	C	T	C	C	C	C	C	H	H	T	T	C	C	H	C	C	T
JAX00545522	4	13428350	0	T	C	T	T	T	T	T	C	C	C	C	C	T	T	T	T	T	C	T	C	C	T	C	T	C	C	T	T	T	C	C	T	T	T	C	T	C	C	C	C	T	T	C	C	T	C
JAX00545523	4	13428370	0	G	A	G	G	G	G	G	A	G	A	H	H	G	G	G	G	G	H	G	G	G	G	A	G	A	A	G	G	G	G	A	G	G	G	G	G	H	H	A	A	G	G	H	G	G	A
JAX00545524	4	13430579	1	T	C	T	T	T	T	T	C	C	C	H	H	T	T	T	T	T	C	T	C	H	T	C	T	C	C	T	T	T	C	C	T	T	T	H	T	H	C	C	C	T	T	H	H	T	C
JAX00545525	4	13430737	0	A	G	A	A	A	A	A	G	G	G	H	H	A	A	A	A	A	G	A	G	H	A	G	A	G	G	A	A	A	G	G	A	A	A	H	A	H	G	G	G	A	A	H	H	A	G
JAX00116153	4	13451441	0	A	C	C	A	A	C	A	C	C	C	C	C	C	C	C	A	A	C	A	C	H	A	C	A	C	C	C	A	A	C	C	A	C	C	H	A	H	C	C	C	A	C	H	H	H	C
JAX00545529	4	13476968	1	T	C	T	T	T	T	T	C	T	T	T	T	T	T	T	T	T	T	T	T	T	T	C	T	T	C	T	T	T	T	T	T	T	T	T	T	T	H	T	C	T	T	H	T	T	T
JAX00116156	4	13492646	1	A	C	C	A	A	C	A	C	C	C	C	C	C	C	C	A	A	C	A	C	H	A	C	A	C	C	C	A	A	C	C	A	C	C	H	A	H	C	C	C	A	C	H	H	H	C
JAX00545531	4	13500347	0	C	T	C	C	C	C	C	T	C	C	C	C	C	C	C	C	C	C	C	C	C	C	T	C	C	T	C	C	C	C	C	C	C	C	C	C	C	H	C	T	C	C	H	C	C	C
JAX00545532	4	13504794	1	C	T	C	C	C	C	C	C	C	T	H	H	C	C	C	C	C	H	C	C	C	C	C	C	T	C	C	C	C	C	T	C	C	C	C	C	H	C	T	C	C	C	C	C	C	T
JAX00545533	4	13504929	1	A	G	A	A	A	A	A	G	G	A	A	A	A	A	A	A	A	H	A	G	H	A	G	A	A	G	A	A	A	G	A	A	A	A	H	A	A	G	A	G	A	A	H	H	A	A
JAX00116158	4	13509709	1	C	T	T	C	C	T	C	T	T	T	T	T	T	T	T	C	C	T	C	T	H	C	T	C	T	T	T	C	C	T	T	C	T	T	H	C	H	T	T	T	C	T	H	H	H	T
JAX00545536	4	13516173	0	T	C	C	T	T	C	T	T	C	C	C	C	C	C	C	T	T	C	T	C	H	T	T	T	C	T	C	T	T	C	C	T	C	C	H	T	H	H	C	T	T	C	T	H	H	C
JAX00116159	4	13528326	1	G	A	A	G	G	A	G	G	G	G	H	H	A	A	A	G	G	G	G	G	G	G	G	G	G	G	A	G	G	G	G	G	A	A	G	G	G	G	G	G	G	A	G	G	H	G
JAX00545538	4	13536096	0	G	C	G	G	G	G	G	C	C	G	G	G	G	G	G	G	G	H	G	C	H	G	C	G	G	C	G	G	G	C	G	G	G	G	H	G	G	C	G	C	G	G	H	H	G	G
JAX00545539	4	13543713	1	T	C	T	T	T	T	T	C	T	T	T	T	T	T	T	T	T	T	T	T	T	T	C	T	T	C	T	T	T	T	T	T	T	T	T	T	T	H	T	C	T	T	H	T	T	T
JAX00222557	4	13546790	1	A	T	A	A	A	A	A	T	T	A	A	A	A	A	A	A	A	H	A	T	H	A	T	A	A	T	A	A	A	T	A	A	A	A	H	A	A	T	A	T	A	A	H	H	A	A
JAX00116161	4	13552323	1	C	G	C	C	C	C	C	G	G	G	H	H	C	C	C	C	C	G	C	G	H	C	G	C	G	G	C	C	C	G	G	C	C	C	H	C	H	G	G	G	C	C	H	H	C	G
JAX00545540	4	13556211	0	C	T	C	C	C	C	C	T	C	T	H	H	H	C	C	C	C	H	H	C	C	C	T	C	T	T	C	C	C	C	T	C	C	C	C	C	C	H	T	T	C	C	H	C	C	T
JAX00545542	4	13559142	1	T	A	T	T	T	T	T	T	T	A	H	H	T	T	T	T	T	H	T	T	T	T	T	T	A	T	T	T	T	T	A	T	T	T	T	T	H	T	A	T	T	T	T	T	T	A
JAX00545543	4	13559377	1	A	T	A	A	A	A	A	A	T	T	H	H	A	A	A	A	A	T	A	T	H	A	A	A	T	A	A	A	A	T	T	A	A	A	H	A	H	H	T	A	A	A	A	H	A	T
JAX00545544	4	13560248	1	T	C	T	T	T	T	T	T	C	C	H	H	T	T	T	T	T	C	T	C	H	T	T	T	C	T	T	T	T	C	C	T	T	T	H	T	H	H	C	T	T	T	T	H	T	C
JAX00545545	4	13560438	0	G	A	A	G	G	A	G	G	G	G	H	H	A	A	A	G	G	G	G	G	G	G	G	G	G	G	A	G	G	G	G	G	A	A	G	G	G	G	G	G	G	A	G	G	H	G
JAX00545546	4	13560908	1	G	A	G	G	G	G	A	A	A	G	G	G	G	G	G	G	G	H	A	A	A	G	A	G	G	A	G	G	A	A	G	A	G	G	A	A	G	A	G	A	A	G	H	A	G	G
JAX00545547	4	13561179	0	C	T	C	C	C	C	C	C	C	T	H	H	C	C	C	C	C	H	C	C	C	C	C	C	T	C	C	C	C	C	T	C	C	C	C	C	H	C	T	C	C	C	C	C	C	T
JAX00545548	4	13561501	1	G	T	G	G	G	G	G	G	G	T	H	H	G	G	G	G	G	H	G	G	G	G	G	G	T	G	G	G	G	G	T	G	G	G	G	G	H	G	T	G	G	G	G	G	G	T
JAX00545549	4	13563672	1	G	C	G	G	G	G	G	C	C	G	G	G	G	G	G	G	G	H	G	C	H	G	C	G	G	C	G	G	G	C	G	G	G	G	H	G	G	C	G	C	G	G	H	H	G	G
JAX00116162	4	13565060	0	A	G	G	A	A	G	A	A	G	G	G	G	G	G	G	A	A	G	A	G	H	A	A	A	G	A	G	A	A	G	G	A	G	G	H	A	H	H	G	A	A	G	A	H	H	G
JAX00545550	4	13565215	0	C	T	T	C	C	T	C	C	C	T	T	T	T	T	H	C	C	H	C	C	C	C	C	C	T	C	T	C	C	C	T	C	H	T	C	C	H	C	T	C	C	T	C	C	H	T
JAX00545551	4	13565464	0	A	C	C	A	A	C	A	C	C	A	H	H	C	C	C	A	A	H	A	C	H	A	C	A	A	C	C	A	A	C	A	A	C	C	H	A	A	C	H	C	A	C	H	H	H	A
JAX00545553	4	13565715	0	G	A	A	G	G	A	G	A	G	G	H	H	A	A	A	G	G	G	G	G	G	G	A	G	G	A	A	G	G	G	G	G	A	A	G	G	G	H	G	A	G	A	H	G	H	G
JAX00545555	4	13565911	1	C	T	T	C	C	T	C	C	C	C	H	H	T	T	T	C	C	C	C	C	C	C	C	C	C	C	T	C	C	C	C	C	T	T	C	C	C	C	C	C	C	T	C	C	H	C
JAX00545557	4	13591011	1	T	C	T	T	T	T	T	C	C	T	T	T	T	T	T	T	T	H	T	C	H	T	C	T	T	C	T	T	T	C	T	T	T	T	H	T	T	C	T	C	T	T	H	H	T	T
JAX00545558	4	13591057	0	T	C	C	T	T	C	T	C	C	C	C	C	C	C	C	H	T	C	H	C	H	T	C	T	C	C	C	T	T	C	C	T	C	C	H	T	H	C	C	C	T	C	H	H	H	C
JAX00545560	4	13634582	0	G	T	G	G	G	G	G	G	T	G	G	G	G	G	G	G	G	H	G	T	H	G	G	G	G	G	G	G	G	T	G	G	G	G	H	G	G	H	G	G	G	G	G	H	G	G
JAX00545563	4	13655051	0	T	C	T	T	T	T	T	C	C	C	H	H	T	T	T	T	T	C	T	C	H	T	C	T	C	C	T	T	T	C	C	T	T	T	H	T	C	C	C	C	T	T	H	H	T	C
JAX00222561	4	13655520	1	C	T	C	C	C	C	C	T	T	C	C	C	C	C	C	C	C	H	C	T	H	C	T	C	C	T	C	C	C	T	C	C	C	C	H	C	C	T	C	T	C	C	H	H	C	C
JAX00545565	4	13662955	1	A	G	A	A	A	A	A	G	G	G	H	H	A	A	A	A	A	G	A	G	H	A	G	A	G	G	A	A	A	G	G	A	A	A	H	A	H	G	G	G	A	A	H	H	A	G
JAX00545566	4	13662978	1	T	G	T	T	T	T	T	T	G	T	T	T	T	T	T	T	T	H	T	G	H	T	T	T	T	T	T	T	T	G	T	T	T	T	H	T	T	H	T	T	T	T	T	H	T	T
JAX00116172	4	13702948	1	T	C	C	T	C	C	T	T	T	T	H	H	C	C	C	C	T	T	T	T	T	C	T	T	T	T	C	T	T	T	T	T	C	C	T	T	T	T	T	T	T	C	T	T	C	T
JAX00545569	4	13712589	1	T	C	C	T	C	C	T	C	C	C	C	C	C	C	C	C	T	C	T	C	H	C	C	T	C	C	C	T	T	C	C	T	C	C	H	T	H	C	C	C	T	C	H	H	C	C
JAX00545570	4	13720452	1	T	C	C	T	T	C	T	T	T	T	H	H	C	C	C	T	T	T	T	T	T	T	T	T	T	T	C	T	T	T	T	T	C	C	T	T	T	T	T	T	T	C	T	T	H	T
JAX00545571	4	13724096	1	A	G	A	A	A	A	A	G	G	A	A	A	A	A	A	A	A	H	A	G	H	A	G	A	A	G	A	A	A	G	A	A	A	A	H	A	A	G	A	G	A	A	H	H	A	A
JAX00545572	4	13727243	1	T	G	T	T	T	T	T	G	G	T	T	T	T	T	T	T	T	H	T	G	H	T	G	T	T	G	T	T	T	G	T	T	T	T	H	T	T	G	T	G	T	T	H	H	T	T
JAX00545573	4	13727917	0	G	T	T	G	T	T	G	G	G	G	H	H	T	T	T	T	G	G	G	H	G	T	G	G	G	G	T	G	G	G	G	G	T	T	G	G	G	G	G	G	G	T	G	G	T	G
JAX00116174	4	13729209	1	G	T	G	G	T	G	G	G	G	G	G	G	G	G	G	T	G	G	G	G	G	T	G	G	G	G	G	G	G	G	G	G	G	G	G	G	G	G	G	G	G	G	G	G	H	G
JAX00222562	4	13741996	1	G	A	G	G	G	G	G	G	A	G	G	G	G	G	G	G	G	H	G	A	H	G	G	G	G	G	G	G	G	A	G	G	G	G	H	G	G	H	G	G	G	G	G	H	G	G
JAX00545575	4	13750546	1	G	A	G	G	A	G	G	G	G	A	H	H	G	G	G	A	G	H	G	G	G	A	G	G	A	G	G	G	G	G	A	G	G	G	G	G	H	G	A	G	G	G	G	G	H	A
JAX00116176	4	13751156	0	A	G	A	A	G	A	A	G	G	G	H	H	A	A	A	G	A	G	A	G	H	G	G	A	G	G	A	A	A	G	G	A	A	A	H	A	H	G	G	G	A	A	H	H	H	G
JAX00545576	4	13751935	0	G	A	G	G	G	G	G	A	A	A	H	H	G	G	G	G	G	A	G	A	H	G	A	G	A	A	G	G	G	A	A	G	G	G	H	G	H	A	A	A	G	G	H	H	G	A
JAX00545578	4	13754444	0	T	C	T	T	T	T	T	C	T	C	H	H	T	T	T	T	T	H	T	T	T	T	C	T	C	C	T	T	T	T	C	T	T	T	T	T	H	H	C	C	T	T	T	T	T	C
JAX00545579	4	13755041	0	C	A	C	C	A	C	C	A	C	A	H	H	C	C	C	A	C	H	C	C	C	A	A	C	A	A	C	C	C	C	A	C	C	C	C	C	H	A	A	A	C	C	H	C	H	A
JAX00545580	4	13755109	0	C	G	C	C	G	C	C	C	C	G	H	H	C	C	C	G	C	H	C	C	C	G	C	H	G	C	H	C	C	H	G	C	C	C	C	C	H	C	G	C	C	C	C	C	H	G
JAX00545582	4	13773384	1	C	T	C	C	C	C	C	C	C	T	H	H	C	C	C	C	C	H	C	C	C	C	C	C	T	C	C	C	C	C	T	C	C	C	C	C	H	C	T	C	C	C	C	C	C	T
JAX00545583	4	13778948	0	C	T	C	C	C	C	C	T	C	C	C	C	C	C	C	C	C	C	C	C	C	C	T	C	C	T	C	C	C	C	C	C	C	C	C	C	C	H	C	H	C	C	H	C	C	C
JAX00116178	4	13786561	1	C	G	G	C	C	G	C	G	G	G	G	G	G	G	G	C	C	G	C	G	H	C	G	C	G	G	G	C	C	G	G	C	G	G	H	C	H	G	G	G	C	G	H	H	H	G
JAX00545585	4	13793450	1	A	G	A	A	A	A	A	G	G	G	H	H	A	A	A	A	A	G	A	G	H	A	G	A	G	G	A	A	A	G	G	A	A	A	H	A	H	G	G	G	A	A	H	H	A	G
JAX00116179	4	13795009	0	A	G	G	A	A	G	A	G	G	G	G	G	G	G	G	A	A	G	A	G	H	A	G	A	G	G	G	A	A	G	G	A	G	G	H	A	H	G	G	G	A	G	H	H	H	G
JAX00545586	4	13795333	0	T	C	C	T	T	C	T	T	T	C	C	C	C	C	C	T	T	H	T	T	T	T	T	T	C	T	C	T	T	T	C	T	C	C	T	T	H	T	C	T	T	C	T	T	H	C
JAX00545587	4	13800631	0	C	T	C	C	C	C	C	C	T	C	C	C	C	C	C	C	C	H	C	T	T	C	C	C	C	C	C	C	C	T	C	C	C	C	H	C	C	H	C	H	C	C	C	H	C	C
JAX00545589	4	13808577	0	A	G	G	A	A	G	A	G	A	G	G	G	G	G	G	A	A	H	A	A	A	A	G	A	G	G	G	A	A	A	G	A	G	G	A	A	H	H	G	H	A	G	H	A	H	G
JAX00545590	4	13808845	0	G	A	A	G	G	A	G	G	G	A	A	A	A	A	A	G	G	H	G	G	G	G	G	G	A	G	A	G	G	G	A	G	A	A	G	G	H	G	A	G	G	A	G	G	H	A
JAX00545591	4	13809039	1	A	G	G	A	A	G	A	G	G	G	G	G	G	G	G	A	A	G	A	G	H	A	G	A	G	G	G	A	A	G	G	A	G	G	H	A	H	G	G	G	A	G	H	H	H	G
JAX00116182	4	13824546	0	C	T	T	C	C	T	C	C	C	C	H	H	T	T	T	C	C	C	C	C	C	C	C	C	C	C	T	C	C	C	C	C	T	T	C	C	C	C	C	C	C	T	C	C	H	C
JAX00545592	4	13832124	0	C	T	C	C	C	C	C	C	T	C	C	C	C	C	C	C	C	H	C	T	H	C	C	C	C	C	C	C	C	T	C	C	C	C	H	C	C	H	C	H	C	C	C	H	C	C
JAX00545594	4	13834071	0	A	G	G	A	A	G	A	G	A	A	H	H	G	G	G	A	A	A	A	A	A	A	G	A	A	G	G	A	A	A	A	A	G	G	A	A	A	H	A	H	A	G	H	A	H	A
JAX00545595	4	13834254	0	G	A	G	G	G	G	G	A	G	G	H	G	G	G	G	G	G	H	H	G	G	G	A	G	G	H	G	G	G	G	G	G	G	G	G	G	G	H	G	H	G	G	H	G	G	G
JAX00545596	4	13835890	1	T	C	C	T	T	C	T	C	C	T	H	H	C	C	C	T	T	H	T	C	H	T	C	T	T	C	C	T	T	C	T	T	C	C	H	T	T	C	T	C	T	C	H	H	H	T
JAX00116183	4	13840285	1	C	A	A	C	C	A	C	A	A	C	H	H	A	A	A	C	C	H	C	A	H	C	A	C	C	A	A	C	C	A	C	C	A	A	H	C	C	A	C	A	C	A	H	H	H	C
JAX00545599	4	13840411	1	A	G	A	A	A	A	A	G	G	A	A	A	A	A	A	A	A	H	A	G	H	A	G	A	A	G	A	A	A	G	A	A	A	A	H	A	A	G	A	G	A	A	H	H	A	A
JAX00116184	4	13843288	0	G	C	G	G	G	G	G	C	C	G	G	G	G	G	G	G	G	H	G	C	H	G	C	G	G	C	G	G	G	C	G	G	G	G	H	G	G	C	G	C	G	G	H	H	G	G
JAX00116185	4	13848003	1	C	A	A	C	C	A	C	C	C	C	H	H	A	A	A	C	C	C	C	C	C	C	C	C	C	C	A	C	C	C	C	C	A	A	C	C	C	C	C	C	C	A	C	C	H	C
JAX00545600	4	13883552	1	T	C	T	T	T	T	T	C	C	C	H	H	T	T	T	T	T	C	T	C	H	T	C	T	C	C	T	T	T	C	C	T	T	T	H	T	H	C	C	C	T	T	H	H	T	C
JAX00116186	4	13897672	0	A	G	A	A	G	A	A	A	G	G	H	H	A	A	A	G	A	G	A	G	H	G	A	A	G	A	A	A	A	G	G	A	A	A	H	A	H	H	G	H	A	A	A	H	H	G
JAX00545601	4	13899896	0	C	A	C	C	C	C	C	C	A	C	C	C	C	C	C	C	C	H	C	A	H	C	C	C	C	C	C	C	C	A	C	C	C	C	H	C	C	H	C	H	C	C	C	H	C	C
JAX00545602	4	13900007	1	T	C	T	T	T	T	T	C	C	T	T	T	T	T	T	T	T	H	T	C	H	T	C	T	T	C	T	T	T	C	T	T	T	T	H	T	T	C	T	C	T	T	H	H	T	T
JAX00545604	4	13902529	0	T	C	T	T	T	T	T	T	T	C	H	H	H	H	T	T	T	C	T	T	T	T	T	T	C	H	T	H	T	T	C	T	T	T	T	T	H	T	C	T	T	T	T	T	H	C
JAX00545606	4	13903085	1	T	G	G	T	G	G	G	G	G	T	H	H	G	G	G	G	T	H	G	G	G	G	G	T	T	G	G	T	G	G	T	G	G	G	G	G	T	G	T	G	G	G	H	G	G	T
JAX00116187	4	13904740	1	C	G	G	C	G	G	G	G	G	G	G	G	G	G	G	G	C	G	G	G	G	G	G	C	G	G	G	C	G	G	G	G	G	G	G	G	H	G	G	G	G	G	H	G	G	G
JAX00116188	4	13904795	0	G	T	T	G	T	T	T	T	T	G	H	H	T	T	T	T	G	H	T	T	T	T	T	G	G	T	T	G	T	T	G	T	T	T	T	T	G	T	G	T	T	T	H	T	T	G
JAX00116189	4	13922293	0	T	C	T	T	C	T	T	C	C	C	H	H	T	T	T	C	T	C	T	C	H	C	C	T	C	C	T	T	T	C	C	T	T	T	H	T	H	C	C	C	T	T	H	H	H	C
JAX00545609	4	13947408	0	T	A	A	T	T	A	T	T	T	T	H	H	A	H	A	T	T	T	T	T	T	T	T	T	T	T	A	T	T	T	T	T	A	A	T	T	T	T	T	T	T	A	T	T	H	T
JAX00116191	4	13949989	0	A	C	C	A	C	C	C	C	C	C	C	C	C	C	C	C	A	C	C	C	C	C	C	A	C	C	C	A	C	C	C	C	C	C	C	C	H	C	C	C	C	C	H	C	C	C
JAX00545610	4	13950055	1	T	C	T	T	T	T	T	C	T	T	T	T	T	T	T	T	T	T	T	T	T	T	C	T	T	C	T	T	T	T	T	T	T	T	T	T	T	H	T	H	T	T	H	T	T	T
JAX00545611	4	13950133	1	T	A	T	T	A	T	T	A	A	A	H	H	T	T	T	A	T	A	T	A	H	A	A	T	A	A	T	T	T	A	A	T	T	T	H	T	H	A	A	A	T	T	H	H	H	A
JAX00545612	4	13967337	0	G	A	A	G	G	A	G	G	G	A	A	A	A	A	A	G	G	H	G	G	G	G	G	G	A	G	A	G	G	G	A	G	A	A	G	G	H	G	A	G	G	A	G	G	H	A
JAX00545613	4	13968138	1	G	T	G	G	T	G	G	G	G	G	G	G	G	G	G	T	G	G	G	G	G	T	G	G	G	G	G	G	G	G	G	G	G	G	G	G	G	G	G	G	G	G	G	G	H	G
JAX00116193	4	13987415	0	A	G	G	A	A	G	A	A	A	A	H	H	G	G	G	A	A	A	A	A	A	A	A	A	A	A	G	A	A	A	A	A	G	G	A	A	A	A	A	A	A	G	A	A	H	A
JAX00545617	4	13987437	1	C	T	C	C	C	C	C	C	C	T	H	H	C	C	C	C	C	H	C	C	C	C	C	C	T	C	C	C	C	C	T	C	C	C	C	C	H	C	T	C	C	C	C	C	C	T
JAX00545620	4	13989289	1	G	C	C	G	G	C	G	C	C	C	C	C	C	C	C	G	G	C	G	C	H	G	C	G	C	C	C	G	G	C	C	G	C	C	H	G	H	C	C	C	G	C	H	H	H	C
JAX00545621	4	13994821	0	G	A	G	G	G	G	G	A	A	G	G	G	G	G	G	G	G	H	G	A	H	G	A	G	G	A	G	G	G	A	G	G	G	G	H	G	G	A	G	A	G	G	H	H	G	G
JAX00116194	4	13995297	1	C	T	C	C	T	C	C	T	T	T	H	H	C	C	C	T	C	T	C	T	H	T	T	C	T	T	C	C	C	T	T	C	C	C	H	C	H	T	T	T	C	C	H	H	H	T
JAX00545622	4	13995854	1	C	T	C	C	T	C	C	T	T	C	C	C	C	C	C	T	C	H	C	T	H	T	T	C	C	T	C	C	C	T	C	C	C	C	H	C	C	T	C	T	C	C	H	H	H	C
JAX00545623	4	13996066	1	G	A	G	G	A	G	G	A	A	G	G	G	G	G	G	A	G	H	G	A	H	A	A	G	G	A	G	G	G	A	G	G	G	G	H	G	G	A	G	A	G	G	H	H	H	G
JAX00545624	4	13999120	1	C	T	C	C	C	C	C	C	C	T	H	H	C	C	C	C	C	H	C	C	C	C	C	C	T	C	C	C	C	C	T	C	C	C	C	C	H	C	T	C	C	C	C	C	C	T
JAX00545625	4	13999145	0	A	G	A	A	G	A	A	G	G	G	G	H	A	A	A	G	A	G	A	G	A	G	G	A	G	G	A	A	A	G	G	A	A	A	A	A	H	G	G	G	A	A	H	A	H	G
JAX00545626	4	13999585	1	C	T	C	C	T	C	C	T	C	C	C	C	C	C	C	T	C	C	C	C	C	T	T	C	C	T	C	C	C	C	C	C	C	C	C	C	C	H	C	H	C	C	H	C	H	C
JAX00116195	4	14010298	0	G	T	G	G	T	G	G	G	G	G	G	G	G	G	G	T	G	G	G	G	G	T	G	G	G	G	G	G	G	G	G	G	G	G	G	G	G	G	G	G	G	G	G	G	H	G
JAX00116197	4	14017822	1	C	T	C	C	T	C	C	C	C	C	C	C	C	C	C	T	C	C	C	C	C	T	C	C	C	C	C	C	C	C	C	C	C	C	C	C	C	C	C	C	C	C	C	C	H	C
JAX00545627	4	14025229	0	T	C	T	T	T	T	T	C	T	T	T	T	T	T	T	T	T	T	T	T	T	T	C	T	T	H	T	T	T	T	T	T	T	T	T	T	T	H	T	H	T	T	H	T	T	T
JAX00545628	4	14027395	0	G	T	G	G	G	G	T	T	T	T	H	H	G	G	G	G	G	T	T	T	T	G	T	G	T	T	G	G	T	T	T	T	G	G	T	T	H	T	T	T	T	G	H	T	G	T
JAX00545632	4	14033151	0	C	T	C	C	C	C	C	T	C	C	C	C	C	C	C	C	C	C	C	C	C	C	T	C	C	T	C	C	C	C	C	C	C	C	C	C	C	H	C	H	C	C	H	C	C	C
JAX00116199	4	14069455	0	G	A	G	G	G	G	G	G	A	G	G	G	G	G	G	G	G	H	G	A	A	G	G	G	G	G	G	G	G	A	G	G	G	G	H	G	G	H	G	H	G	G	G	H	G	G
JAX00116200	4	14076904	0	A	G	G	A	G	G	A	G	G	A	H	H	G	G	G	G	A	H	A	G	H	G	G	A	A	G	G	A	A	G	A	A	G	G	H	A	A	G	A	G	A	G	H	H	G	A
JAX00545636	4	14106894	1	G	A	G	G	G	G	G	G	A	G	G	G	G	G	G	G	G	H	G	A	H	G	G	G	G	G	G	G	G	A	G	G	G	G	H	G	G	H	G	H	G	G	G	H	G	G
JAX00545637	4	14108093	1	C	T	T	C	C	T	T	C	C	T	T	T	T	T	T	C	C	H	T	C	H	C	C	C	T	C	T	C	T	C	T	T	T	T	H	T	H	C	T	C	T	T	C	H	H	T
JAX00545638	4	14108150	1	C	T	T	C	C	T	T	C	C	T	T	T	T	T	T	C	C	H	T	C	H	C	C	C	T	C	T	C	T	C	T	T	T	T	H	T	H	C	T	C	T	T	C	H	H	T
JAX00545639	4	14108520	0	G	A	G	G	A	G	G	G	G	G	G	G	G	G	G	A	G	G	G	G	G	A	G	G	G	G	G	G	G	G	G	G	G	G	G	G	G	G	G	G	G	G	G	G	H	G
JAX00545640	4	14108763	0	T	C	C	T	T	C	C	T	T	C	C	C	C	C	C	T	T	H	C	T	H	T	T	T	C	T	C	T	C	T	C	C	C	C	H	C	H	T	C	T	C	C	T	H	H	C
JAX00545644	4	14126422	1	G	A	G	G	G	G	G	A	A	G	G	G	G	G	G	G	G	H	G	A	H	G	A	G	G	A	G	G	G	A	G	G	G	G	H	G	G	A	G	A	G	G	H	H	G	G
JAX00545645	4	14127120	0	C	T	T	C	C	T	C	T	C	C	H	H	T	T	T	C	C	C	C	C	C	C	T	C	C	T	T	C	C	C	C	C	T	T	C	C	C	H	C	H	C	T	H	C	H	C
JAX00545647	4	14127952	0	T	G	T	T	T	T	T	G	G	T	T	T	T	T	T	T	T	H	T	G	H	T	G	T	T	G	T	T	T	G	T	T	T	T	H	T	T	G	T	G	T	T	H	H	T	T
JAX00116206	4	14128358	1	G	A	G	G	A	G	A	G	G	A	H	H	G	G	G	A	G	H	A	G	H	A	G	G	A	G	G	G	A	G	A	A	G	G	H	A	H	G	A	G	A	G	G	H	H	A
JAX00545648	4	14128730	0	G	A	G	G	A	G	A	G	G	A	H	H	G	G	G	A	G	H	A	G	H	A	G	G	A	G	G	G	A	G	A	A	G	G	A	A	H	G	A	G	A	G	G	H	H	A
JAX00545650	4	14132330	1	C	A	A	C	C	A	A	C	C	C	H	H	A	A	A	C	C	C	A	C	H	C	C	C	C	C	A	C	A	C	C	A	A	A	H	A	C	C	C	C	A	A	C	H	H	C
JAX00545653	4	14146377	1	C	A	C	C	C	C	C	C	A	C	C	C	C	C	C	C	C	H	C	A	H	C	C	C	C	C	C	C	C	A	C	C	C	C	H	C	C	H	C	H	C	C	C	H	C	C
JAX00116209	4	14188895	1	T	A	A	T	T	A	T	T	T	T	H	H	A	A	A	T	T	T	T	T	T	T	T	T	T	T	A	T	T	T	T	T	A	A	T	T	T	T	T	T	T	A	T	T	H	T
JAX00545661	4	14200217	0	C	T	T	C	C	T	T	T	T	C	H	H	T	T	T	C	C	H	T	T	T	C	T	C	C	T	T	C	T	T	C	T	T	T	T	T	C	T	C	T	T	T	H	T	H	C
JAX00545665	4	14203270	0	G	C	G	G	G	G	G	G	C	G	G	G	G	G	G	G	G	C	G	C	H	G	G	G	G	G	G	G	G	C	G	G	G	G	H	G	G	H	G	H	G	G	G	H	G	G
JAX00545668	4	14208199	0	C	T	C	C	T	C	T	C	C	T	H	H	C	C	C	T	C	H	T	C	H	T	C	C	T	C	C	C	T	C	T	T	C	C	H	T	H	C	T	C	T	C	C	H	H	T
JAX00545669	4	14208413	1	G	T	G	G	T	G	G	G	G	T	H	H	G	G	G	T	G	H	G	G	G	T	G	G	T	G	G	G	G	G	T	G	G	G	G	G	H	G	T	G	G	G	G	G	H	T
JAX00116210	4	14209016	0	G	A	A	G	A	A	A	G	G	A	A	A	A	A	A	A	G	H	A	G	H	A	G	G	A	G	A	G	A	G	A	A	A	A	H	A	H	G	A	G	A	A	G	H	A	A
JAX00545671	4	14210527	0	A	G	G	A	G	G	G	G	A	G	G	G	G	G	G	G	A	H	G	A	H	G	G	A	G	G	G	A	G	A	G	G	G	G	H	G	H	H	G	H	G	G	H	H	G	G
JAX00545673	4	14216800	0	C	T	C	C	T	C	T	T	C	T	H	H	C	C	C	T	C	H	T	C	H	T	T	C	T	T	C	C	T	C	T	T	C	C	H	T	H	H	T	H	T	C	H	H	H	T
JAX00545674	4	14217244	0	G	A	G	G	A	G	A	G	G	A	H	H	G	G	G	A	G	H	A	G	H	A	G	G	A	G	G	G	A	G	A	A	G	G	H	A	H	G	A	G	A	G	G	H	H	A
JAX00545676	4	14222408	1	A	G	G	A	G	G	G	G	A	G	G	G	G	G	G	G	A	H	G	A	H	G	G	A	G	G	G	A	G	A	G	G	G	G	H	G	H	H	G	H	G	G	H	H	G	G
JAX00545677	4	14224810	0	G	A	A	G	A	A	A	G	G	A	A	A	A	A	A	A	G	H	A	G	H	A	G	G	A	G	A	G	A	G	A	A	A	A	H	A	H	G	A	G	A	A	G	H	A	A
JAX00116211	4	14227492	0	A	G	G	A	G	G	G	G	A	G	G	G	G	G	G	G	A	H	G	A	H	G	G	A	G	G	G	A	G	A	G	G	G	G	H	G	H	H	G	H	G	G	H	H	G	G
JAX00116212	4	14227749	1	T	C	C	T	C	C	C	C	T	C	C	C	C	C	C	C	T	H	C	T	H	C	C	T	C	C	C	T	C	T	C	C	C	C	H	C	H	H	C	H	C	C	H	H	C	C
JAX00116214	4	14270242	0	A	G	G	A	G	G	G	G	A	G	H	G	G	G	G	G	A	H	G	A	H	G	G	A	G	G	G	A	G	A	G	G	G	G	H	G	H	A	G	H	G	G	H	H	G	G
JAX00545683	4	14272087	0	C	T	T	C	C	T	C	C	C	C	H	H	T	T	T	C	C	C	C	C	C	C	C	C	C	C	T	C	C	C	C	C	T	T	C	C	C	C	C	C	C	T	C	C	H	C
JAX00545684	4	14287049	1	G	A	G	G	A	G	A	G	G	A	H	H	G	G	G	A	G	H	A	G	H	A	G	G	A	G	G	G	A	G	A	A	G	G	H	A	H	G	A	G	A	G	G	H	H	A
JAX00545685	4	14287238	1	G	A	G	G	A	G	G	G	G	A	H	H	G	G	G	A	G	H	G	G	G	A	G	G	A	G	G	G	G	G	A	G	G	G	G	G	H	G	A	G	G	G	G	G	H	A
JAX00116216	4	14289150	0	C	T	T	C	T	T	T	C	C	T	T	T	T	T	T	T	C	H	T	C	H	T	C	C	T	C	T	C	T	C	T	T	T	T	H	T	H	C	T	C	T	T	C	H	T	T
JAX00116217	4	14289339	1	A	G	A	A	G	A	A	A	A	G	H	H	A	A	A	G	A	H	A	A	A	G	A	A	G	A	A	A	A	A	G	A	A	A	A	A	H	A	G	A	A	A	A	A	H	G
JAX00116218	4	14303221	1	T	C	C	T	C	C	C	T	T	C	C	C	C	C	C	C	T	H	C	T	H	C	T	T	C	T	C	T	C	T	C	C	C	C	H	C	H	T	C	T	C	C	T	H	C	C
JAX00545686	4	14309845	0	T	C	C	T	C	C	C	T	T	C	C	C	C	C	C	C	T	T	C	T	T	C	T	T	C	T	C	T	C	T	C	C	C	C	T	C	T	T	C	T	C	C	T	H	C	C
JAX00545688	4	14316653	1	A	G	G	A	G	G	G	A	A	G	G	G	G	G	G	G	A	H	G	A	H	G	A	A	G	A	G	A	G	A	G	G	G	G	H	G	H	A	G	A	G	G	A	H	G	G
JAX00545692	4	14330205	1	A	G	A	A	A	A	A	A	G	A	A	A	A	A	A	A	A	H	A	G	H	A	A	A	A	A	A	A	A	G	A	A	A	A	H	A	A	G	A	H	A	A	A	H	A	A
JAX00116220	4	14330217	1	T	A	T	T	A	T	A	T	T	A	H	H	T	T	T	A	T	H	A	T	H	A	T	T	A	T	T	T	A	T	A	A	T	T	H	A	H	T	A	T	A	T	T	H	H	A
JAX00545693	4	14332180	0	T	A	T	T	A	T	A	T	T	A	H	H	T	T	T	A	T	H	A	T	H	A	T	T	A	T	T	T	A	T	A	A	T	T	H	A	H	T	A	T	A	T	T	H	H	A
JAX00545694	4	14333293	1	T	A	T	T	T	T	T	T	A	T	T	T	T	T	T	T	T	H	T	A	H	T	T	T	T	T	T	T	T	A	T	T	T	T	H	T	T	A	T	H	T	T	T	H	T	T
JAX00545695	4	14348207	1	T	C	C	T	T	C	T	T	T	T	H	H	C	C	C	T	T	T	T	T	T	T	T	T	T	T	C	T	T	T	T	T	C	C	T	T	T	T	T	T	T	C	T	T	H	T
JAX00545696	4	14358145	1	C	G	C	C	G	C	C	C	C	C	C	C	C	C	C	G	C	C	C	C	C	G	C	C	C	C	C	C	C	C	C	C	C	C	C	C	C	C	C	C	C	C	C	C	H	C
JAX00545697	4	14358725	0	A	G	A	A	A	A	A	G	G	A	A	A	A	A	A	A	A	H	A	G	H	A	G	A	A	G	A	A	A	G	A	A	A	A	H	A	A	G	A	G	A	A	H	H	A	A
JAX00545698	4	14383485	1	A	G	A	A	A	A	A	G	A	A	A	A	A	A	A	A	A	A	A	A	A	A	G	A	A	G	A	A	A	A	A	A	A	A	A	A	A	A	A	H	A	A	H	A	A	A
JAX00545699	4	14383617	0	G	C	G	G	G	G	G	G	C	G	G	G	G	G	G	G	G	C	G	C	H	G	G	G	G	G	G	G	G	C	G	G	G	G	H	G	G	C	G	H	G	G	G	H	G	G
JAX00116223	4	14388991	1	T	G	G	T	T	G	T	T	T	T	H	H	G	G	G	T	T	T	T	T	T	T	T	T	T	T	G	T	T	T	T	T	G	G	T	T	T	T	T	T	T	G	T	T	H	T
JAX00545700	4	14389091	1	G	A	G	G	A	G	G	A	G	A	H	H	G	G	G	A	G	H	G	G	G	A	A	G	A	A	G	G	G	G	A	G	G	G	G	G	H	G	A	H	G	G	H	G	H	A
JAX00116224	4	14399423	1	C	A	A	C	A	A	A	A	A	A	A	A	A	A	A	A	C	A	A	A	A	A	A	C	A	A	A	C	A	A	A	A	A	A	A	A	H	A	A	A	A	A	H	A	A	A
JAX00545702	4	14404655	0	C	T	C	C	C	C	C	T	T	C	H	C	C	C	C	C	C	H	C	T	H	C	T	C	C	T	C	C	C	T	C	C	C	C	H	C	C	T	C	T	C	C	H	H	C	C
JAX00222575	4	14412122	1	A	G	A	A	A	A	A	G	G	A	A	A	A	A	A	A	A	H	A	G	H	A	G	A	A	G	A	A	A	G	A	A	A	A	H	A	A	G	A	G	A	A	H	H	A	A
JAX00116225	4	14417588	1	A	G	A	A	A	A	A	G	A	A	A	A	A	A	A	A	A	A	A	A	A	A	G	A	A	G	A	A	A	A	A	A	A	A	A	A	A	A	A	H	A	A	H	A	A	A
JAX00545704	4	14438155	1	C	T	C	C	C	C	C	C	T	C	C	C	C	C	C	C	C	H	C	T	H	C	C	C	C	C	C	C	C	T	C	C	C	C	H	C	C	T	C	H	C	C	C	H	C	C
JAX00545705	4	14440190	1	A	T	A	A	A	A	A	T	T	A	A	A	A	A	A	A	A	H	A	T	H	A	T	A	A	T	A	A	A	T	A	A	A	A	H	A	A	T	A	T	A	A	H	H	A	A
JAX00545709	4	14446010	1	C	T	C	C	C	C	C	T	T	T	H	H	C	C	C	C	C	T	C	T	H	C	T	C	T	T	C	C	C	T	T	C	C	C	H	C	H	T	T	T	C	C	H	H	C	T
JAX00545710	4	14446279	0	G	A	G	G	G	G	G	A	A	G	G	G	G	G	G	G	G	H	G	A	G	G	A	G	G	A	G	G	G	A	G	G	G	G	G	G	G	A	G	A	G	G	G	G	G	G
JAX00545711	4	14449666	1	C	G	C	C	C	C	C	C	G	C	C	C	C	C	C	C	C	H	C	G	H	C	C	C	C	C	C	C	C	G	C	C	C	C	H	C	C	G	C	H	C	C	C	H	C	C
JAX00116228	4	14459630	1	A	G	G	A	A	G	A	G	G	G	G	G	G	G	G	A	A	G	A	G	H	A	G	A	G	G	G	A	A	G	G	A	G	G	H	A	H	G	G	G	A	G	A	H	H	G
JAX00545712	4	14459720	1	C	T	T	C	C	T	C	C	C	C	H	H	T	T	T	C	C	C	C	C	C	C	C	C	C	C	T	C	C	C	C	C	T	T	C	C	C	C	C	C	C	T	C	C	H	C
JAX00545713	4	14459907	1	G	T	T	G	G	T	G	G	G	T	T	T	T	T	T	G	G	H	G	G	G	G	G	G	T	G	T	G	G	G	T	G	T	T	G	G	H	G	T	G	G	T	G	G	H	T
JAX00116229	4	14460060	1	A	G	G	A	A	G	A	A	A	G	G	G	G	G	G	A	A	H	A	A	A	A	A	A	G	A	G	A	A	A	G	A	G	G	A	A	H	A	G	A	A	G	A	A	H	G
JAX00116230	4	14460940	1	A	G	G	A	A	G	A	A	A	G	G	G	G	G	G	A	A	H	A	A	A	A	A	A	G	A	G	A	A	A	G	A	G	G	A	A	H	A	G	A	A	G	A	A	H	G
JAX00545714	4	14461035	0	G	A	A	G	G	A	G	G	G	A	A	A	A	A	A	G	G	G	G	G	G	G	G	G	A	G	A	G	G	G	A	G	A	A	G	G	H	G	A	G	G	A	G	G	H	A
JAX00545715	4	14461606	1	A	T	T	A	A	T	A	T	T	T	T	T	T	T	T	A	A	T	A	T	H	A	T	A	T	T	T	A	A	T	T	A	T	T	H	A	H	T	T	T	A	T	A	H	H	T
JAX00545716	4	14461769	1	C	T	C	C	C	C	C	C	C	T	H	H	C	C	C	C	C	H	C	C	C	C	C	C	T	C	C	C	C	C	T	C	C	C	C	C	H	C	T	C	C	C	C	C	C	T
JAX00545718	4	14462470	1	G	A	G	G	G	G	G	A	A	G	G	G	G	G	G	G	G	H	G	A	H	G	A	G	G	A	G	G	G	A	G	G	G	G	H	G	G	A	G	A	G	G	G	H	G	G
JAX00545719	4	14468352	1	C	A	A	C	C	A	C	C	C	A	A	A	A	A	A	C	C	H	C	C	C	C	C	C	A	C	A	C	C	C	A	C	A	A	C	C	H	C	A	C	C	A	C	C	H	A
JAX00545722	4	14475389	1	G	A	G	G	G	G	G	A	G	G	G	G	G	G	G	G	G	G	G	G	G	G	A	G	G	A	G	G	G	G	G	G	G	G	G	G	G	H	G	H	G	G	G	G	G	G
JAX00545723	4	14476332	1	T	A	T	T	T	T	T	T	A	T	T	T	T	T	T	T	T	H	T	A	H	T	T	T	T	T	T	T	T	A	T	T	T	T	H	T	T	H	T	H	T	T	T	H	T	T
JAX00116232	4	14501769	0	T	C	T	T	T	T	T	C	C	T	T	T	T	T	T	T	T	H	T	C	H	T	C	T	T	C	T	T	T	C	T	T	T	T	H	T	T	C	T	C	T	T	T	H	T	T
JAX00116233	4	14501985	0	T	A	T	T	T	T	T	A	A	T	T	T	T	T	T	T	T	H	T	A	H	T	A	T	T	A	T	T	T	A	T	T	T	T	H	T	T	A	T	A	T	T	T	H	T	T
JAX00545731	4	14524715	0	T	A	T	T	T	T	T	T	A	T	T	H	T	H	T	T	T	H	H	A	H	T	T	T	T	T	T	T	T	A	T	T	T	T	H	T	T	H	T	H	T	T	T	H	T	T
JAX00545732	4	14526497	1	A	T	A	A	A	A	A	A	T	A	A	A	A	A	A	A	A	H	H	T	H	A	A	A	A	A	A	A	A	T	A	A	A	A	H	A	A	H	A	H	A	A	A	H	A	A
JAX00545734	4	14550648	0	C	T	C	C	C	C	C	T	C	C	H	C	C	C	C	C	C	H	H	C	C	C	T	C	C	T	C	C	C	C	C	C	C	C	C	C	C	H	C	H	C	C	H	C	C	C
JAX00116236	4	14550718	0	T	G	G	T	T	G	T	T	G	G	G	G	G	G	G	T	T	G	H	G	T	T	T	T	G	T	G	T	T	G	G	T	G	G	H	T	H	H	G	H	T	G	T	H	H	G
JAX00545737	4	14563556	0	G	A	A	G	G	A	G	A	G	G	H	H	A	A	A	G	G	G	G	G	G	G	A	G	G	A	A	G	G	G	H	G	A	A	G	G	G	H	G	H	G	A	H	G	H	G
JAX00116238	4	14572126	0	A	G	G	A	G	G	A	G	G	G	G	G	G	G	G	G	A	G	A	G	H	G	G	A	G	G	G	H	A	G	G	A	G	G	H	A	H	G	G	G	A	G	H	H	G	G
JAX00545741	4	14572218	0	C	T	C	C	C	C	C	C	T	C	C	C	C	C	H	C	C	H	C	T	H	C	C	C	C	C	C	C	C	T	C	C	C	C	H	C	C	H	C	C	C	C	C	H	C	C
JAX00545744	4	14599458	0	C	A	C	C	C	C	C	A	C	C	C	C	C	C	C	C	C	C	C	C	C	C	A	C	C	A	C	C	C	C	C	C	C	C	C	C	C	H	C	H	C	C	H	C	C	C
JAX00545747	4	14625742	1	C	G	C	C	C	C	C	C	G	C	C	C	C	C	C	C	C	H	C	G	H	C	C	C	C	C	C	C	C	G	C	C	C	C	H	C	C	H	C	H	C	C	C	H	C	C
JAX00545748	4	14629630	1	G	A	G	G	G	G	G	G	A	G	G	G	G	G	G	G	G	H	G	A	H	G	G	G	G	G	G	G	G	A	G	G	G	G	H	G	G	H	G	H	G	G	G	H	G	G
JAX00545749	4	14630793	1	C	T	C	C	C	C	C	T	T	C	C	C	C	C	C	C	C	H	C	T	H	C	T	C	C	T	C	C	C	T	C	C	C	C	H	C	C	T	C	T	C	C	H	H	C	C
JAX00116244	4	14660441	1	G	A	G	G	G	G	G	A	A	G	G	G	G	G	G	G	G	H	G	A	H	G	A	G	G	A	G	G	G	A	G	G	G	G	H	G	G	A	G	A	G	G	H	H	G	G
JAX00545751	4	14680957	0	A	G	A	A	A	A	A	A	G	A	A	A	A	A	A	A	A	A	A	G	A	A	A	A	A	A	A	A	A	G	A	A	A	A	A	A	A	H	A	H	A	A	A	A	A	A
JAX00222579	4	14682284	0	T	A	T	T	T	T	T	A	A	T	T	T	T	T	T	T	T	H	T	A	H	T	A	T	T	A	T	T	T	A	T	T	T	T	H	T	T	A	T	A	T	T	H	H	T	T
JAX00222580	4	14682301	0	A	G	A	A	A	A	A	G	G	A	A	A	A	A	A	A	A	H	A	G	G	A	G	A	A	G	A	A	A	G	A	A	A	A	H	A	A	G	A	G	A	A	H	H	A	A
JAX00545753	4	14694624	0	C	T	C	C	C	C	C	T	T	C	C	C	C	C	C	C	C	H	C	T	H	C	T	C	C	T	C	C	C	T	C	C	C	C	H	C	C	T	C	T	C	C	H	H	C	C
JAX00116246	4	14698063	1	T	C	T	T	T	T	T	C	C	T	T	T	T	T	T	T	T	H	T	C	H	T	C	T	T	C	T	T	T	C	T	T	T	T	H	T	T	C	T	C	T	T	H	H	T	T
JAX00545754	4	14701114	1	A	T	A	A	A	A	A	T	A	A	A	A	A	A	A	A	A	A	A	A	A	A	T	A	A	T	A	A	A	A	A	A	A	A	A	A	A	H	A	H	A	A	H	A	A	A
JAX00116248	4	14701502	1	T	G	T	T	T	T	T	T	G	T	T	T	T	T	T	T	T	H	T	G	H	T	T	T	T	T	T	T	T	G	T	T	T	T	H	T	T	H	T	H	T	T	T	H	T	T
JAX00545755	4	14728082	1	C	A	C	C	C	C	C	C	A	C	C	C	C	C	C	C	C	H	C	A	H	C	C	C	C	C	C	C	C	A	C	C	C	C	H	C	C	H	C	H	C	C	C	H	C	C
JAX00116251	4	14745842	0	G	A	A	G	A	A	G	G	G	A	A	A	A	A	A	A	G	H	G	G	G	A	G	G	A	G	A	G	G	G	A	G	A	A	G	G	G	G	A	G	G	A	G	G	A	A
JAX00545758	4	14769309	1	A	G	A	A	A	A	A	G	A	G	H	H	A	A	A	A	A	H	A	A	A	A	G	A	G	G	A	A	A	A	G	A	A	A	A	A	H	H	G	H	A	A	H	A	A	G
JAX00545759	4	14769407	1	T	C	T	T	T	T	T	C	C	C	H	H	T	T	T	T	T	C	T	C	H	T	C	T	C	C	T	T	T	C	C	T	T	T	H	T	H	C	C	C	T	T	H	H	T	C
JAX00116253	4	14783021	1	A	G	A	A	A	A	A	G	A	A	A	A	A	A	A	A	A	A	A	A	A	A	G	A	A	G	A	A	A	A	A	A	A	A	A	A	A	H	A	H	A	A	H	A	A	A
JAX00116254	4	14785528	1	C	T	C	C	C	C	C	T	T	C	C	C	C	C	C	C	C	H	C	T	H	C	T	C	C	T	C	C	C	T	C	C	C	C	H	C	C	T	C	T	C	C	H	H	C	C
JAX00545761	4	14803574	0	T	C	T	T	T	T	T	C	T	T	T	T	T	T	T	T	T	T	T	T	T	T	C	T	T	C	T	T	T	T	T	T	T	T	T	T	T	H	T	H	T	T	H	T	T	T
JAX00545764	4	14810528	0	C	A	C	C	C	C	C	C	A	C	C	C	C	C	C	C	C	H	C	A	A	C	C	C	C	C	C	C	C	A	C	C	C	C	A	C	C	H	C	H	C	C	C	H	C	C
JAX00545766	4	14812426	0	C	T	C	C	C	C	C	T	T	C	C	C	C	C	C	C	C	H	C	T	H	C	T	C	C	T	C	C	C	T	C	C	C	C	H	C	C	T	C	T	C	C	H	H	C	C
JAX00545768	4	14818141	0	G	A	G	G	G	G	G	A	G	G	G	G	G	G	G	G	G	G	G	G	G	G	H	G	G	A	G	G	G	G	G	G	G	G	G	G	G	G	G	H	G	G	G	G	G	G
JAX00116256	4	14821030	1	A	C	C	A	A	C	A	C	C	A	H	H	C	C	C	A	A	H	A	C	H	A	C	A	A	C	C	A	A	C	A	A	C	C	H	A	A	C	A	C	A	C	A	H	H	A
JAX00116257	4	14822333	0	G	C	C	G	G	C	G	C	C	G	H	H	C	C	C	G	G	H	G	C	H	G	C	G	G	C	C	G	G	C	G	G	C	C	H	G	G	C	G	C	G	C	G	H	H	G
JAX00116258	4	14860360	1	G	C	G	G	C	G	G	G	G	G	G	G	G	G	G	C	G	G	G	G	G	C	G	G	G	G	G	G	G	G	G	G	G	G	G	G	G	G	G	G	G	G	G	G	H	G
JAX00545771	4	14883712	1	C	T	C	C	C	C	C	C	T	C	C	C	C	C	C	C	C	H	C	T	H	C	C	C	C	C	C	C	C	T	C	C	C	C	H	C	C	H	C	H	C	C	C	H	C	C
JAX00545773	4	14889504	1	C	T	C	C	T	C	C	C	C	C	C	C	C	C	C	T	C	C	C	C	C	T	C	C	C	C	C	C	C	C	C	C	C	C	C	C	C	C	C	C	C	C	C	C	H	C
JAX00545776	4	14892109	0	G	A	G	G	A	G	G	G	G	G	G	G	G	G	G	A	G	G	G	G	G	A	G	G	G	G	G	G	G	G	G	G	G	G	G	G	G	G	G	G	G	G	G	G	H	G
JAX00116262	4	14892291	1	G	A	G	G	A	G	G	G	A	G	G	G	G	G	G	A	G	H	G	A	G	A	G	G	G	G	G	G	G	A	G	G	G	G	G	G	G	H	G	H	G	G	G	H	H	G
JAX00116263	4	14901503	0	C	T	T	C	T	T	C	T	T	C	H	H	T	T	T	T	C	H	C	T	C	T	T	C	C	T	T	C	C	T	C	C	T	T	C	C	C	T	C	T	C	T	H	H	T	C
JAX00545781	4	14906901	0	A	G	A	A	A	A	A	A	G	A	A	A	A	A	A	A	A	A	A	G	A	A	A	A	A	A	A	A	A	H	A	A	A	A	A	A	A	A	A	A	A	A	A	A	A	A
JAX00545784	4	14915840	0	C	A	C	C	C	C	C	A	A	C	C	C	C	C	C	C	C	H	C	A	H	C	A	C	C	A	C	C	C	A	C	C	C	C	H	C	C	A	C	A	C	C	H	H	C	C
JAX00116264	4	14925286	1	G	A	G	G	A	G	G	G	G	G	G	G	G	G	G	A	G	G	G	G	G	A	G	G	G	G	G	G	G	G	G	G	G	G	G	G	G	G	G	G	G	G	G	G	H	G
JAX00116266	4	14932894	0	T	G	T	T	G	T	T	G	T	T	T	T	T	T	T	G	T	T	T	T	T	G	G	T	T	G	T	T	T	T	T	T	T	T	T	T	T	H	T	H	T	T	H	T	H	T
JAX00222587	4	14952830	0	G	A	G	G	G	G	G	G	A	G	G	G	G	G	G	G	G	H	G	A	H	G	G	G	G	G	G	G	G	A	G	G	G	G	H	G	G	H	G	H	G	G	G	H	G	G
JAX00545790	4	14967891	0	A	G	A	A	A	A	A	A	G	A	A	A	A	A	A	A	A	H	A	G	H	A	A	A	A	A	A	A	A	G	A	A	A	A	H	A	A	H	A	H	A	A	A	H	A	A
JAX00116267	4	14970761	0	G	A	G	G	G	G	G	A	A	G	G	G	G	G	G	G	G	H	G	A	H	G	A	G	G	A	G	G	G	A	G	G	G	G	H	G	G	A	G	A	G	G	H	G	G	G
JAX00545792	4	14979416	1	G	A	G	G	G	G	G	A	A	G	G	G	G	G	G	G	G	H	G	A	H	G	A	G	G	A	G	G	G	A	G	G	G	G	H	G	G	A	G	A	G	G	H	H	G	G
JAX00116268	4	14980049	0	G	T	T	G	T	T	G	T	T	G	H	H	T	T	T	T	G	H	G	T	H	T	T	G	G	T	T	G	G	T	G	G	T	T	H	G	G	T	G	T	G	T	H	H	T	G
JAX00545794	4	14992395	0	C	T	C	C	C	C	C	T	T	C	C	C	C	C	C	C	C	C	C	T	C	C	T	C	C	T	C	C	C	T	C	C	C	C	C	C	C	T	C	T	C	C	C	C	C	C
JAX00545795	4	14993875	0	C	T	C	C	C	C	C	T	C	C	C	C	C	C	C	C	C	C	C	C	C	C	H	C	C	T	C	C	C	C	C	C	C	C	C	C	C	C	C	C	C	C	C	C	C	C
JAX00116269	4	14993905	1	G	A	A	G	G	A	G	A	A	G	H	H	A	A	A	G	G	H	G	A	H	G	A	G	G	A	A	G	G	A	G	G	A	A	H	G	G	A	G	A	G	A	G	H	H	G
JAX00116271	4	15006741	0	C	T	T	C	T	T	C	C	C	C	H	H	T	T	T	T	C	C	C	C	C	T	C	C	C	C	T	C	C	C	C	C	T	T	C	C	C	C	C	C	C	T	C	C	T	C
JAX00545796	4	15017999	0	A	G	A	A	A	A	A	A	G	A	A	A	A	A	A	A	A	H	A	G	H	A	A	A	A	A	A	A	A	G	A	A	A	A	H	A	A	H	A	H	A	A	A	H	A	A
JAX00545797	4	15018221	1	A	G	G	A	G	G	A	A	A	A	H	H	G	G	G	G	A	A	A	A	A	G	A	A	A	A	G	A	A	A	A	A	G	G	A	A	A	A	A	A	A	G	A	A	G	A
JAX00545798	4	15020667	0	G	A	G	G	G	G	G	G	A	G	G	G	G	G	G	G	G	G	G	A	G	G	G	G	G	G	G	G	G	A	G	G	G	G	G	G	G	H	G	G	G	G	G	G	G	G
JAX00545799	4	15021392	0	T	C	T	T	T	T	T	C	C	T	T	T	T	T	T	T	T	H	T	C	H	T	C	T	T	C	T	T	T	C	T	T	T	T	H	T	T	C	T	C	T	T	H	H	T	T
JAX00116272	4	15038085	0	C	T	C	C	T	C	C	T	T	C	C	C	C	C	C	T	C	H	C	T	H	T	T	C	C	T	C	C	C	T	C	C	C	C	H	C	C	T	C	T	C	C	H	H	H	C
JAX00116273	4	15058294	1	C	A	C	C	A	C	C	C	C	C	C	C	C	C	C	A	C	C	C	C	C	A	C	C	C	C	C	C	C	C	C	C	C	C	C	C	C	C	C	C	C	C	C	C	H	C
JAX00545803	4	15059042	1	G	A	G	G	G	G	G	A	A	G	G	G	G	G	G	G	G	H	G	A	H	G	A	G	G	A	G	G	G	A	G	G	G	G	H	G	G	A	G	A	G	G	H	H	G	G
JAX00116274	4	15059396	1	T	C	T	T	C	T	T	C	C	T	T	T	T	T	T	C	T	H	T	C	H	C	C	T	T	C	T	T	T	C	T	T	T	T	H	T	T	C	T	C	T	T	H	H	H	T
JAX00116275	4	15059470	1	A	G	A	A	G	A	A	G	G	A	A	A	A	A	A	G	A	H	A	G	H	G	G	A	A	G	A	A	A	G	A	A	A	A	H	A	A	G	A	G	A	A	H	H	H	A
JAX00545804	4	15064713	1	G	A	G	G	G	G	G	A	A	G	G	G	G	G	G	G	G	H	G	A	H	G	A	G	G	A	G	G	G	A	G	G	G	G	H	G	G	A	G	A	G	G	H	H	G	G
JAX00545806	4	15066757	1	G	T	G	G	T	G	G	T	T	G	G	G	G	G	G	T	G	H	G	T	H	T	T	G	G	T	G	G	G	T	G	G	G	G	H	G	G	T	G	T	G	G	H	H	H	G
JAX00545807	4	15066927	1	C	T	C	C	T	C	C	T	T	C	C	C	C	C	C	T	C	H	C	T	H	T	T	C	C	T	C	C	C	T	C	C	C	C	H	C	C	T	C	T	C	C	H	H	H	C
JAX00545810	4	15073207	0	A	T	A	A	T	A	A	A	T	A	A	A	A	A	A	T	A	H	A	T	H	T	A	A	A	A	A	A	A	T	A	A	A	A	H	A	A	H	A	H	A	A	A	H	T	A
JAX00545812	4	15073474	0	A	G	A	A	G	A	A	A	G	A	A	A	A	A	A	G	A	H	A	G	H	G	A	A	A	A	A	A	A	G	A	A	A	A	H	A	A	H	A	H	A	A	A	H	G	A
JAX00545814	4	15075574	1	G	A	G	G	G	G	G	G	A	G	G	G	G	G	G	G	G	H	G	A	H	G	G	G	G	G	G	G	G	A	G	G	G	G	H	G	G	H	G	H	G	G	G	H	G	G
JAX00545816	4	15077087	1	A	C	A	A	C	A	A	C	C	A	A	A	A	A	A	C	A	H	A	C	H	C	C	A	A	C	A	A	A	C	A	A	A	A	H	A	A	C	A	C	A	A	H	H	C	A
JAX00545819	4	15077774	1	A	G	A	A	G	A	A	A	A	A	A	A	A	A	A	G	A	A	A	A	A	G	A	A	A	A	A	A	A	A	A	A	A	A	A	A	A	A	A	A	A	A	A	A	G	A
JAX00222591	4	15083623	1	G	A	G	G	G	G	G	A	A	G	G	G	G	G	G	G	G	H	G	A	H	G	A	G	G	A	G	G	G	A	G	G	G	G	H	G	G	A	G	A	G	G	H	H	G	G
JAX00545820	4	15084152	0	A	G	G	A	A	G	A	A	A	A	H	H	G	G	G	A	A	A	A	A	A	A	A	A	A	A	G	A	A	A	A	A	G	G	A	A	A	A	A	A	A	G	A	A	H	A
JAX00545821	4	15086869	1	A	G	A	A	A	A	A	G	A	A	A	A	A	A	A	A	A	A	A	A	A	A	G	A	A	G	A	A	A	A	A	A	A	A	A	A	A	H	A	H	A	A	H	A	A	A
JAX00545822	4	15087071	0	T	C	C	T	C	C	T	T	T	T	C	C	C	C	C	C	T	T	T	T	T	C	T	T	T	T	C	T	T	T	T	T	C	C	T	T	T	T	T	T	T	C	T	T	C	T
JAX00116277	4	15103107	1	T	C	C	T	C	C	T	C	C	T	H	H	C	C	C	C	T	H	T	C	H	C	C	T	T	C	C	T	T	C	T	T	C	C	H	T	T	C	T	C	T	C	H	H	C	T
JAX00116278	4	15105675	0	T	A	T	T	A	T	T	T	T	T	T	T	T	T	T	A	T	T	T	T	T	A	T	T	T	T	T	T	T	T	T	T	T	T	T	T	T	T	T	T	T	T	T	T	H	T
JAX00545823	4	15115968	0	A	G	G	A	G	G	A	A	G	A	H	H	G	G	G	G	A	H	A	G	H	G	A	A	A	A	G	A	A	G	A	A	G	G	H	A	A	H	A	H	A	G	A	H	G	A
JAX00116279	4	15132945	0	G	A	A	G	A	A	G	A	A	G	H	H	A	A	A	A	G	H	G	A	H	A	A	G	G	A	A	G	G	A	G	G	A	A	H	G	G	A	G	A	G	A	H	H	A	G
JAX00116280	4	15134042	0	G	A	A	G	A	A	G	A	A	G	H	H	A	A	A	A	G	H	G	A	H	A	A	G	G	A	A	G	G	A	G	G	A	A	H	G	G	A	G	A	G	A	H	H	A	G
JAX00545825	4	15137392	0	T	C	T	T	C	T	T	C	C	C	H	H	T	T	T	C	T	C	T	C	H	C	C	T	C	C	T	T	T	C	C	T	T	T	H	T	H	C	C	C	T	T	H	H	H	C
JAX00545828	4	15140661	0	G	A	A	G	G	A	G	A	A	G	H	H	A	A	A	G	G	H	H	A	H	G	A	G	G	A	A	G	G	A	G	G	A	A	H	G	G	A	G	A	G	A	H	H	H	G
JAX00545830	4	15141938	1	A	G	G	A	A	G	A	A	G	A	H	H	G	G	G	A	A	H	A	G	H	A	A	A	A	A	G	A	A	G	A	A	G	G	H	A	A	H	A	H	A	G	A	H	H	A
JAX00545831	4	15143187	1	G	A	A	G	G	A	G	G	A	G	H	H	A	A	A	G	G	H	G	A	H	G	G	G	G	G	A	G	G	A	G	G	A	A	H	G	G	H	G	H	G	A	G	H	H	G
JAX00545832	4	15143236	0	G	A	A	G	G	A	G	G	A	G	H	H	A	A	A	G	G	H	G	A	H	G	G	G	G	G	A	G	G	A	G	G	A	A	H	G	G	H	G	H	G	A	G	H	H	G
JAX00545834	4	15155424	0	G	A	G	G	G	G	G	A	G	G	G	G	G	G	G	G	G	G	G	G	G	G	A	G	G	A	G	G	G	G	G	G	G	G	G	G	G	H	G	H	G	G	H	G	G	G
JAX00545835	4	15155531	0	G	A	A	G	G	A	G	G	G	G	H	H	A	A	A	G	G	G	G	G	G	G	G	G	G	G	A	G	G	G	G	G	A	A	G	G	G	G	G	G	G	A	G	G	H	G
JAX00545837	4	15162906	1	A	T	T	A	A	T	A	A	A	A	H	H	T	T	T	A	A	A	A	A	A	A	A	A	A	A	T	A	A	A	A	A	T	T	A	A	A	A	A	A	A	T	A	A	H	A
JAX00116282	4	15174509	0	A	G	G	A	A	G	A	G	G	A	H	H	G	G	G	A	A	H	A	G	H	A	G	A	A	G	G	A	A	G	A	A	G	G	H	A	A	G	A	G	A	G	H	H	H	A
JAX00545838	4	15174915	1	G	T	G	G	G	G	G	T	T	G	G	G	G	G	G	G	G	H	G	T	H	G	T	G	G	T	G	G	G	T	G	G	G	G	H	G	G	T	G	T	G	G	H	H	G	G
JAX00189370	4	15192175	0	A	G	G	A	G	G	G	G	G	G	G	G	G	G	G	G	A	G	G	G	G	G	G	A	G	G	G	A	G	G	G	G	G	G	G	G	H	G	G	G	G	G	H	G	G	G
JAX00116284	4	15198911	0	A	G	G	A	G	G	A	G	G	G	G	G	G	G	G	G	A	G	A	G	H	G	G	A	G	G	G	A	A	G	G	A	G	G	H	A	H	G	G	G	A	G	G	H	G	G
JAX00545844	4	15202121	0	C	T	C	C	T	C	C	C	C	C	C	C	C	C	C	T	C	C	C	C	C	T	C	C	C	C	C	C	C	C	C	C	C	C	C	C	C	C	C	C	C	C	C	C	H	C
JAX00545846	4	15206947	1	G	A	G	G	G	G	G	A	A	G	G	G	G	G	G	G	G	H	G	A	H	G	A	G	G	A	G	G	G	A	G	G	G	G	H	G	G	A	G	A	G	G	H	H	G	G
JAX00545847	4	15212812	0	C	T	C	C	C	C	C	C	T	C	C	C	C	C	C	C	C	H	C	T	C	C	C	C	C	C	C	C	C	T	C	C	C	C	C	C	C	C	C	H	C	C	C	H	C	C
JAX00116285	4	15223072	1	T	G	T	T	G	T	T	G	G	T	T	T	T	T	T	G	T	H	T	G	H	G	G	T	T	G	T	T	T	G	T	T	T	T	H	T	T	G	T	G	T	T	H	H	H	T
JAX00545848	4	15229460	0	G	A	G	G	G	G	G	A	A	G	G	G	G	G	G	G	G	H	G	A	H	G	A	G	G	A	G	G	G	A	G	G	G	G	H	G	G	A	G	A	G	G	H	H	G	G
JAX00545849	4	15230892	1	C	T	C	C	C	C	C	C	T	C	C	C	C	C	C	C	C	H	C	T	H	C	C	C	C	C	C	C	C	T	C	C	C	C	H	C	C	H	C	H	C	C	C	H	C	C
JAX00545850	4	15234734	0	A	C	A	A	C	A	A	C	C	A	A	A	A	A	A	C	A	H	A	C	H	C	C	A	A	C	A	A	A	C	A	A	A	A	H	A	A	C	A	C	A	A	H	H	H	A
JAX00545851	4	15236958	1	G	A	G	G	G	G	G	G	A	G	G	G	G	G	G	G	G	H	G	A	H	G	G	G	G	G	G	G	G	A	G	G	G	G	H	G	G	H	G	H	G	G	G	H	G	G
JAX00116287	4	15238598	1	G	T	G	G	T	G	G	T	T	G	G	G	G	G	G	T	G	H	G	T	H	T	T	G	G	T	G	G	G	T	G	G	G	G	H	G	G	T	G	T	G	G	H	H	H	G
JAX00545852	4	15238761	0	C	T	C	C	T	C	C	C	T	C	C	C	C	C	C	T	C	H	C	T	H	T	C	C	C	C	C	C	C	T	C	C	C	C	H	C	C	H	C	H	C	C	C	H	H	C
JAX00545853	4	15238961	1	C	T	C	C	T	C	C	T	T	C	C	C	C	C	C	T	C	H	C	T	H	T	T	C	C	T	C	C	C	T	C	C	C	C	H	C	C	T	C	T	C	C	H	H	H	C
JAX00116288	4	15242180	1	C	G	C	C	G	C	C	C	C	C	C	C	C	C	C	G	C	C	C	C	C	G	C	C	C	C	C	C	C	C	C	C	C	C	C	C	C	C	C	C	C	C	C	C	H	C
JAX00116289	4	15253365	0	G	T	G	G	T	G	G	G	G	G	G	G	G	G	G	T	G	G	G	G	G	T	G	G	G	G	G	G	G	G	G	G	G	G	G	G	G	G	G	G	G	G	G	G	H	G
JAX00545855	4	15260559	1	G	A	G	G	G	G	G	A	G	G	G	G	G	G	G	G	G	G	G	G	G	G	A	G	G	A	G	G	G	G	G	G	G	G	G	G	G	H	G	H	G	G	H	G	G	G
JAX00545856	4	15263480	1	A	G	A	A	A	A	A	A	G	A	A	A	A	A	A	A	A	H	A	G	H	A	A	A	A	A	A	A	A	G	A	A	A	A	H	A	A	H	A	H	A	A	A	H	A	A
JAX00545857	4	15263688	1	T	C	T	T	T	T	T	C	C	T	T	T	T	T	T	T	T	H	T	C	H	T	C	T	T	C	T	T	T	C	T	T	T	T	H	T	T	C	T	C	T	T	H	H	T	T
JAX00545861	4	15299714	0	T	C	T	T	T	T	T	C	C	T	T	T	T	T	T	T	T	C	T	C	H	T	C	T	T	C	T	T	T	C	T	T	H	T	H	T	T	C	T	C	T	T	H	H	T	T
JAX00545862	4	15299927	0	A	C	A	A	A	A	A	A	C	A	A	A	A	A	A	A	A	H	A	C	H	A	A	A	A	A	A	A	A	C	A	A	A	A	H	A	A	H	A	H	A	A	A	H	A	A
JAX00545866	4	15320378	1	T	G	T	T	T	T	T	G	G	T	T	T	T	T	T	T	T	H	T	G	H	T	G	T	T	G	T	T	T	G	T	T	T	T	H	T	T	G	T	G	T	T	H	H	T	T
JAX00545867	4	15322878	0	T	C	C	T	T	C	T	C	C	C	C	C	C	C	C	T	T	C	T	C	H	T	C	T	C	C	C	T	T	C	C	T	C	C	H	T	H	C	C	C	T	C	H	H	H	C
JAX00545869	4	15327175	1	C	T	T	C	C	T	C	C	C	T	T	T	T	T	T	C	C	H	C	C	C	C	C	C	T	C	T	C	C	C	T	C	T	T	C	C	H	C	T	C	C	T	C	C	H	T
JAX00545870	4	15328688	1	A	T	A	A	A	A	A	T	A	A	A	A	A	A	A	A	A	A	A	A	A	A	T	A	A	T	A	A	A	A	A	A	A	A	A	A	A	H	A	H	A	A	H	A	A	A
JAX00116295	4	15355264	0	T	C	C	T	T	C	T	C	C	C	C	C	C	C	C	T	T	C	T	C	H	T	C	T	C	C	C	T	T	C	C	T	C	C	H	T	H	C	C	C	T	C	H	H	H	C
JAX00222597	4	15355531	0	C	T	C	C	C	C	C	C	T	C	C	C	C	C	C	C	C	H	C	T	H	C	C	C	C	C	C	C	C	T	C	C	C	C	H	C	C	H	C	H	C	C	C	H	C	C
JAX00545874	4	15357051	0	C	T	C	C	C	C	C	T	T	C	C	C	C	C	C	C	C	H	C	T	H	C	T	C	C	T	C	C	C	T	C	C	C	C	H	C	C	T	C	T	C	C	H	T	C	C
JAX00545875	4	15358675	0	A	G	A	A	A	A	A	G	A	A	H	A	A	A	H	A	A	H	H	A	A	A	G	A	A	G	A	A	A	A	A	A	A	A	A	A	A	H	A	H	A	A	H	A	A	A
JAX00545877	4	15358770	0	G	A	A	G	G	A	G	G	A	A	A	A	A	A	A	G	G	A	G	A	H	G	G	G	A	G	A	G	G	A	A	G	A	A	H	G	H	A	A	A	G	A	G	H	H	A
JAX00116297	4	15361989	0	A	G	G	A	A	G	A	G	G	G	G	G	G	G	G	A	A	G	A	G	H	A	G	A	G	G	G	A	A	G	G	A	G	G	H	A	H	G	G	G	A	G	H	H	H	G
JAX00116298	4	15382380	1	C	T	T	C	C	T	C	C	C	T	T	T	T	T	T	C	C	H	C	C	C	C	C	C	T	C	T	C	C	C	T	C	T	T	C	C	H	C	T	C	C	T	C	C	H	T
JAX00545880	4	15382565	0	C	G	C	C	C	C	C	G	G	C	C	C	C	C	C	C	C	H	C	G	C	C	G	C	C	G	C	C	C	G	C	C	C	C	H	C	C	G	C	G	C	C	H	C	C	C
JAX00545882	4	15387782	0	A	G	A	A	A	A	A	G	A	A	A	A	A	A	A	A	A	A	A	A	A	A	G	A	A	G	A	A	A	A	A	A	A	A	A	A	A	H	A	H	A	A	H	A	A	A
JAX00545883	4	15387814	0	A	T	A	A	A	A	A	T	T	A	A	A	A	A	A	A	A	H	A	T	H	A	T	A	A	T	A	A	A	T	A	A	A	A	H	A	A	T	A	T	A	A	H	H	A	A
JAX00116300	4	15416400	1	G	T	T	G	G	T	G	G	G	G	H	H	T	T	T	G	G	G	G	G	G	G	G	G	G	G	T	G	G	G	G	G	T	T	G	G	G	G	G	G	G	T	G	G	H	G
JAX00222600	4	15430863	1	G	T	G	G	G	G	G	T	T	G	G	G	G	G	G	G	G	H	G	T	H	G	T	G	G	T	G	G	G	T	G	G	G	G	H	G	G	T	G	T	G	G	H	H	G	G
JAX00222602	4	15431045	1	T	C	T	T	T	T	T	C	C	T	T	T	T	T	T	T	T	H	T	C	H	T	C	T	T	C	T	T	T	C	T	T	T	T	H	T	T	C	T	C	T	T	H	H	T	T
JAX00545885	4	15433477	1	G	A	G	G	G	G	G	G	A	G	G	G	G	G	G	G	G	H	G	A	H	G	G	G	G	G	G	G	G	A	G	G	G	G	H	G	G	H	G	H	G	G	G	H	G	G
JAX00116301	4	15435488	1	A	G	G	A	A	G	A	G	G	A	H	H	G	G	G	A	A	H	A	G	H	A	G	A	A	G	G	A	A	G	A	A	G	G	H	A	A	G	A	G	A	G	H	H	H	A
JAX00545886	4	15436088	1	C	T	T	C	C	T	C	C	C	C	H	H	T	T	T	C	C	C	C	C	C	C	C	C	C	C	T	C	C	C	C	C	T	T	C	C	C	C	C	C	C	T	C	C	H	C
JAX00545887	4	15436359	1	C	T	C	C	C	C	C	T	T	C	C	C	C	C	C	C	C	H	C	T	H	C	T	C	C	T	C	C	C	T	C	C	C	C	H	C	C	T	C	T	C	C	H	H	C	C
JAX00545888	4	15436393	0	C	T	T	C	C	T	C	T	T	C	H	H	T	T	T	C	C	H	C	T	H	C	T	C	C	T	T	C	C	T	C	C	T	T	H	C	C	T	C	T	C	T	H	H	H	C
JAX00545889	4	15439471	0	C	T	T	C	C	T	C	C	C	C	H	H	T	T	T	C	C	C	C	C	C	C	C	C	C	C	T	C	C	C	C	C	T	T	C	C	C	C	C	C	C	T	C	C	H	C
JAX00116303	4	15453027	0	G	T	T	G	T	T	G	T	T	T	T	T	T	T	T	T	G	T	G	T	H	T	T	G	T	T	T	G	G	T	T	G	T	T	H	G	H	T	T	T	G	T	H	H	T	T
JAX00116305	4	15464825	1	C	T	T	C	C	T	C	C	C	C	H	H	T	T	T	C	C	C	C	C	C	C	C	C	C	C	T	C	C	C	C	C	T	T	C	C	C	C	C	C	C	T	C	C	H	C
JAX00545890	4	15479737	1	C	T	C	C	C	C	C	C	T	C	C	C	C	C	C	C	C	H	C	T	H	C	C	C	C	C	C	C	C	T	C	C	C	C	H	C	C	H	C	H	C	C	C	H	C	C
JAX00116306	4	15481428	1	A	G	G	A	A	G	A	G	G	A	H	H	G	G	G	A	A	H	A	G	H	A	G	A	A	G	G	A	A	G	A	A	G	G	H	A	A	G	A	G	A	G	H	H	H	A
JAX00545891	4	15485437	0	C	A	C	C	C	C	C	C	A	C	C	C	C	C	C	C	C	H	C	A	H	C	C	C	C	C	C	C	C	A	C	C	C	C	H	C	C	H	C	H	C	C	C	H	C	C
JAX00545892	4	15490029	1	T	C	T	T	T	T	T	C	C	T	T	T	T	T	T	T	T	H	T	C	H	T	C	T	T	C	T	T	T	C	T	T	T	T	H	T	T	C	T	C	T	T	H	H	T	T
JAX00545893	4	15490221	1	G	A	G	G	G	G	G	A	A	G	G	G	G	G	G	G	G	H	G	A	H	G	A	G	G	A	G	G	G	A	G	G	G	G	H	G	G	A	G	A	G	G	H	H	G	G
JAX00545895	4	15491327	0	A	G	A	A	A	A	A	G	G	A	A	A	A	A	A	H	A	G	A	G	G	A	G	A	A	G	A	A	A	G	A	A	A	A	G	A	A	G	A	G	A	A	H	H	A	A
JAX00545896	4	15491829	1	C	A	C	C	C	C	C	A	C	C	C	C	C	C	C	C	C	C	C	C	C	C	A	C	C	A	C	C	C	C	C	C	C	C	C	C	C	H	C	H	C	C	H	C	C	C
JAX00116308	4	15517366	0	A	C	C	A	A	C	A	C	C	A	H	H	C	C	C	A	A	H	A	C	H	A	C	A	A	C	C	A	A	C	A	A	C	C	A	A	A	C	A	C	A	C	C	H	H	A
JAX00545902	4	15519433	1	A	C	A	A	A	A	A	C	C	A	A	A	A	A	A	A	A	H	A	C	H	A	C	A	A	C	A	A	A	C	A	A	A	A	H	A	A	C	A	C	A	A	H	H	A	A
JAX00545904	4	15522462	1	A	T	T	A	A	T	A	A	A	A	H	H	T	T	T	A	A	A	A	A	A	A	A	A	A	A	T	A	A	A	A	A	T	T	A	A	A	A	A	A	A	T	A	A	H	A
JAX00545905	4	15522709	1	C	T	T	C	C	T	C	C	C	C	H	H	T	T	T	C	C	C	C	C	C	C	C	C	C	C	T	C	C	C	C	C	T	T	C	C	C	C	C	C	C	T	C	C	H	C
JAX00545910	4	15562456	1	G	T	T	G	G	T	G	G	T	G	H	H	T	T	T	G	G	H	G	T	H	G	G	G	G	G	T	G	G	T	G	G	T	T	H	G	G	H	G	H	G	T	G	H	H	G
JAX00545914	4	15576984	0	T	A	T	T	T	T	T	T	A	T	T	T	T	T	T	T	T	H	T	A	H	T	T	T	T	T	T	T	T	A	T	T	T	T	H	T	T	H	T	H	T	T	T	H	T	T
JAX00116314	4	15577283	1	C	T	T	C	T	T	C	C	C	C	H	H	T	T	T	T	C	C	C	C	C	T	C	C	C	C	T	C	C	C	C	C	T	T	C	C	C	C	C	C	C	T	C	C	T	C
JAX00545915	4	15579775	0	A	G	A	A	A	A	A	A	G	A	A	A	A	A	A	A	A	H	A	G	H	A	A	A	A	A	A	A	A	G	A	A	A	A	H	A	A	H	A	H	A	A	A	G	A	A
JAX00545916	4	15587919	0	T	C	C	T	C	C	T	C	C	T	H	H	C	C	C	C	T	H	T	C	H	C	C	T	T	C	C	T	T	C	T	T	C	C	H	T	T	C	T	C	T	C	H	H	C	T
JAX00545917	4	15588075	1	A	G	G	A	G	G	A	A	G	A	H	H	G	G	G	G	A	H	A	G	H	G	A	A	A	A	G	A	A	G	A	A	G	G	H	A	A	H	A	H	A	G	A	H	G	A
JAX00545919	4	15589179	0	A	T	T	A	T	T	A	A	A	A	H	H	T	T	T	T	A	A	A	A	A	T	A	A	A	A	T	A	A	A	A	A	T	T	A	A	A	A	A	A	A	T	A	A	T	A
JAX00116315	4	15613959	1	C	T	T	C	T	T	C	C	T	C	H	H	T	T	T	T	C	H	C	T	H	T	C	C	C	C	T	C	C	T	C	C	T	T	H	C	C	H	C	H	C	T	C	H	T	C
JAX00116316	4	15626970	1	T	C	C	T	C	C	T	T	C	T	H	H	C	C	C	C	T	H	T	C	H	C	T	T	T	T	C	T	T	C	T	T	C	C	H	T	T	H	T	H	T	C	T	H	C	T
JAX00116317	4	15627064	0	G	A	A	G	A	A	G	G	G	G	H	H	A	A	A	A	G	G	G	G	G	A	G	G	G	G	A	G	G	G	G	G	A	A	G	G	G	G	G	G	G	A	G	G	A	G
JAX00116318	4	15644516	0	A	C	C	A	C	C	A	A	A	A	H	H	C	C	C	C	A	A	A	A	A	C	A	A	A	A	C	A	A	A	A	A	C	C	A	A	A	A	A	A	A	C	A	A	C	A
JAX00116319	4	15649659	0	A	G	G	A	G	G	A	G	G	A	H	H	G	G	G	G	A	H	A	G	H	G	G	A	A	G	G	A	A	G	A	A	G	G	H	A	A	G	A	G	A	G	H	H	G	A
JAX00545924	4	15672662	0	G	A	G	G	G	G	G	G	A	G	G	G	G	G	G	G	G	H	G	A	H	G	G	G	G	G	G	G	G	A	G	G	G	G	H	G	G	H	G	H	G	G	G	H	G	G
JAX00545925	4	15672675	0	C	T	C	C	C	C	C	C	T	C	C	C	C	C	C	C	C	H	C	T	H	C	C	C	C	C	C	C	C	T	C	C	C	C	H	C	C	H	C	H	C	C	C	H	C	C
JAX00545926	4	15672738	0	G	T	G	G	G	G	G	T	G	G	G	G	G	G	G	G	G	G	G	G	G	G	T	G	G	T	G	G	G	G	G	G	G	G	G	G	G	H	G	H	G	G	H	G	G	G
JAX00545927	4	15673076	0	T	C	T	T	T	T	T	C	T	T	T	T	T	T	T	T	T	T	T	T	T	T	C	T	T	C	T	T	T	T	T	T	T	T	T	T	T	T	T	H	T	T	T	T	T	T
JAX00545928	4	15673411	0	T	C	T	T	T	T	T	C	C	T	H	T	T	T	H	T	T	H	H	C	H	T	C	T	T	C	T	T	T	C	T	T	T	T	H	T	T	C	T	C	T	T	H	H	T	T
JAX00116321	4	15681498	1	T	G	G	T	T	G	T	G	G	T	H	H	G	G	G	T	T	H	T	G	H	T	G	T	T	G	G	T	T	G	T	T	G	G	H	T	T	G	T	G	T	G	H	H	H	T
JAX00545929	4	15696585	0	A	G	A	A	A	A	A	G	G	A	A	A	A	A	A	A	A	H	A	G	H	A	G	A	A	G	A	A	A	G	A	A	A	A	H	A	A	G	A	G	A	A	H	H	A	A
JAX00545930	4	15696855	1	C	T	C	C	C	C	C	C	T	C	C	C	C	C	C	C	C	H	C	T	H	C	C	C	C	C	C	C	C	T	C	C	C	C	H	C	C	H	C	H	C	C	C	H	C	C
JAX00116322	4	15699700	1	A	G	A	A	A	A	A	A	G	A	A	A	A	A	A	A	A	H	A	G	H	A	A	A	A	A	A	A	A	G	A	A	A	A	H	A	A	H	A	H	A	A	A	H	A	A
JAX00545933	4	15702649	1	A	G	A	A	A	A	A	A	G	A	A	A	A	A	A	A	A	H	A	G	H	A	A	A	A	A	A	A	A	G	A	A	A	A	H	A	A	H	A	H	A	A	A	H	A	A
JAX00116324	4	15732083	1	C	T	T	C	C	T	C	C	C	C	H	H	T	T	T	C	C	C	C	C	C	C	C	C	C	C	T	C	C	C	C	C	T	T	C	C	C	C	C	C	C	T	C	C	H	C
JAX00222604	4	15733237	1	A	G	A	A	A	A	A	A	G	A	A	A	A	A	A	A	A	H	A	G	H	A	A	A	A	A	A	A	A	G	A	A	A	A	H	A	A	H	A	H	A	A	A	H	A	A
JAX00545936	4	15743038	0	T	C	T	T	T	T	T	C	T	T	T	T	T	T	T	T	T	H	T	T	T	T	C	T	T	C	T	T	T	T	T	T	T	T	T	T	T	H	T	H	T	T	H	T	T	T
JAX00116326	4	15743238	1	C	T	T	C	C	T	C	C	C	C	H	H	T	T	T	C	C	C	C	C	C	C	C	C	C	C	T	C	C	C	C	C	T	T	C	C	C	C	C	C	C	T	C	C	H	C
JAX00545937	4	15744833	1	T	C	T	T	T	T	T	C	T	T	T	T	T	T	T	T	T	T	T	T	T	T	C	T	T	C	T	T	T	T	T	T	T	T	T	T	T	H	T	H	T	T	H	T	T	T
JAX00116327	4	15778816	0	C	A	C	C	C	C	C	C	A	C	C	C	C	C	C	C	C	H	C	A	H	C	C	C	C	C	C	C	C	A	C	C	C	C	H	C	C	H	C	A	C	C	C	H	C	C
JAX00545941	4	15813972	1	G	A	G	G	G	G	G	A	A	G	G	G	G	G	G	G	G	H	G	A	H	G	A	G	G	A	G	G	G	A	G	G	G	G	H	G	G	A	G	A	G	G	H	H	G	G
JAX00545944	4	15818909	0	G	A	G	G	A	G	G	G	G	G	G	G	G	G	G	A	G	G	G	G	G	A	G	G	G	G	G	G	G	G	G	G	G	G	G	G	G	G	G	G	G	G	G	G	H	G
JAX00545947	4	15820730	0	T	C	T	T	C	T	T	T	C	T	T	T	H	T	T	C	T	C	H	C	H	C	T	T	T	T	T	H	T	C	T	T	T	T	H	T	T	H	T	H	T	T	T	H	H	T
JAX00545948	4	15820905	0	G	A	G	G	A	G	G	G	G	G	G	G	G	G	G	A	G	G	G	G	G	A	G	G	G	G	G	G	G	G	G	G	G	G	G	G	G	G	G	G	G	G	G	G	H	G
JAX00545949	4	15820955	0	G	C	G	G	C	G	G	G	G	G	G	G	G	G	G	C	G	G	G	G	G	C	G	G	G	G	G	G	G	G	G	G	G	G	G	G	G	G	G	G	G	G	G	G	H	G
JAX00116330	4	15821958	1	A	C	A	A	C	A	A	A	A	A	A	A	A	A	A	C	A	A	A	A	A	C	A	A	A	A	A	A	A	A	A	A	A	A	A	A	A	A	A	A	A	A	A	A	H	A
JAX00116331	4	15829922	1	A	C	A	A	C	A	A	C	C	A	A	A	A	A	A	C	A	C	A	C	H	C	C	A	A	C	A	A	A	C	A	A	A	A	H	A	A	C	A	C	A	A	H	H	H	A
JAX00116332	4	15835738	1	T	C	C	T	C	C	T	C	C	C	C	C	C	C	C	C	T	C	T	C	H	C	C	T	C	C	C	T	T	C	C	T	C	C	H	T	H	C	C	C	T	C	H	H	C	C
JAX00545955	4	15844429	1	C	T	C	C	C	C	C	C	T	C	C	C	C	C	C	C	C	T	C	T	H	C	C	C	C	C	C	C	C	T	C	C	C	C	H	C	C	H	C	H	C	C	C	H	C	C
JAX00545957	4	15848172	0	G	A	G	G	G	G	G	A	G	G	G	G	G	G	G	G	G	G	G	G	G	G	A	G	G	A	G	G	G	G	G	G	G	G	G	G	G	H	G	H	G	G	H	G	G	G
JAX00545958	4	15848770	0	G	A	G	G	A	G	G	G	G	G	G	G	G	G	G	A	G	G	G	G	G	A	G	G	G	G	G	G	G	G	G	G	G	G	G	G	G	G	G	G	G	G	G	G	H	G
JAX00545959	4	15850138	0	C	T	C	C	C	C	C	T	C	C	C	C	C	C	C	C	C	C	C	C	C	C	T	C	C	T	C	C	C	C	C	C	C	C	C	C	C	H	C	H	C	C	H	C	C	C
JAX00116333	4	15850162	0	G	A	A	G	A	A	G	A	A	G	H	H	A	A	A	A	G	A	G	A	H	A	A	G	G	A	A	G	G	A	G	G	A	A	H	G	G	A	G	A	G	A	H	H	A	G
JAX00545964	4	15869659	0	G	A	G	G	G	G	G	G	A	G	G	G	G	G	G	G	G	H	G	A	H	G	G	G	G	G	G	G	G	A	G	G	G	G	H	G	G	H	G	H	G	G	G	H	G	G
JAX00545970	4	15893642	0	A	G	A	A	A	A	A	G	G	A	A	A	A	A	A	A	A	H	A	G	H	A	G	A	A	G	A	A	A	G	A	A	A	A	H	A	A	G	A	G	A	A	H	H	A	A
JAX00116336	4	15917114	1	G	A	A	G	A	A	G	G	A	G	H	H	A	A	A	A	G	H	G	A	H	A	G	G	G	G	A	G	G	A	G	G	A	A	H	G	G	H	G	H	G	A	G	H	A	G
JAX00116338	4	15917473	0	G	T	T	G	T	T	G	G	T	T	T	T	T	T	T	T	G	T	G	T	H	T	G	G	T	G	T	G	G	T	T	G	T	T	H	G	H	H	T	H	G	T	G	H	T	T
JAX00222610	4	15929863	1	C	T	C	C	C	C	C	T	T	C	C	C	C	C	C	C	C	H	C	T	H	C	T	C	C	T	C	C	C	T	C	C	C	C	H	C	C	T	C	T	C	C	H	H	C	C
JAX00222611	4	15930082	0	A	G	A	A	A	A	A	G	G	A	A	A	A	A	A	A	A	H	A	G	H	A	G	A	A	G	A	A	A	G	A	A	A	A	H	A	A	G	A	G	A	A	H	H	A	A
JAX00222612	4	15930102	1	C	T	C	C	C	C	C	T	T	C	C	C	C	C	C	C	C	H	C	T	H	C	T	C	C	T	C	C	C	T	C	C	C	C	H	C	C	T	C	T	C	C	H	H	C	C
JAX00116340	4	15933730	1	A	G	A	A	A	A	A	G	G	A	A	A	A	A	A	A	A	H	A	G	H	A	G	A	A	G	A	A	A	G	A	A	A	A	H	A	A	G	A	G	A	A	H	H	A	A
JAX00116341	4	15938438	1	A	C	A	A	C	A	A	A	A	A	A	A	A	A	A	C	A	A	A	A	A	C	A	A	A	A	A	A	A	A	A	A	A	A	A	A	A	A	A	A	A	A	A	A	H	A
JAX00545978	4	15976176	0	C	T	C	C	C	C	C	C	T	C	C	C	C	C	C	C	C	H	C	T	H	C	C	C	C	C	C	C	C	T	C	C	C	C	H	C	C	H	C	H	C	C	C	H	C	C
JAX00116342	4	15978100	0	C	G	C	C	C	C	C	G	C	C	C	C	C	C	C	C	C	C	C	C	C	C	G	C	C	G	C	C	C	C	C	C	C	C	C	C	C	H	C	H	C	C	H	C	C	C
JAX00116343	4	15979426	1	T	G	T	T	T	T	T	G	G	T	T	T	T	T	T	T	T	H	T	G	H	T	G	T	T	G	T	T	T	G	T	T	T	T	H	T	T	G	T	G	T	T	H	H	T	T
JAX00545980	4	16003818	0	T	C	T	T	T	T	T	C	C	T	T	T	T	T	T	T	T	H	T	C	H	T	C	T	T	C	T	T	T	C	T	T	T	T	H	T	T	C	T	C	T	T	H	H	T	T
JAX00545981	4	16006906	1	G	A	G	G	G	G	G	A	G	G	G	G	G	G	G	G	G	G	G	G	G	G	A	G	G	A	G	G	G	G	G	G	G	G	G	G	G	H	G	H	G	G	H	G	G	G
JAX00116346	4	16020216	1	C	T	C	C	C	C	C	C	T	C	C	C	C	C	C	C	C	H	C	T	H	C	C	C	C	C	C	C	C	T	C	C	C	C	H	C	C	H	C	H	C	C	C	H	C	C
JAX00545983	4	16028432	1	C	T	C	C	C	C	C	C	T	C	C	C	C	C	C	C	C	H	C	T	H	C	C	C	C	C	C	C	C	T	C	C	C	C	H	C	C	H	C	H	C	C	C	H	C	C
JAX00545985	4	16029572	0	A	C	A	A	A	A	A	C	C	A	A	A	A	A	A	A	A	H	A	C	A	A	C	A	A	C	A	A	A	C	A	A	A	A	H	A	A	C	A	C	A	A	H	H	A	A
JAX00116348	4	16058159	1	C	T	T	C	T	T	C	C	T	T	T	T	T	T	T	T	C	T	C	T	H	T	C	C	T	C	T	C	C	T	T	C	T	T	H	C	H	H	T	H	C	T	C	H	T	T
JAX00116349	4	16061444	0	C	T	C	C	C	C	C	C	T	C	C	C	C	C	C	C	C	H	C	T	H	C	C	C	C	C	C	C	C	T	C	C	C	C	H	C	C	H	C	H	C	C	C	H	C	C
JAX00116352	4	16082951	1	T	C	T	T	C	T	T	T	T	T	T	T	T	T	T	C	T	T	T	T	T	C	T	T	T	T	T	T	T	T	T	T	T	T	T	T	T	T	T	T	T	T	T	T	H	T
JAX00545991	4	16088961	0	A	G	A	A	A	A	A	A	G	A	A	A	A	A	A	A	A	H	A	G	H	A	A	A	A	A	A	A	A	G	A	A	A	A	H	A	A	H	A	H	A	A	A	H	A	A
JAX00545992	4	16089047	1	G	A	G	G	G	G	G	A	G	G	G	G	G	G	G	G	G	G	G	G	G	G	A	G	G	A	G	G	G	G	G	G	G	G	G	G	G	H	G	H	G	G	H	G	G	G
JAX00545993	4	16089153	1	A	T	A	A	A	A	A	A	T	A	A	A	A	A	A	A	A	H	A	T	H	A	A	A	A	A	A	A	A	T	A	A	A	A	H	A	A	H	A	H	A	A	A	H	A	A
JAX00545994	4	16123901	1	A	G	A	A	A	A	A	G	A	A	A	A	A	A	A	A	A	A	A	A	A	A	G	A	A	G	A	A	A	A	A	A	A	A	A	A	A	H	A	H	A	A	H	A	A	A
JAX00545995	4	16126462	0	T	G	T	T	T	T	T	G	G	T	T	T	T	T	T	T	T	H	T	G	H	T	G	T	T	G	T	T	T	G	T	T	T	T	H	T	T	G	T	G	T	T	H	H	T	T
JAX00545996	4	16126576	0	T	C	T	T	T	T	T	C	C	T	T	T	T	T	T	T	T	T	T	C	T	T	C	T	T	C	T	T	T	C	T	T	T	T	T	T	T	C	T	C	T	T	T	T	T	T
JAX00116354	4	16141821	1	A	T	A	A	A	A	A	T	T	A	A	A	A	A	A	A	A	H	A	T	H	A	T	A	A	T	A	A	A	T	A	A	A	A	H	A	A	T	A	T	A	A	H	H	A	A
JAX00116355	4	16141932	0	G	A	G	G	G	G	G	A	G	G	G	G	G	G	G	G	G	G	G	G	G	G	A	G	G	A	G	G	G	G	G	G	G	G	G	G	G	H	G	H	G	G	H	G	G	G
JAX00116356	4	16143578	1	T	C	T	T	T	T	T	T	C	T	T	T	T	T	T	T	T	H	T	C	H	T	T	T	T	T	T	T	T	C	T	T	T	T	H	T	T	H	T	H	T	T	T	H	T	T
JAX00545999	4	16146373	0	T	A	T	T	T	T	T	T	A	T	T	T	T	T	T	T	T	H	T	A	H	T	T	T	T	T	T	T	T	A	T	T	T	T	H	T	T	H	T	H	T	T	T	H	T	T
JAX00546003	4	16205924	0	C	T	C	C	C	C	C	C	T	C	C	C	C	C	C	C	C	H	C	T	H	C	C	C	C	C	C	C	C	T	C	C	C	C	H	C	C	H	C	H	C	C	C	H	C	C
JAX00546004	4	16206196	1	G	T	G	G	G	G	G	T	G	G	G	G	G	G	G	G	G	G	G	G	G	G	T	G	G	T	G	G	G	G	G	G	G	G	G	G	G	H	G	H	G	G	H	G	G	G
JAX00546005	4	16212980	1	T	G	T	T	T	T	T	T	G	T	T	T	T	T	T	T	T	H	T	G	H	T	T	T	T	T	T	T	T	G	T	T	T	T	H	T	T	H	T	H	T	T	T	H	T	T
JAX00116360	4	16213127	0	T	C	T	T	T	T	T	C	C	T	T	T	T	T	T	T	T	H	T	C	H	T	C	T	T	C	T	T	T	C	T	T	T	T	H	T	T	C	T	C	T	T	H	H	T	T
JAX00116361	4	16213239	0	T	A	T	T	T	T	T	A	A	T	T	T	T	T	T	T	T	H	T	A	H	T	A	T	T	A	T	T	T	A	T	T	T	T	H	T	T	A	T	A	T	T	H	H	T	T
JAX00116362	4	16213377	1	G	A	G	G	G	G	G	A	A	G	G	G	G	G	G	G	G	H	G	A	H	G	A	G	G	A	G	G	G	A	G	G	G	G	H	G	G	A	G	A	G	G	H	H	G	G
JAX00546009	4	16246057	1	A	G	A	A	A	A	A	A	G	A	A	A	A	A	A	A	A	H	A	G	H	A	A	A	A	A	A	A	A	G	A	A	A	A	H	A	A	H	A	H	A	A	A	H	A	A
JAX00116365	4	16256400	0	A	C	A	A	A	A	A	C	C	A	A	A	A	A	A	A	A	H	A	C	H	A	C	A	A	C	A	A	A	C	A	A	A	A	H	A	A	C	A	C	A	A	H	H	A	A
JAX00546010	4	16257068	1	C	T	C	C	C	C	C	T	C	C	C	C	C	C	C	C	C	C	C	C	C	C	T	C	C	T	C	C	C	C	C	C	C	C	C	C	C	H	C	H	C	C	H	C	C	C
JAX00546011	4	16275429	0	T	C	T	T	T	T	T	T	C	T	T	T	T	T	T	T	T	H	T	C	H	T	T	T	T	T	T	T	T	C	T	T	T	T	H	T	T	H	T	H	T	T	T	H	T	T
JAX00222618	4	16276726	1	A	G	A	A	A	A	A	A	G	A	A	A	A	A	A	A	A	H	A	G	H	A	A	A	A	A	A	A	A	G	A	A	A	A	H	A	A	H	A	H	A	A	A	H	A	A
JAX00546012	4	16277919	1	G	A	G	G	G	G	G	A	G	G	G	G	G	G	G	G	G	G	G	G	G	G	A	G	G	A	G	G	G	G	G	G	G	G	G	G	G	H	G	H	G	G	H	G	G	G
JAX00546015	4	16298176	1	G	A	G	G	G	G	G	G	A	G	G	G	G	G	G	G	G	H	G	A	H	G	G	G	G	G	G	G	G	A	G	G	G	G	H	G	G	H	G	H	G	G	G	H	G	G
JAX00546016	4	16298272	1	G	T	G	G	G	G	G	G	T	G	G	G	G	G	G	G	G	H	G	T	H	G	G	G	G	G	G	G	G	T	G	G	G	G	H	G	G	H	G	H	G	G	G	H	G	G
JAX00546018	4	16306333	0	T	C	T	T	T	T	T	T	C	T	T	T	T	T	T	T	T	H	T	C	H	T	T	T	T	T	T	T	T	C	T	T	T	T	H	T	T	H	T	H	T	T	T	H	T	T
JAX00546019	4	16311205	1	A	G	A	A	A	A	A	G	G	A	A	A	A	A	A	A	A	H	A	G	H	A	G	A	A	G	A	A	A	G	A	A	A	A	H	A	A	G	A	G	A	A	H	H	A	A
JAX00116366	4	16312110	1	T	G	G	T	T	T	T	G	G	G	H	G	T	G	T	T	T	G	T	G	H	T	G	T	G	G	G	T	T	G	G	T	G	G	H	T	H	G	G	G	T	T	H	H	T	G
JAX00546021	4	16330124	0	A	C	A	A	A	A	A	C	A	A	A	A	A	A	A	A	A	A	A	A	A	A	H	A	A	H	A	A	A	A	A	A	A	A	A	A	A	H	A	H	A	A	H	A	A	A
JAX00546022	4	16330575	1	T	A	T	T	T	T	T	T	A	T	T	T	T	T	T	T	T	H	T	A	H	T	T	T	T	T	T	T	T	A	T	T	T	T	H	T	T	H	T	H	T	T	T	H	T	T
JAX00116371	4	16358032	1	C	T	T	C	C	C	T	C	C	C	C	H	C	T	C	C	C	C	T	C	H	C	C	C	C	C	T	C	T	C	C	T	T	T	H	T	C	C	C	C	T	C	C	H	C	C
JAX00116372	4	16372276	1	T	G	G	T	T	T	G	T	T	T	T	H	T	G	T	T	T	T	G	T	H	T	T	T	T	T	G	T	G	T	T	G	G	G	H	G	T	T	T	T	G	T	T	H	T	T
JAX00116373	4	16374041	1	T	C	C	T	T	T	C	C	C	T	T	H	T	C	T	T	T	H	C	C	C	T	C	T	T	C	C	T	C	C	T	C	C	C	C	C	T	C	T	C	C	T	H	C	T	T
JAX00546023	4	16415374	0	G	A	A	G	G	G	A	G	G	G	G	H	G	A	G	G	G	G	H	G	H	G	G	G	G	G	A	G	A	G	G	A	H	A	H	A	G	G	G	G	A	G	G	H	G	G
JAX00116376	4	16419442	0	C	T	T	C	C	C	T	T	T	C	C	H	C	T	C	C	C	H	T	T	T	C	T	C	C	T	T	C	T	T	C	T	T	T	T	T	C	T	C	T	T	C	H	T	C	C
JAX00546027	4	16420146	1	A	G	A	A	A	A	A	A	G	A	A	A	A	A	A	A	A	H	A	G	H	A	A	A	A	A	A	A	A	G	A	A	A	A	H	A	A	H	A	H	A	A	A	H	A	A
JAX00546028	4	16420387	1	A	C	A	A	A	A	A	A	C	A	A	A	A	A	A	A	A	H	A	C	H	A	A	A	A	A	A	A	A	C	A	A	A	A	H	A	A	H	A	H	A	A	A	H	A	A
JAX00546029	4	16422714	0	T	G	T	T	T	T	G	T	T	T	T	T	T	T	T	T	T	T	G	T	H	T	T	T	T	T	T	T	G	T	T	G	T	T	G	G	T	T	T	T	G	T	T	H	T	T
JAX00546030	4	16422789	1	A	G	A	A	A	A	A	G	G	A	A	A	A	A	A	A	A	H	A	G	H	A	G	A	A	G	A	A	A	G	A	A	A	A	H	A	A	G	A	G	A	A	H	H	A	A
JAX00546031	4	16433815	0	T	C	T	T	T	T	T	C	C	T	H	T	T	T	H	H	T	H	T	C	H	T	C	T	T	C	T	T	T	C	T	T	T	T	H	T	T	C	T	C	T	T	H	H	T	T
JAX00546032	4	16434109	0	G	A	G	G	G	G	G	A	G	G	G	G	G	G	G	G	G	G	G	G	G	G	A	G	G	A	G	G	G	G	G	G	G	G	G	G	G	H	G	G	G	G	H	G	G	G
JAX00116378	4	16451391	0	C	T	T	C	C	C	T	C	C	C	C	H	C	T	C	C	C	C	T	C	H	C	C	C	C	C	T	C	T	C	C	T	T	T	H	T	C	C	C	C	T	C	C	H	C	C
JAX00546034	4	16457194	0	G	A	G	G	G	G	G	A	A	G	G	G	G	G	G	G	G	H	G	A	H	G	A	G	G	A	G	G	G	A	G	G	G	G	H	G	G	A	G	A	G	G	H	H	G	G
JAX00116379	4	16457238	0	C	T	T	C	C	C	T	T	T	T	H	T	C	T	C	C	C	T	T	T	T	C	T	C	T	T	T	C	T	T	T	T	T	T	T	T	H	T	T	T	T	C	H	T	C	T
JAX00546035	4	16467675	1	T	C	T	T	T	T	T	T	C	T	T	T	T	T	T	T	T	H	T	C	H	T	T	T	T	T	T	T	T	C	T	T	T	T	H	T	T	H	T	H	T	T	T	H	T	T
JAX00546036	4	16467701	1	T	A	T	T	T	T	T	A	A	T	T	T	T	T	T	T	T	H	T	A	H	T	A	T	T	A	T	T	T	A	T	T	T	T	H	T	T	A	T	A	T	T	H	H	T	T
JAX00116380	4	16472115	0	G	T	T	G	G	G	T	G	G	G	G	H	G	T	G	G	G	G	T	G	H	G	G	G	G	G	T	G	T	G	G	T	T	T	H	T	G	G	G	G	T	G	G	H	G	G
JAX00546038	4	16484404	1	G	A	G	G	G	G	G	G	A	G	G	G	G	G	G	G	G	H	G	A	H	G	G	G	G	G	G	G	G	A	G	G	G	G	H	G	G	H	G	H	G	G	G	H	G	G
JAX00546039	4	16490986	0	G	A	G	G	G	G	G	G	A	G	G	G	G	G	G	G	G	H	G	A	H	G	G	G	G	G	G	G	G	A	G	G	G	G	H	G	G	H	G	H	G	G	G	H	G	G
JAX00546042	4	16497225	1	T	C	C	T	T	T	C	C	C	T	T	H	T	C	T	T	T	H	C	C	C	T	C	T	T	C	C	T	C	C	T	C	C	C	C	C	T	C	T	C	C	T	H	C	T	T
JAX00116381	4	16502707	0	G	A	A	G	G	G	A	G	A	G	G	H	G	A	G	G	G	H	A	A	A	G	G	G	G	G	A	G	A	A	G	A	A	A	A	A	G	H	G	H	A	G	G	A	G	G
JAX00116382	4	16502869	0	A	T	T	A	A	A	T	A	A	A	A	H	A	T	A	A	A	A	T	A	H	A	A	A	A	A	T	A	T	A	A	T	T	T	H	T	A	A	A	A	T	A	A	H	A	A
JAX00116383	4	16507809	0	T	C	C	T	T	T	C	T	T	T	T	H	T	C	T	T	H	T	C	T	H	T	T	T	T	T	C	T	C	T	T	C	C	C	H	C	T	T	T	T	C	T	T	H	T	T
JAX00546044	4	16513055	1	T	C	C	T	T	T	C	T	T	T	T	H	T	C	T	T	T	T	C	T	H	T	T	T	T	T	C	T	C	T	T	C	C	C	H	C	T	T	T	T	C	T	T	H	T	T
JAX00546045	4	16519753	0	A	T	A	A	A	A	A	A	T	A	A	A	A	A	A	A	A	H	A	T	H	A	A	A	A	A	A	A	A	T	A	A	A	A	H	A	A	T	A	H	A	A	A	H	A	A
JAX00116384	4	16535104	0	C	T	T	C	C	C	T	C	C	C	C	H	C	T	C	C	C	C	T	C	H	C	C	C	C	C	T	C	T	C	C	T	T	T	H	T	C	C	C	C	T	C	C	H	C	C
JAX00116386	4	16557448	1	T	G	G	T	T	T	G	G	G	T	T	H	T	G	T	T	T	H	G	G	G	T	G	T	T	G	G	T	G	G	T	G	G	G	G	G	T	G	T	G	G	T	H	G	T	T
JAX00546047	4	16574892	0	A	G	A	A	A	A	A	G	G	A	A	A	A	A	A	A	A	H	A	G	H	A	G	A	A	G	A	A	A	G	A	A	A	A	H	A	A	G	A	G	A	A	H	H	A	A
JAX00546050	4	16576445	1	C	T	C	C	C	C	C	C	T	C	C	C	C	C	C	C	C	H	C	T	H	C	C	C	C	C	C	C	C	T	C	C	C	C	H	C	C	H	C	H	C	C	C	H	C	C
JAX00546051	4	16576510	0	A	G	G	A	A	A	G	G	G	A	A	H	A	G	A	A	A	H	G	G	G	A	G	A	A	G	G	A	G	G	A	G	G	G	G	G	A	G	A	G	G	A	H	G	A	A
JAX00116387	4	16583547	1	A	G	G	A	A	A	G	G	G	A	A	H	A	G	A	A	A	H	G	G	G	A	G	A	A	G	G	A	G	G	A	G	G	G	G	G	A	G	A	G	G	A	H	G	A	A
JAX00116388	4	16585714	1	T	G	G	T	T	T	G	G	G	T	T	H	T	G	T	T	T	H	G	G	G	T	G	T	T	G	G	T	G	G	T	G	G	G	G	G	T	G	T	G	G	T	H	G	T	T
JAX00116391	4	16627003	0	T	C	C	T	T	T	C	T	T	T	T	H	T	C	T	T	T	T	C	T	H	T	T	T	T	T	C	T	C	T	T	C	C	C	H	C	T	T	T	T	C	T	T	H	T	T
[truncated: 19,193 more rows]
[truncated: 127 more columns]
