# Supplementary material for: Genetic Analysis of Hematological Parameters in Incipient Lines of the Collaborative Cross
Source: G3 (Bethesda). 2012 Feb 1;2(2):157–65. doi: 10.1534/g3.111.001776 (PMC3284323; doi:10.1534/g3.111.001776)
Supplement: Supporting Information [file supp_2.2.157_TableS2.zip › chr5.csv]

id	chr	position	array	call0	call2	B/J	C57BL/6J	129/SvlmJ	NOD/LtJ	NZO/LtJ	CAST/EiJ	PWK/PhJ.2	WSB/EiJ	OR13m69	OR205m51	OR549m62	OR857m67	OR941m72	OR1390m66	OR1519m154	OR1536m143	OR2020m60	OR829m74	OR1122m139	OR125m64	OR190m55	OR220m52	OR291m157	OR380m69	OR489m79	OR555m52	OR559m152	OR699m69	OR779m146	OR822m147	OR896m61	OR940m160	OR1246m70	OR1401m157	OR1427m53	OR2075m59	OR2168m52	OR773m68	OR3594m47	OR3066m50	OR5066m143	OR3289m52	OR5049m130	OR5154m140
JAX00126466	5	3219014	1	A	G	A	A	A	G	A	G	G	A	G	A	G	A	A	A	A	H	G	A	A	A	G	A	A	A	H	A	A	G	A	A	A	G	A	G	A	H	A	A	G	H	A	A	G	A
JAX00572223	5	3221431	0	C	A	C	C	C	A	C	A	A	C	A	C	A	C	C	C	C	H	A	C	C	C	A	C	C	C	H	C	C	A	C	C	C	A	C	A	C	H	C	C	A	H	C	C	A	C
JAX00225241	5	3236125	0	A	G	A	A	A	G	A	G	G	A	G	A	G	A	A	A	A	H	G	A	A	A	G	A	A	A	H	A	A	G	A	A	A	G	A	G	A	H	A	A	G	H	A	A	G	A
JAX00225243	5	3265214	0	C	A	C	C	C	A	C	A	A	C	A	C	A	C	C	C	C	H	A	C	C	C	A	C	C	C	H	C	C	A	C	C	C	A	C	A	C	H	C	C	A	H	C	C	A	C
JAX00126469	5	3265792	0	A	T	A	A	A	T	A	T	T	A	T	A	T	A	A	A	A	H	T	A	A	A	T	A	A	A	H	A	A	T	A	A	A	T	A	T	A	H	A	A	T	H	A	A	T	A
JAX00126470	5	3265907	0	T	C	T	T	T	C	T	C	C	T	C	T	C	T	T	T	T	H	C	T	T	T	C	T	T	T	H	T	T	C	T	T	T	C	T	C	T	H	T	T	C	H	T	T	C	T
JAX00572225	5	3270626	0	A	T	A	A	A	T	A	T	T	A	T	A	T	A	H	H	A	H	T	H	A	A	T	A	A	A	T	A	A	T	A	A	A	T	A	T	A	H	A	A	T	H	A	A	T	A
JAX00572226	5	3273224	0	A	G	A	A	A	G	A	A	A	A	A	A	A	A	A	A	A	A	A	A	A	A	G	A	A	A	A	A	A	A	A	A	A	G	A	G	A	H	A	A	A	A	A	A	A	A
JAX00572227	5	3273518	1	C	T	C	C	C	C	C	T	C	C	T	C	C	C	C	C	C	H	C	C	C	C	C	C	C	C	C	C	C	T	C	C	C	C	C	C	C	C	C	C	C	H	C	C	T	C
JAX00126473	5	3303446	1	T	C	T	T	T	C	T	C	C	T	C	T	C	T	T	T	T	H	C	T	T	T	C	T	T	T	H	T	T	C	T	T	T	C	T	C	T	H	T	T	C	H	T	T	C	T
JAX00572234	5	3305396	0	G	A	G	G	G	A	G	A	A	G	A	G	A	G	G	G	G	H	A	G	G	G	A	G	G	G	H	G	G	A	G	G	G	A	G	A	G	H	G	G	A	G	G	G	A	G
JAX00572235	5	3306310	0	T	G	T	T	T	G	T	G	G	T	G	T	G	T	T	T	T	H	G	T	T	T	G	T	T	T	H	T	T	G	T	T	T	G	T	G	T	H	T	T	G	H	T	T	G	T
JAX00572236	5	3311573	0	A	G	A	A	A	G	A	G	G	A	G	A	G	A	A	A	A	H	G	A	A	A	G	A	A	A	H	A	A	G	A	A	A	G	A	G	A	H	A	A	G	H	A	A	G	A
JAX00126475	5	3335187	0	G	A	G	G	A	A	G	A	A	G	H	G	A	G	G	G	G	G	A	G	G	G	A	G	G	G	H	G	G	A	G	G	H	A	G	A	H	H	G	G	A	H	G	G	A	A
JAX00572239	5	3338387	0	C	G	C	C	C	C	C	G	C	C	G	C	C	C	C	C	C	H	C	C	C	C	C	C	C	C	C	C	C	G	C	C	C	C	C	C	C	C	C	C	C	H	C	C	G	C
JAX00572243	5	3361190	1	G	A	G	G	G	A	G	G	A	G	G	G	A	G	G	G	G	G	A	G	G	G	A	G	G	G	H	G	G	G	G	G	G	A	G	A	G	H	G	G	A	G	G	G	G	G
JAX00572244	5	3366873	1	G	A	G	G	G	A	G	G	G	G	G	G	G	G	G	G	G	G	G	G	G	G	A	G	G	G	G	G	G	G	G	G	G	A	G	A	G	H	G	G	G	G	G	G	G	G
JAX00572245	5	3366932	0	G	A	G	G	G	A	G	G	A	G	G	G	A	G	G	G	G	G	A	G	G	G	A	G	G	G	H	G	G	G	G	G	G	A	G	A	G	H	G	G	A	G	G	G	G	G
JAX00572246	5	3367085	0	A	G	A	A	A	G	A	G	G	A	G	A	G	A	A	A	A	H	G	A	A	A	G	A	A	A	H	A	A	G	A	A	A	G	A	G	A	H	A	A	G	H	A	A	G	A
JAX00572248	5	3368062	1	A	G	A	A	A	A	A	G	A	A	G	A	A	A	A	A	A	H	A	A	A	A	A	A	A	A	A	A	A	G	A	A	A	A	A	A	A	A	A	A	A	H	A	A	G	A
JAX00572249	5	3369060	1	C	T	C	C	C	T	C	T	T	C	T	C	T	C	C	C	C	H	T	C	C	C	T	C	C	C	H	C	C	T	C	C	C	T	C	T	C	H	C	C	T	H	C	C	T	C
JAX00572251	5	3369285	0	T	A	T	T	T	T	T	T	T	A	T	T	T	T	A	T	H	T	T	T	A	A	T	A	A	A	T	A	A	T	T	T	T	T	A	T	T	A	T	T	T	T	T	T	T	T
JAX00572252	5	3369863	1	C	T	C	C	C	C	C	C	T	C	C	C	T	C	C	C	C	C	T	C	C	C	C	C	C	C	H	C	C	C	C	C	C	C	C	C	C	C	C	C	T	C	C	C	C	C
JAX00126478	5	3387748	1	A	C	A	A	A	C	A	C	C	A	C	A	C	A	A	A	A	H	C	A	A	A	C	A	A	A	H	A	A	C	A	A	A	C	A	C	A	H	A	A	C	H	A	A	C	A
JAX00126479	5	3388813	0	G	C	G	G	G	C	G	C	C	G	C	G	C	G	G	G	G	C	C	G	G	G	C	G	G	G	C	G	G	C	G	G	G	C	G	C	G	C	G	G	C	H	G	G	C	G
JAX00572254	5	3432036	0	G	C	G	G	G	C	G	C	C	G	C	G	C	G	G	G	G	H	C	G	G	G	C	G	G	G	H	G	G	C	G	G	G	C	G	C	G	H	G	G	C	H	G	G	C	G
JAX00126485	5	3465742	1	C	T	C	C	C	T	C	T	T	C	T	C	T	C	C	C	C	H	T	C	C	C	T	C	C	C	H	C	C	T	C	C	C	T	C	T	C	H	C	C	T	H	C	C	T	C
JAX00572258	5	3467060	1	G	A	G	G	G	A	G	A	A	G	A	G	A	G	G	G	G	H	A	G	G	G	A	G	G	G	H	G	G	A	G	G	G	A	G	A	G	H	G	G	A	H	G	G	A	G
JAX00126486	5	3489747	1	C	G	C	C	G	G	C	G	G	C	G	C	G	C	C	C	C	H	G	C	C	C	G	C	C	C	H	C	C	G	C	C	H	G	C	G	H	H	C	C	G	H	C	C	G	G
JAX00126487	5	3499957	0	C	T	C	C	C	T	C	T	T	C	T	C	T	C	C	C	C	H	T	C	C	C	T	C	C	C	H	C	C	T	C	C	C	T	C	T	C	H	C	C	T	H	C	C	T	C
JAX00126488	5	3501215	1	T	C	T	T	T	C	T	T	C	T	T	T	C	T	T	T	T	T	C	T	T	T	C	T	T	T	H	T	T	T	T	T	T	C	T	C	T	H	T	T	C	T	T	T	T	T
JAX00572263	5	3507440	0	G	A	G	G	G	A	G	G	A	G	G	G	A	G	G	G	G	G	A	G	G	G	A	G	G	G	H	G	G	G	G	G	G	A	G	A	G	H	G	G	A	G	G	G	G	G
JAX00572264	5	3507674	0	T	C	T	T	T	C	T	C	C	T	C	T	C	T	T	T	T	H	C	T	T	T	C	T	T	T	C	T	T	C	T	T	T	C	T	C	T	H	T	T	C	H	T	T	C	T
JAX00572265	5	3509368	1	C	T	C	C	C	C	C	T	C	C	T	C	C	C	C	C	C	H	C	C	C	C	C	C	C	C	C	C	C	T	C	C	C	C	C	C	C	C	C	C	C	H	C	C	T	C
JAX00572266	5	3513443	1	A	G	A	A	A	G	A	A	G	A	A	A	G	A	A	A	A	A	G	A	A	A	G	A	A	A	H	A	A	A	A	A	A	G	A	G	A	H	A	A	G	A	A	A	A	A
JAX00572267	5	3522233	1	G	C	G	G	G	C	G	C	C	G	C	G	C	G	G	G	G	H	C	G	G	G	C	G	G	G	H	G	G	C	G	G	G	C	G	C	G	H	G	G	C	H	G	G	C	G
JAX00572268	5	3526542	1	T	G	T	T	T	G	T	T	G	T	T	T	G	T	T	T	T	T	G	T	T	T	G	T	T	T	H	T	T	T	T	T	T	G	T	G	T	H	T	T	G	T	T	T	T	T
JAX00126490	5	3536039	0	C	T	C	C	C	T	C	C	T	C	C	C	T	C	C	C	C	C	T	C	C	C	T	C	C	C	H	C	C	C	C	C	C	T	C	T	C	H	C	C	T	C	C	C	C	C
JAX00126491	5	3541747	0	C	G	C	C	C	G	C	G	G	C	G	C	G	C	C	C	C	G	G	C	C	C	G	C	C	C	H	C	C	G	C	C	C	G	C	G	C	H	C	C	G	H	C	C	G	C
JAX00572270	5	3554791	1	A	G	A	A	A	A	A	G	A	A	G	A	A	A	A	A	A	H	A	A	A	A	A	A	A	A	A	A	A	G	A	A	A	A	A	A	A	A	A	A	A	H	A	A	G	A
JAX00572271	5	3562444	0	A	C	A	A	A	C	A	A	C	A	H	H	C	A	A	A	A	H	C	A	A	A	C	A	A	A	H	A	A	A	A	A	A	C	A	C	A	H	A	A	C	A	A	A	A	A
JAX00572273	5	3566718	1	C	T	C	C	C	T	C	T	T	C	T	C	T	C	C	C	C	H	T	C	C	C	T	C	C	C	H	C	C	T	C	C	C	T	C	T	C	H	C	C	T	H	C	C	T	C
JAX00572274	5	3568900	1	G	T	G	G	G	T	G	T	T	G	T	G	T	G	G	G	G	H	T	G	G	G	T	G	G	G	H	G	G	T	G	G	G	T	G	T	G	H	G	G	T	H	G	G	T	G
JAX00572275	5	3573801	1	C	G	C	C	C	G	C	C	G	C	C	C	G	C	C	C	C	C	G	C	C	C	G	C	C	C	H	C	C	C	C	C	C	G	C	G	C	H	C	C	G	C	C	C	C	C
JAX00126492	5	3576435	1	A	G	A	A	A	G	A	G	G	A	G	A	G	A	A	A	A	H	G	A	A	A	G	A	A	A	H	A	A	G	A	A	A	G	A	G	A	H	A	A	G	H	A	A	G	A
JAX00126493	5	3579853	0	C	T	C	C	T	C	C	C	C	C	C	C	C	C	C	C	C	C	C	C	C	C	C	C	C	C	C	C	C	C	C	C	H	C	C	C	H	C	C	C	C	C	C	C	C	T
JAX00126494	5	3581857	1	G	A	G	G	G	G	G	A	G	G	A	G	G	G	G	G	G	H	G	G	G	G	G	G	G	G	G	G	G	A	G	G	G	G	G	G	G	G	G	G	G	H	G	G	A	G
JAX00572277	5	3596160	0	C	G	C	C	C	C	C	G	C	C	G	C	C	C	C	C	C	H	C	C	C	C	C	C	C	C	C	C	C	G	C	C	C	C	C	C	C	C	C	C	C	H	C	C	G	C
JAX00572281	5	3615067	0	T	G	T	T	T	G	T	G	G	T	G	T	G	T	T	T	T	H	G	T	T	T	G	T	T	T	T	T	T	G	T	T	T	G	T	G	T	H	T	T	G	H	T	T	G	T
JAX00225245	5	3630622	1	A	G	A	A	A	G	A	G	G	A	G	A	G	A	A	A	A	H	G	A	A	A	G	A	A	A	H	A	A	G	A	A	A	G	A	G	A	H	A	A	G	H	A	A	G	A
JAX00225246	5	3630793	0	A	T	A	A	A	T	A	T	T	A	T	A	T	A	A	A	A	H	T	A	A	A	T	A	A	A	H	A	A	T	A	A	A	T	A	T	A	H	A	A	T	H	A	A	T	A
JAX00572283	5	3631455	1	A	T	A	A	A	T	A	T	T	A	T	A	T	A	A	A	A	H	T	A	A	A	T	A	A	A	H	A	A	T	A	A	A	T	A	T	A	H	A	A	T	H	A	A	T	A
JAX00572285	5	3638039	1	C	T	C	C	C	T	C	T	T	C	T	C	T	C	C	C	C	H	T	C	C	C	T	C	C	C	H	C	C	T	C	C	C	T	C	T	C	H	C	C	T	H	C	C	T	C
JAX00572286	5	3650932	0	A	T	A	A	A	A	A	A	A	T	A	A	A	A	T	A	H	A	A	A	T	T	A	T	T	T	A	T	T	A	A	A	A	A	T	A	A	H	A	A	A	A	A	A	A	A
JAX00572287	5	3651472	1	A	C	A	A	A	C	A	C	C	A	C	A	C	A	A	A	A	H	C	A	A	A	C	A	A	A	H	A	A	C	A	A	A	C	A	C	A	H	A	A	C	H	A	A	C	A
JAX00126503	5	3701358	0	C	T	C	C	C	T	C	C	C	C	C	C	C	C	C	C	C	C	C	C	C	C	T	C	C	C	C	C	C	C	C	C	C	T	C	T	C	T	C	C	C	C	C	C	C	C
JAX00572288	5	3710930	1	A	T	A	A	A	T	A	T	T	T	T	A	T	A	T	A	H	H	T	A	T	T	T	T	T	T	H	T	T	T	A	A	A	T	T	T	A	T	A	A	T	H	A	A	T	A
JAX00572289	5	3713351	0	C	T	C	C	C	C	C	T	C	C	T	C	C	C	C	C	C	H	C	C	C	C	C	C	C	C	C	C	C	T	C	C	C	C	C	C	C	C	C	C	C	H	C	C	T	C
JAX00572290	5	3719240	1	A	G	A	A	A	G	A	G	G	G	G	A	G	A	G	A	H	H	G	A	G	G	G	G	G	G	H	G	G	G	A	A	A	G	G	G	A	G	A	A	G	H	A	A	G	A
JAX00572292	5	3723436	1	C	T	C	C	C	T	C	C	T	C	C	C	T	C	C	C	C	C	T	C	C	C	T	C	C	C	H	C	C	C	C	C	C	T	C	T	C	H	C	C	T	C	C	C	C	C
JAX00126504	5	3741656	1	A	C	A	A	A	C	A	A	C	A	A	A	C	A	A	A	A	A	C	A	A	A	C	A	A	A	H	A	A	A	A	A	A	C	A	C	A	H	A	A	C	A	A	A	A	A
JAX00126505	5	3741748	0	C	T	C	C	C	T	C	T	T	C	H	C	T	C	C	C	C	H	T	C	C	C	T	C	C	C	H	C	C	T	C	C	C	T	C	T	C	H	C	C	T	H	C	C	T	C
JAX00126506	5	3744115	0	G	T	G	G	G	T	G	T	T	G	T	G	T	G	G	G	G	H	T	G	G	G	T	G	G	G	H	G	G	T	G	G	G	T	G	T	G	H	G	G	T	H	G	G	T	G
JAX00572294	5	3744330	0	T	C	T	T	T	C	T	C	C	T	C	T	C	T	T	T	T	C	C	T	T	T	C	T	T	T	C	T	T	C	T	T	T	C	T	C	T	H	T	T	C	H	T	T	C	T
JAX00572295	5	3751480	1	T	C	T	T	T	C	T	C	C	C	C	T	C	T	C	T	H	H	C	T	C	C	C	C	C	C	H	C	C	C	T	T	T	C	C	C	T	C	T	T	C	H	T	T	C	T
JAX00572296	5	3751650	1	C	T	C	C	C	C	C	C	T	C	C	C	T	C	C	C	C	C	T	C	C	C	C	C	C	C	H	C	C	C	C	C	C	C	C	C	C	C	C	C	T	C	C	C	C	C
JAX00126508	5	3778852	0	T	G	T	T	T	G	T	T	T	T	T	T	T	T	T	T	T	T	T	T	T	T	G	T	T	T	T	T	T	T	T	T	T	G	T	G	T	H	T	T	T	T	T	T	T	T
JAX00126509	5	3781052	0	C	T	C	C	C	T	C	C	T	C	C	C	T	C	C	C	C	C	T	C	C	C	T	C	C	C	H	C	C	C	C	C	C	T	C	T	C	H	C	C	T	C	C	C	C	C
JAX00572298	5	3784278	0	C	T	C	C	C	T	C	C	T	C	C	C	T	C	C	C	C	C	T	C	C	C	T	C	C	C	H	C	C	C	C	C	C	T	C	T	C	H	C	C	T	C	C	C	C	C
JAX00572299	5	3798340	1	C	T	C	C	C	C	C	T	C	C	T	C	C	C	C	C	C	H	C	C	C	C	C	C	C	C	C	C	C	T	C	C	C	C	C	C	C	C	C	C	C	H	C	C	T	C
JAX00572300	5	3802590	0	C	T	C	C	C	C	C	T	C	C	T	C	C	C	C	C	C	H	C	C	C	C	C	C	C	C	C	C	C	T	C	C	C	C	C	C	C	C	C	C	C	H	C	C	T	C
JAX00126510	5	3806598	0	T	C	T	T	T	C	T	T	C	T	T	T	C	T	T	T	T	T	C	T	T	T	C	T	T	T	H	T	T	T	T	T	T	C	T	C	T	H	T	T	C	T	T	T	T	T
JAX00126511	5	3821582	0	G	A	G	G	G	G	G	G	G	A	G	G	G	G	A	G	H	G	G	G	A	A	G	A	A	A	G	A	A	G	G	G	G	G	A	G	G	H	G	G	G	G	G	G	G	G
JAX00126512	5	3821598	0	G	T	G	G	G	T	G	T	T	G	T	G	T	G	G	G	G	H	T	G	G	G	T	G	G	G	H	G	G	T	G	G	G	T	G	T	G	H	G	G	T	H	H	H	T	H
JAX00572301	5	3821647	0	C	G	C	C	C	C	C	G	C	C	G	C	C	C	C	C	C	H	C	C	C	C	C	C	C	C	C	C	C	G	C	C	C	C	C	C	C	C	C	C	C	H	C	C	G	C
JAX00572303	5	3825408	0	C	A	C	C	C	A	C	A	A	A	A	C	A	C	A	C	H	H	A	C	A	A	A	A	A	A	H	A	A	A	C	C	C	A	A	A	C	A	C	C	A	H	C	C	A	C
JAX00572305	5	3836446	1	A	G	A	A	A	G	A	A	A	A	A	A	A	A	A	A	A	A	A	A	A	A	G	A	A	A	A	A	A	A	A	A	A	G	A	G	A	H	A	A	A	A	A	A	A	A
JAX00572306	5	3837217	1	A	T	A	A	A	T	A	A	T	A	A	A	T	A	A	A	A	A	T	A	A	A	T	A	A	A	H	A	A	A	A	A	A	T	A	T	A	H	A	A	T	A	A	A	A	A
JAX00572307	5	3837510	1	C	A	C	C	C	A	C	A	A	C	A	C	A	C	C	C	C	H	A	C	C	C	A	C	C	C	H	C	C	A	C	C	C	A	C	A	C	H	C	C	A	H	C	C	A	C
JAX00126513	5	3849139	0	C	T	C	C	C	T	C	T	T	C	T	C	T	C	C	C	C	H	T	C	C	C	T	C	C	C	H	C	C	T	C	C	C	T	C	T	C	H	C	C	T	H	C	C	T	C
JAX00572309	5	3857429	1	G	A	G	G	G	A	G	A	A	G	A	G	A	G	G	G	G	H	A	G	G	G	A	G	G	G	H	G	G	A	G	G	G	A	G	A	G	H	G	G	A	H	G	G	A	G
JAX00572310	5	3857565	1	T	C	T	T	T	C	T	C	C	T	C	T	C	T	T	T	T	H	C	T	T	T	C	T	T	T	H	T	T	C	T	T	T	C	T	C	T	H	T	T	C	H	T	T	C	T
JAX00126514	5	3859493	1	A	G	A	A	A	A	A	G	A	A	G	A	A	A	A	A	A	H	A	A	A	A	A	A	A	A	A	A	A	G	A	A	A	A	A	A	A	A	A	A	A	H	A	A	G	A
JAX00126515	5	3859886	0	G	A	G	G	G	G	G	A	G	G	H	G	G	G	G	G	G	H	G	G	G	G	G	G	G	G	G	G	G	A	G	G	G	G	G	G	G	G	G	G	G	H	G	G	A	G
JAX00572312	5	3864858	1	A	T	A	A	A	T	A	T	T	A	T	A	T	A	A	A	A	H	T	A	A	A	T	A	A	A	H	A	A	T	A	A	A	T	A	T	A	H	A	A	T	H	A	A	T	A
JAX00572314	5	3890805	0	T	C	T	T	T	C	T	C	C	C	H	T	C	T	C	T	H	T	C	T	C	C	C	C	C	C	T	C	C	C	T	T	T	C	C	C	T	C	T	T	C	T	T	T	C	T
JAX00572315	5	3891343	0	G	A	G	G	G	A	G	G	A	G	G	G	A	G	G	G	G	G	A	G	G	G	A	G	G	G	H	G	G	G	G	G	G	A	G	A	G	H	G	G	A	G	G	G	G	G
JAX00572316	5	3891542	0	C	T	C	C	C	T	C	T	C	C	T	C	C	C	C	C	C	H	C	C	C	C	T	C	C	C	C	C	C	T	C	C	C	T	C	T	C	H	C	C	C	H	C	C	T	C
JAX00572317	5	3895885	0	C	G	C	C	C	G	C	G	G	G	G	C	G	C	G	C	H	H	G	C	G	G	G	G	G	G	H	G	G	G	C	C	C	G	G	G	C	G	C	C	G	H	C	C	G	C
JAX00126516	5	3898411	1	C	A	C	C	C	A	C	A	A	C	A	C	A	C	C	C	C	H	A	C	C	C	A	C	C	C	H	C	C	A	C	C	C	A	C	A	C	H	C	C	A	H	C	C	A	C
JAX00572319	5	3901237	0	T	C	T	T	T	C	T	C	C	T	C	T	C	T	T	T	T	H	C	T	T	T	C	T	T	T	H	T	T	C	T	T	T	C	T	C	T	H	T	T	C	H	T	T	C	T
JAX00225255	5	3921342	0	T	C	T	T	T	C	T	T	C	T	T	T	C	T	T	T	T	T	C	T	T	T	C	T	T	T	H	T	T	T	T	T	T	C	T	C	T	H	T	T	C	T	T	T	T	T
JAX00572326	5	3930255	1	C	G	C	C	C	C	C	G	C	C	G	C	C	C	C	C	C	H	C	C	C	C	C	C	C	C	C	C	C	G	C	C	C	C	C	C	C	C	C	C	C	H	C	C	G	C
JAX00126519	5	3936569	1	A	G	G	A	A	A	A	G	A	G	G	G	A	A	G	A	H	H	A	A	G	G	A	G	G	G	H	G	G	G	A	A	A	A	G	A	A	H	G	A	A	G	G	A	G	A
JAX00572327	5	3944121	0	T	C	T	T	C	T	T	T	T	C	T	T	T	T	C	T	H	T	T	T	C	C	T	C	C	C	T	C	C	T	T	T	H	T	C	T	H	H	T	T	T	T	T	T	T	C
JAX00126521	5	3944283	1	C	T	T	C	T	C	C	C	C	T	C	T	C	C	T	C	H	C	C	C	T	T	C	T	T	T	H	T	T	C	C	C	H	C	T	C	H	H	T	C	C	H	T	C	C	T
JAX00572328	5	3944509	0	C	T	C	C	T	C	C	C	C	T	C	C	C	C	T	C	H	C	C	C	T	T	C	T	T	T	C	T	T	C	C	C	H	C	T	C	H	H	C	C	C	C	C	C	C	T
JAX00572329	5	3944806	0	A	G	A	A	A	G	A	A	A	A	A	A	A	A	A	A	A	A	A	A	A	A	G	A	A	A	A	A	A	A	A	A	A	G	A	G	A	H	A	A	A	A	A	A	A	A
JAX00572330	5	3945011	1	G	A	G	G	G	G	G	A	G	G	A	G	G	G	G	G	G	H	G	G	G	G	G	G	G	G	G	G	G	A	G	G	G	G	G	G	G	G	G	G	G	H	G	G	A	G
JAX00572331	5	3945237	1	G	C	C	G	C	G	G	G	G	C	G	C	G	G	C	G	H	G	G	G	C	C	G	C	C	C	H	C	C	G	G	G	H	G	C	G	H	H	C	G	G	H	C	G	G	C
JAX00572332	5	3947201	1	T	C	C	T	C	C	T	C	C	C	C	C	C	T	C	T	H	H	C	T	C	C	C	C	C	C	C	C	C	C	T	T	H	C	C	C	H	C	C	T	C	C	C	T	C	C
JAX00572335	5	3956213	0	C	T	C	C	C	C	C	C	C	T	C	C	C	C	T	C	H	C	C	C	T	T	C	T	T	T	C	T	T	C	C	C	C	C	T	C	C	H	C	C	C	C	C	C	C	C
JAX00572337	5	3956310	0	A	G	G	A	A	A	A	G	A	G	G	G	A	A	G	A	H	H	H	A	G	G	A	G	G	G	H	G	G	G	A	A	A	A	G	A	A	H	G	A	A	G	G	A	G	A
JAX00572339	5	3964719	1	A	T	A	A	A	T	A	A	T	A	A	A	T	A	A	A	A	A	T	A	A	A	T	A	A	A	H	A	A	A	A	A	A	T	A	T	A	H	A	A	T	A	A	A	A	A
JAX00572340	5	3964839	0	A	G	A	A	A	G	A	A	G	A	A	A	H	A	A	A	A	A	A	A	A	A	G	A	A	A	H	A	A	A	A	A	A	G	A	G	A	H	A	A	H	A	A	A	A	A
JAX00572343	5	3985818	0	C	T	C	C	C	C	C	T	C	C	T	C	C	C	C	C	C	H	C	C	C	C	C	C	C	C	C	C	C	T	C	C	C	C	C	C	C	C	C	C	C	H	C	C	T	C
JAX00572344	5	3985910	0	C	T	C	C	C	T	C	T	T	C	T	C	T	C	C	C	C	H	T	C	C	C	T	C	C	C	H	C	C	T	C	C	C	T	C	T	C	H	C	C	T	H	C	C	T	C
JAX00572345	5	3986130	0	C	T	C	C	C	T	C	C	C	C	C	C	C	C	C	C	C	C	C	C	C	C	T	C	C	C	C	C	C	C	C	C	C	T	C	T	C	H	C	C	C	C	C	C	C	C
JAX00572347	5	3986434	0	T	G	T	T	T	G	T	G	G	G	G	T	G	T	G	T	H	H	G	T	G	G	G	G	G	G	H	G	G	G	T	T	T	G	G	G	T	G	T	T	G	H	T	T	G	T
JAX00126522	5	3986989	1	C	T	T	C	C	C	C	C	C	C	C	T	C	C	C	C	C	C	C	C	C	C	C	C	C	C	H	C	C	C	C	C	C	C	C	C	C	C	T	C	C	H	T	C	C	C
JAX00572348	5	3994930	1	A	G	A	A	A	A	A	A	A	G	A	A	A	A	G	A	H	A	A	A	G	G	A	G	G	G	A	G	G	A	A	A	A	A	G	A	A	H	A	A	A	A	A	A	A	A
JAX00126523	5	3995142	1	T	C	C	T	T	C	T	C	C	C	C	C	C	T	C	T	H	H	C	T	C	C	C	C	C	C	C	C	C	C	T	T	T	C	C	C	T	C	C	T	C	C	C	T	C	T
JAX00126524	5	3995208	0	T	A	A	T	T	T	T	T	T	T	T	A	T	T	T	T	T	T	T	T	T	T	T	T	T	T	H	T	T	T	T	T	T	T	T	T	T	T	A	T	T	H	A	T	T	T
JAX00572349	5	3996436	1	C	T	C	C	T	C	C	C	C	C	C	C	C	C	C	C	C	C	C	C	C	C	C	C	C	C	C	C	C	C	C	C	H	C	C	C	H	C	C	C	C	C	C	C	C	T
JAX00572350	5	3996519	1	G	A	A	G	G	G	G	G	G	A	G	A	G	G	A	G	H	G	G	G	A	A	G	A	A	A	H	A	A	G	G	G	G	G	A	G	G	H	A	G	G	H	A	G	G	G
JAX00572351	5	3997034	0	G	A	G	G	G	G	G	G	A	G	G	G	A	G	G	G	G	G	A	G	G	G	G	G	G	G	H	G	G	G	G	G	G	G	G	G	G	G	G	G	A	G	G	G	G	G
JAX00572353	5	3999112	0	C	T	C	C	C	C	C	C	T	C	H	H	T	C	H	C	C	C	T	C	C	H	C	C	C	C	T	C	C	C	C	C	C	C	C	C	C	C	C	C	T	C	C	C	C	C
JAX00572354	5	4009928	0	A	G	G	A	A	G	A	G	G	A	G	G	G	A	A	A	A	A	G	A	A	A	G	A	A	A	G	A	A	G	A	A	A	G	A	G	A	H	G	A	G	G	G	A	G	A
JAX00126525	5	4011329	1	A	G	G	A	A	A	A	A	A	A	A	G	A	A	A	A	A	A	A	A	A	A	A	A	A	A	H	A	A	A	A	A	A	A	A	A	A	A	G	A	A	H	G	A	A	A
JAX00572357	5	4011571	0	A	C	A	A	A	A	A	C	A	A	H	A	A	A	A	A	A	H	A	A	A	A	A	A	A	A	A	A	A	C	A	A	A	A	A	A	A	A	A	A	A	H	A	A	C	A
JAX00126526	5	4017629	1	C	G	G	C	C	G	C	G	G	C	G	G	G	C	C	C	C	H	G	C	C	C	G	C	C	C	G	C	C	G	C	C	C	G	C	G	C	H	G	C	G	G	G	C	G	C
JAX00572358	5	4018442	0	A	G	A	A	A	G	A	G	G	A	G	H	G	A	A	A	A	G	G	A	A	A	G	A	A	A	H	A	A	G	A	A	A	G	A	G	A	H	A	A	G	H	A	A	G	A
JAX00572359	5	4018570	0	A	G	A	A	A	G	A	A	G	A	H	H	G	A	A	A	A	A	G	A	A	A	G	A	A	A	A	A	A	A	A	A	A	G	A	G	A	H	A	A	G	A	A	A	A	A
JAX00126527	5	4019812	1	C	A	A	C	A	A	C	A	A	A	A	A	A	C	A	C	H	H	A	C	A	A	A	A	A	A	A	A	A	A	C	C	H	A	A	A	H	A	A	C	A	A	A	C	A	A
JAX00572362	5	4031028	1	A	G	G	A	G	G	A	G	G	G	G	G	G	A	G	A	H	H	G	A	G	G	G	G	G	G	G	G	G	G	A	A	H	G	G	G	H	G	G	A	G	G	G	A	G	G
JAX00572365	5	4037198	0	A	G	G	A	G	G	A	G	G	G	G	G	G	A	G	A	H	H	G	A	G	G	G	G	G	G	G	G	G	G	A	A	H	G	G	G	H	G	G	A	G	G	G	A	G	G
JAX00572366	5	4037460	0	T	C	T	T	T	C	T	T	T	T	T	T	T	T	T	T	T	T	T	T	T	T	C	T	T	T	T	T	T	T	T	T	T	C	T	C	T	H	T	T	T	T	T	T	T	T
JAX00572367	5	4037573	0	A	G	A	A	A	G	A	G	G	G	G	A	G	A	G	A	H	H	G	A	G	G	G	G	G	G	H	G	G	G	A	A	A	G	G	G	A	G	A	A	G	H	A	A	G	A
JAX00572369	5	4040214	0	G	A	G	G	G	G	G	A	G	A	A	G	G	G	A	G	A	A	G	G	A	A	G	A	A	A	G	A	A	A	G	G	G	G	A	G	G	H	G	G	G	H	G	G	A	G
JAX00572373	5	4045315	0	T	C	C	T	T	T	T	T	T	T	T	C	T	T	T	T	T	T	T	T	T	T	H	T	T	T	C	T	T	T	T	T	T	T	T	T	T	T	C	T	T	H	C	T	T	T
JAX00126529	5	4055616	0	G	A	A	G	A	G	G	G	G	G	G	A	G	G	G	G	G	G	G	G	G	G	G	G	G	G	H	G	G	G	G	G	H	G	G	G	H	G	A	G	G	H	A	G	G	A
JAX00572377	5	4055916	0	C	T	C	C	C	C	C	C	C	T	C	C	C	C	T	C	H	C	C	C	T	T	C	T	T	T	C	T	T	C	C	C	C	C	T	C	C	H	C	C	C	C	C	C	C	C
JAX00572378	5	4061824	0	A	C	A	A	A	A	A	A	C	A	A	A	C	A	A	A	A	A	C	A	A	A	A	A	A	A	H	A	A	A	A	A	A	A	A	A	A	A	A	A	C	A	A	A	A	A
JAX00572379	5	4065486	1	C	T	C	C	C	T	C	C	C	C	C	C	C	C	C	C	C	C	C	C	C	C	T	C	C	C	C	C	C	C	C	C	C	T	C	T	C	H	C	C	C	C	C	C	C	C
JAX00572380	5	4073872	0	A	G	A	A	A	G	A	A	G	A	A	A	G	A	A	A	A	A	G	A	A	A	G	A	A	A	H	A	A	A	A	A	A	G	A	G	A	H	A	A	G	A	A	A	A	A
JAX00572382	5	4075165	0	T	C	C	T	C	C	T	C	C	C	C	C	C	T	C	T	H	C	C	T	C	C	C	C	C	C	C	C	C	C	T	T	H	C	C	C	H	C	C	T	C	C	C	T	C	C
JAX00572383	5	4076618	0	A	T	A	A	A	T	A	T	T	A	T	A	T	A	A	A	A	H	T	A	A	A	T	A	A	A	H	A	A	T	A	A	A	T	A	T	A	H	A	A	T	H	A	A	T	A
JAX00572384	5	4076967	0	A	G	A	A	A	G	A	G	G	A	G	H	G	A	A	A	A	H	G	A	A	A	G	A	A	A	H	A	A	G	A	A	A	G	A	G	A	H	A	A	G	H	A	A	G	A
JAX00126530	5	4077112	1	T	G	G	T	G	T	T	T	T	T	T	G	T	T	T	T	T	T	T	T	T	T	T	T	T	T	H	T	T	T	T	T	H	T	T	T	H	T	G	T	T	H	G	T	T	G
JAX00572386	5	4085786	0	G	A	G	G	G	A	G	A	A	G	A	G	A	G	G	G	G	H	A	G	G	G	A	G	G	G	H	G	G	A	G	G	G	A	G	A	G	H	G	G	A	H	G	G	A	G
JAX00126532	5	4095982	0	C	T	T	C	C	C	C	C	C	T	C	T	C	C	T	C	H	C	C	C	T	T	C	T	T	T	H	T	T	C	C	C	C	C	T	C	C	H	T	C	C	T	T	C	C	C
JAX00572388	5	4107241	1	G	A	G	G	G	A	G	G	A	G	G	G	A	G	G	G	G	G	A	G	G	G	A	G	G	G	H	G	G	G	G	G	G	A	G	A	G	H	G	G	A	G	G	G	G	G
JAX00572389	5	4107484	0	C	T	C	C	C	T	C	C	T	C	C	C	T	C	C	C	C	C	T	C	C	C	H	C	C	C	H	H	C	C	C	C	C	T	C	T	C	H	C	C	T	C	C	C	C	C
JAX00126533	5	4113247	0	T	A	A	T	T	A	T	A	A	A	A	A	A	T	A	T	H	H	A	T	A	A	A	A	A	A	A	A	A	A	T	T	T	A	A	A	T	A	A	T	A	A	A	T	A	T
JAX00126534	5	4120667	1	G	A	G	G	A	G	G	G	G	G	G	G	G	G	G	G	G	G	G	G	G	G	G	G	G	G	G	G	G	G	G	G	H	G	G	G	H	G	G	G	G	G	G	G	G	A
JAX00126535	5	4133025	0	T	G	G	T	T	T	T	T	T	G	T	G	T	T	G	T	H	T	T	T	G	G	T	G	G	G	H	G	G	T	T	T	T	T	G	T	T	H	G	T	T	G	G	T	T	T
JAX00572394	5	4147369	1	T	C	T	T	T	T	T	C	T	T	C	T	T	T	T	T	T	H	T	T	T	T	T	T	T	T	T	T	T	C	T	T	T	T	T	T	T	T	T	T	T	T	T	T	C	T
JAX00572398	5	4163283	1	C	A	C	C	C	A	C	C	C	C	C	C	C	C	C	C	C	C	C	C	C	C	A	C	C	C	C	C	C	C	C	C	C	A	C	A	C	H	C	C	C	C	C	C	C	C
JAX00572399	5	4167455	0	G	T	G	G	G	T	G	T	T	G	T	G	T	G	G	G	G	H	T	G	G	G	T	G	G	G	H	G	G	T	G	G	G	T	G	T	G	H	G	G	T	H	G	G	T	G
JAX00126539	5	4197348	1	A	G	G	A	A	G	A	G	G	A	G	G	G	A	A	A	A	H	G	A	A	A	G	A	A	A	G	A	A	G	A	A	A	G	A	G	A	H	G	A	G	G	G	A	G	A
JAX00572405	5	4197504	1	G	T	G	G	G	T	G	G	T	G	G	G	T	G	G	G	G	G	T	G	G	G	T	G	G	G	H	G	G	G	G	G	G	T	G	T	G	H	G	G	T	G	G	G	G	G
JAX00572406	5	4199745	0	A	G	A	A	A	G	A	A	G	A	H	A	G	A	A	A	A	A	G	A	A	A	G	A	A	A	H	A	A	A	A	A	A	G	A	G	A	H	A	A	G	A	A	A	A	A
JAX00572407	5	4200016	0	C	T	C	C	C	C	C	C	C	T	C	C	C	C	T	C	H	C	C	C	T	T	C	T	T	T	C	T	T	C	C	C	C	C	T	C	C	H	C	C	C	C	C	C	C	C
JAX00572408	5	4200090	0	C	T	T	C	C	C	C	C	C	C	C	H	C	C	C	C	C	C	C	C	C	C	C	C	C	C	H	C	C	C	C	C	C	C	C	C	C	C	T	C	C	H	T	C	C	C
JAX00126540	5	4206593	0	C	A	A	C	C	A	C	A	A	A	A	A	A	C	A	C	H	C	A	C	A	A	A	A	A	A	A	A	A	A	C	C	C	A	A	A	C	A	A	C	A	A	A	C	A	C
JAX00126541	5	4206815	0	T	C	C	T	T	C	T	C	C	C	C	C	C	T	C	T	H	T	C	T	C	C	C	C	C	C	C	C	C	C	T	T	T	C	C	C	T	C	C	T	C	C	C	T	C	T
JAX00572412	5	4225598	1	T	C	T	T	T	T	T	C	T	T	C	T	T	T	T	T	T	T	T	T	T	T	T	T	T	T	T	T	T	C	T	T	T	T	T	T	T	T	T	T	T	H	T	T	C	T
JAX00572413	5	4231179	1	G	C	G	G	G	C	G	G	C	G	G	G	C	G	G	G	G	G	C	G	G	G	C	G	G	G	H	G	G	G	G	G	G	C	G	C	G	H	G	G	C	G	G	G	G	G
JAX00572415	5	4239563	1	C	T	C	C	C	C	C	T	C	C	T	C	C	C	C	C	C	C	C	C	C	C	C	C	C	C	C	C	C	T	C	C	C	C	C	C	C	C	C	C	C	H	C	C	T	C
JAX00126543	5	4243248	1	T	C	C	T	T	C	T	C	C	C	C	C	C	T	C	T	H	T	C	T	C	C	C	C	C	C	C	C	C	C	T	T	T	C	C	C	T	C	C	T	C	C	C	T	C	T
JAX00572416	5	4250688	0	A	C	C	A	A	C	A	C	C	C	C	C	C	A	C	A	H	H	C	A	C	C	C	C	C	C	C	C	C	C	A	A	A	C	C	C	A	C	C	A	C	C	C	A	C	A
JAX00572419	5	4251943	1	A	G	G	A	A	G	A	A	G	G	A	G	G	A	G	A	H	A	G	A	G	G	G	G	G	G	G	G	G	A	A	A	A	G	G	G	A	G	G	A	G	H	G	A	A	A
JAX00572420	5	4252175	0	G	A	A	G	G	G	G	A	A	A	A	A	A	G	A	G	H	H	A	G	A	A	G	A	A	A	A	A	A	A	G	G	G	G	A	G	G	H	A	G	A	A	A	G	A	G
JAX00572421	5	4252256	1	G	A	A	G	G	G	G	A	A	A	A	A	A	G	A	G	H	H	A	G	A	A	G	A	A	A	A	A	A	A	G	G	G	G	A	G	G	H	A	G	A	A	A	G	A	G
JAX00572424	5	4260362	0	C	A	A	C	C	A	C	A	A	A	A	A	A	C	A	C	H	C	A	C	A	A	A	A	A	A	A	A	A	A	C	C	C	A	A	A	C	A	A	C	A	A	A	C	A	C
JAX00572425	5	4260445	0	G	A	A	G	G	G	G	G	G	A	G	A	G	G	A	G	H	G	G	G	A	A	G	A	A	A	H	A	A	G	G	G	G	G	A	G	G	H	A	G	G	H	A	G	G	G
JAX00572427	5	4263853	1	C	G	C	C	C	G	C	G	G	C	G	C	G	C	C	C	C	H	G	C	C	C	G	C	C	C	H	C	C	G	C	C	C	G	C	G	C	H	C	C	G	H	C	C	G	C
JAX00572428	5	4268702	0	T	C	T	T	T	C	T	C	C	T	C	T	C	T	T	T	T	H	C	T	T	T	C	T	T	T	T	T	T	C	T	T	T	C	T	C	T	H	T	T	C	H	T	T	C	T
JAX00572429	5	4269631	1	G	T	G	G	G	T	G	G	G	G	G	G	G	G	G	G	G	G	G	G	G	G	T	G	G	G	G	G	G	G	G	G	G	T	G	T	G	H	G	G	G	G	G	G	G	G
JAX00572430	5	4270266	1	G	A	G	G	G	G	G	G	A	G	G	G	A	G	G	G	G	G	A	G	G	G	G	G	G	G	H	G	G	G	G	G	G	G	G	G	G	G	G	G	A	G	G	G	G	G
JAX00572431	5	4271035	1	G	A	G	G	G	G	G	A	G	G	A	G	G	G	G	G	G	H	G	G	G	G	G	G	G	G	G	G	G	A	G	G	G	G	G	G	G	G	G	G	G	H	G	G	A	G
JAX00572432	5	4271148	0	T	C	C	T	T	C	T	C	C	C	C	C	C	T	C	T	H	H	C	T	C	C	C	C	C	C	C	C	C	C	T	T	T	C	C	C	T	C	C	T	C	C	C	T	C	T
JAX00126545	5	4277707	0	A	T	T	A	A	T	A	T	T	T	T	T	T	A	T	A	H	H	T	A	T	T	T	T	T	T	T	T	T	T	A	A	A	T	T	T	A	T	T	A	T	T	T	A	T	A
JAX00572434	5	4279128	1	T	C	C	T	T	C	T	C	T	C	C	C	T	T	C	T	H	H	T	T	C	C	C	C	C	C	H	C	C	C	T	T	T	C	C	C	T	C	C	T	T	C	C	T	C	T
JAX00572435	5	4279415	1	G	C	C	G	G	G	G	G	G	C	G	C	G	G	C	G	H	G	G	G	C	C	G	C	C	C	H	C	C	G	G	G	G	G	C	G	G	H	C	G	G	H	C	G	G	G
JAX00572437	5	4279516	0	G	A	G	G	G	G	G	A	G	G	A	G	G	G	G	G	G	H	G	G	G	G	G	G	G	G	G	G	G	A	G	G	G	G	G	G	G	G	G	G	G	H	G	G	A	G
JAX00572440	5	4284233	0	T	C	T	T	T	C	T	C	T	T	C	T	T	T	T	T	T	H	T	T	T	T	C	T	T	T	T	H	T	C	T	T	T	C	T	C	T	H	T	T	T	H	T	T	C	T
JAX00126546	5	4287124	1	G	A	A	G	G	G	G	G	G	A	G	A	G	G	A	G	H	G	G	G	A	A	G	A	A	A	H	A	A	G	G	G	G	G	A	G	G	H	A	G	G	H	A	G	G	G
JAX00572442	5	4313887	0	C	T	C	C	C	T	C	C	C	C	C	C	C	C	C	C	C	C	C	C	C	C	T	C	C	C	C	C	C	C	C	C	C	T	C	T	C	H	C	C	C	C	C	C	C	C
JAX00572443	5	4318482	1	T	A	T	T	A	T	T	T	T	A	T	T	T	T	A	T	H	T	T	T	A	A	T	A	A	A	T	A	A	T	T	T	H	T	A	T	H	H	T	T	T	T	T	T	T	A
JAX00572444	5	4322874	0	C	T	C	C	T	T	C	C	T	T	C	C	T	C	T	C	H	C	T	C	T	T	T	T	T	T	H	T	T	C	C	C	H	T	T	T	H	T	C	C	T	C	C	C	C	T
JAX00572445	5	4322990	0	T	A	T	T	T	T	T	A	T	T	A	T	T	T	T	T	T	H	T	T	T	T	T	T	T	T	T	T	T	A	T	T	T	T	T	T	T	T	T	T	T	H	T	T	A	T
JAX00572449	5	4328364	0	T	C	T	T	C	T	T	T	T	C	T	T	T	T	C	T	H	T	T	T	C	C	T	C	C	C	T	C	C	T	T	T	H	T	C	T	H	H	T	T	T	T	T	T	T	C
JAX00572450	5	4329464	0	C	T	C	C	C	T	C	C	T	C	C	C	T	C	C	C	C	C	T	C	C	C	T	C	C	C	H	C	C	C	C	C	C	T	C	T	C	H	C	C	T	C	C	C	C	C
JAX00572451	5	4329798	1	G	A	G	G	G	G	G	G	A	G	G	G	A	G	G	G	G	G	A	G	G	G	G	G	G	G	H	G	G	G	G	G	G	G	G	G	G	G	G	G	A	G	G	G	G	G
JAX00126549	5	4330101	1	A	C	A	A	C	A	A	A	A	C	A	A	A	A	C	A	H	A	A	A	C	C	A	C	C	C	A	C	C	A	A	A	H	A	C	A	H	H	A	A	A	A	A	A	A	C
JAX00225264	5	4345090	1	G	T	G	G	T	T	G	T	T	T	T	G	T	G	T	G	H	H	T	G	T	T	T	T	T	T	H	T	T	T	G	G	H	T	T	T	H	T	G	G	T	H	G	G	T	T
JAX00572455	5	4360210	1	A	G	G	A	G	G	A	G	G	G	G	G	G	A	G	A	H	H	G	A	G	G	G	G	G	G	G	G	G	G	A	A	H	G	G	G	H	G	G	A	G	G	G	A	G	G
JAX00572456	5	4361289	0	C	T	C	C	C	C	C	T	C	C	H	C	C	C	C	C	C	C	C	C	C	C	C	C	C	C	C	C	C	H	C	C	C	C	C	C	C	C	C	C	C	H	C	C	T	C
JAX00126552	5	4370105	0	C	T	T	C	C	C	C	C	C	C	C	T	C	C	C	C	C	C	C	C	C	C	C	C	C	C	H	C	C	C	C	C	C	C	C	C	C	C	T	C	C	H	T	C	C	C
JAX00126553	5	4370139	0	A	G	G	A	G	A	A	A	A	G	A	G	A	A	G	A	H	A	A	A	G	G	A	G	G	G	H	G	G	A	A	A	H	A	G	A	H	H	G	A	A	H	G	A	A	G
JAX00572463	5	4386004	0	G	A	G	G	G	A	G	A	A	G	A	G	A	G	G	G	G	H	A	G	G	G	A	G	G	G	H	G	G	A	G	G	G	A	G	A	G	H	G	G	A	H	G	G	A	G
JAX00126554	5	4399228	1	C	T	C	C	T	T	C	C	T	T	C	C	T	C	T	C	H	C	T	C	T	T	T	T	T	T	H	T	T	C	C	C	H	T	T	T	H	T	C	C	T	C	C	C	C	T
JAX00572467	5	4430665	0	T	G	T	T	T	G	T	G	G	T	G	T	G	T	T	T	T	H	G	T	T	T	G	T	T	T	H	T	T	G	T	T	T	G	T	G	T	H	T	T	G	H	T	T	G	T
JAX00126556	5	4432022	0	C	A	C	C	A	C	C	C	C	A	C	C	C	C	A	H	H	C	C	C	A	A	C	A	A	A	C	A	A	C	C	C	H	C	A	C	H	H	C	C	C	C	C	C	C	A
JAX00126558	5	4447598	0	T	C	T	T	C	T	T	T	T	C	T	T	T	T	C	T	H	T	T	T	C	C	T	C	C	C	T	C	C	T	T	T	H	T	C	T	H	H	T	T	T	T	T	T	T	C
JAX00126561	5	4482408	0	T	G	G	T	G	G	T	G	G	T	G	G	G	T	T	T	T	H	G	T	T	T	G	T	T	T	G	T	T	G	T	T	H	G	T	G	H	H	G	T	G	G	G	T	G	G
JAX00572469	5	4484312	1	C	G	C	C	C	G	C	C	G	C	C	C	G	C	C	C	C	C	G	C	C	C	G	C	C	C	H	C	C	C	C	C	C	G	C	G	C	H	C	C	G	C	C	C	C	C
JAX00126562	5	4484358	1	C	G	C	C	G	G	C	G	G	C	G	C	G	C	C	C	C	H	G	C	C	C	G	C	C	C	H	C	C	G	C	C	H	G	C	G	H	H	C	C	G	H	C	C	G	G
JAX00572471	5	4484993	1	G	A	G	G	G	G	G	G	A	G	G	G	A	G	G	G	G	G	A	G	G	G	G	G	G	G	H	G	G	G	G	G	G	G	G	G	G	G	G	G	A	G	G	G	G	G
JAX00572472	5	4485061	1	A	G	A	A	A	G	A	G	G	A	G	A	G	A	A	A	A	H	G	A	A	A	G	A	A	A	H	A	A	G	A	A	A	G	A	G	A	H	A	A	G	H	A	A	G	A
JAX00572474	5	4485373	1	T	C	T	T	T	C	T	C	C	T	C	T	C	T	T	T	T	H	C	T	T	T	C	T	T	T	H	T	T	C	T	T	T	C	T	C	T	H	T	T	C	H	T	T	C	T
JAX00572476	5	4488475	1	A	G	A	A	A	A	A	G	A	A	G	A	A	A	A	A	A	H	A	A	A	A	A	A	A	A	A	A	A	G	A	A	A	A	A	A	A	A	A	A	A	H	A	A	G	A
JAX00572477	5	4488994	0	A	G	A	A	A	G	A	G	G	A	G	A	G	A	A	A	A	H	G	A	A	A	G	A	A	A	H	A	A	G	A	A	A	G	A	G	A	H	A	A	G	H	A	A	G	A
JAX00572479	5	4489919	1	G	A	G	G	G	A	G	G	A	G	G	G	A	G	G	G	G	G	A	G	G	G	A	G	G	G	H	G	G	G	G	G	G	A	G	A	G	H	G	G	A	G	G	G	G	G
JAX00572480	5	4492833	1	G	A	G	G	G	A	G	G	A	G	G	G	A	G	G	G	G	G	A	G	G	G	A	G	G	G	H	G	G	G	G	G	G	A	G	A	G	H	G	G	A	G	G	G	G	G
JAX00126563	5	4494913	1	T	A	A	T	T	T	T	T	T	T	T	A	T	T	T	T	T	T	T	T	T	T	T	T	T	T	H	T	T	T	T	T	T	T	T	T	T	T	A	T	T	H	A	T	T	T
JAX00572481	5	4495973	1	G	A	G	G	G	A	G	A	G	G	A	G	G	G	G	G	G	H	G	G	G	G	A	G	G	G	G	G	G	A	G	G	G	A	G	A	G	H	G	G	G	H	G	G	A	G
JAX00572482	5	4496009	0	C	T	C	C	C	T	C	T	C	C	T	C	C	C	C	C	C	H	C	C	C	C	T	C	C	C	C	C	C	T	C	C	C	T	C	T	C	H	C	C	C	H	C	C	T	C
JAX00572483	5	4496165	1	G	A	G	G	G	A	G	A	G	G	A	G	G	G	G	G	G	H	G	G	G	G	A	G	G	G	G	G	G	A	G	G	G	A	G	A	G	H	G	G	G	H	G	G	A	G
JAX00572485	5	4496556	0	G	A	G	G	G	A	G	A	G	G	A	G	G	G	G	G	G	H	G	G	G	G	A	G	G	G	G	G	G	A	G	G	G	A	G	A	G	H	G	G	G	H	G	G	A	G
JAX00572486	5	4496607	1	C	T	C	C	C	C	C	C	C	T	C	C	C	C	T	C	H	C	C	C	T	T	C	T	T	T	C	T	T	C	C	C	C	C	T	C	C	H	C	C	C	C	C	C	C	C
JAX00572488	5	4515385	1	C	T	C	C	C	T	C	T	C	C	T	C	C	C	C	C	C	H	C	C	C	C	T	C	C	C	C	C	C	T	C	C	C	T	C	T	C	H	C	C	C	H	C	C	T	C
JAX00572491	5	4538736	1	T	C	T	T	T	C	T	C	T	T	C	T	T	T	T	T	T	H	T	T	T	T	C	T	T	T	T	T	T	C	T	T	T	C	T	C	T	H	T	T	T	H	T	T	C	T
JAX00126566	5	4541844	1	T	C	T	T	C	C	T	C	C	C	C	T	C	T	C	T	H	H	C	T	C	C	C	C	C	C	H	C	C	C	T	T	H	C	C	C	H	C	T	T	C	H	T	T	C	C
JAX00225268	5	4548128	1	A	G	A	A	A	G	A	G	A	A	G	A	A	A	A	A	A	H	A	A	A	A	G	A	A	A	A	A	A	G	A	A	A	G	A	G	A	H	A	A	A	H	A	A	G	A
JAX00126567	5	4580844	1	C	T	C	C	C	T	C	C	C	C	C	C	C	C	C	C	C	C	C	C	C	C	T	C	C	C	C	C	C	C	C	C	C	T	C	T	C	H	C	C	C	C	C	C	C	C
JAX00126568	5	4585729	1	C	T	C	C	C	T	C	C	C	C	C	C	C	C	C	C	C	C	C	C	C	C	T	C	C	C	C	C	C	C	C	C	C	T	C	T	C	H	C	C	C	C	C	C	C	C
JAX00572493	5	4586464	0	T	C	T	T	T	C	T	T	T	T	T	T	T	T	T	T	T	T	T	T	T	T	C	T	T	T	T	T	T	H	T	T	T	C	T	C	T	H	T	T	T	T	T	T	T	T
JAX00572494	5	4588706	1	G	A	G	G	G	A	G	G	G	G	G	G	G	G	G	G	G	G	G	G	G	G	A	G	G	G	G	G	G	G	G	G	G	A	G	A	G	H	G	G	G	G	G	G	G	G
JAX00572495	5	4588779	0	T	C	T	T	T	C	T	C	T	T	C	T	T	T	T	T	T	H	T	T	T	T	C	T	T	T	T	T	T	C	T	T	T	C	T	C	T	H	T	T	T	H	T	T	C	T
JAX00572496	5	4590831	1	T	C	T	T	T	C	T	C	T	T	C	T	T	T	T	T	T	H	T	T	T	T	C	T	T	T	T	T	T	C	T	T	T	C	T	C	T	H	T	T	T	H	T	T	C	T
JAX00572498	5	4596588	1	G	T	G	G	G	G	G	T	G	G	T	G	G	G	G	G	G	H	G	G	G	G	G	G	G	G	G	G	G	T	G	G	G	G	G	G	G	G	G	G	G	H	G	G	T	G
JAX00572500	5	4600556	1	G	A	G	G	G	G	G	A	G	G	A	G	G	G	G	G	G	H	G	G	G	G	G	G	G	G	G	G	G	A	G	G	G	G	G	G	G	G	G	G	G	H	G	G	A	G
JAX00126570	5	4617165	0	A	G	A	A	A	G	A	G	A	G	G	A	A	A	G	A	H	H	A	A	G	G	H	G	G	G	A	G	G	G	A	A	A	H	G	G	A	G	A	A	A	H	A	A	G	A
JAX00572502	5	4627998	0	T	C	T	T	T	C	T	T	T	T	T	T	T	T	T	T	T	T	T	T	T	T	C	T	T	T	T	T	T	T	T	T	T	C	T	C	T	C	T	T	T	T	T	T	T	T
JAX00572504	5	4630287	1	A	G	A	A	A	A	A	G	A	G	G	A	A	A	G	A	H	H	A	A	G	G	A	G	G	G	A	G	G	G	A	A	A	A	G	A	A	H	A	A	A	H	A	A	G	A
JAX00572506	5	4630762	0	G	A	G	G	G	G	G	A	G	G	A	G	G	G	G	G	G	H	G	G	G	G	G	G	G	G	G	G	G	A	G	G	G	G	G	G	G	G	G	G	G	H	G	G	A	G
JAX00572507	5	4632045	0	T	C	T	T	T	C	T	C	C	C	C	T	C	T	C	T	H	H	C	T	C	C	C	C	C	C	H	C	C	C	T	T	T	C	C	C	T	C	T	T	C	H	T	T	C	T
JAX00572508	5	4632793	1	T	C	T	T	T	C	T	C	C	C	C	T	C	T	C	T	H	H	C	T	C	C	C	C	C	C	H	C	C	C	T	T	T	C	C	C	T	C	T	T	C	H	T	T	C	T
JAX00572509	5	4635848	1	G	T	G	G	G	G	G	G	G	T	G	G	G	G	T	G	H	G	G	G	T	T	G	T	T	T	G	T	T	G	G	G	G	G	T	G	G	H	G	G	G	G	G	G	G	G
JAX00572510	5	4646730	0	C	T	C	C	C	T	C	T	T	C	T	C	T	C	C	C	C	H	T	C	C	C	T	C	C	C	H	C	C	T	C	C	C	T	C	T	C	H	C	C	T	H	C	C	T	C
JAX00572511	5	4646920	1	T	G	T	T	T	G	T	T	G	T	T	T	G	T	T	T	T	T	G	T	T	T	G	T	T	T	H	T	T	T	T	T	T	G	T	G	T	H	T	T	G	T	T	T	T	T
JAX00572512	5	4646989	0	G	A	G	G	G	A	G	A	A	G	A	G	A	G	G	G	G	H	A	G	G	G	A	G	G	G	H	G	G	A	G	G	G	A	G	A	G	H	G	G	A	H	G	G	A	G
JAX00126573	5	4652286	0	G	A	G	G	A	A	G	G	A	G	G	G	A	G	G	G	G	G	H	G	G	G	A	G	G	G	H	G	G	G	G	G	H	A	G	A	H	G	G	G	A	G	G	G	G	A
JAX00572516	5	4656330	0	A	G	A	A	A	G	A	G	G	A	G	A	G	A	A	A	A	H	G	A	A	A	G	A	A	A	H	A	A	G	A	A	A	G	A	G	A	H	A	A	G	H	A	A	G	A
JAX00126574	5	4656540	1	G	T	T	G	G	G	G	G	G	G	G	T	G	G	G	G	G	G	G	G	G	G	G	G	G	G	H	G	G	G	G	G	G	G	G	G	G	G	T	G	G	H	T	G	G	G
JAX00572517	5	4657868	1	T	G	T	T	T	T	T	T	G	T	T	T	G	T	T	T	T	T	G	T	T	T	T	T	T	T	H	T	T	T	T	T	T	T	T	T	T	T	T	T	G	T	T	T	T	T
JAX00225269	5	4674051	1	G	A	G	G	G	A	G	A	A	G	A	G	A	G	G	G	G	H	A	G	G	G	A	G	G	G	H	G	G	A	G	G	G	A	G	A	G	H	G	G	A	H	G	G	A	G
JAX00225270	5	4674131	0	A	G	A	A	A	G	A	A	A	A	A	A	A	A	A	A	A	A	A	A	A	A	G	A	A	A	A	A	A	A	A	A	A	G	A	G	A	H	A	A	A	A	A	A	A	A
JAX00572520	5	4674471	1	G	C	G	G	G	C	G	G	G	G	G	G	G	G	G	G	G	G	G	G	G	G	C	G	G	G	G	G	G	G	G	G	G	C	G	C	G	H	G	G	G	G	G	G	G	G
JAX00126575	5	4678740	1	T	C	T	T	C	T	T	T	T	T	T	T	T	T	T	T	T	T	T	T	T	T	T	T	T	T	T	T	T	T	T	T	H	T	T	T	H	T	T	T	T	T	T	T	T	C
JAX00572522	5	4679801	0	T	C	T	T	T	T	T	T	C	T	T	T	C	T	T	T	T	T	C	T	T	T	T	T	T	T	H	T	T	T	T	T	T	T	T	T	T	T	T	T	C	T	T	T	T	T
JAX00572523	5	4680180	1	T	C	T	T	T	C	T	C	T	T	C	T	T	T	T	T	T	H	T	T	T	T	C	T	T	T	T	T	T	C	T	T	T	C	T	C	T	H	T	T	T	H	T	T	C	T
JAX00126577	5	4693674	0	A	G	A	A	G	A	A	A	A	A	A	A	A	A	A	A	A	A	A	A	A	A	A	A	A	A	A	A	A	A	A	A	H	A	A	A	H	A	A	A	A	A	A	A	A	G
JAX00126578	5	4693741	0	A	G	A	A	G	G	A	G	G	A	G	A	G	A	A	A	A	H	G	A	A	A	G	A	A	A	H	A	A	G	A	A	H	G	A	G	H	H	A	A	G	H	A	A	G	G
JAX00572527	5	4693972	1	G	A	G	G	G	A	G	A	G	G	A	G	G	G	G	G	G	H	G	G	G	G	A	G	G	G	G	G	G	A	G	G	G	A	G	A	G	H	G	G	G	H	G	G	A	G
JAX00225271	5	4697182	0	C	T	C	C	C	T	C	C	C	C	C	C	C	C	C	C	C	C	C	C	C	C	T	C	C	C	C	C	C	C	C	C	C	T	C	T	C	H	C	C	C	C	C	C	C	C
JAX00572528	5	4709284	1	C	G	C	C	C	G	C	C	G	C	C	C	G	C	C	C	C	C	G	C	C	C	G	C	C	C	H	C	C	C	C	C	C	G	C	G	C	H	C	C	G	C	C	C	C	C
JAX00572529	5	4709376	1	C	T	C	C	C	C	C	C	C	T	C	C	C	C	T	C	H	C	C	C	T	T	C	T	T	T	C	T	T	C	C	C	C	C	T	C	C	H	C	C	C	C	C	C	C	C
JAX00572530	5	4716453	1	G	C	G	G	C	G	G	G	G	G	G	G	G	G	G	G	G	G	G	G	G	G	G	G	G	G	G	G	G	G	G	G	H	G	G	G	H	G	G	G	G	G	G	G	G	C
JAX00572535	5	4729455	1	A	G	G	A	G	G	A	G	G	G	G	G	G	A	G	A	H	H	G	A	G	G	G	G	G	G	G	G	G	G	A	A	H	G	G	G	H	G	G	A	G	G	G	A	G	G
JAX00572536	5	4737260	1	A	G	A	A	A	G	A	A	G	A	A	A	G	A	A	A	A	A	G	A	A	A	G	A	A	A	H	A	A	A	A	A	A	G	A	G	A	H	A	A	G	A	A	A	A	A
JAX00572537	5	4737574	1	G	A	G	G	G	A	G	G	A	G	G	G	A	G	G	G	G	G	A	G	G	G	A	G	G	G	H	G	G	G	G	G	G	A	G	A	G	H	G	G	A	G	G	G	G	G
JAX00126579	5	4749471	0	T	A	T	T	A	A	T	A	A	T	A	T	A	T	T	T	T	H	A	T	T	T	A	T	T	T	H	T	T	A	T	T	H	A	T	A	H	H	T	T	A	H	T	T	A	A
JAX00572538	5	4749857	1	G	C	G	G	G	C	G	G	C	G	G	G	C	G	G	G	G	G	C	G	G	G	C	G	G	G	H	G	G	G	G	G	G	C	G	C	G	H	G	G	C	G	G	G	G	G
JAX00572543	5	4775816	1	T	C	T	T	T	T	T	C	T	T	C	T	T	T	T	T	T	H	T	T	T	T	T	T	T	T	T	T	T	C	T	T	T	T	T	T	T	T	T	T	T	H	T	T	C	T
JAX00572544	5	4776609	1	C	T	C	C	C	T	C	T	T	C	T	C	T	C	C	C	C	H	T	C	C	C	T	C	C	C	H	C	C	T	C	C	C	T	C	T	C	H	C	C	T	H	C	C	T	C
JAX00572545	5	4776696	0	T	C	T	T	C	T	T	C	T	T	C	T	T	T	T	T	T	H	T	T	T	T	T	T	T	T	T	T	T	C	T	T	H	T	T	T	H	T	T	T	T	H	T	T	C	C
JAX00572546	5	4779695	1	G	C	G	G	G	G	G	C	G	G	C	G	G	G	G	G	G	H	G	G	G	G	G	G	G	G	G	G	G	C	G	G	G	G	G	G	G	G	G	G	G	H	G	G	C	G
JAX00572547	5	4793703	0	G	A	G	G	G	A	G	A	A	G	A	G	A	G	G	G	G	H	A	G	G	G	A	G	G	G	H	G	G	A	G	G	G	A	G	A	G	H	G	G	A	H	G	G	A	G
JAX00572548	5	4793830	0	G	C	G	G	G	G	G	C	G	G	C	G	G	G	G	G	G	H	G	G	G	G	G	G	G	G	G	G	G	C	G	G	G	G	G	G	G	G	G	G	G	H	G	G	C	G
JAX00572549	5	4795600	1	T	C	T	T	T	C	T	T	C	T	T	T	C	T	T	T	T	T	C	T	T	T	C	T	T	T	H	T	T	T	T	T	T	C	T	C	T	H	T	T	C	T	T	T	T	T
JAX00572552	5	4800077	1	G	A	G	G	G	A	G	G	A	G	G	G	A	G	G	G	G	G	A	G	G	G	A	G	G	G	H	G	G	G	G	G	G	A	G	A	G	H	G	G	A	G	G	G	G	G
JAX00572553	5	4806936	1	T	C	T	T	T	C	T	C	T	T	C	T	T	T	T	T	T	H	T	T	T	T	C	T	T	T	T	T	T	C	T	T	T	C	T	C	T	H	T	T	T	H	T	T	C	T
JAX00572554	5	4810136	1	T	C	T	T	T	C	T	C	T	T	C	T	T	T	T	T	T	H	T	T	T	T	C	T	T	T	T	T	T	C	T	T	T	C	T	C	T	H	T	T	T	H	T	T	C	T
JAX00126585	5	4810209	1	T	C	T	T	C	C	T	C	C	T	C	T	C	T	T	T	T	H	C	T	T	T	C	T	T	T	H	T	T	C	T	T	H	C	T	C	H	H	T	T	C	H	T	T	C	C
JAX00572555	5	4810337	1	T	C	T	T	T	T	T	T	C	T	T	T	C	T	T	T	T	T	C	T	T	T	T	T	T	T	H	T	T	T	T	T	T	T	T	T	T	T	T	T	C	T	T	T	T	T
JAX00572557	5	4811495	1	A	T	A	A	T	T	A	T	T	A	T	A	T	A	A	A	A	H	T	A	A	A	T	A	A	A	H	A	A	T	A	A	H	T	A	T	H	H	A	A	T	H	A	A	T	T
JAX00126587	5	4813367	0	G	A	G	G	A	A	G	A	A	G	H	G	A	G	G	G	G	H	A	G	G	G	A	G	G	G	H	G	G	A	G	G	H	A	G	A	H	H	G	G	A	H	G	G	A	A
JAX00572559	5	4816310	1	C	T	C	C	C	C	C	T	C	C	T	C	C	C	C	C	C	H	C	C	C	C	C	C	C	C	C	C	C	T	C	C	C	C	C	C	C	C	C	C	C	H	C	C	T	C
JAX00572561	5	4821685	1	G	A	G	G	A	G	G	G	G	G	G	G	G	G	G	G	G	G	G	G	G	G	G	G	G	G	G	G	G	G	G	G	H	G	G	G	H	G	G	G	G	G	G	G	G	A
JAX00572562	5	4825695	1	T	A	T	T	T	A	T	A	A	T	A	T	A	T	T	T	T	H	A	T	T	T	A	T	T	T	H	T	T	A	T	T	T	A	T	A	T	H	T	T	A	H	T	T	A	T
JAX00572563	5	4827470	1	A	G	A	A	A	A	A	G	A	A	G	A	A	A	A	A	A	H	A	A	A	A	A	A	A	A	A	A	A	G	A	A	A	A	A	A	A	A	A	A	A	H	A	A	G	A
JAX00572564	5	4830885	1	G	A	G	G	A	A	G	A	A	G	A	G	A	G	G	G	G	H	A	G	G	G	A	G	G	G	H	G	G	A	G	G	H	A	G	A	H	H	G	G	A	H	G	G	A	A
JAX00572565	5	4830983	1	A	G	A	A	G	G	A	G	G	A	G	A	G	A	A	A	A	H	G	A	A	A	G	A	A	A	H	A	A	G	A	A	H	G	A	G	H	H	A	A	G	H	A	A	G	G
JAX00572566	5	4831003	0	G	C	G	G	G	C	G	G	C	G	G	G	C	G	G	G	G	G	C	G	G	G	C	G	G	G	H	G	G	G	G	G	G	C	G	C	G	H	G	G	C	G	G	G	G	G
JAX00572568	5	4852958	0	T	C	T	T	T	C	T	C	C	T	C	T	C	T	T	T	T	T	C	T	T	T	C	T	T	T	T	T	T	C	T	T	T	C	T	C	T	T	T	T	C	T	T	T	C	T
JAX00572569	5	4854876	0	T	C	T	T	C	T	T	T	T	T	T	T	T	T	T	T	T	T	T	T	T	T	T	T	T	T	T	T	T	T	T	T	H	T	T	T	H	T	T	T	T	T	T	T	T	C
JAX00572572	5	4865986	0	A	G	A	A	A	G	A	G	G	A	G	A	G	A	A	A	A	G	G	A	A	A	G	A	A	A	H	A	A	G	A	A	A	G	A	G	A	H	A	A	G	H	A	A	G	A
JAX00572573	5	4871872	0	C	T	C	C	C	T	C	T	T	C	T	C	T	C	C	C	C	C	T	C	C	C	T	C	C	C	H	C	C	T	C	C	C	T	C	T	C	H	C	C	T	H	C	C	T	C
JAX00126590	5	4875802	0	T	C	T	T	C	T	T	T	T	T	T	T	T	T	T	T	T	T	T	T	T	T	T	T	T	T	T	T	T	T	T	T	H	T	T	T	H	T	T	T	T	T	T	T	T	C
JAX00572576	5	4884134	1	A	G	A	A	A	A	A	G	A	A	G	A	A	A	A	A	A	A	A	A	A	A	A	A	A	A	A	A	A	G	A	A	A	A	A	A	A	A	A	A	A	H	A	A	G	A
JAX00572577	5	4893796	1	G	T	T	G	G	G	G	T	G	T	T	T	G	G	T	G	H	H	G	G	T	T	G	T	T	T	H	T	T	T	G	G	G	G	T	G	G	H	T	G	G	T	T	G	T	G
JAX00572578	5	4894318	1	C	G	C	C	C	G	C	C	G	C	C	C	G	C	C	C	C	C	G	C	C	C	G	C	C	C	H	C	C	C	C	C	C	G	C	G	C	H	C	C	G	C	C	C	C	C
JAX00572579	5	4894687	0	T	A	A	T	T	A	T	A	A	A	A	A	A	T	A	T	H	H	A	T	A	A	A	A	A	A	A	A	A	A	T	T	T	A	A	A	T	A	A	T	A	A	A	T	A	T
JAX00572580	5	4894806	1	T	C	C	T	T	C	T	C	C	C	C	C	C	T	C	T	H	H	C	T	C	C	C	C	C	C	C	C	C	C	T	T	T	C	C	C	T	C	C	T	C	C	C	T	C	T
JAX00572582	5	4898788	0	T	C	T	T	T	C	T	C	C	T	C	T	C	T	T	T	T	T	C	T	T	T	C	T	T	T	H	T	T	C	T	T	T	C	T	C	T	H	T	T	C	T	T	T	C	T
JAX00225275	5	4903495	1	T	A	T	T	T	A	T	A	A	T	A	T	A	T	T	T	T	T	A	T	T	T	A	T	T	T	H	T	T	A	T	T	T	A	T	A	T	H	T	T	A	T	T	T	A	T
JAX00572588	5	4925957	0	G	C	G	G	G	G	G	C	G	G	C	G	G	G	G	G	G	G	G	G	G	G	G	G	G	G	G	G	G	C	G	G	G	G	G	G	G	G	G	G	G	G	G	G	C	G
JAX00572589	5	4931290	0	A	C	A	A	C	A	A	A	A	A	A	A	A	A	A	A	A	A	A	A	A	A	A	A	A	A	A	A	A	A	A	A	H	A	A	A	H	A	A	A	A	A	A	A	A	C
JAX00572590	5	4931364	1	T	C	T	T	T	C	T	C	C	T	C	T	C	T	T	T	T	T	C	T	T	T	C	T	T	T	H	T	T	C	T	T	T	C	T	C	T	H	T	T	C	T	T	T	C	T
JAX00572591	5	4935916	0	T	C	T	T	T	C	T	C	C	T	C	T	C	T	T	T	T	T	C	T	T	T	C	T	T	T	T	T	T	C	T	T	T	C	T	C	T	T	T	T	C	T	T	T	C	T
JAX00572592	5	4939862	1	T	C	T	T	T	C	T	C	C	T	C	T	C	T	T	T	T	T	C	T	T	T	C	T	T	T	H	T	T	C	T	T	T	C	T	C	T	H	T	T	C	T	T	T	C	T
JAX00572593	5	4940276	0	C	T	C	C	C	T	C	C	T	C	C	C	T	C	C	C	C	C	T	C	C	C	T	C	C	C	H	C	C	C	C	C	C	T	C	T	C	H	C	C	T	C	C	C	C	C
JAX00572594	5	4942893	0	T	C	T	T	T	C	T	T	C	T	T	T	C	T	T	T	T	T	C	T	T	T	C	T	T	T	H	T	T	T	T	T	T	C	T	C	T	H	T	T	C	T	T	T	T	T
JAX00572599	5	4950503	0	A	G	G	A	G	G	A	G	G	G	G	G	G	A	G	A	H	H	G	A	G	G	G	G	G	G	G	G	G	G	A	A	H	G	G	G	H	G	G	A	G	G	G	A	G	G
JAX00572602	5	4955851	0	C	A	C	C	C	A	C	C	A	C	C	C	A	C	C	C	C	C	A	C	C	C	A	C	C	C	A	C	C	C	C	C	C	A	C	A	C	H	C	C	A	C	C	C	C	C
JAX00572605	5	4960904	0	T	C	T	T	T	T	T	C	T	T	C	T	T	T	T	T	T	H	T	T	T	T	T	T	T	T	T	T	T	C	T	T	T	T	T	T	T	T	T	T	T	H	T	T	C	T
JAX00572606	5	4960925	0	T	C	T	T	T	C	T	C	C	T	C	T	C	T	T	T	T	H	C	T	T	T	C	T	T	T	T	T	T	C	T	T	T	C	T	C	T	H	T	T	C	H	T	T	C	T
JAX00572607	5	4962942	0	C	A	C	C	C	A	C	C	C	C	C	C	C	C	C	C	C	C	C	C	C	C	A	C	C	C	C	C	C	C	C	C	C	A	C	A	C	H	C	C	C	C	C	C	C	C
JAX00572608	5	4971004	0	T	C	T	T	T	C	T	C	C	T	C	T	C	T	T	T	T	H	C	T	T	T	C	T	T	T	H	T	T	C	T	T	T	C	T	C	T	H	T	T	C	H	T	T	C	T
JAX00126597	5	4973357	0	A	C	C	A	A	C	A	C	C	A	C	C	C	A	A	A	A	C	C	A	A	A	C	A	A	A	C	A	A	C	A	A	A	C	A	C	A	A	C	A	C	C	C	A	C	A
JAX00572609	5	4977001	1	C	A	C	C	C	A	C	C	A	C	C	C	A	C	C	C	C	C	A	C	C	C	A	C	C	C	H	C	C	C	C	C	C	A	C	A	C	H	C	C	A	C	C	C	C	C
JAX00572610	5	4977110	0	A	C	A	A	A	A	A	C	A	A	C	A	H	H	A	A	A	H	A	A	A	A	A	A	A	A	A	A	A	C	A	A	A	A	A	A	A	A	A	A	H	H	A	A	C	A
JAX00572611	5	4977199	0	G	A	G	G	G	G	G	A	G	G	A	G	G	G	G	G	G	H	G	G	G	G	G	G	G	G	G	G	G	A	G	G	G	G	G	G	G	G	G	G	G	A	G	G	A	G
JAX00126598	5	4980880	0	C	T	T	C	C	T	C	T	T	C	H	T	T	C	C	C	C	H	T	C	C	C	T	C	C	C	T	C	C	T	C	C	C	T	C	T	C	H	T	C	T	T	T	C	T	C
JAX00126599	5	4994703	0	T	C	C	T	T	C	T	C	C	T	C	C	C	T	T	T	T	H	C	T	T	T	C	T	T	T	C	T	T	C	T	T	T	C	T	C	T	H	C	T	C	C	C	T	C	T
JAX00572613	5	4999597	0	G	A	G	G	G	A	G	G	G	G	G	G	G	G	G	G	G	G	G	G	G	G	A	G	G	G	G	G	G	G	G	G	G	A	G	A	G	G	G	G	G	G	G	G	G	G
JAX00572617	5	5009686	0	T	C	T	T	T	T	T	T	C	T	T	T	C	T	T	T	T	T	C	T	T	T	T	T	T	T	H	T	T	T	T	T	T	T	T	T	T	T	T	T	C	T	T	T	T	T
JAX00572620	5	5020037	1	C	G	C	C	C	G	C	G	G	C	G	C	G	C	C	C	C	H	G	C	C	C	G	C	C	C	H	C	C	G	C	C	C	G	C	G	C	H	C	C	G	H	C	C	G	C
JAX00126601	5	5025110	0	C	T	T	C	T	C	C	C	C	C	C	T	C	C	C	C	C	C	H	C	C	C	C	C	C	C	T	C	C	C	C	C	H	C	C	C	H	C	T	C	H	H	T	C	C	T
JAX00572622	5	5027540	1	T	C	T	T	T	C	T	C	T	T	C	T	T	T	T	T	T	H	T	T	T	T	C	T	T	T	T	T	T	C	T	T	T	C	T	C	T	H	T	T	T	H	T	T	C	T
JAX00126602	5	5031347	1	A	G	G	A	G	G	A	G	G	A	G	G	G	A	A	A	A	H	G	A	A	A	G	A	A	A	G	A	A	G	A	A	H	G	A	G	H	H	G	A	G	G	G	A	G	G
JAX00572623	5	5031634	1	A	T	A	A	A	A	A	A	T	A	A	A	T	A	A	A	A	A	T	A	A	A	A	A	A	A	H	A	A	A	A	A	A	A	A	A	A	A	A	A	T	A	A	A	A	A
JAX00572625	5	5036579	0	A	T	A	A	A	T	A	A	A	A	A	A	A	A	A	A	A	A	A	A	A	A	T	A	A	A	A	A	A	A	A	A	A	T	A	T	A	H	A	A	A	A	A	A	A	A
JAX00572628	5	5045593	0	C	T	C	C	C	T	C	C	C	C	C	C	C	C	C	C	C	C	C	C	C	C	T	C	C	C	C	C	C	C	C	C	C	T	C	T	C	H	C	C	C	C	C	C	C	C
JAX00572629	5	5048374	0	C	T	C	C	C	T	C	T	C	C	T	C	C	C	C	C	C	C	C	C	C	C	T	C	C	C	C	C	C	T	C	C	C	T	C	T	C	C	C	C	C	H	C	C	T	C
JAX00126603	5	5050010	1	C	A	A	C	A	C	C	C	C	C	C	A	C	C	C	C	C	C	C	C	C	C	C	C	C	C	H	C	C	C	C	C	H	C	C	C	H	C	A	C	C	H	A	C	C	A
JAX00572630	5	5050921	1	A	G	A	A	A	A	A	A	A	G	A	A	A	A	G	A	H	A	A	A	G	G	A	G	G	G	A	G	G	A	A	A	A	A	G	A	A	H	A	A	A	A	A	A	A	A
JAX00572631	5	5054974	0	T	C	T	T	T	C	T	C	C	C	C	T	C	T	C	T	H	H	C	T	C	C	C	C	C	C	H	C	C	C	T	T	T	C	C	C	T	C	T	T	C	H	T	T	C	T
JAX00572632	5	5055265	1	G	T	T	G	T	G	G	G	G	G	G	T	G	G	G	G	G	G	G	G	G	G	G	G	G	G	H	G	G	G	G	G	H	G	G	G	H	G	T	G	G	H	T	G	G	T
JAX00572633	5	5057679	0	G	C	G	G	G	C	G	G	G	C	G	G	G	G	C	G	H	G	G	G	C	C	C	C	C	C	G	C	C	G	G	G	G	C	C	C	G	C	G	G	G	G	G	G	G	G
JAX00572634	5	5057750	0	G	A	G	G	G	A	G	G	G	G	G	G	G	G	G	G	G	G	G	G	G	G	A	G	G	G	G	G	G	G	G	G	G	A	G	A	G	H	G	G	G	G	G	G	G	G
JAX00572635	5	5060184	1	C	T	C	C	C	C	C	C	C	T	C	C	C	C	T	C	H	C	C	C	T	T	C	T	T	T	C	T	T	C	C	C	C	C	T	C	C	H	C	C	C	C	C	C	C	C
JAX00126604	5	5062517	0	T	C	C	T	C	C	T	C	C	C	C	C	C	T	C	T	H	H	C	T	C	C	C	C	C	C	C	C	C	C	T	T	H	C	C	C	H	C	C	T	C	C	C	T	C	C
JAX00572636	5	5064138	0	A	G	A	A	A	G	A	G	G	A	H	A	G	A	A	A	A	H	G	A	A	A	G	A	A	A	H	A	A	G	A	A	A	G	A	G	A	H	A	A	G	H	A	A	G	A
JAX00126605	5	5071804	0	A	G	G	A	G	G	A	G	G	G	G	G	G	A	G	A	H	H	G	A	G	G	G	G	G	G	G	G	G	G	A	A	H	G	G	G	H	G	G	A	G	G	G	A	G	G
JAX00572640	5	5088691	1	A	G	A	A	A	G	A	G	G	A	G	A	G	A	A	A	A	H	G	A	A	A	G	A	A	A	H	A	A	G	A	A	A	G	A	G	A	H	A	A	G	H	A	A	G	A
JAX00126607	5	5095581	1	T	C	C	T	C	C	T	T	C	C	T	C	C	T	C	T	H	T	C	T	C	C	C	C	C	C	C	C	C	T	T	T	H	C	C	C	H	C	C	T	C	H	C	T	T	C
JAX00126608	5	5103375	0	T	A	A	T	A	A	T	A	A	A	A	A	A	T	A	T	H	H	A	T	A	A	A	A	A	A	A	A	A	A	T	T	H	A	A	A	H	A	A	T	A	A	A	T	A	A
JAX00572642	5	5128757	1	C	T	C	C	C	C	C	T	C	C	T	C	C	C	C	C	C	H	C	C	C	C	C	C	C	C	C	C	C	T	C	C	C	C	C	C	C	C	C	C	C	H	C	C	T	C
JAX00572643	5	5130274	1	T	A	T	T	T	A	T	A	A	T	A	T	A	T	T	T	T	H	A	T	T	T	A	T	T	T	H	T	T	A	T	T	T	A	T	A	T	H	T	T	A	H	T	T	A	T
JAX00572644	5	5130319	0	T	C	T	T	T	C	T	T	C	T	T	T	C	T	T	T	T	T	C	T	T	T	C	T	T	T	H	T	T	T	T	T	T	C	T	C	T	H	T	T	C	T	T	T	T	T
JAX00225281	5	5136604	0	A	C	A	A	A	C	A	A	C	A	A	A	C	A	A	A	A	A	C	A	A	A	C	A	A	A	H	A	A	A	A	A	A	C	A	C	A	H	A	A	C	A	A	A	A	A
JAX00572647	5	5136803	0	G	A	G	G	G	A	G	A	A	G	A	G	A	G	G	G	G	H	A	G	G	G	A	G	G	G	H	G	G	A	G	G	G	A	G	A	G	H	G	G	A	H	G	G	A	G
JAX00572648	5	5139804	0	T	C	T	T	T	C	T	T	T	T	T	T	T	T	T	T	T	T	T	T	T	T	C	T	T	T	T	T	T	T	T	T	T	C	T	C	T	H	T	T	T	T	T	T	T	T
JAX00572649	5	5140481	1	G	A	G	G	G	G	G	G	A	G	G	G	A	G	G	G	G	G	A	G	G	G	G	G	G	G	H	G	G	G	G	G	G	G	G	G	G	G	G	G	A	G	G	G	G	G
JAX00572650	5	5141455	1	T	C	T	T	T	C	T	T	C	T	T	T	C	T	T	T	T	T	C	T	T	T	C	T	T	T	H	T	T	T	T	T	T	C	T	C	T	H	T	T	C	T	T	T	T	T
JAX00126610	5	5158046	1	A	G	G	A	G	G	A	G	G	G	G	G	G	A	G	A	H	H	G	A	G	G	G	G	G	G	G	G	G	G	A	A	H	G	G	G	H	G	G	A	G	G	G	A	G	G
JAX00126611	5	5159989	1	C	G	G	C	G	G	C	G	G	G	G	G	G	C	G	C	H	H	G	C	G	G	G	G	G	G	G	G	G	G	C	C	H	G	G	G	H	G	G	C	G	G	G	C	G	G
JAX00126612	5	5160740	1	C	G	G	C	G	C	C	C	C	G	C	G	C	C	G	C	H	C	C	C	G	G	C	G	G	G	H	G	G	C	C	C	H	C	G	C	H	H	G	C	C	H	G	C	C	G
JAX00572651	5	5164416	1	C	T	T	C	T	C	C	C	C	T	C	T	C	C	T	C	H	C	C	C	T	T	C	T	T	T	H	T	T	C	C	C	H	C	T	C	H	H	T	C	C	H	T	C	C	T
JAX00572658	5	5166591	0	C	T	C	C	C	T	C	C	T	C	C	C	T	C	C	C	C	C	T	C	C	C	T	C	C	C	H	C	C	C	C	C	C	T	C	T	C	H	C	C	T	C	C	C	C	C
JAX00572659	5	5166674	1	C	A	C	C	C	C	C	C	A	C	C	C	A	C	C	C	C	C	A	C	C	C	C	C	C	C	H	C	C	C	C	C	C	C	C	C	C	C	C	C	A	C	C	C	C	C
JAX00572660	5	5168839	1	T	C	T	T	T	T	T	C	T	T	C	T	T	T	T	T	T	H	T	T	T	T	T	T	T	T	T	T	T	C	T	T	T	T	T	T	T	T	T	T	T	H	T	T	C	T
JAX00126613	5	5173187	0	A	G	G	A	G	A	A	A	A	G	A	G	A	A	G	A	H	A	A	A	G	G	A	G	G	G	G	G	G	A	A	A	H	A	G	A	H	H	G	A	A	H	G	A	A	G
JAX00126614	5	5190458	0	G	A	A	G	A	G	G	G	G	A	G	A	G	G	A	G	H	G	G	G	A	A	G	A	A	A	A	A	A	G	G	G	H	G	A	G	H	H	A	G	G	H	A	G	G	A
JAX00572664	5	5201622	1	C	A	C	C	C	A	C	A	A	C	A	C	A	C	C	C	C	H	A	C	C	C	A	C	C	C	H	C	C	A	C	C	C	A	C	A	C	H	C	C	A	H	C	C	A	C
JAX00572666	5	5208646	0	C	A	C	C	C	A	C	C	A	C	C	C	A	C	C	C	C	C	A	C	C	C	A	C	C	C	H	C	C	C	C	C	C	A	C	A	C	H	C	C	A	C	C	C	C	C
JAX00572668	5	5212680	1	G	A	G	G	G	G	G	A	G	G	A	G	G	G	G	G	G	H	G	G	G	G	G	G	G	G	G	G	G	A	G	G	G	G	G	G	G	G	G	G	G	H	G	G	A	G
JAX00572669	5	5216780	1	T	G	T	T	T	T	T	T	G	T	T	T	G	T	T	T	T	T	G	T	T	T	T	T	T	T	H	T	T	T	T	T	T	T	T	T	T	T	T	T	G	T	T	T	T	T
JAX00126617	5	5217444	1	C	T	T	C	T	C	C	C	C	T	C	T	C	C	T	C	H	C	C	C	T	T	C	T	T	T	H	T	T	C	C	C	H	C	T	C	H	H	T	C	C	H	T	C	C	T
JAX00572670	5	5247178	0	T	C	T	T	T	T	T	C	T	T	C	T	T	T	T	T	T	H	T	T	T	T	T	T	T	T	T	T	T	C	T	T	T	T	T	T	T	T	T	T	T	H	T	T	C	T
JAX00572671	5	5249502	0	T	C	C	T	C	C	T	C	C	C	C	C	C	T	C	T	H	H	C	T	C	C	C	C	C	C	C	C	C	C	T	T	H	C	C	C	H	C	C	T	C	C	C	T	C	C
JAX00572672	5	5250890	0	G	A	A	G	A	G	G	G	G	A	G	A	G	G	A	G	H	G	G	G	A	A	G	A	A	A	H	A	A	G	G	G	H	G	A	G	H	H	A	G	G	H	A	G	G	A
JAX00126618	5	5253742	1	C	G	C	C	G	C	C	C	C	C	C	C	C	C	C	C	C	C	C	C	C	C	C	C	C	C	C	C	C	C	C	C	H	C	C	C	H	C	C	C	C	C	C	C	C	G
JAX00572674	5	5257150	0	T	A	T	T	T	A	T	A	A	T	A	T	A	T	T	T	T	H	A	T	T	T	A	T	T	T	H	T	T	A	T	T	T	A	T	A	T	H	T	T	A	H	T	T	A	T
JAX00572675	5	5257868	0	C	T	C	C	C	T	C	C	C	C	C	C	C	C	C	C	C	C	C	C	C	C	T	C	C	C	C	C	C	C	C	C	C	T	C	T	C	H	C	C	C	C	C	C	C	C
JAX00572678	5	5261836	1	T	C	C	T	C	C	T	C	C	C	C	C	C	T	C	T	H	H	C	T	C	C	C	C	C	C	C	C	C	C	T	T	H	C	C	C	H	C	C	T	C	C	C	T	C	C
JAX00572679	5	5265071	0	T	C	T	T	T	C	T	C	C	T	C	T	C	T	T	T	T	H	C	T	T	T	C	T	T	T	H	T	T	C	T	T	T	C	T	C	T	H	T	T	C	H	T	T	C	T
JAX00126620	5	5265545	0	C	G	G	C	G	G	C	C	C	G	C	G	C	C	G	C	H	C	C	C	G	G	G	G	G	G	H	G	G	C	C	C	H	G	G	G	H	G	G	C	C	H	G	C	C	G
JAX00572682	5	5267932	0	G	A	A	G	A	G	G	G	G	A	G	A	G	G	A	G	H	G	G	G	A	A	G	A	A	A	H	A	A	G	G	G	H	G	A	G	H	H	A	G	G	H	A	G	G	A
JAX00572683	5	5268100	1	T	C	C	T	C	T	T	C	C	C	C	C	C	T	C	T	H	H	C	T	C	C	T	C	C	C	C	C	C	C	T	T	H	T	C	T	H	H	C	T	C	C	C	T	C	C
JAX00572684	5	5268232	1	G	C	C	G	C	G	G	C	G	C	C	C	G	G	C	G	H	H	G	G	C	C	G	C	C	C	H	C	C	C	G	G	H	G	C	G	H	H	C	G	G	C	C	G	C	C
JAX00572686	5	5268696	1	T	C	T	T	T	C	T	T	T	T	T	T	T	T	T	T	T	T	T	T	T	T	C	T	T	T	T	T	T	T	T	T	T	C	T	C	T	H	T	T	T	T	T	T	T	T
JAX00572687	5	5268735	0	C	T	C	C	C	C	C	C	T	C	C	C	T	C	C	C	C	C	T	C	C	C	C	C	C	C	H	C	C	C	C	C	C	C	C	C	C	C	C	C	T	C	C	C	C	C
JAX00572688	5	5269716	1	T	G	G	T	G	T	T	G	G	G	G	G	G	T	G	T	H	H	G	T	G	G	T	G	G	G	G	G	G	G	T	T	H	T	G	T	H	H	G	T	G	G	G	T	G	G
JAX00572689	5	5272134	0	A	G	G	A	G	G	A	G	G	G	G	G	G	A	G	A	H	H	G	A	G	G	G	G	G	G	G	G	G	G	A	A	H	G	G	G	H	G	G	A	G	G	G	A	G	G
JAX00572690	5	5275041	0	G	C	C	G	C	C	G	C	C	C	C	C	C	G	C	G	H	H	C	G	C	C	C	C	C	C	C	C	C	C	G	G	H	C	C	C	H	C	C	G	C	C	C	G	C	C
JAX00572691	5	5275657	1	C	T	C	C	C	T	C	C	T	C	C	C	T	C	C	C	C	C	T	C	C	C	T	C	C	C	H	C	C	C	C	C	C	T	C	T	C	H	C	C	T	C	C	C	C	C
JAX00572692	5	5278663	0	C	A	C	C	C	A	C	A	A	C	A	C	A	C	C	C	C	H	A	C	C	C	A	C	C	C	H	C	C	A	C	C	C	A	C	A	C	C	C	C	A	H	C	C	A	C
JAX00126621	5	5291056	1	G	A	A	G	A	G	G	G	G	A	G	A	G	G	A	G	H	G	G	G	A	A	G	A	A	A	H	A	A	G	G	G	H	G	A	G	H	H	A	G	G	H	A	G	G	A
JAX00572695	5	5293755	1	G	C	G	G	G	C	G	G	G	G	G	G	G	G	G	G	G	G	G	G	G	G	C	G	G	G	G	G	G	G	G	G	G	C	G	C	G	H	G	G	G	G	G	G	G	G
JAX00126622	5	5302513	0	C	T	T	C	T	C	C	C	C	T	C	T	C	C	T	C	C	C	C	C	T	T	H	T	T	T	H	T	T	C	C	C	H	H	T	H	H	T	T	C	C	H	T	C	C	T
JAX00572698	5	5302654	0	C	T	C	C	C	C	C	C	C	T	C	C	C	C	T	C	H	C	C	C	T	T	C	T	T	T	C	T	H	C	C	C	C	C	T	C	C	H	C	C	C	C	C	C	C	C
JAX00572700	5	5309237	0	T	C	T	T	T	C	T	C	C	T	C	T	C	T	T	T	T	H	H	T	T	T	C	T	T	T	T	T	T	C	T	T	T	C	T	C	T	H	T	T	H	H	T	T	C	T
JAX00572701	5	5311574	1	G	C	G	G	G	G	G	C	G	G	C	G	G	G	G	G	G	H	G	G	G	G	G	G	G	G	G	G	G	C	G	G	G	G	G	G	G	G	G	G	G	H	G	G	C	G
JAX00189595	5	5313857	0	A	G	G	A	G	G	A	G	G	G	G	G	G	A	G	A	H	H	G	A	G	G	G	G	G	G	G	G	G	G	A	A	H	G	G	G	H	G	G	A	G	G	G	A	G	G
JAX00572702	5	5314039	0	G	A	G	G	G	G	G	A	G	G	H	G	G	G	G	G	G	H	G	G	G	G	G	G	G	G	G	G	G	A	G	G	G	G	G	G	G	G	G	G	G	H	G	G	A	G
JAX00572703	5	5320437	1	G	A	G	G	G	G	G	A	G	G	A	G	G	G	G	G	G	H	G	G	G	G	G	G	G	G	G	G	G	A	G	G	G	G	G	G	G	G	G	G	G	H	G	G	A	G
JAX00126624	5	5322757	1	T	C	C	T	C	T	T	T	T	C	T	C	T	T	C	T	H	T	T	T	C	C	T	C	C	C	H	C	C	T	T	T	H	T	C	T	H	H	C	T	T	H	C	T	T	C
JAX00126625	5	5322778	0	T	C	C	T	C	C	T	C	C	C	C	C	C	T	C	T	H	H	C	T	C	C	C	C	C	C	C	C	C	C	T	T	H	C	C	C	H	C	C	T	C	C	C	T	C	C
JAX00572704	5	5325587	1	G	T	G	G	G	T	G	G	T	G	G	G	T	G	G	G	G	G	T	G	G	G	T	G	G	G	H	G	G	G	G	G	G	T	G	T	G	H	G	G	T	G	G	G	G	G
JAX00572705	5	5325826	0	A	C	A	A	A	A	A	C	A	A	C	A	A	A	A	A	A	H	A	A	A	A	A	A	A	A	A	A	A	C	A	A	A	A	A	A	A	A	A	A	A	H	A	A	C	A
JAX00572706	5	5327374	0	C	A	C	C	C	A	C	A	A	C	A	C	A	C	C	C	C	H	A	C	C	C	A	C	C	C	H	C	C	A	C	C	C	A	C	A	C	H	C	C	A	H	C	C	A	C
JAX00572707	5	5336912	0	C	T	C	C	C	T	C	C	T	C	C	C	T	C	C	C	C	C	T	C	C	C	T	C	C	C	H	C	C	C	C	C	C	T	C	T	C	H	C	C	T	C	C	C	C	C
JAX00126626	5	5344898	1	T	A	A	T	A	A	T	A	A	A	A	A	A	T	A	T	H	H	A	T	A	A	A	A	A	A	A	A	A	A	T	T	H	A	A	A	H	A	A	T	A	A	A	T	A	A
JAX00572710	5	5354842	0	G	A	G	G	G	A	G	A	A	G	A	G	A	G	G	G	G	H	A	G	G	G	A	G	G	G	H	G	G	A	G	G	G	A	G	A	G	H	G	G	A	H	G	G	A	G
JAX00572714	5	5361032	1	A	G	A	A	A	G	A	A	A	A	A	A	A	A	A	A	A	A	A	A	A	A	G	A	A	A	A	A	A	A	A	A	A	G	A	G	A	H	A	A	A	A	A	A	A	A
JAX00572716	5	5368511	1	C	T	C	C	C	C	C	T	C	C	T	C	C	C	C	C	C	H	C	C	C	C	C	C	C	C	C	C	C	T	C	C	C	C	C	C	C	C	C	C	C	H	C	C	T	C
JAX00572717	5	5368894	0	C	G	G	C	G	G	C	C	G	G	C	G	G	C	G	C	H	C	G	C	G	G	G	G	G	G	G	G	G	C	C	C	H	G	G	G	H	G	G	C	G	H	G	C	C	G
JAX00572718	5	5369708	1	G	A	A	G	A	A	G	G	A	A	G	A	A	G	A	G	H	G	A	G	A	A	A	A	A	A	A	A	A	G	G	G	H	A	A	A	H	A	A	G	A	H	A	G	G	A
JAX00126627	5	5370247	1	G	A	A	G	A	A	G	G	A	A	G	A	A	G	A	G	H	G	A	G	A	A	A	A	A	A	A	A	A	G	G	G	H	A	A	A	H	A	A	G	A	H	A	G	G	A
JAX00572719	5	5371283	1	A	G	G	A	G	G	A	G	G	G	G	G	G	A	G	A	H	H	G	A	G	G	G	G	G	G	G	G	G	G	A	A	H	G	G	G	H	G	G	A	G	G	G	A	G	G
JAX00572723	5	5382990	1	C	T	C	C	C	T	C	C	T	C	C	C	T	C	C	C	C	C	T	C	C	C	T	C	C	C	H	C	C	C	C	C	C	T	C	T	C	H	C	C	T	C	C	C	C	C
JAX00126630	5	5407895	0	A	G	G	A	G	G	A	G	G	G	G	G	G	A	G	A	H	G	G	A	G	G	G	G	G	G	G	G	G	G	A	A	H	G	A	G	H	G	G	A	G	G	G	A	G	G
JAX00572726	5	5427698	0	T	C	T	T	T	T	T	C	T	T	C	T	T	T	T	T	T	H	T	T	T	T	T	T	T	T	T	T	T	C	T	T	T	T	T	T	T	T	T	T	T	H	T	T	C	T
JAX00126631	5	5427972	0	A	G	G	A	G	G	A	G	G	G	G	G	G	A	G	A	H	H	G	A	G	G	G	G	G	G	G	G	G	G	A	A	H	G	H	G	H	G	G	A	G	G	G	A	G	G
JAX00126633	5	5441234	0	A	T	T	A	T	T	A	T	T	T	T	T	T	A	T	A	H	H	T	A	T	T	T	T	T	T	T	T	T	T	A	A	H	T	H	T	H	T	T	A	T	T	T	A	T	T
JAX00126634	5	5442435	0	C	T	T	C	T	T	C	T	T	T	T	T	T	C	T	C	H	H	T	C	T	T	T	T	T	T	T	T	T	T	C	C	H	T	H	T	H	T	T	C	T	T	T	C	T	T
JAX00572727	5	5446598	0	G	A	G	G	G	A	G	A	A	G	A	G	A	G	G	G	G	H	A	G	G	G	A	G	G	G	H	G	G	A	G	G	G	A	G	A	G	H	G	G	A	H	G	G	A	G
JAX00572728	5	5448700	0	T	C	T	T	T	T	T	C	T	T	C	T	T	T	T	T	T	C	T	T	T	T	T	T	T	T	T	T	T	C	T	T	T	T	T	T	T	T	T	T	T	H	T	T	C	T
JAX00126635	5	5458703	0	T	C	T	T	T	C	T	C	C	T	C	T	C	T	T	T	T	H	C	T	T	T	C	T	T	T	H	T	T	C	T	T	T	C	T	C	T	H	T	T	C	H	T	T	C	T
JAX00572730	5	5463828	1	G	A	G	G	G	A	G	A	A	G	A	G	A	G	G	G	G	H	A	G	G	G	A	G	G	G	H	G	G	A	G	G	G	A	G	A	G	H	G	G	A	H	G	G	A	G
JAX00572731	5	5469499	1	G	T	G	G	G	T	G	G	T	G	G	G	T	G	G	G	G	G	T	G	G	G	T	G	G	G	H	G	G	G	G	G	G	T	G	T	G	H	G	G	T	G	G	G	G	G
JAX00572732	5	5470367	0	G	A	G	G	G	A	G	G	A	G	G	G	A	G	G	G	G	G	A	G	G	G	A	G	G	G	H	G	G	G	G	G	G	A	G	A	G	G	G	G	A	G	G	G	G	G
JAX00572733	5	5483497	0	T	G	G	T	G	G	T	G	G	G	G	G	G	T	G	T	H	H	G	T	G	G	G	G	G	G	G	G	G	G	T	T	H	G	H	G	H	G	G	T	G	G	G	T	G	G
JAX00572734	5	5484901	0	C	T	C	C	C	C	C	C	T	C	C	C	T	C	C	C	C	C	T	C	C	C	C	C	C	C	H	C	C	C	C	C	C	C	C	C	C	C	C	C	T	C	C	C	C	C
JAX00572735	5	5485469	0	T	C	T	T	T	C	T	T	C	T	H	T	C	T	T	T	T	T	C	T	T	T	C	T	T	T	H	T	T	T	T	T	T	C	T	C	T	H	T	T	C	T	T	T	T	T
JAX00126636	5	5499823	0	C	T	C	C	C	T	C	C	C	C	C	C	C	C	C	C	C	C	C	C	C	C	T	C	C	C	C	C	C	C	C	C	C	T	C	T	C	H	C	C	C	C	C	C	C	C
JAX00126637	5	5501523	1	T	C	T	T	T	C	T	C	C	T	C	T	C	T	T	T	T	H	C	T	T	T	C	T	T	T	H	T	T	C	T	T	T	C	T	C	T	H	T	T	C	H	T	T	C	T
JAX00572736	5	5501849	1	C	G	C	C	C	C	C	G	C	C	G	C	C	C	C	C	C	H	C	C	C	C	C	C	C	C	C	C	C	G	C	C	C	C	C	C	C	C	C	C	C	H	C	C	G	C
JAX00572737	5	5511306	0	C	G	C	C	C	G	C	G	G	C	G	C	G	C	C	C	C	H	G	C	C	C	G	C	C	C	H	C	C	G	C	C	C	G	C	G	C	H	C	C	G	H	C	C	G	C
JAX00572738	5	5511536	1	G	A	G	G	G	A	G	G	G	G	G	G	G	G	G	G	G	G	G	G	G	G	A	G	G	G	G	G	G	G	G	G	G	A	G	A	G	H	G	G	G	G	G	G	G	G
JAX00572739	5	5511612	1	C	T	C	C	C	C	C	T	C	C	T	C	C	C	C	C	C	H	C	C	C	C	C	C	C	C	C	C	C	T	C	C	C	C	C	C	C	C	C	C	C	H	C	C	T	C
JAX00572743	5	5546098	0	T	C	T	T	T	C	T	C	C	T	C	T	C	T	T	T	T	H	C	T	T	T	C	T	T	T	H	C	T	C	T	T	T	C	T	C	T	H	T	T	C	H	T	T	C	T
JAX00572745	5	5550261	1	A	G	A	A	A	A	A	A	G	A	A	A	G	A	A	A	A	A	G	A	A	A	A	A	A	A	H	A	A	A	A	A	A	A	A	A	A	A	A	A	G	A	A	A	A	A
JAX00572746	5	5550665	1	C	T	C	C	C	T	C	T	T	C	T	C	T	C	C	C	C	H	T	C	C	C	T	C	C	C	H	T	C	T	C	C	C	T	C	T	C	H	C	C	T	H	C	C	T	C
JAX00572750	5	5563149	1	A	G	A	A	A	A	A	G	A	A	G	A	A	A	A	A	A	H	A	A	A	A	A	A	A	A	A	G	A	G	A	A	A	A	A	A	A	A	A	A	A	H	A	A	G	A
JAX00572755	5	5566033	1	G	A	G	G	G	A	G	A	G	G	A	G	G	G	G	G	G	H	G	G	G	G	A	G	G	G	G	A	G	A	G	G	G	A	G	A	G	H	G	G	G	H	G	G	A	G
JAX00572761	5	5592472	0	C	G	C	C	C	G	C	C	C	C	H	C	C	C	C	C	C	C	C	C	C	C	G	C	C	C	C	C	C	C	C	C	C	G	C	G	C	H	C	C	C	C	C	C	C	C
JAX00572762	5	5598702	1	A	G	A	A	A	A	A	A	G	A	A	A	G	A	A	A	A	A	G	A	A	A	A	A	A	A	H	A	A	A	A	A	A	A	A	A	A	A	G	A	G	A	A	A	A	A
JAX00126645	5	5602934	0	A	G	A	A	G	G	A	G	G	G	H	A	G	A	G	A	H	H	G	A	G	G	G	G	G	G	H	G	G	G	A	A	H	G	H	G	H	G	G	A	G	H	A	A	G	G
JAX00572765	5	5610175	1	C	T	C	C	C	C	C	T	C	C	T	C	C	C	C	C	C	H	C	C	C	C	C	C	C	C	C	T	C	T	C	C	C	C	C	C	C	C	C	C	C	H	C	C	T	C
JAX00572766	5	5625339	0	C	T	C	C	C	T	C	C	C	C	C	C	C	C	C	C	C	C	C	C	C	C	T	C	C	C	C	C	C	C	C	C	C	T	C	T	C	H	C	C	C	C	C	C	C	C
JAX00572768	5	5630344	1	C	G	C	C	C	C	C	G	C	C	G	C	C	C	C	C	C	H	C	C	C	C	C	C	C	C	C	G	C	G	C	C	C	C	C	C	C	C	C	C	C	H	C	C	G	C
JAX00126647	5	5632965	1	A	G	A	A	G	G	A	G	G	G	G	A	G	A	G	A	H	H	G	A	G	G	G	G	G	G	H	G	G	G	A	A	H	G	G	G	H	G	G	A	G	H	A	A	G	G
JAX00572770	5	5643468	1	C	T	C	C	C	C	C	C	T	C	C	C	T	C	C	C	C	C	T	C	C	C	C	C	C	C	H	C	C	C	C	C	C	C	C	C	C	C	T	C	T	C	C	C	C	C
JAX00572772	5	5646705	1	C	T	C	C	T	C	C	T	C	T	T	C	C	C	T	C	H	H	C	C	T	T	C	T	T	T	C	T	T	T	C	C	H	C	T	C	H	H	C	C	C	H	C	C	T	T
JAX00572773	5	5646871	0	C	G	C	C	C	G	C	C	C	C	H	H	C	C	C	H	C	C	C	C	C	C	G	C	C	C	C	H	C	C	C	C	C	G	C	G	C	H	C	C	C	C	C	C	C	C
JAX00572775	5	5647520	0	G	A	G	G	A	G	G	A	G	A	A	G	G	G	A	G	H	H	G	G	A	A	G	A	A	A	G	A	A	A	G	G	H	G	A	G	H	H	G	G	G	H	G	G	A	A
JAX00572776	5	5647639	0	C	T	C	C	T	C	C	T	C	T	T	C	C	C	T	C	H	H	C	C	T	T	C	T	T	T	C	T	T	T	C	C	H	C	T	C	H	H	C	C	C	H	C	C	T	T
JAX00126648	5	5663635	0	A	C	A	A	C	A	A	A	A	C	A	A	A	A	C	A	H	A	A	A	C	C	A	C	C	C	A	A	C	A	A	A	H	A	C	A	H	H	A	A	A	A	A	A	A	C
JAX00572781	5	5663814	0	C	G	C	C	C	G	C	G	G	C	G	C	G	C	C	C	C	H	G	C	C	C	G	C	C	C	H	G	C	G	C	C	C	G	C	G	C	H	G	C	G	H	C	C	G	C
JAX00126650	5	5665222	1	G	T	G	G	T	T	G	T	T	T	T	G	T	G	T	G	H	H	T	G	T	T	T	T	T	T	H	T	T	T	G	G	H	T	T	T	H	T	T	G	T	H	G	G	T	T
JAX00572783	5	5668280	1	C	T	C	C	C	T	C	C	T	C	C	C	T	C	C	C	C	C	T	C	C	C	T	C	C	C	H	C	C	C	C	C	C	T	C	T	C	H	T	C	T	C	C	C	C	C
JAX00572785	5	5671466	0	T	C	T	T	C	C	T	C	C	C	C	T	C	T	C	T	H	H	C	T	C	C	C	C	C	C	H	C	C	C	T	T	H	C	C	C	H	C	C	T	C	H	T	T	C	C
JAX00572786	5	5671715	0	T	A	T	T	A	T	T	T	T	A	H	H	T	T	A	T	H	T	T	T	A	A	T	A	A	A	T	T	A	T	T	T	H	T	A	T	H	T	T	T	T	T	T	T	T	A
JAX00572787	5	5671786	0	G	A	G	G	A	G	G	A	G	A	A	G	G	G	A	G	H	H	G	G	A	A	G	A	A	A	G	A	A	A	G	G	H	G	A	G	H	H	G	G	G	H	G	G	A	A
JAX00572788	5	5671933	0	G	T	G	G	G	G	G	T	G	G	T	G	G	G	G	G	G	G	G	G	G	G	G	G	G	G	G	T	G	T	G	G	G	G	G	G	G	G	G	G	G	H	G	G	T	G
JAX00572790	5	5678621	1	A	G	A	A	A	G	A	G	G	A	G	A	G	A	A	A	A	H	G	A	A	A	G	A	A	A	H	G	A	G	A	A	A	G	A	G	A	H	G	A	G	H	A	A	G	A
JAX00572793	5	5680174	1	C	G	C	C	C	G	C	G	G	C	G	C	G	C	C	C	C	H	G	C	C	C	G	C	C	C	H	G	C	G	C	C	C	G	C	G	C	H	G	C	G	H	C	C	G	C
JAX00572794	5	5681476	1	G	C	G	G	C	G	G	G	G	G	G	G	G	G	G	G	G	G	G	G	G	G	G	G	G	G	G	G	G	G	G	G	H	G	G	G	H	G	G	G	G	G	G	G	G	C
JAX00572796	5	5682166	1	T	C	T	T	T	C	T	C	C	T	C	T	C	T	T	T	T	H	C	T	T	T	C	T	T	T	H	C	T	C	T	T	T	C	T	C	T	H	C	T	C	H	T	T	C	T
JAX00572799	5	5683854	1	G	A	G	G	A	G	G	G	G	A	G	G	G	G	A	G	H	G	G	G	A	A	G	A	A	A	G	G	A	G	G	G	H	G	A	G	H	H	G	G	G	G	G	G	G	A
JAX00572800	5	5686635	0	G	A	G	G	A	G	G	G	G	A	G	G	G	G	A	G	H	G	G	G	A	A	G	A	A	A	G	G	A	G	G	G	H	G	A	G	H	H	G	G	G	G	G	G	G	A
JAX00572803	5	5689782	1	T	C	T	T	T	C	T	T	C	T	T	T	C	T	T	T	T	T	C	T	T	T	C	T	T	T	H	T	T	T	T	T	T	C	T	C	T	H	C	T	C	T	T	T	T	T
JAX00126652	5	5702481	0	A	G	A	A	A	G	A	G	G	A	G	A	G	A	A	A	A	H	G	A	A	A	G	A	A	A	A	G	A	G	A	A	A	G	A	H	A	A	G	A	G	H	A	A	G	A
JAX00572806	5	5712657	0	G	A	G	G	G	G	G	A	G	G	A	G	G	G	G	G	G	H	G	G	G	G	G	G	G	G	G	A	G	A	G	G	G	G	G	G	G	G	G	G	G	H	G	G	A	G
JAX00572807	5	5721872	0	T	C	T	T	T	C	T	C	C	T	C	T	C	T	T	T	T	H	C	T	T	T	C	T	T	T	H	C	T	C	T	T	T	C	T	C	T	T	C	T	C	H	T	T	C	T
JAX00572809	5	5722467	0	G	T	G	G	G	G	G	G	T	G	G	G	T	G	G	G	G	G	T	G	G	G	G	G	G	G	H	G	G	G	G	G	G	G	G	G	G	G	T	G	T	G	G	G	G	G
JAX00572810	5	5731622	0	A	G	A	A	A	G	A	A	G	A	A	A	H	A	A	A	A	A	G	A	A	A	G	A	A	A	H	A	A	A	A	A	A	G	A	G	A	H	G	A	G	A	A	A	A	A
JAX00572811	5	5731839	1	C	T	C	C	C	C	C	C	T	C	C	C	T	C	C	C	C	C	T	C	C	C	C	C	C	C	H	C	C	C	C	C	C	C	C	C	C	C	T	C	T	C	C	C	C	C
JAX00572812	5	5731995	1	C	T	C	C	C	T	C	T	T	C	T	C	T	C	C	C	C	H	T	C	C	C	T	C	C	C	H	T	C	T	C	C	C	T	C	T	C	H	T	C	T	H	C	C	T	C
JAX00572813	5	5736000	0	G	A	G	G	G	A	G	A	G	G	A	G	G	G	G	G	G	H	H	G	G	G	A	G	G	G	G	A	G	H	G	G	G	A	G	A	G	H	G	G	G	G	G	G	H	G
JAX00572817	5	5758902	1	C	A	C	C	C	A	C	C	C	C	C	C	C	C	C	C	C	C	C	C	C	C	A	C	C	C	C	C	C	C	C	C	C	A	C	A	C	H	C	C	C	C	C	C	C	C
JAX00126655	5	5759170	0	G	T	G	G	T	G	G	G	G	T	G	G	G	G	T	G	G	G	G	G	T	T	G	T	T	T	G	G	T	G	G	G	H	G	T	G	H	T	G	G	G	G	G	G	G	T
JAX00126657	5	5762821	1	A	G	A	A	G	A	A	A	A	G	A	A	A	A	G	A	H	A	A	A	G	G	A	G	G	G	A	A	G	A	A	A	H	A	G	A	H	H	A	A	A	A	A	A	A	G
JAX00572818	5	5762997	1	C	T	C	C	C	C	C	T	C	C	T	C	C	C	C	C	C	H	C	C	C	C	C	C	C	C	C	T	C	T	C	C	C	C	C	C	C	C	C	C	C	H	C	C	T	C
JAX00572819	5	5765966	1	T	G	T	T	T	G	T	G	G	T	G	T	G	T	T	T	T	H	G	T	T	T	G	T	T	T	H	G	T	G	T	T	T	G	T	G	T	H	G	T	G	H	T	T	G	T
JAX00126658	5	5766144	0	C	A	C	C	A	A	C	A	A	A	A	C	A	C	A	C	H	H	A	C	A	A	A	A	A	A	H	A	A	A	C	C	H	A	A	A	H	A	A	C	A	H	C	C	A	A
JAX00126659	5	5769776	0	C	T	C	C	T	T	C	T	C	T	T	C	C	C	T	C	H	H	C	C	T	T	T	T	T	T	C	T	T	T	C	C	H	T	T	T	H	T	C	C	C	H	C	C	T	T
JAX00572830	5	5831417	0	C	T	C	C	T	C	C	C	T	C	C	C	T	C	C	C	C	C	T	C	C	C	C	C	C	C	H	C	C	C	C	C	H	C	C	C	H	C	T	C	T	C	C	C	C	T
JAX00572832	5	5832063	0	A	T	A	A	A	T	A	T	A	A	T	A	A	A	A	A	A	H	A	A	A	A	T	A	A	A	A	T	A	T	A	A	A	T	A	T	A	H	A	A	A	H	A	A	T	A
JAX00572833	5	5832081	1	T	C	T	T	T	C	T	T	T	T	T	T	T	T	T	T	T	T	T	T	T	T	C	T	T	T	T	T	T	T	T	T	T	C	T	C	T	H	T	T	T	T	T	T	T	T
JAX00572834	5	5838448	0	G	A	G	G	G	G	G	G	G	A	H	G	G	G	H	G	G	G	G	G	A	A	G	A	A	A	G	G	A	G	G	G	G	G	A	G	G	H	G	G	G	G	G	G	G	G
JAX00225291	5	5870889	0	T	C	T	T	T	C	T	C	C	T	C	T	C	T	T	T	T	H	C	T	T	T	C	T	T	T	H	C	T	C	T	T	T	C	T	C	T	H	C	T	C	C	T	T	C	T
JAX00572839	5	5871075	0	T	G	T	T	T	G	T	G	G	T	G	T	G	T	T	T	T	H	G	T	T	T	G	T	T	T	H	G	T	G	T	T	T	G	T	G	T	H	G	T	G	H	T	T	G	T
JAX00572841	5	5896134	1	A	G	A	A	A	G	A	A	G	A	A	A	G	A	A	A	A	A	G	A	A	A	G	A	A	A	H	A	A	A	A	A	A	G	A	G	A	H	G	A	G	A	A	A	A	A
JAX00572842	5	5896282	0	C	A	C	C	C	A	C	C	A	C	C	C	A	C	C	C	C	C	A	C	C	C	A	C	C	C	H	C	C	C	C	C	C	A	C	A	C	H	A	C	A	C	C	C	C	C
JAX00572843	5	5901598	0	A	G	A	A	A	A	A	G	A	A	G	A	A	A	A	A	A	H	A	A	A	A	A	A	A	A	A	G	A	G	A	A	A	A	A	A	A	A	A	A	A	H	A	A	G	A
JAX00225294	5	5902209	0	C	G	C	C	C	G	C	C	G	C	C	C	G	C	C	C	C	C	G	C	C	C	G	C	C	C	H	C	C	C	C	C	C	G	C	G	C	H	G	C	G	C	C	C	C	C
JAX00572844	5	5903372	0	G	A	A	G	A	G	G	G	G	A	G	A	G	G	A	G	G	G	G	G	A	A	G	A	A	A	G	G	A	G	G	G	G	G	A	G	G	G	G	G	G	G	A	G	G	A
JAX00572845	5	5903721	0	C	T	T	C	T	C	C	C	C	T	C	T	C	C	T	C	H	C	C	C	T	T	C	T	T	T	H	C	T	C	C	C	H	C	T	C	H	H	C	C	C	H	T	C	C	T
JAX00572848	5	5908036	0	C	T	C	C	C	T	C	T	T	C	T	C	T	C	H	C	C	H	T	C	C	C	T	C	C	C	C	H	C	T	C	C	C	T	C	T	C	H	T	C	T	H	C	C	T	C
JAX00572849	5	5908937	0	G	A	G	G	G	A	G	G	A	G	G	G	A	G	G	G	G	G	A	G	G	G	A	G	G	G	H	G	G	G	G	G	G	A	G	A	G	H	A	G	A	G	G	G	G	G
JAX00572851	5	5918682	1	A	G	A	A	A	A	A	A	A	G	A	A	A	A	G	A	H	A	A	A	G	G	A	G	G	G	A	A	G	A	A	A	A	A	G	A	A	H	A	A	A	A	A	A	A	A
JAX00572852	5	5918723	1	C	T	C	C	C	T	C	T	T	C	T	C	T	C	C	C	C	H	T	C	C	C	T	C	C	C	H	T	C	T	C	C	C	T	C	T	C	H	T	C	T	H	C	C	T	C
JAX00572853	5	5929086	0	G	T	G	G	G	T	G	G	G	G	G	G	G	G	G	G	G	G	G	G	G	G	T	G	G	G	G	G	G	G	G	G	G	T	G	T	G	H	G	G	G	G	G	G	G	G
JAX00126669	5	5929551	0	T	C	C	T	C	C	T	C	C	C	C	C	C	T	C	T	H	H	C	T	C	C	C	C	C	C	C	C	C	C	T	T	H	C	C	C	T	C	C	T	C	C	C	T	C	C
JAX00572856	5	5932448	0	C	T	C	C	C	C	C	T	C	C	T	C	C	C	C	C	C	H	C	C	C	C	C	C	C	C	C	T	C	T	C	C	C	C	C	C	C	C	C	C	C	H	C	C	T	C
JAX00572857	5	5932496	1	A	C	A	A	C	A	A	A	A	A	A	A	A	A	A	A	A	A	A	A	A	A	A	A	A	A	A	A	A	A	A	A	H	A	A	A	H	A	A	A	A	A	A	A	A	C
JAX00572860	5	5937690	1	G	A	G	G	G	A	G	G	A	G	G	G	A	G	G	G	G	G	A	G	G	G	A	G	G	G	H	G	G	G	G	G	G	A	G	A	G	H	A	G	A	G	G	G	G	G
JAX00572861	5	5937783	0	C	T	C	C	T	C	C	C	C	C	C	C	C	C	C	C	C	C	H	C	C	C	C	C	C	C	C	C	C	C	C	C	H	C	C	C	H	C	C	C	C	C	C	C	C	T
JAX00572866	5	5951273	0	G	A	G	G	G	A	G	A	A	G	A	G	A	G	G	G	G	H	A	G	G	G	A	G	G	G	H	A	G	A	G	G	G	A	G	A	G	H	A	G	A	H	G	G	A	G
JAX00572867	5	5956722	1	G	A	G	G	G	A	G	A	A	G	A	G	A	G	G	G	G	H	A	G	G	G	A	G	G	G	H	A	G	A	G	G	G	A	G	A	G	H	A	G	A	H	G	G	A	G
JAX00572868	5	5958915	0	C	T	C	C	C	T	C	C	T	C	H	C	T	C	C	C	C	C	T	C	C	C	T	C	C	C	H	C	C	C	C	C	C	T	C	T	C	H	T	C	T	C	C	C	C	C
JAX00572869	5	5959005	0	T	C	T	T	T	T	T	C	T	T	C	T	T	T	T	T	T	H	T	T	T	T	T	T	T	T	T	C	T	C	T	T	T	T	T	T	T	T	T	T	T	H	T	T	C	T
JAX00572870	5	5959031	1	C	T	C	C	C	T	C	C	T	C	C	C	T	C	C	C	C	C	T	C	C	C	T	C	C	C	H	C	C	C	C	C	C	T	C	T	C	H	T	C	T	C	C	C	C	C
JAX00572871	5	5959142	1	C	T	C	C	C	C	C	T	C	C	T	C	C	C	C	C	C	H	C	C	C	C	C	C	C	C	C	T	C	T	C	C	C	C	C	C	C	C	C	C	C	H	C	C	T	C
JAX00126671	5	5959412	1	C	T	C	C	T	C	C	T	C	C	T	C	C	C	C	C	C	H	C	C	C	C	C	C	C	C	C	T	C	T	C	C	H	C	C	C	H	C	C	C	C	H	C	C	T	T
JAX00572888	5	6063320	1	C	T	C	C	C	C	C	C	T	C	C	C	T	C	C	C	C	C	T	C	C	C	C	C	C	C	H	C	C	C	C	C	C	C	C	C	C	C	T	C	T	C	C	C	C	C
JAX00126682	5	6114728	0	G	A	G	G	A	A	G	G	A	G	G	G	A	G	G	G	G	G	A	G	G	G	A	G	G	G	G	G	G	G	G	G	G	A	G	H	G	G	A	G	A	G	G	G	G	A
JAX00572897	5	6122790	0	C	A	C	C	C	C	C	C	C	A	C	C	C	C	A	C	H	C	C	C	A	A	C	A	A	A	C	C	A	C	C	C	C	C	A	C	C	H	C	C	C	C	C	C	C	C
JAX00126685	5	6140809	0	C	T	C	C	C	T	C	C	T	T	C	C	T	C	T	C	H	C	T	C	T	T	T	T	T	T	H	C	T	C	C	C	C	T	T	T	C	T	T	C	T	C	C	C	C	C
JAX00126686	5	6141717	0	T	C	T	T	T	C	T	T	C	T	T	T	C	T	T	T	T	T	C	T	T	T	C	T	T	T	H	T	T	T	T	T	T	C	T	C	T	H	C	T	C	T	T	T	T	T
JAX00572900	5	6163686	0	C	T	C	C	C	C	C	T	C	C	T	C	C	C	C	C	C	H	C	C	H	H	C	H	C	H	C	T	H	T	C	C	C	C	H	C	C	C	C	C	C	H	C	C	T	C
JAX00572901	5	6164875	0	A	G	A	A	G	A	A	A	A	A	A	A	A	A	A	A	A	A	A	A	A	A	A	A	A	A	A	A	A	A	A	A	H	A	A	A	H	A	A	A	A	A	A	A	A	G
JAX00572902	5	6165052	1	G	T	G	G	G	T	G	G	G	G	G	G	G	G	G	G	G	G	G	G	G	G	T	G	G	G	G	G	G	G	G	G	G	T	G	T	G	H	G	G	G	G	G	G	G	G
JAX00572904	5	6175329	1	C	T	C	C	C	C	C	T	C	C	T	C	C	C	C	C	C	H	C	C	C	C	C	C	C	C	C	T	C	T	C	C	C	C	C	C	C	C	C	C	C	H	C	C	T	C
JAX00572905	5	6175349	1	C	T	C	C	C	T	C	C	T	C	C	C	T	C	C	C	C	C	T	C	C	C	T	C	C	C	H	C	C	C	C	C	C	T	C	T	C	H	T	C	T	C	C	C	C	C
JAX00126687	5	6180581	0	C	G	C	C	G	G	C	G	G	G	G	C	G	C	G	C	H	H	G	C	G	G	G	G	G	G	H	G	G	G	C	C	H	G	G	G	H	G	G	C	G	H	C	C	G	G
JAX00126692	5	6210378	1	G	T	G	G	T	G	G	G	G	T	G	G	G	G	T	G	H	G	G	G	T	T	G	T	T	T	G	G	T	G	G	G	H	G	T	G	H	H	G	G	G	G	G	G	G	T
JAX00126693	5	6240552	1	G	A	G	G	A	G	G	G	G	A	G	G	G	G	A	G	H	G	G	G	A	A	G	A	A	A	G	G	A	G	G	G	H	G	A	G	H	H	G	G	G	G	G	G	G	A
JAX00572914	5	6260550	1	C	A	C	C	C	C	C	A	C	C	A	C	C	C	C	C	C	H	C	C	C	C	C	C	C	C	C	A	C	A	C	C	C	C	C	C	C	C	C	C	C	H	C	C	A	C
JAX00126694	5	6260580	0	A	G	A	A	A	G	A	G	G	A	G	A	G	A	A	A	A	H	G	A	A	A	G	A	A	A	H	G	A	G	A	A	A	G	A	G	A	H	G	A	G	H	A	A	G	A
JAX00126695	5	6261087	1	A	C	A	A	C	C	A	C	C	A	C	A	C	A	A	A	A	H	C	A	A	A	C	A	A	A	H	C	A	C	A	A	H	C	A	C	H	H	C	A	C	H	A	A	C	C
JAX00572915	5	6276265	0	G	A	G	G	G	G	G	G	A	G	G	G	A	G	G	G	G	G	A	G	G	G	G	G	G	G	H	G	G	G	G	G	G	G	G	G	G	G	A	G	A	G	G	G	G	G
JAX00572916	5	6277334	0	G	T	G	G	G	T	G	T	G	G	T	G	G	G	G	G	G	H	G	G	G	G	T	G	G	G	G	T	G	T	G	G	G	T	G	T	G	H	G	G	G	H	G	G	T	G
JAX00126698	5	6301600	1	A	G	A	A	A	G	A	A	G	A	A	A	G	A	A	A	A	A	G	A	A	A	G	A	A	A	H	A	A	A	A	A	A	G	A	G	A	H	G	A	G	A	A	A	A	A
JAX00572917	5	6308839	0	G	T	G	G	G	G	G	G	T	G	G	G	T	G	G	G	G	G	H	G	G	G	G	G	G	G	T	G	G	G	G	G	G	G	G	G	G	G	T	G	T	G	G	G	G	G
JAX00572918	5	6312289	0	C	G	C	C	C	G	C	C	C	C	C	C	H	C	C	C	C	C	H	C	C	C	G	C	C	C	C	C	C	C	C	C	C	G	C	G	C	H	C	C	C	C	C	C	C	C
JAX00126699	5	6323611	1	A	T	A	A	A	T	A	T	T	A	T	A	T	A	A	A	A	H	T	A	A	A	T	A	A	A	H	T	A	T	A	A	A	T	A	T	A	H	T	A	T	H	A	A	T	A
JAX00126700	5	6343420	0	T	G	T	T	T	T	T	G	T	T	G	T	T	T	T	T	T	H	T	T	T	T	T	T	T	T	T	G	T	G	T	T	T	T	T	T	T	T	T	T	T	H	T	T	G	T
JAX00126701	5	6343735	1	T	G	T	T	T	T	T	G	T	T	G	T	T	T	T	T	T	H	T	T	T	T	T	T	T	T	T	G	T	G	T	T	T	T	T	T	T	T	T	T	T	H	T	T	G	T
JAX00126702	5	6379616	1	T	A	T	T	T	A	T	T	A	T	T	T	A	T	T	T	T	T	A	T	T	T	A	T	T	T	H	T	T	T	T	T	T	A	T	A	T	H	A	T	A	T	T	T	T	T
JAX00126703	5	6380338	0	C	T	C	C	C	T	C	C	T	C	C	C	T	C	C	C	C	C	T	C	C	C	T	C	C	C	H	C	C	C	C	C	C	T	C	T	C	H	T	C	T	C	C	C	C	C
JAX00572924	5	6394340	0	G	T	G	G	G	G	G	T	G	G	T	G	G	G	G	G	G	H	G	G	G	G	G	G	G	G	G	T	G	T	G	G	G	G	G	G	G	G	G	G	G	H	G	G	T	G
JAX00572925	5	6401792	1	G	A	G	G	G	G	G	G	A	G	G	G	A	G	G	G	G	G	A	G	G	G	G	G	G	G	H	G	G	G	G	G	G	G	G	G	G	G	A	G	A	G	G	G	G	G
JAX00572928	5	6453853	1	C	T	C	C	C	C	C	T	C	C	T	C	C	C	C	C	C	H	C	C	C	C	C	C	C	C	C	T	C	T	C	C	C	C	C	C	C	C	C	C	C	H	C	C	T	C
JAX00126708	5	6458914	1	C	A	A	C	A	C	C	C	C	C	C	A	C	C	C	C	C	C	C	C	C	C	C	C	C	C	H	C	C	C	C	C	H	C	C	C	H	C	C	C	C	H	A	C	C	A
JAX00126710	5	6462247	0	C	A	C	C	C	A	C	C	C	C	C	C	C	C	C	C	C	C	C	C	C	C	A	C	C	C	C	C	C	C	C	C	C	A	C	A	C	H	C	C	C	C	C	C	C	C
JAX00572930	5	6466861	1	A	G	A	A	A	G	A	A	A	A	A	A	A	A	A	A	A	A	A	A	A	A	G	A	A	A	A	A	A	A	A	A	A	G	A	G	A	H	A	A	A	A	A	A	A	A
JAX00225301	5	6482596	1	G	A	G	G	G	A	G	A	A	G	A	G	A	G	G	G	G	H	A	G	G	G	A	G	G	G	H	A	G	A	G	G	G	A	G	A	G	H	A	G	A	H	G	G	A	G
JAX00572931	5	6486744	0	T	C	T	T	T	T	T	T	C	T	T	T	C	T	T	T	T	T	C	T	T	T	T	T	T	T	H	T	T	T	T	T	T	T	T	T	T	T	C	T	C	T	T	T	T	T
JAX00572932	5	6486836	1	C	T	C	C	C	C	C	C	T	C	C	C	T	C	C	C	C	C	T	C	C	C	C	C	C	C	H	C	C	C	C	C	C	C	C	C	C	C	T	C	T	C	C	C	C	C
JAX00572933	5	6499572	1	G	A	G	G	G	G	G	A	G	G	A	G	G	G	G	G	G	H	G	G	G	G	G	G	G	G	G	A	G	A	G	G	G	G	G	G	G	G	G	G	G	H	G	G	A	G
JAX00126713	5	6509990	1	A	G	G	A	G	G	A	G	G	G	G	G	G	A	G	A	H	H	G	A	G	G	G	G	G	G	G	G	G	G	A	A	H	G	G	G	H	G	G	A	G	G	G	A	G	G
JAX00572936	5	6513089	1	G	C	G	G	G	C	G	C	C	G	C	G	C	G	G	G	G	H	C	G	G	G	C	G	G	G	H	C	G	C	G	G	G	C	G	C	G	H	C	G	C	H	G	G	C	G
JAX00225304	5	6525758	0	T	C	T	T	T	C	T	T	C	T	T	T	C	T	T	T	T	T	C	T	T	T	C	T	T	T	H	T	T	T	T	T	T	C	T	C	T	H	C	T	C	T	T	T	T	T
JAX00126714	5	6525793	1	T	G	G	T	G	G	T	G	G	G	G	G	G	T	G	T	H	H	G	T	G	G	G	G	G	G	G	G	G	G	T	T	H	G	G	G	H	G	G	T	G	G	G	T	G	G
JAX00572939	5	6551773	1	T	G	T	T	T	T	T	G	T	T	G	T	T	T	T	T	T	H	T	T	T	T	T	T	T	T	T	G	T	G	T	T	T	T	T	T	T	T	T	T	T	H	T	T	G	T
JAX00126715	5	6558011	1	A	G	G	A	G	G	A	G	G	G	G	G	G	A	G	A	H	H	G	A	G	G	G	G	G	G	G	G	G	G	A	A	H	G	G	G	H	G	G	A	G	G	G	A	G	G
JAX00126716	5	6558239	1	G	A	A	G	A	G	G	G	G	A	G	A	G	G	A	G	H	G	G	G	A	A	G	A	A	A	H	G	A	G	G	G	H	G	A	G	H	H	G	G	G	H	A	G	G	A
JAX00572940	5	6558322	0	C	T	C	C	C	T	C	C	C	C	C	C	C	C	C	C	C	C	C	C	C	C	T	C	C	C	C	C	C	C	C	C	C	T	C	T	C	H	C	C	C	C	C	C	C	C
JAX00126718	5	6589422	1	C	G	G	C	G	C	C	C	C	G	C	G	C	C	G	C	H	C	C	C	G	G	C	G	G	G	H	C	G	C	C	C	H	C	G	C	H	H	C	C	C	H	G	C	C	G
JAX00572944	5	6599884	0	C	T	C	C	C	C	C	C	C	T	C	C	C	C	T	C	H	C	C	C	T	T	C	T	T	T	C	C	T	C	C	C	C	C	T	C	C	H	C	C	C	C	C	C	C	C
JAX00572945	5	6599922	1	T	C	T	T	T	T	T	T	C	T	T	T	C	T	T	T	T	T	C	T	T	T	T	T	T	T	C	T	T	T	T	T	T	T	T	T	T	T	C	T	C	T	T	T	T	T
JAX00572946	5	6607096	0	T	G	T	T	T	G	T	T	G	T	T	T	G	T	T	T	T	T	G	T	T	T	G	T	T	T	G	T	T	T	T	T	T	G	T	G	T	H	G	T	G	T	T	T	T	T
JAX00572948	5	6607587	0	G	A	G	G	G	G	G	G	G	A	G	G	G	G	A	G	H	G	G	G	A	A	G	A	A	A	G	G	A	G	G	G	G	G	A	G	G	H	G	G	G	G	G	G	G	G
JAX00126722	5	6619649	1	C	T	T	C	T	C	C	C	C	C	C	T	C	C	C	C	C	C	C	C	C	C	C	C	C	C	C	C	C	C	C	C	H	C	C	C	H	C	C	C	C	H	T	C	C	T
JAX00126725	5	6664246	1	A	T	T	A	T	T	A	T	T	T	T	T	T	A	T	A	H	H	T	A	T	T	T	T	T	T	T	T	T	T	A	A	H	T	T	T	H	T	T	A	T	T	T	A	T	T
JAX00126726	5	6681116	1	G	A	A	G	A	G	G	G	G	G	G	A	G	G	G	G	G	G	G	G	G	G	G	G	G	G	G	G	G	G	G	G	H	G	G	G	H	G	G	G	G	H	A	G	G	A
JAX00126727	5	6681304	1	C	T	T	C	T	C	C	C	C	C	C	T	C	C	C	C	C	C	C	C	C	C	C	C	C	C	C	C	C	C	C	C	H	C	C	C	H	C	C	C	C	H	T	C	C	T
JAX00572954	5	6681331	0	G	A	G	G	G	A	G	A	A	G	A	G	A	G	G	G	G	H	A	G	G	G	A	G	G	G	A	A	G	A	G	G	G	A	G	A	G	H	A	G	A	H	G	G	A	G
JAX00126728	5	6681605	1	G	T	T	G	T	G	G	T	G	G	T	T	G	G	G	G	G	H	G	G	G	G	G	G	G	G	G	T	G	T	G	G	H	G	G	G	H	G	G	G	G	T	T	G	T	T
JAX00572956	5	6732251	1	G	A	G	G	G	A	G	G	G	G	G	G	G	G	G	G	G	G	G	G	G	G	A	G	G	G	G	G	G	G	G	G	G	A	G	A	G	H	G	G	G	G	G	G	G	G
JAX00572957	5	6732346	0	C	T	C	C	C	C	C	T	C	C	H	C	C	C	C	C	C	H	C	C	C	C	C	C	C	C	C	H	C	T	C	C	C	C	C	C	C	C	C	C	C	H	C	C	T	C
JAX00126729	5	6732506	0	G	T	T	G	T	G	G	G	G	G	H	T	G	G	G	G	G	G	G	G	G	G	G	G	G	G	H	G	G	G	G	G	H	G	G	G	H	G	G	G	G	H	T	G	G	T
JAX00572960	5	6776219	1	A	G	A	A	G	G	A	G	G	A	H	A	G	A	A	A	A	H	G	A	A	A	G	A	A	A	H	G	A	G	A	A	H	G	A	G	H	H	G	A	G	H	A	A	G	G
JAX00572961	5	6776245	0	G	C	G	G	G	C	G	C	C	G	C	G	C	G	G	G	G	H	C	G	G	G	C	G	G	G	H	C	G	C	G	G	G	C	G	C	G	H	C	G	C	H	G	G	C	G
JAX00572962	5	6776275	1	C	A	C	C	C	A	C	A	A	C	A	C	A	C	C	C	C	H	A	C	C	C	A	C	C	C	H	A	C	A	C	C	C	A	C	A	C	H	A	C	A	H	C	C	A	C
JAX00572963	5	6776432	0	C	T	C	C	C	T	C	C	T	C	C	C	T	C	C	C	C	C	T	C	C	C	T	C	C	C	T	C	C	C	C	C	C	T	C	T	C	H	T	C	T	C	C	C	C	C
JAX00126732	5	6777037	1	A	G	A	A	G	G	A	G	G	A	G	A	G	A	A	A	A	H	G	A	A	A	G	A	A	A	G	G	A	G	A	A	H	G	A	G	H	H	G	A	G	H	A	A	G	G
JAX00126733	5	6777070	0	C	T	C	C	T	C	C	C	C	C	C	C	C	C	C	C	C	C	C	C	C	C	C	C	C	C	C	C	C	C	C	C	H	C	C	C	T	C	C	C	C	C	C	C	C	T
JAX00572966	5	6783255	1	A	T	A	A	T	A	A	A	A	A	A	A	A	A	A	A	A	A	A	A	A	A	A	A	A	A	A	A	A	A	A	A	H	A	A	A	H	A	A	A	A	A	A	A	A	T
JAX00572967	5	6784945	0	G	C	G	G	C	G	G	C	G	G	C	G	G	G	G	G	G	H	G	G	G	G	G	G	G	G	G	C	G	C	G	G	H	G	G	G	H	G	G	G	G	H	G	G	C	C
JAX00572968	5	6794488	1	A	T	A	A	A	A	A	T	A	A	T	A	A	A	A	A	A	H	A	A	A	A	A	A	A	A	A	T	A	T	A	A	A	A	A	A	A	A	A	A	A	H	A	A	T	A
JAX00572969	5	6794680	0	T	C	T	T	T	C	T	T	T	T	T	T	T	T	T	T	T	T	T	T	T	T	C	T	T	T	T	T	T	T	T	T	T	C	T	C	T	H	T	T	T	T	T	T	T	T
JAX00572971	5	6826861	1	G	T	G	G	G	T	G	G	G	G	G	G	G	G	G	G	G	G	G	G	G	G	T	G	G	G	G	G	G	G	G	G	G	T	G	T	G	H	G	G	G	G	G	G	G	G
JAX00126737	5	6836405	0	G	A	G	G	G	A	G	A	A	G	A	G	A	G	G	G	G	H	H	G	G	G	A	G	G	G	A	A	G	A	G	G	G	A	G	A	G	H	A	G	A	H	G	G	A	G
JAX00572972	5	6839272	1	G	A	G	G	G	A	G	A	G	G	A	G	G	G	G	G	G	H	G	G	G	G	A	G	G	G	G	A	G	A	G	G	G	A	G	A	G	H	G	G	G	H	G	G	A	G
JAX00572975	5	6840052	1	G	C	G	G	G	G	G	C	G	G	C	G	G	G	G	G	G	H	G	G	G	G	G	G	G	G	G	C	G	C	G	G	G	G	G	G	G	G	G	G	G	H	G	G	C	G
JAX00572976	5	6861527	1	T	G	T	T	T	T	T	T	G	T	T	T	G	T	T	T	T	T	G	T	T	T	T	T	T	T	G	T	T	T	T	T	T	T	T	T	T	T	G	T	G	T	T	T	T	T
JAX00572979	5	6861864	0	G	A	G	G	G	A	G	G	A	G	G	G	A	G	G	G	G	G	A	G	G	G	A	G	G	G	H	G	G	G	G	G	G	A	G	A	G	H	A	G	A	G	G	G	G	G
JAX00126740	5	6867288	0	C	A	C	C	A	A	C	A	A	C	A	C	A	C	C	C	C	H	A	C	C	C	A	C	C	C	H	A	C	A	C	C	H	A	C	A	H	H	A	C	A	H	C	C	A	A
JAX00126743	5	6903019	1	G	T	T	G	G	T	G	T	T	T	T	T	T	G	T	G	H	H	T	G	T	T	T	T	T	T	T	T	T	T	G	G	G	T	T	T	G	T	T	G	T	T	T	G	T	G
JAX00572980	5	6904167	0	T	C	T	T	T	C	T	T	T	T	T	T	T	T	T	T	T	T	T	T	T	T	C	T	T	T	T	T	T	T	T	T	T	C	T	H	T	H	T	T	T	T	T	T	T	T
JAX00572982	5	6918215	0	C	T	C	C	C	T	C	C	T	C	C	C	T	C	C	C	C	C	T	C	C	C	T	C	C	C	T	C	C	C	C	C	C	T	C	T	C	T	T	C	T	C	C	C	C	C
JAX00572983	5	6918291	0	T	C	T	T	T	T	T	T	T	C	T	T	T	T	H	T	H	T	T	T	C	C	T	C	C	C	T	T	C	T	T	T	T	T	C	T	T	H	T	T	T	T	T	T	T	T
JAX00126744	5	6939201	1	A	G	A	A	A	G	A	G	G	G	G	A	G	A	G	A	H	H	G	A	G	G	G	G	G	G	G	G	G	G	A	A	A	G	G	G	A	G	G	A	G	H	A	A	G	A
JAX00126749	5	6999390	0	T	A	A	T	T	T	T	T	T	A	T	A	T	H	A	T	H	T	T	T	A	A	T	A	A	A	A	T	A	T	T	T	T	T	A	T	T	H	T	T	T	H	A	T	T	T
JAX00126750	5	7004073	0	A	G	G	A	A	G	A	G	G	G	G	G	G	A	G	A	H	H	G	A	G	G	G	G	G	G	G	G	G	G	A	A	A	G	G	G	A	G	G	A	G	G	G	A	G	A
JAX00126751	5	7006677	1	A	G	G	A	A	G	A	G	G	G	G	G	G	A	G	A	H	H	G	A	G	G	G	G	G	G	G	G	G	G	A	A	A	G	G	G	A	G	G	A	G	G	G	A	G	A
JAX00572990	5	7020216	0	A	G	A	A	A	G	A	A	G	A	A	A	G	A	A	A	A	A	G	A	A	A	G	A	A	A	A	A	A	A	A	A	A	G	A	G	A	H	G	A	G	A	A	A	A	A
JAX00572991	5	7024574	1	T	C	T	T	T	C	T	C	C	T	C	T	C	T	T	T	T	H	C	T	T	T	C	T	T	T	T	C	T	C	T	T	T	C	T	C	T	H	C	T	C	H	T	T	C	T
JAX00572992	5	7024849	0	A	G	A	A	A	A	A	A	G	A	A	A	G	A	A	A	A	A	G	A	A	A	A	A	A	A	G	A	A	A	A	A	A	A	A	A	A	A	G	A	G	A	A	A	A	A
JAX00572993	5	7026427	0	C	T	C	C	C	T	C	T	T	C	H	C	T	C	C	C	C	C	T	C	C	C	T	C	C	C	C	T	C	T	C	C	C	T	C	T	C	H	T	C	T	H	C	C	T	C
JAX00572998	5	7030677	0	G	T	T	G	G	G	G	G	G	G	G	T	G	G	G	G	G	G	G	G	G	G	G	G	G	G	T	G	G	G	G	G	G	G	G	G	G	G	G	G	G	H	T	G	G	G
JAX00126752	5	7031673	1	A	G	G	A	A	G	A	G	G	G	G	G	G	A	G	A	H	H	G	A	G	G	G	G	G	G	G	G	G	G	A	A	A	G	G	G	A	G	G	A	G	G	G	A	G	A
JAX00572999	5	7032188	1	C	T	C	C	C	C	C	T	C	C	T	C	C	C	C	C	C	H	C	C	C	C	C	C	C	C	C	T	C	T	C	C	C	C	C	C	C	C	C	C	C	H	C	C	T	C
JAX00573000	5	7037792	0	C	T	C	C	C	T	C	C	C	C	C	C	C	C	C	C	C	C	C	C	C	C	T	C	C	C	C	C	C	C	C	C	C	T	C	T	C	H	C	C	C	C	C	C	C	C
JAX00126753	5	7042201	1	T	C	C	T	T	C	T	C	C	C	C	C	C	T	C	T	H	H	C	T	C	C	C	C	C	C	C	C	C	C	T	T	T	C	C	C	T	C	C	T	C	C	C	T	C	T
JAX00573001	5	7045846	1	T	C	T	T	T	C	T	C	C	T	C	T	C	T	T	T	T	H	C	T	T	T	C	T	T	T	H	C	T	C	T	T	T	C	T	C	T	H	C	T	C	H	T	T	C	T
JAX00573003	5	7046648	0	G	C	G	G	G	C	G	G	G	G	G	G	G	G	G	G	G	G	G	G	G	G	C	G	G	G	G	G	G	G	G	G	G	C	G	C	G	H	G	G	G	G	G	G	G	G
JAX00573004	5	7047351	0	C	T	C	C	C	T	C	C	C	C	C	C	C	C	C	C	C	C	C	C	C	C	T	C	C	C	C	C	C	C	C	C	C	T	C	T	C	H	C	C	C	C	C	C	C	C
JAX00573005	5	7054245	1	C	T	C	C	C	C	C	T	C	C	T	C	C	C	C	C	C	H	C	C	C	C	C	C	C	C	C	T	C	T	C	C	C	C	C	C	C	C	C	C	C	H	C	C	T	C
JAX00573006	5	7056989	0	T	G	T	T	T	G	T	G	G	T	G	T	G	T	T	T	T	H	G	T	T	T	G	T	T	T	H	G	T	G	T	T	T	G	T	G	T	H	G	T	G	H	T	T	G	T
JAX00573007	5	7057457	1	A	G	A	A	A	G	A	G	G	A	G	A	G	A	A	A	A	H	G	A	A	A	G	A	A	A	H	G	A	G	A	A	A	G	A	G	A	H	G	A	G	H	A	A	G	A
JAX00573008	5	7057677	0	A	C	A	A	A	C	A	A	C	A	A	A	C	A	A	A	A	A	C	A	A	A	C	A	A	A	H	A	A	A	A	A	A	C	A	C	A	H	C	A	C	A	A	A	A	A
JAX00573009	5	7058186	1	C	T	C	C	C	T	C	C	C	C	C	C	C	C	C	C	C	C	C	C	C	C	T	C	C	C	C	C	C	C	C	C	C	T	C	T	C	H	C	C	C	C	C	C	C	C
JAX00126756	5	7098324	0	C	A	C	C	C	A	C	C	A	C	C	C	A	C	C	C	C	C	A	C	C	C	A	C	C	C	H	C	C	C	C	C	C	A	C	A	C	H	A	C	A	C	C	C	C	C
JAX00573011	5	7098752	0	C	T	C	C	C	C	C	C	T	C	C	C	T	C	C	C	C	C	T	C	C	C	C	C	C	C	H	C	C	C	C	C	C	C	C	C	C	C	T	C	T	C	C	C	C	C
JAX00573013	5	7098895	1	G	A	G	G	G	G	G	A	G	G	A	G	G	G	G	G	G	H	G	G	G	G	G	G	G	G	G	A	G	A	G	G	G	G	G	G	G	G	G	G	G	H	G	G	A	G
JAX00573015	5	7166827	1	T	G	T	T	T	T	T	G	T	T	G	T	T	T	T	T	T	H	T	T	T	T	T	T	T	T	T	G	T	G	T	T	T	T	T	T	T	T	T	T	T	H	T	T	G	T
JAX00573016	5	7176845	1	G	A	G	G	G	G	G	G	G	A	G	G	G	G	A	G	H	G	G	G	A	A	G	A	A	A	G	G	A	G	G	G	G	G	A	G	G	H	G	G	G	G	G	G	G	G
JAX00573019	5	7177285	0	G	T	T	G	G	G	G	G	G	T	G	T	G	G	T	G	G	G	G	G	T	T	G	T	T	T	T	G	T	G	G	G	H	G	T	G	G	G	G	G	G	T	T	G	G	G
JAX00573022	5	7184601	1	C	G	C	C	C	G	C	C	G	C	C	C	G	C	C	C	C	C	G	C	C	C	G	C	C	C	H	C	C	C	C	C	C	G	C	G	C	H	G	C	G	C	C	C	C	C
JAX00573023	5	7185025	1	A	G	G	A	A	A	A	A	A	G	A	G	A	A	G	A	H	A	A	A	G	G	A	G	G	G	H	A	G	A	A	A	A	A	G	A	A	H	A	A	A	H	G	A	A	A
JAX00573024	5	7186970	1	G	A	A	G	G	A	G	A	A	A	A	A	A	G	A	G	H	H	A	G	A	A	A	A	A	A	A	A	A	A	G	G	G	A	A	A	G	A	A	G	A	A	A	G	A	G
JAX00573026	5	7189586	0	T	C	T	T	T	T	T	C	T	T	C	T	T	T	T	T	T	H	T	T	T	T	T	T	T	T	T	C	T	C	T	T	T	T	T	T	T	T	T	T	T	H	T	T	C	T
JAX00126766	5	7235941	1	G	A	A	G	G	G	G	G	G	G	G	A	G	G	G	G	G	G	G	G	G	G	G	G	G	G	H	G	G	G	G	G	G	G	G	G	G	G	G	G	G	H	A	G	G	G
JAX00126767	5	7236021	1	G	A	A	G	G	G	G	G	G	G	G	A	G	G	G	G	G	G	G	G	G	G	G	G	G	G	H	G	G	G	G	G	G	G	G	G	G	G	G	G	G	H	A	G	G	G
JAX00573030	5	7249734	0	T	A	T	T	T	A	T	T	A	T	T	T	A	T	T	T	T	T	A	T	T	T	A	T	T	T	H	T	T	T	T	T	T	A	T	A	T	H	A	T	A	T	T	T	T	T
JAX00573031	5	7249769	0	A	C	A	A	A	C	A	A	C	A	A	A	C	A	A	A	A	A	C	A	A	A	C	A	A	A	H	A	A	A	A	A	A	C	A	C	A	H	C	A	C	A	A	A	A	A
JAX00573032	5	7257169	1	A	T	A	A	A	A	A	A	A	T	A	A	A	A	T	A	H	A	A	A	T	T	A	T	T	T	A	A	T	A	A	A	A	A	T	A	A	H	A	A	A	A	A	A	A	A
JAX00573033	5	7257342	1	G	A	A	G	G	G	G	G	G	A	G	A	G	G	A	G	H	G	G	G	A	A	G	A	A	A	H	G	A	G	G	G	G	G	A	G	G	H	G	G	G	H	A	G	G	G
JAX00126768	5	7257782	0	T	C	C	T	T	C	T	C	C	C	C	C	C	T	C	T	C	C	C	T	C	C	C	C	C	C	C	C	C	C	T	T	T	C	C	C	T	C	C	T	C	C	C	T	C	T
JAX00573034	5	7258515	0	C	T	T	C	C	C	C	C	C	C	C	T	C	C	C	C	C	C	C	C	C	C	C	C	C	C	H	C	C	C	C	C	C	C	C	C	C	C	C	C	C	H	T	C	C	C
JAX00573035	5	7258623	0	G	T	G	G	G	G	G	G	T	G	G	G	T	G	G	G	G	G	T	G	G	G	G	G	G	G	H	G	G	G	G	G	G	G	G	G	G	G	T	G	T	G	G	G	G	G
JAX00573036	5	7258968	1	T	A	A	T	T	T	T	T	T	A	T	A	T	T	A	T	H	T	T	T	A	A	T	A	A	A	H	T	A	T	T	T	T	T	A	T	T	H	T	T	T	H	A	T	T	T
JAX00573039	5	7283982	0	A	T	A	A	A	A	A	T	A	A	T	A	A	A	A	A	A	H	A	A	A	A	A	A	A	A	A	T	A	T	A	A	A	A	A	A	A	A	A	A	A	H	A	A	T	A
JAX00573040	5	7286699	0	G	A	G	G	G	G	G	A	G	G	A	G	G	G	G	G	G	H	G	G	G	G	G	G	G	G	G	A	G	A	G	G	G	G	G	G	G	G	G	G	G	H	G	G	A	G
JAX00573044	5	7300496	1	A	G	A	A	A	G	A	A	G	A	A	A	G	A	A	A	A	A	G	A	A	A	G	A	A	A	H	A	A	A	A	A	A	G	A	G	A	H	G	A	G	A	A	A	A	A
JAX00573045	5	7300563	1	G	A	G	G	G	G	G	G	G	A	G	G	G	G	A	G	H	G	G	G	A	A	G	A	A	A	G	G	A	G	G	G	G	G	A	G	G	H	G	G	G	G	G	G	G	G
JAX00573047	5	7311867	0	A	T	T	A	A	A	A	A	A	A	A	T	A	A	A	A	A	A	A	A	A	A	A	A	A	A	H	A	A	A	A	A	A	A	A	A	A	A	A	A	A	H	T	A	A	A
JAX00573048	5	7312356	0	G	C	G	G	G	C	G	C	C	G	C	G	C	G	G	G	G	C	C	G	G	G	C	H	G	G	H	C	G	C	G	G	G	C	G	C	G	H	C	G	C	H	G	G	C	G
JAX00573050	5	7334643	1	C	G	C	C	C	G	C	G	G	C	G	C	G	C	C	C	C	H	G	C	C	C	G	C	C	C	H	G	C	G	C	C	C	G	C	G	C	H	G	C	G	H	C	C	G	C
JAX00126774	5	7335661	1	T	C	T	T	C	C	C	T	C	T	T	T	C	C	T	C	T	T	C	C	T	T	C	T	T	T	H	T	T	T	C	C	C	C	T	C	H	H	C	T	C	T	T	T	T	C
JAX00126775	5	7335680	0	T	C	T	T	C	C	C	T	C	T	T	T	C	C	T	C	T	T	C	C	T	T	C	T	T	T	H	T	T	T	C	C	C	C	T	C	H	H	C	T	C	T	T	T	T	C
JAX00126776	5	7335706	0	T	C	T	T	C	C	C	C	C	T	C	T	C	C	T	C	T	H	C	C	T	T	C	T	T	T	H	C	T	C	C	C	C	C	T	C	H	H	C	T	C	H	T	T	C	C
JAX00225321	5	7338191	1	A	T	A	A	A	T	A	T	T	A	T	A	T	A	A	A	A	H	T	A	A	A	T	A	A	A	H	T	A	T	A	A	A	T	A	T	A	H	T	A	T	H	A	A	T	A
JAX00573051	5	7353412	1	T	A	T	T	T	T	T	T	T	A	T	T	T	T	A	T	H	T	T	T	A	A	T	A	A	A	T	T	A	T	T	T	T	T	A	T	T	H	T	T	T	T	T	T	T	T
JAX00573052	5	7353567	0	C	A	C	C	C	C	C	A	C	C	A	C	C	C	C	C	C	H	C	C	C	C	C	C	C	C	C	A	C	A	C	C	C	C	C	C	C	C	C	C	C	H	C	C	A	C
JAX00573055	5	7365167	1	C	G	C	C	C	C	C	C	C	G	C	C	C	C	G	C	H	C	C	C	G	G	C	G	G	G	C	C	G	C	C	C	C	C	G	C	C	H	C	C	C	C	C	C	C	C
JAX00573056	5	7365739	0	T	C	T	T	T	T	T	C	T	T	H	T	T	T	T	T	T	T	T	T	T	T	T	T	T	T	T	C	T	C	T	T	T	T	T	T	T	T	T	T	T	T	T	T	H	T
JAX00126778	5	7383363	0	A	C	A	A	A	A	A	A	C	A	A	A	C	A	A	A	A	A	C	A	A	A	A	A	A	A	H	A	A	A	A	A	A	A	A	A	A	A	C	A	C	A	A	A	A	A
JAX00126779	5	7383479	0	C	T	C	C	T	T	T	T	T	T	T	C	T	T	T	T	H	H	T	T	T	T	T	T	T	T	H	T	T	T	T	T	T	T	T	T	H	T	T	C	T	H	C	C	T	T
JAX00573058	5	7404928	0	T	C	T	T	T	T	T	T	T	C	T	T	T	T	C	T	H	T	T	T	C	C	T	C	C	C	T	T	C	T	T	T	T	T	C	T	T	H	T	T	T	T	T	T	T	T
JAX00573061	5	7427881	0	G	A	G	G	G	A	G	A	A	G	H	G	A	G	G	G	G	H	A	G	G	G	A	G	G	G	H	A	G	A	G	G	G	A	G	A	G	H	A	G	A	H	G	G	A	G
JAX00126781	5	7427961	1	C	T	C	C	C	T	C	T	T	C	T	C	T	C	C	C	C	H	T	C	C	C	T	C	C	C	H	T	C	T	C	C	C	T	C	T	C	H	T	C	T	H	C	C	T	C
JAX00573063	5	7428888	1	G	A	G	G	G	G	G	G	G	A	G	G	G	G	A	G	H	G	G	G	A	A	G	A	A	A	G	G	A	G	G	G	G	G	A	G	G	H	G	G	G	G	G	G	G	G
JAX00573065	5	7434252	1	A	T	A	A	A	A	A	T	A	A	T	A	A	A	A	A	A	H	A	A	A	A	A	A	A	A	A	T	A	T	A	A	A	A	A	A	A	A	A	A	A	H	A	A	T	A
JAX00573066	5	7449526	0	G	A	G	G	G	A	G	G	A	G	G	G	A	G	G	G	G	G	A	G	G	G	A	G	G	G	H	G	G	G	G	G	G	A	G	A	G	H	A	G	A	G	G	G	G	G
JAX00573069	5	7464710	0	A	T	A	A	T	T	T	T	T	T	H	A	T	T	T	H	H	H	T	T	T	T	T	T	T	T	H	T	T	T	T	T	T	T	T	T	H	T	T	A	T	T	A	A	T	T
JAX00573071	5	7465668	0	G	A	G	G	G	A	G	A	A	G	A	G	A	G	G	G	G	H	A	G	G	G	A	G	G	G	H	A	G	A	G	G	G	A	G	A	G	H	A	G	A	H	G	G	A	G
JAX00573072	5	7465969	1	T	A	T	T	T	A	T	T	A	T	T	T	A	T	T	T	T	T	A	T	T	T	A	T	T	T	H	T	T	T	T	T	T	A	T	A	T	H	A	T	A	T	T	T	T	T
JAX00126784	5	7468602	1	T	A	T	T	A	A	A	A	A	A	A	T	A	A	A	A	H	H	A	A	A	A	A	A	A	A	H	A	A	A	A	A	A	A	A	A	H	A	A	T	A	H	T	T	A	A
JAX00126785	5	7468980	0	C	A	C	C	A	A	A	A	A	A	A	C	A	A	A	A	H	H	A	A	A	A	A	A	A	A	H	A	A	A	A	A	A	A	A	A	H	A	A	C	A	H	C	C	A	A
JAX00126788	5	7494976	1	A	G	A	A	G	G	G	G	G	G	G	A	G	G	G	G	H	H	G	G	G	G	G	G	G	G	H	G	G	G	G	G	G	G	G	G	H	G	G	A	G	H	A	A	G	G
JAX00573074	5	7495748	0	A	G	A	A	A	G	A	G	G	A	G	A	G	A	A	A	A	H	G	A	A	A	G	A	A	A	G	G	A	G	A	A	H	G	A	G	A	G	G	A	G	G	A	A	G	A
JAX00573075	5	7503637	0	A	C	A	A	A	A	A	C	A	A	C	A	A	A	A	H	A	H	A	A	A	A	A	A	A	A	A	C	A	C	A	A	A	A	A	A	A	A	A	A	A	C	A	A	C	A
JAX00573076	5	7522012	0	G	A	G	G	G	A	G	G	G	G	G	G	G	G	G	G	G	G	G	G	G	G	A	G	G	G	G	G	G	G	G	G	G	A	G	A	G	G	G	G	G	G	G	G	G	G
JAX00573077	5	7528288	1	G	A	G	G	G	G	G	G	G	A	G	G	G	G	A	G	H	G	G	G	A	A	G	A	A	A	G	G	A	G	G	G	G	G	A	G	G	H	G	G	G	G	G	G	G	G
JAX00573079	5	7530756	1	C	A	C	C	C	A	C	A	A	C	A	C	A	C	C	C	C	H	A	C	C	C	A	C	C	C	H	A	C	A	C	C	C	A	C	A	C	H	A	C	A	A	C	C	A	C
JAX00573080	5	7538768	0	G	C	G	G	G	G	G	G	G	C	G	G	G	G	C	G	H	G	G	G	C	C	G	C	C	C	G	H	C	G	G	G	G	G	C	G	G	H	G	G	G	G	G	G	G	G
JAX00573081	5	7541150	0	T	A	T	T	T	T	T	T	A	T	T	T	A	T	T	T	T	T	A	T	T	T	T	T	T	T	H	T	T	T	T	T	T	T	T	T	T	T	A	T	A	T	T	T	T	T
JAX00573082	5	7550438	1	C	T	C	C	T	C	T	C	C	T	C	C	C	T	T	T	H	C	C	T	T	T	C	T	T	T	C	C	T	C	T	T	T	C	T	C	H	H	C	C	C	C	C	C	C	T
JAX00573083	5	7550530	0	A	C	A	A	A	A	A	C	A	A	C	A	A	A	A	A	A	H	A	A	A	A	A	A	A	A	A	C	A	C	A	A	A	A	A	A	A	A	A	A	A	C	A	A	C	A
JAX00573084	5	7557328	1	A	C	A	A	A	A	A	A	C	A	A	A	C	A	A	A	A	A	C	A	A	A	A	A	A	A	H	A	A	A	A	A	A	A	A	A	A	A	C	A	C	A	A	A	A	A
JAX00573088	5	7573743	1	T	C	T	T	T	C	T	C	C	T	C	T	C	T	T	T	T	H	C	T	T	T	C	T	T	T	H	C	T	C	T	T	T	C	T	C	T	H	C	T	C	C	T	T	C	T
JAX00573092	5	7600487	1	T	G	T	T	G	T	G	T	T	G	T	T	T	G	G	G	H	T	T	G	G	G	T	G	G	G	T	T	G	T	G	G	G	T	G	T	H	H	T	T	T	T	T	T	T	G
JAX00573093	5	7600515	1	G	A	G	G	G	A	G	A	A	G	A	G	A	G	G	G	G	H	A	G	G	G	A	G	G	G	H	A	G	A	G	G	G	A	G	A	G	H	A	G	A	A	G	G	A	G
JAX00573094	5	7605830	1	A	G	A	A	A	A	A	G	A	G	G	A	A	A	G	A	H	H	A	A	G	G	A	G	G	G	A	G	G	G	A	A	A	A	G	A	A	H	A	A	A	G	A	A	G	A
JAX00573095	5	7606044	0	T	A	T	T	T	T	T	T	A	T	T	T	A	T	T	T	T	T	A	T	T	T	T	T	T	T	H	T	T	T	T	T	T	T	T	T	T	T	A	T	A	T	T	T	T	T
JAX00573098	5	7607416	0	G	A	G	G	A	A	A	G	A	G	H	G	A	A	G	A	G	H	A	A	G	G	A	G	G	G	H	G	G	G	A	A	A	A	G	A	H	H	A	G	A	G	G	G	G	A
JAX00126796	5	7619123	0	G	T	G	G	T	G	T	G	G	G	H	G	G	T	G	T	G	G	G	T	G	G	G	G	G	G	G	G	G	G	T	T	T	G	G	G	H	G	G	G	G	G	G	G	G	T
JAX00126797	5	7619186	1	T	C	T	T	C	C	C	C	C	T	C	T	C	C	T	C	T	H	C	C	T	T	C	T	T	T	H	C	T	C	C	C	C	C	T	C	H	H	C	T	C	H	T	T	C	C
JAX00573102	5	7628872	0	C	T	C	C	C	C	C	T	C	C	T	C	C	C	C	C	C	H	C	C	C	C	C	C	C	C	C	T	C	T	C	C	C	C	C	C	C	C	C	C	C	H	C	C	T	C
JAX00573103	5	7630175	0	G	A	G	G	A	G	A	A	G	G	A	G	G	A	G	A	G	A	G	A	G	G	G	G	G	G	G	A	G	A	A	A	A	G	G	G	H	G	G	G	G	H	G	G	A	A
JAX00573104	5	7633937	1	C	A	C	C	C	A	C	A	A	C	A	C	A	C	C	C	C	H	A	C	C	C	A	C	C	C	H	A	C	A	C	C	C	A	C	A	C	H	A	C	A	H	C	C	A	C
JAX00573105	5	7633966	0	G	A	G	G	G	A	G	A	A	G	A	G	A	G	G	G	G	H	A	G	G	G	A	G	G	G	H	A	G	A	G	G	G	A	G	A	G	H	A	G	A	H	G	G	A	G
JAX00573107	5	7635642	0	T	G	T	T	T	G	T	T	G	T	T	T	G	T	T	T	T	T	G	T	T	T	G	T	T	T	H	T	T	T	T	T	T	G	T	G	T	H	G	T	G	T	T	T	T	T
JAX00573108	5	7635972	0	G	C	G	G	G	C	G	G	C	G	G	G	C	G	G	G	G	G	C	G	G	G	C	G	G	G	H	G	G	G	G	G	G	C	G	C	G	H	C	G	C	G	G	G	G	G
JAX00573109	5	7639645	1	A	G	A	A	G	A	G	G	A	A	G	A	A	G	A	G	A	H	A	G	A	A	A	A	A	A	A	G	A	G	G	G	G	A	A	A	H	A	A	A	A	H	A	A	G	G
JAX00573110	5	7640406	0	A	G	A	A	G	G	G	G	G	G	G	A	G	G	G	G	H	H	G	G	G	G	G	G	G	G	H	G	G	G	G	G	G	G	G	G	H	G	G	A	G	H	A	A	G	G
JAX00573111	5	7641328	0	A	T	A	A	A	T	A	T	T	A	T	A	T	A	A	A	A	H	T	A	A	A	T	A	A	A	H	T	A	T	A	A	A	T	A	T	A	H	T	A	T	H	A	A	T	A
JAX00573112	5	7641355	1	G	T	G	G	G	G	G	G	G	T	G	G	G	G	T	G	H	G	G	G	T	T	G	T	T	T	G	G	T	G	G	G	G	G	T	G	G	H	G	G	G	G	G	G	G	G
JAX00573113	5	7641371	1	G	A	G	G	A	A	A	A	A	G	A	G	A	A	G	A	G	H	A	A	G	G	A	G	G	G	H	A	G	A	A	A	A	A	G	A	H	H	A	G	A	H	G	G	A	A
JAX00573114	5	7641415	0	G	A	G	G	G	G	G	G	G	A	G	G	G	G	A	G	H	G	G	G	A	A	G	A	A	A	G	G	A	G	G	G	G	G	A	G	G	H	G	G	G	G	G	G	G	G
JAX00573119	5	7656319	0	A	C	A	A	A	A	A	A	A	C	A	H	A	A	C	A	H	A	A	A	C	C	A	C	C	C	A	A	C	A	A	A	A	A	C	A	A	H	A	A	A	A	A	A	A	A
JAX00573121	5	7669286	0	A	G	A	A	G	A	G	G	A	A	G	A	A	G	A	G	A	A	A	G	A	A	A	A	A	A	A	G	A	G	G	G	G	A	A	A	H	A	A	A	A	H	A	A	G	G
JAX00573124	5	7680972	1	G	A	G	G	G	A	G	G	A	A	G	G	A	G	A	G	H	G	A	G	A	A	A	A	A	A	H	G	A	G	G	G	G	A	A	A	G	A	A	G	A	G	G	G	G	G
JAX00126801	5	7683436	1	C	A	C	C	C	A	C	C	A	A	C	C	A	C	A	C	H	C	A	C	A	A	A	A	A	A	H	C	A	C	C	C	C	A	A	A	C	A	A	C	A	C	C	C	C	C
JAX00126802	5	7698906	0	G	T	G	G	T	G	T	G	G	G	G	G	G	T	G	T	G	G	G	T	G	G	G	G	G	G	G	G	G	G	T	T	H	G	G	G	H	G	G	G	G	G	G	G	G	T
JAX00573125	5	7699791	1	C	T	C	C	C	T	C	C	T	C	C	C	T	C	C	C	C	C	T	C	C	C	T	C	C	C	H	C	C	C	C	C	C	T	C	T	C	H	T	C	T	C	C	C	C	C
JAX00573126	5	7709925	0	C	A	C	C	A	A	A	C	A	A	C	C	A	A	A	A	H	C	A	A	A	A	A	A	A	A	H	C	A	C	A	A	A	A	A	A	H	A	A	C	A	C	C	C	C	A
JAX00573127	5	7717422	0	A	C	A	A	C	C	C	C	C	C	C	A	C	C	C	C	H	C	C	C	C	C	C	C	C	C	H	C	C	C	C	C	C	C	H	C	H	C	C	A	C	H	A	A	C	C
JAX00573129	5	7718096	1	C	T	C	C	C	T	C	T	T	T	T	C	T	C	T	C	H	T	T	C	T	T	T	T	T	T	H	T	T	T	C	C	C	T	T	T	C	T	T	C	T	H	C	C	T	C
JAX00573130	5	7718117	0	T	C	T	T	T	T	T	T	C	T	T	T	C	T	T	T	T	T	C	T	T	T	T	T	T	T	H	T	T	T	T	T	T	T	T	T	T	T	C	T	C	T	T	T	T	T
JAX00573131	5	7718228	1	T	A	T	T	A	A	A	A	A	A	A	T	A	A	A	A	H	A	A	A	A	A	A	A	A	A	H	A	A	A	A	A	A	A	A	A	H	A	A	T	A	H	T	T	A	A
JAX00573132	5	7718318	1	A	G	A	A	G	G	G	G	G	A	G	A	G	G	A	G	A	G	G	G	A	A	G	A	A	A	H	G	A	G	G	G	G	G	A	G	H	H	G	A	G	H	A	A	G	G
JAX00573133	5	7718685	1	C	T	C	C	C	T	C	C	C	C	C	C	C	C	C	C	C	C	C	C	C	C	T	C	C	C	C	C	C	C	C	C	C	T	C	T	C	H	C	C	C	C	C	C	C	C
JAX00573134	5	7719111	1	C	T	C	C	T	C	T	C	T	C	C	C	T	T	C	T	C	C	T	T	C	C	C	C	C	C	H	C	C	C	T	T	T	C	C	C	H	C	T	C	T	C	C	C	C	T
JAX00573135	5	7719655	0	G	A	G	G	G	A	G	A	G	G	A	G	G	G	G	G	G	A	G	G	G	G	A	G	G	G	G	A	G	A	G	G	G	A	G	A	G	H	G	G	G	H	G	G	A	G
JAX00573145	5	7728960	0	C	A	C	C	C	A	C	C	C	C	C	C	C	C	C	C	C	C	C	C	C	C	A	C	C	C	C	C	C	C	C	C	C	A	C	A	C	H	C	C	C	C	C	C	C	C
JAX00126805	5	7732469	1	C	T	C	C	T	C	T	C	C	T	C	C	C	T	T	T	H	C	C	T	T	T	C	T	T	T	C	C	T	C	T	T	T	C	T	C	H	H	C	C	C	C	C	C	C	T
JAX00573146	5	7754497	0	C	A	C	C	C	A	C	C	C	C	C	C	C	C	C	C	C	C	C	C	C	C	A	C	C	C	C	C	C	C	C	C	C	A	C	A	C	H	C	C	C	C	C	C	C	C
JAX00573147	5	7754598	1	G	A	G	G	G	G	G	G	G	A	G	G	G	G	A	G	H	G	G	G	A	A	G	A	A	A	G	G	A	G	G	G	G	G	A	G	G	H	G	G	G	G	G	G	G	G
JAX00573151	5	7772203	1	A	G	A	A	A	G	A	G	G	G	G	A	G	A	G	A	H	G	G	A	G	G	G	G	G	G	H	G	G	G	A	A	A	G	G	G	A	G	G	A	G	H	A	A	G	A
JAX00573154	5	7783655	0	A	G	A	A	A	G	A	G	G	G	G	A	H	A	G	A	H	G	H	A	G	G	G	G	G	G	A	G	G	G	A	A	A	G	G	G	A	G	G	A	H	A	A	A	G	A
JAX00126807	5	7786338	0	T	G	T	T	G	G	G	G	G	G	G	T	G	G	G	G	H	G	G	G	G	G	G	G	G	G	H	G	G	G	G	G	G	G	G	G	H	G	G	T	G	H	T	T	G	G
JAX00126808	5	7795439	1	C	T	C	C	T	C	T	C	T	T	C	C	T	T	T	T	H	C	T	T	T	T	C	T	T	T	H	C	T	C	T	T	T	C	T	C	H	H	T	C	T	C	C	C	C	T
JAX00573155	5	7795770	1	G	A	G	G	G	A	G	G	G	G	G	G	G	G	G	G	G	G	G	G	G	G	A	G	G	G	G	G	G	G	G	G	G	A	G	A	G	H	G	G	G	G	G	G	G	G
JAX00126809	5	7795847	1	A	C	A	A	C	C	C	C	C	C	C	A	C	C	C	C	H	C	C	C	C	C	C	C	C	C	H	C	C	C	C	C	C	C	C	C	H	C	C	A	C	H	A	A	C	C
JAX00573156	5	7798221	1	G	A	G	G	G	A	G	G	G	G	G	G	G	G	G	G	G	G	G	G	G	G	A	G	G	G	G	G	G	G	G	G	G	A	G	A	G	H	G	G	G	G	G	G	G	G
JAX00573157	5	7803710	0	T	C	T	T	T	C	T	C	C	T	C	T	C	T	T	T	T	C	C	T	T	T	C	T	T	T	H	C	T	C	T	T	T	C	T	C	T	H	C	T	C	C	T	T	C	T
JAX00573158	5	7803765	1	C	G	C	C	C	G	C	C	G	C	C	C	G	C	C	C	C	C	G	C	C	C	G	C	C	C	H	C	C	C	C	C	C	G	C	G	C	H	G	C	G	C	C	C	C	C
JAX00573161	5	7808433	0	C	T	C	C	C	C	C	C	T	C	C	C	T	C	C	C	C	C	T	C	C	C	C	C	C	C	H	C	C	C	C	C	C	C	C	C	C	C	T	C	T	C	C	C	C	C
JAX00573162	5	7808744	0	G	T	G	G	G	T	G	T	T	G	T	G	T	G	G	G	G	T	T	G	G	G	T	G	G	G	H	T	G	T	G	G	G	T	G	T	G	H	T	G	T	H	G	G	T	G
JAX00573163	5	7808862	0	C	T	C	C	C	T	C	T	T	C	T	C	T	C	C	C	C	T	T	C	C	C	T	C	C	C	H	T	C	T	C	C	C	T	C	T	C	H	T	C	T	H	C	C	T	C
JAX00573165	5	7827080	1	G	A	G	G	G	A	G	G	G	G	G	G	G	G	G	G	G	G	G	G	G	G	A	G	G	G	G	G	G	G	G	G	G	A	G	A	G	H	G	G	G	G	G	G	G	G
JAX00126811	5	7827157	1	A	T	A	A	A	T	A	T	T	T	T	A	T	A	T	A	H	T	T	A	T	T	T	T	T	T	H	T	T	T	A	A	A	T	T	T	A	T	T	A	T	H	A	A	T	A
JAX00573166	5	7829437	0	A	G	A	A	A	G	A	G	A	A	G	A	A	A	A	A	A	G	A	A	A	A	G	A	A	A	A	G	A	G	A	A	A	G	A	G	A	A	A	A	A	G	A	A	G	A
JAX00573167	5	7842763	1	A	G	A	A	A	G	A	A	G	A	A	A	G	A	A	A	A	A	G	A	A	A	G	A	A	A	H	A	A	A	A	A	A	G	A	G	A	H	G	A	G	A	A	A	A	A
JAX00573168	5	7842866	0	G	A	G	G	G	A	G	G	A	G	G	G	A	G	G	G	G	G	A	G	H	G	A	G	G	G	H	G	G	G	G	G	G	A	G	A	G	H	A	G	A	G	G	G	G	G
JAX00573170	5	7866624	0	G	T	G	G	T	G	T	G	G	T	G	G	G	T	T	T	H	G	G	T	T	T	G	T	T	T	G	G	T	G	T	T	T	G	T	G	H	H	G	G	G	G	G	G	G	T
JAX00573171	5	7871911	1	T	C	T	T	T	T	T	C	C	T	C	T	C	T	T	T	T	C	C	T	T	T	T	T	T	T	H	C	T	C	T	T	T	T	T	T	T	T	C	T	C	H	T	T	C	T
JAX00573173	5	7873106	1	A	G	A	A	G	G	G	G	G	G	G	A	G	G	G	G	H	G	G	G	G	G	G	G	G	G	H	G	G	G	G	G	G	G	G	G	H	G	G	A	G	H	A	A	G	G
JAX00573177	5	7875417	0	G	A	G	G	G	A	G	G	G	G	G	G	G	G	G	G	G	G	G	G	G	G	A	G	G	G	G	G	G	G	G	G	G	A	G	A	G	G	G	G	G	G	G	G	G	G
JAX00126813	5	7875825	0	A	G	A	A	G	A	G	A	A	G	A	A	A	G	G	G	H	A	A	G	G	G	A	G	G	G	A	A	G	A	G	G	G	A	G	A	H	H	A	A	A	A	A	A	A	G
JAX00126814	5	7878615	1	G	T	G	G	T	G	T	G	G	T	G	G	G	T	T	T	H	G	G	T	T	T	G	T	T	T	G	G	T	G	T	T	T	G	T	G	H	H	G	G	G	G	G	G	G	T
JAX00126815	5	7879084	1	C	T	C	C	T	T	T	T	T	T	T	C	T	T	T	T	H	T	T	T	T	T	T	T	T	T	H	T	T	T	T	T	T	T	T	T	H	T	T	C	T	H	C	C	T	T
JAX00573178	5	7881896	1	G	A	G	G	G	G	G	G	A	G	G	G	A	G	G	G	G	G	A	G	G	G	G	G	G	G	H	G	G	G	G	G	G	G	G	G	G	G	A	G	A	G	G	G	G	G
JAX00573179	5	7885836	1	T	G	T	T	G	G	G	G	G	G	G	T	G	G	G	G	H	G	G	G	G	G	G	G	G	G	H	G	G	G	G	G	G	G	G	G	H	G	G	T	G	H	T	T	G	G
JAX00573180	5	7885883	0	A	T	A	A	T	T	T	A	T	T	A	A	T	T	T	T	H	A	T	T	T	T	T	T	T	T	H	A	T	A	T	T	T	T	T	T	H	T	T	A	T	A	A	A	A	T
JAX00126816	5	7894553	0	G	A	G	G	A	A	A	A	A	A	A	G	A	A	A	A	H	A	A	A	A	A	A	A	A	A	H	A	A	A	A	A	A	A	A	A	H	A	A	G	A	H	G	G	A	A
JAX00126818	5	7898212	1	G	A	G	G	A	G	A	G	G	A	G	G	G	A	A	A	H	G	G	A	A	A	G	A	A	A	G	G	A	G	A	A	A	G	A	G	H	H	G	G	G	G	G	G	G	A
JAX00225333	5	7912753	1	T	C	T	T	T	C	T	T	C	T	T	T	C	T	T	T	T	T	C	T	T	T	C	T	T	T	H	T	T	T	T	T	T	C	T	C	T	H	C	T	C	T	T	T	T	T
JAX00573187	5	7918587	1	T	C	T	T	C	T	C	T	T	C	T	T	T	C	C	C	H	T	T	C	C	C	T	C	C	C	T	T	C	T	C	C	C	T	C	T	H	H	T	T	T	T	T	T	T	C
JAX00573189	5	7919812	1	A	G	A	A	A	G	A	A	A	A	A	A	A	A	A	A	A	A	A	A	A	A	G	A	A	A	A	A	A	A	A	A	A	G	A	G	A	H	A	A	A	A	A	A	A	A
JAX00573190	5	7924128	0	A	C	A	A	A	C	A	A	A	A	A	A	A	A	A	A	A	A	A	A	A	A	C	A	A	A	A	A	A	A	H	A	A	C	A	C	A	H	A	A	A	A	A	A	A	A
JAX00573191	5	7924799	1	T	C	T	T	T	T	T	T	C	T	T	T	C	T	T	T	T	T	C	T	T	T	T	T	T	T	H	T	T	T	T	T	T	T	T	T	T	T	C	T	C	T	T	T	T	T
JAX00573193	5	7925760	0	C	T	C	C	C	C	C	T	T	C	T	C	T	C	C	C	C	T	T	C	C	C	C	C	C	C	H	T	C	T	C	C	C	C	C	C	C	C	T	C	T	H	C	C	T	C
JAX00573195	5	7930004	1	G	A	G	G	A	A	A	A	A	A	A	G	A	A	A	A	H	A	A	A	A	A	A	A	A	A	H	A	A	A	A	A	A	A	A	A	H	A	A	G	A	H	G	G	A	A
JAX00573196	5	7930953	0	G	A	G	G	G	G	G	A	G	G	A	G	G	G	G	G	G	A	G	G	G	G	G	G	G	G	G	A	G	A	G	G	G	G	G	G	G	G	G	G	G	H	G	G	A	G
JAX00573198	5	7932152	0	A	G	A	A	A	G	A	G	A	A	G	A	A	A	A	A	A	G	A	A	A	A	G	A	A	A	A	G	A	G	A	A	A	G	A	G	A	H	A	A	A	G	A	A	G	A
JAX00573199	5	7932606	0	C	G	C	C	C	C	C	G	G	C	G	C	G	C	C	C	C	G	G	C	C	C	C	C	C	C	G	G	C	G	C	C	C	C	C	C	C	C	G	C	G	H	C	C	G	C
JAX00573202	5	7932999	1	T	C	T	T	T	C	T	C	C	T	C	T	C	T	T	T	T	C	C	T	T	T	C	T	T	T	H	C	T	C	T	T	T	C	T	C	T	H	C	T	C	H	T	T	C	T
JAX00573205	5	7935757	0	G	A	G	G	G	A	G	A	A	G	A	G	A	G	G	G	G	A	A	G	G	G	A	G	G	G	H	A	G	A	G	G	G	A	G	A	G	H	A	G	A	H	G	G	A	G
JAX00126819	5	7935843	0	T	C	T	T	C	T	C	T	T	C	T	T	T	C	C	C	H	T	T	C	C	C	T	C	C	C	T	T	C	T	C	C	C	T	C	T	H	H	T	T	T	T	T	T	T	C
JAX00573206	5	7935874	0	T	C	T	T	T	C	T	C	T	T	C	T	T	T	T	T	T	C	T	T	T	T	C	T	T	T	T	C	T	C	T	T	T	C	T	C	T	H	T	T	T	H	T	T	C	T
JAX00573207	5	7935891	1	T	C	T	T	T	C	T	C	C	T	C	T	C	T	T	T	T	C	C	T	T	T	C	T	T	T	H	C	T	C	T	T	T	C	T	C	T	H	C	T	C	H	T	T	C	T
JAX00126820	5	7936338	0	G	A	G	G	A	G	A	G	G	A	G	G	G	A	A	A	H	G	G	A	A	A	G	A	A	A	G	G	A	G	A	A	A	G	A	G	H	H	G	G	G	G	G	G	G	A
JAX00573209	5	7972428	1	A	G	A	A	A	A	A	G	A	A	G	A	A	A	A	A	A	G	A	A	A	A	A	A	A	A	A	G	A	G	A	A	A	A	A	A	A	A	A	A	A	H	A	A	G	A
JAX00573213	5	7973470	0	A	G	A	A	A	G	A	G	A	A	G	A	A	A	A	A	A	G	A	A	A	A	G	A	A	A	A	G	A	G	A	A	A	G	A	G	A	H	A	A	A	H	A	A	G	A
JAX00573214	5	7973637	1	C	T	C	C	T	T	T	T	T	T	T	C	T	T	T	T	H	T	T	T	T	T	T	T	T	T	H	T	T	T	T	T	T	T	T	T	H	T	T	C	T	H	C	C	T	T
JAX00573215	5	7975367	0	C	T	C	C	C	T	C	C	C	C	H	C	C	C	C	C	C	C	C	C	C	C	T	C	C	C	C	C	C	C	C	C	C	T	C	T	C	H	C	C	C	C	C	C	C	C
JAX00126822	5	7981342	1	T	C	T	T	C	C	C	C	C	C	C	T	C	C	C	C	H	C	C	C	C	C	C	C	C	C	H	C	C	C	C	C	C	C	C	C	H	C	C	T	C	H	T	T	C	C
JAX00126823	5	7981730	0	A	G	A	A	G	G	G	G	G	G	G	A	G	G	G	G	H	G	G	G	G	G	G	G	G	G	H	G	G	G	G	G	G	G	G	G	H	G	G	A	G	H	A	A	G	G
JAX00573216	5	7986378	1	T	G	T	T	T	G	T	T	G	T	T	T	G	T	T	T	T	T	G	T	T	T	G	T	T	T	H	T	T	T	T	T	T	G	T	G	T	H	G	T	G	T	T	T	T	T
JAX00225336	5	8011488	0	C	T	C	C	C	T	C	T	T	C	T	C	T	C	C	C	C	T	T	C	C	C	T	C	C	C	H	T	C	T	C	C	C	T	C	T	C	C	T	C	T	H	C	C	T	C
JAX00126827	5	8020373	0	C	T	C	C	T	T	T	T	T	T	T	C	T	T	T	T	H	T	T	T	T	T	T	T	T	T	H	T	T	T	T	T	T	T	T	T	H	T	T	C	T	H	C	C	T	T
JAX00573227	5	8044339	1	C	T	C	C	C	T	C	C	T	C	C	C	T	C	C	C	C	C	T	C	C	C	T	C	C	C	H	C	C	C	C	C	C	T	C	T	C	H	T	C	T	C	C	C	C	C
JAX00573228	5	8070368	0	A	G	A	A	A	G	A	G	G	A	H	A	G	A	A	A	A	G	G	A	A	A	G	A	A	A	A	G	A	G	A	A	A	G	A	G	A	A	G	A	G	H	A	A	G	A
JAX00573230	5	8070662	0	G	A	G	G	G	A	G	A	A	G	A	G	A	G	G	G	G	A	A	G	G	G	A	G	G	G	H	A	G	A	G	G	G	A	G	A	G	H	A	G	A	H	G	G	A	G
JAX00573231	5	8070831	1	G	A	G	G	G	A	G	G	G	G	G	G	G	G	G	G	G	G	G	G	G	G	A	G	G	G	G	G	G	G	G	G	G	A	G	A	G	H	G	G	G	G	G	G	G	G
JAX00573232	5	8072536	0	A	G	A	A	A	A	A	G	A	A	G	A	A	A	A	A	A	G	A	A	A	A	A	A	A	A	A	G	A	G	A	A	A	A	A	A	A	A	A	A	A	H	A	A	G	A
JAX00126829	5	8075307	1	A	G	A	A	G	G	G	G	G	G	G	A	G	G	G	G	H	G	G	G	G	G	G	G	G	G	H	G	G	G	G	G	G	G	G	G	H	G	G	A	G	H	A	A	G	G
JAX00573233	5	8079649	1	C	T	C	C	C	C	C	C	C	T	C	C	C	C	T	C	H	C	C	C	T	T	C	T	T	T	C	C	T	C	C	C	C	C	T	C	C	H	C	C	C	C	C	C	C	C
JAX00573235	5	8081012	1	G	C	G	G	C	C	C	C	C	C	C	G	C	C	C	C	H	C	C	C	C	C	C	C	C	C	H	C	C	C	C	C	C	C	C	C	H	C	C	G	C	H	G	G	C	C
JAX00573236	5	8081053	1	T	G	T	T	T	G	T	G	G	T	G	T	G	T	T	T	T	G	G	T	T	T	G	T	T	T	H	G	T	G	T	T	T	G	T	G	T	H	G	T	G	H	T	T	G	T
JAX00573240	5	8096985	1	T	C	T	T	T	C	T	T	C	T	T	T	C	T	T	T	T	T	C	T	T	T	C	T	T	T	H	T	T	T	T	T	T	C	T	C	T	H	C	T	C	T	T	T	T	T
JAX00126832	5	8097094	1	C	T	C	C	T	C	T	C	C	T	C	C	C	T	T	T	H	C	C	T	T	T	C	T	T	T	C	C	T	C	T	T	T	C	T	C	H	H	C	C	C	C	C	C	C	T
JAX00126833	5	8112480	1	C	T	C	C	T	T	T	T	T	T	T	C	T	T	T	T	H	T	T	T	T	T	T	T	T	T	H	T	T	T	T	T	T	T	T	T	H	T	T	C	T	H	C	C	T	T
JAX00573242	5	8112630	1	G	A	G	G	G	G	G	A	G	G	A	G	G	G	G	G	G	A	G	G	G	G	G	G	G	G	G	A	G	A	G	G	G	G	G	G	G	G	G	G	G	H	G	G	A	G
JAX00573243	5	8112659	1	T	C	T	T	T	T	T	C	T	T	C	T	T	T	T	T	T	C	T	T	T	T	T	T	T	T	T	C	T	C	T	T	T	T	T	T	T	T	T	T	T	H	T	T	C	T
JAX00573245	5	8113554	1	G	A	G	G	A	G	A	A	G	A	A	G	G	A	A	A	H	A	G	A	A	A	G	A	A	A	G	A	A	A	A	A	A	G	A	G	H	H	G	G	G	H	G	G	A	A
JAX00573246	5	8133262	1	G	A	G	G	G	A	G	A	A	G	A	G	A	G	G	G	G	A	A	G	G	G	A	G	G	G	H	A	G	A	G	G	G	A	G	A	G	H	A	G	A	H	G	G	A	G
JAX00573248	5	8136335	0	T	C	T	T	T	C	T	T	C	T	T	T	C	T	T	T	T	T	C	T	T	T	C	T	T	T	H	T	T	T	T	T	T	C	T	C	T	H	C	T	C	T	T	T	T	T
JAX00573249	5	8140316	1	T	C	T	T	T	T	T	C	T	T	C	T	T	T	T	T	T	C	T	T	T	T	T	T	T	T	T	C	T	C	T	T	T	T	T	T	T	T	T	T	T	H	T	T	C	T
JAX00573250	5	8140328	1	G	A	G	G	G	A	G	A	G	G	A	G	G	G	G	G	G	A	G	G	G	G	A	G	G	G	G	A	G	A	G	G	G	A	G	A	G	H	G	G	G	H	G	G	A	G
JAX00573251	5	8142352	1	A	C	A	A	A	A	A	C	C	A	C	A	C	A	A	A	A	C	C	A	A	A	A	A	A	A	H	C	A	C	A	A	A	A	A	A	A	A	C	A	C	H	A	A	C	A
JAX00573252	5	8142764	1	A	G	A	A	A	A	A	G	G	A	G	A	G	A	A	A	A	G	G	A	A	A	A	A	A	A	H	G	A	G	A	A	A	A	A	A	A	A	G	A	G	H	A	A	G	A
JAX00573253	5	8143323	0	G	C	G	G	G	C	G	G	C	G	G	G	C	G	G	G	G	G	C	G	G	G	C	G	G	G	H	G	G	G	G	G	G	C	G	C	G	H	C	G	C	G	G	G	G	G
JAX00126836	5	8148546	1	T	C	T	T	C	T	C	T	T	C	T	T	T	C	C	C	H	T	T	C	C	C	T	C	C	C	T	T	C	T	C	C	C	T	C	T	H	H	T	T	T	T	T	T	T	C
JAX00573256	5	8151383	0	G	A	G	G	G	G	G	G	A	G	G	G	A	G	G	G	G	G	A	G	G	G	G	G	G	G	H	G	G	G	G	G	G	G	G	G	G	G	A	G	A	G	G	G	G	G
JAX00573257	5	8153044	0	A	G	A	A	G	A	G	A	A	A	A	A	A	G	A	G	A	A	A	G	H	A	A	A	A	A	A	A	A	A	G	G	G	A	A	A	H	A	A	A	A	A	A	A	A	G
JAX00573260	5	8157876	1	C	G	C	C	G	C	G	C	C	G	C	C	C	G	G	G	H	C	C	G	G	G	C	G	G	G	C	C	G	C	G	G	G	C	G	C	H	H	C	C	C	C	C	C	C	G
JAX00573261	5	8160161	1	C	A	C	C	C	C	C	C	C	A	C	C	C	C	A	C	H	C	C	C	A	A	C	A	A	A	C	C	A	C	C	C	C	C	A	C	C	H	C	C	C	C	C	C	C	C
JAX00573264	5	8161744	1	G	T	G	G	G	T	G	G	T	G	G	G	T	G	G	G	G	G	T	G	G	G	T	G	G	G	H	G	G	G	G	G	G	T	G	T	G	H	T	G	T	G	G	G	G	G
JAX00573265	5	8161951	1	G	A	G	G	G	A	G	G	G	G	G	G	G	G	G	G	G	G	G	G	G	G	A	G	G	G	G	G	G	G	G	G	G	A	G	A	G	H	G	G	G	G	G	G	G	G
JAX00573266	5	8162587	1	A	G	A	A	G	G	G	G	G	G	G	A	G	G	G	G	H	G	G	G	G	G	G	G	G	G	H	G	G	G	G	G	G	G	G	G	H	G	G	A	G	H	A	A	G	G
JAX00126837	5	8162762	1	T	C	T	T	C	C	C	C	C	C	C	T	C	C	C	C	H	C	C	C	C	C	C	C	C	C	H	C	C	C	C	C	C	C	C	C	H	C	C	T	C	H	T	T	C	C
JAX00126838	5	8165535	0	A	G	A	A	G	G	G	G	G	G	G	A	G	G	G	G	G	G	G	G	G	G	H	G	G	G	A	H	G	H	G	G	G	H	G	H	H	G	H	A	G	A	A	A	G	G
JAX00573272	5	8191211	0	A	G	A	A	A	A	A	A	A	G	A	A	A	A	G	A	H	A	A	A	G	G	A	G	G	G	A	A	G	A	A	A	A	A	G	A	A	H	A	A	A	A	A	A	A	A
JAX00573278	5	8214004	1	C	G	C	C	C	C	C	G	C	C	G	C	C	C	C	C	C	G	C	C	C	C	C	C	C	C	C	G	C	G	C	C	C	C	C	C	C	C	C	C	C	H	C	C	G	C
JAX00126841	5	8222881	0	G	A	G	G	G	A	G	A	A	A	A	G	A	G	A	G	H	A	A	G	A	A	A	A	A	A	H	A	A	A	G	G	G	A	A	A	G	A	A	G	A	H	G	G	A	G
JAX00126842	5	8223591	1	T	A	T	T	T	T	T	A	T	T	A	T	T	T	T	T	T	A	T	T	T	T	T	T	T	T	T	A	T	A	T	T	T	T	T	T	T	T	T	T	T	H	T	T	A	T
JAX00573279	5	8226730	1	G	A	G	G	G	A	G	G	G	G	G	G	G	G	G	G	G	G	G	G	G	G	A	G	G	G	G	G	G	G	G	G	G	A	G	A	G	H	G	G	G	G	G	G	G	G
JAX00573284	5	8238664	0	A	T	A	A	A	A	A	T	A	A	T	A	A	A	A	A	A	T	A	A	A	A	A	A	A	A	A	T	A	T	A	A	A	A	A	A	A	A	A	A	A	H	A	A	T	A
JAX00126844	5	8247551	0	G	A	G	G	G	A	G	A	A	A	A	G	A	G	A	G	H	A	A	G	A	A	A	A	A	A	H	A	A	A	G	G	G	A	A	A	G	A	A	G	A	H	G	G	A	G
JAX00573285	5	8248147	1	C	T	C	C	C	C	C	T	T	C	T	C	T	C	C	C	C	T	T	C	C	C	C	C	C	C	H	T	C	T	C	C	C	C	C	C	C	C	T	C	T	H	C	C	T	C
JAX00573286	5	8248247	0	C	A	C	C	C	C	C	A	A	C	A	C	A	C	C	C	C	A	A	C	C	C	C	C	C	C	C	A	C	A	C	C	C	C	C	C	C	C	A	C	A	H	C	C	A	C
JAX00573288	5	8286661	0	G	A	G	G	G	G	G	G	G	A	G	G	H	G	A	G	A	G	G	G	A	A	G	A	A	A	G	G	A	G	G	G	G	G	A	G	G	H	G	G	G	G	G	G	G	G
JAX00573289	5	8286874	1	T	C	T	T	T	T	T	C	T	T	C	T	T	T	T	T	T	C	T	T	T	T	T	T	T	T	T	C	T	C	T	T	T	T	T	T	T	T	T	T	T	H	T	T	C	T
JAX00573290	5	8286902	1	A	G	A	A	A	G	A	A	G	G	A	A	G	A	G	A	H	A	G	A	G	G	G	G	G	G	H	A	G	A	A	A	A	G	G	G	A	G	G	A	G	A	A	A	A	A
JAX00126846	5	8298126	0	A	C	A	A	A	C	A	C	C	C	C	A	C	A	C	A	H	C	C	A	C	C	C	C	C	C	H	C	C	C	A	A	A	C	C	C	A	C	C	A	C	H	A	A	C	A
JAX00573294	5	8298462	0	A	G	A	A	A	G	A	G	G	A	G	A	G	A	A	A	A	G	G	A	A	A	G	A	A	A	H	G	A	G	A	A	A	G	A	G	A	H	G	A	G	H	A	A	G	A
JAX00573297	5	8300351	0	A	C	A	A	A	C	A	A	A	C	A	A	A	A	C	A	H	A	A	A	C	C	C	C	C	C	A	A	C	A	A	A	A	C	C	C	A	C	A	A	A	A	A	A	A	A
JAX00573302	5	8305510	1	A	G	A	A	A	G	A	A	G	G	A	A	G	A	G	A	H	A	G	A	G	G	G	G	G	G	H	A	G	A	A	A	A	G	G	G	A	G	G	A	G	A	A	A	A	A
JAX00573305	5	8335314	0	A	C	A	A	A	C	A	C	C	A	H	A	C	A	A	A	A	C	C	A	A	A	C	A	A	A	H	C	A	C	A	A	A	C	A	C	A	H	C	A	C	H	A	A	C	A
JAX00573306	5	8335920	1	C	A	C	C	C	C	C	C	A	C	C	C	A	C	C	C	C	C	A	C	C	C	C	C	C	C	H	C	C	C	C	C	C	C	C	C	C	C	A	C	A	C	C	C	C	C
JAX00573307	5	8336103	0	G	A	G	G	G	A	G	G	A	G	G	G	H	G	G	G	G	G	H	G	G	G	A	G	G	G	H	G	G	G	G	G	G	A	G	A	G	H	A	G	A	G	G	G	G	G
JAX00573308	5	8336620	0	A	T	A	A	A	T	A	A	T	A	A	A	T	A	A	A	A	A	T	A	A	A	T	A	A	A	H	A	A	A	A	A	A	T	A	T	A	H	T	A	T	A	A	A	A	A
JAX00126850	5	8338009	1	G	A	G	G	G	A	G	G	A	G	G	G	A	G	G	G	G	G	A	G	G	G	A	G	G	G	H	G	G	G	G	G	G	A	G	A	G	H	A	G	A	G	G	G	G	G
JAX00573309	5	8351727	0	C	T	C	C	C	T	C	T	T	C	T	C	T	C	C	C	C	T	T	C	C	C	T	C	C	C	T	T	C	T	C	C	C	T	C	T	C	H	T	C	T	H	C	C	T	C
JAX00573310	5	8354726	0	A	G	A	A	A	G	A	G	G	G	G	A	G	A	G	A	H	G	G	A	G	G	G	G	G	G	H	G	G	G	A	A	A	G	G	G	A	G	G	A	G	H	A	A	G	A
JAX00573316	5	8366482	1	T	C	T	T	T	T	T	C	T	T	C	T	T	T	T	T	T	C	T	T	T	T	T	T	T	T	T	C	T	C	T	T	T	T	T	T	T	T	T	T	T	H	T	T	C	T
JAX00225342	5	8366961	0	G	C	G	G	G	C	G	G	C	G	G	G	C	G	G	G	G	G	C	G	G	G	C	G	G	G	G	G	G	G	G	G	G	C	G	C	G	H	C	G	C	G	G	G	G	G
JAX00573318	5	8368005	1	G	A	G	G	G	G	G	G	G	A	G	G	G	G	A	G	H	G	G	G	A	A	G	A	A	A	G	G	A	G	G	G	G	G	A	G	G	H	G	G	G	G	G	G	G	G
JAX00573322	5	8372666	0	A	G	A	A	A	G	A	G	G	A	H	A	G	A	A	A	A	G	G	A	A	A	G	A	A	A	G	G	A	G	A	A	A	G	A	G	A	H	G	A	G	H	A	A	G	A
JAX00573323	5	8374978	0	T	C	T	T	C	T	C	C	T	T	C	T	T	C	T	C	T	C	T	C	T	T	T	T	T	T	T	C	T	C	C	C	C	T	T	T	H	T	T	T	T	H	T	T	C	C
JAX00573324	5	8378674	0	T	C	T	T	C	C	C	C	C	T	C	T	C	C	H	C	T	C	C	C	T	T	C	T	T	T	H	C	T	C	C	C	C	C	T	C	H	H	C	T	C	H	T	T	C	C
JAX00126853	5	8380376	0	A	G	A	A	G	G	G	G	G	A	G	A	G	G	A	G	A	G	G	G	A	A	G	A	A	A	H	G	A	G	G	G	G	G	A	G	H	H	G	A	G	H	A	A	G	G
JAX00126854	5	8380394	0	C	T	C	C	T	T	T	C	T	C	C	C	T	T	C	T	C	C	T	T	C	C	T	C	C	C	H	C	C	C	T	T	T	T	C	T	H	H	T	C	T	C	C	C	C	T
JAX00573325	5	8384309	0	A	G	A	A	G	G	G	G	G	A	G	A	G	G	A	G	A	G	G	G	A	A	G	A	A	A	G	G	A	G	G	G	G	G	A	G	G	G	G	A	G	A	A	A	G	G
JAX00573326	5	8384706	1	G	T	G	G	T	G	G	G	G	G	G	G	G	H	G	G	G	G	G	G	G	G	G	G	G	G	G	G	G	G	G	G	T	G	G	G	H	G	G	G	G	G	G	G	G	T
JAX00573327	5	8384720	0	A	G	A	A	A	A	A	G	A	A	G	A	A	A	A	A	A	G	A	A	A	A	A	A	A	A	A	G	A	G	A	A	A	A	A	A	A	A	A	A	A	H	A	A	G	A
JAX00573328	5	8396892	0	T	G	T	T	G	G	G	G	G	T	G	T	G	G	T	G	T	G	G	G	T	T	G	T	T	T	H	G	T	G	G	G	G	G	T	G	H	H	G	T	G	H	T	T	G	G
JAX00573329	5	8399492	1	C	G	C	C	G	G	G	G	G	C	G	C	G	G	C	G	C	G	G	G	C	C	G	C	C	C	H	G	C	G	G	G	G	G	C	G	H	H	G	C	G	H	C	C	G	G
JAX00573330	5	8399714	0	T	C	T	T	C	C	C	T	C	T	T	T	C	C	T	C	T	T	C	C	T	T	C	T	T	T	H	T	T	T	C	C	C	C	T	C	H	H	C	T	C	T	T	T	T	C
JAX00573332	5	8400610	1	A	T	A	A	T	T	T	T	T	A	T	A	T	T	A	T	A	T	T	T	A	A	T	A	A	A	H	T	A	T	T	T	T	T	A	T	H	H	T	A	T	H	A	A	T	T
JAX00573333	5	8401004	1	G	T	G	G	T	T	T	G	T	G	G	G	T	T	G	T	G	G	T	T	G	G	T	G	G	G	H	G	G	G	T	T	T	T	G	T	H	H	T	G	T	G	G	G	G	T
JAX00573334	5	8403961	0	A	G	A	A	A	G	A	A	G	A	A	A	G	A	A	A	A	A	G	A	A	A	G	A	A	A	H	A	A	A	A	A	A	G	A	G	A	H	G	A	G	A	A	A	A	A
JAX00573338	5	8411041	0	T	A	T	T	T	T	T	A	T	T	A	T	T	T	T	T	T	A	T	T	T	T	T	T	T	T	T	A	T	A	T	T	T	T	T	T	T	T	T	T	T	H	T	T	A	T
JAX00126855	5	8411367	1	T	A	T	T	A	A	A	A	A	T	A	T	A	A	T	A	T	A	A	A	T	T	A	T	T	T	H	A	T	A	A	A	A	A	T	A	H	H	A	T	A	H	T	T	A	A
JAX00126856	5	8419481	0	G	A	G	G	A	G	A	G	G	G	G	G	G	A	G	A	G	G	G	A	G	G	G	G	G	G	G	G	G	G	A	A	A	G	G	G	H	G	G	G	G	G	G	G	G	A
JAX00126857	5	8420938	0	C	T	C	C	T	C	T	C	C	C	C	C	C	T	C	T	C	C	C	T	C	C	C	C	C	C	C	C	C	C	T	T	T	C	C	C	H	C	C	C	C	C	C	C	C	T
JAX00573341	5	8423173	1	C	T	C	C	T	C	T	T	C	C	T	C	C	T	C	T	C	T	C	T	C	C	C	C	C	C	C	T	C	T	T	T	T	C	C	C	H	C	C	C	C	H	C	C	T	T
JAX00225346	5	8430856	1	A	G	A	A	A	G	A	G	G	A	G	A	G	A	A	A	A	G	G	A	A	A	G	A	A	A	H	G	A	G	A	A	A	G	A	G	A	H	G	A	G	H	A	A	G	A
JAX00573343	5	8436043	0	G	A	G	G	G	A	G	A	A	G	H	G	A	G	G	G	G	A	A	G	G	G	A	G	G	G	H	A	G	A	G	G	G	A	G	A	G	H	A	G	A	H	G	G	A	G
JAX00573344	5	8441109	1	A	T	A	A	A	T	A	T	T	A	H	A	T	A	A	A	A	T	T	A	A	A	T	A	A	A	H	T	A	T	A	A	A	T	A	T	A	H	T	A	T	H	A	A	T	A
JAX00126860	5	8457891	0	C	G	C	C	C	G	C	G	G	C	H	C	G	C	C	C	C	G	G	C	C	C	G	C	C	C	H	G	C	G	C	C	C	G	C	G	C	C	H	C	G	H	C	C	G	C
JAX00573346	5	8479810	0	G	A	G	G	G	A	G	G	A	G	G	G	A	G	G	G	G	G	A	G	G	G	A	G	G	G	H	G	G	G	G	G	G	A	G	A	G	H	A	G	A	G	G	G	G	G
JAX00573347	5	8480876	0	C	G	C	C	C	G	C	C	C	C	C	C	C	C	C	C	C	C	C	C	C	C	G	C	C	C	C	C	C	C	C	C	C	G	C	G	C	H	C	C	C	C	C	C	C	C
JAX00573348	5	8486391	0	C	G	C	C	C	C	C	G	C	C	H	C	C	C	C	C	C	G	C	C	C	C	C	C	C	C	C	G	C	G	C	C	C	C	C	C	C	C	C	C	C	H	C	C	G	C
JAX00126861	5	8498055	0	A	G	A	A	A	A	A	G	A	A	G	A	A	A	A	A	A	G	A	A	A	A	A	A	A	A	A	G	A	G	A	A	A	A	A	A	A	A	A	A	A	H	A	A	G	A
JAX00126862	5	8499852	0	C	G	C	C	C	G	C	C	G	C	C	C	G	C	C	C	C	C	G	C	C	C	G	C	C	C	H	C	C	C	C	C	C	G	C	G	C	H	G	C	G	C	C	C	C	C
JAX00573352	5	8517818	0	C	T	C	C	C	C	C	T	C	C	T	C	C	C	C	C	C	T	C	C	C	C	C	C	C	C	C	T	C	T	C	C	C	C	C	C	C	C	C	C	C	H	C	C	T	C
JAX00573353	5	8517868	1	T	C	T	T	T	C	T	T	T	T	T	T	T	T	T	T	T	T	T	T	T	T	C	T	T	T	T	T	T	T	T	T	T	C	T	C	T	H	T	T	T	T	T	T	T	T
JAX00573354	5	8517975	0	G	A	G	G	G	A	G	G	G	G	G	G	G	G	G	G	G	G	G	G	G	G	A	G	G	G	G	G	G	G	G	G	G	A	G	A	G	G	G	G	G	G	G	G	G	G
JAX00573358	5	8533228	0	C	T	C	C	C	C	C	T	C	C	H	C	C	C	C	C	C	H	C	C	C	C	C	C	C	C	C	T	C	T	C	C	C	C	C	C	C	C	C	C	C	H	C	C	T	C
JAX00573360	5	8544804	0	G	C	G	G	G	C	G	G	C	G	G	G	C	G	G	G	G	G	C	G	G	G	C	G	G	G	H	G	G	G	G	G	G	C	G	C	G	H	C	G	C	G	G	G	G	G
JAX00573361	5	8565546	0	C	G	C	C	C	C	C	C	G	C	C	C	G	C	C	C	C	C	G	C	C	C	C	C	C	C	H	C	C	C	C	C	C	C	C	C	C	C	G	C	G	C	C	C	C	C
JAX00573363	5	8571691	0	T	C	T	T	T	C	T	C	C	T	C	T	C	T	T	T	T	C	C	T	T	T	C	T	T	T	T	C	T	C	T	T	T	C	T	H	T	T	C	T	C	H	T	T	C	T
JAX00126868	5	8579789	0	C	G	C	C	C	G	C	G	G	C	G	C	G	C	C	C	C	G	G	C	C	C	G	C	C	C	H	G	C	G	C	C	C	G	C	G	C	H	G	C	G	H	C	C	G	C
JAX00573364	5	8580047	0	G	A	G	G	G	A	G	G	A	G	G	G	A	G	G	G	G	G	A	G	G	G	A	G	G	G	H	G	G	G	G	G	G	A	G	A	G	H	A	G	A	G	G	G	G	G
JAX00126870	5	8610213	0	G	T	G	G	G	G	G	T	G	G	H	G	G	G	G	G	G	H	G	G	G	G	G	G	G	G	G	T	G	T	G	G	G	G	G	G	G	G	G	G	G	H	G	G	T	G
JAX00126872	5	8610314	1	T	C	T	T	T	T	T	C	T	T	C	T	T	T	T	T	T	C	T	T	T	T	T	T	T	T	T	C	T	C	T	T	T	T	T	T	T	T	T	T	T	H	T	T	C	T
JAX00573366	5	8632223	0	T	C	T	T	T	C	T	T	C	T	T	T	C	T	T	T	T	H	C	T	T	T	C	T	T	T	H	T	T	H	T	T	T	C	T	C	T	H	C	T	C	T	T	T	H	T
JAX00573367	5	8632568	1	A	G	A	A	A	G	A	G	G	A	G	A	G	A	A	A	A	G	G	A	A	A	G	A	A	A	H	G	A	G	A	A	A	G	A	G	A	H	G	A	G	H	A	A	G	A
JAX00573368	5	8633669	0	G	A	G	G	G	G	G	G	A	G	G	G	A	G	G	G	G	G	A	G	G	G	G	G	G	G	H	G	G	G	G	G	G	G	G	G	G	G	A	G	A	G	G	G	G	G
JAX00573369	5	8634527	0	A	G	A	A	A	A	A	G	A	A	G	A	A	A	A	A	A	G	A	A	A	A	A	A	A	A	A	G	A	G	A	A	A	A	A	A	A	A	A	A	A	H	A	A	G	A
JAX00573372	5	8640243	0	C	G	C	C	C	C	C	C	G	C	C	C	G	C	C	C	C	C	G	C	C	C	C	C	C	C	H	C	C	C	C	C	C	C	C	C	C	C	G	C	G	C	C	C	C	C
JAX00573375	5	8656150	0	T	A	T	T	T	T	T	A	T	T	A	T	T	T	T	T	T	A	T	T	T	T	T	T	T	T	T	A	T	A	T	T	T	T	T	T	T	T	T	T	T	H	T	T	A	T
JAX00573376	5	8656918	1	G	A	G	G	G	A	G	A	A	G	A	G	A	G	G	G	G	A	A	G	G	G	A	G	G	G	H	A	G	A	G	G	G	A	G	A	G	H	A	G	A	H	G	G	A	G
JAX00573377	5	8656943	0	T	G	T	T	T	G	T	G	G	T	G	T	G	T	T	T	T	G	G	T	T	T	G	T	T	T	H	G	T	G	T	T	T	G	T	G	T	H	G	T	G	H	T	T	G	T
JAX00573378	5	8657097	1	C	T	C	C	C	C	C	T	C	C	T	C	C	C	C	C	C	T	C	C	C	C	C	C	C	C	C	T	C	T	C	C	C	C	C	C	C	C	C	C	C	H	C	C	T	C
JAX00573381	5	8672643	1	T	G	T	T	T	G	T	G	G	T	G	T	G	T	T	T	T	G	G	T	T	T	G	T	T	T	H	G	T	G	T	T	T	G	T	G	T	H	G	T	G	H	T	T	G	T
JAX00573382	5	8675629	0	A	G	A	A	A	G	A	G	G	A	G	A	G	A	A	A	A	G	G	A	A	A	G	A	A	A	H	G	A	G	A	A	A	G	A	G	A	H	G	A	G	H	A	A	G	A
JAX00573383	5	8676198	1	G	A	G	G	G	A	G	G	A	G	G	G	A	G	G	G	G	G	A	G	G	G	A	G	G	G	H	G	G	G	G	G	G	A	G	A	G	H	A	G	A	G	G	G	G	G
JAX00126874	5	8677028	0	G	A	G	G	G	A	G	A	A	G	A	G	A	G	G	G	G	A	A	G	G	G	A	G	G	G	H	A	G	A	G	G	G	A	G	A	G	G	A	G	A	H	G	G	A	G
JAX00573384	5	8678129	0	C	T	C	C	C	T	C	C	T	C	C	C	T	C	C	C	C	C	T	C	C	C	T	C	C	C	H	C	C	C	C	C	C	T	C	T	C	H	T	C	T	C	C	C	C	C
JAX00573385	5	8680102	1	T	A	T	T	T	T	T	T	T	A	T	T	T	T	A	T	H	T	T	T	A	A	T	A	A	A	T	T	A	T	T	T	T	T	A	T	T	H	T	T	T	T	T	T	T	T
JAX00573386	5	8680383	1	A	G	A	A	A	G	A	G	G	G	G	A	G	A	G	A	H	G	G	A	G	G	G	G	G	G	H	G	G	G	A	A	A	G	G	G	A	G	G	A	G	H	A	A	G	A
JAX00573387	5	8683729	0	T	C	T	T	T	T	T	C	T	T	C	T	T	T	T	T	T	C	T	T	T	T	T	T	T	T	T	C	T	C	T	T	T	T	T	T	T	T	T	T	T	C	T	T	C	T
JAX00573388	5	8690616	1	G	C	G	G	G	G	G	G	G	C	G	G	G	G	C	G	H	G	G	G	C	C	G	C	C	C	G	G	C	G	G	G	G	G	C	G	G	H	G	G	G	G	G	G	G	G
JAX00126877	5	8695623	1	T	C	T	T	T	C	T	T	C	T	T	T	C	T	T	T	T	T	C	T	T	T	C	T	T	T	H	T	T	T	T	T	T	C	T	C	T	H	C	T	C	T	T	T	T	T
JAX00573393	5	8704426	0	T	C	T	T	T	C	T	T	T	T	T	T	T	T	T	T	T	T	H	T	T	T	C	T	T	T	T	T	T	T	T	T	T	C	T	C	T	H	T	T	T	T	T	T	T	T
JAX00573394	5	8704679	0	G	A	G	G	G	A	G	A	A	G	A	G	A	G	G	G	G	A	A	G	G	G	A	G	G	G	H	A	G	A	G	G	G	A	G	A	G	H	A	G	A	H	G	G	A	G
JAX00126878	5	8705369	0	T	G	T	T	G	T	G	T	T	T	T	T	T	G	T	G	T	T	T	G	T	T	T	T	T	T	T	T	T	T	G	G	G	T	T	T	H	T	T	T	T	T	T	T	T	G
JAX00573396	5	8706207	1	T	C	T	T	T	C	T	T	C	T	T	T	C	T	T	T	T	T	C	T	T	T	C	T	T	T	H	T	T	T	T	T	T	C	T	C	T	H	C	T	C	T	T	T	T	T
JAX00573398	5	8706737	0	C	T	C	C	C	C	C	C	C	T	C	C	C	C	T	C	H	C	C	C	T	T	C	T	T	T	C	C	T	C	C	C	C	C	T	C	C	H	C	C	C	C	C	C	C	C
JAX00573399	5	8706905	0	G	A	G	G	G	G	G	G	G	A	G	G	G	G	A	G	H	G	G	G	A	A	G	A	A	A	G	G	A	G	G	G	G	G	A	G	G	H	G	G	G	G	G	G	G	G
JAX00573400	5	8707404	0	C	A	C	C	C	C	C	C	A	C	H	C	A	C	C	C	C	C	A	C	C	C	C	C	C	C	H	C	C	C	C	C	C	C	C	C	C	C	A	C	A	C	C	C	C	C
JAX00573402	5	8707543	0	A	G	A	A	A	G	A	A	A	A	A	A	A	A	A	A	A	A	A	A	A	A	G	A	A	A	A	A	A	A	A	A	A	G	A	G	A	H	A	A	A	A	A	A	A	A
JAX00573404	5	8709133	1	C	T	C	C	C	C	C	C	T	C	C	C	T	C	C	C	C	C	T	C	C	C	C	C	C	C	H	C	C	C	C	C	C	C	C	C	C	C	T	C	T	C	C	C	C	C
JAX00573405	5	8718435	1	C	T	C	C	C	T	C	T	T	C	T	C	T	C	C	C	C	T	T	C	C	C	T	C	C	C	H	T	C	T	C	C	C	T	C	T	C	H	T	C	T	H	C	C	T	C
JAX00573406	5	8718831	1	G	A	G	G	G	G	G	G	A	G	G	G	A	G	G	G	G	G	A	G	G	G	G	G	G	G	H	G	G	G	G	G	G	G	G	G	G	G	A	G	A	G	G	G	G	G
JAX00573408	5	8723778	0	A	G	A	A	A	A	A	A	G	A	A	A	G	A	A	A	A	A	G	A	A	A	A	A	A	A	H	A	A	A	A	A	A	A	A	A	A	A	G	A	G	A	A	A	A	A
JAX00573409	5	8724836	1	A	G	A	A	A	A	A	A	A	G	A	A	A	A	G	A	H	A	A	A	G	G	A	G	G	G	A	A	G	A	A	A	A	A	G	A	A	H	A	A	A	A	A	A	A	A
JAX00573410	5	8725191	0	A	G	A	A	A	G	A	G	G	G	G	A	G	A	G	A	H	G	G	A	G	G	G	G	G	G	A	G	G	G	A	A	A	G	G	G	A	G	G	A	G	H	A	A	G	A
JAX00573411	5	8725371	0	C	T	C	C	C	C	C	T	C	C	T	C	C	C	C	C	C	T	C	C	C	C	C	C	C	C	C	T	C	T	C	C	C	C	C	C	C	C	C	C	C	H	C	C	T	C
JAX00573412	5	8731627	1	T	G	T	T	T	T	T	G	T	T	G	T	T	T	T	T	T	G	T	T	T	T	T	T	T	T	T	G	T	G	T	T	T	T	T	T	T	T	T	T	T	H	T	T	G	T
JAX00573414	5	8734932	1	G	A	G	G	G	G	G	G	G	A	G	G	G	G	A	G	H	G	G	G	A	A	G	A	A	A	G	G	A	G	G	G	G	G	A	G	G	H	G	G	G	G	G	G	G	G
JAX00573415	5	8735903	0	A	C	A	A	A	A	A	C	A	A	C	A	A	A	A	A	A	C	A	A	A	A	A	A	A	A	A	C	A	C	A	A	A	A	A	A	A	A	A	A	A	H	A	A	C	A
JAX00573416	5	8736190	0	G	A	G	G	G	A	G	G	A	G	G	G	A	G	G	G	G	G	A	G	G	G	A	G	G	G	G	G	G	G	G	G	G	A	G	A	G	H	A	G	A	G	G	G	G	G
JAX00573417	5	8745509	1	C	T	C	C	C	T	C	C	T	C	C	C	T	C	C	C	C	C	T	C	C	C	T	C	C	C	H	C	C	C	C	C	C	T	C	T	C	H	T	C	T	C	C	C	C	C
JAX00573419	5	8753201	1	C	A	C	C	C	A	C	C	A	C	C	C	A	C	C	C	C	C	A	C	C	C	A	C	C	C	H	C	C	C	C	C	C	A	C	A	C	H	A	C	A	C	C	C	C	C
JAX00573420	5	8753811	0	G	A	G	G	G	A	G	A	A	G	A	G	A	G	G	G	G	A	A	G	G	G	A	G	G	G	H	A	G	A	G	G	G	A	G	A	G	G	A	G	A	H	G	G	A	G
JAX00573421	5	8758452	0	C	T	C	C	C	T	C	C	T	C	C	C	T	C	C	C	C	C	T	C	C	C	T	C	C	C	H	C	C	C	C	C	C	T	C	T	C	H	T	C	T	C	C	C	C	C
JAX00573422	5	8758531	1	T	A	T	T	T	T	T	T	T	A	T	T	T	T	A	T	H	T	T	T	A	A	T	A	A	A	T	T	A	T	T	T	T	T	A	T	T	H	T	T	T	T	T	T	T	T
JAX00126883	5	8787041	1	C	T	C	C	T	C	T	C	C	C	C	C	C	T	C	T	C	C	C	T	C	C	C	C	C	C	C	C	C	C	T	T	T	C	C	C	H	C	C	C	C	C	C	C	C	T
JAX00126884	5	8798743	1	A	C	A	A	C	C	C	C	C	C	C	A	C	C	C	C	H	C	C	C	C	C	C	C	C	C	H	C	C	C	C	C	C	C	C	C	H	C	C	A	C	H	A	A	C	C
JAX00126885	5	8807210	0	C	T	C	C	T	C	T	C	C	C	C	C	C	T	C	H	C	C	C	T	C	C	C	C	C	C	C	C	C	C	T	T	T	C	C	C	H	C	C	C	C	C	C	C	C	T
JAX00126887	5	8817764	1	T	C	T	T	T	C	T	C	C	T	C	T	C	T	T	T	T	C	C	T	T	T	C	T	T	T	H	C	T	C	T	T	T	C	T	C	T	H	C	T	C	H	T	T	C	T
JAX00573427	5	8830318	0	T	C	T	T	T	C	T	T	C	T	T	T	C	T	T	T	T	T	C	T	T	T	C	T	T	T	H	T	T	T	T	T	T	C	T	C	T	H	C	T	C	T	T	T	T	T
JAX00573430	5	8838470	1	C	G	C	C	C	G	C	C	C	C	C	C	C	C	C	C	C	C	C	C	C	C	G	C	C	C	C	C	C	C	C	C	C	G	C	G	C	H	C	C	C	C	C	C	C	C
JAX00573432	5	8840600	1	T	C	T	T	T	C	T	C	C	T	C	T	C	T	T	T	T	C	C	T	T	T	C	T	T	T	H	C	T	C	T	T	T	C	T	C	T	H	C	T	C	H	T	T	C	T
JAX00573433	5	8840805	1	A	G	A	A	A	A	A	G	A	A	G	A	A	A	A	A	A	G	A	A	A	A	A	A	A	A	A	G	A	G	A	A	A	A	A	A	A	A	A	A	A	H	A	A	G	A
JAX00573435	5	8842412	1	C	T	C	C	C	C	C	C	T	C	C	C	T	C	C	C	C	C	T	C	C	C	C	C	C	C	H	C	C	C	C	C	C	C	C	C	C	C	T	C	T	C	C	C	C	C
JAX00573437	5	8857120	0	C	G	C	C	C	G	C	C	C	C	C	C	C	C	C	C	C	C	C	C	C	C	G	C	C	C	C	C	C	C	C	C	C	G	C	G	C	C	C	C	C	C	C	C	C	C
JAX00573438	5	8859641	0	G	A	G	G	G	A	G	A	G	G	A	G	G	G	G	G	G	A	G	G	G	G	A	G	G	G	G	A	G	A	G	G	G	A	G	A	G	H	G	G	G	H	G	G	A	G
JAX00573439	5	8862426	0	A	G	A	A	A	A	A	G	A	A	G	A	A	A	A	A	A	G	A	A	A	A	A	A	A	A	A	G	A	G	A	A	A	A	A	A	A	A	A	A	A	H	A	A	G	A
JAX00573440	5	8862564	1	G	A	G	G	G	G	G	G	A	G	G	G	A	G	G	G	G	G	A	G	G	G	G	G	G	G	H	G	G	G	G	G	G	G	G	G	G	G	A	G	A	G	G	G	G	G
JAX00126889	5	8868073	0	G	A	G	G	G	A	G	A	A	G	A	G	A	G	G	G	G	A	A	G	G	G	A	G	G	G	H	A	G	A	G	G	G	A	G	A	G	H	A	G	A	H	G	G	A	G
JAX00573442	5	8878191	1	C	A	C	C	C	A	C	C	A	C	C	C	A	C	C	C	C	C	A	C	C	C	A	C	C	C	H	C	C	C	C	C	C	A	C	A	C	H	A	C	A	C	C	C	C	C
JAX00573445	5	8879430	1	A	G	A	A	A	G	A	G	G	A	G	A	G	A	A	A	A	G	G	A	A	A	G	A	A	A	H	G	A	G	A	A	A	G	A	G	A	H	G	A	G	H	A	A	G	A
JAX00126891	5	8886765	1	G	A	G	G	G	A	G	G	A	G	G	G	A	G	G	G	G	G	A	G	G	G	A	G	G	G	H	G	G	G	G	G	G	A	G	A	G	H	A	G	A	G	G	G	G	G
JAX00573446	5	8888600	1	G	A	G	G	G	G	G	A	G	G	A	G	G	G	G	G	G	A	G	G	G	G	G	G	G	G	G	A	G	A	G	G	G	G	G	G	G	G	G	G	G	H	G	G	A	G
JAX00126892	5	8901293	0	G	T	G	G	G	T	G	T	T	G	T	G	T	G	G	G	G	T	T	G	G	G	T	G	G	G	H	T	G	T	G	G	G	T	G	T	G	H	T	G	T	H	G	G	T	G
JAX00126893	5	8901578	1	A	C	A	A	A	C	A	A	C	A	A	A	C	A	A	A	A	A	C	A	A	A	C	A	A	A	H	A	A	A	A	A	A	C	A	C	A	H	C	A	C	A	A	A	A	A
JAX00573448	5	8902692	0	G	C	G	G	G	C	G	G	G	G	G	G	G	G	G	G	G	G	G	G	G	G	C	G	G	G	G	G	G	G	G	G	G	C	G	C	G	H	G	G	G	G	G	G	G	G
JAX00126894	5	8933801	0	A	C	A	A	A	C	A	A	C	A	A	A	C	A	A	A	A	A	C	A	A	A	C	A	A	A	H	A	A	A	A	A	A	C	A	C	A	H	C	A	C	A	A	A	A	A
JAX00573453	5	8936210	0	T	C	T	T	T	C	T	C	C	C	C	T	C	T	C	T	H	C	C	T	C	C	C	C	C	C	H	C	C	C	T	T	T	C	C	C	T	C	C	T	C	H	T	T	C	T
JAX00573454	5	8937344	1	G	T	G	G	G	G	G	G	G	T	G	G	G	G	T	G	H	G	G	G	T	T	G	T	T	T	G	G	T	G	G	G	G	G	T	G	G	H	G	G	G	G	G	G	G	G
JAX00126895	5	8940398	1	A	G	A	A	A	G	A	A	G	A	A	A	G	A	A	A	A	A	G	A	A	A	G	A	A	A	H	A	A	A	A	A	A	G	A	G	A	H	G	A	G	A	A	A	A	A
JAX00126896	5	8943632	1	G	A	G	G	A	G	A	G	G	A	G	G	G	A	A	A	H	G	G	A	A	A	G	A	A	A	G	G	A	G	A	A	A	G	A	G	H	H	G	G	G	G	G	G	G	A
JAX00573457	5	8944200	1	T	C	T	T	T	C	T	T	C	T	T	T	C	T	T	T	T	T	C	T	T	T	C	T	T	T	H	T	T	T	T	T	T	C	T	C	T	H	C	T	C	T	T	T	T	T
JAX00573465	5	8949576	1	G	A	G	G	G	A	G	A	A	G	A	G	A	G	G	G	G	A	A	G	G	G	A	G	G	G	H	A	G	A	G	G	G	A	G	A	G	H	A	G	A	H	G	G	A	G
JAX00126897	5	8961219	0	G	C	G	G	C	C	C	C	C	C	C	G	C	C	C	C	H	C	C	C	C	C	C	C	C	C	H	C	C	C	C	C	C	C	C	C	H	C	C	G	C	H	G	G	C	C
JAX00573468	5	8969545	1	G	A	G	G	G	G	G	A	G	G	A	G	G	G	G	G	G	A	G	G	G	G	G	G	G	G	G	A	G	A	G	G	G	G	G	G	G	G	G	G	G	H	G	G	A	G
JAX00573471	5	8972835	0	A	G	A	A	A	A	A	G	A	A	G	A	A	A	A	A	A	G	A	A	A	A	A	A	A	A	A	G	A	G	A	A	A	A	A	A	A	A	A	A	A	H	A	A	G	A
JAX00573472	5	8973584	1	C	T	C	C	C	C	C	C	T	C	C	C	T	C	C	C	C	C	T	C	C	C	C	C	C	C	H	C	C	C	C	C	C	C	C	C	C	C	T	C	T	C	C	C	C	C
JAX00573473	5	8974622	0	G	C	G	G	G	C	G	C	C	G	C	G	C	G	G	G	G	C	C	G	G	G	C	G	G	G	H	C	G	C	G	G	G	C	G	C	G	H	C	G	C	G	G	G	C	G
JAX00573474	5	8983548	1	C	T	C	C	C	T	C	C	C	C	C	C	C	C	C	C	C	C	C	C	C	C	T	C	C	C	C	C	C	C	C	C	C	T	C	T	C	H	C	C	C	C	C	C	C	C
JAX00573476	5	8987385	1	T	A	T	T	T	T	T	A	T	T	A	T	T	T	T	T	T	A	T	T	T	T	T	T	T	T	T	A	T	A	T	T	T	T	T	T	T	T	T	T	T	H	T	T	A	T
JAX00573477	5	8987541	1	A	C	A	A	A	A	A	A	C	A	A	A	C	A	A	A	A	A	C	A	A	A	A	A	A	A	H	A	A	A	A	A	A	A	A	A	A	A	C	A	C	A	A	A	A	A
JAX00573479	5	8994019	0	G	A	G	G	G	G	G	A	G	G	A	G	G	G	G	G	G	A	G	G	G	G	G	G	G	G	G	A	G	A	G	G	G	G	G	G	G	G	G	G	G	H	G	G	A	G
JAX00573481	5	8994809	1	G	C	G	G	G	G	G	C	G	G	C	G	G	G	G	G	G	C	G	G	G	G	G	G	G	G	G	C	G	C	G	G	G	G	G	G	G	G	G	G	G	H	G	G	C	G
JAX00573483	5	9002499	1	C	T	C	C	C	C	C	C	T	C	C	C	T	C	C	C	C	C	T	C	C	C	C	C	C	C	H	C	C	C	C	C	C	C	C	C	C	C	T	C	T	C	C	C	C	C
JAX00573484	5	9006782	1	T	C	T	T	T	C	T	C	C	C	C	T	C	T	C	T	H	C	C	T	C	C	C	C	C	C	H	C	C	C	T	T	T	C	C	C	T	C	C	T	C	H	T	T	C	T
JAX00573489	5	9017412	0	T	C	T	T	T	C	T	C	C	T	C	T	C	T	T	T	T	C	C	T	T	T	C	T	T	T	H	C	T	C	T	T	T	C	T	C	T	H	C	T	C	H	T	T	C	T
JAX00126900	5	9020930	1	G	A	G	G	G	A	G	G	A	A	G	G	A	G	A	G	H	G	A	G	A	A	A	A	A	A	H	G	A	G	G	G	G	A	A	A	G	A	A	G	A	G	G	G	G	G
JAX00126902	5	9020976	1	G	A	G	G	G	A	G	G	A	G	G	G	A	G	G	G	G	G	A	G	G	G	A	G	G	G	H	G	G	G	G	G	G	A	G	A	G	H	A	G	A	G	G	G	G	G
JAX00573491	5	9034711	1	T	C	T	T	T	C	T	T	C	T	T	T	C	T	T	T	T	T	C	T	T	T	C	T	T	T	H	T	T	T	T	T	T	C	T	C	T	H	C	T	C	T	T	T	T	T
JAX00573494	5	9044105	0	G	A	G	G	A	G	G	G	G	G	G	G	G	H	G	G	G	G	G	G	G	G	G	G	G	G	G	G	G	G	G	G	A	G	G	G	H	G	G	G	G	G	G	G	G	A
JAX00573495	5	9046258	0	T	C	T	T	T	C	T	T	C	T	T	T	C	T	T	T	T	T	C	T	T	T	C	T	T	T	H	T	T	T	T	T	T	C	T	C	T	H	C	T	C	T	T	T	T	T
JAX00573500	5	9051972	0	C	T	C	C	C	C	C	T	T	C	T	C	T	C	C	C	C	T	T	C	C	C	C	C	C	C	H	T	C	T	C	C	C	C	C	C	C	C	T	C	T	H	C	C	T	C
JAX00573501	5	9052365	0	T	C	T	T	T	C	T	C	C	T	C	T	C	T	T	T	T	C	C	T	T	T	C	T	T	T	H	C	T	C	T	T	T	C	T	C	T	H	C	T	C	H	T	T	C	T
JAX00573503	5	9053195	0	T	C	T	T	T	C	T	T	T	T	T	T	T	T	T	T	T	T	T	T	T	T	C	T	T	T	T	T	T	T	T	T	T	C	T	C	T	H	T	T	T	T	T	T	T	T
JAX00573504	5	9053467	1	A	C	A	A	A	C	A	A	C	A	A	A	C	A	A	A	A	A	C	A	A	A	C	A	A	A	H	A	A	A	A	A	A	C	A	C	A	H	C	A	C	A	A	A	A	A
JAX00573505	5	9053784	1	G	A	G	G	G	A	G	G	G	G	G	G	G	G	G	G	G	G	G	G	G	G	A	G	G	G	G	G	G	G	G	G	G	A	G	A	G	H	G	G	G	G	G	G	G	G
JAX00573507	5	9054455	1	A	G	A	A	A	G	A	G	G	A	G	A	G	A	A	A	A	G	G	A	A	A	G	A	A	A	H	G	A	G	A	A	A	G	A	G	A	H	G	A	G	H	A	A	G	A
JAX00126903	5	9063242	1	G	T	G	G	G	T	G	G	G	G	G	G	G	G	G	G	G	G	G	G	G	G	T	G	G	G	G	G	G	G	G	G	G	T	G	T	G	H	G	G	G	G	G	G	G	G
JAX00126904	5	9063316	0	G	A	G	G	G	A	G	G	G	G	G	G	G	G	G	G	G	G	G	G	G	G	A	G	G	G	G	G	G	G	G	G	G	A	G	A	G	H	G	G	G	G	G	G	G	G
JAX00573509	5	9064090	0	A	T	A	A	A	A	A	A	T	A	A	A	T	A	A	A	A	A	T	A	A	A	A	A	A	A	H	A	A	A	A	A	A	A	A	A	A	A	T	A	T	A	A	A	A	A
JAX00126905	5	9073827	0	A	G	A	A	A	G	A	G	G	A	G	A	G	A	A	A	A	G	G	A	A	A	G	A	A	A	H	G	A	G	A	A	A	G	A	G	A	H	G	A	G	H	A	A	G	A
JAX00573511	5	9080137	0	C	T	C	C	C	C	C	T	C	C	T	C	C	C	C	C	C	T	C	C	C	C	C	C	C	C	C	T	C	T	C	C	C	C	C	C	C	C	C	C	C	H	C	C	T	C
JAX00573512	5	9080341	1	C	A	C	C	C	A	C	C	A	C	C	C	A	C	C	C	C	C	A	C	C	C	A	C	C	C	H	C	C	C	C	C	C	A	C	A	C	H	A	C	A	C	C	C	C	C
JAX00573513	5	9083776	1	A	G	A	A	A	A	A	G	A	A	G	A	A	A	A	A	A	G	A	A	A	A	A	A	A	A	A	G	A	G	A	A	A	A	A	A	A	A	A	A	A	H	A	A	G	A
JAX00573514	5	9083834	1	C	T	C	C	C	T	C	C	C	C	C	C	C	C	C	C	C	C	C	C	C	C	T	C	C	C	C	C	C	C	C	C	C	T	C	T	C	H	C	C	C	C	C	C	C	C
JAX00573515	5	9086073	0	C	A	C	C	C	C	C	A	C	C	A	C	C	C	C	C	C	A	C	C	C	C	C	C	C	C	C	A	C	A	C	C	C	C	C	C	C	C	C	C	C	H	C	C	A	C
JAX00573516	5	9088543	1	T	C	T	T	T	C	T	C	C	T	C	T	C	T	T	T	T	C	C	T	T	T	C	T	T	T	H	C	T	C	T	T	T	C	T	C	T	H	C	T	C	H	T	T	C	T
JAX00225355	5	9095377	1	G	T	G	G	G	T	G	G	T	G	G	G	T	G	G	G	G	G	T	G	G	G	T	G	G	G	H	G	G	G	G	G	G	T	G	T	G	H	T	G	T	G	G	G	G	G
JAX00225356	5	9095402	0	T	C	T	T	T	C	T	C	C	T	C	T	C	T	T	T	T	C	C	T	T	T	C	T	T	T	H	C	T	C	T	T	T	C	T	C	T	H	C	T	C	H	T	T	C	T
JAX00573517	5	9113514	0	A	G	A	A	A	G	A	A	G	A	A	A	G	A	A	A	A	A	G	A	A	A	G	A	A	A	H	A	A	A	A	A	A	G	A	G	A	H	G	A	G	A	A	A	A	A
JAX00573518	5	9113579	1	C	T	C	C	C	C	C	C	T	C	C	C	T	C	C	C	C	C	T	C	C	C	C	C	C	C	H	C	C	C	C	C	C	C	C	C	C	C	T	C	T	C	C	C	C	C
JAX00126907	5	9113785	0	A	G	A	A	G	G	G	G	G	G	G	A	G	G	G	G	H	G	G	G	G	G	G	G	G	G	H	G	G	G	G	G	G	G	G	G	A	G	G	A	G	H	A	A	G	G
JAX00573521	5	9114419	0	G	A	G	G	G	G	G	G	A	G	G	G	A	G	G	G	G	G	A	G	G	G	G	G	G	G	H	G	G	G	G	G	G	G	G	G	G	G	A	G	A	G	G	G	G	G
JAX00573524	5	9122916	0	C	T	C	C	C	T	C	C	T	C	C	C	T	C	C	C	C	C	T	C	C	C	T	C	C	C	H	C	C	C	C	C	C	T	C	T	C	H	T	C	T	C	C	C	C	C
JAX00573526	5	9127693	1	T	C	T	T	C	C	C	T	C	C	T	T	C	C	C	C	H	T	C	C	C	C	C	C	C	C	H	T	C	T	C	C	C	C	C	C	H	C	C	T	C	T	T	T	T	C
JAX00126909	5	9128554	0	A	G	A	A	G	A	G	A	A	G	A	A	A	G	G	G	H	A	A	G	G	G	A	G	G	G	A	A	G	A	G	G	G	A	G	A	H	H	A	A	A	A	A	A	A	G
JAX00573528	5	9129730	1	C	T	C	C	T	T	T	C	T	T	C	C	T	T	T	T	H	C	T	T	T	T	T	T	T	T	H	C	T	C	T	T	T	T	T	T	H	T	T	C	T	C	C	C	C	T
JAX00573529	5	9135358	1	T	C	T	T	T	T	T	T	C	T	T	T	C	T	T	T	T	T	C	T	T	T	T	T	T	T	H	T	T	T	T	T	T	T	T	T	T	T	C	T	C	T	T	T	T	T
JAX00573530	5	9135814	1	G	A	G	G	A	G	A	G	G	A	G	G	G	A	A	A	H	G	G	A	A	A	G	A	A	A	G	G	A	G	A	A	A	G	A	G	H	H	G	G	G	G	G	G	G	A
JAX00573531	5	9135936	0	T	C	T	T	T	T	T	C	T	T	C	T	T	T	T	T	T	C	T	T	T	T	T	T	T	T	T	C	T	C	T	T	T	T	T	T	T	T	T	T	T	H	T	T	C	T
JAX00573532	5	9140911	1	G	A	G	G	G	A	G	A	A	G	A	G	A	G	G	G	G	A	A	G	G	G	A	G	G	G	H	A	G	A	G	G	G	A	G	A	G	H	A	G	A	H	G	G	A	G
JAX00573534	5	9143060	0	G	C	G	G	G	C	G	C	C	G	C	G	C	G	G	G	G	C	C	G	G	G	C	G	G	G	H	C	G	C	G	G	G	C	G	C	G	H	C	G	C	H	G	G	C	G
JAX00573535	5	9143764	1	G	T	G	G	T	G	T	T	G	T	T	G	G	T	T	T	H	T	G	T	T	T	G	T	T	T	G	T	T	T	T	T	T	G	T	G	H	H	G	G	G	H	G	G	T	T
JAX00573537	5	9147813	0	G	A	G	G	G	A	G	G	G	G	G	G	G	G	G	G	G	G	G	G	G	G	A	G	G	G	G	G	G	G	G	G	G	A	G	A	G	H	G	G	G	G	G	G	G	G
JAX00573542	5	9184891	1	G	A	G	G	G	A	G	A	A	G	A	G	A	G	G	G	G	A	A	G	G	G	A	G	G	G	H	A	G	A	G	G	G	A	G	A	G	H	A	G	A	H	G	G	A	G
JAX00573544	5	9186681	0	C	T	C	C	C	C	C	C	T	C	C	C	T	C	C	C	C	C	T	C	C	C	C	C	C	C	H	C	C	C	C	C	C	C	C	C	C	C	T	C	T	C	C	C	C	C
JAX00126913	5	9187280	0	A	G	A	A	G	A	G	A	A	G	A	A	A	G	G	G	H	A	A	G	G	G	A	G	G	G	H	A	G	A	G	G	G	A	G	A	H	H	A	A	A	A	A	A	A	G
JAX00126914	5	9189107	0	C	T	C	C	T	T	T	T	T	T	T	C	T	T	T	T	C	T	T	T	T	T	T	T	T	T	C	T	T	T	T	T	T	T	T	T	C	T	T	C	T	C	C	C	T	T
JAX00126915	5	9214582	0	T	C	T	T	C	C	C	C	C	C	C	T	C	C	C	C	H	C	C	C	C	C	C	C	C	C	H	C	C	C	C	C	C	C	C	C	H	C	C	T	C	H	T	T	C	C
JAX00573552	5	9215125	1	A	C	A	A	A	C	A	A	C	A	A	A	C	A	A	A	A	A	C	A	A	A	C	A	A	A	H	A	A	A	A	A	A	C	A	C	A	H	C	A	C	A	A	A	A	A
JAX00573555	5	9235739	0	A	C	A	A	A	C	A	C	C	A	C	A	C	A	A	A	A	C	C	A	A	A	C	A	A	A	H	C	A	C	A	A	A	C	A	C	A	H	C	A	C	H	A	A	C	A
JAX00573556	5	9236046	1	A	T	A	A	A	A	A	T	A	A	T	A	A	A	A	A	A	T	A	A	A	A	A	A	A	A	A	T	A	T	A	A	A	A	A	A	A	A	A	A	A	H	A	A	T	A
JAX00573557	5	9236095	0	T	C	T	T	T	T	T	C	C	T	C	T	C	T	T	T	T	C	C	T	T	T	T	T	T	T	H	C	T	C	T	T	T	T	T	T	T	T	C	T	C	H	T	T	C	T
JAX00126916	5	9236192	0	T	C	T	T	C	C	C	C	C	C	C	T	C	C	C	C	H	C	C	C	C	C	C	C	C	C	H	C	C	C	C	C	C	C	C	C	H	C	C	T	C	H	T	T	C	C
JAX00573558	5	9236270	1	T	G	T	T	G	T	G	T	T	G	T	T	T	G	G	G	H	T	T	G	G	G	T	G	G	G	T	T	G	T	G	G	G	T	G	T	H	H	T	T	T	T	T	T	T	G
JAX00573559	5	9236319	1	T	C	T	T	T	C	T	T	C	T	T	T	C	T	T	T	T	T	C	T	T	T	C	T	T	T	H	T	T	T	T	T	T	C	T	C	T	H	C	T	C	T	T	T	T	T
JAX00573560	5	9236530	0	A	C	A	A	A	A	A	C	A	A	C	A	A	A	A	A	A	C	A	A	A	A	A	A	A	A	A	C	A	C	A	A	A	A	A	A	A	A	A	A	A	H	A	A	C	A
JAX00573565	5	9244066	0	T	C	T	T	T	C	T	T	C	T	T	T	C	T	T	T	T	T	C	T	T	T	C	T	T	T	H	T	T	T	T	T	T	C	T	C	T	H	C	T	C	T	T	T	T	T
JAX00573566	5	9278850	0	T	C	T	T	T	T	T	T	C	T	T	T	C	T	T	T	T	T	C	T	T	T	T	T	T	T	H	T	T	H	T	T	T	T	T	T	T	T	C	T	C	T	T	T	T	T
JAX00126922	5	9300449	0	G	A	G	G	G	G	G	G	G	A	G	G	G	G	A	G	H	G	G	G	A	A	G	A	A	A	G	H	A	G	G	G	G	G	A	G	G	H	G	G	G	G	G	G	G	G
JAX00126923	5	9300944	1	A	T	A	A	A	T	A	T	A	A	T	A	A	A	A	A	A	T	A	A	A	A	T	A	A	A	A	T	A	T	A	A	A	T	A	T	A	H	A	A	A	H	A	A	T	A
JAX00225359	5	9306759	1	T	C	T	T	T	C	T	T	T	T	T	T	T	T	T	T	T	T	T	T	T	T	C	T	T	T	T	T	T	T	T	T	T	C	T	C	T	H	T	T	T	T	T	T	T	T
JAX00225360	5	9307038	0	C	T	C	C	C	T	C	T	T	T	T	C	T	C	T	C	H	T	T	C	T	T	T	T	T	T	H	T	T	T	C	C	C	T	T	T	C	T	T	C	T	H	C	C	T	C
JAX00573578	5	9329591	0	A	T	A	A	A	A	A	T	A	A	T	A	A	A	A	A	A	T	A	A	A	A	A	A	A	A	A	T	A	T	A	A	A	A	A	A	A	A	A	A	A	H	A	A	T	A
JAX00573579	5	9331230	1	G	T	G	G	G	T	G	G	T	G	G	G	T	G	G	G	G	G	T	G	G	G	T	G	G	G	H	G	G	G	G	G	G	T	G	T	G	H	T	G	T	G	G	G	G	G
JAX00573580	5	9331886	1	C	T	C	C	C	T	C	C	T	C	C	C	T	C	C	C	C	C	T	C	C	C	T	C	C	C	H	C	C	C	C	C	C	T	C	T	C	H	T	C	T	C	C	C	C	C
JAX00573581	5	9333509	1	A	C	A	A	A	C	A	A	C	A	A	A	C	A	A	A	A	A	C	A	A	A	C	A	A	A	H	A	A	A	A	A	A	C	A	C	A	H	C	A	C	A	A	A	A	A
JAX00126925	5	9358311	1	C	A	C	C	A	C	C	A	A	A	A	C	A	A	A	C	H	A	A	C	A	A	C	A	A	A	H	A	A	A	C	C	A	C	A	C	H	H	A	C	A	H	C	C	A	A
JAX00573585	5	9361849	0	A	G	A	A	A	A	A	A	G	A	A	A	G	A	A	A	A	A	G	A	A	A	A	A	A	A	H	A	A	A	A	A	A	A	A	A	A	A	G	A	G	A	A	A	A	A
JAX00573587	5	9363883	1	A	C	A	A	A	A	A	A	C	A	A	A	C	A	A	A	A	A	C	A	A	A	A	A	A	A	H	A	A	A	A	A	A	A	A	A	A	A	C	A	C	A	A	A	A	A
JAX00573588	5	9364525	1	G	A	G	G	G	G	G	G	G	A	G	G	G	G	A	G	H	G	G	G	A	A	G	A	A	A	G	G	A	G	G	G	G	G	A	G	G	H	G	G	G	G	G	G	G	G
JAX00126927	5	9365984	0	T	C	T	T	C	T	T	C	C	C	C	T	C	C	C	T	H	C	C	T	C	C	T	C	C	C	H	C	C	C	T	T	C	T	C	T	H	H	C	T	C	H	T	T	C	C
JAX00573591	5	9369706	0	A	G	A	A	A	A	A	A	G	A	A	A	G	A	A	A	A	A	G	A	A	A	A	A	A	A	H	A	A	A	A	A	A	A	A	A	A	A	G	A	G	A	A	A	A	A
JAX00573592	5	9369729	1	G	T	G	G	G	G	G	G	G	T	G	G	G	G	T	G	H	G	G	G	T	T	G	T	T	T	G	G	T	G	G	G	G	G	T	G	G	H	G	G	G	G	G	G	G	G
JAX00573594	5	9373658	1	G	A	G	G	G	G	G	A	G	G	A	G	G	G	G	G	G	A	G	G	G	G	G	G	G	G	G	A	G	A	G	G	G	G	G	G	G	G	G	G	G	H	G	G	A	G
JAX00126929	5	9397394	0	C	T	C	C	T	C	C	C	T	C	C	C	T	T	C	C	C	C	T	C	C	C	C	C	C	C	H	C	C	C	C	C	T	C	C	C	H	C	T	C	T	C	C	C	C	T
JAX00573598	5	9400846	1	T	C	T	T	C	T	T	T	T	T	T	T	T	C	T	T	T	T	T	T	T	T	T	T	T	T	T	T	T	T	T	T	C	T	T	T	H	T	T	T	T	T	T	T	T	C
JAX00573599	5	9401051	1	C	T	C	C	T	C	C	C	T	C	C	C	T	T	C	C	C	C	T	C	C	C	C	C	C	C	H	C	C	C	C	C	T	C	C	C	H	C	T	C	T	C	C	C	C	T
JAX00573601	5	9403126	1	A	G	A	A	G	A	A	A	A	A	A	A	A	G	A	A	A	A	A	A	A	A	A	A	A	A	A	A	A	A	A	A	G	A	A	A	H	A	A	A	A	A	A	A	A	G
JAX00573602	5	9414578	0	G	T	G	G	G	G	G	T	T	G	T	G	T	G	G	G	G	T	T	G	G	G	G	G	G	G	H	H	G	T	G	G	G	G	G	G	G	G	T	G	T	H	G	G	T	G
JAX00126930	5	9414705	0	A	C	A	A	C	A	A	C	C	A	C	A	C	C	A	A	A	C	C	A	A	A	A	A	A	A	H	C	A	C	A	A	C	A	A	A	H	A	C	A	C	H	A	A	C	C
JAX00573603	5	9415682	1	T	C	T	T	T	T	T	C	T	T	C	T	T	T	T	T	T	C	T	T	T	T	T	T	T	T	T	C	T	C	T	T	T	T	T	T	T	T	T	T	T	H	T	T	C	T
JAX00573604	5	9415768	0	C	T	C	C	T	C	C	T	C	C	T	C	C	T	C	C	C	T	C	C	C	C	C	C	C	C	C	T	C	T	C	C	T	C	C	C	H	C	C	C	C	C	C	C	T	T
JAX00126932	5	9415904	1	C	T	C	C	T	C	C	T	T	C	T	C	T	T	C	C	C	T	T	C	C	C	C	C	C	C	H	T	C	T	C	C	T	C	C	C	H	C	T	C	T	H	C	C	T	T
JAX00573605	5	9423711	0	G	A	G	G	G	G	G	G	A	G	G	G	A	G	G	G	G	G	A	G	G	G	G	G	G	G	H	G	G	G	G	G	G	G	G	G	G	G	A	G	A	G	G	G	G	G
JAX00573606	5	9424426	1	A	G	A	A	A	A	A	G	G	A	G	A	G	A	A	A	A	G	G	A	A	A	A	A	A	A	H	G	A	G	A	A	A	A	A	A	A	A	G	A	G	H	A	A	G	A
JAX00573607	5	9427311	1	G	A	G	G	G	G	G	A	A	G	A	G	A	G	G	G	G	A	A	G	G	G	G	G	G	G	H	A	G	A	G	G	G	G	G	G	G	G	A	G	A	H	G	G	A	G
JAX00573608	5	9428174	1	G	C	G	G	G	G	G	C	C	G	C	G	C	G	G	G	G	C	C	G	G	G	G	G	G	G	H	C	G	C	G	G	G	G	G	G	G	G	C	G	C	H	G	G	C	G
JAX00573611	5	9442593	0	C	T	C	C	C	C	C	C	T	C	C	C	T	C	C	C	C	C	T	C	C	C	C	C	C	C	H	C	C	C	C	C	C	C	C	C	C	C	T	C	T	C	C	C	C	C
JAX00573616	5	9452525	0	A	G	A	A	G	A	A	G	G	G	G	A	G	G	G	A	H	G	G	A	G	G	A	G	G	G	H	G	G	G	A	A	G	A	G	A	H	H	G	A	G	H	A	A	G	G
JAX00573618	5	9456855	0	T	C	T	T	C	T	T	C	C	T	C	T	C	C	T	T	T	C	C	T	T	T	T	T	T	T	H	C	T	C	T	T	C	T	T	T	H	T	C	T	C	H	T	T	C	C
JAX00126933	5	9459803	1	T	C	T	T	C	T	T	C	C	T	C	T	C	C	T	T	T	C	C	T	T	T	T	T	T	T	H	C	T	C	T	T	C	T	T	T	H	T	C	T	C	H	T	T	C	C
JAX00573620	5	9466644	1	G	A	G	G	G	G	G	A	G	A	A	G	G	G	A	G	H	A	G	G	A	A	G	A	A	A	G	A	A	A	G	G	G	G	A	G	G	H	G	G	G	H	G	G	A	G
JAX00573622	5	9466943	0	C	T	C	C	C	C	C	C	T	C	C	C	T	C	C	C	C	C	T	C	C	C	C	C	C	C	T	C	H	C	C	C	C	C	C	C	C	C	T	C	T	C	C	C	C	C
JAX00573623	5	9471049	1	A	G	A	A	A	A	A	G	A	G	G	A	A	A	G	A	H	G	A	A	G	G	A	G	G	G	A	G	G	G	A	A	A	A	G	A	A	H	A	A	A	H	A	A	G	A
JAX00573624	5	9472494	1	A	C	A	A	A	A	A	A	C	A	A	A	C	A	A	A	A	A	C	A	A	A	A	A	A	A	H	A	A	A	A	A	A	A	A	A	A	A	C	A	C	A	A	A	A	A
JAX00126934	5	9476095	0	A	G	A	A	G	A	A	G	G	G	G	A	G	G	G	A	H	G	G	A	G	G	A	G	G	G	H	G	G	G	A	A	G	A	G	A	H	H	G	A	G	H	A	A	G	G
JAX00126935	5	9476127	1	A	G	A	A	G	A	A	A	A	G	A	A	A	G	G	A	H	A	A	A	G	G	A	G	G	G	A	A	G	A	A	A	G	A	G	A	H	H	A	A	A	A	A	A	A	G
JAX00573625	5	9485036	0	C	T	C	C	C	C	C	T	T	C	T	C	T	C	C	C	C	T	T	C	C	C	C	C	C	C	H	T	C	T	C	C	C	C	C	C	C	C	T	C	T	H	C	C	T	C
JAX00573626	5	9487322	0	A	G	A	A	A	A	A	A	G	A	A	A	G	A	A	A	A	A	G	A	A	A	A	A	A	A	H	A	A	A	A	A	A	A	A	A	A	A	G	A	G	A	A	A	A	A
JAX00573627	5	9488325	0	C	T	C	C	C	C	C	C	T	C	C	C	T	C	C	C	C	C	T	C	C	C	C	C	C	C	H	C	C	C	C	C	C	C	C	C	C	C	T	C	T	C	C	C	C	C
JAX00573628	5	9488438	0	T	C	T	T	T	T	T	C	T	T	C	T	T	T	T	T	T	C	T	T	H	H	T	H	T	T	T	C	H	C	T	T	T	T	H	T	T	T	T	T	T	C	T	T	C	T
JAX00573629	5	9489258	1	A	G	A	A	G	A	A	G	G	G	G	A	G	G	G	A	H	G	G	A	G	G	A	G	G	G	H	G	G	G	A	A	G	A	G	A	H	H	G	A	G	H	A	A	G	G
JAX00573630	5	9489350	0	A	G	A	A	G	A	A	A	A	G	A	A	A	G	G	A	H	A	A	A	G	G	A	G	G	G	A	A	G	A	A	A	G	A	G	A	H	H	A	A	A	A	A	A	A	G
JAX00573631	5	9500463	1	T	G	T	T	T	T	T	G	T	T	G	T	T	T	T	T	T	G	T	T	T	T	T	T	T	T	T	G	T	G	T	T	T	T	T	T	T	T	T	T	T	H	T	T	G	T
JAX00126937	5	9508640	1	G	A	G	G	A	G	G	G	A	G	G	G	A	A	G	G	G	G	A	G	G	G	G	G	G	G	H	G	G	G	G	G	A	G	G	G	H	G	A	G	A	G	G	G	G	A
JAX00573635	5	9510290	1	G	T	G	G	T	G	G	T	T	T	T	G	T	T	T	G	H	T	T	G	T	T	G	T	T	T	H	T	T	T	G	G	T	G	T	G	H	H	T	G	T	H	G	G	T	T
JAX00126938	5	9513899	0	A	G	A	A	G	A	A	A	G	A	H	A	G	G	A	A	A	A	G	A	A	A	A	A	A	A	H	A	A	A	A	A	G	A	A	A	H	A	G	A	G	A	A	A	A	G
JAX00573638	5	9514621	1	G	T	G	G	G	G	G	G	T	G	G	G	T	G	G	G	G	G	T	G	G	G	G	G	G	G	H	G	G	G	G	G	G	G	G	G	G	G	T	G	T	G	G	G	G	G
JAX00573639	5	9515185	1	T	A	T	T	T	T	T	T	A	T	T	T	A	T	T	T	T	T	A	T	T	T	T	T	T	T	H	T	T	T	T	T	T	T	T	T	T	T	A	T	A	T	T	T	T	T
JAX00573640	5	9515601	1	C	A	C	C	A	C	C	C	C	C	C	C	C	A	C	C	C	C	C	C	C	C	C	C	C	C	C	C	C	C	C	C	A	C	C	C	H	C	C	C	C	C	C	C	C	A
JAX00573641	5	9515684	0	G	A	G	G	G	G	G	A	A	G	A	G	A	G	G	G	G	A	A	G	G	G	G	G	G	G	H	A	G	A	G	G	G	G	G	G	G	G	A	G	A	H	G	G	A	G
JAX00573643	5	9524101	1	T	C	T	T	T	T	T	T	C	T	T	T	C	T	T	T	T	T	C	T	T	T	T	T	T	T	H	T	T	T	T	T	T	T	T	T	T	T	C	T	C	T	T	T	T	T
JAX00573646	5	9527610	1	T	C	T	T	T	T	T	C	C	T	C	T	C	T	T	T	T	C	C	T	T	T	T	T	T	T	H	C	T	C	T	T	T	T	T	T	T	T	C	T	C	H	T	T	C	T
JAX00573649	5	9532727	1	C	T	C	C	C	C	C	C	T	C	C	C	T	C	C	C	C	C	T	C	C	C	C	C	C	C	H	C	C	C	C	C	C	C	C	C	C	C	T	C	T	C	C	C	C	C
JAX00126940	5	9535895	0	T	A	T	T	A	T	T	A	A	A	A	H	A	A	A	H	A	A	A	T	A	A	T	A	A	A	A	A	A	A	T	T	A	T	A	T	H	H	A	T	A	H	T	T	A	A
JAX00573652	5	9538772	1	G	A	G	G	G	G	G	A	A	G	A	G	A	G	G	G	G	A	A	G	G	G	G	G	G	G	H	A	G	A	G	G	G	G	G	G	G	G	A	G	A	H	G	G	A	G
JAX00573653	5	9539861	0	G	A	G	G	A	G	G	G	G	G	G	G	G	A	G	G	G	G	G	G	G	G	G	G	G	G	G	G	G	G	G	G	A	G	G	G	H	G	G	G	G	G	G	G	G	A
JAX00573654	5	9539928	0	C	T	C	C	T	C	C	T	C	C	T	C	C	T	C	C	C	H	C	C	C	C	C	C	C	C	C	T	C	T	C	C	T	C	C	C	H	C	C	C	C	H	C	C	T	T
JAX00573655	5	9557180	1	G	A	G	G	G	G	G	A	G	G	A	G	G	G	G	G	G	A	G	G	G	G	G	G	G	G	G	A	G	A	G	G	G	G	G	G	G	G	G	G	G	H	G	G	A	G
JAX00573657	5	9572627	0	G	A	G	G	A	G	G	G	G	G	G	G	G	A	G	G	G	G	G	G	G	G	G	G	G	G	G	G	G	G	G	G	A	G	G	G	H	G	G	G	G	G	G	G	G	A
JAX00573658	5	9579464	0	T	C	T	T	T	T	T	C	C	T	C	H	C	T	T	T	T	C	C	T	T	T	T	T	T	T	H	T	T	C	T	T	T	T	T	T	T	T	C	T	C	H	T	T	C	T
JAX00573659	5	9579867	0	T	C	T	T	C	T	T	T	T	T	T	T	T	C	T	T	T	T	T	T	T	T	T	T	T	T	T	T	T	T	T	T	C	T	T	T	H	T	T	T	T	T	T	T	T	C
JAX00126944	5	9584096	0	T	A	T	T	A	T	T	T	A	T	T	T	A	A	T	T	T	T	A	T	T	T	T	T	T	T	H	T	T	T	T	T	A	T	T	T	H	T	A	T	A	T	T	T	T	A
JAX00573661	5	9595182	1	T	C	T	T	T	T	T	C	T	T	C	T	T	T	T	T	T	C	T	T	T	T	T	T	T	T	T	C	T	C	T	T	T	T	T	T	T	T	T	T	T	H	T	T	C	T
JAX00573664	5	9609567	1	T	C	T	T	T	T	T	T	T	C	T	T	T	T	C	T	H	T	T	T	C	C	T	C	C	C	T	T	C	T	T	T	T	T	C	T	T	H	T	T	T	T	T	T	T	T
JAX00126946	5	9615048	0	C	T	C	C	C	C	C	C	T	C	C	C	T	C	C	C	C	C	T	C	C	C	C	C	C	C	H	C	C	C	C	C	C	C	C	C	C	C	T	C	T	C	C	C	C	C
JAX00573665	5	9615623	1	T	G	T	T	T	T	T	T	G	T	T	T	G	T	T	T	T	T	G	T	T	T	T	T	T	T	H	T	T	T	T	T	T	T	T	T	T	T	G	T	G	T	T	T	T	T
JAX00573666	5	9615708	0	T	A	T	T	T	T	T	A	A	A	A	T	A	T	A	T	H	A	A	T	A	A	T	A	A	A	H	A	A	A	T	T	T	T	A	T	T	H	A	T	A	H	T	T	A	T
JAX00573667	5	9615842	1	A	C	A	A	A	A	A	C	C	A	C	A	C	A	A	A	A	C	C	A	A	A	A	A	A	A	H	C	A	C	A	A	A	A	A	A	A	A	C	A	C	H	A	A	C	A
JAX00573668	5	9628575	0	C	T	C	C	C	C	C	C	T	C	C	C	T	C	C	C	C	C	T	C	C	C	C	C	C	C	C	C	C	C	C	C	C	C	C	C	C	C	T	C	T	C	C	C	C	C
JAX00573669	5	9629045	1	C	T	C	C	C	C	C	C	T	C	C	C	T	C	C	C	C	C	T	C	C	C	C	C	C	C	H	C	C	C	C	C	C	C	C	C	C	C	T	C	T	C	C	C	C	C
JAX00126947	5	9631498	0	T	C	T	T	C	T	T	C	C	T	H	T	C	C	T	T	T	C	H	T	T	T	T	T	T	T	H	C	T	C	T	T	C	T	T	T	H	T	C	T	C	H	T	T	C	C
JAX00573671	5	9658017	0	A	G	A	A	A	A	A	A	G	A	A	A	G	A	A	A	A	A	G	A	A	A	A	A	A	A	H	A	A	A	A	A	A	A	A	A	A	A	G	A	G	A	A	A	A	A
JAX00126949	5	9658116	0	G	A	G	G	A	G	G	A	A	G	A	G	A	A	G	G	G	A	A	G	G	G	G	G	G	G	H	A	G	A	G	G	A	G	G	G	H	G	A	G	A	H	G	G	A	A
JAX00126950	5	9658230	0	A	G	A	A	G	A	A	G	G	A	G	A	G	G	A	A	A	G	G	A	A	A	A	A	A	A	H	G	A	G	A	A	G	A	A	A	H	A	G	A	G	H	A	A	G	G
JAX00573673	5	9663926	0	C	G	C	C	C	C	C	C	G	C	C	C	G	C	C	C	C	C	H	C	C	C	C	C	C	C	H	C	C	C	C	C	C	C	C	C	C	C	G	C	G	C	C	C	C	C
JAX00573679	5	9688256	0	T	C	T	T	T	T	T	C	T	C	C	T	T	T	C	T	H	C	T	T	C	C	T	C	C	C	T	C	C	C	T	T	T	T	C	T	T	H	T	T	T	H	T	T	C	T
JAX00573682	5	9690680	1	G	A	G	G	G	G	G	A	G	G	A	G	G	G	G	G	G	A	G	G	G	G	G	G	G	G	G	A	G	A	G	G	G	G	G	G	G	G	G	G	G	H	G	G	A	G
JAX00573683	5	9691559	0	A	C	A	A	A	A	A	A	C	A	A	A	C	A	A	A	A	A	C	A	A	A	A	A	A	A	H	A	A	A	A	A	A	A	A	A	A	A	C	A	C	A	A	A	A	A
JAX00126951	5	9692333	0	A	T	A	A	T	A	T	T	T	T	T	A	T	T	T	T	H	T	T	T	T	T	A	T	T	T	H	T	T	T	T	T	T	A	T	A	H	H	T	A	T	H	A	A	T	T
JAX00573686	5	9712124	0	A	C	A	A	A	A	C	A	A	A	A	A	A	A	A	C	A	A	A	C	A	A	A	A	A	A	A	A	A	A	C	C	A	A	A	A	A	A	A	A	A	A	A	A	A	A
JAX00573688	5	9712664	0	A	T	A	A	A	A	A	A	T	A	A	A	T	A	A	A	A	A	T	A	A	A	A	A	A	A	A	A	A	A	A	A	A	A	A	A	A	A	T	A	T	A	A	A	A	A
JAX00573689	5	9712722	1	G	A	G	G	G	G	G	A	A	A	A	G	A	G	A	G	H	A	A	G	A	A	G	A	A	A	H	A	A	A	G	G	G	G	A	G	G	H	A	G	A	H	G	G	A	G
JAX00573692	5	9713904	0	T	C	T	T	T	T	T	C	C	C	C	T	C	T	C	T	H	C	C	T	C	C	T	C	C	C	H	C	C	C	T	T	T	T	C	T	T	H	C	T	C	H	T	T	C	T
JAX00573694	5	9716452	1	C	A	C	C	C	C	C	C	A	C	C	C	A	C	C	C	C	C	A	C	C	C	C	C	C	C	H	C	C	C	C	C	C	C	C	C	C	C	A	C	A	C	C	C	C	C
JAX00573695	5	9717455	0	A	G	A	A	A	A	A	G	G	A	G	A	G	A	A	A	A	G	G	A	A	A	A	A	A	A	H	G	A	G	A	A	A	A	A	A	A	A	G	A	G	H	A	A	G	A
JAX00126954	5	9738423	0	T	G	T	T	G	T	T	T	T	T	T	T	T	G	T	T	T	T	T	T	T	T	T	T	T	T	T	T	T	T	T	T	G	T	T	T	H	T	T	T	T	T	T	T	T	G
JAX00573696	5	9738670	1	A	G	A	A	A	A	A	A	A	G	A	A	A	A	G	A	H	A	A	A	G	G	A	G	G	G	A	A	G	A	A	A	A	A	G	A	A	H	A	A	A	A	A	A	A	A
JAX00573697	5	9739438	1	T	C	T	T	C	T	T	C	C	C	C	T	C	C	C	T	H	C	C	T	C	C	T	C	C	C	H	C	C	C	T	T	C	T	C	T	H	H	C	T	C	H	T	T	C	C
JAX00573699	5	9745142	0	A	T	A	A	A	A	A	T	T	A	T	A	T	A	A	A	A	T	T	A	A	A	A	A	A	A	H	T	A	T	A	A	A	A	A	A	A	A	T	A	T	H	A	A	T	A
JAX00573701	5	9753286	0	T	C	T	T	T	T	C	C	C	T	C	T	C	T	T	C	T	C	C	C	T	T	T	T	T	T	H	C	T	C	C	C	T	T	T	T	T	T	C	T	C	H	T	T	C	T
JAX00573703	5	9754452	1	T	G	T	T	T	T	G	G	G	G	G	T	G	T	G	G	H	G	G	G	G	G	T	G	G	G	H	G	G	G	G	G	T	T	G	T	T	H	G	T	G	H	T	T	G	T
JAX00126959	5	9790397	0	C	T	C	C	C	C	C	C	T	C	C	C	T	C	C	C	C	C	T	C	C	C	C	C	C	C	H	C	C	C	C	C	C	C	C	C	C	C	T	C	T	C	C	C	C	C
JAX00573710	5	9834460	0	A	T	A	A	A	A	A	T	A	A	T	A	A	A	A	A	A	H	A	A	A	A	A	A	A	A	A	T	A	T	A	A	A	A	A	A	A	A	A	A	A	H	A	A	T	A
JAX00573717	5	9849262	0	T	G	T	T	T	T	T	G	G	T	G	T	G	T	T	T	T	G	G	T	T	T	T	T	T	T	H	G	T	G	T	T	T	T	T	T	T	T	G	T	G	H	T	T	G	T
JAX00126963	5	9851714	0	G	A	G	G	G	G	G	G	A	G	G	G	A	G	G	G	G	G	A	G	G	G	G	G	G	G	H	G	G	G	G	G	G	G	G	G	G	G	A	G	A	G	G	G	G	G
JAX00126964	5	9851727	0	A	G	A	A	A	A	A	G	G	A	G	A	G	A	A	A	A	G	G	A	A	A	A	A	A	A	A	G	A	G	A	A	A	A	A	A	A	A	G	A	G	H	A	A	G	A
JAX00573719	5	9877731	1	C	T	C	C	C	C	C	C	T	C	C	C	T	C	C	C	C	C	T	C	C	C	C	C	C	C	H	C	C	C	C	C	C	C	C	C	C	C	T	C	T	C	C	C	C	C
JAX00573721	5	9877966	1	G	T	G	G	G	G	T	T	T	T	T	G	T	G	T	T	H	T	T	T	T	T	G	T	T	T	H	T	T	T	T	T	G	G	T	G	G	H	T	G	T	H	G	G	T	G
JAX00573724	5	9879700	0	G	A	G	G	G	G	G	G	A	G	G	G	A	G	G	G	G	G	A	G	G	G	G	G	G	G	H	G	G	G	G	G	G	G	G	G	G	G	A	G	A	G	G	G	G	G
JAX00573726	5	9879738	1	T	G	T	T	T	T	G	T	G	T	T	T	G	T	T	G	T	T	G	G	T	T	T	T	T	T	H	T	T	T	G	G	T	T	T	T	T	T	G	T	G	T	T	T	T	T
JAX00573727	5	9883026	0	G	A	G	G	G	G	A	G	G	G	G	G	G	G	G	A	G	G	G	A	G	G	G	G	G	G	G	G	G	G	A	A	G	G	G	G	G	G	G	G	G	G	G	G	G	G
JAX00573728	5	9883089	1	A	C	A	A	A	A	C	C	A	A	C	A	A	A	A	C	A	C	A	C	A	A	A	A	A	A	A	C	A	C	C	C	A	A	A	A	A	A	A	A	A	H	A	A	C	A
JAX00573729	5	9883132	1	A	G	A	A	A	A	A	G	A	A	G	A	A	A	A	A	A	G	A	A	A	A	A	A	A	A	A	G	A	G	A	A	A	A	A	A	A	A	A	A	A	H	A	A	G	A
JAX00573731	5	9884103	0	C	T	C	C	C	C	C	C	T	C	C	C	T	C	C	H	C	C	T	C	C	C	C	C	C	C	T	C	C	C	C	C	C	C	C	C	C	C	T	C	T	C	C	C	C	C
JAX00126966	5	9900353	0	C	T	C	C	C	C	C	T	C	C	T	C	C	C	C	C	C	T	C	C	C	C	C	C	C	C	C	T	C	T	C	C	C	C	C	C	C	C	C	C	C	H	C	C	T	C
JAX00126968	5	9900708	1	T	C	T	T	T	T	T	C	T	T	C	T	T	T	T	T	T	C	T	T	T	T	T	T	T	T	T	C	T	C	T	T	T	T	T	T	T	T	T	T	T	H	T	T	C	T
JAX00225376	5	9916285	0	G	A	G	G	G	G	G	G	A	G	G	G	H	G	G	G	G	G	H	G	G	G	G	G	G	G	H	G	G	G	G	G	G	G	G	G	G	G	A	G	H	G	G	G	G	G
JAX00225378	5	9916599	1	G	A	G	G	G	G	G	G	A	G	G	G	A	G	G	G	G	G	A	G	G	G	G	G	G	G	H	G	G	G	G	G	G	G	G	G	G	G	A	G	A	G	G	G	G	G
JAX00126969	5	9950031	0	A	G	A	A	A	A	G	A	A	A	A	A	A	A	A	G	A	A	A	G	A	A	A	A	A	A	A	A	A	A	G	G	A	A	A	A	A	A	A	A	A	A	A	A	A	A
JAX00126970	5	9951162	0	A	T	A	A	A	A	T	T	T	T	T	A	T	A	T	T	H	T	T	T	T	T	A	T	T	T	H	T	T	T	T	T	A	A	T	A	A	H	T	A	T	H	A	A	T	A
JAX00126972	5	9974512	0	G	A	G	G	G	G	G	A	A	G	A	G	A	G	G	G	G	A	A	G	G	G	G	G	G	G	A	A	G	A	G	G	G	G	G	G	G	G	A	G	A	H	G	G	A	G
JAX00573732	5	9974798	1	C	T	C	C	C	C	C	T	C	C	T	C	C	C	C	C	C	T	C	C	C	C	C	C	C	C	C	T	C	T	C	C	C	C	C	C	C	C	C	C	C	H	C	C	T	C
JAX00573735	5	9999560	0	C	A	C	C	C	C	A	A	A	C	A	C	A	C	C	A	C	A	A	A	C	C	C	C	C	C	H	A	C	A	A	A	C	C	C	C	C	C	A	C	A	H	C	C	A	C
JAX00573736	5	9999613	0	T	G	T	T	T	T	G	G	G	T	G	T	G	T	T	G	T	G	G	G	T	T	T	T	T	T	H	G	T	G	G	G	T	T	T	H	T	T	G	T	G	G	T	T	G	T
JAX00573740	5	10002941	1	A	G	A	A	A	A	A	A	G	A	A	A	G	A	A	A	A	A	G	A	A	A	A	A	A	A	H	A	A	A	A	A	A	A	A	A	A	A	G	A	G	A	A	A	A	A
JAX00573742	5	10003967	1	G	T	G	G	G	G	G	G	T	G	G	G	T	G	G	G	G	G	T	G	G	G	G	G	G	G	H	G	G	G	G	G	G	G	G	G	G	G	T	G	T	G	G	G	G	G
JAX00573744	5	10004752	0	T	C	T	T	T	T	T	C	C	T	C	T	C	T	T	T	T	C	C	T	T	T	T	T	T	T	H	C	T	C	T	T	T	T	T	T	T	T	C	T	C	H	T	T	C	T
JAX00225380	5	10037512	0	C	T	C	C	C	C	C	C	T	C	C	C	T	C	C	C	C	C	T	C	C	C	C	C	C	C	H	C	C	C	C	C	C	C	C	C	C	C	T	C	T	C	C	C	C	C
JAX00573745	5	10045080	0	G	A	G	G	G	G	A	G	A	G	G	G	H	G	G	A	G	G	A	A	G	G	G	G	G	G	G	G	G	G	A	A	G	G	G	G	G	G	A	G	A	G	G	G	G	G
JAX00573746	5	10045690	0	G	T	G	G	G	G	T	G	T	G	G	G	T	G	G	T	G	G	T	T	G	G	G	G	G	G	H	G	G	G	T	T	G	G	G	G	G	G	T	G	T	G	G	G	G	G
JAX00573748	5	10045913	0	A	G	A	A	A	A	A	A	G	A	A	A	G	A	A	A	A	A	H	A	A	A	A	A	A	A	H	A	A	A	A	A	A	A	A	A	A	A	G	A	G	A	A	A	A	A
JAX00573749	5	10048007	0	G	T	G	G	G	G	T	G	G	G	G	G	G	G	G	T	G	G	G	T	G	G	G	G	G	G	G	G	G	G	T	T	G	G	G	G	G	G	G	G	G	G	G	G	G	G
JAX00126978	5	10061504	0	T	C	T	T	T	T	C	T	T	T	T	T	T	T	T	C	T	T	T	C	T	T	T	T	T	T	T	T	T	T	C	C	T	T	T	T	T	T	T	T	T	T	T	T	T	T
JAX00573752	5	10066666	0	T	G	T	T	T	T	G	G	G	T	G	T	G	T	T	G	T	G	G	G	T	T	T	T	T	T	T	G	T	G	G	G	T	T	T	T	T	T	G	T	G	H	T	T	G	T
JAX00573753	5	10066913	0	G	T	G	G	T	G	T	T	T	T	T	G	T	T	T	T	H	T	T	T	T	T	G	T	T	T	H	T	T	T	T	T	T	G	T	G	H	H	T	G	T	H	G	G	T	T
JAX00126982	5	10097958	0	G	A	G	G	G	G	G	A	A	G	A	G	A	G	G	G	G	A	A	G	G	G	G	G	G	G	H	A	G	A	G	G	G	G	G	G	G	G	A	G	A	H	G	G	A	G
JAX00573761	5	10105687	0	A	G	A	A	A	A	G	A	A	A	A	A	A	A	A	G	A	A	A	G	A	A	A	A	A	A	A	A	A	A	G	G	A	A	A	A	A	A	A	A	A	A	A	A	A	A
JAX00573762	5	10106246	0	A	G	A	A	A	A	G	G	G	A	G	H	G	A	H	G	A	G	G	G	A	A	A	A	A	A	A	G	A	G	G	G	A	A	A	A	A	A	G	A	G	H	A	A	G	A
JAX00573766	5	10109856	0	C	T	C	C	C	C	C	T	C	C	T	C	C	C	C	C	C	H	C	C	C	C	C	C	C	C	C	T	C	T	C	C	C	C	C	C	C	C	C	C	C	H	C	C	T	C
JAX00573769	5	10114418	1	G	A	G	G	G	G	G	G	A	G	G	G	A	G	G	G	G	G	A	G	G	G	G	G	G	G	H	G	G	G	G	G	G	G	G	G	G	G	A	G	A	G	G	G	G	G
JAX00573772	5	10123027	0	G	T	G	G	G	G	T	T	T	G	T	G	T	G	G	T	G	T	T	T	G	G	G	G	G	G	H	T	G	T	T	T	G	G	G	G	G	G	T	G	T	H	G	G	T	G
JAX00573777	5	10130410	1	T	A	T	T	T	T	T	T	A	T	T	T	A	T	T	T	T	T	A	T	T	T	T	T	T	T	H	T	T	T	T	T	T	T	T	T	T	T	A	T	A	T	T	T	T	T
JAX00573778	5	10131002	1	T	C	T	T	T	T	T	T	C	T	T	T	C	T	T	T	T	T	C	T	T	T	T	T	T	T	H	T	T	T	T	T	T	T	T	T	T	T	C	T	C	T	T	T	T	T
JAX00573781	5	10131242	0	C	T	C	C	T	C	C	T	T	C	T	C	T	T	C	C	C	T	T	C	C	C	C	C	C	C	H	T	C	T	C	C	T	C	C	C	H	C	T	C	T	H	C	C	T	T
JAX00573782	5	10131587	1	A	G	A	A	G	A	A	A	A	A	A	A	A	G	A	A	A	A	A	A	A	A	A	A	A	A	A	A	A	A	A	A	G	A	A	A	H	A	A	A	A	A	A	A	A	G
JAX00126984	5	10136663	0	A	C	A	A	A	A	A	A	C	A	H	A	C	A	A	A	A	A	C	A	A	A	A	A	A	A	C	A	A	A	A	A	A	A	A	A	A	A	C	A	C	A	A	A	A	A
JAX00126985	5	10136931	0	A	C	A	A	A	A	A	A	C	A	A	A	C	A	A	A	A	A	C	A	A	A	A	A	A	A	C	A	A	A	A	A	A	A	A	A	A	A	C	A	C	A	A	A	A	A
JAX00573785	5	10149632	0	A	G	A	A	A	A	A	G	A	A	G	A	A	A	A	A	A	G	A	A	A	A	A	A	A	A	A	G	A	G	A	A	A	A	A	A	A	A	A	A	A	H	A	A	G	A
JAX00126988	5	10161635	0	G	T	G	G	G	G	G	G	T	G	G	G	T	G	G	G	G	G	T	G	G	G	G	G	G	G	T	G	G	G	G	G	G	G	G	G	G	G	T	G	T	G	G	G	G	G
JAX00573788	5	10201571	0	C	A	C	C	C	C	C	A	A	C	A	C	A	C	C	C	C	A	A	C	C	C	C	C	C	C	H	A	C	A	C	C	C	C	C	C	C	C	A	C	A	H	C	C	A	C
JAX00573790	5	10201907	0	T	G	T	T	T	T	T	G	T	T	G	T	T	T	T	T	T	G	T	T	T	T	T	T	T	T	T	G	T	G	T	T	T	T	T	T	T	T	T	T	T	H	T	T	G	T
JAX00573791	5	10205768	0	A	G	A	A	A	A	A	G	A	A	G	H	A	A	A	A	A	G	H	A	A	A	A	A	A	A	A	G	A	G	A	A	A	A	A	A	A	A	A	A	A	H	A	A	G	A
JAX00573792	5	10210331	1	A	G	A	A	A	A	A	G	A	A	G	A	A	A	A	A	A	G	A	A	A	A	A	A	A	A	A	G	A	G	A	A	A	A	A	A	A	A	A	A	A	H	A	A	G	A
JAX00126991	5	10223806	1	A	G	A	A	A	A	A	G	G	A	G	A	G	A	A	A	A	G	G	A	A	A	A	A	A	A	H	G	A	G	A	A	A	A	A	A	A	A	G	A	G	H	A	A	G	A
JAX00126992	5	10223825	0	T	G	T	T	T	T	T	G	T	T	G	T	T	T	T	T	T	G	T	T	T	T	T	T	T	T	T	G	T	G	T	T	T	T	T	T	T	T	T	T	T	H	T	T	G	T
JAX00225383	5	10239764	1	G	A	G	G	G	G	G	G	A	G	G	G	A	G	G	G	G	G	A	G	G	G	G	G	G	G	H	G	G	G	G	G	G	G	G	G	G	G	A	G	A	G	G	G	G	G
JAX00573798	5	10251605	1	A	G	A	A	A	A	A	G	G	A	G	A	G	A	A	A	A	G	G	A	A	A	A	A	A	A	H	G	A	G	A	A	A	A	A	A	A	A	G	A	G	H	A	A	G	A
JAX00573799	5	10277514	0	C	T	C	C	T	C	C	C	C	C	C	C	C	T	C	C	C	C	C	C	C	C	C	C	C	C	C	C	C	C	C	C	T	C	C	C	H	C	C	C	C	C	C	C	C	T
JAX00573800	5	10278693	0	A	T	A	A	A	A	A	T	T	A	T	A	T	A	A	A	A	T	T	A	A	A	A	A	A	A	H	T	A	T	A	A	A	A	A	A	A	A	T	A	T	H	A	A	T	A
JAX00573801	5	10278769	1	C	T	C	C	C	C	C	C	T	C	C	C	T	C	C	C	C	C	T	C	C	C	C	C	C	C	H	C	C	C	C	C	C	C	C	C	C	C	T	C	T	C	C	C	C	C
JAX00126996	5	10292252	0	T	C	T	T	T	T	T	C	C	T	C	T	C	T	T	T	T	C	C	T	T	T	T	T	T	T	H	C	T	C	T	T	T	T	T	T	T	T	C	T	C	H	T	T	C	T
JAX00126997	5	10305505	0	C	T	C	C	C	C	C	T	T	C	T	C	T	C	C	C	C	T	T	C	C	C	C	C	C	C	H	T	C	T	C	C	C	C	C	C	C	C	T	C	T	H	C	C	T	C
JAX00573803	5	10307086	0	T	C	T	T	T	T	T	T	C	T	T	T	C	T	T	T	T	T	C	T	T	T	T	T	T	T	H	T	T	T	T	T	T	T	T	T	T	T	C	T	C	T	T	T	T	T
JAX00225385	5	10318923	0	G	A	G	G	G	G	G	G	A	G	G	G	H	G	G	G	G	G	H	G	G	G	G	G	G	G	G	G	G	G	G	G	G	G	G	G	G	G	A	G	A	G	G	G	G	G
JAX00573805	5	10322564	0	A	G	A	A	A	A	A	A	G	A	A	A	G	A	A	A	A	A	G	A	A	A	A	A	A	A	H	A	A	A	A	A	A	A	A	A	A	A	G	A	G	A	A	A	A	A
JAX00573806	5	10322678	1	T	A	T	T	T	T	T	A	T	T	A	T	T	T	T	T	T	A	T	T	T	T	T	T	T	T	T	A	T	A	T	T	T	T	T	T	T	T	T	T	T	H	T	T	A	T
JAX00573807	5	10334271	1	T	C	T	T	T	T	T	C	C	T	C	T	C	T	T	T	T	C	C	T	T	T	T	T	T	T	H	C	T	C	T	T	T	T	T	T	T	T	C	T	C	H	T	T	C	T
JAX00573808	5	10334608	1	T	A	T	T	T	T	T	A	T	T	A	T	T	T	T	T	T	A	T	T	T	T	T	T	T	T	T	A	T	A	T	T	T	T	T	T	T	T	T	T	T	H	T	T	A	T
JAX00126999	5	10338907	1	T	G	T	T	T	T	T	G	T	T	G	T	T	T	T	T	T	G	T	T	T	T	T	T	T	T	T	G	T	G	T	T	T	T	T	T	T	T	T	T	T	H	T	T	G	T
JAX00573810	5	10339710	1	A	G	A	A	A	A	A	G	A	A	G	A	A	A	A	A	A	G	A	A	A	A	A	A	A	A	A	G	A	G	A	A	A	A	A	A	A	A	A	A	A	H	A	A	G	A
JAX00573811	5	10347278	0	A	G	A	A	A	A	A	G	A	A	G	A	A	A	A	A	A	G	A	A	A	A	A	A	A	A	A	G	A	G	A	A	A	A	A	A	A	A	A	A	A	H	A	A	G	A
JAX00573812	5	10347368	1	A	G	A	A	A	A	A	G	G	A	G	A	G	A	A	A	A	G	G	A	A	A	A	A	A	A	H	G	A	G	A	A	A	A	A	A	A	A	G	A	G	H	A	A	G	A
JAX00573814	5	10353559	1	G	A	G	G	G	G	G	A	A	G	A	G	A	G	G	G	G	A	A	G	G	G	G	G	G	G	H	A	G	A	G	G	G	G	G	G	G	G	A	G	A	H	G	G	A	G
JAX00573815	5	10355319	1	A	G	A	A	A	A	A	G	G	A	G	A	G	A	A	A	A	G	G	A	A	A	A	A	A	A	H	G	A	G	A	A	A	A	A	A	A	A	G	A	G	H	A	A	G	A
JAX00573816	5	10371128	1	T	A	T	T	T	T	T	T	A	T	T	T	A	T	T	T	T	T	A	T	T	T	T	T	T	T	H	T	T	T	T	T	T	T	T	T	T	T	A	T	A	T	T	T	T	T
JAX00573822	5	10401279	1	A	G	A	A	A	A	A	G	A	A	G	A	A	A	A	A	A	G	A	A	A	A	A	A	A	A	A	G	A	G	A	A	A	A	A	A	A	A	A	A	A	H	A	A	G	A
JAX00573825	5	10406304	0	T	A	T	T	A	T	A	T	A	A	T	T	A	A	A	A	H	T	A	A	A	A	T	A	A	A	H	T	A	T	A	A	A	T	A	T	H	H	A	T	A	T	T	T	T	A
JAX00573826	5	10408736	1	G	A	G	G	A	G	A	A	G	A	A	G	G	A	A	A	H	A	G	A	A	A	G	A	A	A	G	A	A	A	A	A	A	G	A	G	H	H	G	G	G	H	G	G	A	A
JAX00573828	5	10412708	0	C	T	C	C	C	C	C	T	C	C	T	C	C	C	C	C	C	T	C	C	C	C	C	C	C	C	C	T	C	T	C	C	C	C	C	C	C	C	C	C	C	H	C	C	T	C
JAX00573834	5	10450089	0	C	T	C	C	C	C	C	T	C	C	H	C	C	C	C	C	C	T	C	C	C	C	C	C	C	C	C	T	C	T	C	C	C	C	C	C	C	C	C	C	C	H	C	C	T	C
JAX00127010	5	10455081	1	G	A	G	G	G	G	G	G	A	G	G	G	A	G	G	G	G	G	A	G	G	G	G	G	G	G	H	G	G	G	G	G	G	G	G	G	G	G	A	G	A	G	G	G	G	G
JAX00225388	5	10470586	1	G	A	G	G	G	G	G	A	A	G	A	G	A	G	G	G	G	A	A	G	G	G	G	G	G	G	H	A	G	A	G	G	G	G	G	G	G	G	A	G	A	H	G	G	A	G
JAX00225389	5	10470632	1	A	G	A	A	A	A	A	A	G	A	A	A	G	A	A	A	A	A	G	A	A	A	A	A	A	A	H	A	A	A	A	A	A	A	A	A	A	A	G	A	G	A	A	A	A	A
JAX00225390	5	10470701	1	C	T	C	C	C	C	C	C	T	C	C	C	T	C	C	C	C	C	T	C	C	C	C	C	C	C	H	C	C	C	C	C	C	C	C	C	C	C	T	C	T	C	C	C	C	C
JAX00573838	5	10484952	1	A	T	A	A	A	A	A	T	T	T	T	A	T	A	T	A	H	T	T	A	T	T	A	T	T	T	H	T	T	T	A	A	A	A	T	A	A	H	T	A	T	H	A	A	T	A
JAX00127013	5	10499656	0	T	C	T	T	C	T	C	C	C	C	C	T	C	C	C	C	T	C	C	C	C	C	T	C	C	C	H	C	C	C	C	C	C	T	C	T	H	H	C	T	C	H	T	T	C	C
JAX00573839	5	10504515	0	C	A	C	C	C	C	C	C	A	C	C	C	A	C	C	C	C	C	A	C	C	C	C	C	C	C	H	C	C	C	C	C	C	C	C	C	C	C	A	C	A	C	C	C	C	C
JAX00573840	5	10504537	1	C	G	C	C	C	C	C	G	C	C	G	C	C	C	C	C	C	G	C	C	C	C	C	C	C	C	C	G	C	G	C	C	C	C	C	C	C	C	C	C	C	H	C	C	G	C
JAX00573842	5	10514030	1	A	C	A	A	A	A	A	A	C	A	A	A	C	A	A	A	A	A	C	A	A	A	A	A	A	A	H	A	A	A	A	A	A	A	A	A	A	A	C	A	C	A	A	A	A	A
JAX00225391	5	10524461	0	C	T	C	C	C	C	C	T	T	C	T	C	T	C	C	C	C	T	T	C	C	C	C	C	C	C	H	T	C	T	C	C	C	C	C	C	C	C	T	C	T	H	C	C	T	C
JAX00573843	5	10542679	1	G	A	G	G	G	G	G	A	G	G	A	G	G	G	G	G	G	A	G	G	G	G	G	G	G	G	G	A	G	A	G	G	G	G	G	G	G	G	G	G	G	H	G	G	A	G
JAX00573845	5	10543513	1	A	G	A	A	A	A	A	A	G	A	A	A	G	A	A	A	A	A	G	A	A	A	A	A	A	A	H	A	A	A	A	A	A	A	A	A	A	A	G	A	G	A	A	A	A	A
JAX00127019	5	10591847	0	G	T	G	G	G	G	G	G	T	G	H	G	T	G	G	G	G	T	T	G	G	G	G	G	G	G	T	H	G	H	G	G	G	G	G	G	G	G	T	G	T	G	G	G	H	G
JAX00573854	5	10617666	0	G	T	G	G	G	G	G	T	G	G	T	G	G	G	G	G	G	T	G	G	G	G	G	G	G	G	G	T	G	T	G	G	G	G	G	G	G	G	G	G	G	H	G	G	T	G
JAX00127021	5	10618119	1	A	G	A	A	A	A	A	G	A	A	G	A	A	A	A	A	A	G	A	A	A	A	A	A	A	A	A	G	A	G	A	A	A	A	A	A	A	A	A	A	A	H	A	A	G	A
JAX00573856	5	10619737	0	C	A	C	C	C	C	C	A	C	C	C	C	C	C	C	H	C	A	C	C	C	C	C	C	C	C	C	A	C	A	C	C	C	C	C	C	C	C	C	C	C	H	C	C	A	C
JAX00573858	5	10620432	1	G	A	G	G	G	G	G	G	A	G	G	G	A	G	G	G	G	G	A	G	G	G	G	G	G	G	H	G	G	G	G	G	G	G	G	G	G	G	A	G	A	G	G	G	G	G
JAX00573859	5	10622315	1	G	C	G	G	G	G	G	C	G	G	C	G	G	G	G	G	G	C	G	G	G	G	G	G	G	G	G	C	G	C	G	G	G	G	G	G	G	G	G	G	G	H	G	G	C	G
JAX00127022	5	10639678	1	C	T	C	C	T	C	T	T	T	T	T	C	T	T	T	T	H	T	T	T	T	T	C	T	T	T	H	T	T	T	T	T	T	C	T	C	H	H	T	C	T	H	C	C	T	T
JAX00127023	5	10640762	1	G	A	G	G	A	G	A	A	A	A	A	G	A	A	A	A	H	A	A	A	A	A	G	A	A	A	H	A	A	A	A	A	A	G	A	G	H	H	A	G	A	H	G	G	A	A
JAX00225395	5	10659847	0	T	C	T	T	T	T	T	T	C	T	T	T	C	T	T	T	T	T	H	T	T	T	T	T	T	T	H	T	T	T	T	T	T	T	T	T	T	T	C	T	C	T	T	T	T	T
JAX00127025	5	10669832	0	G	A	G	G	G	G	G	A	A	G	A	G	H	G	G	G	G	A	H	G	G	G	G	G	G	G	H	A	G	A	G	G	G	G	G	G	G	G	A	G	A	H	G	G	A	G
JAX00573863	5	10671216	1	G	C	G	G	G	G	G	C	C	G	C	G	C	G	G	G	G	C	H	G	G	G	G	G	G	G	H	C	G	C	G	G	G	G	G	G	G	G	C	G	C	H	G	G	C	G
JAX00573864	5	10675271	0	T	C	T	T	T	T	T	T	C	T	T	T	C	T	T	T	T	T	C	T	T	T	T	T	T	T	T	T	T	T	T	T	T	T	T	T	T	T	C	T	C	T	T	T	T	T
JAX00573865	5	10682174	1	T	A	T	T	T	T	T	A	A	T	A	T	A	T	T	T	T	A	A	T	T	T	T	T	T	T	H	A	T	A	T	T	T	T	T	T	T	T	A	T	A	H	T	T	A	T
JAX00127028	5	10698008	1	G	T	G	G	G	G	G	G	T	G	G	G	T	G	G	G	G	G	T	G	G	G	G	G	G	G	H	G	G	G	G	G	G	G	G	G	G	G	T	G	T	G	G	G	G	G
JAX00573868	5	10698514	0	C	T	C	C	C	C	C	T	T	C	T	C	T	C	C	C	C	T	T	C	C	C	C	C	C	C	H	T	C	T	C	C	C	C	C	C	C	C	T	C	T	H	C	C	T	C
JAX00573869	5	10720984	1	C	T	C	C	C	C	C	C	T	C	C	C	T	C	C	C	C	C	T	C	C	C	C	C	C	C	H	C	C	C	C	C	C	C	C	C	C	C	T	C	T	C	C	C	C	C
JAX00573870	5	10745643	0	C	T	C	C	C	C	C	T	T	C	T	C	T	C	C	C	C	T	T	C	C	C	C	C	C	C	C	T	C	T	C	C	C	C	C	C	C	C	T	C	T	H	C	C	T	C
JAX00573871	5	10745715	1	C	A	C	C	C	C	C	A	A	C	A	C	A	C	C	C	C	A	A	C	C	C	C	C	C	C	C	A	C	A	C	C	C	C	C	C	C	C	A	C	A	H	C	C	A	C
JAX00127031	5	10745801	1	G	A	G	G	G	G	G	A	A	G	A	G	A	G	G	G	G	A	A	G	G	G	G	G	G	G	G	A	G	A	G	G	G	G	G	G	G	G	A	G	A	H	G	G	A	G
JAX00573872	5	10756192	0	C	A	C	C	C	C	C	C	A	C	C	C	A	C	C	C	C	C	A	C	C	C	C	C	C	C	C	C	C	C	C	C	C	C	C	C	C	C	A	C	A	C	C	C	C	C
JAX00573873	5	10756524	0	G	T	G	G	G	G	G	G	T	G	G	G	T	G	G	G	G	G	T	G	G	G	G	G	G	G	G	G	G	G	G	G	G	G	G	G	G	G	T	G	T	G	G	G	G	G
JAX00225399	5	10760197	1	A	T	A	A	A	A	A	A	T	A	A	A	T	A	A	A	A	A	T	A	A	A	A	A	A	A	A	A	A	A	A	A	A	A	A	A	A	A	T	A	T	A	A	A	A	A
JAX00573874	5	10765277	0	A	G	A	A	A	A	A	A	G	A	A	A	G	A	A	A	A	A	G	A	A	A	A	A	A	A	A	A	A	A	A	A	A	A	A	A	A	A	G	A	G	A	A	A	A	A
JAX00127033	5	10773181	0	A	G	A	A	A	A	A	G	G	A	G	A	G	A	A	A	A	G	G	A	A	A	A	A	A	A	A	G	A	G	A	A	A	A	A	A	A	A	G	A	G	H	A	A	G	A
JAX00573876	5	10791392	0	G	A	G	G	G	G	G	A	A	G	A	G	A	G	G	G	G	A	A	G	G	G	G	G	G	G	G	A	G	A	G	G	G	G	G	G	G	G	A	G	A	H	G	G	A	G
JAX00127035	5	10813404	1	A	T	A	A	A	A	A	T	T	A	T	A	T	A	A	A	A	T	T	A	A	A	A	A	A	A	A	T	A	T	A	A	A	A	A	A	A	A	T	A	T	H	A	A	T	A
JAX00127036	5	10814820	1	A	T	A	A	A	A	A	A	T	A	A	A	T	A	A	A	A	A	T	A	A	A	A	A	A	A	A	A	A	A	A	A	A	A	A	A	A	A	T	A	T	A	A	A	A	A
JAX00127044	5	11055683	1	A	T	A	A	A	A	A	T	T	A	T	A	T	A	A	A	A	T	T	A	A	A	A	A	A	A	A	T	A	T	A	A	A	A	A	A	A	A	T	A	T	H	A	A	T	A
JAX00573890	5	11954426	1	A	G	A	A	G	A	G	G	G	G	G	A	G	G	G	G	H	G	G	G	G	G	A	G	G	G	A	G	G	G	G	G	G	A	G	A	H	H	G	A	G	H	A	A	G	G
JAX00573892	5	11954664	0	T	G	T	T	T	T	T	T	G	T	T	T	G	T	T	T	T	T	G	T	T	T	T	T	T	T	T	T	T	T	T	T	T	T	T	T	T	T	G	T	G	T	T	T	T	T
JAX00573893	5	11955668	0	C	T	C	C	T	C	T	C	C	T	C	C	C	T	T	T	H	C	C	T	T	T	C	T	T	T	C	C	T	C	T	T	T	C	T	C	H	H	C	C	C	C	C	C	C	T
JAX00127065	5	11959127	0	G	A	G	G	A	G	A	A	G	G	A	G	G	A	G	A	G	H	G	A	G	G	G	G	G	G	G	A	G	A	A	A	A	G	G	G	H	G	G	G	G	H	G	G	A	A
JAX00127066	5	11959169	1	T	G	T	T	G	T	G	G	G	T	G	T	G	G	T	G	T	G	G	G	T	T	T	T	T	T	T	G	T	G	G	G	G	T	T	T	H	T	G	T	G	H	T	T	G	G
JAX00573896	5	11959480	0	C	T	C	C	C	C	C	C	T	C	C	C	T	C	C	C	C	C	T	C	C	C	C	C	C	C	C	C	C	C	C	C	C	C	C	C	C	C	T	C	T	C	C	C	C	C
JAX00127069	5	11980192	0	T	C	T	T	C	T	C	C	C	T	C	T	C	C	T	C	T	C	C	C	T	T	T	T	T	T	T	C	T	C	C	C	C	T	T	T	H	T	C	T	C	H	T	T	C	C
JAX00573898	5	12012670	0	C	G	C	C	G	C	G	G	G	C	G	C	G	G	C	G	C	G	G	G	C	C	C	C	C	C	C	G	C	G	G	G	G	C	C	C	H	C	G	C	G	H	C	C	G	G
JAX00225413	5	12021000	1	C	T	C	C	C	C	C	C	T	C	C	C	T	C	C	C	C	C	T	C	C	C	C	C	C	C	C	C	C	C	C	C	C	C	C	C	C	C	T	C	T	C	C	C	C	C
JAX00127072	5	12024390	1	G	C	G	G	C	G	C	C	C	G	C	G	C	C	G	C	G	C	C	C	G	G	G	G	G	G	G	C	G	C	C	C	C	G	G	G	H	G	C	G	C	H	G	G	C	C
JAX00573900	5	12025975	0	A	T	A	A	A	A	A	T	A	A	T	A	A	A	A	A	A	H	A	A	A	A	A	A	A	A	A	H	A	T	H	A	A	A	A	A	A	A	A	A	A	H	A	A	T	A
JAX00225414	5	12026489	1	G	A	G	G	G	G	G	G	A	G	G	G	A	G	G	G	G	G	A	G	G	G	G	G	G	G	G	G	G	G	G	G	G	G	G	G	G	G	A	G	A	G	G	G	G	G
JAX00573901	5	12026744	1	C	G	C	C	C	C	C	G	G	C	G	C	G	C	C	C	C	G	G	C	C	C	C	C	C	C	C	G	C	G	H	C	C	C	C	C	C	C	G	C	G	H	C	C	G	C
JAX00127073	5	12028378	0	G	A	G	G	A	G	A	G	G	G	G	G	G	A	G	A	G	G	G	A	G	G	G	G	G	G	G	G	G	G	H	A	A	G	G	G	H	G	G	G	G	G	G	G	G	A
JAX00127074	5	12040861	0	G	A	G	G	A	G	A	G	G	G	G	G	G	A	G	A	G	G	G	A	G	G	G	G	G	G	G	G	G	G	H	A	A	G	G	G	H	G	G	G	G	G	G	G	G	A
JAX00127075	5	12041250	1	C	T	C	C	T	C	T	C	C	C	C	C	C	T	C	T	C	C	C	T	C	C	C	C	C	C	C	C	C	C	H	T	T	C	C	C	H	C	C	C	C	C	C	C	C	T
JAX00573902	5	12041327	1	A	G	A	A	G	A	G	G	G	A	G	A	G	G	A	G	A	G	G	G	A	A	A	A	A	A	A	G	A	G	G	G	G	A	A	A	H	A	G	A	G	H	A	A	G	G
JAX00573903	5	12041387	0	A	G	A	A	G	A	G	G	G	A	G	A	G	G	A	G	A	G	G	G	A	A	A	A	A	A	A	G	A	G	G	G	G	A	A	A	H	A	G	A	G	H	A	A	G	G
JAX00127076	5	12042021	0	C	T	C	C	T	C	T	C	C	C	C	C	C	T	C	T	C	C	H	T	C	C	C	C	C	C	C	C	C	C	H	T	T	C	C	C	H	C	C	C	C	C	C	C	C	T
JAX00573904	5	12043940	0	T	C	T	T	T	T	T	C	C	T	C	T	C	T	T	T	T	C	C	T	T	T	T	T	T	T	T	C	T	C	H	T	T	T	T	T	T	T	C	T	C	H	T	T	C	T
JAX00573905	5	12045825	1	G	A	G	G	G	G	G	A	G	G	A	G	G	G	G	G	G	A	G	G	G	G	G	G	G	G	G	A	G	A	H	G	G	G	G	G	G	G	G	G	G	H	G	G	A	G
JAX00573906	5	12046515	1	C	T	C	C	C	C	C	T	C	C	T	C	C	C	C	C	C	T	C	C	C	C	C	C	C	C	C	T	C	T	H	C	C	C	C	C	C	C	C	C	C	H	C	C	T	C
JAX00573907	5	12049544	0	C	T	C	C	C	C	C	C	T	C	C	C	T	C	C	C	C	C	T	C	C	C	C	C	C	C	C	C	C	C	C	C	C	C	C	C	C	C	T	C	T	C	C	C	C	C
JAX00573908	5	12049836	0	G	T	G	G	G	G	G	G	T	G	G	G	T	G	G	G	G	G	H	G	G	G	G	G	G	G	G	G	G	G	G	G	G	G	G	G	G	G	T	G	T	G	G	G	G	G
JAX00573909	5	12050683	1	T	C	T	T	T	T	T	T	C	T	T	T	C	T	T	T	T	T	C	T	T	T	T	T	T	T	T	T	T	T	T	T	T	T	T	T	T	T	C	T	C	T	T	T	T	T
JAX00573911	5	12065499	1	A	C	A	A	A	A	A	C	A	A	C	A	A	A	A	A	A	C	A	A	A	A	A	A	A	A	A	C	A	C	H	A	A	A	A	A	A	A	A	A	A	H	A	A	C	A
JAX00573912	5	12065580	1	T	C	T	T	T	T	T	T	C	T	T	T	C	T	T	T	T	T	C	T	T	T	T	T	T	T	T	T	T	T	T	T	T	T	T	T	T	T	C	T	C	T	T	T	T	T
JAX00573914	5	12081110	1	T	A	T	T	T	T	T	T	A	T	T	T	A	T	T	T	T	T	A	T	T	T	T	T	T	T	T	T	T	T	T	T	T	T	T	T	T	T	A	T	A	T	T	T	T	T
JAX00127078	5	12099536	0	T	C	T	T	T	T	T	C	C	T	C	T	C	T	T	T	T	C	C	T	T	T	T	T	T	T	T	C	T	C	C	T	T	T	T	T	T	T	C	T	C	H	T	T	C	T
JAX00573916	5	12106074	0	C	T	C	C	C	C	C	T	T	C	T	C	T	C	C	C	C	T	T	C	C	C	C	C	C	C	C	T	C	T	H	C	C	C	C	C	C	C	T	C	T	H	C	C	T	C
JAX00573919	5	12119986	0	T	C	T	T	T	T	T	C	T	T	C	H	H	H	T	T	T	C	C	T	T	T	T	T	T	T	T	C	T	C	T	T	T	T	T	T	T	T	T	T	T	H	T	T	C	T
JAX00127081	5	12130509	0	G	C	G	G	C	G	C	C	C	C	C	G	C	C	C	C	H	C	C	C	C	C	G	C	C	C	G	C	C	C	C	C	C	G	C	G	H	H	C	G	C	H	G	G	C	C
JAX00127082	5	12133666	1	A	T	A	A	T	A	T	T	A	T	T	A	A	T	T	T	H	T	A	T	T	T	A	T	T	T	A	T	T	T	T	T	T	A	T	A	H	H	A	A	A	H	A	A	T	T
JAX00573924	5	12184353	1	T	C	T	T	C	T	C	T	T	C	T	T	T	C	C	C	H	T	T	C	C	C	T	C	C	C	T	T	C	T	H	C	C	T	C	T	H	H	T	T	T	T	T	T	T	C
JAX00127083	5	12184653	1	G	A	G	G	A	G	A	G	G	A	G	G	G	A	A	A	H	G	G	A	A	A	G	A	A	A	G	G	A	G	H	A	A	G	A	G	H	H	G	G	G	G	G	G	G	A
JAX00573925	5	12184808	0	G	T	G	G	G	G	G	T	G	G	T	G	G	G	G	G	G	T	G	G	G	G	G	G	G	G	G	T	G	T	H	G	G	G	G	G	G	G	G	G	G	H	G	G	T	G
JAX00127084	5	12184912	0	G	A	G	G	A	G	A	G	G	A	G	G	G	A	A	A	H	G	G	A	A	A	G	A	A	A	G	G	A	G	H	A	A	G	A	G	H	H	G	G	G	G	G	G	G	A
JAX00127085	5	12195758	1	A	C	A	A	C	A	C	A	A	C	A	A	A	C	C	C	H	A	A	C	C	C	A	C	C	C	A	A	C	A	H	C	C	A	C	A	H	H	A	A	A	A	A	A	A	C
JAX00573930	5	12197185	1	T	C	T	T	T	T	T	C	T	T	C	T	T	T	T	T	T	C	T	T	T	T	T	T	T	T	T	C	T	C	H	T	T	T	T	T	T	T	T	T	T	H	T	T	C	T
JAX00573932	5	12212528	1	T	G	T	T	T	T	T	G	G	T	G	T	G	T	T	T	T	G	G	T	T	T	T	T	T	T	T	G	T	G	H	T	T	T	T	T	T	T	G	T	G	H	T	T	G	T
JAX00573934	5	12227533	1	G	A	G	G	G	G	G	A	G	G	A	G	G	G	G	G	G	A	G	G	G	G	G	G	G	G	G	A	G	A	H	G	G	G	G	G	G	G	G	G	G	H	G	G	A	G
JAX00127087	5	12231581	1	A	T	A	A	T	A	T	T	T	T	T	A	T	T	T	T	H	T	T	T	T	T	A	T	T	T	A	T	T	T	T	T	T	A	T	A	H	H	T	A	T	H	A	A	T	T
JAX00225420	5	12231833	0	G	A	G	G	G	G	G	A	A	G	A	G	A	G	G	G	G	A	A	G	G	G	G	G	G	G	G	A	G	A	H	G	G	G	G	G	G	G	A	G	A	H	G	G	A	G
JAX00573937	5	12234780	1	T	C	T	T	C	T	C	C	C	C	C	T	C	C	C	C	H	C	C	C	C	C	T	C	C	C	T	C	C	C	C	C	C	T	C	T	H	H	C	T	C	H	T	T	C	C
JAX00573943	5	12261542	1	T	G	T	T	T	T	T	T	G	T	T	T	G	T	T	T	T	T	G	T	T	T	T	T	T	T	T	T	T	T	T	T	T	T	T	T	T	T	G	T	G	T	T	T	T	T
JAX00573944	5	12262233	0	G	A	G	G	G	G	G	G	G	A	G	G	G	G	A	G	H	G	G	G	A	A	G	A	A	G	G	G	A	G	G	G	G	G	H	G	G	H	G	G	G	G	G	G	G	G
JAX00573945	5	12262660	1	C	T	C	C	C	C	C	C	C	T	C	C	C	C	T	C	H	C	C	C	T	T	C	T	T	C	C	C	T	C	C	C	C	C	H	C	C	H	C	C	C	C	C	C	C	C
JAX00127090	5	12266009	1	T	C	T	T	C	C	C	T	T	T	T	T	T	C	T	C	T	T	T	C	T	T	C	T	T	C	T	T	T	T	H	C	C	C	H	C	H	H	T	T	T	T	T	T	T	C
JAX00573946	5	12266406	1	G	A	G	G	A	A	A	G	G	G	G	G	G	A	G	A	G	G	G	A	G	G	A	G	G	A	G	G	G	G	H	A	A	A	H	A	H	H	G	G	G	G	G	G	G	A
JAX00573947	5	12266701	0	T	C	C	T	T	T	T	T	T	T	T	C	T	T	T	T	T	T	T	T	T	T	T	T	T	T	C	T	T	T	T	T	T	T	T	T	T	T	T	T	T	H	C	T	T	T
JAX00573948	5	12282068	0	T	A	A	T	A	A	A	T	T	T	T	H	T	A	T	A	T	T	T	A	T	T	A	T	T	A	H	T	T	T	H	A	A	A	H	A	H	H	T	T	T	T	H	T	T	A
JAX00573953	5	12282519	0	A	T	T	A	T	T	T	A	A	A	A	T	A	T	A	T	A	A	A	T	A	A	T	A	A	T	T	A	A	A	H	T	T	T	H	T	H	H	A	A	A	H	T	A	A	T
JAX00573954	5	12282626	0	C	A	C	C	C	C	C	A	A	A	A	C	A	C	A	C	H	A	A	C	A	A	C	A	A	C	C	A	A	A	C	C	C	C	H	C	C	H	A	C	A	H	C	C	A	C
JAX00573955	5	12282640	0	G	A	G	G	G	G	G	A	G	G	A	G	G	G	G	G	G	A	G	G	G	G	G	G	G	G	G	A	G	A	H	G	G	G	G	G	G	G	G	G	G	H	G	G	A	G
JAX00127092	5	12291782	1	C	T	T	C	C	C	C	C	T	T	C	T	T	C	T	C	H	C	T	C	T	T	C	T	T	C	T	C	T	C	C	C	C	C	H	C	C	H	T	C	T	H	T	C	C	C
JAX00127093	5	12292050	0	T	C	C	T	T	T	T	T	C	C	T	C	C	T	C	T	H	T	C	T	C	C	T	C	C	T	C	T	C	T	T	T	T	T	H	T	T	H	C	T	C	C	C	T	T	T
JAX00573958	5	12298523	0	T	C	C	T	T	T	T	C	C	C	C	C	C	T	C	H	C	C	C	T	C	C	T	C	C	T	C	C	C	C	H	T	T	T	C	T	T	H	C	T	C	C	C	T	C	T
JAX00573961	5	12298703	0	G	C	C	G	G	G	G	G	G	G	G	C	G	G	G	G	G	G	G	G	G	G	G	G	G	G	C	H	G	G	G	G	G	G	G	G	G	G	G	G	G	H	C	G	G	G
JAX00573963	5	12299548	0	T	G	T	T	T	T	T	G	G	G	G	T	G	T	G	T	H	G	G	T	G	G	T	G	G	T	T	G	G	G	H	T	T	T	H	T	T	H	G	T	G	H	T	T	G	T
JAX00573964	5	12301656	1	C	A	C	C	C	C	C	A	C	C	A	C	C	C	C	C	C	A	C	C	C	C	C	C	C	C	C	A	C	A	H	C	C	C	C	C	C	C	C	C	C	H	C	C	A	C
JAX00573965	5	12303697	1	C	T	C	C	C	C	C	C	C	T	C	C	C	C	T	C	H	C	C	C	T	T	C	T	T	C	C	C	T	C	C	C	C	C	H	C	C	H	C	C	C	C	C	C	C	C
JAX00573966	5	12307899	0	C	G	C	C	C	C	C	G	G	G	G	C	G	C	G	C	H	G	G	C	G	G	C	G	G	C	C	G	G	G	H	C	C	C	H	C	C	H	G	C	G	H	C	C	G	C
JAX00127094	5	12310414	1	C	T	C	C	T	T	T	T	C	C	T	C	C	T	C	T	C	T	C	T	C	C	T	C	C	T	C	T	C	T	T	T	T	T	H	T	H	H	C	C	C	H	C	C	T	T
JAX00573969	5	12319076	0	G	A	G	G	G	G	G	G	G	A	G	G	G	G	A	G	H	G	G	G	A	A	G	A	A	G	G	G	A	G	G	G	G	G	H	G	G	H	G	G	G	G	G	G	G	G
JAX00573975	5	12348529	0	T	C	T	T	T	T	T	C	T	T	C	T	T	T	T	T	T	C	T	T	T	T	T	T	T	T	T	C	T	C	C	T	T	T	T	T	T	T	T	T	T	C	T	T	C	T
JAX00573976	5	12350015	0	G	A	G	G	G	G	G	A	G	G	H	G	G	G	G	G	G	H	G	G	G	G	G	G	G	G	G	H	G	H	G	G	G	G	G	G	G	G	G	G	G	G	G	G	H	G
JAX00127097	5	12351501	1	T	G	G	T	G	G	G	G	G	G	G	G	G	G	G	G	H	G	G	G	G	G	G	G	G	G	G	G	G	G	G	G	G	G	G	G	H	G	G	T	G	G	G	T	G	G
JAX00573977	5	12351671	0	A	C	A	A	A	A	A	C	C	C	C	A	C	A	C	A	H	C	C	A	C	C	A	C	C	A	A	C	C	C	H	A	A	A	H	A	A	H	C	A	C	H	A	A	C	A
JAX00573980	5	12354082	0	C	T	T	C	C	C	C	T	T	T	T	T	T	C	T	C	H	T	T	C	T	T	C	T	T	C	T	T	T	T	H	C	C	C	H	C	C	H	T	C	T	T	T	C	T	C
JAX00573981	5	12361089	0	T	C	C	T	T	T	T	C	C	T	C	C	C	T	T	T	T	C	C	T	T	T	T	T	T	T	C	C	T	C	H	T	T	T	T	T	T	H	C	T	C	C	C	T	C	T
JAX00573983	5	12366009	0	A	G	A	A	A	A	A	A	A	G	A	A	A	A	G	A	H	A	A	A	G	G	A	G	G	A	A	A	G	A	A	A	A	A	H	A	A	H	A	A	A	A	A	A	A	A
JAX00573984	5	12391875	0	G	A	G	G	G	G	G	G	A	G	G	G	A	G	G	G	G	G	A	G	G	G	G	G	G	G	G	G	G	G	G	G	G	G	G	G	G	G	A	G	A	G	G	G	G	G
JAX00573987	5	12393130	0	T	C	T	T	C	C	C	C	C	T	C	T	C	C	T	C	T	C	C	C	T	T	C	T	T	C	T	C	T	C	C	C	C	C	H	C	H	H	C	T	C	H	T	T	C	C
JAX00573990	5	12396653	0	T	A	T	T	T	T	T	A	T	T	A	T	T	T	T	T	T	A	T	T	T	T	T	T	T	T	T	A	T	A	H	T	T	T	T	T	T	T	T	T	T	H	T	T	A	T
JAX00573992	5	12399420	1	C	G	G	C	C	C	C	G	C	C	G	G	C	C	C	C	C	G	C	C	C	C	C	C	C	C	G	G	C	G	H	C	C	C	C	C	C	C	C	C	C	G	G	C	G	C
JAX00573999	5	12405406	1	G	A	G	G	A	G	G	G	G	G	G	G	G	A	G	G	G	G	G	G	G	G	G	G	G	A	G	G	G	G	G	G	A	G	G	G	H	G	G	G	G	G	G	G	G	A
JAX00574000	5	12405609	1	G	A	G	G	G	G	G	A	A	G	A	G	A	G	G	G	G	A	A	G	G	G	G	G	G	G	G	A	G	A	H	G	G	G	G	G	G	G	A	G	A	H	G	G	A	G
JAX00574001	5	12406092	0	A	T	A	A	A	A	A	T	T	A	T	A	T	A	A	A	A	T	H	A	A	A	A	A	A	A	A	T	A	T	H	A	A	A	A	A	A	A	T	A	T	H	A	A	T	A
JAX00574002	5	12412372	1	C	T	T	C	C	C	C	T	T	C	T	T	T	C	C	C	C	T	T	C	C	C	C	C	C	C	T	T	C	T	H	C	C	C	C	C	C	C	T	C	T	T	T	C	T	C
JAX00574003	5	12412483	0	G	A	A	G	G	G	G	G	G	G	G	A	G	G	G	G	G	G	G	G	G	G	G	G	G	G	A	G	G	G	G	G	G	G	G	G	G	G	G	G	G	G	A	G	G	G
JAX00574004	5	12413922	1	C	T	C	C	C	C	C	C	T	C	C	C	T	C	C	C	C	C	T	C	C	C	C	C	C	C	C	C	C	C	C	C	C	C	C	C	C	C	T	C	T	C	C	C	C	C
JAX00574005	5	12414431	0	G	A	G	G	G	G	G	G	G	A	G	G	G	G	A	G	H	G	G	G	A	A	G	A	A	G	G	G	A	G	G	G	G	G	H	G	G	H	G	G	G	G	G	G	G	G
JAX00127102	5	12419200	1	G	C	C	G	G	G	G	G	G	G	G	C	G	G	G	G	G	G	G	G	G	G	G	G	G	G	C	G	G	G	G	G	G	G	G	G	G	G	G	G	G	H	C	G	G	G
JAX00189602	5	12420033	0	A	T	T	A	T	T	T	T	T	T	H	T	T	T	T	T	H	T	T	T	T	T	T	T	T	T	T	T	T	T	T	T	T	T	T	T	H	T	T	A	T	T	T	A	T	T
JAX00127103	5	12426811	1	G	A	A	G	G	G	G	A	A	G	A	A	A	G	G	G	G	A	A	G	G	G	G	G	G	G	A	A	G	A	H	G	G	G	G	G	G	G	A	G	A	A	A	G	A	G
JAX00574010	5	12433266	0	G	T	G	G	G	G	G	T	T	G	T	G	T	G	G	G	G	T	T	G	G	G	G	G	G	G	G	T	G	T	G	G	G	G	G	G	G	G	T	G	T	G	G	G	T	G
JAX00574012	5	12435895	1	C	G	G	C	G	C	C	G	G	C	G	G	G	G	C	C	C	G	G	C	C	C	C	C	C	G	G	G	C	G	H	C	G	C	C	C	H	C	G	C	G	G	G	C	G	G
JAX00574015	5	12449144	0	G	T	G	G	T	G	G	T	T	G	T	G	T	T	G	G	G	T	T	G	G	G	G	G	G	T	G	T	G	T	H	G	T	G	G	G	H	G	T	G	T	H	G	G	T	T
JAX00225426	5	12449388	0	A	C	A	A	A	A	A	A	C	A	A	A	C	A	A	A	A	A	C	A	A	A	A	A	A	A	A	A	A	A	A	A	A	A	A	A	A	A	C	A	C	A	A	A	A	A
JAX00574019	5	12454598	1	C	T	C	C	C	C	C	T	C	C	T	C	C	C	C	C	C	T	C	C	C	C	C	C	C	C	C	T	C	T	H	C	C	C	C	C	C	C	C	C	C	H	C	C	T	C
JAX00574020	5	12455624	1	T	C	C	T	C	T	T	C	C	T	C	C	C	C	T	T	T	C	C	T	T	T	T	T	T	C	C	C	T	C	H	T	C	T	T	T	H	T	C	T	C	C	C	T	C	C
JAX00574021	5	12459364	0	T	C	T	T	T	C	T	T	T	T	T	T	T	T	T	T	T	T	T	T	T	T	C	T	T	T	T	T	T	T	T	T	T	C	T	C	T	H	T	T	T	T	T	T	T	T
JAX00574022	5	12459584	0	C	T	T	C	C	C	C	C	C	C	C	T	C	C	C	C	C	C	C	C	C	C	C	C	C	C	T	C	C	C	C	C	C	C	C	C	C	C	C	C	C	H	T	C	C	C
JAX00574023	5	12459802	0	T	C	C	T	C	T	T	C	C	T	C	C	C	C	T	T	T	C	C	T	T	T	T	T	T	C	C	C	T	C	H	T	C	T	T	T	H	T	C	T	C	C	C	T	C	C
JAX00574024	5	12464126	1	A	G	G	A	A	G	G	G	G	G	G	G	G	A	G	G	H	G	G	G	G	G	G	G	G	A	G	G	G	G	G	G	A	G	G	G	A	G	G	A	G	G	G	A	G	A
JAX00574027	5	12469544	1	A	G	A	A	G	A	A	A	A	A	A	A	A	G	A	A	A	A	A	A	A	A	A	A	A	G	A	A	A	A	A	A	G	A	A	A	H	A	A	A	A	A	A	A	A	G
JAX00574028	5	12471996	1	A	G	A	A	A	A	A	G	A	A	G	A	A	A	A	A	A	G	A	A	A	A	A	A	A	A	A	G	A	G	H	A	A	A	A	A	A	A	A	A	A	H	A	A	G	A
JAX00127107	5	12502270	0	A	G	A	A	G	A	A	A	A	A	A	A	A	G	A	A	A	A	A	A	A	A	A	A	A	G	A	A	A	A	A	A	G	A	A	A	H	A	A	A	A	A	A	A	A	G
JAX00127108	5	12512549	0	G	A	G	G	G	A	A	G	G	A	G	G	G	G	A	A	H	G	G	A	A	A	A	A	A	G	G	G	A	G	H	A	G	A	A	A	G	A	G	G	G	G	G	G	G	G
JAX00574030	5	12514268	1	G	A	G	G	G	G	G	A	A	G	A	G	A	G	G	G	G	A	A	G	G	G	G	G	G	G	G	A	G	A	H	G	G	G	G	G	G	G	A	G	A	H	G	G	A	G
JAX00574031	5	12514372	0	C	A	A	C	A	C	C	C	C	C	C	A	C	A	C	C	C	C	C	C	C	C	C	C	C	A	A	C	C	C	C	C	A	C	C	C	H	C	C	C	C	H	A	C	C	A
JAX00574032	5	12515022	0	G	A	G	G	G	G	G	A	G	G	A	G	G	G	G	G	G	A	G	G	G	G	G	G	G	G	G	A	G	A	H	G	G	G	G	G	G	G	G	G	G	H	G	G	A	G
JAX00574033	5	12515300	1	T	C	T	T	T	T	T	C	C	T	C	T	C	T	T	T	T	C	C	T	T	T	T	T	T	T	T	C	T	C	H	T	T	T	T	T	T	T	C	T	C	H	T	T	C	T
JAX00127109	5	12518756	0	T	G	G	T	G	T	T	G	G	G	G	G	G	G	G	T	H	G	G	T	G	G	T	G	G	G	G	G	G	G	H	T	G	T	H	T	H	H	G	T	G	G	G	T	G	G
JAX00574035	5	12519359	1	C	T	C	C	C	C	C	C	T	C	C	C	T	C	C	C	C	C	T	C	C	C	C	C	C	C	C	C	C	C	C	C	C	C	C	C	C	C	T	C	T	C	C	C	C	C
JAX00574037	5	12519523	0	C	T	C	C	T	C	C	T	T	C	T	C	T	T	C	C	C	T	T	C	C	C	C	C	C	T	C	T	C	T	H	C	T	C	C	C	H	C	T	C	T	H	C	C	T	T
JAX00574039	5	12530867	1	C	G	C	C	C	C	C	G	C	G	G	C	C	C	G	C	H	G	C	C	G	G	C	G	G	C	C	G	G	G	H	C	C	C	H	C	C	H	C	C	C	H	C	C	G	C
JAX00574040	5	12531911	1	G	A	G	G	G	G	G	G	G	A	G	G	G	G	A	G	H	G	G	G	A	A	G	A	A	G	G	G	A	G	G	G	G	G	H	G	G	H	G	G	G	G	G	G	G	G
JAX00574043	5	12557994	0	T	C	T	T	T	T	T	C	C	T	C	T	C	T	T	T	T	C	C	T	T	T	T	T	T	T	T	C	T	C	H	T	T	T	T	T	T	T	C	T	C	H	T	T	C	T
JAX00574044	5	12558792	0	C	T	C	C	C	C	C	C	C	T	C	C	C	C	T	C	H	C	C	C	T	T	C	T	T	C	C	C	T	C	C	C	C	C	H	C	C	H	C	C	C	C	C	C	C	C
JAX00574045	5	12559859	1	A	G	A	A	G	A	A	G	G	G	G	A	G	G	G	A	H	G	G	A	G	G	A	G	G	G	A	G	G	G	H	A	G	A	H	A	H	H	G	A	G	H	A	A	G	G
JAX00574046	5	12566273	0	T	G	T	T	G	T	T	T	T	T	T	T	T	G	T	T	T	T	T	T	T	T	T	T	T	G	T	T	T	T	T	T	G	T	T	T	H	T	T	T	T	T	T	T	T	G
JAX00574049	5	12568433	1	G	C	G	G	G	G	G	G	G	C	G	G	G	G	C	G	H	G	G	G	C	C	G	C	C	G	G	G	C	G	G	G	G	G	H	G	G	H	G	G	G	G	G	G	G	G
JAX00574050	5	12568511	1	A	G	A	A	A	A	A	G	A	A	G	A	A	A	A	A	A	G	A	A	A	A	A	A	A	A	A	G	A	G	H	A	A	A	A	A	A	A	A	A	A	H	A	A	G	A
JAX00574052	5	12572188	0	C	T	C	C	T	C	C	C	C	T	C	C	C	T	T	C	H	C	C	C	T	T	C	T	T	T	C	C	T	C	C	C	T	C	H	C	H	H	C	C	C	C	C	C	C	T
JAX00574053	5	12575316	1	T	C	T	T	C	T	T	T	T	C	T	T	T	C	C	T	H	T	T	T	C	C	T	C	C	C	T	T	C	T	T	T	C	T	H	T	H	H	T	T	T	T	T	T	T	C
JAX00574054	5	12583481	0	A	G	A	A	G	A	A	A	A	A	A	A	A	G	A	A	A	A	A	A	A	A	A	A	A	G	A	A	A	A	A	A	G	A	A	A	H	A	A	A	A	A	A	A	A	G
JAX00127114	5	12586087	1	G	C	C	G	C	G	G	G	G	G	G	C	G	C	G	G	G	G	G	G	G	G	G	G	G	C	C	G	G	G	G	G	C	G	G	G	H	G	G	G	G	H	C	G	G	C
JAX00127115	5	12586175	0	G	A	A	G	A	G	G	G	G	G	G	A	G	A	G	G	G	G	G	G	G	G	G	G	G	A	A	G	G	G	G	G	A	G	G	G	H	G	G	G	G	H	A	G	G	A
JAX00574057	5	12586441	1	A	C	C	A	C	A	A	C	C	A	C	C	C	C	A	A	A	C	C	A	A	A	A	A	A	C	C	C	A	C	H	A	C	A	A	A	H	A	C	A	C	C	C	A	C	C
JAX00574058	5	12586468	0	G	A	A	G	A	G	G	G	G	G	G	A	G	A	G	G	G	G	G	G	G	G	G	G	G	A	A	G	G	G	G	G	A	G	G	G	H	G	G	G	G	H	A	G	G	A
JAX00574061	5	12591575	1	A	C	A	A	A	A	A	C	A	A	C	A	A	A	A	A	A	C	A	A	A	A	A	A	A	A	A	C	A	C	H	A	A	A	A	A	A	A	A	A	A	H	A	A	C	A
JAX00574062	5	12591765	0	G	A	G	G	G	G	G	G	G	A	H	G	G	G	A	G	H	G	G	G	A	A	G	A	A	G	G	G	A	G	G	G	G	G	H	G	G	H	G	G	G	G	G	G	G	G
JAX00574063	5	12591862	0	C	T	C	C	T	C	C	T	T	T	T	C	T	T	T	C	H	T	T	C	T	T	C	T	T	T	C	T	T	T	H	C	T	C	H	C	H	H	T	C	T	H	C	C	T	T
JAX00574064	5	12591886	1	C	A	C	C	C	C	C	A	A	A	A	C	A	C	A	C	H	A	A	C	A	A	C	A	A	C	C	A	A	A	H	C	C	C	H	C	C	H	A	C	A	H	C	C	A	C
JAX00574065	5	12592099	1	T	C	T	T	T	T	T	C	T	T	C	T	T	T	T	T	T	C	T	T	T	T	T	T	T	T	T	C	T	C	H	T	T	T	T	T	T	T	T	T	T	H	T	T	C	T
JAX00574066	5	12592932	0	G	A	G	G	G	G	G	A	A	A	A	G	A	G	A	G	H	A	A	G	A	A	G	A	A	G	G	A	A	A	H	G	G	G	G	G	G	H	A	G	A	H	G	G	A	G
JAX00574067	5	12593593	1	G	A	G	G	A	G	G	A	A	A	A	G	A	A	A	G	H	A	A	G	A	A	G	A	A	A	G	A	A	A	H	G	A	G	H	G	H	H	A	G	A	H	G	G	A	A
JAX00127116	5	12612217	0	T	C	T	T	T	T	T	T	C	T	T	T	C	T	T	T	T	T	C	T	T	T	T	T	T	T	T	T	T	T	T	T	T	T	T	T	T	T	C	T	C	T	T	T	T	T
JAX00574072	5	12649647	0	C	T	T	C	C	C	C	C	C	C	C	T	C	C	C	C	C	C	C	C	C	C	C	C	C	C	T	C	C	C	C	C	C	C	C	C	C	C	C	C	C	H	T	C	C	C
JAX00127121	5	12663763	1	A	G	G	A	A	A	A	G	G	G	G	G	G	A	G	A	H	G	G	A	G	G	A	G	G	A	G	G	G	G	H	A	A	A	H	A	A	H	G	A	G	G	G	A	G	A
JAX00574075	5	12663884	0	G	T	T	G	G	G	G	T	T	T	T	T	T	G	T	G	H	T	T	G	T	T	G	T	T	G	T	T	T	T	H	G	G	G	H	G	G	H	T	G	T	T	T	G	T	G
JAX00574076	5	12663994	0	C	T	T	C	C	C	C	T	T	T	T	T	T	C	T	C	H	T	T	C	T	T	C	T	T	C	T	T	T	T	H	C	C	C	H	C	C	C	T	C	T	T	T	C	T	C
JAX00225431	5	12670956	0	A	C	A	A	A	A	A	C	C	A	C	A	C	A	A	A	A	C	C	A	A	A	A	A	A	A	A	C	A	C	H	A	A	A	A	A	A	A	C	A	C	H	A	A	C	A
JAX00574078	5	12671064	0	T	C	T	T	T	T	T	C	T	T	C	T	T	T	T	T	T	C	T	T	T	T	T	T	T	T	T	C	T	C	H	T	T	T	T	T	T	T	T	T	T	H	T	T	C	T
JAX00574079	5	12674120	0	T	A	T	T	T	T	T	A	A	T	A	T	A	T	H	T	T	A	A	T	T	T	T	T	T	T	T	A	T	A	H	T	T	T	T	T	T	T	A	T	A	H	T	T	A	T
JAX00574080	5	12680031	1	T	C	T	T	T	T	T	C	C	T	C	T	C	T	T	T	T	C	C	T	T	T	T	T	T	T	T	C	T	C	H	T	T	T	T	T	T	T	C	T	C	H	T	T	C	T
JAX00574081	5	12680923	1	T	C	T	T	T	T	T	C	C	T	C	T	C	T	T	T	T	C	C	T	T	T	T	T	T	T	T	C	T	C	H	T	T	T	T	T	T	T	C	T	C	H	T	T	C	T
JAX00574082	5	12680972	0	T	C	T	T	T	T	T	C	C	T	C	T	C	T	T	T	T	C	C	T	T	T	T	T	T	T	T	C	T	C	H	T	T	T	T	T	T	T	C	T	C	H	T	T	C	T
JAX00574083	5	12681676	1	A	G	A	A	A	A	A	A	A	G	A	A	A	A	G	A	H	A	A	A	G	G	A	G	G	A	A	A	G	A	A	A	A	A	H	A	A	H	A	A	A	A	A	A	A	A
JAX00574085	5	12687780	0	A	G	A	A	A	A	A	G	A	A	G	A	A	A	A	A	A	G	A	A	A	A	A	A	A	A	A	G	A	G	H	A	A	A	A	A	A	A	A	A	A	H	A	A	G	A
JAX00574087	5	12689567	0	C	A	C	C	C	C	C	A	A	A	A	C	A	C	A	C	H	A	A	C	A	A	C	A	A	C	C	A	A	A	H	C	C	C	H	C	C	H	A	C	A	H	C	C	A	C
JAX00574089	5	12694246	0	C	T	C	C	C	C	C	C	T	C	C	C	T	C	C	C	C	C	T	C	C	C	C	C	C	C	C	C	C	C	C	C	C	C	C	C	C	C	T	C	T	C	C	C	C	C
JAX00574090	5	12696096	0	T	C	T	T	T	T	T	C	T	T	C	T	T	T	T	T	T	C	T	T	T	T	T	T	T	T	T	C	T	C	H	T	T	T	T	T	T	T	T	T	T	H	T	T	C	T
JAX00127123	5	12697236	1	G	A	G	G	G	A	A	G	G	G	G	G	G	G	G	A	G	G	G	A	G	G	A	G	G	G	G	G	G	G	H	A	G	A	H	A	G	H	G	G	G	G	G	G	G	G
JAX00574092	5	12703683	1	G	A	G	G	G	G	G	A	G	A	A	G	G	G	A	G	H	A	G	G	A	A	G	A	A	G	G	A	A	A	H	G	G	G	H	G	G	H	G	G	G	H	G	G	A	G
JAX00574093	5	12703790	1	T	A	T	T	T	T	T	T	T	A	T	T	T	T	A	T	H	T	T	T	A	A	T	A	A	T	T	T	A	T	T	T	T	T	H	T	T	H	T	T	T	T	T	T	T	T
JAX00574095	5	12709597	0	T	C	T	T	T	T	T	C	C	T	C	T	C	T	T	T	T	C	C	T	T	T	T	T	T	T	T	C	T	C	H	T	T	T	T	T	T	T	C	T	C	H	T	T	C	T
JAX00574098	5	12736731	0	C	A	C	C	C	C	C	C	A	C	C	C	A	C	C	C	C	C	A	C	C	C	C	C	C	C	C	C	C	C	C	C	C	C	C	C	C	C	A	C	A	C	C	C	C	C
JAX00127127	5	12740441	0	T	C	T	T	T	T	T	C	C	C	C	T	C	T	C	T	H	C	C	T	C	C	T	C	C	T	T	C	C	C	H	T	T	T	H	T	T	H	C	T	C	H	T	T	C	T
JAX00574099	5	12740536	1	A	G	A	A	A	A	A	G	G	A	G	A	G	A	A	A	A	G	G	A	A	A	A	A	A	A	A	G	A	G	H	A	A	A	A	A	A	A	G	A	G	H	A	A	G	A
JAX00574100	5	12744242	0	T	G	T	T	T	T	T	G	T	T	G	T	T	T	T	T	T	G	T	T	T	T	T	T	T	T	T	G	T	G	H	T	T	T	T	T	T	T	T	T	T	H	T	T	G	T
JAX00574101	5	12744320	0	C	T	C	C	C	C	C	C	T	C	C	C	T	C	C	C	C	C	H	C	C	C	C	C	C	C	C	C	C	C	C	C	C	C	C	C	C	C	T	C	T	C	C	C	C	C
JAX00574104	5	12761810	1	A	C	A	A	A	A	A	C	C	A	C	A	C	A	A	A	A	C	C	A	A	A	A	A	A	A	A	C	A	C	H	A	A	A	A	A	A	A	C	A	C	H	A	A	C	A
JAX00574105	5	12764356	1	T	C	T	T	T	T	T	C	C	T	C	T	C	T	T	T	T	C	C	T	T	T	T	T	T	T	T	C	T	C	H	T	T	T	T	T	T	T	C	T	C	H	T	T	C	T
JAX00574106	5	12770001	1	T	C	T	T	T	T	T	C	C	T	C	T	C	T	T	T	T	C	C	T	T	T	T	T	T	T	T	C	T	C	H	T	T	T	T	T	T	T	C	T	C	H	T	T	C	T
JAX00127129	5	12775630	0	C	T	C	C	C	C	C	T	T	T	T	C	T	C	T	C	H	T	T	C	T	T	C	T	T	C	C	T	T	T	H	C	C	C	H	C	C	H	T	C	T	H	C	C	T	C
JAX00127130	5	12775670	1	C	A	C	C	C	C	C	A	A	A	A	C	A	C	A	C	H	A	A	C	A	A	C	A	A	C	C	A	A	A	H	C	C	C	H	C	C	H	A	C	A	H	C	C	A	C
JAX00574107	5	12775747	1	C	T	C	C	C	C	C	C	C	T	C	C	C	C	T	C	H	C	C	C	T	T	C	T	T	C	C	C	T	C	C	C	C	C	H	C	C	H	C	C	C	C	C	C	C	C
JAX00574108	5	12775768	1	A	G	A	A	A	A	A	G	A	A	G	A	A	A	A	A	A	G	A	A	A	A	A	A	A	A	A	G	A	G	H	A	A	A	A	A	A	A	A	A	A	H	A	A	G	A
JAX00225434	5	12775961	1	A	C	A	A	A	A	A	C	C	C	C	A	C	A	C	A	H	C	C	A	C	C	A	C	C	A	A	C	C	C	H	A	A	A	H	A	A	H	C	A	C	H	A	A	C	A
JAX00574109	5	12787208	1	C	A	C	C	C	C	C	C	A	C	C	C	A	C	C	C	C	C	A	C	C	C	C	C	C	C	C	C	C	C	C	C	C	C	C	C	C	C	A	C	A	C	C	C	C	C
JAX00127131	5	12815623	1	C	A	C	C	C	C	C	A	A	A	A	C	A	C	A	C	H	A	A	C	A	A	C	A	A	C	C	A	A	A	H	C	C	C	H	C	C	H	A	C	A	H	C	C	A	C
JAX00127132	5	12816136	1	A	G	A	A	A	A	A	G	A	A	G	A	A	A	A	A	A	G	A	A	A	A	A	A	A	A	A	G	A	G	H	A	A	A	A	A	A	A	A	A	A	H	A	A	G	A
JAX00574114	5	12825954	1	A	T	A	A	A	A	A	A	A	T	A	A	A	A	T	A	H	A	A	A	T	T	A	T	T	A	A	A	T	A	A	A	A	A	H	A	A	H	A	A	A	A	A	A	A	A
JAX00574115	5	12827441	0	G	C	G	G	G	G	G	G	C	G	G	G	H	G	G	G	G	G	H	G	G	G	G	G	G	G	G	H	G	G	G	G	G	G	G	G	G	G	C	G	C	G	G	G	G	G
JAX00127134	5	12843856	0	G	A	A	G	G	A	A	A	A	G	A	A	A	G	G	A	G	A	A	A	G	G	A	G	G	G	A	A	G	A	A	A	G	A	H	A	G	H	A	G	A	A	A	G	A	G
JAX00574116	5	12852791	0	C	T	C	C	C	C	C	T	C	C	T	C	C	C	C	C	C	T	C	C	C	C	C	C	C	C	C	T	C	T	H	C	C	C	C	C	C	C	C	C	C	H	C	C	T	C
JAX00574117	5	12862222	1	T	A	T	T	T	T	T	A	T	T	A	T	T	T	T	T	T	A	T	T	T	T	T	T	T	T	T	A	T	A	H	T	T	T	T	T	T	T	T	T	T	H	T	T	A	T
JAX00574119	5	12871269	0	C	T	C	C	C	C	C	T	T	C	T	C	T	C	C	C	C	T	T	C	C	C	C	C	C	C	C	T	C	T	C	C	C	C	C	C	C	C	T	C	T	C	C	C	T	C
JAX00574121	5	12885013	1	G	A	A	G	G	A	A	G	G	G	G	A	G	G	G	A	G	G	G	A	G	G	A	G	G	G	A	G	G	G	H	A	G	A	H	A	G	H	G	G	G	H	A	G	G	G
JAX00574122	5	12885165	0	A	G	A	A	A	A	A	G	A	A	G	A	A	A	A	A	A	G	A	A	A	A	A	A	A	A	A	G	A	G	H	A	A	A	A	A	A	A	A	A	A	H	A	A	G	A
JAX00127138	5	12909385	0	G	A	A	G	G	A	A	G	A	G	G	A	A	G	G	A	G	G	A	A	G	G	A	G	G	G	A	G	G	G	H	A	G	A	H	A	G	H	A	G	A	H	A	G	G	G
JAX00574126	5	12909487	1	C	T	T	C	C	T	T	C	C	C	C	T	C	C	C	T	C	C	C	T	C	C	T	C	C	C	T	C	C	C	H	T	C	T	H	T	C	H	C	C	C	H	T	C	C	C
JAX00127139	5	12909618	0	A	G	G	A	G	G	G	G	G	G	G	G	G	G	G	G	H	G	G	G	G	G	G	G	G	G	G	G	G	G	G	G	G	G	G	G	H	G	G	A	G	G	G	A	G	G
JAX00127140	5	12920625	0	A	G	G	A	A	G	G	A	G	A	A	G	G	A	A	G	A	A	G	G	A	A	G	A	A	A	G	A	A	A	H	G	A	G	H	G	A	H	H	A	H	H	G	A	A	A
JAX00574129	5	12922774	0	T	C	T	T	T	T	T	T	C	T	T	T	C	T	H	T	T	T	C	T	T	T	T	T	T	T	T	T	T	T	T	T	T	H	T	T	T	T	C	T	C	T	T	T	T	T
JAX00574130	5	12927774	1	G	A	G	G	G	G	G	A	A	A	A	G	A	G	A	G	H	A	A	G	A	A	G	A	A	G	G	A	A	A	H	G	G	G	H	G	G	H	A	G	A	H	G	G	A	G
JAX00574132	5	12934080	1	G	A	G	G	G	G	G	A	A	G	A	G	A	G	G	G	G	A	A	G	G	G	G	G	G	G	G	A	G	A	H	G	G	G	G	G	G	G	A	G	A	H	G	G	A	G
JAX00574133	5	12934193	0	A	C	A	A	A	A	A	A	A	C	A	A	A	A	C	A	H	A	A	A	C	C	A	C	C	A	A	A	C	A	A	A	A	A	H	A	A	H	A	A	A	A	A	A	A	A
JAX00574135	5	12945014	0	C	T	C	C	C	C	C	T	C	C	T	C	C	C	C	C	C	T	C	C	C	C	C	C	C	C	C	T	C	T	C	C	C	C	C	C	C	C	C	C	C	H	C	C	T	C
JAX00574137	5	12947787	0	A	C	A	A	A	A	A	C	C	C	C	A	C	A	C	A	H	C	C	A	C	C	A	C	C	A	A	C	C	C	H	A	A	A	H	A	A	H	C	A	C	H	A	A	C	A
JAX00225440	5	12965496	0	T	G	T	T	T	T	T	G	G	T	G	T	G	T	T	T	T	G	G	T	T	T	T	T	T	T	T	G	T	G	H	T	T	T	T	T	T	T	G	T	G	H	T	T	G	T
JAX00574138	5	12968825	0	T	C	T	T	C	T	T	T	T	T	T	T	T	C	T	T	T	T	T	T	T	T	T	T	T	C	T	T	T	T	T	T	C	T	T	T	H	T	T	T	T	T	T	T	T	C
JAX00574139	5	12968971	1	A	G	A	A	G	A	A	G	G	A	G	A	G	G	A	A	A	G	G	A	A	A	A	A	A	G	A	G	A	G	H	A	G	A	A	A	H	A	G	A	G	H	A	A	G	G
JAX00574142	5	12978772	0	G	A	G	G	G	G	G	G	A	G	G	G	A	G	G	G	G	G	A	G	G	G	G	G	G	G	G	G	G	G	G	G	G	G	G	G	G	G	A	G	A	G	G	G	G	G
JAX00574143	5	12979824	0	C	T	C	C	T	C	C	C	C	C	C	C	C	T	C	C	C	C	C	C	C	C	C	C	C	T	C	C	C	C	C	C	T	C	C	C	H	C	C	C	C	C	C	C	C	T
JAX00574145	5	12982721	0	G	A	G	G	G	G	G	G	A	G	G	G	A	G	G	G	G	G	A	G	G	G	G	G	G	G	G	G	G	G	G	G	G	G	G	G	G	G	A	G	A	G	G	G	G	G
JAX00127144	5	12983798	1	A	G	A	A	A	A	A	A	G	A	A	A	G	A	A	A	A	A	G	A	A	A	A	A	A	A	A	A	A	A	A	A	A	A	A	A	A	A	G	A	G	A	A	A	A	A
JAX00127145	5	12996706	0	T	C	C	T	C	C	C	C	T	C	C	C	T	C	C	C	H	C	T	C	C	C	C	C	C	C	C	C	C	C	C	C	C	C	C	C	H	C	T	T	T	C	C	T	C	C
JAX00574148	5	13000906	1	C	A	C	C	C	C	C	A	C	C	A	C	C	C	C	C	C	A	C	C	C	C	C	C	C	C	C	A	C	A	H	C	C	C	C	C	C	C	C	C	C	H	C	C	A	C
JAX00574149	5	13007856	1	T	G	T	T	T	T	T	T	G	T	T	T	G	T	T	T	T	T	G	T	T	T	T	T	T	T	T	T	T	T	T	T	T	T	T	T	T	T	G	T	G	T	T	T	T	T
JAX00574152	5	13008493	1	G	A	G	G	A	G	G	G	G	G	G	G	G	A	G	G	G	G	G	G	G	G	G	G	G	A	G	G	G	G	G	G	A	G	G	G	H	G	G	G	G	G	G	G	G	A
JAX00574153	5	13014319	0	T	C	T	T	T	T	T	C	C	T	C	T	C	T	T	T	T	C	C	T	T	T	T	T	T	T	T	C	T	C	H	T	T	T	T	T	T	T	C	T	C	H	T	T	C	T
JAX00127148	5	13018113	1	G	T	G	G	G	G	G	T	T	G	T	G	T	G	G	G	G	T	T	G	G	G	G	G	G	G	G	T	G	T	H	G	G	G	G	G	G	G	T	G	T	H	G	G	T	G
JAX00127150	5	13065640	1	C	G	C	C	C	C	C	G	C	C	G	C	C	C	C	C	C	G	C	C	C	C	C	C	C	C	C	G	C	G	H	C	C	C	C	C	C	C	C	C	C	H	C	C	G	C
JAX00127152	5	13091740	1	A	C	C	A	A	C	C	A	A	A	A	C	A	A	A	C	A	A	A	C	A	A	C	A	A	A	C	A	A	A	H	C	A	C	H	C	A	H	A	A	A	H	C	A	A	A
JAX00574156	5	13094739	1	A	T	A	A	A	A	A	A	T	A	A	A	T	A	A	A	A	A	T	A	A	A	A	A	A	A	A	A	A	A	A	A	A	A	A	A	A	A	T	A	T	A	A	A	A	A
JAX00127153	5	13111886	0	G	A	A	G	G	A	A	A	A	G	A	A	A	G	G	A	G	A	A	A	G	G	A	G	G	G	A	A	G	A	A	A	G	A	H	A	G	H	A	G	A	A	A	G	A	G
JAX00574157	5	13112212	1	G	C	G	G	G	G	G	C	C	G	C	G	C	G	G	G	G	C	C	G	G	G	G	G	G	G	G	C	G	C	H	G	G	G	G	G	G	G	C	G	C	H	G	G	C	G
JAX00574158	5	13115471	0	G	A	G	G	G	G	G	A	G	G	A	G	G	G	G	G	G	A	G	G	G	G	G	G	G	G	G	A	G	A	H	G	G	G	G	G	G	G	G	G	G	H	G	G	A	G
JAX00127155	5	13131247	1	C	A	A	C	A	A	A	C	C	C	C	A	C	A	C	A	C	C	C	A	C	C	A	C	C	A	A	C	C	C	H	A	A	A	H	A	H	H	C	C	C	H	A	C	C	A
JAX00127156	5	13133744	0	T	C	C	T	T	C	C	T	T	T	T	C	T	T	T	C	T	T	T	C	T	T	C	T	T	T	C	T	T	T	H	C	T	C	H	C	T	H	T	T	T	H	C	T	T	T
JAX00574162	5	13140198	1	G	A	G	G	G	G	G	A	G	G	A	G	G	G	G	G	G	A	G	G	G	G	G	G	G	G	G	A	G	A	H	G	G	G	G	G	G	G	G	G	G	H	G	G	A	G
JAX00127157	5	13140398	0	G	A	A	G	G	A	A	A	A	G	A	A	A	G	G	A	G	A	A	A	G	G	A	G	G	G	A	A	G	A	A	A	G	A	H	A	G	H	A	G	A	A	A	G	A	G
JAX00574164	5	13140984	0	C	T	C	C	C	C	C	T	C	C	T	C	C	C	C	C	C	T	C	C	C	C	C	C	C	C	C	T	C	T	H	C	C	C	C	C	C	C	C	C	C	H	C	C	T	C
JAX00574165	5	13141099	0	A	G	A	A	A	A	A	G	G	A	G	A	G	A	A	A	A	G	G	A	A	A	A	A	A	A	A	G	A	G	H	A	A	A	A	A	A	A	G	A	G	H	A	A	G	A
JAX00574167	5	13143223	1	C	T	C	C	C	C	C	C	T	C	C	C	T	C	C	C	C	C	T	C	C	C	C	C	C	C	C	C	C	C	C	C	C	C	C	C	C	C	T	C	T	C	C	C	C	C
JAX00574168	5	13143353	0	C	G	G	C	C	G	G	C	C	C	C	G	C	C	C	G	C	C	C	G	C	C	G	C	C	C	G	C	C	C	H	G	C	G	H	G	C	H	C	C	C	H	G	C	C	C
JAX00574170	5	13143453	1	A	G	A	A	G	A	A	G	G	A	G	A	G	G	A	A	A	G	G	A	A	A	A	A	A	G	A	G	A	G	H	A	G	A	A	A	H	A	G	A	G	H	A	A	G	G
JAX00574171	5	13145432	1	C	T	C	C	T	C	C	T	C	C	T	C	C	T	C	C	C	T	C	C	C	C	C	C	C	T	C	T	C	T	H	C	T	C	C	C	H	C	C	C	C	H	C	C	T	T
JAX00127159	5	13175837	0	G	T	T	G	G	T	T	G	G	G	G	T	G	G	G	T	G	G	G	T	G	G	T	G	G	G	T	G	G	G	H	T	G	T	H	T	G	H	G	G	G	H	T	G	G	G
JAX00225445	5	13180129	0	A	G	A	A	A	A	A	A	G	A	A	A	G	A	A	A	A	A	G	A	A	A	A	A	A	A	A	A	A	A	A	A	A	A	A	A	A	A	G	A	G	A	A	A	A	A
JAX00574172	5	13207732	1	A	G	G	A	A	G	G	A	A	G	A	G	A	A	G	G	H	A	A	G	G	G	G	G	G	A	G	A	G	A	H	G	A	G	G	G	A	G	A	A	A	H	G	A	A	A
JAX00127162	5	13210934	0	T	C	C	T	T	C	C	T	T	C	T	C	T	T	C	C	H	T	T	C	C	C	C	C	C	T	C	T	C	T	H	C	T	C	C	C	T	C	T	T	T	H	C	T	T	T
JAX00574175	5	13226952	0	C	A	C	C	C	C	C	A	A	C	A	C	A	C	C	C	C	A	H	C	C	C	C	C	C	C	C	A	C	A	H	C	C	C	C	C	C	C	A	C	A	H	C	C	A	C
JAX00574177	5	13230602	0	A	G	A	A	A	A	A	G	G	G	G	A	G	A	G	A	H	G	G	A	G	G	A	G	G	A	A	G	G	G	H	A	A	A	H	A	A	H	G	A	G	H	A	A	G	A
JAX00574178	5	13233704	0	C	T	C	C	C	C	C	C	T	C	C	C	T	C	C	C	C	C	T	C	C	C	C	C	C	C	C	C	C	C	C	C	C	C	C	C	C	C	T	C	T	C	C	C	C	C
JAX00574180	5	13234459	1	G	A	G	G	G	G	G	A	G	G	A	G	G	G	G	G	G	A	G	G	G	G	G	G	G	G	G	A	G	A	H	G	G	G	G	G	G	G	G	G	G	H	G	G	A	G
JAX00574183	5	13255425	1	A	G	A	A	A	A	A	A	G	A	A	A	G	A	A	A	A	A	G	A	A	A	A	A	A	A	A	A	A	A	A	A	A	A	A	A	A	A	G	A	G	A	A	A	A	A
JAX00574185	5	13257840	0	C	T	C	C	C	C	C	T	C	C	T	C	C	C	C	C	C	T	C	C	C	C	C	C	C	C	C	T	C	T	T	C	C	C	C	C	C	C	C	C	C	H	C	C	T	C
JAX00127164	5	13258009	0	T	C	T	T	T	T	T	C	T	T	C	T	T	T	T	T	T	C	T	T	T	T	T	T	T	T	T	C	T	C	C	T	T	T	T	T	T	T	T	T	T	C	T	T	C	T
JAX00127165	5	13258361	1	T	C	T	T	T	T	T	C	C	C	C	T	C	T	C	T	H	C	C	T	C	C	T	C	C	T	T	C	C	C	C	T	T	T	H	T	T	H	C	T	C	H	T	T	C	T
JAX00574188	5	13262821	0	G	T	G	G	G	G	G	G	T	T	G	G	T	G	T	G	H	G	T	G	T	T	G	T	T	G	G	G	T	G	G	G	G	G	H	G	G	H	T	G	T	G	G	G	G	G
JAX00574189	5	13263204	1	G	A	G	G	G	G	G	G	A	G	G	G	A	G	G	G	G	G	A	G	G	G	G	G	G	G	G	G	G	G	G	G	G	G	G	G	G	G	A	G	A	G	G	G	G	G
JAX00574190	5	13271483	1	T	C	T	T	T	T	T	C	T	T	C	T	T	T	T	T	T	C	T	T	T	T	T	T	T	T	T	C	T	C	C	T	T	T	T	T	T	T	T	T	T	H	T	T	C	T
JAX00574192	5	13297546	0	T	C	T	T	T	T	T	T	T	C	T	T	T	T	C	T	H	T	T	T	C	C	T	C	C	T	T	T	C	T	T	T	T	T	H	T	T	H	T	T	T	T	T	T	T	T
JAX00127168	5	13301247	0	A	T	A	A	T	A	A	T	T	T	T	A	T	T	T	A	H	T	T	A	T	T	A	T	T	T	A	T	T	T	H	A	T	A	H	A	H	H	T	A	T	H	A	A	T	T
JAX00574193	5	13301586	1	T	A	T	T	T	T	T	A	A	T	A	T	A	T	T	T	T	A	A	T	T	T	T	T	T	T	T	A	T	A	A	T	T	T	T	T	T	T	A	T	A	H	T	T	A	T
JAX00574194	5	13301994	0	G	T	G	G	T	G	G	G	G	G	G	G	G	T	G	G	G	G	G	G	G	G	G	G	G	T	G	G	G	G	G	G	T	G	G	G	H	G	G	G	G	G	G	G	G	T
JAX00574195	5	13302049	1	A	G	A	A	G	A	A	G	G	A	G	A	G	G	A	A	A	G	G	A	A	A	A	A	A	G	A	G	A	G	G	A	G	A	A	A	H	A	G	A	G	H	A	A	G	G
JAX00574196	5	13316810	0	T	G	T	T	T	T	T	T	G	T	T	T	G	T	T	T	T	T	G	T	T	T	T	T	T	T	T	T	T	T	T	T	T	T	T	T	T	T	G	T	G	T	T	T	T	T
JAX00574197	5	13317001	0	A	C	A	A	A	A	A	C	C	A	C	A	C	A	A	A	A	C	C	A	A	A	A	A	A	A	A	C	A	C	C	A	A	A	A	A	A	A	C	A	C	C	A	A	C	A
JAX00574198	5	13336371	0	A	C	A	A	A	A	A	A	C	A	A	A	C	A	A	A	A	A	C	A	A	A	A	A	A	A	A	A	A	A	A	A	A	A	A	A	A	A	C	A	C	A	A	A	A	A
JAX00574199	5	13336455	1	G	A	G	G	G	G	G	G	G	A	G	G	G	G	A	G	H	G	G	G	A	A	G	A	A	G	G	G	A	G	G	G	G	G	H	G	G	H	G	G	G	G	G	G	G	G
JAX00574201	5	13339646	0	G	A	G	G	G	G	G	A	G	G	A	G	G	G	G	G	G	A	G	G	G	G	G	G	G	G	G	A	G	A	G	G	G	G	G	G	G	G	G	G	G	G	G	G	A	G
JAX00574202	5	13353652	1	G	A	G	G	G	G	G	A	A	G	A	G	A	G	G	G	G	A	A	G	G	G	G	G	G	G	G	A	G	A	A	G	G	G	G	G	G	G	A	G	A	H	G	G	A	G
JAX00127172	5	13354808	1	G	A	G	G	G	G	G	G	A	G	G	G	A	G	G	G	G	G	A	G	G	G	G	G	G	G	G	G	G	G	G	G	G	G	G	G	G	G	A	G	A	G	G	G	G	G
JAX00574204	5	13361357	1	C	A	C	C	C	C	C	A	A	C	A	C	A	C	C	C	C	A	A	C	C	C	C	C	C	C	C	A	C	A	A	C	C	C	C	C	C	C	A	C	A	H	C	C	A	C
JAX00127173	5	13374460	0	A	G	G	A	G	G	G	G	G	G	G	G	G	G	G	G	H	G	G	G	G	G	G	G	G	G	G	G	G	G	G	G	G	G	G	G	H	G	G	A	G	G	G	A	G	G
JAX00127174	5	13394991	1	C	T	T	C	T	T	T	T	T	T	T	T	T	T	T	T	H	T	T	T	T	T	T	T	T	T	T	T	T	T	T	T	T	T	T	T	H	T	T	C	T	T	T	C	T	T
JAX00127175	5	13395142	0	C	T	T	C	C	T	T	T	T	T	T	T	T	C	T	T	H	T	T	T	T	T	T	T	T	C	T	T	T	T	T	T	C	T	T	T	C	T	T	C	T	T	T	C	T	C
JAX00127176	5	13401587	1	C	T	T	C	T	T	T	C	C	T	C	T	C	T	T	T	H	C	C	T	T	T	T	T	T	T	T	C	T	C	H	T	T	T	T	T	H	T	C	C	C	H	T	C	C	T
JAX00574205	5	13419242	1	C	T	C	C	C	C	C	C	T	C	C	C	T	C	C	C	C	C	T	C	C	C	C	C	C	C	C	C	C	C	C	C	C	C	C	C	C	C	T	C	T	C	C	C	C	C
JAX00574206	5	13419650	0	A	G	A	A	A	A	A	G	A	A	G	A	A	A	A	A	A	G	A	A	A	A	A	A	A	A	A	G	A	G	H	A	A	A	A	A	A	A	A	A	A	H	A	A	G	A
JAX00574207	5	13423743	1	C	T	C	C	C	C	C	T	T	C	T	C	T	C	C	C	C	T	T	C	C	C	C	C	C	C	C	T	C	T	H	C	C	C	C	C	C	C	T	C	T	H	C	C	T	C
JAX00574209	5	13434167	0	C	T	C	C	T	C	C	C	C	C	C	C	C	T	C	C	C	C	C	C	C	C	C	C	C	T	C	C	C	C	C	C	T	C	C	C	H	C	C	C	C	C	C	C	C	T
JAX00574210	5	13435088	1	T	C	T	T	T	T	T	C	T	T	C	T	T	T	T	T	T	C	T	T	T	T	T	T	T	T	T	C	T	C	H	T	T	T	T	T	T	T	T	T	T	H	T	T	C	T
JAX00574211	5	13438083	0	A	G	A	A	A	A	A	G	A	A	G	A	A	A	A	A	A	G	A	A	A	A	A	A	A	A	A	G	A	G	H	A	A	A	A	A	A	A	A	A	A	H	A	A	G	A
JAX00574213	5	13445837	0	A	T	A	A	A	A	A	T	A	A	T	A	A	A	A	A	A	T	A	A	A	A	A	A	A	A	A	T	A	T	H	A	A	A	A	A	A	A	A	A	A	H	A	A	T	A
JAX00574215	5	13451416	1	C	T	C	C	C	C	C	T	C	C	T	C	C	C	C	C	C	T	C	C	C	C	C	C	C	C	C	T	C	T	H	C	C	C	C	C	C	C	C	C	C	H	C	C	T	C
JAX00574217	5	13469094	0	T	C	T	T	T	T	T	T	T	C	T	T	T	T	C	T	H	T	T	T	C	C	T	C	C	T	T	T	C	T	T	T	T	T	H	T	T	H	T	T	T	T	T	T	T	T
JAX00127180	5	13473006	0	T	C	T	T	C	T	C	C	C	T	C	T	C	C	T	C	T	C	C	C	T	T	T	T	T	C	T	C	T	C	C	C	C	T	H	T	H	T	C	T	C	H	T	T	C	C
JAX00127181	5	13474939	0	G	A	A	G	G	A	G	G	G	G	G	A	G	G	G	G	G	G	G	G	G	G	A	G	G	G	A	G	G	G	G	G	G	A	G	A	G	H	G	G	G	A	A	G	G	G
JAX00574219	5	13476571	0	C	T	T	C	C	T	C	C	C	C	C	T	C	C	C	C	C	C	C	C	C	C	T	C	C	C	T	C	C	C	C	C	C	T	C	T	C	H	C	C	C	H	T	C	C	C
JAX00574220	5	13479579	1	A	G	A	A	A	A	G	A	G	A	A	A	G	A	A	G	A	A	G	G	A	A	A	A	A	A	A	A	A	A	H	G	A	A	H	A	A	A	G	A	G	A	A	A	A	A
JAX00574222	5	13489833	1	G	A	G	G	G	G	A	A	A	G	A	G	A	G	G	A	G	A	A	A	G	G	G	G	G	G	G	A	G	A	A	A	G	G	H	G	G	G	A	G	A	H	G	G	A	G
JAX00127183	5	13492051	0	T	C	T	T	T	T	C	T	C	T	T	T	C	T	T	C	T	T	C	C	T	T	T	T	T	H	T	T	T	T	H	C	T	T	H	T	T	T	C	T	C	T	T	T	T	T
JAX00127184	5	13498644	0	A	G	A	A	A	A	G	G	G	A	G	A	G	A	A	G	A	G	G	G	A	A	A	A	A	A	A	G	A	G	G	G	A	A	A	A	A	A	G	A	G	H	A	A	G	A
JAX00574223	5	13499017	1	A	G	A	A	A	A	G	G	G	A	G	A	G	A	A	G	A	G	G	G	A	A	A	A	A	A	A	G	A	G	G	G	A	A	A	A	A	A	G	A	G	H	A	A	G	A
JAX00127185	5	13524372	1	C	T	C	C	T	C	C	T	T	C	T	C	T	T	C	C	C	T	T	C	C	C	C	C	C	T	C	T	C	T	H	C	T	C	C	C	H	C	T	C	T	H	C	C	T	T
JAX00127186	5	13524449	0	A	G	A	A	G	A	A	G	G	A	G	A	G	G	A	A	A	G	G	A	A	A	A	A	A	G	A	G	A	G	G	A	G	A	A	A	H	A	G	A	G	H	A	A	G	G
JAX00574227	5	13542158	1	A	G	A	A	A	A	A	A	G	A	A	A	G	A	A	A	A	A	G	A	A	A	A	A	A	A	A	A	A	A	A	A	A	A	A	A	A	A	G	A	G	A	A	A	A	A
JAX00127187	5	13542443	1	T	A	T	T	A	T	T	A	A	T	A	T	A	A	T	T	T	A	A	T	T	T	T	T	T	A	T	A	T	A	A	T	A	T	T	T	H	T	A	T	A	H	T	T	A	A
JAX00574228	5	13559508	1	A	T	A	A	A	A	A	A	A	T	A	A	A	A	T	A	H	A	A	A	T	T	A	T	T	A	A	A	T	A	A	A	A	A	T	A	A	H	A	A	A	A	A	A	A	A
JAX00574229	5	13559946	1	A	C	A	A	C	A	A	C	C	C	C	A	C	C	C	A	H	C	C	A	C	C	A	C	C	C	A	C	C	C	C	A	C	A	C	A	H	H	C	A	C	H	A	A	C	C
JAX00574230	5	13563114	0	C	A	C	C	C	C	C	A	A	C	A	C	A	C	C	C	C	A	A	C	C	C	C	C	C	C	C	A	C	A	A	C	C	C	C	C	C	C	A	C	A	H	C	C	A	C
JAX00574231	5	13575968	1	C	T	C	C	C	C	C	T	C	C	T	C	C	C	C	C	C	T	C	C	C	C	C	C	C	C	C	T	C	T	T	C	C	C	C	C	C	C	C	C	C	H	C	C	T	C
JAX00127188	5	13578484	1	C	T	C	C	C	C	C	T	C	C	T	C	C	C	C	C	C	T	C	C	C	C	C	C	C	C	C	T	C	T	T	C	C	C	C	C	C	C	C	C	C	H	C	C	T	C
JAX00127189	5	13578718	1	G	C	G	G	G	G	G	G	G	C	G	G	G	G	C	G	H	G	G	G	C	C	G	C	C	G	G	G	C	G	G	G	G	G	C	G	G	H	G	G	G	G	G	G	G	G
JAX00225458	5	13590927	0	C	T	C	C	C	C	C	C	T	C	C	C	T	C	C	C	C	C	T	C	C	C	C	C	C	C	C	C	C	C	C	C	C	C	C	C	C	C	T	C	T	C	C	C	C	C
JAX00574232	5	13601681	0	C	T	C	C	C	C	C	C	T	C	C	C	T	C	C	C	C	C	T	C	C	C	C	C	C	C	C	C	C	C	C	C	C	C	C	C	C	C	T	C	T	C	C	C	C	C
JAX00574233	5	13603414	1	A	T	A	A	A	A	A	A	T	T	A	A	T	A	T	A	H	A	T	A	T	T	A	T	T	A	A	A	T	A	A	A	A	A	T	A	A	H	T	A	T	A	A	A	A	A
JAX00127191	5	13603567	0	A	G	A	A	G	A	A	A	G	G	A	A	G	G	G	A	G	A	G	A	G	G	A	G	G	G	A	A	G	A	A	A	G	A	G	A	G	G	G	A	G	A	A	A	A	G
JAX00574234	5	13604691	1	T	C	T	T	C	T	T	C	C	T	C	T	C	C	T	T	T	C	C	T	T	T	T	T	T	C	T	C	T	C	C	T	C	T	T	T	H	T	C	T	C	H	T	T	C	C
JAX00127192	5	13607789	1	A	C	A	A	C	A	A	A	A	C	A	A	A	C	C	A	H	A	A	A	C	C	A	C	C	C	A	A	C	A	A	A	C	A	C	A	H	H	A	A	A	A	A	A	A	C
JAX00574237	5	13607917	1	C	A	C	C	A	C	C	C	C	C	C	C	C	A	C	C	C	C	C	C	C	C	C	C	C	A	C	C	C	C	C	C	A	C	C	C	H	C	C	C	C	C	C	C	C	A
JAX00574238	5	13623584	0	C	A	C	C	C	C	C	A	A	C	A	C	A	C	C	C	C	A	A	C	C	C	C	C	C	C	C	A	C	A	A	C	C	C	C	C	C	C	A	C	A	H	C	C	A	C
JAX00574239	5	13641825	1	C	T	C	C	T	C	C	T	T	T	T	C	T	T	T	C	H	T	T	C	T	T	C	T	T	T	C	T	T	T	T	C	T	C	T	C	H	H	T	C	T	H	C	C	T	T
JAX00574241	5	13642551	1	A	G	A	A	G	A	A	A	A	G	A	A	A	G	G	A	H	A	A	A	G	G	A	G	G	G	A	A	G	A	A	A	G	A	G	A	H	H	A	A	A	A	A	A	A	G
JAX00574242	5	13642757	1	C	T	C	C	T	C	C	T	C	T	T	C	C	T	T	C	H	T	C	C	T	T	C	T	T	T	C	T	T	T	T	C	T	C	T	C	H	H	C	C	C	H	C	C	T	T
JAX00574243	5	13643238	1	A	G	A	A	G	A	A	A	G	G	A	A	G	G	G	A	H	A	G	A	G	G	A	G	G	G	A	A	G	A	A	A	G	A	G	A	H	H	G	A	G	A	A	A	A	G
JAX00574244	5	13662434	1	C	A	C	C	C	C	C	C	C	A	C	C	C	C	A	C	H	C	C	C	A	A	C	A	A	C	C	C	A	C	C	C	C	C	A	C	C	H	C	C	C	C	C	C	C	C
JAX00574245	5	13669564	1	T	C	T	T	T	T	T	T	T	C	T	T	T	T	C	T	H	T	T	T	C	C	T	C	C	T	T	T	C	T	T	T	T	T	C	T	T	H	T	T	T	T	T	T	T	T
JAX00574246	5	13669581	1	A	G	A	A	A	A	A	A	G	A	A	A	G	A	A	A	A	A	G	A	A	A	A	A	A	A	A	A	A	A	A	A	A	A	A	A	A	A	G	A	G	A	A	A	A	A
JAX00574250	5	13674184	0	G	T	G	G	G	G	G	T	G	G	T	G	G	G	G	G	G	T	G	G	G	G	G	G	G	G	G	T	G	T	T	G	G	G	G	G	G	G	G	G	G	H	G	G	T	G
JAX00574251	5	13674432	0	G	T	G	G	T	G	G	T	T	G	T	G	T	T	G	G	G	T	T	G	G	G	G	G	G	T	G	T	G	T	T	G	T	G	G	G	H	G	T	G	T	H	G	G	T	T
JAX00574252	5	13674904	1	T	C	C	T	C	C	C	C	C	T	C	C	C	C	T	C	T	C	C	C	T	T	C	T	T	C	C	C	T	C	C	C	C	C	H	C	H	H	C	T	C	C	C	T	C	C
JAX00574253	5	13677561	1	A	T	T	A	T	T	T	A	A	A	A	T	A	T	A	T	A	A	A	T	A	A	T	A	A	T	T	A	A	A	A	T	T	T	H	T	H	H	A	A	A	H	T	A	A	T
JAX00574254	5	13691837	1	G	C	C	G	G	C	C	C	G	G	C	C	G	G	G	C	G	C	G	C	G	G	C	G	G	G	C	C	G	C	C	C	G	C	H	C	G	H	G	G	G	C	C	G	C	G
JAX00574255	5	13691888	0	C	T	C	C	C	C	C	T	C	C	T	C	C	C	C	C	C	T	C	C	C	C	C	C	C	C	C	T	C	T	T	C	C	C	C	C	C	C	C	C	C	H	C	C	T	C
JAX00574256	5	13692406	0	A	G	G	A	A	G	G	A	G	A	A	G	G	A	A	G	A	A	G	G	A	A	G	A	A	A	G	A	A	A	A	G	A	G	H	G	A	H	G	A	G	H	G	A	A	A
JAX00127197	5	13696146	0	A	C	C	A	A	C	C	A	A	A	A	C	A	A	A	C	A	A	A	C	A	A	C	A	A	A	C	A	A	A	A	C	A	C	H	C	A	H	A	A	A	C	C	A	A	A
JAX00574263	5	13715345	1	T	G	G	T	T	G	G	T	T	T	T	G	T	T	T	G	T	T	T	G	T	T	G	T	T	T	G	T	T	T	T	G	T	G	H	G	T	H	T	T	T	H	G	T	T	T
JAX00574264	5	13716204	0	T	A	T	T	A	T	T	T	T	T	T	T	T	A	T	T	T	T	T	T	T	T	T	T	T	A	T	T	T	T	T	T	A	T	T	T	H	T	T	T	T	T	T	T	T	A
JAX00574266	5	13717886	1	T	C	T	T	T	T	T	C	C	T	C	T	C	T	T	T	T	C	C	T	T	T	T	T	T	T	T	C	T	C	C	T	T	T	T	T	T	T	C	T	C	H	T	T	C	T
JAX00574268	5	13736977	1	A	T	A	A	A	A	A	T	A	A	T	A	A	A	A	A	A	T	A	A	A	A	A	A	A	A	A	T	A	T	T	A	A	A	A	A	A	A	A	A	A	H	A	A	T	A
JAX00127200	5	13736997	1	G	A	A	G	G	A	A	A	A	G	A	A	A	G	G	A	G	A	A	A	G	G	A	G	G	G	A	A	G	A	A	A	G	A	H	A	G	H	A	G	A	A	A	G	A	G
JAX00225460	5	13737372	0	C	G	C	C	C	C	C	G	G	C	C	C	G	C	C	C	C	G	G	C	C	C	C	C	C	C	C	G	C	G	G	C	C	C	C	C	C	C	G	C	G	H	C	C	G	C
JAX00574269	5	13737618	0	A	C	C	A	C	C	C	C	C	A	C	C	C	C	A	C	H	C	C	C	A	H	C	H	A	C	C	C	H	C	C	C	C	C	H	C	H	H	C	A	C	C	C	A	C	C
JAX00127202	5	13741879	1	A	G	G	A	A	G	G	G	G	A	G	G	G	A	A	G	A	G	G	G	A	A	G	A	A	A	G	G	A	G	G	G	A	G	H	G	A	H	G	A	G	G	G	A	G	A
JAX00574276	5	13815034	1	C	G	C	C	C	C	C	G	G	C	G	C	G	C	C	C	C	G	G	C	C	C	C	C	C	C	C	G	C	G	G	C	C	C	C	C	C	C	G	C	G	H	C	C	G	C
JAX00574278	5	13824488	1	G	A	G	G	G	G	G	A	A	G	A	G	A	G	G	G	G	A	A	G	G	G	G	G	G	G	G	A	G	A	A	G	G	G	G	G	G	G	A	G	A	H	G	G	A	G
JAX00574279	5	13824994	0	G	C	C	G	G	C	C	C	C	G	H	C	C	G	G	C	G	C	C	C	G	G	C	G	G	G	C	C	G	C	C	C	G	C	H	C	G	H	C	G	C	C	C	G	C	G
JAX00127206	5	13828891	0	C	T	T	C	C	T	T	C	C	C	C	T	C	C	C	T	C	C	C	T	C	C	T	C	C	C	T	C	C	C	C	T	C	T	H	T	C	H	C	C	C	H	T	C	C	C
JAX00574281	5	13829478	0	G	A	G	G	G	G	G	G	A	G	G	G	A	G	G	G	G	G	A	G	G	G	G	G	G	G	G	G	G	G	G	G	G	G	G	G	G	G	A	G	A	G	G	G	G	G
JAX00127208	5	13832085	1	G	A	A	G	A	A	A	G	G	G	G	A	G	A	G	A	G	G	G	A	G	G	A	G	G	A	A	G	G	G	G	A	A	A	H	A	H	H	G	G	G	H	A	G	G	A
JAX00574282	5	13835770	0	A	C	A	A	A	A	A	A	C	A	A	A	C	A	A	A	A	A	C	A	A	A	A	A	A	A	A	A	A	A	A	A	A	A	A	A	A	A	C	A	C	A	A	A	A	A
JAX00225462	5	13840653	0	G	A	G	G	G	G	G	A	A	G	H	G	A	G	G	G	G	H	A	G	G	G	G	G	G	G	G	H	G	A	H	G	G	G	G	G	G	G	A	G	A	G	G	G	H	G
JAX00574285	5	13844395	0	G	A	G	G	G	G	G	A	G	G	H	G	G	G	G	G	G	H	G	G	G	G	G	G	G	G	G	A	G	A	A	G	G	G	G	G	G	G	G	G	G	H	G	G	A	G
JAX00574286	5	13844551	0	G	T	G	T	G	G	G	G	G	T	H	G	G	G	T	G	T	G	G	G	T	T	G	T	T	G	G	G	T	G	G	G	G	G	H	G	H	H	G	T	G	G	G	T	G	G
JAX00127209	5	13851222	1	C	T	C	C	C	C	C	T	T	C	H	C	T	C	C	C	C	H	T	C	C	C	C	C	C	C	C	T	C	T	T	C	C	C	C	C	C	C	T	C	T	H	C	C	T	C
JAX00127212	5	13885435	1	A	G	G	A	G	G	G	G	G	A	H	G	G	G	A	G	A	G	G	G	A	A	G	A	A	G	G	G	A	G	G	G	G	G	H	G	H	H	G	A	G	G	G	A	G	G
JAX00574290	5	13885462	0	C	T	C	C	C	C	C	C	T	C	C	C	T	C	C	C	C	C	T	C	C	C	C	C	C	C	C	C	C	C	C	C	C	C	C	C	C	C	T	C	T	C	C	C	C	C
JAX00574291	5	13886017	1	A	G	G	A	G	G	G	G	G	A	H	G	G	G	A	G	A	G	G	G	A	A	G	A	A	G	G	G	A	G	G	G	G	G	H	G	H	H	G	A	G	G	G	A	G	G
JAX00574292	5	13886151	0	G	T	T	G	T	T	T	G	G	G	G	T	G	T	G	T	G	G	G	T	G	G	T	G	G	T	T	G	G	G	G	T	T	T	H	T	H	H	G	G	G	H	T	G	G	T
JAX00574293	5	13909623	0	T	G	T	T	T	T	T	G	T	T	H	T	T	T	T	T	T	G	T	T	T	T	T	T	T	T	T	G	T	G	G	T	T	T	T	T	T	T	T	T	T	H	T	T	G	G
JAX00127216	5	13936364	0	T	C	T	T	C	T	T	T	T	T	T	T	T	C	T	T	T	T	T	T	T	T	T	T	T	C	T	T	T	T	T	T	C	T	T	T	H	T	T	T	T	T	T	T	T	T
JAX00127217	5	13943326	1	G	A	G	G	G	G	G	G	A	G	G	G	A	G	G	G	G	G	A	G	G	G	G	G	G	G	G	G	G	G	G	G	G	G	G	G	G	G	A	G	A	G	G	G	G	G
JAX00574296	5	13976800	0	C	A	A	C	A	A	A	A	A	C	H	A	A	A	C	A	C	A	A	A	C	C	A	C	C	A	A	A	C	A	A	A	A	A	H	A	H	H	A	C	A	A	A	C	A	A
JAX00127219	5	13983439	1	A	C	C	A	A	C	C	C	A	A	H	C	A	A	A	C	A	C	A	C	A	A	C	A	A	A	C	C	A	C	C	C	A	C	H	C	A	H	A	A	A	C	C	A	C	C
JAX00574300	5	13983463	1	A	G	G	A	A	G	G	G	A	A	H	G	A	A	A	G	A	G	A	G	A	A	G	A	A	A	G	G	A	G	G	G	A	G	H	G	A	H	A	A	A	G	G	A	G	G
JAX00574302	5	13988122	0	G	A	G	G	G	G	G	G	A	G	G	G	A	G	G	G	G	G	A	G	G	G	G	G	G	G	G	G	G	G	G	G	G	G	G	G	G	G	H	G	A	G	G	G	G	G
JAX00127220	5	13988400	1	T	G	G	T	G	G	G	G	G	T	H	G	G	G	T	G	T	G	G	G	T	T	G	T	T	G	G	G	T	G	G	G	G	G	H	G	H	H	G	T	G	G	G	T	G	G
JAX00574304	5	13990739	1	A	G	G	A	A	G	G	A	G	A	A	G	G	A	A	G	A	A	G	G	A	A	G	A	A	A	G	A	A	A	A	G	A	G	H	G	A	H	G	A	G	H	G	A	A	A
JAX00574305	5	13991459	1	T	C	C	T	C	C	C	C	T	T	H	C	T	C	T	C	T	C	T	C	T	T	C	T	T	C	C	C	T	C	C	C	C	C	H	C	H	H	T	T	T	C	C	T	C	C
JAX00574307	5	13991937	0	C	G	C	C	G	C	C	C	C	C	C	C	C	G	C	C	C	C	C	C	C	C	C	C	C	G	C	C	C	C	C	C	G	C	C	C	H	C	C	C	C	C	C	C	C	C
JAX00574308	5	13995777	1	C	T	C	C	C	C	C	C	T	C	C	C	T	C	C	C	C	C	T	C	C	C	C	C	C	C	C	C	C	C	C	C	C	C	C	C	C	C	T	C	T	C	C	C	C	C
JAX00574310	5	14014932	0	A	G	A	A	A	A	A	G	G	A	H	A	G	A	A	A	A	G	G	A	A	A	A	A	A	A	A	G	A	G	G	A	A	A	A	A	A	A	G	A	G	H	A	A	G	G
JAX00574311	5	14015051	1	G	C	G	G	G	G	G	G	C	G	G	G	C	G	G	G	G	G	C	G	G	G	G	G	G	G	G	G	G	G	G	G	G	G	G	G	G	G	C	G	C	G	G	G	G	G
JAX00127221	5	14015307	1	C	T	T	C	C	T	T	C	C	C	C	T	C	C	C	T	C	C	C	T	C	C	T	C	C	C	T	C	C	C	C	T	C	T	H	T	C	H	C	C	C	H	T	C	C	C
JAX00127222	5	14021088	0	G	A	A	G	A	A	A	A	A	G	H	A	A	A	G	A	G	A	A	A	G	G	A	G	G	A	A	A	G	A	A	A	A	A	H	A	H	H	A	G	A	A	A	G	A	A
JAX00574312	5	14021321	0	C	T	T	C	T	T	T	C	T	C	C	T	T	T	C	T	C	C	T	T	C	C	T	C	C	T	T	C	C	C	C	T	T	T	H	T	H	H	T	C	T	H	T	C	C	C
JAX00574314	5	14026339	0	C	T	C	C	C	C	C	C	T	C	C	C	T	C	C	C	C	C	T	C	C	C	C	C	C	C	C	C	C	C	C	C	C	C	C	C	C	C	T	C	T	C	C	C	C	C
JAX00574315	5	14026359	0	G	A	A	G	A	A	A	G	G	G	G	A	G	A	G	A	G	G	G	A	G	G	A	G	G	A	A	G	G	G	G	A	A	A	H	A	H	H	G	G	G	H	A	G	G	G
JAX00574316	5	14026575	1	A	G	G	A	G	G	G	G	G	A	H	G	G	G	A	G	A	G	G	G	A	A	G	A	A	G	G	G	A	G	G	G	G	G	H	G	H	H	G	A	G	G	G	A	G	G
JAX00574317	5	14027393	0	C	T	T	C	T	T	T	C	T	C	C	T	T	T	C	T	C	C	T	T	C	C	T	C	C	T	T	C	C	C	C	T	T	T	H	T	H	H	T	C	T	H	T	C	C	C
JAX00574318	5	14027509	0	T	C	C	T	C	C	C	T	C	T	T	C	C	C	T	C	T	T	C	C	T	T	C	T	T	C	C	T	T	T	T	C	C	C	H	C	H	H	C	T	C	H	C	T	T	T
JAX00574319	5	14028069	1	G	A	A	G	A	A	A	G	G	G	G	A	G	A	G	A	G	G	G	A	G	G	A	G	G	A	A	G	G	G	G	A	A	A	H	A	H	H	G	G	G	H	A	G	G	G
JAX00574321	5	14034388	1	A	G	G	A	A	G	G	A	A	G	A	G	A	A	G	G	H	A	A	G	G	G	G	G	G	A	G	A	G	A	A	G	A	G	G	G	A	G	A	A	A	H	G	A	A	A
JAX00574322	5	14038416	1	A	G	A	A	A	A	A	G	A	A	H	A	A	A	A	A	A	G	A	A	A	A	A	A	A	A	A	G	A	G	G	A	A	A	A	A	A	A	A	A	A	H	A	A	G	G
JAX00574323	5	14038488	1	G	A	G	G	G	G	G	A	A	G	H	G	A	G	G	G	G	A	A	G	G	G	G	G	G	G	G	A	G	A	A	G	G	G	G	G	G	G	A	G	A	H	G	G	A	A
JAX00574324	5	14040457	0	G	C	G	G	C	G	G	G	G	G	G	G	G	C	G	G	G	G	G	G	G	G	G	G	G	C	G	G	G	G	G	G	C	G	G	G	H	G	G	G	G	G	G	G	G	G
JAX00574325	5	14040499	0	A	G	A	A	A	A	A	G	A	A	H	A	A	A	A	A	A	G	A	A	A	A	A	A	A	A	A	G	A	G	G	A	A	A	A	A	A	A	A	A	A	H	A	A	G	G
JAX00574326	5	14040590	0	C	G	C	C	G	C	C	C	C	C	H	C	C	G	H	C	C	C	H	C	C	C	C	C	C	G	C	C	C	C	C	C	G	C	C	C	H	C	C	C	C	C	C	C	C	C
JAX00127224	5	14058615	1	T	A	T	T	A	T	T	T	T	T	T	T	T	A	T	T	T	T	T	T	T	T	T	T	T	A	T	T	T	T	T	T	A	T	T	T	H	T	T	T	T	T	T	T	T	T
JAX00127225	5	14058741	0	T	G	T	T	G	T	T	T	T	T	T	T	T	H	T	T	T	T	T	T	T	T	T	T	T	G	T	T	T	T	T	T	G	T	T	T	H	T	T	T	T	T	T	T	T	T
JAX00574328	5	14066024	1	A	G	A	A	A	A	A	A	G	A	A	A	G	A	A	A	A	A	G	A	A	A	A	A	A	A	A	A	A	A	A	A	A	A	A	A	A	A	G	A	G	A	A	A	A	A
JAX00127226	5	14066226	0	C	T	T	C	C	T	T	C	C	C	C	T	C	C	C	T	C	C	C	T	C	C	T	C	C	C	T	C	C	C	C	T	C	T	H	T	C	H	C	C	C	H	T	C	C	C
JAX00574329	5	14068959	0	C	T	C	C	C	C	C	C	T	C	C	C	T	C	C	C	C	C	T	C	C	C	C	C	C	C	C	C	C	C	C	C	C	C	C	C	C	C	T	C	T	C	C	C	C	C
JAX00574330	5	14074457	1	C	T	C	C	C	C	C	T	T	C	H	C	T	C	C	C	C	T	T	C	C	C	C	C	C	C	C	T	C	T	T	C	C	C	C	C	C	C	T	C	T	H	C	C	T	T
JAX00574331	5	14081837	1	C	G	C	C	G	C	C	C	G	C	C	C	G	G	C	C	C	C	G	C	C	C	C	C	C	G	C	C	C	C	C	C	G	C	C	C	H	C	G	C	G	C	C	C	C	C
JAX00574333	5	14084472	0	C	T	C	C	T	C	C	T	T	C	H	C	T	T	C	C	C	T	T	C	C	C	C	C	C	T	C	T	C	T	T	C	T	C	C	C	H	C	T	C	T	H	C	C	T	T
JAX00574334	5	14085455	0	T	C	T	T	C	T	T	C	T	T	H	T	T	C	T	T	T	C	T	T	T	T	T	T	T	C	T	C	T	C	C	T	C	T	T	T	H	T	T	T	T	H	T	T	C	C
JAX00574336	5	14088541	0	A	T	A	A	T	A	A	A	A	A	A	A	A	T	A	A	A	A	H	A	A	A	A	A	A	T	A	A	A	A	A	A	T	A	A	A	H	A	A	A	A	A	A	A	A	A
JAX00574337	5	14097509	0	G	A	G	G	G	G	G	A	G	G	H	G	G	G	G	G	G	A	G	G	G	G	G	G	G	G	G	A	G	A	A	G	G	G	G	G	G	G	G	G	G	H	G	G	A	A
JAX00127229	5	14112578	0	T	C	T	T	C	T	T	C	C	T	H	T	C	C	T	T	T	C	C	T	T	T	T	T	T	C	T	C	T	C	C	T	C	T	T	T	H	T	C	T	C	H	T	T	C	C
JAX00574339	5	14116380	1	A	G	A	A	G	A	A	G	G	A	H	A	G	G	A	A	A	G	G	A	A	A	A	A	A	G	A	G	A	G	G	A	G	A	A	A	H	A	G	A	G	H	A	A	G	G
JAX00574340	5	14116452	0	T	C	T	T	C	T	T	T	C	T	T	T	C	C	T	T	T	T	C	T	T	T	T	T	T	C	T	T	T	T	T	T	C	T	T	T	H	T	C	T	C	T	T	T	T	T
JAX00574342	5	14118918	0	T	C	T	T	T	T	T	C	C	T	C	T	C	T	T	T	T	C	C	T	T	T	T	T	T	T	T	C	T	C	C	T	T	T	T	T	T	T	C	T	C	C	T	T	C	C
JAX00574343	5	14119194	1	C	T	C	C	C	C	C	T	T	C	H	C	T	C	C	C	C	T	T	C	C	C	C	C	C	C	C	T	C	T	T	C	C	C	C	C	C	C	T	C	T	H	C	C	T	T
JAX00574344	5	14124492	1	C	T	C	C	C	C	C	T	C	C	H	C	C	C	C	C	C	T	C	C	C	C	C	C	C	C	C	T	C	T	T	C	C	C	C	C	C	C	C	C	C	H	C	C	T	T
JAX00574345	5	14124988	1	C	T	C	C	C	C	C	C	T	C	C	C	T	C	C	C	C	C	T	C	C	C	C	C	C	C	C	C	C	C	C	C	C	C	C	C	C	C	T	C	T	C	C	C	C	C
JAX00574346	5	14128312	1	A	G	A	A	G	A	A	G	G	A	H	A	G	G	A	A	A	G	G	A	A	A	A	A	A	G	A	G	A	G	G	A	G	A	A	A	H	A	G	A	G	H	A	A	G	G
JAX00574347	5	14131755	0	C	T	C	C	C	C	C	C	T	C	C	C	T	C	C	C	C	C	T	C	C	C	C	C	C	C	C	C	C	C	C	C	C	C	C	C	C	C	T	C	T	C	C	C	C	C
JAX00225469	5	14134106	0	A	T	A	A	A	A	A	T	T	A	A	A	T	A	A	A	A	T	T	A	A	A	A	A	A	A	A	H	A	H	H	A	A	A	A	A	A	A	T	A	T	H	A	A	T	T
JAX00127230	5	14140804	0	T	G	T	T	G	T	T	T	T	T	T	T	T	G	T	T	T	T	T	T	T	T	T	T	T	G	T	T	T	T	T	T	G	T	T	T	H	T	T	T	T	T	T	T	T	T
JAX00225470	5	14141799	1	G	A	G	G	A	G	G	A	A	G	H	G	A	A	G	G	G	A	A	G	G	G	G	G	G	A	G	A	G	A	A	G	A	G	G	G	H	G	A	G	A	H	G	G	A	A
JAX00127231	5	14141867	0	G	A	G	G	A	G	G	G	G	G	G	G	G	A	G	G	G	G	G	G	G	G	G	G	G	A	G	G	G	G	G	G	A	G	G	G	H	G	G	G	G	G	G	G	G	G
JAX00127232	5	14141891	0	T	C	T	T	C	T	T	T	T	T	T	T	T	C	T	T	T	T	T	T	T	T	T	T	T	C	T	T	T	T	T	T	C	T	T	T	H	T	T	T	T	T	T	T	T	T
JAX00574349	5	14156420	1	T	A	T	T	T	T	T	T	A	T	T	T	A	T	T	T	T	T	A	T	T	T	T	T	T	T	T	T	T	T	T	T	T	T	T	T	T	T	A	T	A	T	T	T	T	T
JAX00127234	5	14171150	0	T	A	T	T	A	T	T	T	T	T	T	T	T	A	T	T	T	T	T	T	T	T	T	T	T	A	T	T	T	T	T	T	A	T	T	T	H	T	T	T	T	T	T	T	T	T
JAX00127235	5	14171213	0	A	T	A	A	T	A	A	A	A	A	A	A	A	T	A	A	A	A	A	A	A	A	A	A	A	T	A	A	A	A	A	A	T	A	A	A	H	A	A	A	A	A	A	A	A	A
JAX00574354	5	14190162	0	T	C	T	T	T	T	T	C	C	T	H	T	C	T	T	T	T	C	C	T	T	T	T	T	T	T	T	C	T	C	C	T	T	T	T	T	T	T	C	T	C	H	T	T	C	C
JAX00574355	5	14194095	1	A	T	A	A	A	A	A	T	A	A	H	A	A	A	A	A	A	T	A	A	A	A	A	A	A	A	A	T	A	T	T	A	A	A	A	A	A	A	A	A	A	H	A	A	T	T
JAX00574360	5	14215188	1	G	C	G	G	G	G	G	G	C	G	G	G	C	G	G	G	G	G	C	G	G	G	G	G	G	G	G	G	G	G	G	G	G	G	G	G	G	G	C	G	C	G	G	G	G	G
JAX00574361	5	14220811	1	T	G	T	T	G	T	T	G	G	G	H	T	G	G	G	T	H	G	G	T	G	G	T	G	H	G	T	G	G	G	G	T	G	T	H	T	H	H	G	T	G	H	T	T	G	G
JAX00127236	5	14221562	0	G	A	G	G	A	G	G	A	A	G	H	G	A	A	G	G	G	A	A	G	G	G	G	G	G	A	G	A	G	A	A	G	A	G	G	G	H	G	A	G	A	H	G	G	A	A
JAX00574364	5	14221869	0	G	A	G	G	G	G	G	A	A	G	H	G	A	G	G	G	G	A	A	G	G	G	G	G	G	G	G	A	G	A	A	G	G	G	G	G	G	G	A	G	A	H	G	G	A	A
JAX00574366	5	14225118	0	G	A	G	G	A	G	G	G	G	A	G	G	G	A	A	G	H	G	G	G	A	A	G	A	H	A	G	G	A	G	G	G	A	G	H	G	H	H	G	G	G	G	G	G	G	G
JAX00574367	5	14225869	0	T	C	T	T	T	T	T	T	T	C	T	T	T	T	C	T	H	T	T	T	C	C	T	H	H	T	T	T	C	T	T	T	T	T	H	T	T	H	T	T	T	T	T	T	T	T
JAX00574368	5	14229173	1	C	G	C	C	G	C	C	C	C	C	C	C	C	G	C	C	C	C	C	C	C	C	C	C	C	G	C	C	C	C	C	C	G	C	C	C	H	C	C	C	C	C	C	C	C	C
JAX00574370	5	14229956	0	A	G	A	A	G	A	A	G	A	G	H	A	A	G	G	A	H	G	A	A	G	G	A	G	H	G	A	G	G	G	G	A	G	A	H	A	H	H	A	A	A	H	A	A	G	G
JAX00127238	5	14230475	0	A	C	A	A	C	A	A	A	C	C	A	A	C	C	C	A	H	H	C	A	C	C	A	C	H	C	A	A	C	A	A	A	C	A	H	A	H	H	C	A	C	A	A	A	A	A
JAX00574372	5	14236758	1	C	T	T	C	T	T	T	T	C	C	H	T	C	T	C	T	C	T	C	T	C	C	T	C	H	T	T	T	C	T	T	T	T	T	H	T	H	H	C	C	C	T	T	C	T	T
JAX00574376	5	14251213	0	A	G	A	A	A	A	A	A	G	A	A	A	G	A	A	A	A	A	G	A	A	A	A	A	A	A	A	A	A	A	A	A	A	A	A	A	A	A	G	A	G	A	A	A	A	A
JAX00574377	5	14254438	1	A	G	A	A	G	A	A	G	G	G	H	A	G	G	G	A	H	G	G	A	G	G	A	G	H	G	A	G	G	G	G	A	G	A	H	A	H	H	G	A	G	H	A	A	G	G
JAX00127239	5	14256157	0	C	G	C	C	G	C	C	C	C	G	C	C	C	G	G	C	G	C	C	C	G	G	C	G	H	G	C	C	G	C	C	C	G	C	H	C	H	H	C	C	C	C	C	C	C	C
JAX00574380	5	14256651	0	G	A	G	G	G	G	G	G	A	G	G	G	A	G	G	G	G	G	A	G	G	G	G	G	G	G	G	G	G	G	G	G	G	G	G	G	G	G	A	G	A	G	G	G	G	G
JAX00127240	5	14263076	1	T	G	T	T	G	T	T	G	G	G	H	T	G	G	G	T	H	G	G	T	G	G	T	G	H	G	T	G	G	G	G	T	G	T	H	T	H	H	G	T	G	H	T	T	G	G
JAX00127242	5	14282873	1	A	T	A	A	T	A	A	T	T	T	H	A	T	T	T	A	H	T	T	A	T	T	A	T	H	T	A	T	T	T	T	A	T	A	H	A	H	H	T	A	T	H	A	A	T	T
JAX00225471	5	14290244	1	C	A	C	C	A	C	C	A	A	A	H	C	A	A	A	C	H	A	A	C	A	A	C	A	H	A	C	A	A	A	A	C	A	C	H	C	H	H	A	C	A	H	C	C	A	A
JAX00574384	5	14329593	1	C	T	C	C	T	C	C	C	C	C	C	C	C	T	C	C	C	C	C	C	C	C	C	C	C	T	C	C	C	C	C	C	T	C	C	C	H	C	C	C	C	C	C	C	C	C
JAX00127245	5	14330120	1	G	A	A	G	A	A	A	A	A	A	H	A	A	A	A	A	H	A	A	A	A	A	A	A	A	A	A	A	A	A	A	A	A	A	A	A	H	A	A	G	A	A	A	G	A	A
JAX00127246	5	14330884	0	A	G	G	A	G	G	G	G	G	G	H	G	G	G	G	G	H	G	G	G	G	G	G	G	G	G	G	G	G	G	G	G	G	G	G	G	H	G	G	A	G	G	G	A	G	G
JAX00574386	5	14332034	1	T	C	T	T	T	T	T	C	C	C	H	T	C	T	C	T	H	C	C	T	C	C	T	C	H	T	T	C	C	C	C	T	T	T	H	T	T	H	C	T	C	H	T	T	C	C
JAX00225474	5	14344403	1	C	T	C	C	C	C	C	C	T	C	C	C	T	C	C	C	C	C	T	C	C	C	C	C	C	C	C	C	C	C	C	C	C	C	C	C	C	C	T	C	T	C	C	C	C	C
JAX00574387	5	14345081	0	T	A	T	T	T	T	T	T	A	T	T	T	A	T	T	T	T	T	A	T	T	T	T	T	T	T	T	T	T	T	T	T	T	T	T	T	T	T	A	T	A	T	T	T	T	T
JAX00574388	5	14365958	0	G	A	G	G	A	G	G	G	A	G	G	G	A	A	G	G	G	G	A	G	G	G	G	G	G	A	G	G	G	G	G	G	A	G	G	G	H	G	A	G	A	G	G	G	G	G
JAX00574391	5	14371513	1	G	A	G	G	A	G	G	G	A	G	G	G	A	A	G	G	G	G	A	G	G	G	G	G	G	A	G	G	G	G	G	G	A	G	G	G	H	G	A	G	A	G	G	G	G	G
JAX00574392	5	14371528	1	T	C	T	T	T	T	T	C	T	T	H	T	T	T	T	T	T	C	T	T	T	T	T	T	T	T	T	C	T	C	C	T	T	T	T	T	T	T	T	T	T	H	T	T	C	C
JAX00574393	5	14372095	0	A	G	A	A	A	A	A	G	G	A	A	A	G	A	A	A	A	G	G	A	A	A	A	A	A	A	A	G	A	G	G	A	A	A	A	A	A	A	G	A	G	A	A	A	G	G
JAX00574394	5	14372304	0	A	C	A	A	C	A	A	C	C	C	H	A	C	C	C	A	H	C	C	A	C	C	A	C	H	C	A	C	C	C	C	A	C	A	H	A	H	H	C	A	C	H	A	A	C	C
JAX00127248	5	14376012	1	A	G	A	A	G	A	A	A	A	G	A	A	A	G	G	A	H	A	A	A	G	G	A	G	H	G	A	A	G	A	A	A	G	A	H	A	H	H	A	A	A	A	A	A	A	A
JAX00127250	5	14376079	0	A	G	A	A	G	A	A	G	G	G	H	A	G	G	G	A	H	G	G	A	G	G	A	G	H	G	A	G	G	G	G	A	G	A	H	A	H	H	G	A	G	H	A	A	G	G
JAX00574396	5	14389710	0	G	A	G	G	G	G	G	A	G	G	H	G	G	G	G	G	G	A	G	G	G	G	G	G	G	G	G	A	G	A	A	G	G	G	G	G	G	G	G	G	G	G	G	G	A	A
JAX00574398	5	14392650	0	C	T	C	C	T	C	C	C	C	T	C	C	C	T	T	C	H	C	C	C	T	T	C	T	H	H	C	C	T	C	C	C	T	C	H	C	C	H	C	C	C	C	C	C	C	C
JAX00574400	5	14392884	1	G	A	G	G	A	G	G	G	G	A	G	G	G	A	A	G	H	G	G	G	A	A	G	A	H	A	G	G	A	G	G	G	A	G	H	G	H	H	G	G	G	G	G	G	G	G
JAX00574401	5	14396851	1	C	T	C	C	T	C	C	C	C	C	C	C	C	T	C	C	C	C	C	C	C	C	C	C	C	T	C	C	C	C	C	C	T	C	C	C	H	C	C	C	C	C	C	C	C	C
JAX00574403	5	14400906	1	A	G	A	A	A	A	A	A	G	A	A	A	G	A	A	A	A	A	G	A	A	A	A	A	A	A	A	A	A	A	A	A	A	A	A	A	A	A	G	A	G	A	A	A	A	A
JAX00127251	5	14409209	1	A	G	A	A	G	A	A	G	G	G	H	A	G	G	G	A	H	G	G	A	G	G	A	G	H	G	A	G	G	G	G	A	G	A	H	A	H	H	G	A	G	H	A	A	G	G
JAX00127252	5	14420350	0	G	A	G	G	G	G	G	G	A	G	G	G	A	G	G	G	G	G	A	G	G	G	G	G	G	G	G	G	G	G	G	G	G	G	G	G	G	G	A	G	A	G	G	G	G	G
JAX00127253	5	14420692	1	T	C	T	T	T	T	T	T	C	T	T	T	C	T	T	T	T	T	C	T	T	T	T	T	T	T	T	T	T	T	T	T	T	T	T	T	T	T	C	T	C	T	T	T	T	T
JAX00574404	5	14421837	0	A	C	A	A	A	A	A	C	C	A	H	A	C	A	A	A	A	H	C	A	A	A	A	A	A	A	A	C	A	C	C	A	A	A	A	A	A	A	C	A	C	H	A	A	C	C
JAX00574406	5	14424356	0	T	G	T	T	T	T	T	G	T	G	H	T	T	T	G	T	H	G	T	T	G	G	T	G	H	T	T	G	G	G	G	T	T	T	H	T	T	H	T	T	T	H	T	T	G	G
JAX00574407	5	14428664	1	G	A	G	G	G	G	G	A	G	A	H	G	G	G	A	G	H	A	G	G	A	A	G	A	H	G	G	A	A	A	A	G	G	G	H	G	G	H	G	G	G	H	G	G	A	A
JAX00127255	5	14465333	1	T	C	T	T	C	T	T	C	C	C	H	T	C	C	C	T	H	C	C	T	C	C	T	C	H	C	T	C	C	C	C	T	C	T	H	T	H	H	C	T	C	H	T	T	C	C
JAX00574413	5	14468596	1	T	C	T	T	C	T	T	C	C	T	H	T	C	C	T	T	T	C	C	T	T	T	T	T	T	C	T	C	T	C	C	T	C	T	T	T	H	T	C	T	C	H	T	T	C	C
JAX00574414	5	14489851	1	G	A	G	G	A	G	G	A	A	A	H	G	A	A	A	G	H	A	A	G	A	A	G	A	H	A	G	A	A	A	A	G	A	G	H	G	H	H	A	G	A	H	G	G	A	A
JAX00574415	5	14489916	1	C	T	C	C	C	C	C	C	C	T	C	C	C	C	T	C	H	C	C	C	T	T	C	T	H	C	C	C	T	C	C	C	C	C	H	C	C	H	C	C	C	C	C	C	C	C
JAX00127257	5	14502323	0	C	T	C	C	T	C	C	C	C	T	C	C	C	T	T	C	H	C	C	C	T	T	C	T	H	T	C	C	T	C	C	C	T	C	H	C	H	H	C	C	C	C	C	C	C	C
JAX00574418	5	14516567	0	G	T	G	G	G	G	G	T	T	G	H	G	T	G	G	G	G	T	T	G	G	G	G	G	G	G	G	T	G	T	T	G	G	G	G	G	G	G	T	G	T	H	G	G	T	T
JAX00574419	5	14516778	1	G	T	G	G	G	G	G	G	T	G	G	G	T	G	G	G	G	G	T	G	G	G	G	G	G	G	G	G	G	G	G	G	G	G	G	G	G	G	T	G	T	G	G	G	G	G
JAX00574420	5	14538673	0	T	G	T	T	T	T	T	G	T	T	H	T	T	T	T	T	T	G	T	T	T	T	T	T	T	T	T	G	T	G	G	T	T	T	T	T	T	T	T	T	T	H	T	T	G	G
JAX00574423	5	14544297	1	C	A	C	C	A	C	C	C	C	C	C	C	C	A	C	C	C	C	C	C	C	C	C	C	C	A	C	C	C	C	C	C	A	C	C	C	H	C	C	C	C	C	C	C	C	C
JAX00574425	5	14547198	1	T	C	T	T	T	T	T	T	C	T	T	T	C	T	T	T	T	T	C	T	T	T	T	T	T	T	T	T	T	T	T	T	T	T	T	T	T	T	C	T	C	T	T	T	T	T
JAX00574427	5	14548158	1	A	T	A	A	A	A	A	T	A	A	H	A	A	A	A	A	A	T	A	A	A	A	A	A	A	A	A	T	A	T	T	A	A	A	A	A	A	A	A	A	A	H	A	A	T	T
JAX00574428	5	14548805	1	C	T	C	C	C	C	C	T	C	C	H	C	C	C	C	C	C	T	C	C	C	C	C	C	C	C	C	T	C	T	T	C	C	C	C	C	C	C	C	C	C	H	C	C	T	T
JAX00127264	5	14564493	1	G	T	G	G	T	G	G	T	T	T	H	G	T	T	T	G	H	T	T	G	T	T	G	T	H	T	G	T	T	T	T	G	T	G	H	G	H	H	T	G	T	H	G	G	T	T
JAX00574430	5	14564906	1	C	T	C	C	C	C	C	T	C	C	H	C	C	C	C	C	C	T	C	C	C	C	C	C	C	C	C	T	C	T	T	C	C	C	C	C	C	C	C	C	C	H	C	C	T	T
JAX00574431	5	14571911	0	A	G	A	A	A	A	A	A	G	A	A	A	G	A	A	A	A	A	G	A	A	A	A	A	A	A	A	A	A	A	A	A	A	A	A	A	A	A	G	A	G	A	A	A	A	A
JAX00574432	5	14577655	0	A	G	A	A	A	A	A	G	G	A	H	A	G	A	A	A	A	G	G	A	A	A	A	A	A	A	A	G	A	G	G	A	A	A	A	A	A	A	G	A	G	A	A	A	G	G
JAX00225482	5	14578412	0	T	G	T	T	T	T	T	T	G	T	T	T	G	T	T	T	T	T	G	T	T	T	T	T	T	T	T	T	T	T	T	T	T	T	T	T	T	T	G	T	G	T	T	T	T	T
JAX00574433	5	14586072	1	C	T	C	C	C	C	C	C	T	C	C	C	T	C	C	C	C	C	T	C	C	C	C	C	C	C	C	C	C	C	C	C	C	C	C	C	C	C	T	C	T	C	C	C	C	C
JAX00574435	5	14627982	0	T	A	T	T	T	T	T	A	T	T	H	T	T	T	T	T	T	A	T	T	T	T	T	T	T	T	T	A	T	A	A	T	T	T	T	T	T	T	T	T	T	H	T	T	A	A
JAX00127268	5	14635110	0	G	A	G	G	G	G	G	A	A	G	H	G	A	G	G	G	G	A	A	G	G	G	G	G	G	G	G	A	G	A	A	G	G	G	G	G	G	G	A	G	A	G	G	G	A	A
JAX00574437	5	14636740	1	G	A	G	G	G	G	G	G	A	G	G	G	A	G	G	G	G	G	A	G	G	G	G	G	G	G	G	G	G	G	G	G	G	G	G	G	G	G	A	G	A	G	G	G	G	G
JAX00574438	5	14648321	1	T	C	T	T	C	T	T	C	C	T	H	T	C	C	T	T	T	C	C	T	T	T	T	T	T	C	T	C	T	C	C	T	C	T	T	T	H	T	C	T	C	T	T	T	C	C
JAX00574439	5	14648473	0	C	T	C	C	C	C	C	T	T	C	H	C	T	C	C	C	C	T	T	C	C	C	C	C	C	C	C	T	C	T	T	C	C	C	C	C	C	C	T	C	T	C	C	C	T	T
JAX00574440	5	14650579	1	G	A	G	G	A	G	G	G	G	G	G	G	G	A	G	G	G	G	G	G	G	G	G	G	G	A	G	G	G	G	G	G	A	G	G	G	H	G	G	G	G	G	G	G	G	G
JAX00127270	5	14665628	0	T	C	T	T	C	T	T	T	T	T	T	T	T	C	T	T	T	T	T	T	T	T	T	T	T	C	T	T	T	T	T	T	C	T	T	T	H	T	T	T	T	T	T	T	T	T
JAX00574441	5	14677351	0	C	T	C	C	C	C	C	T	T	T	C	C	T	C	T	C	C	T	T	C	T	T	C	T	C	C	C	T	T	T	T	C	C	C	C	C	C	C	T	C	T	C	C	C	T	T
JAX00574443	5	14685205	0	G	A	G	G	G	G	G	A	A	G	H	G	A	G	G	G	G	A	A	G	G	G	G	G	G	G	G	A	G	A	A	G	G	G	G	G	G	G	A	G	A	H	G	G	A	A
JAX00574444	5	14685700	0	A	T	A	A	A	A	A	T	T	T	H	A	T	A	T	A	H	T	T	A	T	T	A	T	H	A	A	T	T	T	T	A	A	A	H	A	A	H	T	A	T	H	A	A	T	T
JAX00127272	5	14704902	0	G	C	G	G	C	G	G	C	G	G	H	G	G	C	G	G	G	C	G	G	G	G	G	G	G	C	G	C	G	C	C	G	C	G	G	G	H	G	G	G	G	H	G	G	C	C
JAX00127273	5	14704952	1	T	G	T	T	G	T	T	T	T	T	T	T	T	G	T	T	T	T	T	T	T	T	T	T	T	G	T	T	T	T	T	T	G	T	T	T	H	T	T	T	T	T	T	T	T	T
JAX00127274	5	14712720	1	A	G	A	A	G	A	A	G	G	G	H	A	G	G	G	A	H	G	G	A	G	G	A	G	H	G	A	G	G	G	G	A	G	A	H	A	H	H	G	A	G	H	A	A	G	G
JAX00574448	5	14713389	0	G	A	G	G	G	G	G	G	G	A	G	G	G	G	A	G	H	G	H	G	A	A	G	A	H	G	G	G	A	G	G	G	G	G	H	G	G	H	G	G	G	G	G	G	G	G
JAX00574449	5	14715925	1	T	G	T	T	G	T	T	G	T	G	H	T	T	G	G	T	H	G	T	T	G	G	T	G	H	G	T	G	G	G	G	T	G	T	H	T	H	H	T	T	T	H	T	T	G	G
JAX00574450	5	14717529	0	C	A	C	C	C	C	C	A	A	C	H	C	A	C	C	C	C	A	A	C	C	C	C	C	C	C	C	A	C	A	A	C	C	C	C	C	C	C	A	C	A	H	C	C	A	A
JAX00574451	5	14717844	1	C	T	C	C	C	C	C	C	C	T	C	C	C	C	T	C	H	C	C	C	T	T	C	T	H	C	C	C	T	C	C	C	C	C	H	C	C	H	C	C	C	C	C	C	C	C
JAX00574452	5	14718419	0	A	G	A	A	G	A	A	G	G	G	H	A	G	G	G	A	H	G	G	A	G	G	A	G	H	G	A	G	G	G	G	A	G	A	H	A	H	H	G	A	G	H	A	A	G	G
JAX00127275	5	14724464	0	C	A	C	C	C	C	C	C	C	A	C	C	C	C	A	C	H	C	C	C	A	A	C	A	H	C	C	C	A	C	C	C	C	C	H	C	C	H	C	C	C	C	C	C	C	C
JAX00574455	5	14765577	1	C	G	C	C	C	C	C	G	C	C	H	C	C	C	C	C	C	G	C	C	C	C	C	C	C	C	C	G	C	G	G	C	C	C	C	C	C	C	C	C	C	H	C	C	G	G
JAX00574456	5	14765596	0	T	A	T	T	T	T	T	A	T	T	H	T	T	T	T	T	T	A	T	T	T	T	T	T	T	T	T	A	T	A	A	T	T	T	T	T	T	T	T	T	T	H	T	T	A	A
JAX00127281	5	14801458	0	C	T	C	C	T	C	C	C	C	C	C	C	C	T	C	C	C	C	C	C	C	C	C	C	C	T	C	C	C	C	C	C	T	C	C	C	H	C	C	C	C	C	C	C	C	C
JAX00127282	5	14824347	0	A	G	A	A	G	A	A	G	G	G	H	A	G	G	G	A	H	G	G	A	G	G	A	G	H	G	A	G	G	G	G	A	G	A	H	A	H	H	G	A	G	H	A	A	G	G
JAX00127283	5	14828408	1	C	A	C	C	A	C	C	C	C	C	C	C	C	A	C	C	C	C	C	C	C	C	C	C	C	A	C	C	C	C	C	C	A	C	C	C	H	C	C	C	C	C	C	C	C	C
JAX00574467	5	14850037	0	A	G	A	A	A	A	A	A	G	A	A	A	G	A	A	A	A	A	G	A	A	A	A	A	A	A	A	A	A	A	A	A	A	A	A	A	A	A	G	A	G	A	A	A	A	A
JAX00574468	5	14850712	0	C	T	C	C	C	C	C	T	C	C	H	C	C	C	C	C	C	T	C	C	C	C	C	C	C	C	C	T	C	T	T	C	C	C	C	C	C	C	C	C	C	H	C	C	T	T
JAX00574470	5	14858356	0	C	T	C	C	T	C	C	C	C	C	C	C	C	T	C	C	C	C	C	C	C	C	C	C	C	T	C	C	C	C	C	C	T	C	C	C	H	C	C	C	C	C	C	C	C	C
JAX00574471	5	14858390	0	C	T	C	C	C	C	C	T	T	C	H	C	T	C	C	C	C	T	H	C	C	C	C	C	C	C	C	T	C	T	T	C	C	C	C	C	C	C	H	C	T	H	C	C	T	T
JAX00574473	5	14860686	0	G	A	G	G	G	G	G	G	A	G	G	G	A	G	G	G	G	G	A	G	G	G	G	G	G	G	G	G	G	G	G	G	G	G	G	G	G	G	A	G	A	G	G	G	G	G
JAX00574474	5	14860811	1	T	G	T	T	T	T	T	T	T	G	T	T	T	T	G	T	H	T	T	T	G	G	T	G	H	T	T	T	G	T	T	T	T	T	H	T	T	H	T	T	T	T	T	T	T	T
JAX00574475	5	14862623	1	A	G	A	A	A	A	A	G	G	A	H	A	G	A	A	A	A	G	G	A	A	A	A	A	A	A	A	G	A	G	G	A	A	A	A	A	A	A	G	A	G	H	A	A	G	G
JAX00574476	5	14864268	1	C	T	C	C	C	C	C	C	T	C	C	C	T	C	C	C	C	C	T	C	C	C	C	C	C	C	C	C	C	C	C	C	C	C	C	C	C	C	T	C	T	C	C	C	C	C
JAX00127286	5	14864297	0	T	C	T	T	T	T	T	C	C	C	H	T	C	T	C	T	C	C	C	T	C	C	T	C	H	T	T	C	C	C	C	T	T	T	C	T	T	H	C	T	C	H	T	T	C	C
JAX00574477	5	14867375	0	T	G	T	T	T	T	T	T	G	T	T	T	G	T	T	T	T	T	G	T	T	T	T	T	T	T	T	T	T	T	T	T	T	T	T	T	T	T	G	H	G	T	T	T	T	T
JAX00574478	5	14870212	1	A	T	A	A	A	A	A	T	A	A	H	A	A	A	A	A	A	T	A	A	A	A	A	A	A	A	A	T	A	T	T	A	A	A	A	A	A	A	A	A	A	H	A	A	T	T
JAX00574479	5	14870431	0	A	G	A	A	A	A	A	A	G	G	A	A	G	A	G	A	H	A	G	A	G	G	A	G	H	A	A	A	G	A	A	A	A	A	H	A	A	H	G	A	G	A	A	A	A	A
JAX00574480	5	14879907	1	T	C	T	T	T	T	T	T	T	C	T	T	T	T	C	T	H	T	T	T	C	C	T	C	H	T	T	T	C	T	T	T	T	T	H	T	T	H	T	T	T	T	T	T	T	T
JAX00127287	5	14899703	0	C	A	C	C	A	C	C	A	A	A	H	C	A	A	A	C	H	A	A	C	A	A	C	A	H	A	C	A	A	A	A	C	A	C	H	C	H	H	A	C	A	H	C	C	A	A
JAX00127289	5	14901550	0	C	T	C	C	C	C	C	C	C	T	C	C	C	C	T	C	H	C	C	C	T	T	C	T	H	C	C	C	T	C	C	C	C	C	H	C	C	H	C	C	C	C	C	C	C	C
JAX00574482	5	14903188	1	G	C	G	G	G	G	G	G	C	G	G	G	C	G	G	G	G	G	C	G	G	G	G	G	G	G	G	G	G	G	G	G	G	G	G	G	G	G	C	G	C	G	G	G	G	G
JAX00574488	5	15234451	1	C	T	C	C	C	C	C	T	T	C	H	C	T	C	C	C	C	T	T	C	C	C	C	C	C	C	C	T	C	T	T	C	C	C	C	C	C	C	T	C	T	H	C	C	T	T
JAX00574489	5	15235640	1	T	C	T	T	T	T	T	T	C	T	T	T	C	T	T	T	T	T	C	T	T	T	T	T	T	T	T	T	T	T	T	T	T	T	T	T	T	T	C	T	C	T	T	T	T	T
JAX00574491	5	15240854	1	T	A	T	T	T	T	T	A	T	T	H	T	T	T	T	T	T	A	T	T	T	T	T	T	T	T	T	A	T	A	A	T	T	T	T	T	T	T	T	T	T	H	T	T	A	A
JAX00127305	5	15257049	1	G	C	G	G	G	G	G	C	C	C	H	G	C	G	C	G	H	C	C	G	C	C	G	C	H	G	G	C	C	C	C	G	G	G	H	G	G	H	C	G	C	H	G	G	C	C
JAX00574492	5	15263115	0	C	A	C	C	C	C	C	C	C	A	C	C	C	C	A	C	H	C	C	C	A	A	C	A	H	C	C	C	A	C	C	C	C	C	H	C	C	H	C	C	C	C	C	C	C	C
JAX00574495	5	15273364	0	C	T	C	C	C	C	C	C	C	T	H	C	C	C	T	C	H	C	C	C	T	T	C	T	H	H	C	C	T	C	C	C	C	C	H	C	C	H	C	C	C	C	C	C	C	C
JAX00574496	5	15273885	0	A	C	A	A	A	A	A	A	C	A	H	A	C	A	A	A	A	A	C	A	A	A	A	A	A	A	A	A	A	A	A	A	A	A	A	A	A	A	C	A	C	A	A	A	A	A
JAX00574497	5	15274080	0	C	A	C	C	C	C	C	C	A	C	C	C	A	C	C	C	C	C	A	C	C	C	C	C	C	C	C	C	C	C	C	C	C	C	C	C	C	C	A	C	A	C	C	C	C	C
JAX00574498	5	15274979	0	G	A	G	G	G	G	G	A	G	G	H	G	G	G	G	G	G	A	G	G	G	G	G	G	G	G	G	A	G	A	A	G	G	G	G	G	G	G	G	G	G	H	G	G	A	A
JAX00574499	5	15278732	1	C	T	C	C	C	C	C	T	T	T	H	C	T	C	T	C	H	T	T	C	T	T	C	T	H	C	C	T	T	T	T	C	C	C	H	C	C	H	T	C	T	H	C	C	T	T
JAX00574501	5	15285702	1	A	G	A	A	A	A	A	G	G	A	H	A	G	A	A	A	A	G	G	A	A	A	A	A	A	A	A	G	A	G	G	A	A	A	A	A	A	A	G	A	G	H	A	A	G	G
JAX00574504	5	15286705	1	T	C	T	T	T	T	T	T	C	T	T	T	C	T	T	T	T	T	C	T	T	T	T	T	T	T	T	T	T	T	T	T	T	T	T	T	T	T	C	T	C	T	T	T	T	T
JAX00574505	5	15287119	1	C	A	C	C	C	C	C	C	A	C	C	C	A	C	C	C	C	C	A	C	C	C	C	C	C	C	C	C	C	C	C	C	C	C	C	C	C	C	A	C	A	C	C	C	C	C
JAX00574510	5	15356787	1	G	T	G	G	G	G	G	T	T	G	H	G	T	G	G	G	G	T	T	G	G	G	G	G	G	G	G	T	G	T	T	G	G	G	G	G	G	G	T	G	T	H	G	G	T	T
JAX00574513	5	15363639	0	C	T	C	C	C	C	C	C	T	C	C	C	T	C	C	C	C	C	T	C	C	C	C	C	C	C	C	C	C	C	C	C	C	C	C	C	C	C	T	C	T	C	C	C	C	C
JAX00574514	5	15365967	1	T	C	T	T	T	T	T	T	C	T	T	T	C	T	T	T	T	T	C	T	T	T	T	T	T	T	T	T	T	T	T	T	T	T	T	T	T	T	C	T	C	T	T	T	T	T
JAX00127313	5	15380663	1	G	A	G	G	A	G	G	G	G	G	G	G	G	A	G	G	G	G	G	G	G	G	G	G	G	A	G	G	G	G	G	G	A	G	G	G	H	G	G	G	G	G	G	G	G	G
JAX00127315	5	15387079	1	C	T	C	C	T	C	C	T	C	T	H	C	C	T	T	C	H	T	C	C	T	T	C	T	H	T	C	T	T	T	T	C	T	C	H	C	H	H	C	C	C	H	C	C	T	T
JAX00127316	5	15400205	0	A	G	A	A	A	A	A	G	G	G	H	A	G	A	G	A	H	G	G	A	G	G	A	G	H	A	A	G	G	G	G	A	A	A	H	A	A	H	G	A	G	H	A	A	G	G
JAX00574518	5	15400383	1	T	C	T	T	T	T	T	C	C	C	H	T	C	T	C	T	H	C	C	T	C	C	T	C	H	T	T	C	C	C	C	T	T	T	H	T	T	H	C	T	C	H	T	T	C	C
JAX00574521	5	15401806	0	T	C	T	T	T	T	T	C	T	C	H	T	T	T	C	T	H	C	T	T	C	C	T	C	H	T	T	C	C	C	C	T	T	T	H	T	T	H	T	T	T	H	T	T	C	C
JAX00127317	5	15413075	1	G	A	G	G	G	G	G	G	A	A	G	G	A	G	A	G	H	G	A	G	A	A	G	A	H	G	G	G	A	G	G	G	G	G	H	G	G	H	A	G	A	G	G	G	G	G
JAX00574522	5	15417614	0	G	A	G	G	G	G	G	A	G	G	G	G	G	G	G	G	G	A	G	G	G	G	G	G	G	G	G	A	G	A	A	G	G	G	G	G	G	G	G	G	G	H	G	G	A	A
JAX00574523	5	15418242	1	A	C	A	A	A	A	A	C	C	A	H	A	C	A	A	A	A	C	C	A	A	A	A	A	A	A	A	C	A	C	C	A	A	A	A	A	A	A	C	A	C	H	A	A	C	C
JAX00574524	5	15418387	0	A	G	A	A	A	A	A	A	G	A	A	A	G	A	A	A	A	A	G	A	A	A	A	A	A	A	A	A	A	A	A	A	A	A	A	A	A	A	G	A	G	A	A	A	A	A
JAX00574525	5	15418579	0	T	A	T	T	A	T	T	T	A	A	T	T	A	A	A	T	H	T	A	T	A	A	T	A	H	A	T	T	A	T	T	T	A	T	H	T	H	H	A	T	A	T	T	T	T	T
JAX00574526	5	15419434	1	C	T	C	C	T	C	C	T	T	T	H	C	T	T	T	C	H	T	T	C	T	T	C	T	H	T	C	T	T	T	T	C	T	C	H	C	H	H	T	C	T	H	C	C	T	T
JAX00574527	5	15423798	0	C	A	C	C	C	C	C	C	C	A	C	C	C	C	A	C	H	C	C	C	A	A	C	A	H	C	C	C	A	C	C	C	C	C	H	C	C	H	C	C	C	C	C	C	C	C
JAX00127318	5	15433870	0	A	G	A	A	G	A	A	G	G	A	H	A	G	G	A	A	A	G	G	A	A	A	A	A	A	G	A	G	A	G	G	A	G	A	A	A	H	A	G	A	G	H	A	A	G	G
JAX00127319	5	15450476	1	A	C	A	A	C	A	A	C	C	A	H	A	C	C	A	A	A	C	C	A	A	A	A	A	A	C	A	C	A	C	C	A	C	A	A	A	H	A	C	A	C	H	A	A	C	C
JAX00574529	5	15450676	1	T	C	T	T	T	T	T	T	T	C	T	T	T	T	C	T	H	T	T	T	C	C	T	C	H	T	T	T	C	T	T	T	T	T	H	T	T	H	T	T	T	T	T	T	T	T
JAX00127320	5	15451196	1	A	G	A	A	G	A	A	G	G	A	H	A	G	G	A	A	A	G	G	A	A	A	A	A	A	G	A	G	A	G	G	A	G	A	A	A	H	A	G	A	G	H	A	A	G	G
JAX00574530	5	15451663	0	T	C	T	T	C	T	T	T	T	T	T	T	T	C	T	T	T	T	T	T	T	T	T	T	T	C	T	T	T	T	T	T	C	T	T	T	H	T	T	T	T	T	T	T	T	T
JAX00574534	5	15474837	1	A	T	A	A	T	A	A	T	T	A	H	A	T	T	A	A	A	T	T	A	A	A	A	A	A	T	A	T	A	T	T	A	T	A	A	A	H	A	T	A	T	H	A	A	T	T
JAX00574536	5	15481053	0	G	C	G	G	G	G	G	G	C	G	G	G	C	G	G	G	G	G	C	G	G	G	G	G	G	G	G	G	G	G	G	G	G	G	G	G	G	G	C	G	C	G	G	G	G	G
JAX00574538	5	15482381	0	T	C	T	T	T	T	T	C	C	T	T	T	C	T	T	T	T	C	C	T	T	T	T	T	T	T	T	H	T	H	H	T	T	T	T	T	T	T	C	T	C	T	T	T	H	H
JAX00127322	5	15494440	0	T	A	T	T	A	T	T	T	T	T	T	T	T	A	T	T	T	T	T	T	T	T	T	T	T	A	T	T	T	T	T	T	A	T	T	T	H	T	T	T	T	T	T	T	T	T
JAX00127323	5	15503015	0	A	G	A	A	G	A	A	G	G	A	A	A	G	G	A	A	A	G	H	A	A	A	A	A	A	G	A	G	A	G	G	A	G	A	A	A	H	A	G	A	H	H	A	A	G	G
JAX00127324	5	15504715	1	T	C	T	T	C	T	T	C	C	T	T	T	C	C	T	T	T	C	C	T	T	T	T	T	T	C	T	C	T	C	C	T	C	T	T	T	H	T	C	T	C	H	T	T	C	C
JAX00225501	5	15520566	0	C	T	C	C	C	C	C	T	T	C	H	C	T	C	C	C	C	T	T	C	C	C	C	C	C	C	C	T	C	T	T	C	C	C	C	C	C	C	T	C	T	H	C	C	T	T
JAX00574539	5	15524572	0	A	G	A	A	A	A	A	G	A	A	H	A	A	A	A	A	A	G	A	A	A	A	A	A	A	A	A	G	A	G	G	A	A	A	A	A	A	A	A	A	A	H	A	A	G	G
JAX00574540	5	15536217	0	G	A	G	G	G	G	G	G	A	G	G	G	A	G	G	G	G	G	A	G	G	G	G	G	G	G	G	G	G	G	H	G	G	G	G	G	G	G	A	G	A	G	G	G	G	G
JAX00574541	5	15537614	0	C	T	C	C	C	C	C	T	T	C	H	C	T	C	C	C	C	T	T	C	C	C	C	C	C	C	C	T	C	T	T	C	C	C	C	C	C	C	T	C	T	H	C	C	T	T
JAX00574542	5	15540908	0	C	T	C	C	C	C	C	C	T	C	C	C	T	C	C	C	C	C	T	C	C	C	C	C	C	C	C	C	C	C	C	C	C	C	C	C	C	C	T	C	T	C	C	C	C	C
JAX00127325	5	15549321	0	T	G	T	T	T	T	T	T	G	T	T	T	G	T	T	T	T	T	H	T	T	T	T	T	T	T	T	T	T	T	T	T	T	T	T	T	T	T	G	T	G	T	T	T	T	T
JAX00574546	5	15575817	1	C	A	C	C	C	C	C	C	A	C	C	C	A	C	C	C	C	C	A	C	C	C	C	C	C	C	C	C	C	C	C	C	C	C	C	C	C	C	A	C	A	C	C	C	C	C
JAX00127331	5	15611637	0	A	C	A	A	A	A	A	C	C	A	H	A	C	A	A	A	A	C	C	A	A	A	A	A	A	A	A	C	A	C	C	A	A	A	A	A	A	A	C	A	C	H	A	A	C	C
JAX00574549	5	15614189	0	T	C	T	T	T	T	T	C	C	T	H	T	C	T	T	T	T	C	C	T	T	T	T	T	T	T	T	C	T	C	C	T	T	T	T	T	T	T	C	T	C	H	T	T	C	C
JAX00574550	5	15614976	0	G	A	G	G	G	G	G	A	G	G	A	G	G	G	G	G	G	A	G	G	G	G	G	G	G	G	G	A	G	A	A	G	G	G	G	G	G	G	G	G	G	H	G	G	A	A
JAX00225503	5	15644155	1	G	A	G	G	G	G	G	A	A	G	H	G	A	G	G	G	G	A	A	G	G	G	G	G	G	G	G	A	G	A	A	G	G	G	G	G	G	G	A	G	A	H	G	G	A	A
JAX00225504	5	15644179	1	C	T	C	C	C	C	C	T	T	C	H	C	T	C	C	C	C	T	T	C	C	C	C	C	C	C	C	T	C	T	T	C	C	C	C	C	C	C	T	C	T	H	C	C	T	T
JAX00225505	5	15644239	1	C	T	C	C	C	C	C	C	T	C	C	C	T	C	C	C	C	C	T	C	C	C	C	C	C	C	C	C	C	C	C	C	C	C	C	C	C	C	T	C	T	C	C	C	C	C
JAX00127336	5	15658944	0	G	A	G	G	G	G	G	A	G	G	H	G	G	G	G	G	G	H	G	G	G	G	G	G	G	G	G	A	G	H	A	G	G	G	G	G	G	G	G	G	G	H	G	G	A	A
JAX00574554	5	15676648	1	T	C	T	T	T	T	T	C	T	T	H	T	T	T	T	T	T	H	T	T	T	T	T	T	T	T	T	C	T	C	C	T	T	T	T	T	T	T	T	T	T	H	T	T	C	C
JAX00127337	5	15696438	1	T	G	T	T	T	T	T	G	G	T	H	T	G	T	T	T	T	H	G	T	T	T	T	T	T	T	T	G	T	G	G	T	T	T	T	T	T	T	G	T	G	H	T	T	G	G
JAX00225507	5	15712812	0	A	G	A	A	A	A	A	A	G	A	A	A	G	A	A	A	A	A	G	A	A	A	A	A	A	A	A	A	A	A	A	A	A	A	A	A	A	A	G	A	G	A	A	A	A	A
JAX00225508	5	15712967	0	G	T	G	G	G	G	G	G	T	G	G	G	T	G	G	G	G	G	T	G	G	G	G	G	G	G	G	G	G	G	G	G	G	G	G	G	G	G	T	G	T	G	G	G	G	G
JAX00127339	5	15714826	1	A	G	A	A	A	A	A	A	G	A	A	A	G	A	A	A	A	A	G	A	A	A	A	A	A	A	A	A	A	A	A	A	A	A	A	A	A	A	G	A	G	A	A	A	A	A
JAX00127340	5	15725390	1	A	G	A	A	G	A	A	G	G	G	H	A	G	G	G	A	H	H	G	A	G	G	A	G	H	G	A	G	G	G	G	A	G	A	H	A	A	H	G	A	G	H	A	A	G	G
JAX00574558	5	15726478	0	T	C	T	T	T	T	T	T	C	T	T	T	C	T	T	T	T	T	C	T	T	T	T	T	T	T	T	T	T	T	T	T	T	T	T	T	T	T	C	T	C	T	T	T	T	T
JAX00574560	5	15730404	1	T	G	T	T	T	T	T	G	T	T	H	T	T	T	T	T	T	H	T	T	T	T	T	T	T	T	T	G	T	G	G	T	T	T	T	T	T	T	T	T	T	H	T	T	G	G
JAX00574562	5	15745331	1	G	C	G	G	G	G	G	G	C	G	G	G	C	G	G	G	G	G	C	G	G	G	G	G	G	G	G	G	G	G	G	G	G	G	G	G	G	G	C	G	C	G	G	G	G	G
JAX00574563	5	15750479	0	A	C	A	A	A	A	A	C	A	A	H	A	A	A	A	A	A	H	A	A	A	A	A	A	A	A	A	C	A	C	C	A	A	A	A	A	A	A	A	A	A	H	A	A	C	C
JAX00127342	5	15756497	0	G	C	G	G	C	G	G	C	C	G	H	G	C	C	G	G	G	H	C	G	G	G	G	G	G	C	G	C	G	C	C	G	C	G	G	G	G	G	C	G	C	H	G	G	C	C
JAX00127343	5	15765212	0	A	T	A	A	T	A	A	T	T	A	H	A	T	T	A	A	A	H	T	A	A	A	A	A	A	T	A	T	A	T	T	A	T	A	A	A	A	A	T	A	T	H	A	A	T	T
JAX00127344	5	15770231	1	A	C	A	A	C	A	A	C	C	A	H	A	C	C	A	A	A	H	C	A	A	A	A	A	A	C	A	C	A	C	C	A	C	A	A	A	A	A	C	A	C	H	A	A	C	C
JAX00574567	5	15775724	0	T	G	T	T	G	T	T	T	T	G	T	T	T	G	G	T	H	T	T	T	G	G	T	G	H	G	T	T	G	T	T	T	G	T	H	T	T	H	T	T	T	T	T	T	T	T
JAX00574571	5	15783322	1	G	A	G	G	A	G	G	G	A	G	G	G	A	A	G	G	G	G	A	G	G	G	G	G	G	A	G	G	G	G	G	G	A	G	G	G	G	G	A	G	A	G	G	G	G	G
JAX00574573	5	15784025	1	C	G	C	C	G	C	C	C	C	C	C	C	C	G	C	C	C	C	C	C	C	C	C	C	C	G	C	C	C	C	C	C	G	C	C	C	C	C	C	C	C	C	C	C	C	C
JAX00574576	5	15787001	0	C	T	C	C	C	C	C	T	T	T	H	C	T	C	T	C	C	H	T	C	T	T	C	T	C	C	C	T	T	T	T	C	C	C	C	C	C	C	T	C	T	H	C	C	T	T
JAX00574577	5	15787212	0	G	A	G	G	G	G	G	G	G	A	G	G	G	G	A	G	H	G	G	G	A	A	G	A	H	G	G	G	A	G	G	G	G	G	H	G	G	H	G	G	G	G	G	G	G	G
JAX00574579	5	15804746	1	G	A	G	G	A	G	G	A	A	A	H	G	A	A	A	G	H	H	A	G	A	A	G	A	H	A	G	A	A	A	A	G	A	G	H	G	G	H	A	G	A	H	G	G	A	A
JAX00574583	5	15806913	1	G	T	G	G	T	G	G	G	G	T	G	G	G	T	T	G	H	G	G	G	T	T	G	T	H	T	G	G	T	G	G	G	T	G	H	G	G	H	G	G	G	G	G	G	G	G
JAX00574584	5	15806947	0	T	C	T	T	C	T	T	T	C	C	T	T	C	C	C	T	H	T	C	T	C	C	T	C	H	C	T	T	C	T	T	T	C	T	H	T	T	H	C	T	C	T	T	T	T	T
JAX00574586	5	15809614	0	T	C	T	T	T	T	T	C	T	T	H	T	T	T	T	T	T	H	T	T	T	T	T	T	T	T	T	C	T	C	C	T	T	T	T	T	T	T	T	T	T	H	T	T	C	C
JAX00574587	5	15810824	1	A	G	A	A	G	A	A	A	G	G	A	A	G	G	G	A	H	A	G	A	G	G	A	G	H	G	A	A	G	A	A	A	G	A	H	A	A	H	G	A	G	A	A	A	A	A
JAX00574588	5	15811282	0	G	A	G	G	G	G	G	G	G	A	G	G	G	G	A	G	H	G	G	G	A	A	G	A	H	G	G	G	A	G	G	G	G	G	H	G	G	H	G	G	G	G	G	G	G	G
JAX00574590	5	15818601	1	A	T	A	A	A	A	A	T	A	A	H	A	A	A	A	A	A	H	A	A	A	A	A	A	A	A	A	T	A	T	T	A	A	A	A	A	A	A	A	A	A	H	A	A	T	T
JAX00574591	5	15821975	1	G	A	G	G	G	G	G	G	A	G	G	G	A	G	G	G	G	G	A	G	G	G	G	G	G	G	G	G	G	G	G	G	G	G	G	G	G	G	A	G	A	G	G	G	G	G
JAX00127347	5	15822809	1	C	G	C	C	G	C	C	C	C	C	C	C	C	G	C	C	C	C	C	C	C	C	C	C	C	G	C	C	C	C	C	C	G	C	C	C	C	C	C	C	C	C	C	C	C	C
JAX00574594	5	15825977	0	C	T	C	C	T	C	C	C	T	C	C	C	T	T	C	C	C	C	T	C	C	C	C	C	C	T	C	C	C	C	C	C	T	C	C	C	C	C	T	C	T	C	C	C	C	C
JAX00574596	5	15826920	0	G	A	G	G	A	G	G	G	G	G	G	G	G	A	G	G	G	G	G	G	G	G	G	G	G	A	G	G	G	G	G	G	A	G	G	G	G	G	G	G	G	G	G	G	G	G
JAX00574597	5	15828200	0	G	C	G	G	G	G	G	C	C	G	H	G	C	G	G	G	G	H	C	G	G	G	G	G	G	G	G	C	G	C	C	G	G	G	G	G	G	G	C	G	C	H	G	G	C	C
JAX00225510	5	15833942	0	C	A	C	C	C	C	C	C	A	C	H	C	A	C	C	C	C	H	A	C	C	C	C	C	C	C	C	C	C	C	C	C	C	C	C	C	C	C	H	C	A	C	C	C	C	C
JAX00574602	5	15850179	0	T	C	T	T	T	T	T	T	C	T	T	T	C	T	T	T	T	T	C	T	T	T	T	T	T	T	T	T	T	T	T	T	T	T	T	T	T	T	C	T	C	T	T	T	T	T
JAX00574603	5	15851332	0	G	A	G	G	G	G	G	G	A	G	G	G	A	G	G	G	G	G	A	G	G	G	G	G	G	G	G	H	G	G	G	G	G	G	G	G	G	G	A	G	A	G	G	G	G	G
JAX00127350	5	15859798	0	T	C	T	T	T	T	T	C	C	C	H	T	C	T	C	T	H	H	C	T	C	C	T	C	T	T	T	C	C	C	C	T	T	T	T	T	T	H	C	T	C	H	T	T	C	C
JAX00127351	5	15873425	1	T	C	T	T	T	T	T	C	C	C	H	T	C	T	C	T	H	H	C	T	C	C	T	C	H	T	T	C	C	C	C	T	T	T	H	T	T	H	C	T	C	H	T	T	C	C
JAX00574610	5	15883285	0	A	G	A	A	A	A	A	A	A	G	A	A	A	A	G	A	H	A	A	A	G	G	A	G	H	A	A	A	G	A	A	A	A	A	H	A	A	H	A	A	A	A	A	A	A	A
JAX00127352	5	15883714	1	G	C	G	G	C	G	G	G	G	G	G	G	G	C	G	G	G	G	G	G	G	G	G	G	G	C	G	G	G	G	G	G	C	G	G	G	G	G	G	G	G	G	G	G	G	G
JAX00127353	5	15884258	0	C	T	C	C	T	C	C	T	T	T	H	C	T	T	T	C	H	H	T	C	T	T	C	T	H	T	C	T	T	T	T	C	T	C	H	C	C	H	T	C	T	H	C	C	T	T
JAX00574613	5	15884357	0	C	T	C	C	C	C	C	C	T	C	C	C	T	C	C	C	C	C	T	C	C	C	C	C	C	C	C	C	C	C	C	C	C	C	C	C	C	C	T	C	T	C	C	C	C	C
JAX00574614	5	15885153	0	A	G	A	A	G	A	A	G	G	G	H	A	G	G	G	A	H	H	G	A	G	G	A	G	H	G	A	G	G	G	G	A	G	A	H	A	A	H	G	A	G	H	A	A	G	G
JAX00127354	5	15885251	0	A	G	A	A	G	A	A	G	G	G	H	A	G	G	G	A	H	H	G	A	G	G	A	G	H	G	A	G	G	G	G	A	G	A	H	A	A	H	G	A	G	H	A	A	G	G
JAX00574616	5	15892777	0	G	C	G	G	G	G	G	G	C	G	G	G	C	G	G	G	G	G	C	G	G	G	G	G	G	G	G	G	G	G	G	G	G	G	G	G	G	G	C	G	C	G	G	G	G	G
JAX00574618	5	15894064	1	C	T	C	C	C	C	C	T	C	C	H	C	C	C	C	C	C	H	C	C	C	C	C	C	C	C	C	T	C	T	T	C	C	C	C	C	C	C	C	C	C	H	C	C	T	T
JAX00574619	5	15894531	0	A	G	A	A	A	A	A	A	G	G	A	A	G	A	G	A	H	A	G	A	G	G	A	G	H	A	A	A	G	A	A	A	A	A	H	A	A	H	G	A	G	A	A	A	A	A
JAX00574620	5	15916790	0	C	A	C	C	C	C	C	A	C	A	H	C	C	C	A	C	H	H	C	C	A	A	C	A	H	C	C	A	A	A	A	C	C	C	H	C	C	H	C	C	C	H	C	C	A	A
JAX00574621	5	15918284	1	C	T	C	C	C	C	C	T	T	T	H	C	T	C	T	C	H	H	T	C	T	T	C	T	H	C	C	T	T	T	T	C	C	C	H	C	C	H	T	C	T	H	C	C	T	T
JAX00574622	5	15922034	1	G	A	G	G	G	G	G	G	G	A	G	G	G	G	A	G	H	G	G	G	A	A	G	A	H	G	G	G	A	G	G	G	G	G	H	G	G	H	G	G	G	G	G	G	G	G
JAX00574623	5	15922861	1	C	T	C	C	C	C	C	C	C	T	C	C	C	C	T	C	H	C	C	C	T	T	C	T	H	C	C	C	T	C	C	C	C	C	H	C	C	H	C	C	C	C	C	C	C	C
JAX00574624	5	15935918	0	A	G	A	A	A	A	A	A	G	A	H	A	G	A	A	A	A	A	G	A	A	A	A	A	A	A	A	A	A	A	A	A	A	A	A	A	A	A	G	A	G	A	A	A	A	A
JAX00127357	5	15938832	1	A	G	A	A	A	A	A	A	A	G	A	A	A	A	G	A	H	A	A	A	G	G	A	G	H	A	A	A	G	A	A	A	A	A	H	A	A	H	A	A	A	A	A	A	A	A
JAX00574626	5	15950301	0	C	T	C	C	C	C	C	T	C	C	H	C	C	C	C	C	C	H	C	C	C	C	C	C	C	C	C	T	C	T	T	C	C	C	C	C	C	C	C	C	C	C	C	C	H	H
JAX00574627	5	15954226	1	T	C	T	T	T	T	T	T	C	T	T	T	C	T	T	T	T	T	C	T	T	T	T	T	T	T	T	T	T	T	T	T	T	T	T	T	T	T	C	T	C	T	T	T	T	T
JAX00574630	5	15977670	0	C	A	C	C	C	C	C	A	A	C	C	C	A	C	C	C	C	C	A	C	C	C	C	C	C	C	C	H	C	A	H	C	C	C	C	C	C	C	A	C	A	C	C	C	H	H
JAX00574631	5	15977838	0	T	C	T	T	T	T	T	C	C	T	H	T	C	T	T	T	T	H	C	T	T	T	T	T	T	T	T	C	T	C	C	T	T	T	T	T	T	T	C	T	C	H	T	T	C	C
JAX00574632	5	15978345	0	G	A	G	G	G	G	G	A	G	G	G	G	G	G	H	G	G	G	G	G	G	G	G	G	G	G	G	G	G	G	G	G	H	G	G	G	G	G	G	G	H	G	G	G	A	G
JAX00127358	5	15987627	0	C	G	C	C	C	C	C	G	G	G	H	C	G	C	G	C	H	H	G	C	G	G	C	G	H	C	C	G	G	G	G	C	C	C	H	C	C	H	G	C	G	H	C	C	G	G
JAX00574634	5	15987731	0	C	T	C	C	C	C	C	T	C	C	H	C	C	C	C	C	C	H	C	C	C	C	C	C	C	C	C	T	C	T	T	C	C	C	C	C	C	C	C	C	C	H	C	C	T	T
JAX00127359	5	15987744	1	A	G	A	A	A	A	A	A	G	A	A	A	G	A	A	A	A	A	G	A	A	A	A	A	A	A	A	A	A	A	A	A	A	A	A	A	A	A	G	A	G	A	A	A	A	A
JAX00127360	5	15987825	0	G	C	G	G	G	G	G	G	C	G	H	G	C	G	G	H	G	G	C	G	G	G	G	G	G	G	G	G	G	G	G	G	G	G	G	G	G	G	C	G	C	G	G	G	G	G
JAX00574637	5	16018778	1	T	C	T	T	T	T	T	T	C	C	T	T	C	T	C	T	H	T	C	T	C	C	T	C	H	T	T	T	C	T	T	T	T	T	H	T	T	H	C	T	C	T	T	T	T	T
JAX00127361	5	16019636	0	A	G	A	A	G	A	A	G	G	G	G	A	G	G	G	A	H	H	G	A	G	G	A	G	H	G	A	G	G	G	G	A	G	A	H	A	A	H	G	A	G	H	A	A	G	G
JAX00127362	5	16019847	0	G	C	G	G	C	G	G	G	G	G	G	G	G	C	G	G	G	G	G	G	G	G	G	G	G	H	G	G	G	G	G	G	H	G	G	G	G	G	G	G	G	G	G	G	G	G
JAX00574638	5	16020031	1	A	G	A	A	A	A	A	A	A	G	A	A	A	A	G	A	H	A	A	A	G	G	A	G	H	A	A	A	G	A	A	A	A	A	H	A	A	H	A	A	A	A	A	A	A	A
JAX00574639	5	16020205	0	C	A	C	C	C	C	C	C	A	C	C	C	A	C	C	C	C	C	A	C	C	C	C	C	C	C	C	C	C	C	C	C	C	C	C	C	C	C	A	C	A	C	C	C	C	C
JAX00574643	5	16040309	1	A	G	A	A	G	A	A	G	G	A	H	A	G	G	A	A	A	H	G	A	A	A	A	A	A	G	A	G	A	G	G	A	G	A	A	A	A	A	G	A	G	H	A	A	G	G
JAX00574644	5	16040431	0	G	A	G	G	A	G	G	G	G	G	G	G	G	A	G	G	G	G	G	G	G	G	G	G	G	A	G	G	G	G	G	G	A	G	G	G	G	G	G	G	G	G	G	G	G	G
JAX00127365	5	16063978	1	T	G	T	T	G	T	T	G	G	G	H	T	G	G	G	T	H	H	G	T	G	G	T	G	H	G	T	G	G	G	G	T	G	T	H	T	T	H	G	T	G	H	T	T	G	G
JAX00127366	5	16079374	0	T	C	T	T	C	T	T	T	T	C	T	T	T	C	C	T	H	T	T	T	C	C	T	C	H	C	T	T	C	T	T	T	C	T	H	T	T	H	T	T	T	T	T	T	T	T
JAX00574653	5	16091108	1	T	G	T	T	G	T	T	G	G	T	H	T	G	G	T	T	T	H	G	T	T	T	T	T	T	G	T	G	T	G	G	T	G	T	T	T	T	T	G	T	G	H	T	T	G	G
JAX00574654	5	16091646	0	C	T	C	C	T	C	C	C	C	C	C	C	C	T	C	C	C	C	C	C	C	C	C	C	C	T	C	C	C	C	C	C	T	C	C	C	C	C	C	C	C	C	C	C	C	C
JAX00127367	5	16104883	1	T	C	T	T	C	T	T	T	T	T	T	T	T	C	T	T	T	T	T	T	T	T	T	T	T	C	T	T	T	T	T	T	C	T	T	T	T	T	T	T	T	T	T	T	T	T
JAX00574656	5	16106776	0	C	T	C	C	C	C	C	T	C	C	H	C	C	C	C	C	C	H	C	C	C	C	C	C	C	C	C	T	C	T	T	C	C	C	C	C	C	C	C	C	C	H	C	C	T	T
JAX00574657	5	16106935	0	G	A	G	G	G	G	G	G	G	A	G	G	G	G	A	G	H	G	G	G	A	A	G	A	H	G	G	G	A	G	G	G	G	G	H	G	G	H	G	G	G	G	G	G	G	G
JAX00574659	5	16114589	1	T	G	T	T	T	T	T	T	G	T	T	T	G	T	T	T	T	T	G	T	T	T	T	T	T	T	T	T	T	T	T	T	T	T	T	T	T	T	G	T	G	T	T	T	T	T
JAX00127368	5	16118593	0	C	G	C	C	G	C	C	C	C	C	C	C	C	G	C	C	C	C	C	C	C	C	C	C	C	G	C	C	C	C	C	C	G	C	C	C	C	C	C	C	C	C	C	C	C	C
JAX00574661	5	16119142	1	C	T	C	C	C	C	C	T	T	C	H	C	T	C	C	C	C	H	T	C	C	C	C	C	C	C	C	T	C	T	T	C	C	C	C	C	C	C	T	C	T	H	C	C	T	T
JAX00574662	5	16119631	0	T	C	T	T	T	T	T	C	C	T	H	T	C	T	T	T	T	H	C	T	T	T	T	T	T	T	T	C	T	C	C	T	T	T	T	T	T	T	C	T	C	H	T	T	C	C
JAX00574664	5	16126085	1	G	C	G	G	G	G	G	G	C	G	G	G	C	G	G	G	G	G	C	G	G	G	G	G	G	G	G	G	G	G	G	G	G	G	G	G	G	G	C	G	C	G	G	G	G	G
JAX00574665	5	16128895	0	C	T	C	C	C	C	C	T	T	C	H	C	T	C	C	C	C	H	T	C	C	C	C	C	C	C	C	T	C	T	T	C	C	C	C	C	C	C	T	C	T	H	C	C	T	T
JAX00574666	5	16135720	1	C	G	C	C	C	C	C	G	C	C	H	C	C	C	C	C	C	H	C	C	C	C	C	C	C	C	C	G	C	G	G	C	C	C	C	C	C	C	C	C	C	H	C	C	G	G
JAX00127370	5	16138033	0	G	A	G	G	A	G	G	G	G	G	G	G	G	A	G	G	G	G	H	G	G	G	G	G	G	A	G	G	G	G	G	G	A	G	G	G	G	G	G	G	G	G	G	G	G	G
JAX00127371	5	16144083	1	C	T	C	C	T	C	C	T	T	T	H	C	T	T	T	C	H	H	T	C	T	T	C	T	H	T	C	T	T	T	T	C	T	C	H	C	C	H	T	C	T	H	C	C	T	T
JAX00127372	5	16144148	0	G	A	G	G	A	G	G	G	G	G	G	G	G	A	G	G	G	G	G	G	G	G	G	G	G	A	G	G	G	G	G	G	A	G	G	G	G	G	G	G	G	G	G	G	G	G
JAX00574670	5	16167869	1	C	T	C	C	C	C	C	T	C	C	H	C	C	C	C	C	C	H	C	C	C	C	C	C	C	C	C	T	C	T	T	C	C	C	C	C	C	C	C	C	C	H	C	C	T	T
JAX00127373	5	16170970	0	T	C	T	T	T	T	T	C	C	T	H	T	C	T	T	T	T	H	C	T	T	T	T	T	T	T	T	C	T	C	C	T	T	T	T	T	T	T	C	T	C	H	T	T	C	C
JAX00574671	5	16171319	1	G	T	G	G	G	G	G	T	T	G	H	G	T	G	G	G	G	H	T	G	G	G	G	G	G	G	G	T	G	T	T	G	G	G	G	G	G	G	T	G	T	H	G	G	T	T
JAX00127374	5	16171352	1	C	G	C	C	C	C	C	G	G	C	H	C	G	C	C	C	C	H	G	C	C	C	C	C	C	C	C	G	C	G	G	C	C	C	C	C	C	C	G	C	G	H	C	C	G	G
JAX00574673	5	16192106	0	A	T	A	A	A	A	A	A	A	T	H	A	A	A	T	A	H	A	A	A	T	T	A	T	H	A	A	A	T	A	A	A	A	A	H	A	A	H	A	A	A	A	A	A	A	A
JAX00574674	5	16192156	1	G	A	G	G	G	G	G	A	G	A	H	G	G	G	A	G	H	H	G	G	A	A	G	A	H	G	G	A	A	A	A	G	G	G	H	G	G	H	G	G	G	H	G	G	A	A
JAX00574675	5	16192229	1	T	A	T	T	T	T	T	A	T	A	H	T	T	T	A	T	H	H	T	T	A	A	T	A	H	T	T	A	A	A	A	T	T	T	H	T	T	H	T	T	T	H	T	T	A	A
JAX00574677	5	16192483	1	C	T	C	C	C	C	C	T	C	T	H	C	C	C	T	C	H	H	C	C	T	T	C	T	H	C	C	T	T	T	T	C	C	C	H	C	C	H	C	C	C	H	C	C	T	T
JAX00574680	5	16192723	0	G	A	G	G	G	G	G	G	A	G	G	G	H	G	G	G	G	G	A	G	G	G	G	G	G	G	G	G	G	G	G	G	G	G	G	G	G	G	A	G	A	G	G	G	G	G
JAX00574683	5	16235812	0	T	C	T	T	T	T	T	T	T	C	T	T	T	T	C	T	H	T	T	T	C	C	T	C	H	T	T	T	C	T	T	T	T	T	H	T	T	H	T	T	T	T	T	T	T	T
JAX00127377	5	16238886	1	G	A	G	G	G	G	G	A	A	A	H	G	A	G	A	G	H	H	A	G	A	A	G	A	H	G	G	A	A	A	A	G	G	G	H	G	G	H	A	G	A	H	G	G	A	A
JAX00574688	5	16246445	1	T	C	T	T	T	T	T	T	C	T	T	T	C	T	T	T	T	T	C	T	T	T	T	T	T	T	T	T	T	T	T	T	T	T	T	T	T	T	C	T	C	T	T	T	T	T
JAX00574689	5	16246550	1	G	C	G	G	G	G	G	G	G	C	G	G	G	G	C	G	H	G	G	G	C	C	G	C	H	G	G	G	C	G	G	G	G	G	H	G	G	H	G	G	G	G	G	G	G	G
JAX00574691	5	16268298	1	T	G	T	T	T	T	T	G	G	T	H	T	G	T	T	T	T	H	G	T	T	T	T	T	T	T	T	G	T	G	G	T	T	T	T	T	T	T	G	T	G	H	T	T	G	G
JAX00574692	5	16276195	0	G	A	G	G	G	G	G	A	A	G	G	G	A	G	G	H	G	H	A	G	G	G	G	G	G	G	G	A	G	A	A	G	G	G	G	G	G	G	A	G	A	H	G	G	A	A
JAX00574693	5	16276220	1	T	C	T	T	T	T	T	C	T	T	H	T	T	T	T	T	T	H	T	T	T	T	T	T	T	T	T	C	T	C	C	T	T	T	T	T	T	T	T	T	T	H	T	T	C	C
JAX00127379	5	16276812	0	T	C	T	T	C	T	T	T	T	T	T	T	T	C	T	T	T	T	T	T	T	T	T	T	T	C	T	T	T	T	T	T	C	T	T	T	T	T	T	T	T	T	T	T	T	T
JAX00127380	5	16277493	1	C	T	C	C	T	C	C	T	T	T	H	C	T	T	T	C	H	H	T	C	T	T	C	T	H	T	C	T	T	T	T	C	T	C	H	C	C	H	T	C	T	H	C	C	T	T
JAX00574694	5	16277590	1	C	T	C	C	C	C	C	C	T	C	C	C	T	C	C	C	C	C	T	C	C	C	C	C	C	C	C	C	C	C	C	C	C	C	C	C	C	C	T	C	T	C	C	C	C	C
JAX00127381	5	16277651	0	A	T	A	A	T	A	A	T	T	A	H	A	T	T	A	A	A	H	T	A	A	A	A	A	A	T	A	T	A	T	T	A	T	A	A	A	A	A	T	A	T	H	A	A	T	T
JAX00574695	5	16287098	1	C	T	C	C	T	C	C	T	T	C	H	C	T	T	C	C	C	H	T	C	C	C	C	C	C	T	C	T	C	T	T	C	T	C	C	C	C	C	T	C	T	H	C	C	T	T
JAX00574696	5	16287302	1	T	C	T	T	C	T	T	T	C	T	T	T	C	C	T	T	T	T	C	T	T	T	T	T	T	C	T	T	T	T	T	T	C	T	T	T	T	T	C	T	C	T	T	T	T	T
JAX00127382	5	16291350	0	G	A	G	G	A	G	G	A	A	G	H	G	A	A	G	G	G	H	A	G	G	G	G	G	G	A	G	A	G	A	A	G	A	G	G	G	G	G	A	G	A	H	G	G	A	A
JAX00574698	5	16292734	0	C	T	C	C	T	C	C	C	T	C	C	C	T	T	C	C	C	C	T	C	C	C	C	C	C	T	C	C	C	C	C	C	T	C	C	C	C	C	T	C	T	C	C	C	C	C
JAX00574700	5	16296895	1	G	A	G	G	A	G	G	G	A	A	G	G	A	A	A	G	H	G	A	G	A	A	G	A	H	A	G	G	A	G	G	G	A	G	H	G	G	H	A	G	A	G	G	G	G	G
JAX00574701	5	16300672	0	C	T	C	C	C	C	C	T	C	C	H	C	C	C	C	C	C	H	C	C	C	C	C	C	C	C	C	T	C	T	T	C	C	C	C	C	C	C	C	C	C	H	C	C	T	T
JAX00574702	5	16307731	0	A	G	A	A	A	A	A	G	G	A	H	A	G	A	A	A	A	H	G	A	A	A	A	A	A	A	A	G	A	G	G	A	A	A	A	A	A	A	G	A	G	H	A	A	G	G
JAX00574703	5	16307798	1	A	G	A	A	A	A	A	G	G	A	H	A	G	A	A	A	A	H	G	A	A	A	A	A	A	A	A	G	A	G	G	A	A	A	A	A	A	A	G	A	G	H	A	A	G	G
JAX00574704	5	16313980	1	G	A	G	G	G	G	G	A	G	G	H	G	G	G	G	G	G	H	G	G	G	G	G	G	G	G	G	A	G	A	A	G	G	G	G	G	G	G	G	G	G	H	G	G	A	A
JAX00574706	5	16321636	1	A	T	A	A	A	A	A	A	T	A	A	A	T	A	A	A	A	A	T	A	A	A	A	A	A	A	A	A	A	A	A	A	A	A	A	A	A	A	T	A	T	A	A	A	A	A
JAX00574707	5	16325961	1	C	T	C	C	C	C	C	C	T	C	C	C	T	C	C	C	C	C	T	C	C	C	C	C	C	C	C	C	C	C	C	C	C	C	C	C	C	C	T	C	T	C	C	C	C	C
JAX00574711	5	16337047	1	A	G	A	A	A	A	A	G	G	G	H	A	G	A	G	A	H	H	G	A	G	G	A	G	H	A	A	G	G	G	G	A	A	A	H	A	A	H	G	A	G	H	A	A	G	G
JAX00574712	5	16337060	0	A	G	A	A	A	A	A	G	G	G	H	A	G	A	G	A	H	H	G	A	G	G	A	G	H	A	A	G	G	G	G	A	A	A	H	A	A	H	G	A	G	H	A	A	G	G
JAX00574714	5	16339825	0	T	C	T	T	C	T	T	T	T	T	H	T	T	C	T	T	T	T	T	T	T	T	T	T	T	C	T	T	T	T	T	T	C	T	T	T	T	T	T	T	T	T	T	T	T	T
JAX00225520	5	16342825	1	G	C	G	G	G	G	G	C	C	G	H	G	C	G	G	G	G	H	C	G	G	G	G	G	G	G	G	C	G	C	C	G	G	G	G	G	G	G	C	G	C	H	G	G	C	C
JAX00574715	5	16345808	1	T	C	T	T	T	T	T	C	C	T	H	T	C	T	T	T	T	H	C	T	T	T	T	T	T	T	T	C	T	C	C	T	T	T	T	T	T	T	C	T	C	H	T	T	C	C
JAX00574716	5	16349054	0	T	C	T	T	T	T	T	C	C	C	H	T	C	T	C	T	H	H	C	T	C	C	T	C	H	T	T	C	C	C	C	T	T	T	H	T	T	H	C	T	C	H	T	T	C	C
JAX00574717	5	16349819	0	G	T	G	G	G	G	G	T	G	T	H	G	G	G	T	G	H	H	G	G	T	T	G	T	H	G	G	T	T	T	T	G	G	G	H	G	G	H	G	G	G	H	G	G	T	T
JAX00127387	5	16349834	1	C	G	C	C	G	C	C	C	C	C	C	C	C	G	C	C	C	C	C	C	C	C	C	C	C	G	C	C	C	C	C	C	G	C	C	C	C	C	C	C	C	C	C	C	C	C
JAX00574718	5	16349893	0	G	C	G	G	G	G	G	C	G	C	H	G	G	G	C	G	H	H	G	G	C	C	G	C	C	G	G	C	C	C	C	G	G	G	H	G	G	H	G	G	G	H	G	G	C	C
JAX00574719	5	16349921	1	T	C	T	T	T	T	T	C	T	T	H	T	T	T	T	T	T	H	T	T	T	T	T	T	T	T	T	C	T	C	C	T	T	T	T	T	T	T	T	T	T	H	T	T	C	C
JAX00574720	5	16350096	1	C	T	C	C	C	C	C	C	C	T	C	C	C	C	T	C	H	C	C	C	T	T	C	T	H	C	C	C	T	C	C	C	C	C	H	C	C	H	C	C	C	C	C	C	C	C
JAX00574724	5	16350742	1	T	A	T	T	T	T	T	A	T	A	H	T	T	T	A	T	H	H	T	T	A	A	T	A	H	T	T	A	A	A	A	T	T	T	H	T	T	H	T	T	T	H	T	T	A	A
JAX00574726	5	16351026	1	G	C	G	G	G	G	G	G	G	C	G	G	G	G	C	G	H	G	G	G	C	C	G	C	H	G	G	G	C	G	G	G	G	G	H	G	G	H	G	G	G	G	G	G	G	G
JAX00127388	5	16375289	1	A	G	A	A	G	A	A	G	G	G	H	A	G	G	G	A	H	H	G	A	G	G	A	G	H	G	A	G	G	G	G	A	G	A	H	A	A	H	G	A	G	H	A	A	G	G
JAX00127389	5	16375327	0	A	G	A	A	G	A	A	G	G	G	H	A	G	G	G	A	H	H	G	A	G	G	A	G	H	H	A	G	G	G	G	A	G	A	H	A	A	H	G	A	G	H	A	A	G	G
JAX00574730	5	16383921	0	T	C	T	T	C	T	T	C	T	C	C	T	T	C	C	T	C	C	T	T	C	C	T	C	C	C	T	C	C	C	C	T	C	T	C	T	T	C	T	T	T	C	T	T	C	C
JAX00574731	5	16385071	1	C	A	C	C	A	C	C	C	C	C	C	C	C	A	C	C	C	C	C	C	C	C	C	C	C	A	C	C	C	C	C	C	A	C	C	C	C	C	C	C	C	C	C	C	C	C
JAX00127390	5	16387353	0	C	T	C	C	T	C	C	T	T	C	H	C	T	T	C	C	C	H	T	C	C	C	C	C	C	T	C	T	C	T	T	C	T	C	C	C	C	C	T	C	T	H	C	C	T	T
JAX00574734	5	16432967	0	T	A	T	T	A	T	T	T	T	T	T	T	T	A	T	T	T	T	T	T	T	T	T	H	T	A	T	T	T	T	T	T	A	T	T	T	T	T	T	T	T	T	T	T	T	T
JAX00574735	5	16432999	0	G	A	G	G	G	G	G	G	G	A	G	G	G	G	A	G	H	G	G	G	A	A	G	A	H	G	G	G	A	G	G	G	G	G	H	G	G	H	G	G	G	G	G	G	G	G
JAX00127393	5	16433679	1	C	G	C	C	G	C	C	C	C	C	C	C	C	G	C	C	C	C	C	C	C	C	C	C	C	G	C	C	C	C	C	C	G	C	C	C	C	C	C	C	C	C	C	C	C	C
JAX00574737	5	16442537	0	G	A	G	G	G	G	G	G	A	G	G	G	A	G	G	G	G	G	A	G	G	G	G	G	G	G	G	G	G	G	G	G	G	G	G	G	G	G	A	G	A	G	G	G	G	G
JAX00127396	5	16463923	0	C	T	C	C	T	C	C	T	T	T	H	C	T	T	T	C	H	H	T	C	T	T	C	T	H	T	C	T	T	T	T	C	T	C	H	C	C	H	T	C	T	H	C	C	T	T
JAX00574741	5	16473177	1	A	C	A	A	A	A	A	C	C	C	H	A	C	A	C	A	H	H	C	A	C	C	A	C	H	A	A	C	C	C	C	A	A	A	H	A	A	H	C	A	C	H	A	A	C	C
JAX00574742	5	16473245	0	G	A	G	G	G	G	G	A	G	A	H	G	G	G	A	G	H	H	G	G	A	A	G	A	H	G	G	A	A	A	A	G	G	G	H	G	G	H	G	G	G	H	G	G	A	A
JAX00574744	5	16479600	1	C	A	C	C	C	C	C	A	C	A	H	C	C	C	A	C	H	H	C	C	A	A	C	A	H	C	C	A	A	A	A	C	C	C	H	C	C	H	C	C	C	H	C	C	A	A
JAX00574745	5	16479726	0	A	G	A	A	A	A	A	G	G	G	H	A	G	A	G	A	H	H	G	A	G	G	A	G	H	A	A	G	G	G	G	A	A	A	H	A	A	H	G	A	G	H	A	A	G	G
JAX00574746	5	16479989	0	A	T	A	A	T	A	A	T	T	T	H	A	T	T	T	A	H	H	T	A	T	T	A	T	H	T	A	T	T	T	T	A	T	A	H	A	A	H	T	A	T	H	A	A	T	T
JAX00574747	5	16481868	0	A	C	A	A	A	A	A	A	A	C	A	A	A	A	C	A	H	A	A	A	C	C	A	C	H	A	A	A	C	A	A	A	A	A	H	A	A	H	A	A	A	A	A	A	A	A
JAX00574748	5	16487185	1	C	T	C	C	C	C	C	C	T	C	C	C	T	C	C	C	C	C	T	C	C	C	C	C	C	C	C	C	C	C	C	C	C	C	C	C	C	C	T	C	T	C	C	C	C	C
JAX00574749	5	16487624	0	A	C	A	A	C	A	A	A	A	A	A	A	A	C	A	H	A	A	A	A	A	A	A	A	A	C	A	A	A	A	A	A	C	A	A	A	A	A	A	A	A	A	A	A	A	A
JAX00574750	5	16500519	0	T	C	T	T	C	T	T	C	C	C	H	T	C	C	C	T	H	H	C	T	C	C	T	C	H	C	T	C	C	C	C	T	C	T	H	T	T	H	C	T	C	H	T	T	C	C
JAX00574751	5	16500849	1	T	A	T	T	T	T	T	T	A	T	T	T	A	T	T	T	T	T	A	T	T	T	T	T	T	T	T	T	T	T	T	T	T	T	T	T	T	T	A	T	A	T	T	T	T	T
JAX00574753	5	16504264	0	A	T	A	A	T	A	A	A	A	T	A	A	A	T	T	A	H	A	A	A	T	T	A	T	H	T	A	A	T	A	A	A	T	A	H	A	A	H	A	A	A	A	A	A	A	A
JAX00574754	5	16504334	1	A	G	A	A	A	A	A	G	G	A	H	A	G	A	A	A	A	H	G	A	A	A	A	A	A	A	A	G	A	G	G	A	A	A	A	A	A	A	G	A	G	H	A	A	G	G
JAX00574757	5	16508857	0	G	A	G	G	G	G	G	G	G	A	G	G	G	G	A	G	H	G	G	G	A	A	G	A	H	G	G	G	A	G	G	G	G	G	H	G	G	H	G	G	G	G	G	G	G	G
JAX00127398	5	16509874	0	T	C	T	T	C	T	T	C	C	C	H	T	C	C	C	T	H	H	C	T	C	C	T	C	H	C	T	C	C	C	C	T	C	T	H	T	T	H	C	T	C	H	T	T	C	C
JAX00574758	5	16510390	0	A	G	A	A	G	A	A	A	G	A	A	A	G	G	A	A	A	A	G	A	A	A	A	A	A	G	A	A	A	A	A	A	G	A	A	A	A	A	G	A	G	A	A	A	A	A
JAX00574760	5	16511203	1	C	A	C	C	C	C	C	C	A	C	C	C	A	C	C	C	C	C	A	C	C	C	C	C	C	C	C	C	C	C	C	C	C	C	C	C	C	C	A	C	A	C	C	C	C	C
JAX00574761	5	16511362	0	T	C	T	T	C	T	T	C	C	C	H	T	C	C	C	T	T	H	H	T	C	C	T	C	T	H	T	C	C	C	C	T	C	T	T	T	T	T	C	T	C	T	T	T	C	C
JAX00574764	5	16518774	1	G	A	G	G	G	A	G	G	G	G	G	G	G	G	G	G	G	G	G	G	G	G	A	G	G	G	G	G	G	G	G	G	G	A	G	A	G	H	G	G	G	G	G	G	G	G
JAX00574766	5	16519716	0	T	C	T	T	T	T	T	T	C	T	T	T	H	T	T	T	T	T	C	T	T	T	T	T	T	T	T	T	T	T	T	T	T	T	T	T	T	T	C	T	C	T	T	T	T	T
JAX00574767	5	16519751	1	G	A	G	G	G	G	G	G	A	G	G	G	A	G	G	G	G	G	A	G	G	G	G	G	G	G	G	G	G	G	G	G	G	G	G	G	G	G	A	G	A	G	G	G	G	G
JAX00127400	5	16528740	1	C	T	C	C	T	C	C	C	C	T	C	C	C	T	T	C	H	C	C	C	T	T	C	T	H	T	C	C	T	C	C	C	T	C	H	C	C	H	C	C	C	C	C	C	C	C
JAX00574769	5	16565165	1	A	G	A	A	G	A	A	G	G	A	H	A	G	G	A	A	A	H	G	A	A	A	A	A	A	G	A	G	A	G	G	A	G	A	A	A	A	A	G	A	G	H	A	A	G	G
JAX00127403	5	16565212	0	T	C	T	T	C	T	T	T	T	C	T	T	T	C	C	T	H	T	T	T	C	C	T	C	H	C	T	T	C	T	T	T	C	T	H	T	T	H	T	T	T	T	T	T	T	T
JAX00574771	5	16565613	1	T	C	T	T	T	T	T	C	C	T	H	T	C	T	T	T	T	H	C	T	T	T	T	T	T	T	T	C	T	C	C	T	T	T	T	T	T	T	C	T	C	H	T	T	C	C
JAX00574772	5	16566570	1	A	G	A	A	G	A	A	A	G	A	A	A	G	G	A	A	A	A	G	A	A	A	A	A	A	G	A	A	A	A	A	A	G	A	A	A	A	A	G	A	G	A	A	A	A	A
JAX00574774	5	16566931	1	A	C	A	A	A	A	A	A	A	C	A	A	A	A	C	A	H	A	A	A	C	C	A	C	H	A	A	A	C	A	A	A	A	A	H	A	A	H	A	A	A	A	A	A	A	A
JAX00127404	5	16570178	0	A	G	A	A	G	A	A	A	G	A	A	A	G	G	A	A	A	A	G	A	A	A	A	A	A	G	A	A	A	A	A	A	G	A	A	A	A	A	G	A	G	A	A	A	A	A
JAX00127405	5	16587613	1	A	G	A	A	G	A	A	A	A	G	A	A	A	G	G	A	H	A	A	A	G	G	A	G	H	G	A	A	G	A	A	A	G	A	H	A	A	H	A	A	A	A	A	A	A	A
JAX00225525	5	16597672	0	A	T	A	A	A	A	A	T	T	A	H	A	T	A	A	A	A	H	T	A	A	A	A	A	A	A	A	T	A	T	T	A	A	A	A	A	A	A	T	A	T	H	A	A	T	T
JAX00574777	5	16597702	0	G	T	G	G	G	G	G	T	T	T	H	G	T	G	T	G	H	H	T	G	T	T	G	T	H	G	G	T	T	T	T	G	G	G	H	G	G	H	T	G	T	H	G	G	T	T
JAX00574778	5	16603150	1	G	C	G	G	G	G	G	C	C	C	H	G	C	G	C	G	H	H	C	G	C	C	G	C	H	G	G	C	C	C	C	G	G	G	H	G	G	H	C	G	C	H	G	G	C	C
JAX00574779	5	16603989	1	C	T	C	C	C	C	C	T	T	C	H	C	T	C	C	C	C	H	T	C	C	C	C	C	C	C	C	T	C	T	T	C	C	C	C	C	C	C	T	C	T	H	C	C	T	T
JAX00574780	5	16616363	1	C	T	C	C	C	C	C	T	T	T	H	C	T	C	T	C	H	H	T	C	T	T	C	T	H	C	C	T	T	T	T	C	C	C	H	C	C	H	T	C	T	H	C	C	T	T
JAX00127408	5	16623938	1	T	A	T	T	T	T	T	A	T	T	H	T	T	T	T	T	T	H	T	T	T	T	T	T	T	T	T	A	T	A	A	T	T	T	T	T	T	T	T	T	T	H	T	T	A	A
JAX00574783	5	16650283	0	T	A	T	T	T	T	T	A	T	T	H	T	T	T	T	T	T	H	T	T	T	T	T	T	T	T	T	A	T	A	A	T	T	T	T	T	T	T	T	T	T	H	T	T	A	A
JAX00574784	5	16651622	0	A	T	A	A	A	A	A	T	T	A	T	A	T	A	A	A	A	H	T	A	A	A	A	A	A	A	A	T	A	T	T	A	A	A	A	A	A	A	T	A	T	H	A	A	T	T
JAX00127409	5	16668331	0	C	T	C	C	T	C	C	T	T	T	H	C	T	T	T	C	H	H	T	C	T	T	C	T	H	T	C	T	T	T	T	C	T	C	H	C	C	H	T	C	T	H	C	C	T	T
JAX00127410	5	16668955	1	G	C	G	G	C	G	G	C	C	C	H	G	C	C	C	G	H	H	C	G	C	C	G	C	H	C	G	C	C	C	C	G	C	G	H	G	G	H	C	G	C	H	G	G	C	C
JAX00574790	5	16683514	1	T	G	T	T	G	T	T	G	G	T	H	T	G	G	T	T	T	H	G	T	T	T	T	T	T	G	T	G	T	G	G	T	G	T	T	T	T	T	G	T	G	H	T	T	G	G
JAX00574791	5	16683861	1	A	C	A	A	C	A	A	C	C	A	H	A	C	C	A	A	A	H	C	A	A	A	A	A	A	C	A	C	A	C	C	A	C	A	A	A	A	A	C	A	C	H	A	A	C	C
JAX00127412	5	16686723	0	G	T	G	G	T	G	G	G	G	G	G	G	G	T	G	G	G	G	G	G	G	G	G	G	G	T	G	G	G	G	G	G	T	G	G	G	G	G	G	G	G	G	G	G	G	G
JAX00127413	5	16689046	1	C	T	C	C	T	C	C	C	C	C	C	C	C	T	C	C	C	C	C	C	C	C	C	C	C	T	C	C	C	C	C	C	T	C	C	C	C	C	C	C	C	C	C	C	C	C
JAX00574793	5	16692743	0	G	T	G	G	G	G	G	T	G	G	H	G	G	G	G	G	G	H	G	G	G	G	G	G	G	G	G	T	G	T	T	G	G	G	G	G	G	G	G	G	G	H	G	G	T	T
JAX00574794	5	16692773	1	G	A	G	G	A	G	G	A	G	G	H	G	G	A	G	G	G	H	G	G	G	G	G	G	G	A	G	A	G	A	A	G	A	G	G	G	G	G	G	G	G	H	G	G	A	A
JAX00574795	5	16693138	1	C	A	C	C	C	C	C	A	A	C	H	C	A	C	C	C	C	H	A	C	C	C	C	C	C	C	C	A	C	A	A	C	C	C	C	C	C	C	A	C	A	H	C	C	A	A
JAX00574796	5	16721003	0	T	C	T	T	T	T	T	T	C	T	T	T	C	T	T	T	T	T	C	T	T	T	T	T	T	T	T	T	T	T	T	T	T	T	T	T	T	T	C	T	C	T	T	T	T	T
JAX00574797	5	16723494	1	T	A	T	T	T	T	T	T	A	T	T	T	A	T	T	T	T	T	A	T	T	T	T	T	T	T	T	T	T	T	T	T	T	T	T	T	T	T	A	T	A	T	T	T	T	T
JAX00127415	5	16738405	1	A	G	A	A	A	A	A	G	G	A	H	A	G	A	A	A	A	H	G	A	A	A	A	A	A	A	A	G	A	G	G	A	A	A	A	A	A	A	G	A	G	H	A	A	G	G
JAX00574799	5	16739045	0	T	C	T	T	T	T	T	C	T	T	H	T	T	T	T	T	T	H	T	T	T	T	T	T	T	T	T	C	T	C	C	T	T	T	T	T	T	T	T	T	T	H	T	T	C	C
JAX00127418	5	16761694	0	G	A	G	G	A	G	G	G	G	G	G	G	G	A	H	G	G	G	G	G	G	G	G	G	G	A	G	G	G	G	G	G	A	G	G	G	G	G	G	G	G	G	G	G	G	G
JAX00127419	5	16773930	1	A	G	A	A	G	A	A	G	G	A	H	A	G	G	A	A	A	H	G	A	A	A	A	A	A	G	A	G	A	G	G	A	G	A	A	A	A	A	G	A	G	H	A	A	G	G
JAX00225528	5	16774042	0	T	C	T	T	T	T	T	T	C	T	T	T	C	T	T	T	T	T	C	T	T	T	T	T	T	T	T	T	T	T	T	T	T	T	T	T	T	T	C	T	C	T	T	T	T	T
JAX00574802	5	16783135	1	C	T	C	C	T	C	C	T	T	C	H	C	T	T	C	C	C	H	T	C	C	C	C	C	C	T	C	T	C	T	T	C	T	C	C	C	C	C	T	C	T	H	C	C	T	T
JAX00574804	5	16817794	1	G	A	G	G	A	G	G	G	G	G	G	G	G	A	G	G	G	G	G	G	G	G	G	G	G	A	G	G	G	G	G	G	A	G	G	G	G	G	G	G	G	G	G	G	G	G
JAX00127421	5	16818490	1	C	T	C	C	T	C	C	T	T	C	H	C	T	T	C	C	C	H	T	C	C	C	C	C	C	T	C	T	C	T	T	C	T	C	C	C	C	C	T	C	T	H	C	C	T	T
JAX00127423	5	16821885	0	T	C	T	T	C	T	T	C	C	T	T	T	C	C	T	T	T	H	C	T	T	T	T	T	T	C	T	C	T	C	C	T	C	T	T	T	T	T	C	T	C	H	T	T	C	C
JAX00127424	5	16840405	1	A	G	A	A	G	A	A	G	G	A	H	A	G	G	A	A	A	H	G	A	A	A	A	A	A	G	A	G	A	G	G	A	G	A	A	A	A	A	G	A	G	H	A	A	G	G
JAX00127427	5	16895059	1	A	G	A	A	G	A	A	A	A	A	A	A	A	G	A	A	A	A	A	A	A	A	A	A	A	G	A	A	A	A	A	A	G	A	A	A	A	A	A	A	A	A	A	A	A	A
JAX00574812	5	16900198	0	G	A	G	G	G	G	G	A	G	G	H	G	G	G	G	G	G	H	G	G	G	G	G	G	G	G	G	A	G	A	A	G	G	G	G	G	G	G	G	G	G	H	G	G	A	A
JAX00574813	5	16908625	0	G	C	G	G	C	G	G	C	G	G	H	G	G	C	G	G	G	H	G	G	G	G	G	G	G	C	G	C	G	C	C	G	C	G	G	G	G	G	G	G	G	H	G	G	C	C
JAX00127429	5	16912606	0	T	C	T	T	C	T	T	C	C	T	H	T	C	C	T	T	T	H	C	T	T	T	T	T	T	C	T	C	T	C	C	T	C	T	T	T	T	T	C	T	C	H	T	T	C	C
JAX00574815	5	16920442	1	A	G	A	A	A	A	A	A	G	A	A	A	G	A	A	A	A	A	G	A	A	A	A	A	A	A	A	A	A	A	A	A	A	A	A	A	A	A	G	A	G	A	A	A	A	A
JAX00574816	5	16928767	1	T	C	T	T	T	T	T	T	C	T	T	T	C	T	T	T	T	T	C	T	T	T	T	T	T	T	T	T	T	T	T	T	T	T	T	T	T	T	C	T	C	T	T	T	T	T
JAX00574823	5	16949059	0	C	G	C	C	C	C	C	G	C	C	H	C	C	C	C	C	C	H	C	C	C	C	C	C	C	C	C	G	C	G	G	C	C	C	C	C	C	C	C	C	C	H	C	C	G	G
JAX00127433	5	16968720	1	G	A	G	G	A	G	G	G	G	G	G	G	G	A	G	G	G	G	G	G	G	G	G	G	G	A	G	G	G	G	G	G	A	G	G	G	G	G	G	G	G	G	G	G	G	G
JAX00127434	5	16986571	1	T	C	T	T	C	T	T	C	C	T	H	T	C	C	T	T	T	H	C	T	T	T	T	T	T	C	T	C	T	C	C	T	C	T	T	T	T	T	C	T	C	H	T	T	C	C
JAX00127435	5	16998298	0	A	C	A	A	C	A	A	C	C	A	A	A	C	C	A	A	A	H	C	A	A	A	A	A	A	C	A	C	A	H	C	A	C	A	A	A	A	A	C	A	C	H	A	A	C	C
JAX00574827	5	17000225	0	C	T	C	C	C	C	C	T	C	C	H	C	C	C	C	C	C	H	C	C	C	C	C	C	C	C	C	T	C	T	T	C	C	C	C	C	C	C	C	C	C	H	C	C	T	T
JAX00574831	5	17012633	1	G	A	G	G	G	G	G	G	A	G	G	G	A	G	G	G	G	G	A	G	G	G	G	G	G	G	G	G	G	G	G	G	G	G	G	G	G	G	A	G	A	G	G	G	G	G
JAX00574832	5	17012982	1	G	A	G	G	G	G	G	A	A	G	H	G	A	G	G	G	G	H	A	G	G	G	G	G	G	G	G	A	G	A	A	G	G	G	G	G	G	G	A	G	A	H	G	G	A	A
JAX00574836	5	17017085	1	G	A	G	G	A	G	G	G	A	G	G	G	A	A	G	G	G	G	A	G	G	G	G	G	G	A	G	G	G	G	G	G	A	G	G	G	G	G	A	G	A	G	G	G	G	G
JAX00225534	5	17018947	0	C	G	C	C	C	C	C	C	G	C	C	C	G	C	C	C	C	C	G	C	C	C	C	C	C	C	C	H	C	C	C	C	C	C	C	C	C	C	G	C	G	C	C	C	C	C
JAX00574837	5	17041085	0	G	A	G	G	A	G	G	G	G	G	G	G	G	A	G	G	G	G	G	G	G	G	G	G	G	A	G	G	G	G	G	G	A	G	G	G	G	G	G	G	G	G	G	G	G	G
JAX00574838	5	17047783	1	C	A	C	C	A	C	C	A	A	A	H	C	A	A	A	C	H	H	A	C	A	A	C	A	H	A	C	A	A	A	A	C	A	C	H	C	C	H	A	C	A	H	C	C	A	A
JAX00127439	5	17047817	1	C	T	C	C	T	C	C	C	C	C	C	C	C	T	C	C	C	C	C	C	C	C	C	C	C	T	C	C	C	C	C	C	T	C	C	C	C	C	C	C	C	C	C	C	C	C
JAX00574839	5	17047987	1	T	C	T	T	C	T	T	C	C	T	H	T	C	C	T	T	T	H	C	T	T	T	T	T	T	C	T	C	T	C	C	T	C	T	T	T	T	T	C	T	C	H	T	T	C	C
JAX00574840	5	17048820	0	G	A	G	G	G	G	G	A	G	G	H	G	G	G	G	G	G	A	G	G	G	G	G	G	G	G	G	A	G	A	A	G	G	G	G	G	G	G	G	G	G	A	G	G	A	A
JAX00225535	5	17049637	0	G	A	G	G	G	G	G	A	A	G	G	G	A	G	G	G	G	H	A	G	G	G	G	G	G	G	G	A	G	A	A	G	G	G	G	G	G	G	A	G	A	H	G	G	A	A
JAX00574841	5	17055081	1	G	C	G	G	C	G	G	C	G	G	H	G	G	C	G	G	G	H	G	G	G	G	G	G	G	C	G	C	G	C	C	G	C	G	G	G	G	G	G	G	G	H	G	G	C	C
JAX00127440	5	17055750	0	A	T	A	A	T	A	A	T	T	A	H	A	T	T	A	A	A	H	T	A	A	A	A	A	A	T	A	T	A	T	T	A	T	A	A	A	A	A	T	A	T	H	A	A	T	T
JAX00574844	5	17068669	1	G	A	G	G	A	G	G	G	G	G	G	G	G	A	G	G	G	G	G	G	G	G	G	G	G	A	G	G	G	G	G	G	A	G	G	G	G	G	G	G	G	G	G	G	G	G
JAX00127441	5	17068731	0	T	C	T	T	C	T	T	C	C	T	H	T	C	C	T	T	T	H	C	T	T	T	T	T	T	C	T	C	T	C	C	T	C	T	T	T	T	T	C	T	C	H	T	T	C	C
JAX00574846	5	17075050	0	C	T	C	C	T	C	C	T	T	C	C	C	T	T	C	C	C	H	T	C	C	C	C	C	C	T	C	T	C	T	T	C	T	C	C	C	C	C	T	C	T	H	C	C	T	T
JAX00574847	5	17075381	1	T	C	T	T	C	T	T	C	T	T	H	T	T	C	T	T	T	H	T	T	T	T	T	T	T	C	T	C	T	C	C	T	C	T	T	T	T	T	T	T	T	H	T	T	C	C
JAX00574849	5	17083587	0	G	C	G	G	G	G	G	C	G	G	H	G	G	G	G	G	G	H	G	G	G	G	G	G	G	G	G	C	G	C	C	G	G	G	G	G	G	G	G	G	G	H	G	G	C	C
JAX00574850	5	17083601	0	G	A	G	G	A	G	G	A	A	G	G	G	A	A	G	G	G	G	A	G	G	G	G	G	G	A	G	A	G	A	A	G	A	G	G	G	G	G	A	G	A	H	G	G	A	A
JAX00574851	5	17083928	1	T	C	T	T	T	T	T	C	C	T	H	T	C	T	T	T	T	H	C	T	T	T	T	T	T	T	T	C	T	C	C	T	T	T	T	T	T	T	C	T	C	H	T	T	C	C
JAX00574852	5	17084215	1	T	A	T	T	T	T	T	A	T	T	H	T	T	T	T	T	T	H	T	T	T	T	T	T	T	T	T	A	T	A	A	T	T	T	T	T	T	T	T	T	T	H	T	T	A	A
JAX00127442	5	17088475	0	A	T	A	A	T	A	A	T	T	A	H	A	T	T	A	A	A	H	T	A	A	A	A	A	A	T	A	T	A	T	T	A	T	A	A	A	A	A	T	A	T	H	A	A	T	T
JAX00127443	5	17099146	1	C	G	C	C	G	C	C	G	G	C	H	C	G	G	C	C	C	H	G	C	C	C	C	C	C	G	C	G	C	G	G	C	G	C	C	C	C	C	G	C	G	H	C	C	G	G
JAX00225537	5	17117355	0	A	T	A	A	A	A	A	T	T	A	H	A	T	A	A	A	A	H	T	A	A	A	A	A	A	A	A	T	A	T	T	A	A	A	A	A	A	A	T	A	T	H	A	A	T	T
JAX00225538	5	17117415	1	C	T	C	C	C	C	C	C	T	C	C	C	T	C	C	C	C	C	T	C	C	C	C	C	C	C	C	C	C	C	C	C	C	C	C	C	C	C	T	C	T	C	C	C	C	C
JAX00574853	5	17118531	1	A	G	A	A	G	A	A	G	G	A	H	A	G	G	A	A	A	H	G	A	A	A	A	A	A	G	A	G	A	G	G	A	G	A	A	A	A	A	G	A	G	H	A	A	G	G
JAX00574856	5	17119235	1	C	A	C	C	C	C	C	A	A	C	H	C	A	C	C	C	C	H	A	C	C	C	C	C	C	C	C	A	C	A	A	C	C	C	C	C	C	C	A	C	A	H	C	C	A	A
JAX00574860	5	17135225	0	G	A	G	G	G	G	G	A	A	G	H	G	A	G	G	G	G	H	A	G	G	G	G	G	G	G	G	A	G	A	A	G	G	G	G	G	G	G	A	G	A	H	G	G	A	A
JAX00574862	5	17135599	0	C	T	C	C	C	C	C	T	C	C	H	C	C	C	C	C	C	H	C	C	C	C	C	C	C	C	C	T	C	T	T	C	C	C	C	C	C	C	C	C	C	H	C	C	T	T
JAX00574866	5	17141924	1	T	C	T	T	C	T	T	C	C	T	H	T	C	C	T	T	T	H	C	T	T	T	T	T	T	C	T	C	T	C	C	T	C	T	T	T	T	T	C	T	C	H	T	T	C	C
JAX00127449	5	17171417	0	T	C	T	T	T	T	T	C	C	T	H	T	C	T	T	T	T	H	C	T	T	T	T	T	T	T	T	C	T	C	C	T	T	T	T	T	T	T	C	T	C	T	T	T	C	C
JAX00574870	5	17191136	0	C	T	C	C	T	C	C	T	C	C	H	C	C	T	C	C	C	H	C	C	C	C	C	C	C	T	C	T	C	H	T	C	T	C	C	C	C	C	C	C	C	H	C	C	T	T
JAX00574871	5	17191463	0	G	T	G	G	T	G	G	G	T	G	G	G	T	T	G	G	G	G	H	G	G	G	G	G	G	T	G	G	G	G	G	G	T	G	G	G	G	G	T	G	T	G	G	G	G	G
JAX00574873	5	17198471	0	A	G	A	A	A	A	A	G	A	A	A	A	A	A	A	A	A	H	A	A	A	A	A	A	A	A	A	G	A	G	G	A	A	A	A	A	A	A	A	A	A	H	A	A	G	G
JAX00574875	5	17214641	0	C	T	C	C	C	C	C	C	T	C	C	C	T	C	C	C	C	C	T	C	C	C	C	C	C	C	C	C	C	C	C	C	C	C	C	C	C	C	T	C	T	C	C	C	C	C
JAX00127452	5	17225466	1	G	A	G	G	A	G	G	G	G	G	G	G	G	A	G	G	G	G	G	G	G	G	G	G	G	A	G	G	G	G	G	G	A	G	G	G	G	G	G	G	G	G	G	G	G	G
JAX00574877	5	17229551	0	A	G	A	A	A	A	A	A	A	G	A	A	A	A	G	A	H	A	A	A	G	G	A	G	H	A	A	A	G	A	A	A	A	A	H	A	A	H	A	A	A	A	A	A	A	A
JAX00574878	5	17231597	1	A	G	A	A	G	A	A	A	A	A	A	A	A	G	A	A	A	A	A	A	A	A	A	A	A	G	A	A	A	A	A	A	G	A	A	A	A	A	A	A	A	A	A	A	A	A
JAX00574881	5	17239036	1	C	T	C	C	T	C	C	T	C	C	H	C	C	T	C	C	C	H	C	C	C	C	C	C	C	T	C	T	C	T	T	C	T	C	C	C	C	C	C	C	C	H	C	C	T	T
JAX00574882	5	17239178	0	C	T	C	C	T	C	C	T	C	C	H	C	C	T	C	C	C	H	C	C	C	C	C	C	C	T	C	T	C	T	T	C	T	C	C	C	C	C	C	C	C	H	C	C	T	T
JAX00574883	5	17240831	1	T	C	T	T	C	T	T	C	C	T	H	T	C	C	T	T	T	H	C	T	T	T	T	T	T	C	T	C	T	C	C	T	C	T	T	T	T	T	C	T	C	H	T	T	C	C
JAX00127454	5	17250009	0	C	G	C	C	C	C	C	C	G	C	C	C	G	C	C	C	C	C	G	C	C	C	C	C	C	C	C	C	C	C	C	C	C	C	C	C	C	C	G	C	G	C	C	C	C	C
JAX00127455	5	17250432	0	A	G	A	A	G	A	A	G	G	A	H	A	G	G	A	A	A	H	G	A	A	A	A	A	A	G	A	G	A	G	G	A	G	A	A	A	A	A	G	A	G	H	A	A	G	G
JAX00574884	5	17265878	1	A	G	A	A	A	A	A	A	G	A	A	A	G	A	A	A	A	A	G	A	A	A	A	A	A	A	A	A	A	A	A	A	A	A	A	A	A	A	G	A	G	A	A	A	A	A
JAX00225541	5	17283698	1	G	T	G	G	G	G	G	G	T	G	G	G	T	G	G	G	G	G	T	G	G	G	G	G	G	G	G	G	G	G	G	G	G	G	G	G	G	G	T	G	T	G	G	G	G	G
JAX00127457	5	17299048	1	G	C	G	G	G	G	G	C	G	G	H	G	G	G	G	G	G	H	G	G	G	G	G	G	G	G	G	C	G	C	C	G	G	G	G	G	G	G	G	G	G	H	G	G	C	C
JAX00127458	5	17299088	1	T	G	T	T	T	T	T	T	G	T	T	T	G	T	T	T	T	T	G	T	T	T	T	T	T	T	T	T	T	T	T	T	T	T	T	T	T	T	G	T	G	T	T	T	T	T
JAX00127459	5	17299121	1	G	A	G	G	G	G	G	G	A	G	G	G	A	G	G	G	G	G	A	G	G	G	G	G	G	G	G	G	G	G	G	G	G	G	G	G	G	G	A	G	A	G	G	G	G	G
JAX00574885	5	17309197	1	A	C	A	A	A	A	A	C	C	A	H	A	C	A	A	A	A	H	C	A	A	A	A	A	A	A	A	C	A	C	C	A	A	A	A	A	A	A	C	A	C	H	A	A	C	C
JAX00574887	5	17322330	1	T	A	T	T	T	T	T	T	A	T	T	T	A	T	T	T	T	T	A	T	T	T	T	T	T	T	T	T	T	T	T	T	T	T	T	T	T	T	A	T	A	T	T	T	T	T
JAX00574888	5	17322989	0	T	C	T	T	C	T	T	C	C	T	H	T	C	C	T	T	T	H	C	T	T	T	T	T	T	C	T	C	T	C	C	T	C	T	T	T	T	T	C	T	C	H	T	T	C	C
JAX00574889	5	17323284	1	A	G	A	A	G	A	A	A	G	A	A	A	G	G	A	A	A	A	G	A	A	A	A	A	A	G	A	A	A	A	A	A	G	A	A	A	A	A	G	A	G	A	A	A	A	A
JAX00574890	5	17323304	1	T	G	T	T	G	T	T	T	G	T	T	T	G	G	T	T	T	T	G	T	T	T	T	T	T	G	T	T	T	T	T	T	G	T	T	T	T	T	G	T	G	T	T	T	T	T
JAX00127460	5	17331593	0	G	A	G	G	A	G	G	G	G	G	G	G	G	A	G	G	G	G	G	G	G	G	G	G	G	A	G	G	G	H	G	G	A	G	G	G	G	G	G	G	G	G	G	G	G	G
JAX00574893	5	17348065	0	T	C	T	T	C	T	T	C	C	T	H	T	C	C	T	T	T	H	C	T	T	T	T	T	T	C	T	C	T	C	C	T	C	T	T	T	T	T	C	T	C	H	T	T	C	C
JAX00574894	5	17348343	1	C	T	C	C	T	C	C	T	C	C	H	C	C	T	C	C	C	H	C	C	C	C	C	C	C	T	C	T	C	T	T	C	T	C	C	C	C	C	C	C	C	H	C	C	T	T
JAX00574895	5	17348718	0	C	T	C	C	C	C	C	C	T	C	C	C	T	C	C	C	C	C	T	C	C	C	C	C	C	C	C	C	C	C	C	C	C	C	C	C	C	C	T	C	T	C	C	C	C	C
JAX00574896	5	17349918	1	T	A	T	T	T	T	T	A	T	T	H	T	T	T	T	T	T	H	T	T	T	T	T	T	T	T	T	A	T	A	A	T	T	T	T	T	T	T	T	T	T	H	T	T	A	A
JAX00574897	5	17351841	0	G	T	G	G	T	G	G	G	G	G	G	G	G	T	G	G	G	G	G	G	G	G	G	G	G	T	G	G	G	G	G	G	T	G	G	G	G	G	G	G	G	G	G	G	G	G
JAX00574898	5	17352015	0	C	T	C	C	C	C	C	C	T	C	C	C	T	C	C	C	C	C	T	C	C	C	C	C	C	C	C	C	C	C	C	C	C	C	C	C	C	C	T	C	T	C	C	C	C	C
JAX00574901	5	17354512	1	A	G	A	A	G	A	A	G	G	A	H	A	G	G	A	A	A	H	G	A	A	A	A	A	A	G	A	G	A	G	G	A	G	A	A	A	A	A	G	A	G	H	A	A	G	G
JAX00127461	5	17356851	1	G	A	G	G	A	G	G	G	G	G	G	G	G	A	G	G	G	G	G	G	G	G	G	G	G	A	G	G	G	G	G	G	A	G	G	G	G	G	G	G	G	G	G	G	G	G
JAX00574904	5	17372134	0	C	G	C	C	G	C	C	C	C	C	C	C	C	G	C	C	C	C	C	C	C	C	C	C	C	G	C	C	C	H	C	C	G	C	C	C	C	C	C	C	C	C	C	C	C	C
JAX00574905	5	17372514	0	A	C	A	A	A	A	A	C	C	A	H	A	C	A	A	A	A	H	C	A	A	A	A	A	A	A	A	C	A	C	C	A	A	A	A	A	A	A	C	A	C	H	A	A	C	C
JAX00127463	5	17372653	0	T	G	T	T	G	T	T	G	G	T	H	T	G	G	T	T	T	H	G	T	T	T	T	T	T	G	T	G	T	G	G	T	G	T	T	T	T	T	G	T	G	H	T	T	G	G
JAX00127464	5	17377754	0	G	A	G	G	A	G	G	G	G	G	G	G	G	A	G	G	G	G	G	G	G	G	G	G	G	A	G	G	G	G	G	G	A	G	G	G	G	G	G	G	G	G	G	G	G	G
JAX00574906	5	17384217	1	A	T	A	A	T	A	A	T	T	A	H	A	T	T	A	A	A	H	T	A	A	A	A	A	A	T	A	T	A	T	T	A	T	A	A	A	A	A	T	A	T	H	A	A	T	T
JAX00574917	5	17419033	1	A	G	A	A	A	A	A	A	G	A	A	A	G	A	A	A	A	A	G	A	A	A	A	A	A	A	A	A	A	A	A	A	A	A	A	A	A	A	G	A	G	A	A	A	A	A
JAX00574921	5	17428319	0	G	A	G	G	A	G	G	G	A	G	G	G	A	A	G	G	G	G	H	G	G	G	G	G	G	A	G	G	G	G	G	G	A	G	G	G	G	G	A	G	A	G	G	G	G	G
JAX00574922	5	17428967	1	G	A	G	G	G	G	G	G	A	G	G	G	A	G	G	G	G	G	A	G	G	G	G	G	G	G	G	G	G	G	G	G	G	G	G	G	G	G	A	G	A	G	G	G	G	G
JAX00574923	5	17429327	0	G	T	G	G	T	G	G	G	G	G	H	G	G	T	G	G	G	G	G	G	G	G	G	G	G	T	G	G	G	G	G	G	T	G	G	G	G	G	G	G	G	G	G	G	G	G
JAX00127468	5	17434813	0	A	G	A	A	G	A	A	G	G	A	H	A	G	G	A	A	A	H	G	A	A	A	A	A	A	G	A	G	A	G	G	A	G	A	A	A	A	A	G	A	G	H	A	A	G	G
JAX00574924	5	17435509	0	A	G	A	A	G	A	A	G	G	A	H	A	G	G	A	A	A	H	G	A	A	A	A	A	A	G	A	G	A	G	G	A	G	A	A	A	A	A	G	A	G	H	A	A	G	G
JAX00574925	5	17436480	0	A	G	A	A	A	A	A	G	G	A	H	A	G	A	A	A	A	H	G	A	A	A	A	A	A	A	A	G	A	G	G	A	A	A	A	A	A	A	G	A	G	H	A	A	G	G
JAX00574927	5	17438788	0	T	G	T	T	G	T	T	T	T	T	T	T	T	G	T	T	T	T	T	T	T	T	T	T	T	G	T	T	T	T	T	T	G	T	T	T	T	T	T	T	T	T	T	T	T	T
JAX00574928	5	17438958	0	C	A	C	C	A	C	C	C	C	C	C	C	C	A	C	C	C	C	C	C	C	C	C	C	C	A	C	C	C	C	C	C	A	C	C	C	C	C	C	C	C	C	C	C	C	C
JAX00574929	5	17446657	1	A	G	A	A	G	A	A	G	A	A	H	A	A	G	A	A	A	H	A	A	A	A	A	A	A	G	A	G	A	G	G	A	G	A	A	A	A	A	A	A	A	H	A	A	G	G
[truncated: 19,854 more rows]
[truncated: 127 more columns]
