# Supplementary material for: Genetic Analysis of Hematological Parameters in Incipient Lines of the Collaborative Cross
Source: G3 (Bethesda). 2012 Feb 1;2(2):157–65. doi: 10.1534/g3.111.001776 (PMC3284323; doi:10.1534/g3.111.001776)
Supplement: Supporting Information [file supp_2.2.157_TableS2.zip › chr6.csv]

id	chr	position	array	call0	call2	B/J	C57BL/6J	129/SvlmJ	NOD/LtJ	NZO/LtJ	CAST/EiJ	PWK/PhJ.2	WSB/EiJ	OR13m69	OR205m51	OR549m62	OR857m67	OR941m72	OR1390m66	OR1519m154	OR1536m143	OR2020m60	OR829m74	OR1122m139	OR125m64	OR190m55	OR220m52	OR291m157	OR380m69	OR489m79	OR555m52	OR559m152	OR699m69	OR779m146	OR822m147	OR896m61	OR940m160	OR1246m70	OR1401m157	OR1427m53	OR2075m59	OR2168m52	OR773m68	OR3594m47	OR3066m50	OR5066m143	OR3289m52	OR5049m130	OR5154m140
JAX00601816	6	3001551	1	C	T	C	C	C	C	C	C	T	C	H	C	C	C	C	C	H	C	C	C	C	H	C	C	C	T	C	C	C	C	C	C	C	C	C	C	C	C	H	H	C	C	T	C	C	C
JAX00228422	6	3150188	1	G	A	G	G	G	G	G	G	A	G	H	G	G	G	G	G	H	G	G	G	G	H	G	G	G	A	G	G	G	G	G	G	G	G	G	G	G	G	H	H	G	G	A	G	G	G
JAX00601823	6	3158439	0	C	T	C	C	C	C	C	T	C	C	C	C	C	H	C	C	C	C	C	T	C	C	C	C	C	C	C	C	C	C	C	C	C	C	C	C	T	C	C	C	H	C	C	C	C	C
JAX00137324	6	3183618	1	T	C	T	T	T	T	T	C	C	T	H	T	T	H	T	T	H	T	T	C	T	H	T	T	T	C	T	T	T	T	T	T	T	T	T	T	C	T	H	H	H	T	C	T	T	T
JAX00137325	6	3216392	0	A	G	G	A	G	G	G	G	G	A	H	G	H	H	G	G	H	G	G	G	G	G	G	A	G	G	G	G	G	A	G	A	H	H	G	H	G	A	H	G	H	G	G	G	G	G
JAX00137327	6	3218935	0	G	A	A	G	A	A	A	G	G	G	G	A	G	G	A	A	G	A	A	G	A	H	A	G	A	G	H	A	A	G	A	G	H	H	A	H	G	G	G	H	G	A	G	H	A	A
JAX00601829	6	3228574	0	G	A	A	G	A	A	A	G	G	G	G	A	G	G	A	A	G	A	A	G	H	H	A	G	A	H	A	A	A	G	A	G	H	H	A	H	G	G	G	H	G	A	H	A	A	A
JAX00137328	6	3258977	0	T	C	C	T	C	C	C	C	C	T	H	C	H	H	C	C	H	C	C	C	H	C	C	T	C	C	C	C	C	C	C	T	T	C	C	C	C	T	H	C	H	C	C	C	C	C
JAX00137329	6	3259136	0	A	G	G	A	G	G	G	G	G	A	A	G	A	H	G	G	H	G	G	G	H	G	G	A	G	G	G	G	G	A	G	A	H	H	G	H	G	A	H	G	H	G	G	G	G	G
JAX00137330	6	3259542	1	C	T	T	C	T	T	T	C	T	C	C	T	C	C	T	T	H	T	T	C	H	T	T	C	T	T	T	T	T	C	T	C	H	H	T	H	C	C	H	T	C	T	T	T	T	T
JAX00601835	6	3263761	0	C	T	C	C	C	C	C	T	C	C	C	C	C	H	C	C	C	C	C	T	C	C	C	C	C	C	C	C	C	C	C	C	C	C	C	C	T	C	C	C	H	C	C	C	C	C
JAX00601838	6	3321546	0	C	T	C	C	C	C	C	C	C	T	C	C	C	C	C	C	C	C	C	C	H	C	C	C	C	C	C	C	C	T	C	C	C	C	C	C	C	C	T	C	H	C	C	C	C	C
JAX00137332	6	3321606	1	G	A	A	G	A	A	A	A	A	A	G	A	G	H	A	A	H	A	A	A	A	A	A	G	A	A	A	A	A	A	A	G	H	H	A	H	A	G	A	A	A	A	A	A	A	A
JAX00137333	6	3321945	1	A	G	G	A	G	G	G	A	A	G	A	G	A	A	G	G	A	G	G	A	G	H	G	A	G	H	G	G	G	G	G	A	H	H	G	H	A	A	H	H	H	G	H	G	G	G
JAX00601840	6	3331237	0	T	A	A	T	A	A	A	T	A	A	T	A	T	T	A	A	H	A	A	T	A	A	A	T	A	A	A	A	A	A	A	T	H	H	A	H	T	T	A	A	H	A	A	A	A	A
JAX00137334	6	3340094	0	G	A	G	G	G	G	G	G	A	G	G	G	G	G	G	G	H	G	G	G	G	H	G	G	G	H	G	G	G	G	G	G	G	G	G	G	G	G	H	H	G	G	H	G	G	G
JAX00228426	6	3340778	0	A	G	A	A	A	A	A	A	G	A	A	A	A	A	A	A	H	A	A	A	A	H	A	A	A	H	A	A	A	A	A	A	A	A	A	A	A	A	H	H	A	A	H	A	A	A
JAX00137335	6	3360097	1	A	G	G	A	G	G	G	G	G	G	A	G	A	H	G	G	H	G	G	G	G	G	G	A	G	G	G	G	G	G	G	A	H	H	G	H	G	A	G	G	G	G	G	G	G	G
JAX00137336	6	3360126	1	C	A	A	C	A	A	A	A	A	A	C	A	C	H	A	A	H	A	A	A	A	A	A	C	A	A	A	A	A	A	A	C	H	H	A	H	A	C	A	A	A	A	A	A	A	A
JAX00137337	6	3384871	0	A	G	G	A	G	G	G	A	A	G	A	G	A	A	G	G	A	G	G	A	G	H	G	A	G	H	G	G	G	G	G	A	H	H	G	H	A	A	H	H	H	G	H	G	G	G
JAX00601849	6	3419186	1	C	T	T	C	T	T	T	C	C	T	C	T	C	C	T	T	C	T	T	C	T	H	T	C	T	H	T	T	T	T	T	C	H	H	T	H	C	C	H	H	H	T	H	T	T	T
JAX00601850	6	3421266	0	T	C	T	T	T	T	T	C	C	T	T	T	T	H	T	T	H	T	T	C	T	H	T	T	T	H	T	T	T	T	T	T	T	T	T	T	C	T	H	H	H	T	H	T	T	T
JAX00601851	6	3423239	0	A	T	T	A	T	T	T	A	A	T	A	T	A	A	T	T	A	T	T	A	T	H	T	A	T	H	T	T	T	T	T	A	H	H	T	H	A	A	H	H	H	T	H	T	T	T
JAX00601852	6	3427327	0	A	C	A	A	A	A	C	A	A	A	A	C	A	A	A	A	A	C	A	A	A	H	A	A	H	A	C	A	C	A	A	A	A	A	A	A	A	A	A	A	A	C	A	A	A	H
JAX00601853	6	3429036	0	T	C	T	T	T	T	T	T	T	C	T	T	T	T	T	T	T	T	T	T	H	T	T	T	T	T	T	T	T	C	T	T	T	T	T	T	T	T	H	T	H	T	T	T	T	T
JAX00601854	6	3430834	0	A	G	G	A	G	G	G	G	A	A	A	G	A	H	G	G	A	G	G	G	H	H	G	A	G	H	G	G	G	A	G	A	H	H	G	G	G	A	A	H	H	G	H	G	G	G
JAX00137341	6	3444024	1	A	G	A	A	A	A	A	A	G	A	A	A	A	A	A	A	H	A	A	A	A	H	A	A	A	H	A	A	A	A	A	A	A	A	A	A	A	A	H	H	A	A	H	A	A	A
JAX00137343	6	3444168	0	G	A	G	G	G	G	G	G	A	G	G	G	G	G	G	G	H	G	G	G	G	H	G	G	G	H	G	G	G	G	G	G	G	G	G	G	G	G	G	H	G	G	H	G	G	G
JAX00601858	6	3453685	1	G	C	G	G	G	G	G	G	C	C	G	G	G	G	G	G	H	G	G	G	H	H	G	G	G	H	G	G	G	C	G	G	G	G	G	G	G	G	C	H	H	G	H	G	G	G
JAX00601860	6	3458729	1	A	G	A	A	A	A	A	G	A	G	A	A	A	H	A	A	A	A	A	G	H	A	A	A	A	A	A	A	A	G	A	A	A	A	A	A	G	A	H	A	G	A	A	A	A	A
JAX00601861	6	3461006	1	T	C	T	T	T	T	T	T	T	C	T	T	T	T	T	T	T	T	T	T	H	T	T	T	T	T	T	T	T	C	T	T	T	T	T	T	T	T	H	T	H	T	T	T	T	T
JAX00601862	6	3461619	1	G	A	G	G	G	G	G	G	G	A	G	G	G	G	G	G	G	G	G	G	H	G	G	G	G	G	G	G	G	A	G	G	G	G	G	G	G	G	H	G	H	G	G	G	G	G
JAX00601863	6	3461939	0	C	G	C	C	C	C	C	C	G	G	C	C	C	C	C	C	G	C	C	C	G	G	C	C	C	G	C	C	C	G	C	C	C	C	C	C	C	C	G	G	G	C	G	C	C	C
JAX00601864	6	3479282	1	T	C	T	T	T	T	T	T	C	T	T	T	T	T	T	T	H	T	T	T	T	H	T	T	T	H	T	T	T	T	T	T	T	T	T	T	T	T	H	H	T	T	H	T	T	T
JAX00137344	6	3499771	1	C	G	C	C	C	C	C	G	C	C	C	C	C	H	C	C	C	C	C	G	C	C	C	C	C	C	C	C	C	C	C	C	C	C	C	C	G	C	C	C	H	C	C	C	C	C
JAX00137345	6	3500005	1	G	C	G	G	G	G	G	C	G	G	G	G	G	H	G	G	G	G	G	C	G	G	G	G	G	G	G	G	G	G	G	G	G	G	G	G	C	G	G	G	H	G	G	G	G	G
JAX00137346	6	3500061	0	A	T	A	A	A	A	A	T	A	A	A	A	A	H	A	A	A	A	A	T	A	A	A	A	A	A	A	A	A	A	A	A	A	A	A	A	T	A	A	A	H	A	A	A	A	A
JAX00601866	6	3523489	0	T	C	T	T	T	T	T	C	C	C	T	T	T	H	T	T	H	T	T	C	H	H	T	T	T	H	T	T	T	C	T	T	T	T	T	T	C	T	C	H	C	T	H	T	T	T
JAX00137347	6	3538151	0	A	G	A	A	A	A	A	G	A	A	A	A	A	H	A	A	A	A	A	G	A	A	A	A	A	A	A	A	A	A	A	A	A	A	A	A	G	A	A	A	H	A	A	A	A	A
JAX00137348	6	3538447	0	A	T	A	A	A	A	A	A	T	A	A	A	A	A	A	A	H	A	A	A	A	H	A	A	A	H	A	A	A	A	A	A	A	A	A	A	A	A	H	H	A	A	H	A	A	A
JAX00137349	6	3538791	1	T	A	T	T	T	T	T	A	A	T	T	T	T	H	T	T	H	T	T	A	T	H	T	T	T	H	T	T	T	T	T	T	T	T	T	T	A	T	H	H	H	T	H	T	T	T
JAX00601868	6	3542069	1	A	G	A	A	A	A	A	G	G	G	A	A	A	H	A	A	H	A	A	G	H	H	A	A	A	H	A	A	A	G	A	A	A	A	A	A	G	A	G	H	G	A	H	A	A	A
JAX00601873	6	3574774	1	C	G	C	C	C	C	C	G	C	G	C	C	C	H	C	C	C	C	C	G	H	C	C	C	C	C	C	C	C	G	C	C	C	C	C	C	G	C	H	C	G	C	C	C	C	C
JAX00601875	6	3589016	1	C	G	C	C	C	C	C	C	G	G	C	C	C	C	C	C	H	C	C	C	H	H	C	C	C	H	C	C	C	G	C	C	C	C	C	C	C	C	G	H	H	C	H	C	C	C
JAX00601878	6	3608577	0	A	G	A	A	A	A	A	A	A	G	A	A	A	A	A	A	A	A	A	A	H	A	A	A	A	A	A	A	A	G	A	A	A	A	A	A	A	A	H	A	H	A	A	A	A	A
JAX00137353	6	3612283	0	A	C	A	A	A	A	A	A	C	C	A	A	A	A	A	A	H	A	A	A	H	H	A	A	A	H	A	A	A	C	A	A	A	A	A	A	A	A	C	H	H	A	H	A	A	A
JAX00137354	6	3612307	0	C	A	C	C	C	C	C	C	A	C	C	C	C	C	C	C	H	C	C	C	C	H	C	C	C	H	C	C	C	C	C	C	C	C	C	C	C	C	H	H	C	C	H	C	C	C
JAX00137355	6	3618044	1	C	G	C	C	C	C	C	G	C	G	C	C	C	H	C	C	C	C	C	G	H	C	C	C	C	C	C	C	C	G	C	C	C	C	C	C	G	C	H	C	G	C	C	C	C	C
JAX00601879	6	3619349	1	G	A	G	G	G	G	G	G	A	G	G	G	G	G	G	G	H	G	G	G	G	H	G	G	G	H	G	G	G	G	G	G	G	G	G	G	G	G	H	H	G	G	H	G	G	G
JAX00228432	6	3658397	1	C	T	C	C	C	C	C	C	T	C	C	C	C	C	C	C	H	C	C	C	C	H	C	C	C	H	C	C	C	C	C	C	C	C	C	C	C	C	H	H	C	C	H	C	C	C
JAX00137357	6	3659487	0	G	A	G	G	G	G	G	G	A	G	G	G	G	G	G	G	H	G	G	G	G	H	G	G	G	H	G	G	G	G	G	G	G	G	G	G	G	G	H	H	G	G	H	G	G	G
JAX00137358	6	3659672	1	C	T	C	C	C	C	C	T	T	T	C	C	C	H	C	C	H	C	C	T	H	H	C	C	C	H	C	C	C	T	C	C	C	C	C	C	T	C	T	H	T	C	H	C	C	C
JAX00601880	6	3672909	1	C	T	C	C	C	C	C	C	C	T	C	C	C	C	C	C	C	C	C	C	H	C	C	C	C	C	C	C	C	T	C	C	C	C	C	C	C	C	H	C	H	C	C	C	C	C
JAX00601881	6	3676442	0	T	C	T	T	T	T	T	C	C	T	T	T	T	H	H	T	H	H	H	C	T	H	T	T	T	H	T	T	T	T	T	T	T	T	T	T	H	T	H	H	H	T	H	T	T	T
JAX00601883	6	3686238	1	T	C	T	T	T	T	T	C	C	C	T	T	T	H	T	T	H	T	T	C	H	H	T	T	T	H	T	T	T	C	T	T	T	T	T	T	C	T	C	H	C	T	H	T	T	T
JAX00137359	6	3698343	0	C	G	C	C	C	C	C	G	G	C	C	C	C	H	C	C	H	C	C	G	C	H	C	C	C	H	C	C	C	C	C	C	C	C	C	C	G	C	H	H	C	C	H	C	C	C
JAX00137360	6	3698452	0	A	C	A	A	A	A	A	C	C	C	A	A	A	H	A	A	H	A	A	C	H	H	A	A	A	H	A	A	A	C	A	A	A	A	A	A	C	A	C	H	C	A	H	A	A	A
JAX00137361	6	3698477	1	C	G	C	C	C	C	C	G	C	C	C	C	C	H	C	C	C	C	C	G	C	C	C	C	C	C	C	C	C	C	C	C	C	C	C	C	G	C	C	C	H	C	C	C	C	C
JAX00601885	6	3715692	0	C	T	T	C	T	T	C	C	C	C	C	C	C	C	T	T	C	C	T	C	C	C	T	C	H	H	C	T	C	C	T	C	H	H	T	H	C	C	C	H	C	C	H	T	T	H
JAX00601886	6	3719296	0	A	C	A	A	A	A	A	C	C	A	H	A	A	H	A	A	H	A	A	C	A	H	A	A	A	H	A	A	A	A	A	A	A	A	A	A	C	A	H	H	H	A	H	A	A	A
JAX00137363	6	3755556	0	T	G	T	T	T	T	T	T	G	T	T	T	T	T	T	T	H	T	T	T	T	H	T	T	T	H	T	T	T	T	T	T	T	T	T	T	T	T	T	H	T	T	H	T	T	T
JAX00228434	6	3758178	1	A	G	A	A	A	A	A	A	G	A	A	A	A	A	A	A	H	A	A	A	A	H	A	A	A	H	A	A	A	A	A	A	A	A	A	A	A	A	A	H	A	A	H	A	A	A
JAX00601889	6	3773881	1	T	G	T	T	T	T	T	T	T	G	T	T	T	T	T	T	T	T	T	T	G	T	T	T	T	T	T	T	T	G	T	T	T	T	T	T	T	T	G	T	H	T	T	T	T	T
JAX00137365	6	3779730	1	G	A	G	G	G	G	G	G	A	G	G	G	G	G	G	G	H	G	G	G	G	H	G	G	G	H	G	G	G	G	G	G	G	G	G	G	G	G	G	H	G	G	H	G	G	G
JAX00601892	6	3796795	1	T	G	T	T	T	T	T	T	G	T	T	T	T	T	T	T	H	T	T	T	T	H	T	T	T	H	T	T	T	T	T	T	T	T	T	T	T	T	T	H	T	T	H	T	T	T
JAX00137367	6	3799961	1	T	C	T	T	T	T	T	C	C	C	T	T	T	H	T	T	H	T	T	C	C	H	T	T	T	H	T	T	T	C	T	T	T	T	T	T	C	T	C	H	C	T	H	T	T	T
JAX00137368	6	3800316	1	G	T	G	G	G	G	G	G	T	T	G	G	G	G	G	G	H	G	G	G	T	H	G	G	G	H	G	G	G	T	G	G	G	G	G	G	G	G	T	H	H	G	H	G	G	G
JAX00137369	6	3800416	1	T	A	T	T	T	T	T	A	A	A	T	T	T	H	T	T	H	T	T	A	A	H	T	T	T	H	T	T	T	A	T	T	T	T	T	T	A	T	A	H	A	T	H	T	T	T
JAX00601893	6	3811918	1	C	T	C	C	C	C	C	C	C	T	C	C	C	C	C	C	C	C	C	C	T	C	C	C	C	C	C	C	C	T	C	C	C	C	C	C	C	C	T	C	H	C	C	C	C	C
JAX00601894	6	3814033	1	C	G	C	C	C	C	C	G	C	G	C	C	C	H	C	C	C	C	C	G	G	C	C	C	C	C	C	C	C	G	C	C	C	C	C	C	G	C	G	C	G	C	C	C	C	C
JAX00601895	6	3814165	0	A	G	A	A	A	A	A	G	A	G	A	A	A	G	A	A	A	A	A	G	G	A	A	A	A	A	A	A	A	G	A	A	A	A	A	A	G	H	G	A	G	A	A	A	A	A
JAX00601896	6	3839213	0	A	G	A	A	A	A	A	G	A	A	A	A	A	H	A	A	A	A	A	G	A	A	A	A	A	A	A	A	A	A	A	A	A	A	A	A	G	A	A	A	H	A	A	A	A	A
JAX00601897	6	3844477	1	C	T	C	C	C	C	C	C	T	C	C	C	C	C	C	C	H	C	C	C	C	H	C	C	C	H	C	C	C	C	C	C	C	C	C	C	C	C	C	H	C	C	H	C	C	C
JAX00137371	6	3858758	0	T	C	T	T	T	T	T	T	C	T	T	T	T	T	T	T	H	T	T	T	T	C	T	T	T	H	T	T	T	T	T	T	T	T	T	T	T	T	C	H	T	T	C	T	T	T
JAX00137373	6	3861015	1	T	C	T	T	T	T	T	T	C	T	T	T	T	T	T	T	H	T	T	T	T	H	T	T	T	H	T	T	T	T	T	T	T	T	T	T	T	T	H	H	T	T	H	T	T	T
JAX00601898	6	3885940	0	A	G	A	A	A	A	A	A	G	A	A	A	A	A	A	A	H	A	A	A	A	H	A	A	A	H	A	A	A	A	A	A	A	A	A	A	A	A	H	H	A	A	H	A	A	A
JAX00601901	6	3896512	0	G	C	G	G	G	G	G	C	C	C	G	G	G	H	G	G	H	G	G	C	H	H	G	G	G	H	G	G	G	C	G	G	G	G	G	G	C	G	C	H	C	G	H	G	G	G
JAX00137374	6	3898513	0	T	G	T	T	T	T	T	G	G	T	T	T	T	H	T	T	H	T	T	G	T	H	T	T	T	H	T	T	T	T	T	T	T	T	T	T	G	T	H	H	H	T	H	T	T	T
JAX00137376	6	3898746	0	A	G	A	A	A	A	A	G	G	A	A	A	A	H	A	A	H	A	A	G	A	H	A	A	A	H	A	A	A	A	A	A	A	A	A	A	G	A	H	H	H	A	H	A	A	A
JAX00601902	6	3900393	0	C	T	C	C	C	C	C	T	C	C	C	C	C	C	C	C	C	C	C	T	C	C	C	C	C	C	C	C	C	C	C	C	C	C	C	C	T	C	C	C	C	C	C	C	C	C
JAX00228437	6	3902409	0	G	A	G	G	G	G	G	A	G	G	G	G	G	H	G	G	G	G	G	A	G	G	G	G	G	G	G	G	G	G	G	G	G	G	G	G	A	G	G	G	H	G	G	G	G	G
JAX00601904	6	3912263	1	T	A	T	T	T	T	A	T	T	T	T	A	T	T	T	T	T	A	T	T	T	H	T	T	H	T	A	T	A	T	T	T	T	T	T	T	T	T	T	T	T	A	T	T	T	H
JAX00601905	6	3931061	0	A	G	A	A	A	A	G	G	G	A	A	G	A	H	A	A	H	G	A	G	A	G	A	A	H	H	G	A	G	A	A	A	A	A	A	A	G	A	H	H	H	G	H	A	A	H
JAX00601906	6	3931944	0	C	T	C	C	C	C	C	C	T	C	H	C	C	C	C	C	T	H	C	C	C	H	C	C	C	H	C	C	C	C	C	C	C	C	C	C	C	C	H	H	C	C	H	C	C	C
JAX00601907	6	3932480	0	T	A	T	T	T	T	A	A	A	A	T	A	T	H	T	T	H	A	T	A	H	A	T	T	H	H	A	T	A	A	T	T	T	T	T	T	A	T	A	H	A	A	H	T	T	H
JAX00601909	6	3967082	1	C	T	C	C	C	C	T	C	C	T	C	T	C	C	C	C	C	T	C	C	H	H	C	C	H	C	T	C	T	T	C	C	C	C	C	C	C	C	H	C	H	T	C	C	C	H
JAX00601910	6	3968666	0	G	A	G	G	G	G	A	A	A	A	G	A	G	H	G	G	H	A	G	A	H	A	G	G	H	H	A	G	A	A	G	G	G	G	G	G	A	G	A	H	A	A	H	G	G	H
JAX00137380	6	3977803	1	C	T	T	C	T	T	C	C	C	C	C	C	C	C	T	T	C	C	T	C	H	C	T	C	H	H	C	T	C	C	T	C	H	H	T	H	C	C	C	H	C	C	H	T	T	H
JAX00601911	6	3977819	0	T	C	T	T	T	T	T	C	C	T	T	T	T	H	T	T	H	T	T	C	T	H	T	T	T	H	T	T	T	T	T	T	T	T	T	T	C	T	H	H	H	T	H	T	T	T
JAX00601912	6	3979404	1	T	C	C	T	C	C	T	C	T	T	T	T	T	H	C	C	T	T	C	C	H	T	C	T	H	H	T	C	T	T	C	T	H	H	C	H	C	T	T	H	H	T	H	C	C	H
JAX00601913	6	3979430	1	A	C	C	A	C	C	A	C	A	A	A	A	A	H	C	C	A	A	C	C	H	A	C	A	H	H	A	C	A	A	C	A	H	H	C	H	C	A	A	H	H	A	H	C	C	H
JAX00601915	6	3984107	0	C	T	T	C	T	T	C	T	T	C	C	C	C	H	T	T	H	C	T	T	H	H	T	C	H	T	C	T	C	C	T	C	H	H	T	H	T	C	H	T	H	C	T	T	T	H
JAX00137381	6	3990885	1	G	A	A	G	A	A	A	A	A	A	G	A	G	H	A	A	H	A	A	A	A	A	A	G	A	A	A	A	A	A	A	G	H	H	A	H	A	G	A	A	A	A	A	A	A	A
JAX00189801	6	3994536	0	A	T	T	A	T	T	T	T	T	T	A	T	A	H	T	T	H	T	T	T	T	T	T	A	T	T	T	T	T	T	T	A	H	H	T	T	T	A	T	T	T	T	T	T	T	T
JAX00601917	6	4001522	1	A	G	G	A	G	G	A	A	A	A	A	A	A	A	G	G	A	A	G	A	H	A	G	A	H	H	A	G	A	A	G	A	H	H	G	H	A	A	A	H	A	A	H	G	G	H
JAX00601918	6	4003777	0	G	A	G	G	G	G	A	G	G	A	H	A	G	G	G	G	G	A	H	G	H	G	G	G	H	G	A	G	A	A	G	G	G	G	G	G	G	G	H	G	H	A	G	G	G	H
JAX00137383	6	4015800	0	A	G	G	A	G	G	G	G	G	G	A	G	A	H	G	G	H	G	G	G	G	G	G	A	G	G	G	G	G	G	G	A	H	H	G	H	G	A	G	G	G	G	G	G	G	G
JAX00601921	6	4017641	0	C	G	C	C	C	C	C	G	C	C	C	C	C	H	C	C	C	C	C	G	C	C	C	C	C	C	C	C	C	C	C	C	C	C	C	C	G	C	C	C	H	C	C	C	C	C
JAX00601922	6	4018892	0	A	G	A	A	A	A	A	G	A	A	A	A	A	H	A	A	A	A	A	G	A	A	A	A	A	A	A	A	A	A	A	A	A	A	A	A	G	A	A	A	H	A	A	A	A	A
JAX00228439	6	4019123	1	C	G	C	C	C	C	C	G	G	C	C	C	C	H	C	C	H	C	C	G	C	H	C	C	C	H	C	C	C	C	C	C	C	C	C	C	G	C	H	H	H	C	H	C	C	C
JAX00228440	6	4019351	0	T	A	T	T	T	T	T	A	A	T	H	T	T	H	T	H	H	T	T	A	T	H	T	T	T	H	T	T	T	T	T	T	T	T	T	T	A	T	H	H	H	T	H	T	T	T
JAX00137385	6	4023790	0	A	G	G	A	G	G	A	A	A	A	A	A	A	A	G	G	A	A	G	A	H	A	G	A	H	H	A	G	A	A	G	A	H	H	G	H	A	A	A	H	A	A	H	G	G	H
JAX00601923	6	4030888	1	C	G	C	C	C	C	C	G	C	C	C	C	C	H	C	C	C	C	C	G	C	C	C	C	C	C	C	C	C	C	C	C	C	C	C	C	G	C	C	C	H	C	C	C	C	C
JAX00601924	6	4038849	0	A	T	A	A	A	A	T	A	T	T	A	T	A	A	A	A	H	T	A	A	H	T	A	A	H	H	T	A	T	T	A	A	A	A	A	A	A	A	T	H	H	T	H	A	A	H
JAX00137386	6	4041309	0	G	A	A	G	A	A	G	G	G	G	G	G	G	G	A	A	G	G	A	G	H	G	A	G	H	A	G	A	G	G	A	G	H	H	A	H	G	G	G	A	G	G	A	A	A	H
JAX00601927	6	4060853	0	T	C	T	T	T	T	T	T	C	T	H	T	T	T	T	T	C	T	T	T	T	C	T	T	T	C	T	T	T	T	T	T	T	T	T	T	T	T	C	C	T	T	C	T	T	T
JAX00601928	6	4060972	0	T	C	T	T	T	T	C	C	C	C	T	C	T	H	H	T	H	C	T	C	H	C	T	T	H	H	C	T	C	C	T	T	T	T	T	T	C	T	C	H	C	C	H	T	T	H
JAX00137388	6	4061025	0	C	A	C	C	C	C	A	A	A	A	C	A	C	H	C	C	H	A	C	A	H	A	C	C	H	H	A	C	A	A	C	C	C	C	C	C	A	C	A	H	A	A	H	C	C	H
JAX00601929	6	4074793	0	G	A	G	G	G	G	A	G	G	G	G	A	G	G	G	G	G	A	G	G	G	H	G	G	H	G	A	G	A	G	G	G	G	G	G	G	G	G	G	G	G	A	G	G	G	H
JAX00601931	6	4081539	1	A	T	A	A	A	A	T	A	A	A	A	T	A	A	A	A	A	T	A	A	A	H	A	A	H	A	T	A	T	A	A	A	A	A	A	A	A	A	A	A	A	T	A	A	A	H
JAX00137389	6	4082803	0	T	C	C	T	C	C	T	T	T	C	T	T	T	T	C	C	T	T	C	T	C	T	C	T	H	H	T	C	T	C	C	T	H	H	C	H	T	T	H	H	H	T	H	C	C	H
JAX00601933	6	4084270	0	T	C	T	T	T	T	C	T	C	T	T	C	T	T	T	T	H	C	T	T	T	C	T	T	H	H	C	T	C	T	T	T	T	T	T	T	T	T	H	H	T	C	H	T	T	H
JAX00601935	6	4096616	0	G	A	A	G	A	A	A	G	G	A	G	A	G	G	A	A	G	A	A	G	A	H	A	G	A	H	A	A	A	A	A	G	H	H	A	H	G	G	H	H	H	A	H	A	A	A
JAX00137390	6	4099257	1	A	G	G	A	G	G	G	G	G	G	A	G	A	H	G	G	H	G	G	G	G	G	G	A	G	G	G	G	G	G	G	A	H	H	G	H	G	A	G	G	G	G	G	G	G	G
JAX00601937	6	4100032	0	A	T	A	A	A	A	A	T	A	A	A	A	A	H	A	A	A	A	A	T	A	A	A	A	A	A	A	A	A	A	A	A	A	A	A	A	T	A	A	A	H	A	A	A	A	A
JAX00137391	6	4103349	0	G	T	T	G	T	T	T	T	T	T	G	T	G	H	T	T	G	T	T	T	T	T	T	G	T	T	T	T	T	T	T	G	H	H	T	H	T	G	T	T	T	T	T	T	T	T
JAX00601940	6	4123980	0	T	A	T	T	T	T	T	A	A	T	T	T	T	H	T	T	H	T	T	A	T	H	T	T	T	H	T	T	T	T	T	T	T	T	T	T	A	T	H	H	H	T	H	T	T	T
JAX00601941	6	4124004	0	C	T	C	C	C	C	C	T	T	C	C	C	C	H	C	C	H	C	C	T	C	H	C	C	C	H	C	C	C	C	C	C	C	C	C	C	T	C	H	H	H	C	H	C	C	C
JAX00601943	6	4138552	0	A	C	C	A	C	C	A	C	C	C	A	A	A	A	C	C	H	A	C	C	C	H	C	A	H	C	A	C	A	C	C	A	H	H	C	H	C	A	C	C	C	A	C	C	C	H
JAX00601944	6	4138658	0	C	T	C	C	C	C	C	C	C	T	C	C	C	C	C	C	C	C	C	C	C	C	C	C	C	C	C	C	C	H	C	C	C	C	C	C	C	C	C	C	H	C	C	C	C	C
JAX00137393	6	4145318	1	T	A	A	T	A	A	T	T	T	T	T	T	T	T	A	A	T	T	A	T	H	T	A	T	H	H	T	A	T	T	A	T	H	H	A	H	T	T	T	H	T	T	H	A	A	H
JAX00137394	6	4146735	0	C	T	T	C	T	T	C	C	C	C	C	C	C	C	T	T	C	C	T	C	H	C	T	C	H	H	C	T	C	C	T	C	H	H	T	H	C	C	C	H	C	C	H	T	T	H
JAX00601946	6	4146791	0	T	C	T	T	T	T	T	C	T	T	T	T	T	T	H	T	T	T	T	C	T	T	T	T	T	T	T	T	T	T	T	T	T	T	T	T	C	T	T	T	H	T	T	T	T	T
JAX00601949	6	4155857	1	G	A	G	G	G	G	A	A	A	G	G	A	G	G	G	G	H	A	G	A	G	A	G	G	H	H	A	G	A	G	G	G	G	G	G	G	A	G	H	H	H	A	H	G	G	H
JAX00601950	6	4156260	0	C	T	C	C	C	C	T	C	C	C	C	T	C	C	C	C	C	T	C	C	C	H	C	C	H	C	T	C	T	C	C	C	C	C	C	C	C	C	C	C	C	T	C	C	C	H
JAX00228443	6	4161738	0	C	T	C	C	C	C	C	C	T	C	C	C	C	C	C	C	H	C	C	C	C	H	C	C	C	H	C	C	C	C	C	C	C	C	C	C	C	C	H	H	C	C	H	C	C	C
JAX00601952	6	4173786	1	A	G	A	A	A	A	A	G	G	G	A	A	A	A	A	A	H	A	A	G	H	H	A	A	A	H	A	A	A	G	A	A	A	A	A	A	G	A	G	H	G	A	H	A	A	A
JAX00601953	6	4173858	0	C	T	C	C	C	C	C	C	C	T	C	C	C	C	C	C	C	C	C	C	H	C	C	C	C	C	C	C	C	T	C	C	C	C	C	C	C	C	H	C	H	C	C	C	C	C
JAX00601954	6	4177501	1	C	T	C	C	C	C	C	C	T	C	C	C	C	C	C	C	H	C	C	C	C	H	C	C	C	H	C	C	C	C	C	C	C	C	C	C	C	C	H	H	C	C	H	C	C	C
JAX00137395	6	4179363	1	A	G	G	A	G	G	A	A	A	A	A	A	A	A	G	G	A	A	G	A	H	A	G	A	H	H	A	G	A	A	G	A	H	H	G	H	A	A	A	H	A	A	H	G	G	H
JAX00137396	6	4179388	1	A	G	A	A	A	A	A	A	G	A	A	A	A	A	A	A	H	A	A	A	A	H	A	A	A	H	A	A	A	A	A	A	A	A	A	A	A	A	H	H	A	A	H	A	A	A
JAX00137397	6	4179782	1	A	G	A	A	A	A	A	G	G	A	A	A	A	H	A	A	H	A	A	G	A	H	A	A	A	H	A	A	A	A	A	A	A	A	A	A	G	A	H	H	H	A	H	A	A	A
JAX00601961	6	4204311	0	G	A	G	G	G	G	A	G	G	A	G	A	G	G	G	G	G	A	G	G	H	H	G	G	H	G	A	G	A	A	G	G	G	G	G	G	G	G	H	G	H	A	G	G	G	H
JAX00601962	6	4204335	1	T	A	A	T	A	A	T	T	T	T	T	T	T	T	A	A	T	T	A	T	H	T	A	T	H	H	T	A	T	T	A	T	H	H	A	H	T	T	T	H	T	T	H	A	A	H
JAX00601963	6	4204704	0	T	C	T	T	T	T	C	T	C	C	T	C	T	T	T	T	H	C	T	T	H	C	T	T	H	H	C	T	C	C	T	T	T	T	T	T	T	T	C	H	H	C	H	T	T	H
JAX00601966	6	4212889	0	A	C	A	A	A	A	C	C	C	C	A	C	A	H	A	A	H	C	A	C	H	C	A	A	H	H	C	A	C	H	A	A	A	A	A	A	C	A	C	H	C	C	H	A	A	H
JAX00601968	6	4226583	0	A	G	A	A	A	A	A	G	G	A	A	A	A	H	A	A	H	A	A	G	A	H	A	A	A	H	A	A	A	A	A	A	A	A	A	A	G	A	H	H	H	A	H	A	A	A
JAX00601970	6	4230476	1	A	G	A	A	A	A	A	G	G	G	A	A	A	H	A	A	H	A	A	G	H	H	A	A	A	H	A	A	A	G	A	A	A	A	A	A	G	A	G	H	G	A	H	A	A	A
JAX00137402	6	4256486	1	T	C	T	T	T	T	T	C	T	C	T	T	T	H	T	T	T	T	T	C	H	T	T	T	T	T	T	T	T	C	T	T	T	T	T	T	C	T	H	T	C	T	T	T	T	T
JAX00601974	6	4265375	0	T	G	T	T	T	T	T	T	G	T	T	T	T	T	T	T	H	T	T	T	T	T	T	T	T	H	T	T	T	T	T	T	T	T	T	T	T	T	H	H	T	T	H	T	T	T
JAX00601975	6	4273386	1	C	T	C	C	C	C	C	T	C	C	C	C	C	H	C	C	C	C	C	T	C	C	C	C	C	C	C	C	C	C	C	C	C	C	C	C	T	C	C	C	H	C	C	C	C	C
JAX00601976	6	4273596	1	A	G	A	A	A	A	A	G	G	A	A	A	A	H	A	A	H	A	A	G	A	H	A	A	A	H	A	A	A	A	A	A	A	A	A	A	G	A	H	H	H	A	H	A	A	A
JAX00601978	6	4283229	1	G	T	T	G	T	T	T	T	T	G	G	T	G	H	T	T	H	T	T	T	H	T	T	G	T	T	T	T	T	G	T	G	H	H	T	H	T	G	H	T	H	T	T	T	T	T
JAX00601979	6	4286036	0	A	C	C	A	C	C	A	C	C	A	H	A	A	H	C	C	H	A	C	C	H	H	C	A	H	C	A	C	A	A	C	H	H	H	C	H	C	A	H	C	H	A	C	C	C	H
JAX00601980	6	4289139	0	T	C	C	T	C	C	T	T	T	T	T	T	T	T	C	C	T	T	C	T	H	T	C	T	H	C	T	C	T	T	C	T	H	H	C	H	T	T	T	H	T	T	H	C	C	H
JAX00189802	6	4289449	1	C	T	T	C	T	T	T	T	T	T	C	T	C	H	T	T	H	T	T	T	T	T	T	C	T	T	T	T	T	T	T	C	H	H	T	H	T	C	T	T	T	T	T	T	T	T
JAX00601981	6	4289569	0	G	A	G	G	A	G	G	G	G	G	G	G	G	G	H	H	G	G	G	G	G	G	G	G	H	G	G	G	G	G	G	G	G	H	G	G	G	G	G	G	G	G	G	A	G	G
JAX00601982	6	4291272	1	C	T	C	C	C	C	C	C	C	T	C	C	C	C	C	C	C	C	C	C	H	C	C	C	C	C	C	C	C	T	C	C	C	C	C	C	C	C	H	C	H	C	C	C	C	C
JAX00601983	6	4291393	0	T	C	T	T	T	T	T	C	C	C	T	T	T	H	T	T	H	T	T	C	H	H	T	T	T	T	T	T	T	C	T	T	T	T	T	T	C	T	C	H	C	T	H	T	T	T
JAX00601984	6	4291526	0	T	C	T	T	T	T	T	T	T	C	T	T	T	T	T	T	T	T	T	T	H	T	T	T	T	T	T	T	T	C	T	T	T	T	T	T	T	T	H	T	H	T	T	T	T	T
JAX00601985	6	4295539	0	T	C	T	T	T	T	T	C	T	T	T	T	T	C	T	T	T	T	T	C	T	T	T	T	T	T	T	T	T	T	T	T	T	T	T	T	C	T	T	T	C	T	T	T	T	T
JAX00137404	6	4302096	1	T	C	C	T	C	C	T	C	C	T	T	T	T	H	C	C	H	T	C	C	H	H	C	T	H	C	T	C	T	T	C	T	H	H	C	H	C	T	H	C	H	T	C	C	C	H
JAX00137405	6	4302224	1	C	T	T	C	T	T	C	C	C	C	C	C	C	C	T	T	C	C	T	C	H	C	T	C	H	T	C	T	C	C	T	C	H	H	T	H	C	C	C	H	C	C	H	T	T	H
JAX00137406	6	4304946	0	T	C	C	T	C	C	T	T	T	T	T	T	T	T	C	C	T	T	C	T	H	T	C	T	H	C	T	C	T	H	C	T	H	H	C	H	T	T	T	H	T	T	H	C	C	H
JAX00601986	6	4310083	1	G	A	G	G	G	G	G	G	A	G	G	G	G	G	G	G	H	G	G	G	G	H	G	G	G	G	G	G	G	G	G	G	G	G	G	G	G	G	H	H	G	G	H	G	G	G
JAX00601987	6	4310184	1	C	T	C	C	C	C	C	C	C	T	C	C	C	C	C	C	C	C	C	C	H	C	C	C	C	C	C	C	C	T	C	C	C	C	C	C	C	C	H	C	H	C	C	C	C	C
JAX00228445	6	4330857	0	C	T	C	C	C	C	C	T	T	C	C	C	C	H	C	C	H	C	C	T	C	H	C	C	C	C	C	C	C	C	C	C	C	C	C	C	T	C	T	H	H	C	H	C	C	C
JAX00228446	6	4330885	0	G	T	G	G	G	G	G	G	T	G	G	G	G	G	G	G	H	G	G	G	G	H	G	G	G	G	G	G	G	G	G	G	G	G	G	G	G	G	H	H	G	G	H	G	G	G
JAX00601989	6	4332617	1	G	C	G	G	G	G	G	C	C	G	G	G	G	H	G	G	H	G	G	C	G	H	G	G	G	G	G	G	G	G	G	G	G	G	G	G	C	G	H	H	H	G	H	G	G	G
JAX00137407	6	4338002	1	A	G	A	A	A	A	A	G	G	A	A	A	A	H	A	A	H	A	A	G	A	H	A	A	A	A	A	A	A	A	A	A	A	A	A	A	G	A	H	H	H	A	H	A	A	A
JAX00137409	6	4341708	0	A	G	A	A	A	A	A	G	G	A	A	A	A	H	A	A	H	A	A	G	A	H	A	A	A	A	A	A	A	A	A	A	A	A	A	A	G	A	H	H	G	A	H	A	A	A
JAX00601990	6	4344450	1	G	A	G	G	G	G	G	A	A	G	G	G	G	H	G	G	H	G	G	A	G	H	G	G	G	G	G	G	G	G	G	G	G	G	G	G	A	G	H	H	H	G	H	G	G	G
JAX00601991	6	4351082	0	T	A	T	T	T	T	T	T	T	A	T	T	T	T	T	T	T	T	T	T	H	T	T	T	T	T	T	T	T	A	T	T	T	T	T	T	T	T	H	T	H	T	T	T	T	T
JAX00601992	6	4351827	0	C	T	C	C	C	C	C	C	T	T	C	C	C	C	C	C	H	C	C	C	H	H	C	C	C	C	C	C	C	T	C	C	C	C	C	C	C	C	T	H	H	C	H	C	C	C
JAX00601993	6	4352006	0	G	A	G	G	G	G	G	G	A	G	G	G	G	G	G	G	H	G	G	G	G	H	G	G	G	G	G	G	G	G	G	G	G	G	G	G	G	G	H	H	G	G	H	G	G	G
JAX00601994	6	4369580	1	A	G	G	A	G	G	A	G	G	G	A	A	A	H	G	G	H	A	G	G	G	H	G	A	H	G	A	G	A	G	G	A	H	H	G	H	G	A	G	G	G	A	G	G	G	H
JAX00601997	6	4374668	0	G	A	G	G	G	G	G	G	A	G	G	G	G	G	G	G	H	G	G	G	G	H	G	G	G	G	G	G	G	G	G	G	G	G	G	G	G	G	H	H	G	G	H	G	G	G
JAX00601998	6	4375674	0	C	A	C	C	C	C	C	A	A	C	C	C	C	H	C	C	H	C	C	A	C	A	C	C	C	C	C	C	C	C	C	C	C	C	C	C	A	C	H	H	H	C	H	C	C	C
JAX00601999	6	4391182	1	C	A	C	C	C	C	A	C	C	C	C	A	C	C	C	C	C	A	C	C	C	H	C	C	H	C	A	C	A	C	C	C	C	C	C	C	C	C	C	C	C	A	C	C	C	H
JAX00602000	6	4392197	0	T	C	T	T	T	T	C	C	T	T	T	C	T	H	T	T	T	C	T	C	T	H	T	T	H	T	C	T	C	T	T	T	T	T	T	T	C	T	T	T	H	C	T	T	T	H
JAX00602002	6	4398819	1	T	C	T	T	T	T	C	C	C	T	T	C	T	H	T	T	H	C	T	C	T	C	T	T	H	T	C	T	C	T	T	T	T	T	T	T	C	T	H	H	H	C	H	T	T	H
JAX00602003	6	4399528	0	G	A	G	G	G	G	A	A	A	G	G	A	G	H	G	G	H	A	G	A	G	A	G	G	H	G	A	G	A	G	G	G	G	G	G	G	A	G	H	H	H	A	H	G	G	H
JAX00602004	6	4399672	0	T	A	T	T	T	T	A	A	A	T	T	A	T	H	T	T	H	A	T	A	T	A	T	T	H	T	A	T	A	T	T	T	T	T	T	T	A	T	H	H	H	A	H	T	T	H
JAX00602006	6	4401156	1	A	C	A	A	A	A	A	C	A	A	A	A	A	H	A	A	A	A	A	C	A	A	A	A	A	A	A	A	A	A	A	A	A	A	A	A	C	A	A	A	H	A	A	A	A	A
JAX00602007	6	4401343	0	A	G	A	A	A	A	G	G	A	A	A	G	A	H	A	A	A	G	A	G	A	H	A	A	H	A	G	A	G	A	A	A	A	A	A	A	G	A	A	A	H	G	A	A	A	H
JAX00137413	6	4402010	1	G	A	G	G	G	G	A	A	A	G	G	A	G	H	G	G	H	A	G	A	G	A	G	G	H	G	A	G	A	G	G	G	G	G	G	G	A	G	H	H	H	A	H	G	G	H
JAX00137414	6	4402306	0	C	G	C	C	C	C	C	C	G	C	C	C	C	C	C	C	G	C	C	C	C	G	C	C	C	C	C	C	C	C	C	C	C	C	C	C	C	C	G	G	C	C	G	C	C	C
JAX00602010	6	4407542	1	T	C	T	T	T	T	C	T	T	T	T	C	T	T	T	T	T	C	T	T	T	H	T	T	H	T	C	T	C	T	T	T	T	T	T	T	T	T	T	T	T	C	T	T	T	H
JAX00602011	6	4407814	1	C	T	C	C	C	C	T	T	T	C	C	T	C	H	C	C	H	T	C	T	C	T	C	C	H	C	T	C	T	C	C	C	C	C	C	C	T	C	H	H	H	T	H	C	C	H
JAX00228447	6	4408181	0	C	G	C	C	C	C	C	C	G	C	C	C	C	C	C	C	H	C	C	C	C	C	C	C	C	C	C	C	C	C	C	C	H	C	C	C	C	C	H	H	C	C	H	C	C	C
JAX00602012	6	4415665	0	T	C	T	T	T	T	T	C	C	T	T	T	T	H	T	T	H	T	T	C	T	H	T	T	T	T	T	T	T	T	T	T	T	T	T	T	C	T	H	H	H	T	H	T	T	T
JAX00602013	6	4433464	1	T	A	T	T	T	T	T	A	A	T	T	T	T	H	T	T	H	T	T	A	T	H	T	T	T	T	T	T	T	T	T	T	T	T	T	T	A	T	H	H	H	T	H	T	T	T
JAX00137415	6	4433987	0	T	C	C	T	C	C	T	T	T	C	T	T	T	T	C	C	T	T	C	T	C	T	C	T	C	C	T	C	T	C	C	T	H	H	C	H	T	T	C	H	H	T	H	C	C	H
JAX00137416	6	4458595	0	T	C	T	T	T	T	T	C	T	T	T	T	T	H	T	T	T	T	T	C	T	T	T	T	T	T	T	T	T	T	T	T	T	T	T	T	C	T	T	T	H	T	T	T	T	T
JAX00137418	6	4458700	1	G	A	A	G	A	A	G	G	G	A	G	G	G	G	A	A	G	G	A	G	A	G	A	G	H	A	G	A	G	A	A	G	H	H	A	H	G	G	H	H	H	G	H	A	A	H
JAX00602014	6	4479293	1	A	G	A	A	A	A	A	G	G	A	A	A	A	H	A	A	H	A	A	G	A	H	A	A	A	A	A	A	A	A	A	A	A	A	A	A	G	A	H	H	H	A	H	A	A	A
JAX00602015	6	4480858	0	C	T	C	C	C	C	C	C	T	C	C	C	C	C	C	C	H	C	C	C	C	H	C	C	C	C	C	C	C	C	C	C	C	C	C	C	C	C	H	H	C	C	H	C	C	C
JAX00137419	6	4487576	1	A	G	A	A	A	A	A	A	G	A	A	A	A	A	A	A	H	A	A	A	A	H	A	A	A	A	A	A	A	A	A	A	A	A	A	A	A	A	H	H	A	A	H	A	A	A
JAX00137420	6	4498392	1	A	C	A	A	A	A	A	A	C	A	A	A	A	A	A	A	H	A	A	A	A	H	A	A	A	A	A	A	A	A	A	A	A	A	A	A	A	A	H	H	A	A	H	A	A	A
JAX00137421	6	4498425	0	G	A	G	G	G	G	G	A	G	G	G	G	G	H	G	G	G	G	G	A	G	G	G	G	G	G	G	G	G	G	G	G	G	G	G	G	A	G	G	G	H	G	G	G	G	G
JAX00602018	6	4503453	0	T	C	T	T	T	T	T	C	T	T	T	T	T	H	T	T	T	T	T	C	T	T	T	T	T	T	T	T	T	T	T	T	T	T	T	T	C	T	T	T	H	T	T	T	T	T
JAX00602019	6	4506354	0	A	G	A	A	A	A	A	G	G	A	A	A	A	H	A	A	H	A	A	G	A	H	A	A	A	A	A	A	A	A	A	A	A	A	A	A	G	A	H	H	H	A	H	A	A	A
JAX00602020	6	4506469	1	T	A	T	T	T	T	A	T	T	A	T	A	T	T	T	T	T	A	T	T	H	H	T	T	H	T	A	T	A	A	T	T	T	T	T	T	T	T	H	T	H	A	T	T	T	H
JAX00137422	6	4538089	0	C	G	C	C	C	C	C	G	G	G	H	C	C	H	H	C	H	C	C	G	H	H	C	C	C	C	C	C	C	G	C	C	C	C	C	C	G	C	G	H	G	C	H	C	C	C
JAX00228450	6	4538231	0	A	G	A	A	A	A	A	A	G	A	A	A	A	A	A	A	A	A	A	A	A	A	A	A	A	A	A	A	A	A	A	A	A	A	A	A	A	A	H	H	A	A	A	A	A	A
JAX00228452	6	4538309	0	C	T	C	C	C	C	C	C	T	C	C	C	C	C	C	C	H	C	C	C	C	H	C	C	C	C	C	C	C	C	C	C	C	C	C	C	C	C	H	H	C	C	H	C	C	C
JAX00602022	6	4542290	0	T	G	T	T	T	T	T	T	T	G	T	T	T	T	T	T	T	T	T	T	H	T	T	T	T	T	T	T	T	G	T	T	T	T	T	T	T	T	H	T	H	T	T	T	T	T
JAX00602023	6	4543958	0	T	C	T	T	T	T	T	T	T	C	T	T	T	T	T	T	T	T	T	T	H	T	T	T	T	T	T	T	T	C	T	T	T	T	T	T	T	T	H	T	H	T	T	T	T	T
JAX00137424	6	4544617	1	T	C	T	T	T	T	T	T	C	T	T	T	T	T	T	T	H	T	T	T	T	H	T	T	T	T	T	T	T	T	T	T	T	T	T	T	T	T	H	H	T	T	H	T	T	T
JAX00602024	6	4545309	1	G	T	G	G	G	G	G	T	T	G	G	G	G	H	G	G	H	G	G	T	G	H	G	G	G	G	G	G	G	G	G	G	G	G	G	G	T	G	H	H	H	G	H	G	G	G
JAX00602025	6	4547317	0	A	G	A	A	A	A	A	G	G	G	A	A	A	H	A	A	H	A	A	G	H	H	A	A	A	A	A	A	A	G	A	A	A	A	A	A	G	A	G	H	G	A	H	A	A	A
JAX00602026	6	4571508	0	A	G	A	A	A	A	A	G	G	A	A	A	A	H	A	A	H	A	A	G	A	H	A	A	A	A	A	A	A	A	A	A	A	A	A	A	G	A	H	H	H	A	H	A	A	A
JAX00137425	6	4580188	1	A	G	A	A	A	A	A	G	G	A	A	A	A	H	A	A	H	A	A	G	A	H	A	A	A	A	A	A	A	A	A	A	A	A	A	A	G	A	H	H	H	A	H	A	A	A
JAX00137426	6	4580304	1	C	A	A	C	A	A	C	C	C	C	C	C	C	C	A	A	C	C	A	C	H	C	A	C	H	A	C	A	C	C	A	C	H	H	A	H	C	C	C	H	C	C	H	A	A	H
JAX00602029	6	4587721	0	G	A	G	G	G	G	G	A	G	G	G	G	G	H	G	G	G	G	G	A	G	G	G	G	G	G	G	G	G	G	G	G	G	G	G	G	A	G	G	G	H	G	G	G	G	G
JAX00602030	6	4594431	0	A	G	A	A	A	A	A	G	G	A	A	A	A	H	A	A	H	A	A	G	A	H	A	A	A	A	A	A	A	A	A	A	A	A	A	A	G	A	H	H	H	A	H	A	A	A
JAX00602031	6	4599883	1	C	T	C	C	C	C	C	T	C	C	C	C	C	H	C	C	C	C	C	T	C	C	C	C	C	C	C	C	C	C	C	C	C	C	C	C	T	C	C	C	H	C	C	C	C	C
JAX00602032	6	4622518	0	T	C	C	T	C	C	T	C	C	T	T	T	T	H	C	C	H	T	C	C	H	H	C	T	H	C	T	C	T	T	C	T	H	H	C	H	C	T	H	C	H	T	C	C	C	H
JAX00602033	6	4623305	1	C	G	G	C	G	G	C	C	C	C	C	C	C	C	G	G	C	C	G	C	H	C	G	C	H	G	C	G	C	C	G	C	H	H	G	H	C	C	C	H	C	C	H	G	G	H
JAX00602034	6	4627372	0	C	T	C	C	C	C	C	T	C	C	C	C	C	H	C	C	C	C	C	T	C	C	C	C	C	C	C	C	C	C	C	C	C	C	C	C	T	C	C	C	C	C	C	C	C	C
JAX00602036	6	4642271	0	T	C	T	T	T	T	T	C	C	T	T	T	T	H	T	T	H	T	T	C	T	H	T	T	T	T	T	T	T	T	T	T	T	T	T	T	C	T	H	H	H	T	H	T	T	T
JAX00137431	6	4643930	0	C	T	C	C	C	C	C	C	T	C	C	C	C	C	C	C	H	C	C	C	C	H	C	C	C	C	C	C	C	C	C	C	C	C	C	C	C	C	H	H	C	C	H	C	C	C
JAX00602038	6	4653530	1	A	C	C	A	C	C	A	C	C	A	A	A	A	H	C	C	H	A	C	C	H	H	C	A	H	C	A	C	A	A	C	A	H	H	C	H	C	A	H	C	H	A	C	C	C	H
JAX00137432	6	4655066	1	C	T	C	C	C	C	C	C	T	C	C	C	C	C	C	C	H	C	C	C	C	H	C	C	C	C	C	C	C	C	C	C	C	C	C	C	C	C	H	H	C	C	H	C	C	C
JAX00137433	6	4660136	1	C	T	C	C	C	C	C	T	T	C	C	C	C	H	C	C	H	C	C	T	C	H	C	C	C	C	C	C	C	C	C	C	C	C	C	C	T	C	H	H	H	C	H	C	C	C
JAX00602042	6	4678633	1	C	T	C	C	C	C	C	C	T	C	C	C	C	C	C	C	H	C	C	C	C	H	C	C	C	C	C	C	C	C	C	C	C	C	C	C	C	C	H	H	C	C	H	C	C	C
JAX00137434	6	4692042	0	T	A	A	T	A	A	T	T	T	T	T	T	T	T	A	A	T	T	A	T	H	T	A	T	H	A	T	A	T	T	A	T	H	H	A	H	T	T	T	H	T	T	H	A	A	H
JAX00137435	6	4705839	0	A	T	A	A	A	A	A	T	T	A	A	A	A	H	A	A	H	A	A	T	A	H	A	A	A	A	A	A	A	A	A	A	A	A	A	A	T	A	H	H	H	A	H	A	A	A
JAX00602043	6	4735977	0	T	C	T	T	T	T	T	C	T	T	T	T	T	H	T	T	T	T	T	C	T	T	T	T	T	T	T	T	T	T	T	T	T	T	T	T	C	T	T	T	T	T	T	T	T	T
JAX00137437	6	4739134	1	A	G	A	A	A	A	A	G	G	A	A	A	A	H	A	A	H	A	A	G	A	H	A	A	A	A	A	A	A	A	A	A	A	A	A	A	G	A	H	H	H	A	H	A	A	A
JAX00228456	6	4754426	0	G	A	G	G	G	G	G	G	A	G	G	G	G	G	G	G	H	G	G	G	G	H	G	G	G	G	G	G	G	G	G	G	G	G	G	G	G	G	H	H	G	G	H	G	G	G
JAX00137439	6	4756981	0	T	G	G	T	G	G	G	G	G	T	T	G	T	T	G	G	H	G	G	G	H	G	G	T	G	G	G	G	G	T	G	T	H	H	G	H	G	T	T	G	H	G	G	G	G	G
JAX00602045	6	4761377	1	A	G	G	A	G	G	A	A	A	A	A	A	A	A	G	G	A	A	G	A	H	A	G	A	H	G	A	G	A	A	G	A	H	H	G	H	A	A	A	H	A	A	H	G	G	H
JAX00602046	6	4772787	1	A	G	A	A	A	A	A	G	G	A	A	A	A	H	A	A	H	A	A	G	A	H	A	A	A	A	A	A	A	A	A	A	A	A	A	A	G	A	H	H	H	A	H	A	A	A
JAX00602048	6	4777043	1	C	T	T	C	T	T	C	T	C	C	C	C	C	H	T	T	C	C	T	T	H	C	T	C	H	T	C	T	C	C	T	C	H	H	T	H	T	C	C	H	H	C	H	T	T	H
JAX00602049	6	4777380	0	T	A	T	T	T	T	T	T	A	T	T	T	T	T	T	T	H	T	T	T	T	H	T	T	T	T	T	T	T	T	T	T	T	T	T	T	T	T	H	H	T	T	H	T	T	T
JAX00137440	6	4778162	1	C	T	C	C	C	C	T	T	T	C	C	T	C	H	C	C	H	T	C	T	C	T	C	C	H	C	T	C	T	C	C	C	C	C	C	C	T	C	H	H	H	T	H	C	C	H
JAX00137441	6	4778640	1	C	A	A	C	A	A	C	C	C	C	C	C	C	C	A	A	C	C	A	C	H	C	A	C	H	A	C	A	C	C	A	C	H	H	A	H	C	C	C	H	C	C	H	A	A	H
JAX00602051	6	4780689	0	T	C	C	T	C	C	C	T	T	T	T	C	T	T	C	C	T	C	H	T	H	H	C	T	C	C	C	C	C	T	C	T	H	H	C	H	T	T	T	H	T	C	H	C	C	C
JAX00602052	6	4780885	1	G	A	A	G	A	A	A	G	G	G	G	A	G	G	A	A	G	A	A	G	H	H	A	G	A	A	A	A	A	G	A	G	H	H	A	H	G	G	G	H	G	A	H	A	A	A
JAX00137442	6	4782318	1	G	T	G	G	G	G	G	T	T	G	G	G	G	H	G	G	H	G	G	T	G	H	G	G	G	G	G	G	G	G	G	G	G	G	G	G	T	G	H	H	H	G	H	G	G	G
JAX00602053	6	4783033	1	A	G	G	A	G	G	G	G	G	A	A	G	A	H	G	G	H	G	G	G	H	G	G	A	G	G	G	G	G	A	G	A	H	H	G	H	G	A	H	G	H	G	G	G	G	G
JAX00602054	6	4784617	1	C	T	C	C	C	C	T	C	T	C	C	T	C	C	C	C	H	T	C	C	C	T	C	C	H	C	T	C	T	C	C	C	C	C	C	C	C	C	H	H	C	T	H	C	C	H
JAX00602056	6	4785101	1	C	A	C	C	C	C	A	A	C	C	C	A	C	H	C	C	C	A	C	A	C	H	C	C	H	C	A	C	A	C	C	C	C	C	C	C	A	C	C	C	H	A	C	C	C	H
JAX00602057	6	4785349	1	C	T	C	C	C	C	T	C	C	C	C	T	C	C	C	C	C	T	C	C	C	H	C	C	H	C	T	C	T	C	C	C	C	C	C	C	C	C	C	C	C	T	C	C	C	H
JAX00602058	6	4787563	1	G	A	G	G	G	G	A	G	A	G	G	A	G	G	G	G	H	A	G	G	G	A	G	G	H	G	A	G	A	G	G	G	G	G	G	G	G	G	H	H	G	A	H	G	G	H
JAX00602060	6	4789726	1	A	C	A	A	A	A	A	A	A	C	A	A	A	A	A	A	A	A	A	A	H	A	A	A	A	A	A	A	A	C	A	A	A	A	A	A	A	A	H	A	H	A	A	A	A	A
JAX00602062	6	4798772	1	G	T	G	G	G	G	G	G	T	G	G	G	G	G	G	G	H	G	G	G	G	H	G	G	G	G	G	G	G	G	G	G	G	G	G	G	G	G	H	H	G	G	H	G	G	G
JAX00602064	6	4814133	0	A	G	G	A	G	G	A	G	G	G	A	A	A	H	G	G	H	A	G	G	G	H	G	A	H	G	A	G	A	G	G	A	H	H	G	H	G	A	G	G	G	A	G	G	G	H
JAX00602067	6	4838131	0	G	A	A	G	A	A	G	G	G	A	G	G	G	G	A	A	G	G	A	G	A	G	A	G	H	A	G	A	G	A	A	G	H	H	A	H	G	G	H	H	H	G	H	A	A	H
JAX00137446	6	4850201	0	T	C	C	T	C	C	T	T	T	T	T	T	T	T	C	C	T	T	C	T	H	T	C	T	H	C	T	C	T	T	C	T	H	H	C	H	T	T	T	H	T	T	H	C	C	H
JAX00137447	6	4861747	0	G	C	G	G	G	G	G	C	C	C	G	G	G	G	G	G	H	G	G	C	H	H	G	G	G	G	G	G	G	C	G	G	G	G	G	G	C	G	C	H	C	G	H	G	G	G
JAX00602070	6	4866200	1	A	G	A	A	A	A	A	A	A	G	A	A	A	A	A	A	A	A	A	A	H	A	A	A	A	A	A	A	A	G	A	A	A	A	A	A	A	A	H	A	H	A	A	A	A	A
JAX00602071	6	4868682	0	C	T	C	C	C	C	C	C	C	T	C	C	C	C	C	C	C	C	C	C	H	C	C	C	C	C	C	C	C	T	C	C	C	C	C	C	C	C	H	C	H	C	C	C	C	C
JAX00602072	6	4889781	0	A	C	A	A	A	A	A	C	A	A	A	A	A	H	A	A	A	A	A	C	A	A	A	A	A	A	A	A	A	A	A	A	A	A	A	A	C	A	A	A	H	A	A	A	A	A
JAX00137450	6	4899623	0	T	C	T	T	T	T	T	T	C	T	T	T	T	T	T	T	C	H	T	T	T	H	T	T	T	T	T	T	T	T	T	T	H	T	T	T	T	T	H	H	T	T	H	T	T	T
JAX00228459	6	4900372	1	A	G	A	A	A	A	A	G	G	A	A	A	A	H	A	A	H	A	A	G	A	H	A	A	A	A	A	A	A	A	A	A	A	A	A	A	G	A	H	H	H	A	H	A	A	A
JAX00228460	6	4900515	0	C	T	C	C	C	C	C	T	T	C	C	C	C	H	C	C	H	C	C	T	C	H	C	C	C	C	C	C	C	C	C	C	C	C	C	C	T	C	H	H	H	C	H	C	C	C
JAX00602074	6	4903358	0	T	C	T	T	T	T	T	C	C	C	T	T	T	H	T	T	H	T	T	C	H	H	T	T	T	T	T	T	T	C	T	T	T	T	T	T	C	T	C	H	C	T	H	T	T	T
JAX00602076	6	4913946	1	G	A	G	G	G	G	G	A	A	G	G	G	G	H	G	G	H	G	G	A	G	H	G	G	G	G	G	G	G	G	G	G	G	G	G	G	A	G	H	H	H	G	H	G	G	G
JAX00602077	6	4914379	1	G	T	G	G	G	G	G	G	G	T	G	G	G	G	G	G	G	G	G	G	H	G	G	G	G	G	G	G	G	T	G	G	G	G	G	G	G	G	H	G	H	G	G	G	G	G
JAX00137451	6	4914489	1	A	C	A	A	A	A	A	A	C	A	A	A	A	A	A	A	H	A	A	A	A	H	A	A	A	A	A	A	A	A	A	A	A	A	A	A	A	A	H	H	A	A	H	A	A	A
JAX00602078	6	4914847	1	C	T	C	C	C	C	C	C	C	T	C	C	C	C	C	C	C	C	C	C	H	C	C	C	C	C	C	C	C	T	C	C	C	C	C	C	C	C	H	C	H	C	C	C	C	C
JAX00602079	6	4924991	0	G	A	G	G	G	G	G	G	A	G	G	G	G	G	G	G	H	G	G	G	G	H	G	G	G	G	G	G	G	G	G	G	G	G	G	G	G	G	H	H	G	G	H	G	G	G
JAX00602081	6	4963129	1	T	A	T	T	T	T	T	T	T	A	T	T	T	T	T	T	T	T	T	T	H	T	T	T	T	T	T	T	T	A	T	T	T	T	T	T	T	T	H	T	H	T	T	T	T	T
JAX00602082	6	4977520	1	C	T	C	C	C	C	C	T	T	T	C	C	C	H	C	C	H	C	C	T	H	H	C	C	C	C	C	C	C	T	C	C	C	C	C	C	T	C	T	H	T	C	H	C	C	C
JAX00602083	6	5002262	1	A	G	A	A	A	A	A	G	G	A	A	A	A	H	A	A	H	A	A	G	A	H	A	A	A	A	A	A	A	A	A	A	A	A	A	A	G	A	H	H	H	A	H	A	A	A
JAX00602084	6	5013577	0	T	A	T	T	T	T	T	T	T	A	T	T	T	T	T	T	T	T	T	T	H	T	T	T	T	T	T	T	T	A	T	T	T	T	T	T	T	T	H	T	H	T	T	T	T	T
JAX00602086	6	5028947	1	A	C	A	A	A	A	A	C	C	C	A	A	A	H	A	A	H	A	A	C	H	H	A	A	A	A	A	A	A	C	A	A	A	A	A	A	C	A	C	H	C	A	H	A	A	A
JAX00602088	6	5044492	0	G	A	G	G	G	G	G	G	A	G	G	G	G	G	G	G	H	G	H	G	G	H	G	G	G	G	G	G	G	G	G	G	G	G	G	G	G	G	H	H	G	G	H	G	G	G
JAX00137462	6	5061205	1	C	T	C	C	C	C	C	C	C	T	C	C	C	C	C	C	C	C	C	C	H	C	C	C	C	C	C	C	C	T	C	C	C	C	C	C	C	C	H	C	H	C	C	C	C	C
JAX00602090	6	5073758	1	C	T	C	C	C	C	C	T	C	C	C	C	C	H	C	C	C	C	C	T	C	C	C	C	C	C	C	C	C	C	C	C	C	C	C	C	T	C	C	C	H	C	C	C	C	C
JAX00602091	6	5082220	1	C	G	C	C	C	C	G	G	G	G	C	G	C	H	C	C	H	G	C	G	H	G	C	C	H	C	G	C	G	G	C	C	C	C	C	C	G	C	G	H	G	G	H	C	C	H
JAX00602092	6	5086587	0	G	A	G	G	G	G	G	G	G	A	G	G	G	G	G	G	G	G	G	G	H	G	G	G	G	G	G	G	G	A	G	G	G	G	G	G	G	G	H	G	H	G	G	G	G	G
JAX00137464	6	5087184	1	G	A	G	G	G	G	G	A	G	G	G	G	G	H	G	G	G	G	G	A	G	G	G	G	G	G	G	G	G	G	G	G	G	G	G	G	A	G	G	G	H	G	G	G	G	G
JAX00602093	6	5088963	0	C	T	C	C	C	C	T	T	T	C	C	T	C	H	C	C	H	T	C	T	C	T	C	C	H	C	T	C	T	C	C	C	C	C	C	C	T	C	H	H	H	T	H	C	C	H
JAX00602094	6	5090674	1	A	C	A	A	A	A	A	A	A	C	A	A	A	A	A	A	A	A	A	A	H	A	A	A	A	A	A	A	A	C	A	A	A	A	A	A	A	A	H	A	H	A	A	A	A	A
JAX00602095	6	5091160	0	C	T	C	C	C	C	T	C	C	C	C	T	C	C	C	C	C	T	C	C	C	H	C	C	H	C	T	C	T	C	C	C	C	C	C	C	C	C	C	C	C	T	C	C	C	H
JAX00602097	6	5092005	0	T	G	G	T	G	G	T	T	T	T	T	T	T	T	G	G	T	T	G	T	H	T	G	T	H	G	T	G	T	T	G	T	H	H	G	H	T	T	T	T	T	T	T	G	G	H
JAX00137466	6	5092233	1	A	G	G	A	G	G	G	G	G	G	A	G	A	H	G	G	H	G	G	G	G	G	G	A	G	G	G	G	G	G	G	A	H	H	G	H	G	A	G	G	G	G	G	G	G	G
JAX00602098	6	5105911	0	A	G	A	A	A	A	G	G	G	G	A	G	A	H	A	A	H	G	A	G	H	G	A	A	H	A	G	A	G	G	A	A	A	A	A	A	G	A	G	H	G	G	H	A	A	H
JAX00602099	6	5106201	0	G	T	G	G	G	G	G	T	G	G	G	G	G	H	G	G	G	G	G	T	G	G	G	G	G	G	G	G	G	G	G	G	G	G	G	G	T	G	G	G	H	G	G	G	G	G
JAX00602102	6	5124406	1	C	T	C	C	C	C	T	C	C	T	C	T	C	C	C	C	C	T	C	C	H	H	C	C	H	C	T	C	T	T	C	C	C	C	C	C	C	C	H	C	H	T	C	C	C	H
JAX00602105	6	5136573	1	G	A	G	G	G	G	G	G	G	A	G	G	G	G	G	G	G	G	G	G	H	G	G	G	G	G	G	G	G	A	G	G	G	G	G	G	G	G	H	G	H	G	G	G	G	G
JAX00137467	6	5138061	1	G	A	G	G	G	G	G	A	A	A	G	G	G	H	G	G	H	G	G	A	H	H	G	G	G	G	G	G	G	A	G	G	G	G	G	G	A	G	A	H	A	G	H	G	G	G
JAX00137468	6	5138370	0	C	T	C	C	C	C	C	T	T	T	C	C	C	H	C	C	H	C	C	T	H	H	C	C	C	C	C	C	C	T	C	C	C	C	C	C	T	C	T	H	T	C	H	C	C	C
JAX00137469	6	5141096	0	A	G	A	A	A	A	A	G	G	A	A	A	A	A	A	A	H	A	A	G	A	H	A	A	A	A	A	A	A	A	A	A	A	A	A	A	G	A	H	H	H	A	H	A	A	A
JAX00602106	6	5147201	1	A	G	A	A	A	A	A	G	G	A	A	A	A	H	A	A	H	A	A	G	A	H	A	A	A	A	A	A	A	A	A	A	A	A	A	A	G	A	H	H	H	A	H	A	A	A
JAX00602107	6	5158050	0	C	A	C	C	C	C	C	A	C	C	C	C	C	H	C	C	C	C	C	A	C	C	C	C	C	C	C	C	C	C	C	C	C	C	C	C	A	C	C	C	H	C	C	C	C	C
JAX00602110	6	5162396	0	A	G	A	A	A	A	A	A	G	A	A	A	A	A	A	A	G	A	A	A	A	H	A	A	A	A	A	A	A	A	A	A	A	A	A	A	A	A	H	H	A	A	H	A	A	A
JAX00137470	6	5169595	0	C	A	A	C	A	A	A	C	C	C	C	A	C	C	A	A	C	A	A	C	H	H	A	C	A	A	A	A	A	C	A	C	H	H	A	H	C	C	C	H	C	A	H	A	A	A
JAX00602114	6	5178340	0	A	G	A	A	A	A	A	A	A	G	A	A	A	A	A	A	A	A	A	A	H	A	A	A	A	A	A	A	A	G	A	A	A	A	A	A	A	A	H	A	H	A	A	A	A	A
JAX00137471	6	5178433	1	T	C	T	T	T	T	T	T	T	C	T	T	T	T	T	T	T	T	T	T	H	T	T	T	T	T	T	T	T	C	T	T	T	T	T	T	T	T	H	T	H	T	T	T	T	T
JAX00137472	6	5179388	0	A	G	A	A	A	A	A	A	A	G	A	A	A	A	A	A	A	A	A	A	H	A	A	A	A	A	A	A	A	G	A	A	A	A	A	A	A	A	G	A	G	A	A	A	A	A
JAX00602115	6	5179508	0	G	T	G	G	G	G	G	T	T	G	G	G	G	H	G	G	H	G	G	T	G	T	G	G	G	G	G	G	G	G	G	G	G	G	G	G	T	G	H	H	H	G	H	G	G	G
JAX00228463	6	5189688	1	C	T	C	C	C	C	C	T	T	T	C	C	C	H	C	C	H	C	C	T	H	H	C	C	C	C	C	C	C	T	C	C	C	C	C	C	T	C	T	H	T	C	H	C	C	C
JAX00137473	6	5219016	1	G	A	A	G	A	A	A	G	G	G	G	A	G	G	A	A	G	A	A	G	H	H	A	G	A	A	A	A	A	G	A	G	H	H	A	H	G	G	G	H	G	A	H	A	A	A
JAX00137475	6	5224405	1	G	C	C	G	C	C	C	C	C	C	G	C	G	H	C	C	H	C	C	C	C	C	C	G	C	C	C	C	C	C	C	G	H	H	C	H	C	G	C	C	C	C	C	C	C	C
JAX00602117	6	5237844	0	T	A	A	T	A	A	A	T	T	T	T	A	T	T	A	A	T	A	A	T	A	H	A	T	A	A	A	A	A	T	A	T	H	H	A	H	T	T	T	H	T	T	H	A	A	A
JAX00602118	6	5237875	1	A	G	G	A	G	G	G	G	G	A	A	G	A	H	G	G	H	G	G	G	H	G	G	A	G	G	G	G	G	A	G	A	H	H	G	H	G	A	H	G	H	A	G	G	G	G
JAX00602119	6	5238075	1	T	G	G	T	G	G	G	G	G	T	T	G	T	H	G	G	H	G	G	G	H	G	G	T	G	G	G	G	G	T	G	T	H	H	G	H	G	T	H	G	H	T	G	G	G	G
JAX00602121	6	5244035	1	G	A	G	G	G	G	G	A	A	G	G	G	G	H	G	G	H	G	G	A	G	H	G	G	G	G	G	G	G	G	G	G	G	G	G	G	A	G	H	H	H	G	H	G	G	G
JAX00137476	6	5265539	1	T	G	G	T	G	G	G	G	G	G	T	G	T	H	G	G	H	G	G	G	G	G	G	T	G	G	G	G	G	G	G	T	H	H	G	H	G	T	G	G	G	G	G	G	G	G
JAX00137478	6	5276286	1	A	G	G	A	G	G	G	G	G	G	A	G	A	H	G	G	H	G	G	G	G	G	G	A	G	G	G	G	G	G	G	A	H	H	G	H	G	A	G	G	G	G	G	G	G	G
JAX00602123	6	5292869	0	G	A	G	G	G	G	G	G	G	A	G	G	G	G	G	G	G	G	G	G	H	G	G	G	G	G	G	G	G	A	G	G	G	G	G	G	G	G	H	G	H	A	G	G	G	G
JAX00602124	6	5293157	0	T	C	C	T	C	C	C	T	T	C	T	C	T	T	C	C	T	C	C	T	C	H	C	T	C	C	C	C	C	C	C	T	H	H	C	H	T	T	H	H	H	C	H	C	C	C
JAX00602126	6	5293530	0	G	A	A	G	A	A	A	G	G	G	G	A	G	G	A	A	G	A	A	G	H	H	A	G	A	A	A	A	A	G	A	G	H	H	A	H	G	G	G	H	G	G	H	A	A	A
JAX00602127	6	5293574	1	G	A	A	G	A	A	A	G	G	A	G	A	G	G	A	A	G	A	A	G	A	H	A	G	A	A	A	A	A	A	A	G	H	H	A	H	G	G	H	H	H	A	H	A	A	A
JAX00602129	6	5301165	1	G	A	G	G	G	G	G	A	A	G	G	G	G	H	G	G	H	G	G	A	G	H	G	G	G	G	G	G	G	G	G	G	G	G	G	G	A	G	H	H	H	G	H	G	G	G
JAX00602132	6	5326138	0	C	T	C	C	C	C	C	T	T	T	C	C	C	H	C	C	H	C	C	T	H	H	C	C	C	C	C	C	C	T	C	C	C	C	C	C	T	C	T	H	T	T	H	C	C	C
JAX00602133	6	5326755	1	G	A	G	G	G	G	G	A	G	G	G	G	G	H	G	G	G	G	G	A	G	G	G	G	G	G	G	G	G	G	G	G	G	G	G	G	A	G	G	G	H	G	G	G	G	G
JAX00189803	6	5326874	0	A	G	G	A	G	G	G	G	G	G	A	G	A	G	G	G	G	G	G	G	G	G	G	A	G	G	G	G	G	G	G	A	H	H	G	H	G	A	G	G	G	G	G	G	G	G
JAX00602134	6	5327026	1	C	A	C	C	C	C	C	A	C	C	C	C	C	H	C	C	C	C	C	A	C	C	C	C	C	C	C	C	C	C	C	C	C	C	C	C	A	C	C	C	H	C	C	C	C	C
JAX00602135	6	5327443	1	C	T	C	C	C	C	C	C	T	C	C	C	C	C	C	C	H	C	C	C	C	H	C	C	C	C	C	C	C	C	C	C	C	C	C	C	C	C	H	H	C	C	H	C	C	C
JAX00137482	6	5332094	0	C	G	G	C	G	G	G	C	C	C	C	G	C	C	G	G	C	G	G	C	H	H	G	C	G	G	G	G	G	C	G	C	H	H	G	H	C	C	C	H	C	C	H	G	G	G
JAX00602138	6	5347699	0	C	T	C	C	C	C	C	T	T	C	C	C	C	H	C	C	H	C	C	T	C	H	C	C	C	C	C	C	C	C	C	C	C	C	C	C	C	C	H	H	H	C	H	C	C	C
JAX00602139	6	5356895	0	G	A	A	G	A	A	A	G	G	G	G	A	G	G	A	A	G	A	A	G	H	H	A	G	A	A	A	A	A	G	A	G	H	H	A	H	G	G	G	H	G	G	H	A	A	A
JAX00602140	6	5361401	0	G	T	G	G	G	G	G	G	G	T	G	G	G	G	G	G	G	G	G	G	G	G	G	G	G	G	G	G	G	T	G	G	G	G	G	G	T	G	G	G	G	T	G	G	G	G
JAX00602141	6	5377564	0	A	C	A	A	A	A	A	A	C	A	A	A	A	A	A	A	H	A	A	A	A	H	A	A	A	A	A	A	A	A	A	A	A	A	A	A	A	A	H	H	A	A	H	A	A	A
JAX00602142	6	5378220	0	G	A	G	G	G	G	G	G	A	G	G	G	G	G	G	G	H	G	G	G	G	H	G	G	G	G	G	G	G	G	G	G	G	G	G	G	G	G	H	H	G	G	H	G	G	G
JAX00137485	6	5381436	0	G	A	A	G	A	A	A	G	G	A	G	A	G	G	A	A	G	A	G	G	A	G	A	G	A	A	A	A	A	A	A	G	G	G	A	G	A	G	G	G	G	A	G	A	A	A
JAX00137486	6	5384445	1	A	G	A	A	A	A	A	A	G	A	A	A	A	A	A	A	H	A	A	A	A	H	A	A	A	A	A	A	A	A	A	A	A	A	A	A	A	A	H	H	A	A	H	A	A	A
JAX00228468	6	5399846	1	G	T	G	G	G	G	G	T	T	G	G	G	G	H	G	G	H	G	G	T	G	H	G	G	G	G	G	G	G	G	G	G	G	G	G	G	G	G	H	H	T	G	H	G	G	G
JAX00602145	6	5399987	0	G	T	G	G	G	G	G	T	G	G	G	G	G	H	G	G	G	G	G	T	G	G	G	G	G	G	G	G	G	G	G	G	G	G	G	G	G	G	G	G	H	G	G	G	G	G
JAX00228470	6	5402331	0	G	A	G	G	G	G	G	G	A	G	G	G	G	G	G	G	H	G	H	G	G	H	G	G	G	G	G	G	G	G	G	G	G	G	G	G	G	G	H	H	G	G	H	G	G	G
JAX00137490	6	5421629	0	T	C	T	T	T	T	T	T	T	C	T	T	T	T	T	T	T	T	T	T	H	T	T	T	T	T	T	T	T	C	T	T	T	T	T	T	C	T	H	T	H	C	T	T	T	T
JAX00602147	6	5424802	1	C	G	C	C	C	C	C	C	C	G	C	C	C	C	C	C	C	C	C	C	H	C	C	C	C	C	C	C	C	G	C	C	C	C	C	C	G	C	H	C	H	G	C	C	C	C
JAX00602148	6	5424923	0	A	G	A	A	A	A	A	G	G	A	A	A	A	H	A	A	H	A	H	G	A	H	A	A	A	A	A	A	A	A	A	A	A	A	A	A	A	A	H	H	H	A	H	A	A	A
JAX00602149	6	5433715	1	T	A	T	T	T	T	T	A	A	A	T	T	T	H	T	T	H	T	H	A	H	H	T	T	T	T	T	T	T	A	T	T	T	T	T	T	A	T	A	H	A	A	H	T	T	T
JAX00137491	6	5458941	1	T	C	T	T	T	T	T	C	C	C	T	T	T	H	T	T	H	T	H	C	H	H	T	T	T	T	T	T	T	C	T	T	T	T	T	T	C	T	C	H	C	C	H	T	T	T
JAX00137492	6	5458962	1	C	G	C	C	C	C	C	G	G	G	C	C	C	H	C	C	H	C	H	G	H	H	C	C	C	C	C	C	C	G	C	C	C	C	C	C	G	C	G	H	G	G	H	C	C	C
JAX00602154	6	5463471	0	T	C	T	T	T	T	T	C	C	C	T	T	T	H	T	T	T	T	H	C	H	H	T	T	T	T	T	T	T	C	T	T	T	T	T	T	C	T	C	T	C	C	T	T	T	T
JAX00137494	6	5489010	0	G	A	G	G	G	A	G	G	G	G	G	G	G	G	H	G	G	G	H	G	H	G	A	G	G	A	G	G	G	G	G	G	H	G	A	H	G	G	G	H	G	G	G	G	A	H
JAX00602156	6	5494215	1	T	C	T	T	T	T	T	C	C	T	T	T	T	H	T	T	H	T	H	C	T	H	T	T	T	T	T	T	T	T	T	T	T	T	T	T	T	T	H	H	H	T	H	T	T	T
JAX00602158	6	5511556	1	G	A	G	G	G	A	G	A	G	G	G	G	G	H	H	G	G	G	A	A	H	G	A	G	G	A	G	G	G	G	G	G	H	G	A	H	G	G	G	H	H	G	G	G	A	H
JAX00602159	6	5513432	0	G	T	G	G	G	T	G	G	G	G	G	G	G	G	H	G	G	G	H	G	H	G	T	G	G	T	G	G	G	G	G	G	H	G	T	H	G	G	G	H	G	G	G	G	T	H
JAX00137496	6	5519461	0	T	C	T	T	T	C	T	C	C	T	T	T	T	T	C	T	C	T	C	C	C	C	C	T	T	C	T	T	T	T	T	T	H	T	C	C	T	T	C	C	T	T	H	T	C	H
JAX00602160	6	5519967	1	C	A	C	C	C	A	C	C	C	C	C	C	C	C	H	C	C	C	H	C	H	C	A	C	C	A	C	C	C	C	C	C	H	C	A	H	C	C	C	H	C	C	C	C	A	H
JAX00602161	6	5520057	1	A	G	A	A	A	G	A	G	G	A	A	A	A	H	H	A	H	A	G	G	H	H	G	A	A	G	A	A	A	A	A	A	H	A	G	H	A	A	H	G	H	A	H	A	G	H
JAX00602164	6	5524412	1	A	G	A	A	A	A	A	G	G	A	A	A	A	H	A	A	H	A	H	G	A	H	A	A	A	A	A	A	A	A	A	A	A	A	A	A	A	A	H	H	H	A	H	A	A	A
JAX00228473	6	5531305	1	C	T	C	C	C	C	C	T	T	C	C	C	C	H	C	C	H	C	H	T	C	H	C	C	C	C	C	C	C	C	C	C	C	C	C	C	C	C	H	H	H	C	H	C	C	C
JAX00137498	6	5542078	1	A	C	A	A	A	C	A	C	C	A	A	A	A	H	H	A	H	A	C	C	H	H	C	A	A	C	A	A	A	A	A	A	H	A	C	H	A	A	H	C	H	A	H	A	C	H
JAX00602170	6	5544241	0	A	G	A	A	A	G	A	A	G	A	A	A	A	A	H	A	H	A	H	A	H	H	G	A	A	G	A	A	A	A	A	A	H	A	G	H	A	A	H	G	A	A	H	A	G	H
JAX00602171	6	5550007	1	A	C	A	A	A	A	A	C	A	A	A	A	A	H	A	A	A	A	H	C	A	A	A	A	A	A	A	A	A	A	A	A	A	A	A	A	A	A	A	A	H	A	A	A	A	A
JAX00137499	6	5555516	0	T	G	T	T	T	G	T	G	G	T	T	T	T	H	H	T	H	T	G	G	H	H	G	T	T	G	T	T	T	T	T	T	H	T	G	H	T	T	H	G	H	T	H	T	G	H
JAX00137500	6	5582274	1	C	T	C	C	C	T	C	C	C	C	C	C	C	C	H	C	C	C	H	C	H	C	T	C	C	T	C	C	C	C	C	C	H	C	T	H	C	C	C	H	C	C	C	C	T	H
JAX00137501	6	5595748	1	T	C	T	T	T	C	T	C	C	C	T	T	T	H	H	T	H	T	C	C	C	H	C	T	T	C	T	T	T	C	T	T	H	T	C	H	C	T	C	C	C	C	H	T	C	H
JAX00137502	6	5595984	1	C	T	C	C	C	T	C	T	T	T	C	C	C	H	H	C	H	C	T	T	T	H	T	C	C	T	C	C	C	T	C	C	H	C	T	H	T	C	T	T	T	T	H	C	T	H
JAX00137503	6	5612713	1	T	C	T	T	T	C	T	T	T	C	T	T	T	T	H	T	T	T	H	T	C	T	C	T	T	C	T	T	T	C	T	T	H	T	C	H	C	T	H	H	H	C	T	T	C	H
JAX00602177	6	5623977	0	A	G	A	A	A	A	A	G	G	A	A	A	A	H	A	A	H	A	H	G	A	H	A	A	A	A	A	A	A	A	A	A	A	A	A	A	A	A	G	H	G	A	H	A	A	A
JAX00137504	6	5624122	1	A	G	A	A	A	G	A	G	G	G	A	A	A	H	H	A	H	A	G	G	G	H	G	A	A	G	A	A	A	G	A	A	H	A	G	H	G	A	G	G	G	G	H	A	G	H
JAX00602178	6	5629711	1	G	C	G	G	G	G	G	C	C	G	G	G	G	H	G	G	H	G	H	C	G	H	G	G	G	G	G	G	G	G	G	G	G	G	G	G	G	G	H	H	H	G	H	G	G	G
JAX00137505	6	5629763	0	A	G	A	A	A	G	A	G	G	G	A	A	A	H	H	A	H	A	G	G	G	H	G	A	A	G	A	A	A	G	A	A	H	A	G	H	G	A	G	G	G	G	H	A	G	H
JAX00602180	6	5643095	1	A	G	A	A	A	A	A	G	A	A	A	A	A	H	A	A	A	A	H	G	A	A	A	A	A	A	A	A	A	A	A	A	A	A	A	A	A	A	A	A	H	A	A	A	A	A
JAX00137506	6	5663406	1	A	G	A	A	A	G	A	G	A	G	A	A	A	H	H	A	A	A	G	G	G	A	G	A	A	G	A	A	A	G	A	A	H	A	G	H	G	A	H	H	G	G	A	A	G	H
JAX00137507	6	5663740	1	T	C	T	T	T	C	T	T	T	C	T	T	T	T	H	T	T	T	H	T	C	T	C	T	T	C	T	T	T	C	T	T	H	T	C	H	C	T	H	H	H	C	T	T	C	H
JAX00137508	6	5669416	1	G	A	G	G	G	A	G	G	G	A	G	G	G	G	H	G	G	G	H	G	A	G	A	G	G	A	G	G	G	A	G	G	H	G	A	H	A	G	H	H	H	A	G	G	A	H
JAX00228476	6	5680699	0	C	T	C	C	C	C	C	T	T	C	C	C	C	H	C	C	C	C	H	T	C	H	C	C	C	C	C	C	C	C	C	C	C	C	C	C	C	C	H	H	H	C	H	C	C	C
JAX00602183	6	5685495	1	G	T	G	G	G	G	G	T	G	G	G	G	G	H	G	G	G	G	H	T	G	G	G	G	G	G	G	G	G	G	G	G	G	G	G	G	G	G	G	G	H	G	G	G	G	G
JAX00137509	6	5690405	1	A	G	A	A	A	G	A	G	G	G	A	A	A	H	H	A	H	A	G	G	G	H	G	A	A	G	A	A	A	G	A	A	H	A	G	H	G	A	G	G	G	G	H	A	G	H
JAX00137510	6	5690604	1	A	G	A	A	A	G	A	G	G	G	A	A	A	H	H	A	H	A	G	G	G	H	G	A	A	G	A	A	A	G	A	A	H	A	G	H	G	A	G	G	G	G	H	A	G	H
JAX00602184	6	5692783	1	T	C	T	T	T	T	T	T	C	T	T	T	T	T	T	T	H	T	T	T	T	H	T	T	T	T	T	T	T	T	T	T	T	T	T	T	T	T	H	H	T	T	H	T	T	T
JAX00602188	6	5714249	0	C	T	C	C	C	T	C	C	C	T	C	C	C	C	H	C	C	C	H	C	T	C	T	C	C	T	C	C	C	T	C	C	H	C	T	H	T	C	H	H	H	T	C	C	T	H
JAX00137512	6	5724395	0	A	G	A	A	A	G	A	G	G	G	A	A	A	H	H	A	H	A	G	G	G	H	G	A	A	G	A	A	A	G	A	A	H	A	G	H	G	A	G	G	G	G	H	A	G	H
JAX00602189	6	5727887	0	T	C	T	T	T	T	T	C	C	T	T	T	T	H	T	T	H	T	C	C	T	C	T	T	T	T	T	T	T	T	T	T	T	T	T	T	T	T	H	H	H	T	H	T	T	T
JAX00602190	6	5728015	0	C	T	C	C	C	C	C	T	T	C	C	C	C	H	C	C	H	C	H	T	C	H	C	C	C	C	C	C	C	C	C	C	C	C	C	C	C	C	H	H	H	C	H	C	C	C
JAX00137513	6	5743622	0	T	C	T	T	T	C	T	C	C	C	T	T	T	H	H	T	H	T	C	C	C	H	C	T	T	C	T	T	T	C	T	T	H	T	C	H	C	T	C	C	C	C	H	T	C	H
JAX00137514	6	5744562	0	A	G	A	A	A	G	A	G	G	G	A	A	A	H	H	A	H	A	G	G	G	H	G	A	A	G	A	A	A	G	A	A	H	A	G	G	G	A	G	G	G	G	H	A	G	H
JAX00137515	6	5764694	0	A	G	A	A	A	G	A	A	G	G	A	A	A	A	H	A	H	A	H	A	G	H	G	A	A	G	A	A	A	G	A	A	H	A	G	H	G	A	G	G	H	G	H	A	G	H
JAX00602194	6	5766248	0	A	T	A	A	A	T	A	A	A	T	H	A	A	A	H	A	A	A	H	A	T	A	T	A	A	T	A	A	A	T	A	A	H	A	T	H	T	A	H	H	H	T	A	A	T	H
JAX00137517	6	5778059	0	G	A	G	G	G	A	G	A	A	A	G	G	G	H	H	G	H	G	A	A	A	H	A	G	G	A	G	G	G	A	G	G	H	G	A	H	A	G	A	A	A	A	H	G	A	H
JAX00602195	6	5778187	1	G	A	G	G	G	G	G	G	A	G	G	G	G	G	G	G	H	G	G	G	G	H	G	G	G	G	G	G	G	G	G	G	G	G	G	G	G	G	H	H	G	G	H	G	G	G
JAX00602196	6	5778319	1	G	C	G	G	G	C	G	C	G	C	G	G	G	H	H	G	G	G	C	C	C	G	C	G	G	C	G	G	G	C	G	G	H	G	C	H	C	G	H	H	C	C	G	G	C	H
JAX00602197	6	5782646	0	T	C	T	T	T	T	T	T	C	T	T	T	T	T	T	T	H	T	T	T	T	H	T	T	T	T	T	T	T	T	T	T	T	T	T	T	T	T	H	H	T	T	H	T	T	T
JAX00602198	6	5790542	1	T	G	T	T	T	T	T	T	T	G	T	T	T	T	T	T	T	T	T	T	H	T	T	T	T	T	T	T	T	G	T	T	T	T	T	T	G	T	H	T	H	G	T	T	T	T
JAX00602200	6	5832224	1	G	T	G	G	G	G	G	T	T	G	G	G	G	H	G	G	H	G	H	T	G	H	G	G	G	G	G	G	G	G	G	G	G	G	G	G	G	G	H	H	H	G	H	G	G	G
JAX00137520	6	5834338	0	A	G	A	A	A	G	A	A	A	G	A	A	A	A	H	A	A	A	H	A	G	A	G	A	A	G	A	A	A	G	A	A	H	A	G	H	G	A	H	H	H	G	A	A	G	H
JAX00602202	6	5839044	0	C	T	C	C	C	T	C	T	T	C	C	C	C	C	H	C	C	C	T	T	H	C	T	C	C	T	C	C	C	C	C	C	H	C	T	H	C	C	C	T	C	C	C	C	T	H
JAX00137523	6	5844145	0	A	G	A	A	A	G	A	G	G	G	A	A	A	H	H	A	H	A	G	G	G	H	G	A	A	G	A	A	A	G	A	A	H	A	G	H	G	A	G	G	G	G	H	A	G	H
JAX00602204	6	5846081	0	G	C	G	G	G	C	G	G	C	G	G	G	G	G	H	G	H	G	H	G	H	H	C	G	G	C	G	G	G	G	G	G	H	G	C	H	G	G	H	C	G	G	H	G	C	H
JAX00602205	6	5846645	1	T	G	T	T	T	T	T	G	T	T	T	T	T	H	T	T	T	T	H	G	T	T	T	T	T	T	T	T	T	T	T	T	T	T	T	T	T	T	T	T	H	T	T	T	T	T
JAX00228478	6	5855818	0	C	T	C	C	C	C	C	T	T	C	C	C	C	H	C	C	H	C	H	T	C	H	C	C	C	C	C	C	C	C	C	C	C	C	C	C	C	C	H	H	H	C	H	C	C	C
JAX00602206	6	5871953	0	A	G	A	A	A	A	A	G	A	G	A	A	A	H	A	A	A	A	H	G	H	A	A	A	A	A	A	A	A	G	A	A	A	A	A	A	G	A	H	A	G	G	A	A	A	A
JAX00602207	6	5873699	1	C	T	C	C	C	C	C	C	T	C	C	C	C	C	C	C	H	C	C	C	C	H	C	C	C	C	C	C	C	C	C	C	C	C	C	C	C	C	H	H	C	C	H	C	C	C
JAX00602208	6	5873740	1	G	T	G	G	G	G	G	T	T	G	G	G	G	H	G	G	H	G	H	T	G	H	G	G	G	G	G	G	G	G	G	G	G	G	G	G	G	G	H	H	H	G	H	G	G	G
JAX00602209	6	5875441	0	G	A	G	G	G	G	G	G	G	A	G	G	G	G	G	G	G	G	G	G	H	G	G	G	G	G	G	G	G	A	G	G	G	G	G	G	A	G	G	G	H	A	G	G	G	G
JAX00137524	6	5888262	0	A	G	A	A	A	G	A	G	G	A	A	A	A	H	H	A	A	A	G	G	H	A	G	A	A	G	A	A	A	A	A	A	H	A	G	H	A	A	A	G	H	A	H	A	G	G
JAX00137527	6	5929957	1	A	G	A	A	A	G	A	G	G	A	A	A	A	H	H	A	H	A	G	G	H	H	G	A	A	G	A	A	A	A	A	A	H	A	G	H	A	A	H	G	H	A	H	A	G	H
JAX00602215	6	5934655	0	T	A	T	T	T	A	T	A	A	T	T	T	T	H	H	T	H	T	A	A	H	H	A	T	T	A	T	T	T	T	T	T	H	T	A	H	T	T	H	A	H	T	H	T	A	H
JAX00602217	6	5935785	0	C	T	C	C	C	C	C	T	C	C	C	C	C	H	C	C	C	C	H	T	C	C	C	C	C	C	C	C	C	C	C	C	C	C	C	C	C	C	C	C	H	C	C	C	C	C
JAX00602218	6	5935890	0	A	G	A	A	A	G	A	A	G	A	A	A	A	A	H	A	H	A	H	A	H	H	G	A	A	G	A	A	A	A	A	A	H	A	G	H	A	A	H	G	A	A	H	A	G	H
JAX00137528	6	5945100	0	T	G	T	T	T	G	T	G	G	G	T	T	T	H	H	T	H	T	G	G	G	H	G	T	T	G	T	T	T	G	T	T	H	T	G	H	G	T	G	G	G	G	H	T	G	H
JAX00602220	6	5950093	0	G	A	G	G	G	G	G	A	G	G	G	G	G	H	G	G	G	G	H	A	G	G	G	G	G	G	G	G	G	G	G	G	G	G	G	G	G	G	G	G	H	G	G	G	G	G
JAX00602221	6	5953999	0	G	A	G	G	G	G	G	G	A	A	G	G	G	G	G	G	H	G	G	G	H	H	G	G	G	G	G	G	G	A	G	G	G	G	G	G	A	G	A	H	H	A	H	G	G	G
JAX00602223	6	5955537	0	G	T	G	G	G	G	G	T	T	T	G	G	G	H	G	G	H	G	H	T	H	H	G	G	G	G	G	G	G	T	G	G	G	G	G	G	T	G	T	H	T	T	H	G	G	G
JAX00137529	6	5959183	0	A	G	A	A	A	G	A	G	G	G	A	A	A	H	H	A	H	A	H	G	G	H	G	A	A	G	A	A	A	G	A	A	H	A	G	H	G	A	G	G	G	G	H	A	G	H
JAX00602226	6	5960568	0	C	T	C	C	C	T	C	C	C	T	C	C	C	C	H	C	C	C	H	C	T	C	T	C	C	T	C	C	C	T	C	C	H	C	T	H	T	C	H	H	H	T	C	C	T	H
JAX00137530	6	5966156	0	G	A	G	G	G	A	G	G	G	A	G	G	G	G	H	G	G	G	H	G	A	G	A	G	G	A	G	G	G	A	G	G	H	G	A	H	A	G	H	H	H	A	G	G	A	H
JAX00602230	6	5967678	1	C	T	C	C	C	T	C	C	C	C	C	C	C	C	H	C	C	C	H	C	H	C	T	C	C	T	C	C	C	C	C	C	H	C	T	H	C	C	C	H	C	C	C	C	T	H
JAX00602233	6	5974254	0	T	C	T	T	T	T	T	C	C	T	T	T	T	H	T	T	H	T	H	C	T	C	T	T	T	T	T	T	T	T	T	T	T	T	T	T	T	T	H	H	H	T	H	T	T	T
JAX00602234	6	5977881	1	A	G	A	A	A	A	A	A	G	A	A	A	A	A	A	A	H	A	A	A	A	H	A	A	A	A	A	A	A	A	A	A	A	A	A	A	A	A	H	H	A	A	H	A	A	A
JAX00137531	6	5977976	1	T	C	T	T	T	C	T	C	C	T	T	T	T	H	H	T	H	T	C	C	H	H	C	T	T	C	T	T	T	T	T	T	H	T	C	H	T	T	H	C	H	T	H	T	C	H
JAX00602235	6	5985243	0	T	C	T	T	T	C	T	C	C	T	T	T	T	H	H	T	H	T	C	C	H	H	C	T	T	C	T	T	T	T	T	T	T	T	C	H	T	T	H	C	H	T	H	T	C	H
JAX00602236	6	5987243	1	T	G	T	T	T	G	T	T	G	T	T	T	T	T	H	T	H	T	H	T	H	H	G	T	T	G	T	T	T	T	T	T	H	T	G	H	T	T	H	G	T	T	H	T	G	H
JAX00602238	6	5987780	1	T	A	T	T	T	A	T	T	T	T	T	T	T	T	H	T	T	T	H	T	H	T	A	T	T	A	T	T	T	T	T	T	H	T	A	H	T	T	T	H	T	T	T	T	A	H
JAX00137533	6	6002540	1	T	C	T	T	T	C	T	C	T	T	T	T	T	H	H	T	T	T	C	C	H	T	C	T	T	C	T	T	T	T	T	T	H	T	C	H	T	T	T	H	H	T	T	T	C	H
JAX00602245	6	6003352	0	G	A	G	G	G	A	G	G	A	G	G	G	G	G	H	G	A	G	A	H	H	H	A	G	G	A	G	G	G	G	G	G	H	G	A	G	G	G	H	A	G	G	H	G	A	H
JAX00602246	6	6008831	0	A	G	A	A	A	G	A	G	G	G	A	A	A	H	H	A	H	A	G	G	G	G	G	A	A	G	A	A	A	G	A	A	H	A	G	H	G	A	G	G	G	G	H	A	G	H
JAX00137534	6	6019322	0	G	A	G	G	G	G	G	A	G	A	G	G	G	H	G	G	G	G	H	A	H	G	G	G	G	G	G	G	G	A	G	G	G	G	G	G	A	G	H	G	A	A	G	G	G	G
JAX00228481	6	6041118	1	A	G	A	A	A	A	A	G	G	A	A	A	A	H	A	A	H	A	H	G	A	H	A	A	A	A	A	A	A	A	A	A	A	A	A	A	A	A	H	H	H	A	H	A	A	A
JAX00137536	6	6059043	0	A	G	A	A	A	A	A	G	G	A	A	A	A	H	A	A	H	A	G	G	A	H	A	A	A	A	A	A	A	A	A	A	A	A	A	A	A	A	H	G	H	A	H	A	A	A
JAX00137538	6	6062545	1	A	G	A	A	A	A	A	G	G	A	A	A	A	H	A	A	H	A	H	G	A	H	A	A	A	A	A	A	A	A	A	A	A	A	A	A	A	A	H	H	H	A	H	A	A	A
JAX00602252	6	6069439	1	T	C	T	T	T	T	T	T	C	T	T	T	T	T	T	T	H	T	T	T	T	H	T	T	T	T	T	T	T	T	T	T	T	T	T	T	T	T	H	H	T	T	H	T	T	T
JAX00137539	6	6098095	0	G	A	G	G	G	G	G	G	G	A	G	G	G	G	G	G	G	G	G	G	H	G	G	G	G	G	G	G	G	A	G	G	G	G	G	G	A	G	H	G	H	A	G	G	G	G
JAX00137540	6	6099840	0	T	C	T	T	T	T	T	C	C	T	T	T	T	H	T	T	H	T	H	C	T	H	T	T	T	T	T	T	T	T	T	T	T	T	T	T	T	T	H	H	H	T	H	T	T	T
JAX00602254	6	6103088	0	C	A	C	C	C	C	C	A	C	C	C	C	C	H	C	C	C	C	H	A	C	C	C	C	C	C	C	C	C	C	C	C	C	C	C	C	C	C	C	C	H	C	C	C	C	C
JAX00602255	6	6106435	1	T	G	T	T	T	T	T	G	G	G	T	T	T	H	T	T	H	T	H	G	H	H	T	T	T	T	T	T	T	G	T	T	T	T	T	T	G	T	G	H	G	G	H	T	T	T
JAX00602256	6	6107660	1	C	G	C	C	C	C	C	G	C	G	C	C	C	H	C	C	C	C	H	G	H	C	C	C	C	C	C	C	C	G	C	C	C	C	C	C	G	C	H	C	G	G	C	C	C	C
JAX00602257	6	6112277	0	T	A	T	T	T	T	T	T	T	A	T	T	T	T	T	T	T	T	T	T	H	T	T	T	T	T	T	T	T	A	T	T	T	T	T	T	A	T	H	T	H	A	T	T	T	T
JAX00602258	6	6114245	1	A	G	A	A	A	A	A	G	G	G	A	A	A	H	A	A	H	A	H	G	H	H	A	A	A	A	A	A	A	G	A	A	A	A	A	A	G	A	G	H	G	G	H	A	A	A
JAX00602260	6	6142875	1	A	G	A	A	A	A	A	A	A	G	A	A	A	A	A	A	A	A	A	A	H	A	A	A	A	A	A	A	A	G	A	A	A	A	A	A	G	A	H	A	H	G	A	A	A	A
JAX00137543	6	6150549	0	A	G	A	A	A	A	A	G	G	G	A	A	A	H	A	A	H	A	H	G	H	H	A	A	A	A	A	A	A	G	A	A	A	A	A	A	G	A	G	H	G	G	H	A	A	A
JAX00602261	6	6159391	0	C	A	C	C	C	C	C	A	A	C	C	C	C	C	C	C	H	C	C	A	C	H	C	C	C	C	C	C	C	C	C	C	C	C	C	C	C	C	H	H	H	C	H	C	C	C
JAX00228482	6	6160351	1	C	T	C	C	C	C	C	C	T	C	C	C	C	C	C	C	H	C	C	C	C	H	C	C	C	C	C	C	C	C	C	C	C	C	C	C	C	C	H	H	C	C	H	C	C	C
JAX00228483	6	6160475	1	G	A	G	G	G	G	G	G	A	G	G	G	G	G	G	G	H	G	G	G	G	H	G	G	G	G	G	G	G	G	G	G	G	G	G	G	G	G	H	H	G	G	H	G	G	G
JAX00602262	6	6164617	1	T	C	T	T	T	T	T	C	T	C	T	T	T	H	T	T	T	T	H	C	H	T	T	T	T	T	T	T	T	C	T	T	T	T	T	T	C	T	H	T	C	C	T	T	T	T
JAX00137546	6	6177711	1	C	T	C	C	C	C	C	C	T	C	C	C	C	C	C	C	H	C	C	C	C	H	C	C	C	C	C	C	C	C	C	C	C	C	C	C	C	C	H	H	C	C	H	C	C	C
JAX00602266	6	6177832	0	T	C	T	T	T	T	T	C	C	C	T	T	T	C	T	T	H	T	H	C	C	C	T	T	T	H	T	T	T	C	T	T	T	T	T	T	C	T	C	C	C	C	C	T	T	T
JAX00602267	6	6200867	1	C	G	C	C	C	C	C	C	G	C	C	C	C	C	C	C	H	C	C	C	C	H	C	C	C	C	C	C	C	C	C	C	C	C	C	C	C	C	H	H	C	C	H	C	C	C
JAX00228485	6	6204161	1	C	A	C	C	C	C	C	C	A	C	C	C	C	C	C	C	H	C	C	C	C	H	C	C	C	C	C	C	C	C	C	C	C	C	C	C	C	C	H	H	C	C	H	C	C	C
JAX00137549	6	6221685	0	T	C	T	T	T	T	T	C	T	T	T	T	T	H	T	T	T	T	H	C	T	T	T	T	T	T	T	T	T	T	T	T	T	T	T	T	T	T	T	T	H	T	T	T	T	T
JAX00602268	6	6226800	0	T	C	T	T	T	T	T	T	C	T	T	T	T	T	T	T	H	T	T	T	T	H	T	T	T	T	T	T	T	T	T	T	T	T	T	T	T	T	H	H	T	T	H	T	T	T
JAX00602269	6	6227112	1	T	G	T	T	T	T	T	T	T	G	T	T	T	T	T	T	T	T	T	T	H	T	T	T	T	T	T	T	T	G	T	T	T	T	T	T	G	T	H	T	H	G	T	T	T	T
JAX00602271	6	6251490	1	C	T	C	C	C	C	C	T	C	C	C	C	C	H	C	C	C	C	H	T	C	C	C	C	C	C	C	C	C	C	C	C	C	C	C	C	C	C	C	C	H	C	C	C	C	C
JAX00137552	6	6262037	0	A	G	A	A	A	A	A	G	A	A	A	A	A	H	A	A	A	A	H	G	A	A	A	A	A	A	A	A	A	A	A	A	A	A	A	A	A	A	A	A	H	A	A	A	A	A
JAX00602273	6	6276061	1	T	A	T	T	T	T	T	A	A	T	T	T	T	H	T	T	H	T	H	A	T	H	T	T	T	T	T	T	T	T	T	T	T	T	T	T	T	T	H	H	H	T	H	T	T	T
JAX00602274	6	6287080	1	C	T	C	C	C	C	C	C	C	T	C	C	C	C	C	C	C	C	C	C	H	C	C	C	C	C	C	C	C	T	C	C	C	C	C	C	T	C	H	C	H	T	C	C	C	C
JAX00602275	6	6293262	1	C	T	T	C	T	C	C	C	T	C	C	C	C	C	H	T	H	C	C	C	C	H	C	C	H	C	C	T	C	C	T	C	C	H	C	C	C	C	H	H	C	C	T	H	C	C
JAX00137554	6	6297296	0	C	T	T	C	T	C	C	C	C	C	C	C	C	C	H	T	C	C	C	C	C	C	C	C	H	C	C	T	C	C	T	C	C	H	C	C	C	C	C	C	C	C	H	H	C	C
JAX00137555	6	6297337	0	A	G	G	A	G	A	A	A	A	A	A	A	A	A	H	G	A	A	A	A	A	A	A	A	H	A	A	G	A	A	G	A	A	H	A	A	A	A	A	A	A	A	H	H	A	A
JAX00602277	6	6297788	0	C	T	T	C	T	C	C	C	C	C	C	C	C	C	H	T	C	C	C	C	C	C	C	C	H	C	C	T	C	C	T	C	C	H	C	C	C	C	C	C	C	C	H	H	C	C
JAX00602278	6	6298156	1	G	T	G	G	G	G	G	T	G	G	G	G	G	H	G	G	G	G	H	T	G	G	G	G	G	G	G	G	G	G	G	G	G	G	G	G	G	G	G	G	H	G	G	G	G	G
JAX00137556	6	6305455	1	T	G	G	T	G	T	T	G	G	T	T	T	T	H	H	G	H	T	H	G	T	H	T	T	H	T	T	G	T	T	G	T	T	H	T	T	T	T	H	H	H	T	G	H	T	T
JAX00602281	6	6317284	0	C	T	C	C	C	C	C	C	T	C	C	C	C	C	C	C	H	C	C	C	C	H	C	C	C	C	C	C	C	C	C	C	C	C	C	C	C	C	H	H	C	C	H	C	C	C
JAX00602282	6	6330701	0	G	A	G	G	G	G	G	A	A	G	G	G	G	H	G	G	H	G	H	A	G	H	G	G	G	G	G	G	G	G	G	G	G	G	G	G	G	G	H	H	H	G	H	G	G	G
JAX00602283	6	6335883	1	G	A	G	G	G	G	G	A	G	G	G	G	G	H	G	G	G	G	H	A	G	G	G	G	G	G	G	G	G	G	G	G	G	G	G	G	G	G	G	G	H	G	G	G	G	G
JAX00137558	6	6356384	1	G	A	A	G	A	G	G	G	G	G	G	G	G	G	H	A	G	G	G	G	G	G	G	G	H	G	G	A	G	G	A	G	G	H	G	G	G	G	G	G	G	G	H	H	G	G
JAX00137560	6	6361502	1	C	T	T	C	T	C	C	T	T	C	C	C	C	H	H	T	H	C	H	T	C	H	C	C	H	C	C	T	C	C	T	C	C	H	C	C	C	C	H	H	H	C	T	H	C	C
JAX00602285	6	6363699	1	T	A	A	T	A	T	T	A	A	T	T	T	T	H	H	A	H	T	H	A	T	H	T	T	H	T	T	A	T	T	A	T	T	H	T	T	T	T	H	H	H	T	A	H	T	T
JAX00602292	6	6410169	0	T	G	T	T	T	T	T	G	T	T	T	T	T	H	T	T	T	T	H	G	T	T	T	T	T	T	T	T	T	T	T	T	T	T	T	T	T	T	T	T	H	T	T	T	T	T
JAX00602293	6	6410577	0	C	G	C	C	C	C	C	G	G	G	C	C	C	H	C	C	H	C	H	G	H	H	C	C	C	C	C	C	C	G	C	H	C	C	C	C	G	C	G	H	G	G	H	C	C	C
JAX00602294	6	6410767	1	A	G	A	A	A	A	A	A	A	G	A	A	A	A	A	A	A	A	A	A	H	A	A	A	A	A	A	A	A	G	A	H	A	A	A	A	G	A	H	A	H	G	A	A	A	A
JAX00137563	6	6411844	1	T	C	C	T	C	T	T	T	T	T	T	T	T	T	H	C	T	T	T	T	T	T	T	T	H	T	T	C	T	T	C	T	T	H	T	T	T	T	T	T	T	T	H	H	T	T
JAX00137564	6	6414575	1	G	A	A	G	A	G	G	G	G	G	G	G	G	G	H	A	G	G	G	G	G	G	G	G	H	G	G	A	G	G	A	G	G	H	G	G	G	G	G	G	G	G	H	H	G	G
JAX00602296	6	6418785	0	C	T	C	C	C	C	C	T	T	C	C	C	C	H	C	C	H	C	H	T	C	H	C	C	C	C	C	C	C	C	C	C	C	C	C	C	C	C	H	H	H	C	H	C	C	C
JAX00602297	6	6426014	1	G	C	G	G	G	G	G	G	C	G	G	G	G	G	G	G	H	G	G	G	G	H	G	G	G	G	G	G	G	G	G	G	G	G	G	G	G	G	H	H	G	G	H	G	G	G
JAX00602298	6	6449727	0	C	A	C	C	C	C	C	A	C	C	C	C	C	H	C	C	C	C	H	A	C	C	C	C	C	C	C	C	C	C	C	C	C	C	C	C	C	C	C	C	H	C	C	C	C	C
JAX00137567	6	6459573	1	C	T	T	C	T	C	C	C	C	C	C	C	C	C	H	T	C	C	C	C	C	C	C	C	H	C	C	T	C	C	T	C	C	H	C	C	C	C	C	C	C	C	H	H	C	C
JAX00137568	6	6462727	1	T	A	A	T	A	T	T	A	A	A	T	T	T	H	H	A	H	T	H	A	H	H	T	T	H	T	T	A	T	A	A	H	T	H	T	T	A	T	A	H	A	A	A	H	T	T
JAX00602301	6	6487790	1	G	A	G	G	G	G	G	G	A	A	G	G	G	G	G	G	H	G	G	G	H	H	G	G	G	G	G	G	G	A	G	H	G	G	G	G	A	G	A	H	H	A	H	G	G	G
JAX00602302	6	6491007	1	G	T	G	G	G	G	G	T	G	T	G	G	G	H	G	G	G	G	H	T	H	G	G	G	G	G	G	G	G	T	G	H	G	G	G	G	T	G	H	G	T	T	G	G	G	G
JAX00602303	6	6491395	1	G	A	G	G	G	G	G	G	G	A	G	G	G	G	G	G	G	G	G	G	H	G	G	G	G	G	G	G	G	A	G	H	G	G	G	G	A	G	H	G	H	A	G	G	G	G
JAX00602304	6	6492857	0	G	T	G	G	G	G	G	G	T	G	G	G	G	G	G	G	H	G	G	G	G	H	G	G	G	G	G	G	G	G	G	G	G	G	G	G	G	G	H	H	G	G	H	G	G	G
JAX00602305	6	6493130	0	T	C	T	T	T	T	T	C	C	C	T	T	T	H	T	T	H	T	H	C	H	H	T	T	T	T	T	T	T	C	T	H	T	T	T	T	C	T	C	H	C	C	H	T	T	T
JAX00602306	6	6496799	1	G	A	A	G	A	G	G	G	G	G	G	G	G	G	H	A	G	G	G	G	G	G	G	G	H	G	G	A	G	G	A	G	G	H	G	G	G	G	G	G	G	G	H	H	G	G
JAX00602307	6	6497422	0	G	T	T	G	T	G	G	T	T	G	G	G	G	H	H	T	H	G	H	T	G	H	G	G	H	G	G	T	G	G	T	G	G	H	G	G	G	G	H	H	H	G	T	H	G	G
JAX00602308	6	6497736	0	G	A	G	G	G	G	G	A	A	G	G	G	G	H	G	G	H	G	H	A	G	H	G	G	G	G	G	G	G	G	G	G	G	G	G	G	G	G	H	H	H	G	H	G	G	G
JAX00137569	6	6498363	0	C	A	A	C	A	C	C	A	C	C	C	C	C	C	H	A	C	C	C	A	C	C	C	C	H	C	C	A	C	C	A	C	C	H	C	C	C	C	C	C	C	C	A	H	C	C
JAX00137570	6	6498553	0	A	T	T	A	T	A	A	T	T	A	A	A	A	H	H	T	H	A	H	T	A	H	A	A	H	A	A	T	A	A	T	A	A	T	A	A	A	A	H	H	H	A	T	T	A	A
JAX00602309	6	6498670	1	T	C	T	T	T	T	T	T	C	T	T	T	T	T	T	T	H	T	T	T	T	H	T	T	T	T	T	T	T	T	T	T	T	T	T	T	T	T	H	H	T	T	H	T	T	T
JAX00602310	6	6499091	1	T	C	C	T	C	T	T	C	C	C	T	T	T	H	H	C	H	T	H	C	H	H	T	T	H	T	T	C	T	C	C	H	T	H	T	T	C	T	C	H	C	C	C	H	T	T
JAX00602311	6	6501699	0	A	G	G	A	G	A	A	A	G	G	A	A	A	A	H	G	H	A	A	A	H	H	A	A	H	A	A	G	A	G	G	H	A	H	A	A	G	A	G	H	H	G	G	H	A	A
JAX00602312	6	6503311	0	G	A	G	G	G	G	G	A	G	G	G	G	G	G	G	G	G	G	G	A	G	G	G	G	G	G	G	G	G	G	G	G	G	G	G	G	G	G	G	G	G	G	G	G	G	G
JAX00602313	6	6503503	0	C	A	A	C	A	C	C	C	C	A	C	C	C	C	H	A	C	C	C	C	H	C	C	C	H	C	C	A	C	A	A	H	C	H	C	C	A	C	A	C	H	A	A	H	C	C
JAX00602317	6	6506911	0	A	C	A	A	A	A	A	C	A	A	A	A	A	H	A	A	A	A	H	C	A	A	A	A	A	A	A	A	A	A	A	A	A	A	A	A	A	A	A	A	H	A	A	A	A	A
JAX00602320	6	6514503	0	T	C	T	T	T	T	T	T	T	C	H	T	T	T	T	T	T	T	T	T	C	T	T	T	T	T	T	T	T	C	T	C	T	T	T	T	C	T	C	T	H	C	T	T	T	T
JAX00602321	6	6515029	1	C	T	T	C	T	C	C	C	T	C	C	C	C	C	H	T	H	C	C	C	C	H	C	C	H	C	C	T	C	C	T	C	C	H	C	C	C	C	H	H	C	C	T	H	C	C
JAX00228487	6	6536094	0	G	A	G	G	G	G	G	G	A	G	G	G	G	G	G	G	H	G	G	G	G	H	G	G	G	G	G	G	G	G	G	G	G	G	G	G	G	G	H	H	G	G	H	G	G	G
JAX00137573	6	6536229	0	A	G	G	A	G	A	A	G	G	G	A	A	A	H	H	G	H	A	H	G	H	H	A	A	H	A	A	G	A	G	G	H	A	H	A	A	G	A	G	H	G	G	G	H	A	A
JAX00137574	6	6538776	1	G	A	A	G	A	G	G	G	G	G	G	G	G	G	H	A	G	G	G	G	G	G	G	G	H	G	G	A	G	G	A	G	G	H	G	G	G	G	G	G	G	G	H	H	G	G
JAX00602323	6	6548589	0	G	A	A	G	A	G	G	A	A	G	G	G	G	H	H	A	H	G	H	A	G	H	G	G	H	G	G	A	G	G	A	G	G	H	G	G	G	G	H	H	H	G	A	H	G	G
JAX00602324	6	6549097	0	T	C	C	T	C	T	T	C	C	C	T	T	T	H	H	C	H	T	H	C	H	H	T	T	H	T	T	C	T	C	C	H	T	H	T	T	C	T	C	H	C	C	C	H	T	T
JAX00602325	6	6551722	0	T	C	T	T	T	T	T	T	C	T	T	T	T	T	T	T	H	T	T	T	T	H	T	T	T	T	T	T	T	T	T	T	T	T	T	T	T	T	H	H	T	T	H	T	T	T
JAX00228489	6	6582802	1	G	A	G	G	G	G	G	A	A	G	G	G	G	H	G	G	H	G	H	A	G	H	G	G	G	G	G	G	G	G	G	G	G	G	G	G	G	G	H	H	H	G	H	G	G	G
JAX00137576	6	6583041	0	G	C	C	G	C	G	G	C	C	G	G	G	G	H	H	C	H	G	H	C	G	H	G	G	H	G	G	C	G	G	C	G	G	H	G	G	G	G	H	H	H	G	C	H	G	G
JAX00137577	6	6583173	0	T	C	C	T	C	T	T	C	C	T	T	T	T	H	H	C	H	T	H	C	T	H	T	T	H	T	T	C	T	T	C	T	T	H	T	T	T	T	H	H	H	T	C	H	T	T
JAX00602329	6	6617810	1	G	A	G	G	G	G	G	A	A	G	G	G	G	H	G	G	H	G	H	A	G	H	G	G	G	G	G	G	G	G	G	G	G	G	G	G	G	G	H	H	H	G	H	G	G	G
JAX00137578	6	6618692	0	A	G	G	A	G	A	A	G	G	G	A	A	A	H	H	G	H	A	H	G	H	G	A	A	H	A	A	G	A	G	G	H	A	H	A	A	G	A	G	H	G	G	G	H	A	A
JAX00137579	6	6618718	0	A	G	G	A	G	A	A	G	G	G	A	A	A	A	H	G	A	A	A	G	H	A	A	A	H	A	A	G	A	G	G	H	A	H	A	A	G	A	G	A	G	G	G	H	A	A
JAX00137580	6	6618732	0	C	T	T	C	T	C	C	T	T	C	C	C	C	C	H	T	C	C	H	T	C	C	C	C	H	C	C	T	C	C	T	C	C	C	C	C	C	C	C	C	C	C	T	H	C	C
JAX00602331	6	6626609	0	G	A	G	G	G	G	G	G	A	G	G	G	G	G	G	G	H	G	G	G	G	A	G	G	G	G	G	H	G	G	G	G	G	G	G	G	G	G	H	H	G	G	H	G	G	G
JAX00602332	6	6626879	0	A	G	G	A	G	A	A	G	G	G	A	A	A	H	H	G	H	A	H	G	H	H	A	A	H	A	A	G	A	G	G	H	A	H	A	A	G	A	G	H	G	G	G	H	A	A
JAX00602333	6	6630933	0	G	A	A	G	A	G	G	A	A	G	H	G	G	H	H	A	H	G	H	A	G	H	G	G	H	G	G	A	G	G	A	G	G	H	G	G	G	G	H	H	H	G	A	H	G	G
JAX00602334	6	6631081	0	T	A	A	T	A	T	T	A	A	A	T	T	T	H	H	A	H	T	H	A	H	H	T	T	H	T	T	A	T	A	A	H	T	H	T	T	A	T	A	H	A	A	A	H	T	T
JAX00602335	6	6631190	0	G	A	A	G	A	G	G	G	G	G	G	G	G	G	G	A	G	G	G	G	G	G	G	G	H	G	G	A	G	G	A	G	G	H	G	G	G	G	G	G	G	G	G	G	G	G
JAX00602336	6	6647529	1	G	A	G	G	G	G	G	G	G	A	G	G	G	G	G	G	G	G	G	G	H	G	G	G	G	G	G	G	G	A	G	H	G	G	G	G	A	G	H	G	H	A	G	G	G	G
JAX00602337	6	6647584	0	C	T	T	C	T	C	C	C	C	T	C	C	C	C	H	T	C	C	C	C	H	C	C	C	H	C	C	T	C	T	T	H	C	H	C	C	T	C	H	C	H	T	H	H	C	C
JAX00602338	6	6648681	0	G	A	G	G	G	G	G	G	A	G	G	G	G	G	G	G	H	G	G	G	G	H	G	G	G	G	G	G	G	G	G	G	G	G	G	G	G	G	H	H	G	G	H	G	G	G
JAX00602339	6	6660395	0	T	C	T	T	T	T	T	T	C	C	T	T	T	T	T	T	H	T	T	T	H	H	T	T	T	T	T	T	T	C	T	H	T	T	T	T	C	T	C	H	H	C	H	T	T	T
JAX00602340	6	6661532	1	C	T	C	C	C	C	C	T	C	C	C	C	C	H	C	C	C	C	H	T	C	C	C	C	C	C	C	C	C	C	C	C	C	C	C	C	C	C	C	C	H	C	C	C	C	C
JAX00137581	6	6661714	0	G	A	A	G	A	G	G	G	G	G	G	G	G	G	H	A	G	G	H	G	G	G	G	G	H	G	G	A	G	G	A	G	G	H	G	G	G	G	G	G	G	G	H	G	G	G
JAX00602341	6	6665693	0	G	A	G	G	G	G	G	A	G	G	G	G	G	H	G	G	G	G	H	A	G	G	G	G	G	G	G	G	G	G	G	G	G	G	G	G	G	G	G	G	H	G	G	G	G	G
JAX00137582	6	6679325	1	C	T	T	C	T	C	C	C	C	C	C	C	C	C	H	T	C	C	C	C	C	C	C	C	H	C	C	T	C	C	T	C	C	H	C	C	C	C	C	C	C	C	H	H	C	C
JAX00137583	6	6679390	0	G	C	C	G	C	G	G	G	G	G	G	G	G	G	H	C	G	G	G	G	G	G	G	G	H	G	G	C	G	G	C	G	G	H	G	G	G	G	G	G	G	G	H	H	G	G
JAX00602342	6	6683324	0	C	T	C	C	C	C	C	C	C	T	C	C	C	C	C	C	C	C	C	C	H	C	C	C	C	C	C	C	C	T	C	H	C	C	C	C	T	C	H	C	H	T	C	C	C	C
JAX00602343	6	6696811	1	A	G	A	A	A	A	A	G	A	A	A	A	A	H	A	A	A	A	H	G	A	A	A	A	A	A	A	A	A	A	A	A	A	A	A	A	A	A	A	A	H	A	A	A	A	A
JAX00137585	6	6697057	0	G	A	A	G	A	G	G	A	A	G	G	G	G	H	H	A	H	G	H	A	G	H	G	G	H	G	G	A	G	G	A	G	G	H	G	G	G	G	H	H	H	G	A	H	G	G
JAX00228493	6	6706651	1	T	C	T	T	T	T	T	T	C	T	T	T	T	T	T	T	H	T	T	T	T	H	T	T	T	T	T	T	T	T	T	T	T	T	T	T	T	T	H	H	T	T	H	T	T	T
JAX00602346	6	6707644	0	G	A	G	G	G	G	G	G	G	A	G	G	G	G	G	G	G	G	G	G	G	G	G	G	G	G	G	G	G	A	G	H	G	G	G	G	A	G	G	G	H	A	G	G	G	G
JAX00602351	6	6720202	1	G	A	G	G	G	G	G	G	G	A	G	G	G	G	G	G	G	G	G	G	H	G	G	G	G	G	G	G	G	A	G	H	G	G	G	G	A	G	H	G	H	A	G	G	G	G
JAX00602352	6	6725135	1	T	C	T	T	T	T	T	T	T	C	T	T	T	T	T	T	T	T	T	T	H	T	T	T	T	T	T	T	T	C	T	H	T	T	T	T	C	T	H	T	H	C	T	T	T	T
JAX00602353	6	6727357	0	C	T	T	C	T	C	C	C	C	T	C	C	C	C	H	T	C	C	C	C	H	C	C	C	H	C	C	T	C	T	T	H	C	H	C	C	T	C	H	C	H	T	H	H	C	C
JAX00602354	6	6731306	0	T	C	C	T	C	T	T	C	C	C	T	T	T	H	H	C	H	T	H	C	H	H	T	T	H	T	T	C	T	C	C	H	T	H	T	T	C	T	C	H	C	C	C	H	T	T
JAX00137587	6	6733199	1	C	T	T	C	T	C	C	C	C	C	C	C	C	C	H	T	C	C	C	C	C	C	C	C	H	C	C	T	C	C	T	C	C	H	C	C	C	C	C	C	C	C	H	H	C	C
JAX00602355	6	6735786	0	C	T	C	C	C	C	C	C	T	C	C	C	C	C	C	C	H	C	C	C	C	H	C	C	C	C	C	C	C	C	C	C	C	C	C	C	C	C	H	H	C	C	H	C	C	C
JAX00602357	6	6746853	0	C	A	C	C	C	C	C	A	C	C	C	C	C	H	C	C	C	C	H	A	C	C	C	C	C	C	C	C	C	C	C	C	C	C	C	C	C	C	C	C	H	C	C	C	C	C
JAX00602359	6	6751125	1	G	A	A	G	A	G	G	G	G	G	G	G	G	G	H	A	G	G	G	G	G	G	G	G	H	G	G	A	G	G	A	G	G	H	G	G	G	G	G	G	G	G	H	H	G	G
JAX00602360	6	6751451	0	G	A	G	G	G	G	G	A	A	A	G	G	G	H	G	G	H	G	H	A	H	H	G	G	G	G	G	G	G	A	G	H	G	G	G	G	A	G	A	H	A	A	H	G	G	G
JAX00602361	6	6751543	1	G	A	G	G	G	G	G	A	G	A	G	G	G	H	G	G	G	G	H	A	H	G	G	G	G	G	G	G	G	A	G	H	G	G	G	G	A	G	H	G	A	A	G	G	G	G
JAX00602362	6	6752989	0	A	G	A	A	A	A	A	A	A	G	A	A	A	A	A	A	A	A	A	A	H	A	A	A	A	A	A	A	A	G	A	H	A	A	A	A	G	A	H	A	H	G	A	A	A	A
JAX00602363	6	6760206	1	C	T	C	C	C	C	C	T	T	C	C	C	C	H	C	C	H	C	H	T	C	H	C	C	C	C	C	C	C	C	C	C	C	C	C	C	C	C	H	H	H	C	H	C	C	C
JAX00137590	6	6765296	0	C	T	T	C	T	C	C	C	C	C	C	C	C	C	H	T	C	C	C	C	C	C	C	C	H	C	C	T	C	C	T	C	C	H	C	C	C	C	C	C	C	C	H	H	C	C
JAX00602364	6	6765400	0	A	G	A	A	A	A	A	G	A	A	A	A	A	H	A	A	A	A	H	G	A	A	A	A	A	A	A	A	A	A	A	A	A	A	A	A	A	A	A	A	H	A	A	A	A	A
JAX00137591	6	6770066	0	C	T	T	C	T	C	C	C	C	C	C	C	C	C	H	T	C	C	C	C	C	C	C	C	H	C	C	T	C	C	T	C	C	H	C	C	C	C	C	C	C	C	H	H	C	C
JAX00602365	6	6774732	0	C	A	C	C	C	C	C	A	A	C	C	C	C	H	C	C	H	C	H	A	C	H	C	C	C	C	C	C	C	C	C	C	C	C	C	C	C	C	H	H	H	C	H	C	C	C
JAX00602366	6	6782993	0	A	G	G	A	G	A	A	G	G	G	A	A	A	H	H	G	H	A	H	G	H	H	A	A	H	A	A	G	A	G	G	G	A	H	A	A	G	A	G	H	G	G	G	H	A	A
JAX00602367	6	6783647	1	T	C	T	T	T	T	T	T	C	T	T	T	T	T	T	T	H	T	T	T	T	H	T	T	T	T	T	T	T	T	T	T	T	T	T	T	T	T	H	H	T	T	H	T	T	T
JAX00602369	6	6795349	0	A	G	A	A	A	A	A	G	A	A	A	A	A	H	A	A	A	A	H	G	A	A	A	A	A	A	A	A	A	A	A	A	A	A	A	A	A	A	A	A	H	A	A	A	A	A
JAX00137592	6	6798876	0	A	G	G	A	G	A	A	A	A	A	A	A	A	A	H	G	A	A	A	A	A	A	A	A	H	A	A	G	A	A	G	A	A	H	A	A	A	A	A	A	A	A	H	H	A	A
JAX00137593	6	6800920	1	A	C	C	A	C	A	A	C	C	A	A	A	A	H	H	C	H	A	H	C	A	H	A	A	H	A	A	C	A	A	C	A	A	H	A	A	A	A	H	H	H	A	C	H	A	A
JAX00137594	6	6801076	1	A	C	C	A	C	A	A	A	A	A	A	A	A	A	H	C	A	A	A	A	A	A	A	A	H	A	A	C	A	A	C	A	A	H	A	A	A	A	A	A	A	A	H	H	A	A
JAX00602371	6	6826689	0	G	T	G	G	G	G	G	T	G	G	G	G	G	G	G	G	G	G	G	T	G	G	G	G	G	G	G	G	G	G	G	G	G	G	G	G	G	G	G	G	H	G	G	G	G	G
JAX00602373	6	6826899	1	G	A	G	G	G	G	G	G	A	G	G	G	G	G	G	G	H	G	G	G	G	H	G	G	G	G	G	G	G	G	G	G	G	G	G	G	G	G	H	H	G	G	H	G	G	G
JAX00602374	6	6827002	1	C	T	C	C	C	C	C	T	C	T	C	C	C	H	C	C	C	C	H	T	H	C	C	C	C	C	C	C	C	T	C	H	C	C	C	C	T	C	H	C	T	T	C	C	C	C
JAX00602378	6	6855871	0	A	T	T	A	T	A	A	A	A	A	H	A	A	A	H	T	A	A	A	A	A	A	A	A	H	A	A	T	A	A	T	A	A	H	A	A	A	A	A	A	A	A	H	H	A	A
JAX00602379	6	6855983	1	C	A	C	C	C	C	C	C	A	C	C	C	C	C	C	C	H	C	C	C	C	H	C	C	C	C	C	C	C	C	C	C	C	C	C	C	C	C	H	H	C	C	H	C	C	C
JAX00137599	6	6881122	0	T	A	A	T	A	T	T	A	A	A	T	T	T	H	H	A	H	T	H	A	H	H	T	T	H	T	T	A	T	A	A	H	T	H	T	T	A	T	A	H	A	A	A	H	T	T
JAX00602383	6	6882522	0	G	A	A	G	A	G	G	G	G	A	G	G	G	G	H	A	G	G	G	G	H	G	G	G	H	G	G	A	G	A	A	H	G	H	G	G	A	G	H	G	H	A	H	H	G	G
JAX00137601	6	6893077	0	G	A	A	G	A	G	G	A	G	G	G	G	G	H	H	A	G	G	H	A	G	G	G	G	A	G	G	A	G	G	A	G	G	H	G	G	G	G	G	G	H	G	H	H	G	G
JAX00602387	6	6901648	0	C	T	C	C	C	C	C	T	C	C	C	C	C	H	C	C	C	C	H	T	C	C	C	C	C	C	C	C	C	C	C	C	C	C	C	C	C	C	C	C	H	C	C	C	C	C
JAX00602388	6	6901683	0	C	T	C	C	C	C	C	T	T	C	C	C	C	H	C	C	H	C	H	T	C	H	C	C	C	C	C	C	C	C	C	C	C	C	C	C	C	C	H	H	H	C	H	C	C	C
JAX00228500	6	6990762	0	T	C	T	T	T	T	T	C	C	T	T	T	T	H	T	T	H	T	H	C	T	H	T	T	T	T	T	T	T	T	T	T	T	T	T	T	T	T	H	H	H	T	H	T	T	T
JAX00137606	6	6991096	0	A	G	G	A	G	A	A	A	A	A	A	A	A	A	H	G	A	A	A	A	A	A	A	A	H	A	A	G	A	A	G	A	A	H	A	A	A	A	A	A	A	A	H	H	A	A
JAX00137607	6	6992635	1	A	G	G	A	G	A	A	G	G	G	A	A	A	H	H	G	H	A	H	G	H	H	A	A	H	A	A	G	A	G	G	H	A	H	A	A	G	A	G	H	G	G	G	H	A	A
JAX00602398	6	7014744	0	T	C	T	T	T	T	T	C	C	C	T	T	T	H	T	T	H	T	H	C	H	H	T	T	T	T	T	T	T	C	T	H	T	T	T	T	C	T	C	H	C	C	H	T	T	T
JAX00137608	6	7014864	0	T	C	C	T	C	T	T	T	T	T	T	T	T	T	H	C	T	T	T	T	T	T	T	T	H	T	T	C	T	T	C	T	T	H	T	T	T	T	T	T	T	T	H	H	T	T
JAX00602402	6	7023996	1	T	G	T	T	T	T	T	G	G	G	T	T	T	H	T	T	H	T	H	G	H	H	T	T	T	T	T	T	T	G	T	H	T	T	T	T	G	T	G	H	G	G	H	T	T	T
JAX00602404	6	7031971	1	C	T	C	C	C	C	C	T	C	T	C	C	C	H	C	C	C	C	H	T	H	C	C	C	C	C	C	C	C	T	C	H	C	C	C	C	T	C	H	C	T	T	C	C	C	C
JAX00137610	6	7034168	0	A	G	G	A	G	A	A	G	G	G	A	A	A	H	H	G	H	A	H	G	H	H	A	A	H	A	A	G	A	G	G	H	A	H	A	A	G	A	G	H	G	G	G	H	A	A
JAX00602406	6	7038947	0	G	T	G	G	G	G	G	G	T	G	G	G	G	G	G	G	H	G	G	G	G	T	G	G	G	G	G	G	G	G	G	G	G	G	G	G	G	G	H	H	G	G	H	G	G	G
JAX00602409	6	7042144	1	C	T	C	C	C	C	C	T	C	C	C	C	C	H	C	C	C	C	H	T	C	C	C	C	C	C	C	C	C	C	C	C	C	C	C	C	C	C	C	C	H	C	C	C	C	C
JAX00137612	6	7062918	0	T	C	C	T	C	T	T	C	C	C	T	T	T	H	H	C	H	T	H	C	H	H	T	T	H	T	T	C	T	C	C	H	T	H	T	T	C	T	C	H	C	C	C	H	T	T
JAX00602410	6	7070542	1	G	A	G	G	G	G	G	G	G	A	G	G	G	G	G	G	G	G	G	G	H	G	G	G	G	G	G	G	G	A	G	H	G	G	G	G	A	G	H	G	H	A	G	G	G	G
JAX00602414	6	7142308	1	C	T	C	C	C	C	C	C	C	T	C	C	C	C	C	C	C	C	C	C	H	C	C	C	C	C	C	C	C	T	C	H	C	C	C	C	T	C	H	C	H	T	C	C	C	C
JAX00602415	6	7142350	0	C	T	C	C	C	C	C	C	T	C	C	C	C	C	C	C	H	C	C	C	C	H	C	C	C	C	C	C	C	C	C	C	C	C	C	C	C	C	H	H	C	C	H	C	C	C
JAX00602416	6	7142383	0	G	A	G	G	G	G	G	A	G	G	G	G	G	H	G	G	G	G	H	A	G	G	G	G	G	G	G	G	G	G	G	G	G	G	G	G	G	G	G	G	G	G	G	G	G	G
JAX00602418	6	7143632	1	G	T	G	G	G	G	G	T	T	G	G	G	G	H	G	G	H	G	H	T	G	H	G	G	G	G	G	G	G	G	G	G	G	G	G	G	G	G	H	H	H	G	H	G	G	G
JAX00602421	6	7146666	1	C	T	C	C	C	C	C	C	T	C	C	C	C	C	C	C	H	C	C	C	C	H	C	C	C	C	C	C	C	C	C	C	C	C	C	C	C	C	H	H	C	C	H	C	C	C
JAX00602422	6	7147328	1	C	T	C	C	C	C	C	T	C	C	C	C	C	H	C	C	C	C	H	T	C	C	C	C	C	C	C	C	C	C	C	C	C	C	C	C	C	C	C	C	H	C	C	C	C	C
JAX00602425	6	7149151	1	G	A	A	G	A	G	G	A	A	A	G	G	G	H	H	A	H	G	H	A	H	H	G	G	H	G	G	A	G	A	A	H	G	H	G	G	A	G	A	H	A	A	A	H	G	G
JAX00602426	6	7149231	1	G	A	A	G	A	G	G	A	A	A	G	G	G	H	H	A	H	G	H	A	H	H	G	G	H	G	G	A	G	A	A	H	G	H	G	G	A	G	A	H	A	A	A	H	G	G
JAX00602429	6	7173657	0	G	A	G	G	G	G	G	A	A	G	G	G	G	H	G	G	H	G	H	A	G	H	G	G	G	G	G	G	G	G	G	G	G	G	G	G	G	G	H	H	H	G	H	G	G	G
JAX00137620	6	7174327	0	C	T	C	C	C	C	C	T	T	C	C	C	C	H	C	C	H	C	T	T	C	C	C	C	C	C	C	C	C	C	C	C	C	C	C	C	C	C	H	H	H	C	H	C	C	C
JAX00137621	6	7174435	0	C	G	C	C	C	C	C	G	G	C	C	C	C	H	C	C	C	C	H	G	C	C	C	C	C	C	C	C	C	C	C	C	C	C	C	C	C	C	C	H	H	C	H	C	C	C
JAX00602433	6	7196384	0	T	A	T	T	T	T	T	A	A	A	T	T	T	H	T	T	T	T	H	A	H	T	T	T	T	T	T	T	T	A	T	H	T	T	T	T	A	T	A	H	A	A	H	T	T	T
JAX00602434	6	7196661	1	T	C	T	T	T	T	T	C	C	C	T	T	T	H	T	T	H	T	H	C	H	T	T	T	T	T	T	T	T	C	T	H	T	T	T	T	C	T	C	H	C	C	H	T	T	T
JAX00602435	6	7198225	1	G	A	G	G	G	G	G	G	A	A	G	G	G	G	G	G	H	G	G	G	H	G	G	G	G	G	G	G	G	A	G	H	G	G	G	G	A	G	A	H	H	A	H	G	G	G
JAX00602436	6	7199439	1	G	A	G	G	G	G	G	A	G	G	G	G	G	H	G	G	G	G	H	A	G	G	G	G	G	G	G	G	G	G	G	G	G	G	G	G	G	G	G	G	H	G	G	G	G	G
JAX00602437	6	7201161	0	C	T	C	C	C	C	C	C	C	T	C	C	C	C	C	C	C	C	C	C	H	C	C	C	C	C	C	C	C	T	C	H	C	C	C	C	T	C	H	C	H	T	C	C	C	C
JAX00602438	6	7203952	1	C	T	C	C	C	C	C	T	T	C	C	C	C	H	C	C	H	C	H	T	C	C	C	C	C	C	C	C	C	C	C	C	C	C	C	C	C	C	H	H	H	C	H	C	C	C
JAX00602439	6	7243411	1	C	T	C	C	C	C	C	T	C	C	C	C	C	H	C	C	C	C	H	T	C	C	C	C	C	C	C	C	C	C	C	C	C	C	C	C	C	C	C	C	H	C	C	C	C	C
JAX00602440	6	7244260	1	A	G	A	A	A	A	A	A	G	A	A	A	A	A	A	A	H	A	A	A	A	A	A	A	A	A	A	A	A	A	A	A	A	A	A	A	A	A	H	H	A	A	H	A	A	A
JAX00602441	6	7252471	1	A	T	A	A	A	A	A	A	A	T	A	A	A	A	A	A	A	A	A	A	H	A	A	A	A	A	A	A	A	T	A	H	A	A	A	A	T	A	H	A	H	T	A	A	A	A
JAX00137627	6	7258231	0	G	C	G	G	G	G	G	C	C	C	G	G	G	H	G	G	H	G	H	C	H	H	G	G	G	G	G	G	G	C	G	H	G	G	G	G	C	G	C	H	C	C	H	G	G	G
JAX00602444	6	7258852	0	A	G	A	A	A	A	A	A	G	G	A	A	A	A	A	A	G	A	A	A	H	H	A	A	A	A	A	A	A	G	A	H	A	A	A	A	G	A	G	G	H	G	H	A	A	A
JAX00602445	6	7260204	1	A	C	A	A	A	A	A	A	A	C	A	A	A	A	A	A	A	A	A	A	H	A	A	A	A	A	A	A	A	C	A	H	A	A	A	A	C	A	A	A	H	C	A	A	A	A
JAX00602446	6	7270613	0	G	A	G	G	G	G	G	A	A	G	G	G	G	A	G	G	A	G	H	A	G	A	G	G	G	G	G	G	G	G	G	G	G	G	G	G	G	G	A	A	A	G	A	G	G	G
JAX00602447	6	7271321	1	T	C	T	T	T	T	T	T	C	T	T	T	T	T	T	T	H	T	T	T	T	H	T	T	T	T	T	T	T	T	T	T	T	T	T	T	T	T	C	H	T	T	H	T	T	T
JAX00602452	6	7294631	0	C	A	C	C	C	C	C	A	C	A	C	C	C	H	C	C	C	C	H	A	H	C	C	C	C	C	C	C	C	A	C	C	C	C	C	C	A	C	C	C	A	A	C	C	C	C
JAX00137631	6	7298517	1	T	C	T	T	T	T	T	C	T	C	T	T	T	H	T	T	T	T	H	C	H	T	T	T	T	T	T	T	T	C	T	H	T	T	T	T	C	T	T	T	C	C	T	T	T	T
JAX00602456	6	7322900	0	A	T	A	A	A	A	A	T	T	A	A	A	A	H	A	A	H	A	H	T	A	H	A	A	A	A	A	A	A	A	A	A	A	A	A	A	A	A	H	H	H	A	H	A	A	A
JAX00602457	6	7327515	1	C	T	C	C	C	C	C	C	T	C	C	C	C	C	C	C	H	C	C	C	C	H	C	C	C	C	C	C	C	C	C	C	C	C	C	C	C	C	H	H	C	C	H	C	C	C
JAX00137632	6	7338333	0	C	G	C	C	C	C	C	C	G	C	C	C	C	C	C	C	H	C	C	C	C	G	C	C	C	C	C	C	C	C	C	C	C	C	C	C	C	C	H	C	C	C	H	C	C	C
JAX00137633	6	7342778	0	T	C	T	T	T	T	T	C	T	T	H	H	T	H	H	T	T	H	H	C	T	T	T	T	T	T	T	T	T	T	T	T	T	T	T	T	T	T	T	T	H	T	T	T	T	T
JAX00602459	6	7363300	1	C	T	C	C	C	C	C	T	T	C	C	C	C	H	C	C	H	C	H	T	C	H	C	C	C	C	C	C	C	C	C	C	C	C	C	C	C	C	H	H	H	C	H	C	C	C
JAX00602462	6	7368719	1	C	A	C	C	A	C	C	C	A	A	C	C	C	C	H	A	H	C	C	C	H	H	C	C	H	C	C	C	C	A	C	H	C	H	C	C	A	C	A	H	H	A	H	H	C	C
JAX00137635	6	7375311	0	A	G	A	A	G	A	A	G	G	G	A	A	A	H	H	G	H	A	H	G	H	H	A	A	H	A	A	A	A	G	A	H	A	H	A	A	G	A	G	H	G	G	H	H	A	A
JAX00137636	6	7384971	0	A	T	A	A	T	A	A	A	A	T	A	A	A	A	H	T	A	A	A	A	H	A	A	A	H	A	A	A	A	T	A	H	A	H	A	A	T	A	H	A	H	T	A	H	A	A
JAX00228509	6	7385434	0	T	A	T	T	T	T	T	A	A	T	H	T	T	H	T	T	H	T	H	A	T	H	T	T	T	T	T	T	T	T	T	T	T	T	T	T	T	T	H	H	H	T	H	T	T	T
JAX00602466	6	7386306	1	C	T	C	C	T	C	C	C	C	T	C	C	C	C	H	T	C	C	C	C	H	C	C	C	H	C	C	C	C	T	C	H	C	H	C	C	T	C	H	C	H	T	C	H	C	C
JAX00602469	6	7386686	0	A	G	A	A	G	A	A	G	G	G	A	A	A	H	H	G	H	A	H	G	H	H	A	A	H	A	A	A	A	H	A	H	A	H	A	A	G	A	G	H	G	G	H	H	A	A
JAX00602470	6	7387523	0	G	T	G	G	G	G	G	T	G	G	G	G	G	H	G	G	G	G	H	T	G	G	G	G	G	G	G	G	G	G	G	G	G	G	G	G	G	G	G	G	H	G	G	G	G	G
JAX00602471	6	7388133	0	T	C	T	T	T	T	T	C	T	T	T	T	T	C	T	T	T	T	H	C	T	T	T	T	T	T	T	T	T	T	T	T	T	T	T	T	T	T	T	T	C	T	T	T	T	T
JAX00137637	6	7394787	0	G	T	G	G	T	G	G	T	T	T	G	G	G	H	H	T	H	G	H	T	H	H	G	G	H	G	G	G	G	T	G	H	G	H	G	G	T	G	T	H	T	T	H	H	G	G
JAX00602472	6	7394899	1	G	T	G	G	G	G	G	T	T	G	G	G	G	H	G	G	H	G	H	T	G	H	G	G	G	G	G	G	G	G	G	G	G	G	G	G	G	G	H	H	H	G	H	G	G	G
JAX00137638	6	7408559	0	T	C	T	T	C	T	T	T	T	C	T	T	T	T	H	C	T	T	T	T	H	T	T	T	H	T	T	T	T	C	T	H	T	H	T	T	C	T	H	T	H	C	T	H	T	T
JAX00602474	6	7410243	0	T	C	T	T	C	T	T	T	C	C	T	T	T	T	H	C	H	T	T	T	H	H	T	T	H	T	T	T	T	C	T	H	T	H	T	T	C	T	C	H	H	C	H	H	T	T
JAX00602475	6	7416505	0	C	A	C	C	C	C	C	A	A	C	C	C	C	H	C	C	H	C	H	A	C	H	C	C	C	C	C	C	C	C	C	C	C	C	C	C	C	C	H	H	H	C	H	C	C	C
JAX00602477	6	7417969	0	G	C	G	G	C	G	G	C	G	C	G	G	G	H	H	C	G	G	H	C	H	G	G	G	H	G	G	G	G	C	G	H	G	H	G	G	C	G	C	G	C	C	G	H	G	G
JAX00602478	6	7423275	0	C	T	C	C	C	C	C	C	T	C	C	C	C	C	C	C	H	C	C	C	C	H	C	C	C	C	C	C	C	C	C	C	C	C	C	C	C	C	H	H	C	C	H	C	C	C
JAX00602480	6	7441451	0	G	T	G	G	G	G	G	T	T	T	G	G	G	H	G	G	H	G	H	T	H	H	G	G	G	G	G	G	G	H	G	H	G	G	G	G	T	G	T	H	T	T	H	G	G	G
JAX00602481	6	7441475	1	A	C	A	A	A	A	A	C	C	C	A	A	A	H	A	A	H	A	H	C	H	H	A	A	A	A	A	A	A	C	A	H	A	A	A	A	C	A	C	H	C	C	H	A	A	A
JAX00602482	6	7441913	1	A	T	A	A	A	A	A	T	A	A	A	A	A	H	A	A	A	A	H	T	A	A	A	A	A	A	A	A	A	A	A	A	A	A	A	A	A	A	A	A	H	A	A	A	A	A
JAX00602483	6	7455845	0	G	A	G	G	G	G	G	A	A	G	G	G	G	H	G	G	H	G	H	A	G	H	G	G	G	G	G	G	G	G	G	G	G	G	G	G	G	G	H	H	H	G	H	G	G	G
JAX00602484	6	7455953	1	T	C	T	T	C	T	T	T	T	T	T	T	T	T	H	C	T	T	T	T	T	T	T	T	H	T	T	T	T	T	T	T	T	H	T	T	T	T	T	T	T	T	T	H	T	T
JAX00602485	6	7456044	0	C	T	C	C	C	C	C	C	T	C	C	C	C	C	C	C	H	C	C	C	C	H	C	C	C	C	C	C	C	C	C	C	C	C	C	C	C	C	H	H	C	C	H	C	C	C
JAX00602487	6	7456398	0	C	T	C	C	T	C	C	T	C	C	C	C	C	H	H	T	C	C	H	T	C	C	C	C	H	C	C	C	C	C	C	C	C	H	C	C	C	C	C	C	H	C	C	H	C	C
JAX00602488	6	7456507	0	A	G	A	A	G	A	A	G	A	A	A	A	A	H	H	G	A	A	H	G	A	A	A	A	H	A	A	A	A	A	A	A	A	H	A	A	A	A	A	A	H	A	A	H	A	A
JAX00602489	6	7457007	1	T	A	T	T	A	T	T	A	A	T	T	T	T	H	H	A	H	T	H	A	T	H	T	T	H	T	T	T	T	T	T	T	T	H	T	T	T	T	H	H	H	T	H	H	T	T
JAX00602490	6	7457220	0	A	G	A	A	A	A	A	A	A	G	A	A	A	A	A	A	A	A	A	A	H	A	A	A	A	A	A	A	A	G	A	H	A	A	A	A	G	A	H	A	H	G	A	A	A	A
JAX00602491	6	7457427	0	C	T	C	C	C	C	C	T	T	C	C	C	C	C	C	C	C	C	H	T	C	H	C	C	C	C	C	C	C	C	C	C	C	C	C	C	C	C	H	H	H	C	H	C	C	C
JAX00602492	6	7458455	1	T	G	T	T	T	T	T	G	T	T	T	T	T	H	T	T	T	T	H	G	T	T	T	T	T	T	T	T	T	T	T	T	T	T	T	T	T	T	T	T	H	T	T	T	T	T
JAX00602493	6	7458709	1	C	T	C	C	C	C	C	T	C	C	C	C	C	H	C	C	C	C	H	T	C	C	C	C	C	C	C	C	C	C	C	C	C	C	C	C	C	C	C	C	H	C	C	C	C	C
JAX00602496	6	7475613	1	G	C	G	G	G	G	G	G	G	C	G	G	G	G	G	G	G	G	G	G	H	G	G	G	G	G	G	G	G	C	G	H	G	G	G	G	C	G	H	G	H	C	G	G	G	G
JAX00137642	6	7475627	0	T	A	T	T	A	T	T	T	T	T	T	T	T	T	H	A	T	T	T	T	T	T	T	T	H	T	T	T	T	T	T	T	T	H	T	T	T	T	T	T	T	T	T	H	T	T
JAX00137643	6	7479579	1	A	G	A	A	G	A	A	A	A	A	A	A	A	A	H	G	A	A	A	A	A	A	A	A	H	A	A	A	A	A	A	A	A	H	A	A	A	A	A	A	A	A	A	H	A	A
JAX00228510	6	7479645	1	C	A	C	C	C	C	C	C	A	C	C	C	C	C	C	C	H	C	C	C	C	H	C	C	C	C	C	C	C	C	C	C	C	C	C	C	C	C	H	H	C	C	H	C	C	C
JAX00228512	6	7480009	0	T	G	T	T	T	T	T	T	G	T	T	T	T	T	T	T	H	T	T	T	T	H	T	T	T	T	T	T	T	T	T	T	T	T	T	T	T	T	H	H	T	T	H	T	T	T
JAX00602497	6	7486142	1	G	A	G	G	G	G	G	A	G	G	G	G	G	H	G	G	G	G	H	A	G	G	G	G	G	G	G	G	G	G	G	G	G	G	G	G	G	G	G	G	H	G	G	G	G	G
JAX00602500	6	7507810	1	G	C	G	G	G	G	G	C	C	G	G	G	G	H	G	G	H	G	H	C	G	H	G	G	G	G	G	G	G	G	G	G	G	G	G	G	G	G	H	H	H	G	H	G	G	G
JAX00602502	6	7507910	1	G	A	G	G	G	G	G	G	A	G	G	G	G	G	G	G	H	G	G	G	G	H	G	G	G	G	G	G	G	G	G	G	G	G	G	G	G	G	H	H	G	G	H	G	G	G
JAX00602503	6	7508024	0	C	A	C	C	C	C	C	A	C	C	C	C	C	H	C	C	C	C	C	A	C	C	C	C	C	C	C	C	C	C	C	C	C	C	C	C	C	C	C	C	H	C	C	C	C	C
JAX00137645	6	7512646	1	T	C	T	T	C	T	T	C	C	C	T	T	T	H	H	C	H	T	H	C	H	H	T	T	H	T	T	T	T	C	T	H	T	H	T	T	C	T	C	H	C	C	H	H	T	T
JAX00137646	6	7512686	0	G	C	G	G	C	G	G	C	C	C	G	G	G	H	H	C	H	G	H	C	H	H	G	G	H	G	G	G	G	C	G	H	G	H	G	G	C	G	C	H	C	C	H	H	G	G
JAX00228514	6	7520521	1	T	C	T	T	T	T	T	C	C	T	T	T	T	H	T	T	H	T	H	C	T	H	T	T	T	T	T	T	T	T	T	T	T	T	T	T	T	T	H	H	H	T	H	T	T	T
JAX00137648	6	7545276	1	T	G	T	T	G	T	T	T	T	T	T	T	T	T	H	G	T	T	T	T	T	T	T	T	H	T	T	T	T	T	T	T	T	H	T	T	T	T	T	T	T	T	T	H	T	T
JAX00137649	6	7559665	0	C	T	C	C	T	C	C	T	T	T	C	C	C	H	H	T	H	C	H	T	H	H	C	C	H	C	C	C	C	T	C	H	C	H	C	C	T	C	T	H	T	T	H	H	C	C
JAX00602510	6	7606973	0	C	A	C	C	C	C	C	A	C	C	C	C	C	H	C	C	C	C	H	A	C	C	C	C	C	C	C	C	C	C	C	C	C	C	C	C	C	C	C	C	H	C	C	C	C	C
JAX00602511	6	7607663	1	T	G	T	T	T	T	T	G	T	T	T	T	T	H	T	T	T	T	H	G	T	T	T	T	T	T	T	T	T	T	T	T	T	T	T	T	T	T	T	T	H	T	T	T	T	T
JAX00602512	6	7608284	1	A	G	A	A	A	A	A	A	G	A	A	A	A	A	A	A	H	A	A	A	A	H	A	A	A	A	A	A	A	A	A	A	A	A	A	A	A	A	H	H	A	A	H	A	A	A
JAX00602513	6	7608425	0	G	A	G	G	G	G	G	A	G	G	G	G	G	H	G	G	G	G	H	A	G	G	G	G	G	G	G	G	G	G	G	G	G	G	G	G	G	G	G	G	H	G	G	G	G	G
JAX00602515	6	7612249	0	T	C	T	T	T	T	T	C	C	T	T	T	T	H	T	T	H	T	H	C	T	H	T	T	T	T	T	T	T	T	T	T	T	T	T	T	T	T	H	H	H	T	H	T	T	T
JAX00602516	6	7612506	0	C	A	C	C	C	C	C	C	A	C	C	C	C	C	C	C	H	C	C	C	C	H	C	C	C	C	C	C	C	C	C	C	C	C	C	C	C	C	H	H	C	C	H	C	C	C
JAX00602517	6	7612586	0	A	C	A	A	A	A	A	C	C	A	A	A	A	C	A	A	A	A	C	C	A	H	A	A	A	A	A	A	A	A	A	A	A	A	A	A	A	A	A	A	H	A	A	A	A	A
JAX00602518	6	7612796	0	C	G	C	C	G	C	C	C	C	G	C	C	C	C	H	G	C	C	C	C	H	C	C	C	H	C	C	C	C	G	C	H	C	H	C	C	G	C	H	C	H	G	C	H	C	C
JAX00602519	6	7648646	0	T	C	T	T	C	T	T	C	C	T	T	T	T	H	H	C	H	T	H	C	T	H	T	T	H	T	T	T	T	T	T	T	T	H	T	T	T	T	H	H	H	T	H	H	T	T
JAX00602520	6	7648693	1	G	A	G	G	A	G	G	G	A	G	G	G	G	G	H	A	H	G	G	G	G	H	G	G	H	G	G	G	G	G	G	G	G	H	G	G	G	G	H	H	G	G	H	H	G	G
JAX00228516	6	7648893	0	A	G	A	A	G	A	A	A	G	A	A	A	A	A	H	G	H	A	A	A	A	H	A	A	H	A	A	A	A	A	A	A	A	H	A	A	A	A	H	H	A	A	H	H	A	A
JAX00137656	6	7659488	1	G	A	G	G	A	G	G	G	A	A	G	G	G	G	H	A	H	G	G	G	H	H	G	G	H	G	G	G	G	A	G	H	G	H	G	G	A	G	A	H	H	A	H	H	G	G
JAX00602523	6	7692387	1	G	A	G	G	A	G	G	G	A	G	G	G	G	G	H	A	H	G	G	G	G	H	G	G	H	G	G	G	G	G	G	G	G	H	G	G	G	G	H	H	G	G	H	H	G	G
JAX00602524	6	7692438	0	A	T	A	A	T	A	A	T	T	T	A	A	A	H	H	T	H	A	H	T	H	H	A	A	H	A	A	A	A	T	A	H	A	H	A	A	T	A	T	H	T	T	H	H	A	A
JAX00137659	6	7696579	0	C	T	C	C	T	C	C	C	C	C	C	C	C	C	H	T	C	C	C	C	C	C	C	C	H	C	C	C	C	C	C	C	C	H	C	C	C	C	C	C	C	C	C	H	C	C
JAX00137660	6	7696686	1	A	C	A	A	C	A	A	A	A	A	A	A	A	A	H	C	A	A	A	A	A	A	A	A	H	A	A	A	A	A	A	A	A	H	A	A	A	A	A	A	A	A	A	H	A	A
JAX00602527	6	7699371	0	C	T	C	C	C	C	C	T	C	C	C	C	C	H	C	C	C	C	H	T	C	C	C	C	C	C	C	C	C	C	C	C	C	C	C	C	C	C	C	C	H	C	C	C	C	C
JAX00137661	6	7699472	1	A	G	A	A	G	A	A	G	G	A	A	A	A	H	H	G	H	A	H	G	A	H	A	A	H	A	A	A	A	A	A	A	A	H	A	A	A	A	H	H	H	A	H	H	A	A
JAX00602530	6	7705296	1	C	T	C	C	T	C	C	C	C	C	C	C	C	C	H	T	C	C	C	C	C	C	C	C	H	C	C	C	C	C	C	C	C	H	C	C	C	C	C	C	C	C	C	H	C	C
JAX00602531	6	7706462	1	G	A	G	G	G	G	G	G	G	A	G	G	G	G	G	G	G	G	G	G	H	G	G	G	G	G	G	G	G	A	G	H	G	G	G	G	A	G	H	G	H	A	G	G	G	G
JAX00602533	6	7716669	0	G	T	G	G	T	G	G	G	G	G	G	G	G	G	H	T	G	G	G	G	G	G	G	G	H	G	G	G	G	G	G	G	G	H	G	G	G	G	G	G	G	G	G	H	G	G
JAX00602534	6	7716746	1	A	C	A	A	C	A	A	C	C	C	A	A	A	H	H	C	H	A	H	C	H	H	A	A	H	A	A	A	A	C	A	H	A	H	A	A	C	A	C	H	C	C	H	H	A	A
JAX00602539	6	7728047	1	A	C	A	A	A	A	A	A	A	C	A	A	A	A	A	A	A	A	A	A	H	A	A	A	A	A	A	A	A	C	A	H	A	A	A	A	C	A	H	A	H	C	A	A	A	A
JAX00602540	6	7728944	1	G	A	G	G	A	G	G	A	A	A	G	G	G	H	H	A	H	G	H	A	H	H	G	G	H	G	G	G	G	A	G	H	G	H	G	G	A	G	A	H	A	A	H	H	G	G
JAX00602541	6	7729078	1	G	C	G	G	C	G	G	G	C	C	G	G	G	G	H	C	H	G	G	G	H	H	G	G	H	G	G	G	G	C	G	H	G	H	G	G	C	G	C	H	H	C	H	H	G	G
JAX00602542	6	7743995	1	G	A	G	G	A	G	G	G	A	A	G	G	G	G	H	A	H	G	G	G	H	H	G	G	H	G	G	G	G	A	G	H	G	H	G	G	A	G	A	H	H	A	H	H	G	G
JAX00602543	6	7744381	1	A	G	A	A	G	A	A	A	G	G	A	A	A	A	H	G	H	A	A	A	H	H	A	A	H	A	A	A	A	G	A	H	A	H	A	A	G	A	G	H	H	G	H	H	A	A
JAX00602545	6	7749891	0	C	T	C	C	C	C	C	T	C	C	C	C	C	H	C	C	C	C	H	T	C	C	C	C	C	C	C	C	C	C	C	C	C	C	C	C	C	C	C	C	H	C	C	C	C	C
JAX00602547	6	7753509	0	C	T	C	C	C	C	C	T	C	C	C	C	C	H	C	C	C	C	H	T	C	C	C	C	C	C	C	C	C	C	C	C	C	C	C	C	C	C	C	C	H	C	C	C	C	C
JAX00228519	6	7760353	1	A	T	A	A	T	A	A	A	T	A	A	A	A	A	H	T	H	A	A	A	A	H	A	A	H	A	A	A	A	A	A	A	A	H	A	A	A	A	H	H	A	A	H	H	A	A
JAX00602552	6	7766347	0	T	C	T	T	C	T	T	T	C	T	T	T	T	T	H	C	H	T	T	T	T	H	T	T	H	T	T	T	T	T	T	T	T	H	T	T	T	T	H	H	T	T	H	H	T	T
JAX00137665	6	7767413	0	C	T	C	C	T	C	C	C	C	C	C	C	C	C	H	T	C	C	C	C	C	C	C	C	H	C	C	C	C	C	C	C	C	H	C	C	C	C	C	C	C	C	C	H	C	C
JAX00602555	6	7780596	0	A	G	A	A	G	A	A	G	G	A	A	A	A	H	H	G	H	A	H	G	A	H	A	A	H	A	A	A	A	A	A	A	A	H	A	A	A	A	H	H	H	A	H	H	A	A
JAX00602556	6	7783390	1	A	T	A	A	T	A	A	A	T	T	A	A	A	A	H	T	H	A	A	A	H	H	A	A	H	A	A	A	A	T	A	H	A	H	A	A	T	A	T	H	H	T	H	H	A	A
JAX00602557	6	7783455	0	G	A	G	G	A	G	G	A	A	A	G	G	G	H	H	A	H	G	H	A	H	H	G	G	H	G	G	G	G	A	G	H	G	H	G	G	A	G	A	H	A	A	H	H	G	G
JAX00602558	6	7785200	1	G	A	G	G	A	G	G	G	G	G	G	G	G	G	H	A	G	G	G	G	G	G	G	G	H	G	G	G	G	G	G	G	G	H	G	G	G	G	G	G	G	G	G	H	G	G
JAX00602563	6	7807447	0	T	C	T	T	C	T	T	C	T	T	T	T	T	H	H	C	T	T	H	C	T	T	T	T	H	T	T	T	T	T	T	T	T	H	T	T	T	T	T	T	H	T	T	H	T	T
JAX00602565	6	7811322	1	A	C	A	A	A	A	A	A	A	C	A	A	A	A	A	A	A	A	A	A	H	A	A	A	A	A	A	A	A	C	A	H	A	A	A	A	C	A	H	A	H	C	A	A	A	A
JAX00137668	6	7816443	1	T	C	T	T	C	T	T	T	C	T	T	T	T	T	H	C	H	T	T	T	T	H	T	T	H	T	T	T	T	T	T	T	T	H	T	T	T	T	H	H	T	T	H	H	T	T
JAX00137670	6	7826210	1	G	A	G	G	A	G	G	A	A	G	G	G	G	H	H	A	H	G	H	A	G	H	G	G	H	G	G	G	G	G	G	G	G	H	G	G	G	G	H	H	H	G	H	H	G	G
JAX00137671	6	7851483	0	G	A	G	G	A	G	G	G	G	G	G	G	G	G	H	A	G	G	G	G	G	G	G	G	H	G	G	G	G	G	G	G	G	H	G	G	G	G	G	G	G	G	G	H	G	G
JAX00602569	6	7854838	0	A	G	A	A	G	A	A	G	G	A	A	A	A	H	H	G	H	A	H	G	A	H	A	A	H	A	A	A	A	A	A	A	A	H	A	A	A	A	H	H	H	A	H	H	A	A
JAX00602570	6	7859355	0	T	C	T	T	C	T	T	T	T	T	T	T	T	T	H	C	T	T	T	T	T	T	T	T	H	T	T	T	T	T	T	T	T	H	T	T	T	T	T	T	T	T	T	H	T	T
JAX00228522	6	7894742	1	A	T	A	A	T	A	A	A	A	A	A	A	A	A	H	T	A	A	A	A	A	A	A	A	H	A	A	A	A	A	A	A	A	H	A	A	A	A	A	A	A	A	A	H	A	A
JAX00137674	6	7905563	1	T	A	A	T	T	A	A	T	T	A	T	A	T	T	H	T	T	A	H	T	A	H	A	T	H	A	A	A	A	A	A	H	H	T	A	H	A	T	H	H	H	A	H	T	A	A
JAX00602578	6	7911040	1	A	G	G	A	G	G	G	G	G	G	A	G	A	H	G	G	H	G	G	G	G	G	G	A	G	G	G	G	G	G	G	H	H	H	G	H	G	A	G	G	G	G	G	H	G	G
JAX00137675	6	7911392	1	T	C	C	T	C	C	C	C	T	T	T	C	T	H	C	C	T	C	C	C	H	H	C	T	C	C	C	C	C	T	C	T	H	H	C	H	T	T	T	H	H	T	H	H	C	C
JAX00137676	6	7913280	0	C	T	T	C	C	T	T	C	C	C	C	T	C	C	H	C	C	H	H	C	H	H	T	C	H	H	T	H	T	C	T	C	H	C	T	H	C	C	C	H	C	C	H	C	T	T
JAX00602582	6	7918874	1	A	C	A	A	A	A	A	A	A	C	A	A	A	A	A	A	A	A	A	A	H	A	A	A	A	A	A	A	A	C	A	H	A	A	A	A	C	A	H	A	H	C	A	A	A	A
JAX00602583	6	7918917	0	A	G	G	A	A	G	G	G	G	A	A	G	A	H	H	A	H	G	G	G	H	G	G	A	H	G	G	G	G	A	G	A	H	A	G	H	A	A	H	G	H	A	G	A	G	G
JAX00602584	6	7919670	0	G	T	G	G	G	G	G	G	G	T	G	G	G	G	G	G	G	G	G	G	G	G	G	G	G	G	G	G	G	T	G	H	G	G	G	G	T	G	H	G	H	T	G	G	G	G
JAX00602585	6	7920006	1	C	T	C	C	T	C	C	C	C	C	C	C	C	C	H	T	C	C	C	C	C	C	C	C	H	C	C	C	C	C	C	C	C	H	C	C	C	C	C	C	C	C	C	H	C	C
JAX00602586	6	7920445	0	C	G	C	C	G	C	C	C	C	C	C	C	C	C	H	G	C	C	C	C	C	C	C	C	H	C	C	C	C	C	C	C	C	H	C	C	C	C	C	C	C	C	C	H	C	C
JAX00189806	6	7924220	1	T	C	C	T	C	C	C	C	C	C	T	C	T	H	C	C	H	C	C	C	C	C	C	T	C	C	C	C	C	C	C	H	H	H	C	H	C	T	C	C	C	C	C	H	C	C
JAX00137678	6	7938263	0	G	A	A	G	G	A	A	G	G	G	G	A	G	G	A	G	G	A	G	G	G	G	A	G	A	A	A	A	A	G	A	G	G	G	A	G	G	G	G	G	G	G	G	G	A	A
JAX00137679	6	7938483	0	A	G	G	A	G	G	G	A	G	G	A	G	A	A	G	G	H	G	H	A	G	G	G	A	G	G	G	G	G	G	G	H	H	A	G	H	G	A	G	G	H	G	G	H	G	G
JAX00602587	6	7944160	0	C	A	C	C	A	C	C	C	C	C	C	C	C	C	H	A	C	C	C	C	C	C	C	C	H	C	C	C	C	C	C	C	C	H	C	C	C	C	C	C	C	C	C	H	C	C
JAX00602588	6	7944325	0	T	C	C	T	T	C	C	T	C	C	T	C	T	T	H	T	T	C	H	T	C	C	C	T	H	C	C	C	C	C	C	H	H	T	C	H	C	T	C	C	H	C	C	T	C	C
JAX00602589	6	7944609	1	C	T	C	C	C	C	C	T	C	C	C	C	C	H	C	C	C	C	H	T	C	C	C	C	C	C	C	C	C	C	C	C	C	C	C	C	C	C	C	C	H	C	C	C	C	C
JAX00602590	6	7944692	1	G	A	G	G	A	G	G	G	G	G	G	G	G	G	H	A	G	G	G	G	G	G	G	G	H	G	G	G	G	G	G	G	G	H	G	G	G	G	G	G	G	G	G	H	G	G
JAX00602593	6	7949971	0	C	T	C	C	T	C	C	C	T	C	C	C	C	C	H	T	H	C	C	C	C	H	C	C	H	C	C	C	C	C	C	C	C	H	C	C	C	C	H	H	C	C	H	H	C	C
JAX00602595	6	7951232	1	G	T	G	G	G	G	G	G	G	T	G	G	G	G	G	G	G	G	G	G	H	G	G	G	G	G	G	G	G	T	G	H	G	G	G	G	T	G	H	G	H	T	G	G	G	G
JAX00602596	6	7952613	1	G	C	C	G	C	C	C	C	C	G	G	C	G	H	C	C	H	C	C	C	H	C	C	G	C	C	C	C	C	G	C	G	H	H	C	H	G	G	H	C	H	G	C	H	C	C
JAX00602599	6	7955678	0	A	G	A	A	A	A	A	G	G	G	A	A	A	H	A	A	H	A	H	G	A	H	A	A	A	A	A	A	A	G	A	H	A	A	A	A	G	A	G	H	G	G	H	A	A	A
JAX00602600	6	7956277	0	G	A	A	G	A	A	A	A	A	G	G	A	G	H	A	A	G	A	A	A	H	A	A	G	A	A	A	A	A	H	A	G	G	H	A	H	G	G	H	A	H	G	A	H	A	A
JAX00602601	6	7958140	1	T	G	T	T	T	T	T	G	G	G	T	T	T	H	T	T	H	T	H	G	H	H	T	T	T	T	T	T	T	G	T	H	T	T	T	T	G	T	G	H	G	G	H	T	T	T
JAX00602602	6	7962373	1	T	C	C	T	T	C	C	T	T	C	T	C	T	T	H	T	T	C	H	T	C	H	C	T	H	C	C	C	C	C	C	H	H	T	C	H	C	T	H	H	H	C	H	T	C	C
JAX00602603	6	7962406	1	C	G	G	C	G	G	G	C	C	C	C	G	C	C	G	G	C	G	H	C	H	H	G	C	G	G	G	G	G	C	G	C	H	H	G	H	C	C	C	H	C	C	H	H	G	G
JAX00602604	6	7962534	0	T	C	T	T	C	T	T	T	T	T	T	T	T	T	H	C	T	T	T	T	T	T	T	T	C	T	T	T	T	T	T	T	T	H	T	T	T	T	T	T	T	T	T	H	T	T
JAX00602606	6	7964425	0	T	C	T	T	C	T	T	T	T	T	T	T	T	T	H	C	T	T	T	T	T	T	T	T	H	T	T	T	T	T	T	T	T	H	T	T	T	T	T	T	T	T	T	H	T	T
JAX00602607	6	7964611	0	G	C	G	G	G	G	G	C	C	G	G	G	G	H	G	G	H	G	H	C	G	H	G	G	G	G	G	G	G	G	G	G	G	G	G	G	G	G	H	H	H	G	H	G	G	G
JAX00602608	6	7966713	1	G	A	G	G	G	G	G	G	A	G	G	G	G	G	G	G	H	G	G	G	G	H	G	G	G	G	G	G	G	G	G	G	G	G	G	G	G	G	H	H	G	G	H	G	G	G
JAX00602612	6	7972627	0	C	G	C	C	G	C	C	G	G	C	C	C	C	H	H	G	H	C	H	G	C	H	C	C	H	C	C	C	C	C	C	C	C	H	C	C	C	C	H	H	H	C	H	H	C	C
JAX00602613	6	7990411	1	T	C	T	T	C	T	T	C	C	C	T	T	T	H	H	C	H	T	H	C	H	H	T	T	H	T	T	T	T	C	T	H	T	H	T	T	C	T	C	H	C	C	H	H	T	T
JAX00602614	6	7990851	1	C	A	C	C	A	C	C	A	A	A	C	C	C	H	H	A	H	C	H	A	H	H	C	C	H	C	C	C	C	A	C	H	C	H	C	C	A	C	A	H	A	A	H	H	C	C
JAX00602615	6	7992171	1	T	C	T	T	T	T	T	T	T	C	T	T	T	T	T	T	T	T	T	T	H	T	T	T	T	T	T	T	T	C	T	H	T	T	T	T	C	T	H	T	H	C	T	T	T	T
JAX00602616	6	7994081	0	A	G	G	A	G	G	G	G	G	G	A	G	A	H	G	G	H	G	G	G	G	G	G	A	G	G	G	G	G	G	G	H	H	H	G	H	G	A	G	G	G	G	G	H	G	G
JAX00602617	6	7996798	1	G	T	T	G	T	T	T	T	T	T	G	T	G	H	T	T	H	T	T	T	T	T	T	G	T	T	T	T	T	T	T	H	H	H	T	H	T	G	T	T	T	T	T	H	T	T
JAX00602618	6	7997128	1	A	G	A	A	G	A	A	G	G	A	A	A	A	H	H	G	H	A	H	G	A	H	A	A	H	A	A	A	A	A	A	A	A	H	A	A	A	A	H	H	H	A	H	H	A	A
JAX00602623	6	8012318	0	A	T	A	A	A	A	A	T	T	A	A	A	A	H	A	A	H	A	H	T	A	H	A	A	A	A	A	A	A	A	A	A	A	A	A	A	A	A	H	H	H	A	H	A	A	A
JAX00602624	6	8012587	1	C	A	C	C	A	C	C	C	C	C	C	C	C	C	H	A	C	C	C	C	C	C	C	C	H	C	C	C	C	C	C	C	C	H	C	C	C	C	C	C	C	C	C	H	C	C
JAX00137683	6	8012657	1	C	A	A	C	A	A	A	A	A	A	C	A	C	H	A	A	H	A	A	A	A	A	A	C	A	A	A	A	A	A	A	H	H	H	A	H	A	C	A	A	A	A	A	H	A	A
JAX00602625	6	8018836	1	A	G	A	A	G	A	A	A	G	A	A	A	A	A	H	G	H	A	A	A	A	H	A	A	H	A	A	A	A	A	A	A	A	H	A	A	A	A	H	H	A	A	H	H	A	A
JAX00602626	6	8026355	0	C	G	C	C	C	C	C	C	C	G	C	C	C	C	C	C	C	C	C	C	C	C	C	C	C	C	C	C	C	G	C	C	C	C	C	C	G	C	H	C	H	G	C	C	C	C
JAX00602631	6	8051677	1	A	T	A	A	T	A	A	T	T	A	A	A	A	H	H	T	H	A	H	T	A	H	A	A	H	A	A	A	A	A	A	A	A	H	A	A	A	A	H	H	H	A	H	H	A	A
JAX00602632	6	8054763	0	C	T	C	C	T	C	C	C	T	C	C	C	C	C	H	T	H	C	C	C	C	H	C	C	H	C	C	C	C	C	C	C	C	H	C	C	C	C	H	H	C	C	H	H	C	C
JAX00602633	6	8055743	1	G	T	G	G	T	G	G	G	T	G	G	G	G	G	H	T	H	G	G	G	G	H	G	G	H	G	G	G	G	G	G	G	G	H	G	G	G	G	H	H	G	G	H	H	G	G
JAX00602634	6	8064341	1	T	C	T	T	C	T	T	C	C	T	T	T	T	H	H	C	H	T	H	C	T	H	T	T	H	T	T	T	T	T	T	T	T	H	T	T	T	T	H	H	H	T	H	H	T	T
JAX00137686	6	8067371	0	G	A	G	G	A	G	G	G	G	G	G	G	G	G	H	A	G	G	G	G	G	G	G	G	A	G	G	G	G	G	G	G	G	H	G	G	G	G	G	G	G	G	G	H	G	G
JAX00137687	6	8067502	0	G	A	G	G	A	G	G	G	A	G	G	G	G	G	H	A	H	G	G	G	G	H	G	G	H	G	G	G	G	G	G	G	G	H	G	G	G	G	H	H	G	G	H	H	G	G
JAX00602635	6	8067539	1	A	G	A	A	A	A	A	G	A	A	A	A	A	H	A	A	A	A	H	G	A	A	A	A	A	A	A	A	A	A	A	A	A	A	A	A	A	A	A	A	H	A	A	A	A	A
JAX00137688	6	8067669	1	A	G	A	A	G	A	A	A	G	A	A	A	A	A	H	G	H	A	A	A	A	H	A	A	H	A	A	A	A	A	A	A	A	H	A	A	A	A	H	H	A	A	H	H	A	A
JAX00602636	6	8068356	1	G	C	G	G	G	G	G	C	G	G	G	G	G	H	G	G	G	G	H	C	G	G	G	G	G	G	G	G	G	G	G	G	G	G	G	G	G	G	G	G	H	G	G	G	G	G
JAX00602637	6	8069044	0	C	G	G	C	G	G	G	G	G	C	C	G	C	H	G	G	H	G	G	G	H	G	G	C	G	G	G	G	G	C	G	C	H	H	G	H	C	C	H	G	H	C	G	H	G	G
JAX00602640	6	8076549	1	A	G	A	A	G	A	A	A	G	A	A	A	A	A	H	G	H	A	A	A	A	H	A	A	H	A	A	A	A	A	A	A	A	H	A	A	A	A	H	H	A	A	H	H	A	A
JAX00602641	6	8077418	1	T	C	T	T	T	T	T	C	T	T	T	T	T	H	T	T	T	T	H	C	T	T	T	T	T	T	T	T	T	T	T	T	T	T	T	T	T	T	T	T	H	T	T	T	T	T
JAX00602644	6	8086389	1	T	C	T	T	C	T	T	T	T	T	T	T	T	T	H	C	T	T	T	T	T	T	T	T	H	T	T	T	T	T	T	T	T	H	T	T	T	T	T	T	T	T	T	H	T	T
JAX00602645	6	8093171	1	G	A	G	G	A	G	G	G	G	G	G	G	G	G	H	A	G	G	G	G	G	G	G	G	H	G	G	G	G	G	G	G	G	H	G	G	G	G	G	G	G	G	G	H	G	G
JAX00602646	6	8093323	1	G	A	A	G	A	A	A	G	A	G	G	A	G	G	A	A	H	A	H	G	H	A	A	G	A	A	A	A	A	G	A	G	H	H	A	H	G	G	H	A	G	G	A	H	A	A
JAX00137689	6	8108955	0	C	T	T	C	T	T	T	T	T	C	C	T	C	H	T	T	H	T	T	T	H	T	T	C	T	T	T	T	T	C	T	C	H	H	T	H	C	C	H	T	H	C	T	H	T	T
JAX00137692	6	8120945	0	T	C	C	T	C	C	C	C	C	C	T	C	T	H	C	C	H	C	C	C	C	C	C	T	C	C	C	C	C	C	C	H	H	H	C	H	C	T	C	C	C	C	C	H	C	C
JAX00602654	6	8128835	1	A	G	A	A	G	A	A	G	G	A	A	A	A	H	H	G	H	A	H	G	A	H	A	A	H	A	A	A	A	A	A	A	A	H	A	A	A	A	H	H	H	A	H	H	A	A
JAX00602657	6	8133781	0	A	G	A	A	G	A	A	G	G	A	H	A	A	H	H	G	H	A	H	G	A	H	A	A	H	A	A	A	A	A	A	A	A	H	A	A	A	A	H	H	H	A	H	H	A	A
JAX00602658	6	8141613	0	A	C	A	A	A	A	A	C	A	A	A	A	A	H	A	A	A	A	H	A	A	A	A	A	A	A	A	A	A	A	A	A	A	A	A	A	A	A	A	A	H	A	A	A	A	A
JAX00602661	6	8162939	0	G	A	G	G	A	G	G	A	A	A	G	G	G	H	H	A	H	G	H	A	H	H	G	G	H	G	G	G	G	A	G	H	G	H	G	G	A	G	A	H	A	A	H	H	G	G
JAX00602662	6	8164763	1	T	C	T	T	C	T	T	C	C	C	T	T	T	H	H	C	H	T	H	C	H	H	T	T	H	T	T	T	T	C	T	H	T	H	T	T	C	T	C	H	C	C	H	H	T	T
JAX00602663	6	8164931	1	G	A	G	G	A	G	G	A	A	G	G	G	G	H	H	A	H	G	H	A	G	H	G	G	H	G	G	G	G	G	G	G	G	H	G	G	G	G	H	H	H	G	H	H	G	G
JAX00602664	6	8165432	0	A	C	A	A	C	A	A	C	C	A	A	A	A	H	H	C	H	A	H	C	A	H	A	A	H	A	A	A	A	A	A	A	A	H	A	A	A	A	H	H	H	A	H	H	A	A
JAX00602665	6	8167795	1	G	A	G	G	G	G	G	A	G	G	G	G	G	H	G	G	G	G	H	G	G	G	G	G	G	G	G	G	G	G	G	G	G	G	G	G	G	G	G	G	H	G	G	G	G	G
JAX00602667	6	8178100	1	T	C	T	T	C	T	T	C	C	T	T	T	T	H	H	C	H	T	H	C	T	H	T	T	H	T	T	T	T	T	T	T	T	H	T	T	T	T	H	H	H	T	H	H	T	T
JAX00137695	6	8185319	0	G	A	A	G	A	A	A	A	A	A	G	A	G	H	A	A	H	A	A	A	A	A	A	G	A	A	A	A	A	A	A	H	H	H	A	H	A	G	A	A	A	A	A	H	A	A
JAX00602668	6	8199491	1	C	G	G	C	G	G	G	G	G	C	C	G	C	H	G	G	H	G	G	G	H	G	G	C	G	G	G	G	G	C	G	C	H	H	G	H	C	C	H	G	H	C	G	H	G	G
JAX00602670	6	8216541	1	T	C	T	T	C	T	T	C	C	T	T	T	T	H	H	C	H	T	H	C	T	H	T	T	H	T	T	T	T	T	T	T	T	H	T	T	T	T	H	H	H	T	H	H	T	T
JAX00137699	6	8221222	1	A	T	T	A	A	T	T	A	A	T	A	T	A	A	H	A	A	T	H	A	T	H	T	A	H	T	T	T	T	T	T	H	H	A	T	H	T	A	H	H	H	T	H	A	T	T
JAX00602672	6	8221341	0	T	C	C	T	C	C	C	T	C	C	T	C	T	T	C	C	H	C	H	C	C	C	C	T	C	C	C	C	C	C	C	H	H	H	C	H	C	T	C	C	H	C	C	H	C	C
JAX00602673	6	8221676	1	G	A	A	G	A	A	A	A	A	A	G	A	G	H	A	A	H	A	A	A	A	A	A	G	A	A	A	A	A	A	A	H	H	H	A	H	A	G	A	A	A	A	A	H	A	A
JAX00602675	6	8222208	0	G	T	T	G	G	T	T	T	G	T	G	T	G	H	T	G	G	T	T	G	T	T	T	G	T	T	T	T	T	T	T	H	H	G	T	H	T	G	T	H	T	T	H	G	T	T
JAX00602676	6	8226297	0	T	C	C	T	T	C	C	T	T	C	T	C	T	T	H	T	T	C	H	T	C	H	C	T	H	C	C	C	C	C	C	H	H	T	C	H	C	T	H	H	H	C	H	T	C	C
JAX00602678	6	8226479	0	C	T	T	C	C	T	T	C	C	C	C	T	C	C	H	C	C	T	H	C	H	H	T	C	H	T	T	T	T	C	T	C	H	C	T	H	C	C	C	H	C	C	H	C	T	T
JAX00602679	6	8230267	0	T	C	C	T	C	C	C	C	C	C	T	C	T	H	C	C	T	C	C	C	C	C	C	T	C	C	C	C	C	C	C	H	H	T	C	H	C	T	C	C	C	C	C	T	C	C
JAX00602680	6	8232487	0	G	T	G	G	T	G	G	G	T	G	G	G	G	G	H	T	H	G	G	T	G	H	G	G	H	G	G	G	G	G	G	G	G	H	G	G	G	G	H	H	G	G	H	H	G	G
JAX00602681	6	8233158	1	A	T	A	A	T	A	A	A	T	A	A	A	A	A	H	T	H	A	A	T	A	H	A	A	H	A	A	A	A	A	A	A	A	H	A	A	A	A	H	H	A	A	H	H	A	A
JAX00602683	6	8235552	1	C	T	C	C	T	C	C	C	T	C	C	C	C	C	H	T	H	C	C	T	C	H	C	C	H	C	C	C	C	C	C	C	C	H	C	C	C	C	H	H	C	C	H	H	C	C
JAX00602684	6	8237895	0	C	T	C	C	T	C	C	T	T	C	C	C	C	H	H	T	H	C	H	T	C	H	C	C	H	C	C	C	C	C	C	C	C	H	C	C	C	C	H	H	H	C	H	H	C	C
JAX00602685	6	8238053	1	G	A	G	G	A	G	G	G	A	G	G	G	G	G	H	A	H	G	G	A	G	H	G	G	H	G	G	G	G	G	G	G	G	H	G	G	G	G	H	H	G	G	H	H	G	G
JAX00137701	6	8240941	0	C	T	T	C	C	T	T	C	C	T	C	T	C	C	H	C	C	T	H	C	T	H	T	C	H	T	T	T	T	T	T	H	H	C	T	H	T	C	H	H	H	T	H	C	T	T
JAX00602687	6	8243177	0	G	A	G	G	A	G	G	G	A	G	G	G	G	G	H	A	H	G	G	A	G	H	G	G	H	G	G	G	G	G	G	G	G	H	G	G	G	G	H	H	G	G	H	H	G	G
JAX00228527	6	8261770	1	A	C	A	A	C	A	A	C	C	A	A	A	A	H	H	C	H	A	H	C	A	H	A	A	H	A	A	A	A	A	A	A	A	H	A	A	A	A	H	H	H	A	H	H	A	A
JAX00228528	6	8261783	1	G	A	G	G	A	G	G	G	A	G	G	G	G	G	H	A	H	G	G	A	G	H	G	G	H	G	G	G	G	G	G	G	G	H	G	G	G	G	H	H	G	G	H	H	G	G
JAX00137703	6	8264212	0	T	G	G	T	G	G	G	G	G	G	T	G	T	T	G	G	H	G	G	G	G	G	G	T	G	G	G	G	G	G	G	H	H	H	G	H	G	T	G	G	G	G	G	H	G	G
JAX00602688	6	8265831	1	C	A	C	C	C	C	C	C	C	A	C	C	C	C	C	C	C	C	C	C	H	C	C	C	C	C	C	C	C	A	C	H	C	C	C	C	A	C	H	C	H	A	C	C	C	C
JAX00602689	6	8282506	1	G	A	G	G	G	G	G	A	G	G	G	G	G	H	G	G	G	G	H	G	G	G	G	G	G	G	G	G	G	G	G	G	G	G	G	G	G	G	G	G	H	G	G	G	G	G
JAX00602690	6	8282775	1	C	T	T	C	C	T	T	C	C	C	C	T	C	C	H	C	C	T	H	C	H	H	T	C	H	T	T	T	T	C	T	C	H	C	T	H	C	C	C	H	C	C	H	C	T	T
JAX00137704	6	8284361	0	G	A	A	G	G	A	A	G	G	A	G	A	G	G	H	G	G	A	H	G	A	H	A	G	H	A	A	A	A	A	A	H	H	G	A	H	A	G	H	H	H	A	H	G	A	A
JAX00602691	6	8284628	0	T	C	T	T	T	T	T	T	T	C	T	T	T	T	T	T	T	T	T	T	H	T	T	T	T	T	T	T	T	C	T	H	T	T	T	T	C	T	H	T	H	C	T	T	T	T
JAX00602692	6	8285971	0	A	G	A	A	A	A	A	A	G	A	A	A	A	A	A	A	H	A	A	A	A	H	A	A	A	A	A	A	A	A	A	A	A	A	A	A	A	A	H	H	A	A	H	A	A	A
JAX00602693	6	8287082	1	A	G	A	A	A	A	A	G	A	A	A	A	A	H	A	A	A	A	H	A	A	A	A	A	A	A	A	A	A	A	A	A	A	A	A	A	A	A	A	A	H	A	A	A	A	A
JAX00137705	6	8298429	0	G	A	A	G	G	A	A	G	G	G	G	H	G	G	G	G	G	H	G	G	A	H	A	G	H	A	A	A	A	G	A	G	H	G	A	H	G	G	G	H	G	G	H	G	A	A
JAX00602696	6	8299736	0	C	T	C	C	T	C	C	C	T	C	C	C	C	C	H	T	H	C	C	T	C	C	C	C	C	C	C	C	C	C	C	C	C	H	C	C	C	C	C	H	C	C	H	H	C	C
JAX00602697	6	8301516	1	A	C	A	A	C	A	A	A	A	A	A	A	A	A	H	C	A	A	A	C	A	A	A	A	H	A	A	A	A	A	A	A	A	H	A	A	A	A	A	A	A	A	A	H	A	A
JAX00602698	6	8302446	0	C	T	C	C	T	C	C	T	T	C	C	C	C	H	H	T	H	C	H	T	C	H	C	C	H	C	C	C	C	C	C	C	C	H	C	C	C	C	H	H	H	C	H	H	C	C
JAX00602699	6	8315031	0	C	A	C	C	C	C	C	A	C	C	C	C	C	H	C	C	C	C	H	C	C	C	C	C	C	C	C	C	C	C	C	C	C	C	C	C	C	C	C	C	H	C	C	C	C	C
JAX00137706	6	8315088	0	G	T	T	G	G	T	T	G	G	G	G	T	G	G	H	G	G	T	H	G	H	H	T	G	H	T	T	T	T	G	T	G	H	G	T	H	G	G	G	H	G	G	H	G	T	T
JAX00602700	6	8321238	0	G	A	G	G	G	G	G	A	G	G	G	G	G	H	G	G	G	G	H	G	G	G	G	G	G	G	G	G	G	G	G	G	G	G	G	G	G	G	G	G	H	G	G	G	G	G
JAX00602702	6	8327536	1	G	A	G	G	G	G	G	G	G	A	G	G	G	G	G	G	G	G	G	G	H	G	G	G	G	G	G	G	G	A	G	H	G	G	G	G	A	G	H	G	H	A	G	G	G	G
JAX00602704	6	8340789	0	A	G	A	A	A	A	A	G	A	A	A	A	A	H	A	A	A	A	H	A	A	A	A	A	A	A	A	A	A	A	A	A	A	A	A	A	A	A	A	A	H	A	A	A	A	A
JAX00137709	6	8348036	0	A	G	G	A	A	G	G	G	A	G	A	G	A	H	G	H	A	G	G	A	G	H	G	A	H	G	G	G	G	G	G	H	G	A	G	H	G	A	H	H	G	G	H	A	G	G
JAX00602708	6	8360221	1	T	G	T	T	G	T	T	T	G	T	T	T	T	T	H	G	H	T	T	G	T	H	T	T	H	T	T	T	T	T	T	T	T	H	T	T	T	T	H	H	T	T	H	H	T	T
JAX00602709	6	8368601	0	T	C	T	T	C	T	T	C	C	T	T	T	T	H	H	C	H	T	H	C	T	C	T	T	H	T	T	T	T	T	T	T	T	H	T	T	T	T	H	T	H	T	H	H	T	T
JAX00137710	6	8371507	1	G	A	A	G	G	A	A	G	G	A	G	A	G	G	H	G	G	A	H	G	A	H	A	G	H	A	A	A	A	A	A	H	H	G	A	H	A	G	H	H	H	A	H	G	A	A
JAX00602710	6	8373010	0	T	C	C	T	C	C	C	T	C	C	T	C	T	T	C	C	H	C	H	C	C	C	C	T	C	C	C	C	C	C	C	H	H	H	C	H	C	T	C	C	H	C	C	H	C	C
JAX00602711	6	8373439	0	G	A	A	G	A	A	A	A	A	A	G	A	G	H	A	A	H	A	A	A	A	A	A	G	A	A	A	A	A	A	A	H	H	H	A	H	A	G	A	A	A	A	A	G	A	A
JAX00602712	6	8376780	0	G	T	G	G	T	G	G	G	G	G	G	G	G	G	H	T	G	G	G	T	G	G	G	G	H	G	G	G	G	G	G	G	G	H	G	G	G	G	G	G	G	G	G	H	G	G
JAX00137712	6	8381933	1	C	A	A	C	C	A	A	C	C	C	C	A	C	C	H	C	C	A	H	C	H	H	A	C	H	A	A	A	A	C	A	C	H	C	A	H	C	C	C	H	C	C	H	C	A	A
JAX00602713	6	8382550	0	A	G	G	A	G	G	G	G	G	A	A	G	A	H	G	G	H	G	G	G	H	G	G	A	G	G	G	G	G	A	G	A	H	H	G	H	A	A	H	G	H	A	G	H	G	G
JAX00602714	6	8388191	1	G	A	A	G	A	A	A	A	A	A	G	A	G	H	A	A	H	A	A	A	A	A	A	G	A	A	A	A	A	A	A	H	H	H	A	H	A	G	A	A	A	A	A	H	A	A
JAX00602715	6	8388394	1	T	C	T	T	C	T	T	C	C	T	T	T	T	H	H	C	H	T	H	C	T	H	T	T	H	T	T	T	T	T	T	T	T	H	T	T	T	T	H	H	H	T	H	H	T	T
JAX00602718	6	8393273	0	T	C	T	T	T	T	T	T	T	C	T	T	T	T	T	T	T	T	T	T	H	T	T	T	T	T	T	T	T	C	T	H	T	T	T	T	C	T	H	T	H	C	T	T	T	T
JAX00137713	6	8407487	0	A	T	T	A	A	T	T	A	A	T	A	T	A	A	H	A	A	T	H	A	T	H	T	A	H	T	T	T	T	T	T	H	H	A	T	H	T	A	H	H	H	T	H	A	T	T
JAX00602721	6	8408465	1	A	G	A	A	G	A	A	G	G	A	A	A	A	H	H	G	H	A	H	G	A	H	A	A	H	A	A	A	A	A	A	A	A	H	A	A	A	A	H	H	H	A	H	H	A	A
JAX00602723	6	8408659	1	T	C	C	T	C	C	C	C	C	C	T	C	T	H	C	C	H	C	C	C	C	C	C	T	C	C	C	C	C	C	C	H	H	H	C	H	C	T	C	C	C	C	C	H	C	C
JAX00602724	6	8412834	1	A	C	A	A	A	A	A	C	A	A	A	A	A	H	A	A	A	A	H	A	A	A	A	A	A	A	A	A	A	A	A	A	A	A	A	A	A	A	A	A	H	A	A	A	A	A
JAX00602729	6	8422711	0	T	C	T	T	T	T	T	C	C	C	T	T	T	H	T	T	H	T	H	T	H	H	T	T	T	T	T	T	T	C	T	H	T	T	T	T	C	T	C	H	C	C	H	T	T	T
JAX00602730	6	8425961	1	C	T	C	C	T	C	C	T	T	C	C	C	C	H	H	T	H	C	H	T	C	H	C	C	H	C	C	C	C	C	C	C	C	H	C	C	C	C	H	H	H	C	H	H	C	C
JAX00137715	6	8428251	0	G	T	G	G	T	G	G	G	T	G	G	G	G	G	H	T	H	G	G	T	G	H	G	G	H	G	G	G	G	G	G	G	G	H	G	G	G	G	H	H	G	G	H	H	G	G
JAX00602732	6	8428288	1	C	T	C	C	T	C	C	C	T	C	C	C	C	C	H	T	H	C	C	T	C	H	C	C	H	C	C	C	C	C	C	C	C	H	C	C	C	C	H	H	C	C	H	H	C	C
JAX00602733	6	8431910	0	C	T	C	C	C	C	C	C	T	C	C	C	C	C	H	C	H	C	C	C	C	H	C	C	C	C	C	C	C	C	C	C	C	C	C	C	C	C	H	H	C	C	H	C	C	C
JAX00602734	6	8435477	0	C	A	C	C	C	C	C	A	C	C	C	C	C	H	C	C	C	C	H	C	C	C	C	C	C	C	C	C	C	C	C	C	C	C	C	C	C	C	C	C	H	C	C	C	C	C
JAX00602735	6	8435559	0	A	G	A	A	G	A	A	G	G	G	A	A	A	H	H	G	H	A	H	G	H	H	A	A	H	A	A	A	A	G	A	H	A	H	A	A	G	A	G	H	G	G	H	H	A	A
JAX00602736	6	8435993	0	T	C	T	T	C	T	T	C	C	C	T	T	T	H	H	C	H	T	H	C	H	H	T	T	H	T	T	T	T	C	T	H	T	H	T	T	C	T	C	H	C	C	H	H	T	T
JAX00137716	6	8447401	1	C	T	T	C	C	T	T	C	C	C	C	T	C	C	H	C	C	T	H	C	H	H	T	C	H	T	T	T	T	C	T	C	H	C	T	H	C	C	C	H	C	C	H	C	T	T
JAX00228530	6	8462274	0	A	G	A	A	G	A	A	G	G	A	A	A	A	H	H	G	H	A	H	G	A	H	A	A	H	A	A	A	A	A	A	A	A	H	A	A	A	A	H	H	H	A	H	H	A	A
JAX00602739	6	8462827	0	G	A	A	G	G	A	A	G	G	G	G	A	G	G	H	G	G	A	H	G	H	H	A	G	H	A	A	A	A	G	A	G	H	G	G	H	G	G	G	H	G	G	H	G	A	A
JAX00602740	6	8467178	0	G	A	G	G	A	G	G	G	G	G	G	G	G	G	H	A	G	G	G	A	G	G	G	G	H	G	G	G	G	G	G	G	G	H	A	G	G	G	G	G	G	G	G	H	G	G
JAX00602741	6	8467227	0	C	T	C	C	C	C	C	C	T	C	C	C	C	C	C	C	H	C	C	C	C	H	C	C	C	C	C	C	C	C	C	C	C	C	C	C	C	C	H	H	C	C	H	C	C	C
JAX00602742	6	8467379	1	C	T	T	C	T	T	T	T	T	T	C	T	C	H	T	T	H	T	T	T	T	T	T	C	T	T	T	T	T	T	T	H	H	H	T	H	T	C	T	T	T	T	T	H	T	T
JAX00602743	6	8469254	1	T	A	T	T	A	T	T	T	T	T	T	T	T	T	H	A	T	T	T	A	T	T	T	T	H	T	T	T	T	T	T	T	T	H	A	T	T	T	T	T	T	T	T	H	T	T
JAX00602744	6	8471000	0	A	G	A	A	G	A	A	G	G	A	A	A	A	H	H	G	H	A	H	G	A	H	A	A	H	A	A	A	A	A	A	A	A	H	G	A	A	A	H	H	H	A	H	H	A	A
JAX00602745	6	8471196	0	A	C	A	A	A	A	A	A	C	A	A	A	A	A	A	A	H	A	A	A	A	H	A	A	A	A	A	A	A	A	A	A	A	A	A	A	A	A	H	H	A	A	H	A	A	A
JAX00137718	6	8473374	1	G	A	A	G	G	A	A	A	G	G	G	A	G	H	H	G	G	A	A	G	H	H	A	G	H	A	A	A	A	G	A	G	H	G	G	H	G	G	G	H	H	G	H	G	A	A
JAX00602746	6	8485320	0	G	A	G	G	G	G	G	A	G	G	H	G	G	H	G	G	G	G	H	G	G	G	G	G	G	G	G	G	G	G	G	G	G	G	G	G	G	G	G	G	H	G	G	G	G	G
JAX00602747	6	8496085	1	G	T	T	G	T	T	T	T	T	G	G	T	G	H	T	T	H	T	T	T	H	T	T	G	T	T	T	T	T	G	T	G	H	H	T	H	G	G	H	T	H	G	T	H	T	T
JAX00602749	6	8497720	1	A	G	G	A	A	G	G	G	A	A	A	G	A	H	H	A	A	G	G	A	H	H	G	A	H	G	G	G	G	A	G	A	H	A	A	H	A	A	A	H	H	A	H	A	G	G
JAX00602750	6	8506563	1	G	A	G	G	A	G	G	G	A	G	G	G	G	G	H	A	H	G	G	A	G	H	G	G	H	G	G	G	G	G	G	G	G	H	A	G	G	G	H	H	G	G	H	H	G	G
JAX00602751	6	8511123	1	A	G	A	A	G	A	A	A	G	A	A	A	A	A	H	G	H	A	A	G	A	H	A	A	H	A	A	A	A	A	A	A	A	H	G	A	A	A	H	H	A	A	H	H	A	A
JAX00602752	6	8516610	0	T	G	T	T	T	T	T	T	G	T	T	T	T	T	T	T	H	T	T	T	T	H	T	T	T	T	T	T	T	T	T	T	T	T	T	T	T	T	H	H	T	T	H	T	T	T
JAX00602753	6	8517658	0	A	G	A	A	A	A	A	G	A	A	A	A	A	H	A	A	A	A	H	A	A	A	A	A	A	A	A	A	A	A	A	A	A	A	A	A	A	A	A	A	H	A	A	A	A	A
JAX00137722	6	8522172	1	C	G	G	C	C	G	G	C	C	C	C	G	C	C	H	C	C	G	H	C	H	H	G	C	H	G	G	G	G	C	G	C	H	C	C	H	C	C	C	H	C	C	H	C	G	G
JAX00137723	6	8532919	0	A	G	G	A	G	G	G	G	G	A	A	G	A	H	G	G	H	G	G	G	A	G	G	A	G	G	G	G	G	A	G	A	H	H	G	H	A	A	H	G	H	A	G	H	G	G
JAX00137724	6	8552558	0	C	T	T	C	C	T	T	C	C	C	C	T	C	C	H	C	C	T	H	C	H	H	T	C	H	T	T	T	T	C	T	C	H	C	C	H	C	C	C	H	C	C	H	C	T	T
JAX00137725	6	8577169	0	C	T	T	C	T	T	T	T	T	C	C	T	C	H	T	T	H	T	T	T	H	T	T	C	T	T	T	T	T	C	T	C	H	H	T	H	C	C	H	T	H	C	T	H	T	T
JAX00137726	6	8580598	1	T	C	C	T	T	C	C	T	T	T	T	C	T	T	H	T	T	C	H	T	H	H	C	T	H	C	C	C	C	T	C	T	H	T	T	H	T	T	T	H	T	T	H	T	C	C
JAX00602757	6	8584049	0	G	A	G	G	A	G	G	A	A	G	G	G	G	H	H	A	H	G	H	A	G	H	G	G	H	G	G	G	G	G	G	G	G	H	A	G	G	G	H	H	H	G	H	H	G	G
JAX00602758	6	8587395	1	A	G	G	A	G	G	G	G	G	A	A	G	A	H	G	G	H	G	G	G	H	G	G	A	G	G	G	G	G	A	G	A	H	H	G	H	A	A	H	G	H	A	G	H	G	G
JAX00602759	6	8587880	1	A	G	G	A	G	G	G	G	G	A	A	G	A	H	G	G	H	G	G	G	H	G	G	A	G	G	G	G	G	A	G	A	H	H	G	H	A	A	H	G	H	A	G	H	G	G
JAX00602762	6	8600030	1	G	T	G	G	T	G	G	G	G	G	G	G	G	G	H	T	G	G	G	T	G	G	G	G	H	G	G	G	G	G	G	G	G	H	T	G	G	G	G	G	G	G	G	H	G	G
JAX00602763	6	8600749	0	G	C	G	G	C	G	G	G	C	G	G	G	G	G	H	C	H	G	G	C	G	H	G	G	H	G	G	G	G	G	G	G	G	H	C	G	G	G	H	H	G	G	H	H	G	G
JAX00602764	6	8601454	0	T	G	T	T	T	T	T	G	T	T	H	H	T	T	T	T	T	T	H	T	T	T	T	T	T	T	T	T	T	T	T	T	T	T	T	T	T	T	T	T	T	T	T	T	T	T
JAX00602766	6	8608325	1	C	A	C	C	A	C	C	A	A	C	C	C	C	H	H	A	H	C	H	A	C	H	C	C	H	C	C	C	C	C	C	C	C	H	A	C	C	C	H	H	H	C	H	H	C	C
JAX00602768	6	8613709	1	A	C	C	A	C	C	C	C	C	A	A	C	A	H	C	C	H	C	C	C	H	C	C	A	C	C	C	C	C	A	C	A	H	H	C	H	A	A	H	C	H	A	C	H	C	C
JAX00602769	6	8616783	0	T	A	A	T	A	A	A	A	T	T	T	A	T	H	A	A	T	A	A	A	H	H	A	T	A	A	A	A	A	T	A	T	H	H	A	H	T	T	T	H	H	T	H	H	A	A
JAX00602770	6	8617239	0	G	A	A	G	A	A	A	G	A	G	G	A	G	G	A	A	H	A	H	A	H	A	A	G	A	A	A	A	A	G	A	G	H	H	A	H	G	G	H	A	G	G	A	H	A	A
JAX00137728	6	8619316	1	A	G	G	A	A	G	G	A	A	A	A	G	A	A	H	A	A	G	H	A	H	H	G	A	H	G	G	G	G	A	G	A	H	A	A	H	A	A	A	H	A	A	H	A	G	G
JAX00602771	6	8619396	1	G	A	A	G	A	A	A	G	G	G	G	A	G	G	A	A	G	A	H	A	H	H	A	G	A	A	A	A	A	G	A	G	H	H	A	H	G	G	G	H	G	G	H	H	A	A
JAX00137729	6	8619432	1	T	C	C	T	T	C	C	T	T	T	T	C	T	T	H	T	T	C	H	T	H	H	C	T	H	C	C	C	C	T	C	T	H	T	T	H	T	T	T	H	T	T	H	T	C	C
JAX00602772	6	8619496	0	C	G	C	C	G	C	C	C	C	C	C	C	C	C	H	G	C	C	C	G	C	C	C	C	H	C	C	C	C	C	C	C	C	H	G	C	C	C	C	C	C	C	C	H	C	C
JAX00602773	6	8619668	0	C	T	T	C	T	T	T	T	C	C	C	T	C	H	T	T	C	T	T	T	H	H	T	C	T	T	T	T	T	C	T	C	H	H	T	H	C	C	C	H	H	C	H	H	T	T
JAX00602777	6	8637224	0	C	T	C	C	C	C	C	C	T	C	C	C	C	C	C	C	H	C	C	C	C	H	C	C	C	C	C	C	C	C	C	C	C	C	C	C	C	C	H	H	C	C	H	C	C	C
JAX00602778	6	8637264	1	G	A	G	G	G	G	G	G	A	G	G	G	G	G	G	G	H	G	G	G	G	H	G	G	G	G	G	G	G	G	G	G	G	G	G	G	G	G	H	H	G	G	H	G	G	G
JAX00602779	6	8657713	1	T	C	T	T	T	T	T	T	C	T	T	T	T	T	T	T	H	T	T	T	T	H	T	T	T	T	T	T	T	T	T	T	T	T	T	T	T	T	H	H	T	T	H	T	T	T
JAX00137731	6	8661785	1	T	C	C	T	C	C	C	T	T	T	T	C	T	T	C	C	T	C	H	C	H	H	C	T	C	C	C	C	C	T	C	T	H	H	C	H	T	T	T	H	T	T	H	H	C	C
JAX00137732	6	8662195	0	G	A	A	G	A	A	A	G	A	G	G	A	G	G	A	A	H	A	A	A	H	A	A	G	A	A	A	A	A	G	A	G	H	H	A	H	G	G	H	A	G	G	A	H	A	A
JAX00602782	6	8667465	1	G	A	G	G	G	G	G	A	A	G	G	G	G	H	G	G	H	G	H	G	G	H	G	G	G	G	G	G	G	G	G	G	G	G	G	G	G	G	H	H	H	G	H	G	G	G
JAX00602783	6	8667611	1	G	C	G	G	G	G	G	C	G	G	G	G	G	H	G	G	G	G	H	G	G	G	G	G	G	G	G	G	G	G	G	G	G	G	G	G	G	G	G	G	H	G	G	G	G	G
JAX00602784	6	8668677	0	C	T	C	C	C	C	C	T	T	C	C	C	C	H	C	C	H	C	H	C	C	H	C	C	C	C	C	C	C	C	C	C	C	C	C	C	C	C	H	H	H	C	H	C	C	C
JAX00137733	6	8669524	0	G	A	A	G	A	A	A	G	G	G	G	A	G	G	A	A	G	A	H	A	H	H	A	G	A	A	A	A	A	G	A	G	H	H	A	H	G	G	G	H	G	G	H	H	A	A
JAX00137734	6	8684767	0	A	G	G	A	G	G	G	G	A	A	A	G	A	H	G	G	A	G	G	G	H	H	G	A	G	G	G	G	G	A	G	A	H	H	G	H	A	A	A	H	H	A	H	H	G	G
JAX00137735	6	8684822	0	A	G	G	A	G	G	G	G	A	A	A	G	A	H	G	G	A	G	G	G	H	H	G	A	G	G	G	G	G	A	G	A	H	H	G	H	A	A	A	H	H	A	H	H	G	G
JAX00602785	6	8704502	1	A	G	A	A	A	A	A	A	G	A	A	A	A	A	A	A	H	A	A	A	A	H	A	A	A	A	A	A	A	A	A	A	A	A	A	A	A	A	H	H	A	A	H	A	A	A
JAX00602787	6	8715357	1	G	T	G	G	G	G	G	T	T	G	G	G	G	H	G	G	H	G	H	G	G	H	G	G	G	G	G	G	G	G	G	G	G	G	G	G	G	G	H	H	H	G	H	G	G	G
JAX00602788	6	8719504	0	C	T	T	C	T	T	T	C	C	C	C	T	C	C	T	T	C	T	H	T	H	C	T	C	T	T	T	T	T	C	T	C	H	H	T	H	C	C	C	H	C	C	H	H	T	T
JAX00602789	6	8720282	0	G	A	A	G	A	A	A	A	G	G	G	A	G	H	A	A	G	A	A	A	H	H	A	G	A	A	A	A	A	G	A	G	H	H	A	H	G	G	G	H	H	G	H	H	A	A
JAX00602790	6	8720411	1	T	G	G	T	G	G	G	T	T	T	T	G	T	T	G	G	T	G	H	G	H	H	G	T	G	G	G	G	G	T	G	T	H	H	G	H	T	T	T	H	T	T	H	H	G	G
JAX00602794	6	8720986	1	C	A	A	C	A	A	A	A	A	C	C	A	C	H	A	A	H	A	A	A	H	A	A	C	A	A	A	A	A	C	A	C	H	H	A	H	C	C	H	A	H	C	A	H	A	A
JAX00137737	6	8734161	0	C	T	T	C	T	T	T	C	C	C	C	T	C	C	T	T	C	T	H	T	H	H	T	C	T	T	T	T	T	C	T	C	H	H	T	H	C	C	C	H	C	C	H	H	T	T
JAX00602795	6	8741526	1	C	T	C	C	C	C	C	C	T	C	C	C	C	C	C	C	H	C	C	C	C	H	C	C	C	C	C	C	C	C	C	C	C	C	C	C	C	C	H	H	C	C	H	C	C	C
JAX00137738	6	8752616	0	G	C	C	G	C	C	C	G	C	C	G	C	G	G	C	C	H	C	H	C	C	C	C	G	C	C	C	C	C	C	C	H	H	H	C	H	C	G	C	C	H	C	C	H	C	C
JAX00602796	6	8753107	1	G	A	A	G	A	A	A	G	A	A	G	A	G	G	A	A	H	A	H	A	A	A	A	G	A	A	A	A	A	A	A	H	H	H	A	H	A	G	A	A	H	A	A	H	A	A
JAX00602797	6	8756167	1	G	A	A	G	A	A	A	A	A	A	G	A	G	H	A	A	H	A	A	A	A	A	A	G	A	A	A	A	A	A	A	H	H	H	A	H	A	G	A	A	A	A	A	H	A	A
JAX00137740	6	8760683	1	G	A	A	G	A	A	A	G	G	A	G	A	G	G	A	A	G	A	H	A	A	H	A	G	A	A	A	A	A	A	A	H	H	H	A	H	A	G	H	H	H	A	H	H	A	A
JAX00602800	6	8761929	0	A	G	G	A	G	G	G	G	G	G	H	G	H	G	G	G	H	G	G	G	G	G	G	A	G	G	G	G	G	G	G	H	H	H	G	H	G	A	G	G	G	G	G	H	G	G
JAX00602801	6	8764318	0	C	A	A	C	A	A	A	C	A	A	C	A	C	H	A	A	A	A	H	A	A	A	A	C	A	A	A	A	A	A	A	H	H	H	A	H	A	C	A	A	H	A	A	A	A	A
JAX00602802	6	8764421	1	T	C	T	T	T	T	T	C	T	T	T	T	T	H	T	T	T	T	H	T	T	T	T	T	T	T	T	T	T	T	T	T	T	T	T	T	T	T	T	T	H	T	T	T	T	T
JAX00228534	6	8765562	0	G	A	G	G	G	G	G	A	A	G	G	G	G	H	G	G	H	G	H	G	G	H	G	G	G	G	G	G	G	G	G	G	G	G	G	G	G	G	H	H	H	G	H	G	G	G
JAX00602803	6	8785489	0	C	T	C	C	C	C	C	T	C	C	C	C	C	H	C	C	C	C	H	C	C	C	C	C	C	C	C	C	C	C	C	C	C	C	C	C	C	C	C	C	H	C	C	C	C	C
JAX00602804	6	8787445	1	C	T	C	C	C	C	C	T	C	C	C	C	C	H	C	C	C	C	H	C	C	C	C	C	C	C	C	C	C	C	C	C	C	C	C	C	C	C	C	C	H	C	C	C	C	C
JAX00602811	6	8804515	1	T	G	T	T	T	T	T	G	G	T	T	T	T	H	T	T	H	T	H	T	T	H	T	T	T	T	T	T	T	T	T	T	T	T	T	T	T	T	H	H	H	T	H	T	T	T
JAX00137743	6	8818377	1	A	G	G	A	G	G	G	G	G	G	A	G	A	H	G	G	H	G	G	G	G	G	G	A	G	G	G	G	G	G	G	H	H	H	G	H	G	A	G	G	G	G	G	H	G	G
JAX00602813	6	8822420	1	C	T	T	C	T	T	T	C	C	T	C	T	C	C	T	T	C	T	H	T	T	H	T	C	T	T	T	T	T	T	T	H	H	H	T	H	T	C	H	H	H	T	H	H	T	T
JAX00602815	6	8841365	1	A	G	A	A	A	A	A	G	G	A	A	A	A	H	A	A	H	A	H	A	A	H	A	A	A	A	A	A	A	A	A	A	A	A	A	A	A	A	H	H	H	A	H	A	A	A
JAX00137746	6	8841381	0	T	G	G	T	G	G	G	T	T	G	T	G	T	T	G	G	T	G	H	G	G	H	G	T	G	G	G	G	G	G	G	H	H	H	G	H	G	T	H	H	H	G	H	H	G	G
JAX00137747	6	8848332	0	G	C	C	G	C	C	C	C	C	C	G	C	G	H	C	C	H	C	C	C	C	C	C	G	C	C	C	C	C	C	C	H	H	H	C	H	C	G	C	C	C	C	C	H	C	C
JAX00602817	6	8849126	1	A	G	A	A	A	A	A	G	G	A	A	A	A	H	A	A	H	A	H	A	A	H	A	A	A	A	A	A	A	A	A	A	A	A	A	A	A	A	H	H	H	A	H	A	A	A
JAX00602818	6	8849215	0	A	G	A	A	A	A	A	A	G	A	A	A	A	A	A	A	H	A	A	A	A	H	A	A	A	A	A	A	A	A	A	A	A	A	A	A	A	A	H	H	A	A	H	A	A	A
JAX00228536	6	8858543	1	A	G	A	A	A	A	A	G	G	A	A	A	A	H	A	A	H	A	H	A	A	H	A	A	A	A	A	A	A	A	A	A	A	A	A	A	A	A	H	H	H	A	H	A	A	A
JAX00137748	6	8872416	1	A	C	C	A	C	C	C	A	A	C	A	C	A	A	C	C	A	C	H	C	C	H	C	A	C	C	C	C	C	C	C	H	H	H	C	H	C	A	H	H	H	C	H	H	C	C
JAX00137749	6	8887744	0	G	A	A	G	A	A	A	G	G	A	G	A	G	G	A	A	G	A	H	A	A	H	A	G	A	A	A	A	A	A	A	H	H	H	A	H	A	G	H	H	H	A	H	H	A	A
JAX00602822	6	8888653	0	A	G	A	A	A	A	A	A	G	A	A	A	A	A	A	A	G	A	A	A	A	G	A	A	A	A	A	A	A	A	A	A	A	A	A	A	A	A	G	G	A	A	G	A	A	A
JAX00602823	6	8888693	0	G	A	A	G	A	A	A	G	A	A	G	A	G	G	A	A	H	A	H	A	A	A	A	G	A	A	A	A	A	A	A	H	H	H	A	H	A	G	A	A	H	A	A	H	A	A
JAX00137751	6	8901437	1	G	A	A	G	A	A	A	A	A	A	G	A	G	H	A	A	H	A	A	A	A	A	A	G	A	A	A	A	A	A	A	H	H	H	A	H	A	G	A	A	A	A	A	H	A	A
JAX00602824	6	8911584	0	T	C	T	T	T	T	T	C	C	T	T	T	T	H	T	T	T	T	H	T	T	T	T	T	T	T	T	T	T	T	T	T	T	T	T	T	T	T	T	H	H	T	T	T	T	T
JAX00602825	6	8911607	0	T	C	T	T	T	T	T	T	C	T	T	T	T	T	T	T	H	T	T	T	T	H	T	T	T	T	T	T	T	T	T	T	T	T	T	T	T	T	H	H	T	T	H	T	T	T
JAX00602826	6	8911899	1	A	G	A	A	A	A	A	A	G	A	A	A	A	A	A	A	H	A	A	A	A	H	A	A	A	A	A	A	A	A	A	A	A	A	A	A	A	A	H	H	A	A	H	A	A	A
JAX00602827	6	8913764	1	G	A	G	G	G	G	G	A	G	G	G	G	G	H	G	G	G	G	H	G	G	G	G	G	G	G	G	G	G	G	G	G	G	G	G	G	G	G	G	G	H	G	G	G	G	G
JAX00137752	6	8926871	0	T	C	C	T	C	C	C	T	T	C	T	C	T	T	C	C	T	C	H	C	C	H	C	T	C	C	C	C	C	C	C	H	H	H	C	H	C	T	H	H	H	C	H	H	C	C
JAX00137753	6	8928090	1	G	A	A	G	A	A	A	G	G	A	G	A	G	G	A	A	G	A	H	A	A	H	A	G	A	A	A	A	A	A	A	H	H	H	A	H	A	G	H	H	H	A	H	H	A	A
JAX00228538	6	8932382	1	T	A	T	T	T	T	T	A	A	T	T	T	T	H	T	T	H	T	H	T	T	H	T	T	T	T	T	T	T	T	T	T	T	T	T	T	T	T	H	H	H	T	H	T	T	T
JAX00602829	6	8947618	0	T	C	T	T	T	T	T	T	C	T	T	T	T	T	T	T	H	T	T	T	T	H	T	T	T	T	T	T	T	T	T	T	T	T	T	T	T	T	H	H	T	T	H	T	T	T
JAX00602831	6	8951404	1	T	C	C	T	C	C	C	C	T	C	T	C	T	H	C	C	T	C	C	C	C	H	C	T	C	C	C	C	C	C	C	H	H	H	C	H	C	T	H	H	C	C	H	H	C	C
JAX00602833	6	8955711	0	A	G	G	A	G	G	G	G	G	G	A	G	A	H	G	G	H	G	G	G	G	G	G	A	G	G	G	G	G	G	G	H	H	H	G	H	G	A	G	G	G	G	G	H	G	G
JAX00228540	6	8957303	0	C	A	C	C	C	C	C	A	A	C	C	C	C	H	C	C	H	C	H	C	C	H	C	C	C	C	C	C	C	C	C	C	C	C	C	C	C	C	H	H	H	C	H	C	C	C
JAX00602834	6	8958290	1	G	T	G	G	G	G	G	G	T	G	G	G	G	G	G	G	H	G	G	G	G	H	G	G	G	G	G	G	G	G	G	G	G	G	G	G	G	G	H	H	G	G	H	G	G	G
JAX00602835	6	8968203	1	C	T	T	C	T	T	T	C	C	T	C	T	C	C	T	T	C	T	H	T	T	H	T	C	T	T	T	T	T	T	T	H	H	H	T	H	T	C	H	H	H	T	H	H	T	T
JAX00602836	6	8968468	1	T	C	T	T	T	T	T	C	C	T	T	T	T	H	T	T	H	T	H	T	T	H	T	T	T	T	T	T	T	T	T	T	T	T	T	T	T	T	H	H	H	T	H	T	T	T
JAX00137756	6	8973293	0	A	T	T	A	T	T	T	A	A	T	A	T	A	A	T	T	A	T	H	T	T	H	T	A	T	T	T	T	T	T	T	H	H	H	T	H	T	A	H	H	H	T	H	H	T	T
JAX00137757	6	8973323	1	T	A	A	T	A	A	A	T	T	T	T	A	T	T	A	A	T	A	H	A	H	H	A	T	A	A	A	A	A	T	A	T	H	H	A	H	T	T	T	H	T	T	H	H	A	A
JAX00602838	6	8973994	0	A	T	T	A	T	T	T	T	T	T	A	T	A	H	T	T	H	T	T	T	T	T	T	A	T	T	T	T	T	T	T	H	H	H	T	H	T	A	T	T	T	T	T	H	T	T
JAX00602840	6	8979103	1	A	T	A	A	A	A	A	T	T	A	A	A	A	H	A	A	H	A	H	A	A	H	A	A	A	A	A	A	A	A	A	A	A	A	A	A	A	A	H	H	H	A	H	A	A	A
JAX00602842	6	8989863	1	T	A	T	T	T	T	T	A	T	T	T	T	T	H	T	T	T	T	H	T	T	T	T	T	T	T	T	T	T	T	T	T	T	T	T	T	T	T	T	T	H	T	T	T	T	T
JAX00602843	6	8991359	0	C	T	C	C	C	C	C	T	C	C	C	C	H	H	C	C	C	H	T	C	C	C	C	C	C	C	C	H	C	C	C	C	C	C	C	C	C	C	C	C	H	C	C	C	C	C
JAX00602845	6	8991688	1	G	A	G	G	G	G	G	A	G	G	G	G	G	H	G	G	G	G	H	G	G	G	G	G	G	G	G	G	G	G	G	G	G	G	G	G	G	G	G	G	H	G	G	G	G	G
JAX00602849	6	9018342	0	C	G	C	C	C	C	C	G	C	C	C	C	C	H	C	C	C	C	H	C	C	C	C	C	C	C	C	C	C	C	C	C	C	C	C	C	C	C	C	C	H	C	C	C	C	C
JAX00137759	6	9018664	0	G	A	G	G	G	G	G	G	A	G	G	G	G	G	G	G	H	G	G	G	G	H	G	G	G	G	G	G	G	G	G	G	G	G	G	G	G	G	H	H	G	G	H	G	G	G
JAX00602850	6	9024210	1	C	T	C	C	C	C	C	C	T	C	C	C	C	C	C	C	H	C	C	C	C	H	C	C	C	C	C	C	C	C	C	C	C	C	C	C	C	C	H	H	C	C	H	C	C	C
JAX00602851	6	9024231	0	C	T	C	C	C	C	C	T	C	C	C	C	C	H	C	C	C	C	H	C	C	C	C	C	C	C	C	C	C	C	C	C	C	C	C	C	C	C	C	C	H	C	C	C	C	C
JAX00602852	6	9025847	0	C	T	C	C	C	C	C	C	T	C	C	C	C	C	C	C	H	C	C	C	C	H	C	C	C	C	C	C	C	C	C	C	C	C	C	C	C	C	H	T	C	C	T	C	C	C
JAX00137760	6	9026436	1	T	C	T	T	T	T	T	C	C	T	T	T	T	H	T	T	H	T	H	T	T	H	T	T	T	T	T	T	T	T	T	T	T	T	T	T	T	T	H	H	H	T	H	T	T	T
JAX00602853	6	9055116	1	G	T	G	G	G	G	G	T	T	G	G	G	G	H	G	G	H	G	H	G	G	H	G	G	G	G	G	G	G	G	G	G	G	G	G	G	G	G	H	H	H	G	H	G	G	G
JAX00137761	6	9056089	1	C	T	T	C	T	T	C	T	T	C	C	C	C	H	T	T	H	C	T	T	H	H	T	C	H	T	C	T	C	C	T	C	H	H	T	H	C	C	H	T	H	C	T	H	T	H
JAX00228542	6	9067061	1	C	G	C	C	C	C	C	C	G	C	C	C	C	C	C	C	H	C	C	C	C	H	C	C	C	C	C	C	C	C	C	C	C	C	C	C	C	C	H	H	C	C	H	C	C	C
JAX00602854	6	9075011	0	C	T	C	C	C	C	C	T	T	C	C	C	C	H	C	C	T	C	T	C	C	H	C	C	C	C	C	C	C	C	C	C	C	C	C	C	C	C	H	H	H	C	H	C	C	C
JAX00602855	6	9086728	1	A	G	A	A	A	A	A	A	G	A	A	A	A	A	A	A	H	A	A	A	A	H	A	A	A	A	A	A	A	A	A	A	A	A	A	A	A	A	H	H	A	A	H	A	A	A
JAX00602857	6	9098467	0	T	G	T	T	T	T	T	T	G	T	T	T	T	T	T	T	T	T	T	T	T	H	T	T	T	T	T	T	T	T	T	T	T	T	T	T	T	T	H	H	T	T	H	T	T	T
JAX00137764	6	9098911	0	T	G	G	T	G	G	T	G	G	T	T	T	T	H	G	G	H	T	G	G	H	H	G	T	H	G	T	G	T	T	G	T	H	H	G	H	T	T	H	G	H	T	G	H	G	H
JAX00137765	6	9099322	0	T	C	C	T	C	C	T	T	T	T	T	T	T	T	C	C	T	T	H	C	H	T	C	T	H	C	T	C	T	T	C	T	H	H	C	H	T	T	T	H	T	T	H	H	C	H
JAX00602859	6	9101128	0	C	G	C	C	C	C	C	G	C	C	C	C	C	H	C	C	C	C	H	C	C	C	C	C	C	C	C	C	C	C	C	C	C	C	C	C	C	C	C	C	H	C	C	C	C	C
JAX00137766	6	9108020	1	T	C	C	T	C	C	T	C	C	T	T	T	T	H	C	C	H	T	C	C	H	H	C	T	H	C	T	C	T	T	C	T	H	H	C	H	T	T	H	C	H	T	C	H	C	H
JAX00137767	6	9139294	0	G	T	T	G	T	T	G	G	G	G	G	G	G	G	T	T	G	G	H	T	H	G	T	G	H	T	G	T	G	G	T	G	H	H	T	H	G	G	G	T	G	G	H	H	T	H
JAX00602863	6	9140327	0	G	A	G	G	G	G	G	A	A	G	G	G	G	H	G	G	H	G	H	G	G	H	G	G	G	G	G	G	G	G	G	G	G	G	G	G	G	G	H	H	H	G	H	G	G	G
JAX00602866	6	9145856	0	A	G	A	A	A	A	A	G	G	A	A	A	A	H	A	A	A	A	H	A	A	A	A	A	A	A	A	A	A	A	A	A	A	A	A	A	A	A	A	A	H	A	A	A	A	A
JAX00137768	6	9147462	1	T	C	C	T	C	C	T	T	T	T	T	T	T	T	C	C	T	T	H	C	H	T	C	T	H	C	T	C	T	T	C	T	H	H	C	H	T	T	T	H	T	T	H	H	C	H
JAX00602869	6	9149323	0	A	C	A	A	A	A	A	A	C	A	A	A	A	A	A	A	H	A	A	A	A	H	A	A	A	A	A	A	A	A	A	A	A	A	A	A	A	A	H	H	A	A	H	A	A	A
JAX00228543	6	9165716	0	G	A	G	G	G	G	G	A	A	G	G	G	G	G	G	G	H	G	H	G	G	H	G	G	G	G	G	G	G	G	G	G	G	G	G	G	G	G	H	H	H	G	H	G	G	G
JAX00228544	6	9166110	0	T	C	T	T	T	T	T	T	C	T	T	T	T	T	T	T	H	T	T	T	T	H	T	T	T	T	T	T	T	T	T	T	T	T	T	T	T	T	H	H	T	T	H	T	T	T
JAX00137770	6	9180882	1	T	C	T	T	T	T	T	C	C	T	T	T	T	H	T	T	H	T	H	T	T	H	T	T	T	T	T	T	T	T	T	T	T	T	T	T	T	T	H	H	H	T	H	T	T	T
JAX00137772	6	9181805	0	A	G	A	A	A	A	A	G	G	A	A	A	A	H	A	A	H	A	H	A	A	H	A	A	A	A	A	A	A	A	A	A	A	A	A	A	A	A	H	H	H	A	H	A	A	A
JAX00602872	6	9188346	0	T	C	T	T	T	T	T	C	T	T	T	T	T	H	T	T	T	T	H	T	T	T	T	T	T	T	T	T	T	T	T	T	T	T	T	T	T	T	T	T	H	T	T	T	T	T
JAX00602873	6	9192244	1	A	G	A	A	A	A	A	A	G	A	A	A	A	A	A	A	H	A	A	A	A	H	A	A	A	A	A	A	A	A	A	A	A	A	A	A	A	A	H	H	A	A	H	A	A	A
JAX00602874	6	9192388	1	G	A	G	G	G	G	G	G	A	G	G	G	G	G	G	G	H	G	G	G	G	H	G	G	G	G	G	G	G	G	G	G	G	G	G	G	G	G	H	H	G	G	H	G	G	G
JAX00602875	6	9194036	1	C	G	C	C	C	C	C	G	C	C	C	C	C	H	C	C	C	C	H	C	C	C	C	C	C	C	C	C	C	C	C	C	C	C	C	C	C	C	C	C	H	C	C	C	C	C
JAX00602876	6	9196822	1	A	C	A	A	A	A	A	A	C	A	A	A	A	A	A	A	H	A	A	A	A	H	A	A	A	A	A	A	A	A	A	A	A	A	A	A	A	A	H	H	A	A	H	A	A	A
JAX00602878	6	9216423	0	G	A	G	G	G	G	G	A	G	G	G	G	G	H	G	G	G	G	H	G	G	G	G	G	G	G	G	G	G	G	G	G	G	G	G	G	G	G	G	G	H	G	G	G	G	G
JAX00137774	6	9220753	0	A	G	A	A	A	A	A	G	G	A	A	A	A	H	A	A	H	A	H	A	A	H	A	A	A	A	A	A	A	A	A	A	A	A	A	A	A	A	H	H	H	A	H	A	A	A
JAX00137775	6	9220766	1	A	G	A	A	A	A	A	G	G	A	A	A	A	H	A	A	H	A	H	A	A	H	A	A	A	A	A	A	A	A	A	A	A	A	A	A	A	A	H	H	H	A	H	A	A	A
JAX00602879	6	9231782	1	G	T	G	G	G	G	G	T	G	G	G	G	G	H	G	G	G	G	H	G	G	G	G	G	G	G	G	G	G	G	G	G	G	G	G	G	G	G	G	G	H	G	G	G	G	G
JAX00137776	6	9255265	1	C	A	C	C	C	C	C	A	A	C	C	C	C	H	C	C	H	C	H	C	C	H	C	C	C	C	C	C	C	C	C	C	C	C	C	C	C	C	H	H	H	C	H	C	C	C
JAX00228548	6	9293957	1	C	T	C	C	C	C	C	T	T	C	C	C	C	H	C	C	H	C	H	C	C	H	C	C	C	C	C	C	C	C	C	C	C	C	C	C	C	C	H	H	H	C	H	C	C	C
JAX00137780	6	9298282	0	C	A	A	C	A	A	C	C	C	C	C	C	C	C	A	A	C	C	H	A	H	C	A	C	H	A	C	A	C	C	A	C	H	H	A	H	C	C	C	A	C	C	A	H	A	H
JAX00602882	6	9321371	0	T	C	C	T	C	C	T	T	T	T	T	T	T	T	C	C	T	T	H	C	H	T	C	T	H	C	T	C	T	T	C	T	H	H	C	H	T	T	T	H	T	T	H	H	C	H
JAX00602883	6	9321436	0	C	T	T	C	T	T	C	C	T	C	C	C	C	C	T	T	H	C	H	T	H	H	T	C	H	T	C	T	C	C	T	C	H	H	T	H	C	C	H	T	C	C	T	H	T	H
JAX00602885	6	9322183	0	T	C	C	T	C	C	T	C	C	T	T	T	T	H	C	H	H	T	C	C	T	H	C	T	T	C	T	C	T	T	C	T	H	T	C	T	T	T	H	C	H	T	C	T	C	H
JAX00602887	6	9323273	1	G	C	G	G	G	G	G	G	C	G	G	G	G	G	G	G	H	G	G	G	G	H	G	G	G	G	G	G	G	G	G	G	G	G	G	G	G	G	H	H	G	G	H	G	G	G
JAX00137783	6	9324112	0	G	T	T	G	T	T	G	G	G	G	G	G	G	G	T	T	G	G	H	T	H	G	T	G	H	T	G	T	G	G	T	G	H	H	T	H	G	G	G	H	G	G	T	H	T	G
JAX00602888	6	9344282	0	T	C	T	T	T	T	T	T	C	T	T	T	T	T	T	T	H	T	T	T	T	H	T	T	T	T	T	T	T	T	T	T	T	T	T	T	T	T	H	H	T	T	H	T	T	T
JAX00602889	6	9353237	1	A	T	A	A	A	A	A	T	A	A	A	A	A	H	A	A	A	A	H	A	A	A	A	A	A	A	A	A	A	A	A	A	A	A	A	A	A	A	A	A	H	A	A	A	A	A
JAX00137784	6	9353376	0	A	G	G	A	G	G	A	G	G	A	A	A	A	H	G	G	H	A	G	G	H	H	G	A	H	G	A	G	A	A	G	A	H	H	G	H	A	A	H	G	H	A	G	H	G	H
JAX00602890	6	9367943	0	C	T	T	C	T	T	C	T	T	C	C	C	C	H	T	T	H	C	T	T	H	H	T	C	H	T	C	T	C	C	T	C	H	H	T	H	C	C	H	T	H	C	T	H	T	H
JAX00137785	6	9368943	1	C	G	G	C	G	G	C	C	C	C	C	C	C	C	G	G	C	C	H	G	H	C	G	C	H	G	C	G	C	C	G	C	H	H	G	H	C	C	C	H	C	C	H	H	G	H
JAX00602893	6	9369430	0	G	A	G	G	G	G	G	G	G	A	G	G	G	G	G	G	G	G	G	G	H	G	G	G	G	G	G	G	G	A	G	H	G	G	G	G	A	G	H	G	H	A	G	G	G	G
JAX00228549	6	9371401	0	C	T	C	C	C	C	C	T	T	C	C	C	C	H	C	C	H	C	H	C	C	H	C	C	C	C	C	C	C	C	C	C	C	C	C	C	C	C	H	H	H	C	H	C	C	C
JAX00228550	6	9371419	0	T	C	T	T	T	T	T	C	C	T	T	T	T	H	T	T	H	T	H	T	T	H	T	T	T	T	T	T	T	T	T	T	T	T	T	T	T	T	H	H	H	T	H	T	T	T
JAX00602894	6	9372936	0	T	C	T	T	T	T	T	C	C	T	T	T	T	H	T	T	H	T	H	T	T	H	T	T	T	T	T	T	T	T	T	T	T	T	T	T	T	T	H	H	H	T	H	T	T	T
JAX00602895	6	9375221	1	T	C	T	T	T	T	T	C	C	T	T	T	T	H	T	T	H	T	H	T	T	H	T	T	T	T	T	T	T	T	T	T	T	T	T	T	T	T	H	H	H	T	H	T	T	T
JAX00137790	6	9426769	0	G	T	T	G	T	T	G	T	T	G	G	G	G	H	T	T	H	G	T	T	H	H	T	G	H	T	G	T	G	G	T	G	H	H	T	H	G	G	H	T	H	G	T	H	T	H
JAX00602898	6	9431264	0	C	T	C	C	C	C	C	T	T	C	C	C	C	H	C	C	H	C	H	C	C	H	C	C	C	C	C	C	C	C	C	C	C	C	C	C	C	C	H	H	H	C	H	C	C	C
JAX00137791	6	9444888	1	G	C	C	G	C	C	G	G	G	G	G	G	G	G	C	C	G	G	H	C	H	G	C	G	H	C	G	C	G	G	C	G	H	H	C	H	G	G	G	H	G	G	H	H	C	H
JAX00602903	6	9461478	0	G	C	G	G	G	G	G	C	C	G	G	G	G	H	G	G	H	G	H	G	G	H	G	G	G	G	G	G	G	G	G	G	G	G	G	G	G	G	H	H	H	G	H	G	G	G
JAX00137792	6	9476245	1	A	G	G	A	G	G	A	A	A	A	A	A	A	A	G	G	A	A	H	G	H	A	G	A	H	G	A	G	A	A	G	A	H	H	G	H	A	A	A	H	A	A	H	H	G	H
JAX00137794	6	9485706	0	T	A	A	T	A	A	T	A	A	T	T	T	T	H	A	A	H	T	A	A	H	H	A	T	H	A	T	A	T	T	A	T	H	H	A	H	T	T	H	A	H	T	A	H	A	H
JAX00137795	6	9496651	1	G	T	T	G	T	T	G	G	G	G	G	G	G	G	T	T	G	G	H	T	H	G	T	G	H	T	G	T	G	G	T	G	H	H	T	H	G	G	G	H	G	G	H	H	T	H
JAX00602908	6	9497206	1	T	C	T	T	T	T	T	T	T	C	T	T	T	T	T	T	T	T	T	T	H	T	T	T	T	T	T	T	T	C	T	H	T	T	T	T	C	T	H	T	H	C	T	T	T	T
JAX00137796	6	9505946	0	G	T	T	G	T	T	G	G	G	G	G	G	G	G	T	T	G	G	H	T	H	G	T	G	H	T	G	T	G	G	T	G	H	H	T	H	G	G	G	T	G	G	T	H	T	H
JAX00228553	6	9509962	0	T	C	T	T	T	T	T	C	C	T	T	T	T	C	T	T	H	T	H	T	T	H	T	T	T	T	T	T	T	T	T	T	T	T	T	T	T	T	H	H	H	T	H	T	T	T
JAX00137797	6	9522462	0	T	G	G	T	G	G	T	G	G	T	T	T	T	H	G	G	H	T	G	G	H	H	G	T	H	G	T	G	T	T	G	T	H	H	G	H	T	T	H	G	H	T	G	H	G	H
JAX00602912	6	9527910	1	T	A	T	T	T	T	T	A	A	T	T	T	T	H	T	T	H	T	H	T	T	H	T	T	T	T	T	T	T	T	T	T	T	T	T	T	T	T	H	H	H	T	H	T	T	T
JAX00137798	6	9529361	0	A	G	A	A	A	A	A	G	G	A	A	A	A	H	A	A	H	A	H	A	A	H	A	A	A	A	A	A	A	A	A	A	A	A	A	A	A	A	H	H	H	A	H	A	A	A
JAX00137799	6	9529585	0	A	G	A	A	A	A	A	G	G	A	A	A	A	H	A	A	H	A	H	A	A	H	A	A	A	A	A	A	A	A	A	A	A	A	A	A	A	A	H	H	H	A	H	A	A	A
JAX00602914	6	9537309	1	C	A	C	C	C	C	C	A	A	C	C	C	C	H	C	C	H	C	H	C	C	H	C	C	C	C	C	C	C	C	C	C	C	C	C	C	C	C	H	H	H	C	H	C	C	C
JAX00602918	6	9570944	1	C	T	C	C	C	C	C	T	T	C	C	C	C	H	C	C	H	C	H	C	C	H	C	C	C	C	C	C	C	C	C	C	C	C	C	C	C	C	H	H	H	C	H	C	C	C
JAX00137802	6	9579471	1	G	T	G	G	G	G	G	T	T	G	G	G	G	H	G	G	H	G	H	G	G	H	G	G	G	G	G	G	G	G	G	G	G	G	G	G	G	G	H	H	H	G	H	G	G	G
JAX00228556	6	9608626	0	A	G	A	A	A	A	A	G	G	A	A	A	A	G	A	A	G	A	H	A	A	G	A	A	A	A	A	A	A	A	A	A	A	A	A	A	A	A	G	H	H	A	H	A	A	A
JAX00228558	6	9609140	0	A	C	A	A	A	A	A	C	C	A	A	A	A	C	A	A	H	A	C	A	A	C	A	A	A	A	A	A	A	A	A	A	A	A	A	A	A	A	C	C	C	A	C	A	A	A
JAX00137803	6	9625030	1	G	A	G	G	G	G	G	A	A	G	G	G	G	A	G	G	H	G	H	G	G	A	G	G	G	G	G	G	G	G	G	G	G	G	G	G	G	G	A	H	H	G	H	G	G	G
JAX00137804	6	9625626	1	G	A	G	G	G	G	G	A	A	G	G	G	G	A	G	G	H	G	H	G	G	A	G	G	G	G	G	G	G	G	G	G	G	G	G	G	G	G	A	H	H	G	H	G	G	G
JAX00602924	6	9651366	0	A	C	A	A	A	A	A	C	C	A	A	A	A	H	A	A	H	A	H	A	A	H	A	A	A	A	A	A	A	A	A	A	A	A	A	A	A	A	H	H	H	A	H	A	A	A
JAX00602925	6	9651832	0	G	A	G	G	G	G	G	A	A	G	G	G	G	H	G	G	H	G	H	G	G	H	G	G	G	G	G	G	G	G	G	G	G	G	G	G	G	G	H	H	H	G	H	G	G	G
JAX00602927	6	9673304	0	C	A	C	C	C	C	C	A	A	C	C	C	C	H	C	C	H	C	H	C	C	H	C	C	C	C	C	C	C	C	C	C	C	C	C	C	C	C	H	H	H	C	H	C	C	C
JAX00602928	6	9673806	1	C	A	C	C	C	C	C	A	A	C	C	C	C	H	C	C	H	C	H	C	C	H	C	C	C	C	C	C	C	C	C	C	C	C	C	C	C	C	H	H	H	C	H	C	C	C
JAX00137808	6	9675925	0	G	T	T	G	T	T	G	T	T	T	G	G	G	G	T	T	G	G	T	T	T	G	T	G	G	T	G	T	G	T	T	G	G	G	T	G	T	G	T	T	T	T	T	G	T	G
JAX00602929	6	9676139	0	A	G	A	A	A	A	A	G	G	A	A	A	A	H	A	A	H	A	H	A	A	H	A	A	A	A	A	A	A	A	A	A	A	A	A	A	A	A	H	H	H	A	H	A	A	A
JAX00137809	6	9694798	1	A	G	G	A	G	G	A	G	G	G	A	A	A	H	G	G	H	A	G	G	G	H	G	A	H	G	A	G	A	G	G	H	H	H	G	H	G	A	G	G	G	G	G	H	G	H
JAX00137810	6	9694878	0	A	G	G	A	G	G	A	G	G	G	A	A	A	H	G	G	H	A	G	G	G	H	G	A	H	G	A	G	A	G	G	H	H	H	G	H	G	A	G	G	G	G	G	H	G	H
JAX00602932	6	9747949	0	C	G	G	C	G	G	C	C	C	G	C	C	C	C	G	G	C	C	H	G	G	C	G	C	H	G	C	G	C	G	G	H	H	H	G	H	G	C	H	H	H	G	H	H	G	H
JAX00602936	6	9750430	1	A	T	A	A	A	A	A	T	T	A	A	A	A	H	A	A	H	A	H	A	A	H	A	A	A	A	A	A	A	A	A	A	A	A	A	A	A	A	H	H	H	A	H	A	A	A
JAX00137813	6	9750617	1	T	G	G	T	G	G	T	G	G	G	T	T	T	H	G	G	H	T	G	G	G	H	G	T	H	G	T	G	T	G	G	H	H	H	G	H	G	T	G	G	G	G	G	H	G	H
JAX00602937	6	9750666	1	T	A	T	T	T	T	T	A	A	T	T	T	T	H	T	T	H	T	H	T	T	H	T	T	T	T	T	T	T	T	T	T	T	T	T	T	T	T	H	H	H	T	H	T	T	T
JAX00137815	6	9790986	0	A	C	C	A	C	C	A	C	C	C	A	A	A	H	C	C	H	A	C	C	C	H	C	A	H	C	A	C	A	C	C	H	H	H	C	H	C	A	C	C	C	C	C	H	C	H
JAX00228559	6	9791061	1	T	A	T	T	T	T	T	A	A	T	T	T	T	H	T	T	H	T	H	T	T	H	T	T	T	T	T	T	T	T	T	T	T	T	T	T	T	T	H	H	H	T	H	T	T	T
JAX00228560	6	9791152	1	G	T	G	G	G	G	G	T	T	G	G	G	G	H	G	G	H	G	H	G	G	H	G	G	G	G	G	G	G	G	G	G	G	G	G	G	G	G	H	H	H	G	H	G	G	G
JAX00137816	6	9807686	0	C	T	T	C	T	T	C	T	T	T	C	C	C	C	T	T	H	C	T	T	T	H	T	C	H	T	C	T	C	T	T	H	H	H	T	H	T	C	T	T	T	T	T	H	T	H
JAX00602942	6	9849419	0	A	C	A	A	A	A	A	C	C	C	A	A	A	H	A	A	H	A	H	A	H	H	A	A	A	A	A	A	A	C	A	H	A	A	A	A	C	A	C	H	C	C	H	A	A	A
JAX00228563	6	9859446	1	A	C	A	A	A	A	A	C	C	C	A	A	A	H	A	A	H	A	H	A	H	H	A	A	A	A	A	A	A	C	A	H	A	A	A	A	C	A	C	H	C	C	H	A	A	A
JAX00602946	6	9899470	0	A	G	A	A	A	A	A	G	G	G	A	A	A	A	A	A	H	A	A	A	H	H	A	A	A	A	A	A	A	G	A	H	A	A	A	A	G	A	G	H	G	G	H	A	A	A
JAX00137825	6	9922019	1	G	A	A	G	A	A	G	G	G	G	G	G	G	G	A	A	G	G	H	A	H	G	A	G	H	A	G	A	G	G	A	G	H	H	A	H	G	G	G	H	G	G	H	H	A	H
JAX00602948	6	9922567	0	G	A	G	G	G	G	G	A	A	A	G	G	G	H	G	G	H	G	H	G	H	H	G	G	G	G	G	G	G	A	G	H	G	G	G	G	A	G	A	H	A	A	H	G	G	G
JAX00602949	6	9928846	0	A	G	A	A	A	A	A	G	G	G	A	A	A	H	A	A	H	A	H	A	A	A	A	A	A	A	A	A	A	G	A	H	A	A	A	A	G	A	G	H	G	G	H	A	A	A
JAX00602950	6	9931279	0	T	C	T	T	T	T	T	T	T	C	T	T	T	T	T	T	T	T	T	T	H	T	T	T	T	T	T	T	T	C	T	H	T	T	T	T	C	T	C	T	H	C	T	T	T	T
JAX00602954	6	9938896	1	C	A	C	C	C	C	C	A	A	C	C	C	C	H	C	C	H	C	H	C	C	H	C	C	C	C	C	C	C	C	C	C	C	C	C	C	C	C	H	H	H	C	H	C	C	C
JAX00602955	6	9986745	1	T	C	T	T	T	T	T	C	C	T	T	T	T	H	T	T	H	T	H	T	T	H	T	T	T	T	T	T	T	T	T	T	T	T	T	T	T	T	H	H	H	T	H	T	T	T
JAX00137828	6	9987065	1	T	G	G	T	G	G	T	G	G	T	T	T	T	H	G	G	H	T	G	G	H	H	G	T	H	G	T	G	T	T	G	T	H	H	G	H	T	T	H	G	H	T	G	H	G	H
JAX00602956	6	9988664	0	C	A	C	C	C	C	C	A	A	C	C	C	C	H	C	C	C	C	H	C	C	H	C	C	C	C	C	C	C	C	C	C	C	C	C	C	C	C	H	H	H	C	H	C	C	C
JAX00137829	6	9989307	1	A	C	C	A	C	C	A	A	A	A	A	A	A	A	C	C	A	A	H	C	H	A	C	A	H	C	A	C	A	A	C	A	H	H	C	H	A	A	A	H	A	A	H	H	C	H
JAX00137830	6	9994288	1	T	C	C	T	C	C	T	C	C	T	T	T	T	H	C	C	H	T	C	C	H	H	C	T	H	C	T	C	T	T	C	T	H	H	C	H	T	T	H	C	H	T	C	H	C	H
JAX00602957	6	9994816	0	A	G	A	A	A	A	A	G	G	A	A	A	A	H	A	A	H	A	H	A	A	H	A	A	A	A	A	A	A	A	A	A	A	A	A	A	A	A	H	H	H	A	H	A	A	A
JAX00602958	6	9995854	1	T	C	T	T	T	T	T	T	T	C	T	T	T	T	T	T	T	T	T	T	H	T	T	T	T	T	T	T	T	C	T	H	T	T	T	T	C	T	H	T	H	C	T	T	T	T
JAX00137834	6	10057108	1	C	T	T	C	T	T	C	T	T	C	C	C	C	H	T	T	H	C	T	T	H	H	T	C	H	T	C	T	C	C	T	C	H	H	T	H	C	C	H	T	H	C	T	H	T	H
JAX00602964	6	10059436	0	G	A	G	G	G	G	G	A	A	G	G	G	G	H	G	G	H	G	H	G	G	H	G	G	G	G	G	G	G	G	G	G	G	G	G	G	G	G	H	H	H	G	H	G	G	G
JAX00137835	6	10059655	1	T	A	A	T	A	A	T	T	T	T	T	T	T	T	A	A	T	T	H	A	H	T	A	T	H	A	T	A	T	T	A	T	H	H	A	H	T	T	T	H	T	T	H	H	A	H
JAX00602966	6	10059763	0	C	T	C	C	C	C	C	T	T	C	C	C	C	H	C	C	H	C	H	C	C	H	C	C	C	C	C	C	C	C	C	C	C	C	C	C	C	C	H	H	H	C	H	C	C	C
JAX00602967	6	10060836	1	G	C	C	G	C	C	G	C	C	G	G	G	G	H	C	C	H	G	C	C	H	H	C	G	H	C	G	C	G	G	C	G	H	H	C	H	G	G	H	C	H	G	C	H	C	H
JAX00137836	6	10061175	0	C	T	T	C	T	T	C	C	C	C	C	C	C	C	T	T	C	C	H	T	H	C	T	C	H	T	C	T	C	C	T	C	H	H	T	H	C	C	C	H	C	C	H	H	T	H
JAX00602969	6	10061199	1	T	A	A	T	A	A	T	A	A	T	T	T	T	H	A	A	H	T	A	A	H	H	A	T	H	A	T	A	T	T	A	T	H	H	A	H	T	T	H	A	H	T	A	H	A	H
JAX00137838	6	10091520	1	T	C	C	T	C	C	T	C	C	T	T	T	T	H	C	C	H	T	C	C	H	H	C	T	H	C	T	C	T	T	C	T	H	H	C	H	T	T	H	C	H	T	C	H	C	H
JAX00137840	6	10138752	1	T	A	A	T	A	A	T	T	T	T	T	T	T	T	A	A	T	T	H	A	H	T	A	T	H	A	T	A	T	T	A	T	H	H	A	H	T	T	T	H	T	T	H	H	A	H
JAX00137842	6	10150867	0	A	T	T	A	T	T	A	A	A	A	A	A	A	A	T	T	A	A	H	T	H	A	T	A	H	T	A	T	A	A	T	A	H	H	T	H	A	A	A	H	A	A	H	H	T	H
JAX00137843	6	10166739	0	T	G	G	T	G	G	T	T	T	T	T	T	T	T	G	G	T	T	H	G	H	T	G	T	H	G	T	G	T	T	G	T	H	H	G	H	T	T	T	H	T	T	H	H	G	H
JAX00602971	6	10167257	0	G	T	T	G	T	T	G	G	G	G	G	G	G	G	T	T	G	G	H	T	H	G	T	G	H	T	G	T	G	G	T	G	H	H	T	H	G	G	G	H	G	G	H	H	T	H
JAX00602972	6	10167344	0	T	A	A	T	A	A	T	T	T	T	T	T	T	T	A	A	T	T	H	A	H	T	A	T	H	A	T	A	T	T	A	T	H	H	A	H	T	T	T	H	T	T	H	H	A	H
JAX00137845	6	10169207	1	T	C	C	T	C	C	T	T	T	T	T	T	T	T	C	C	T	T	H	C	H	T	C	T	H	C	T	C	T	T	C	T	H	H	C	H	T	T	T	H	T	T	H	H	C	H
JAX00137846	6	10206023	1	G	T	T	G	T	T	G	G	G	G	G	G	G	G	T	T	G	G	H	T	H	G	T	G	H	T	G	T	G	G	T	G	H	H	T	H	G	G	G	H	G	G	H	H	T	H
JAX00137847	6	10206202	0	A	C	C	A	C	C	A	A	A	A	A	A	A	A	C	C	A	A	H	C	H	A	C	A	H	C	A	C	A	A	C	A	H	H	C	H	A	A	A	H	A	A	H	H	C	H
JAX00602974	6	10236926	1	A	T	T	A	T	T	A	A	A	A	A	A	A	A	T	T	A	A	H	T	H	A	T	A	H	T	A	T	A	A	T	A	H	H	T	H	A	A	A	H	A	A	H	H	T	H
JAX00602977	6	10241931	1	G	C	C	G	C	C	G	C	C	G	G	G	G	H	C	C	H	G	C	C	H	H	C	G	H	C	G	C	G	G	C	G	H	H	C	H	G	G	H	C	H	G	C	H	C	H
JAX00602978	6	10246988	1	A	G	G	A	G	G	A	A	A	A	A	A	A	A	G	G	A	A	H	G	H	A	G	A	H	G	A	G	A	A	G	A	H	H	G	H	A	A	A	H	A	A	H	H	G	H
JAX00137849	6	10249454	1	C	A	A	C	A	A	C	C	C	C	C	C	C	C	A	A	C	C	H	A	H	C	A	C	H	A	C	A	C	C	A	C	H	H	A	H	C	C	C	H	C	C	H	H	A	H
JAX00137850	6	10265697	1	A	C	C	A	C	C	A	A	A	A	A	A	A	A	C	C	A	A	H	C	H	A	C	A	H	C	A	C	A	A	C	A	H	H	C	H	A	A	A	H	A	A	H	H	C	H
JAX00137851	6	10268807	0	T	C	C	T	C	C	T	T	T	T	T	T	T	T	C	C	T	T	H	C	H	T	C	T	H	C	T	C	T	T	C	T	H	H	C	H	T	T	T	H	T	T	H	H	C	H
JAX00602984	6	10285376	0	T	G	G	T	G	G	T	T	T	T	T	T	T	T	G	G	T	T	H	G	H	T	G	T	H	G	T	G	T	T	G	T	H	H	G	H	T	T	T	H	T	T	H	H	G	H
JAX00137852	6	10291873	0	T	A	A	T	A	A	T	T	T	T	T	T	T	T	A	A	T	T	H	A	H	T	A	T	H	A	T	A	T	T	A	T	H	H	A	H	T	T	T	H	T	T	T	T	A	H
JAX00137853	6	10306007	0	A	G	G	A	G	G	A	A	A	A	A	A	A	A	G	G	A	A	H	G	H	A	G	A	H	G	A	G	A	A	G	A	H	H	G	H	A	A	A	H	A	A	H	H	G	H
JAX00137854	6	10313917	0	G	A	A	G	A	A	G	G	G	G	G	G	G	G	A	A	G	G	H	A	H	G	A	G	A	A	G	A	G	G	A	G	H	H	A	H	G	G	G	H	G	G	H	H	A	H
JAX00602988	6	10319234	1	A	T	A	A	A	A	A	A	A	T	A	A	A	A	A	A	A	A	A	A	H	A	A	A	A	A	A	A	A	T	A	H	A	A	A	A	T	A	H	A	H	T	A	A	A	A
JAX00602989	6	10319542	0	G	A	A	G	A	A	G	A	A	G	G	G	G	H	A	A	H	G	A	A	H	H	A	G	H	A	G	A	G	G	A	G	H	H	A	H	G	G	H	A	H	G	A	H	A	H
JAX00602991	6	10326759	0	C	A	C	C	C	C	C	A	C	C	C	C	C	H	C	C	C	C	H	C	C	C	C	C	C	C	C	C	C	C	C	C	C	C	C	C	C	C	C	C	H	C	C	C	C	C
JAX00137856	6	10341479	0	C	A	A	C	A	A	C	C	C	C	C	C	C	C	A	A	C	C	H	A	H	C	A	C	H	A	C	A	C	C	A	C	H	H	A	H	C	C	C	H	C	C	H	H	A	H
JAX00602993	6	10361035	1	G	A	A	G	A	A	G	A	A	G	G	G	G	H	A	A	H	G	A	A	H	H	A	G	H	A	G	A	G	G	A	G	H	H	A	H	G	G	H	A	H	G	A	H	A	H
JAX00137859	6	10362011	0	G	T	T	G	T	T	G	T	T	G	G	G	G	H	T	T	H	G	T	T	H	H	T	G	H	T	G	T	G	G	T	G	H	H	T	H	G	G	H	T	H	G	T	H	T	H
JAX00137860	6	10388499	0	G	A	A	G	A	A	G	A	A	G	G	G	G	H	A	A	H	G	A	A	H	H	A	G	H	A	G	A	G	G	A	G	H	H	A	H	G	G	H	A	H	G	A	H	A	H
JAX00137862	6	10405334	0	G	T	T	G	T	T	G	T	T	G	G	G	G	H	T	T	H	G	T	T	H	H	T	G	H	T	G	T	G	G	T	G	H	H	T	H	G	G	H	T	H	G	T	H	T	H
JAX00602997	6	10408492	0	G	T	G	G	G	G	G	T	T	G	G	G	G	H	G	G	H	G	H	G	G	H	G	G	G	G	G	G	G	G	G	G	G	G	G	G	G	G	H	H	H	G	H	G	G	G
JAX00602998	6	10413156	0	A	G	A	A	A	A	A	G	G	A	A	A	A	H	A	A	H	A	H	A	A	H	A	A	A	A	A	A	A	A	A	A	A	A	A	A	A	A	H	H	H	A	H	A	A	A
JAX00137863	6	10424737	1	C	T	T	C	T	T	T	C	C	C	C	T	C	C	T	T	C	T	H	T	H	H	T	C	T	T	T	T	T	C	T	C	H	H	T	H	C	C	C	H	C	C	H	H	T	T
JAX00228566	6	10441796	0	A	C	A	A	A	A	A	C	C	A	A	A	A	H	A	A	H	A	H	A	A	H	A	A	A	A	A	A	A	A	A	A	A	A	A	A	A	A	H	H	H	A	H	A	A	A
JAX00603001	6	10448794	0	G	A	G	G	G	G	G	A	A	G	G	G	G	H	G	G	H	G	H	G	G	H	G	G	G	G	G	G	G	G	G	G	G	G	G	G	G	G	H	H	H	G	A	G	G	G
JAX00137865	6	10458981	0	G	A	A	G	A	A	A	G	G	G	G	A	G	G	A	A	G	A	H	A	H	H	A	G	A	A	A	A	A	G	A	G	H	H	A	H	G	G	G	H	G	G	H	H	H	A
JAX00603004	6	10471075	1	A	G	A	A	A	A	A	G	G	A	A	A	A	H	A	A	H	A	H	A	A	H	A	A	A	A	A	A	A	A	A	A	A	A	A	A	A	A	H	H	H	A	H	A	A	A
JAX00137867	6	10488300	0	A	G	G	A	G	G	G	A	A	A	A	G	A	A	G	G	A	G	H	G	H	H	G	A	G	G	G	G	G	A	G	A	H	H	G	H	A	A	A	H	A	A	H	H	G	G
JAX00137868	6	10491165	0	A	C	C	A	C	C	C	C	C	A	A	C	A	H	C	C	H	C	C	C	H	C	C	A	C	C	C	C	C	A	C	A	H	H	C	H	A	A	H	C	H	A	C	H	C	C
JAX00603009	6	10500011	0	G	T	G	G	G	G	G	T	T	G	G	G	G	H	G	G	H	H	G	G	G	H	G	G	G	G	G	G	G	G	G	G	G	G	G	G	G	G	G	H	H	G	H	G	G	G
JAX00228569	6	10519756	1	A	G	A	A	A	A	A	G	G	A	A	A	A	H	A	A	H	A	H	A	A	H	A	A	A	A	A	A	A	A	A	A	A	A	A	A	A	A	H	H	H	A	H	A	A	A
JAX00603011	6	10523325	0	T	A	T	T	T	T	T	A	A	T	T	T	T	H	T	T	H	T	H	T	T	H	T	T	T	T	T	T	T	T	T	T	T	T	T	T	T	T	H	H	H	T	H	T	T	T
JAX00603013	6	10563064	1	G	T	G	G	G	G	G	T	T	G	G	G	G	H	G	G	H	G	H	G	G	H	G	G	G	G	G	G	G	G	G	G	G	G	G	G	G	G	H	H	H	G	H	G	G	G
JAX00603014	6	10566222	0	T	C	T	T	T	T	T	C	C	T	T	T	T	H	T	T	H	T	H	T	T	H	T	T	T	T	T	T	T	T	T	T	T	T	T	T	T	T	H	H	H	T	H	T	T	T
JAX00137873	6	10567149	1	T	A	A	T	A	A	A	A	A	T	T	A	T	H	A	A	H	A	A	A	H	A	A	T	A	A	A	A	A	T	A	T	H	H	A	H	T	T	H	A	H	T	A	H	A	A
JAX00228571	6	10589026	1	T	C	T	T	T	T	T	C	C	T	T	T	T	H	T	T	H	T	H	T	T	H	T	T	T	T	T	T	T	T	T	T	T	T	T	T	T	T	H	H	H	T	H	T	T	T
JAX00603019	6	10599774	1	C	T	C	C	C	C	C	T	T	C	C	C	C	H	C	C	H	C	H	C	C	H	C	C	C	C	C	C	C	C	C	C	C	C	C	C	C	C	H	H	H	C	H	C	C	C
JAX00603020	6	10612464	0	G	T	G	G	G	G	G	T	T	G	G	G	G	H	G	G	H	G	H	G	G	H	G	G	G	G	G	G	G	G	G	G	G	G	G	G	G	G	H	H	H	G	H	G	G	G
JAX00137876	6	10619054	0	A	C	A	A	A	A	A	C	C	A	A	A	A	H	A	A	H	A	H	A	A	H	A	A	A	A	A	A	A	A	A	A	A	A	A	A	A	A	H	H	H	A	H	A	A	A
JAX00137877	6	10619195	1	A	G	A	A	A	A	A	G	G	A	A	A	A	H	A	A	H	A	H	A	A	H	A	A	A	A	A	A	A	A	A	A	A	A	A	A	A	A	H	H	H	A	H	A	A	A
JAX00137878	6	10619578	0	C	T	C	C	C	C	C	T	T	C	C	C	C	H	C	C	H	C	H	C	C	H	C	C	C	C	C	C	C	C	C	C	C	C	C	C	C	C	H	H	H	C	H	C	C	C
JAX00228574	6	10638855	1	C	T	C	C	C	C	C	T	T	C	C	C	C	H	C	C	H	C	H	C	C	H	C	C	C	C	C	C	C	C	C	C	C	C	C	C	C	C	H	H	H	C	H	C	C	C
JAX00603024	6	10645993	0	G	A	G	G	G	G	G	A	A	G	G	G	G	H	G	G	H	G	H	G	G	H	G	G	G	G	G	G	G	G	G	G	G	G	G	G	G	G	H	H	H	G	H	G	G	G
JAX00137879	6	10646178	1	T	A	T	T	T	T	T	A	A	T	T	T	T	H	T	T	H	T	H	T	T	H	T	T	T	T	T	T	T	T	T	T	T	T	T	T	T	T	H	H	H	T	H	T	T	T
JAX00137880	6	10646223	0	A	C	A	A	A	A	A	C	C	A	A	A	A	H	A	A	H	A	H	A	A	H	A	A	A	A	A	A	A	A	A	A	A	A	A	A	A	A	H	H	H	A	H	A	A	A
JAX00603029	6	10694151	0	C	A	C	C	C	C	C	A	A	C	C	C	C	H	C	C	H	C	H	C	C	H	C	C	C	C	C	C	C	C	C	C	C	C	C	C	C	C	H	H	A	C	H	C	C	C
JAX00137882	6	10716306	0	A	C	C	A	C	C	C	A	A	C	A	C	A	A	C	C	A	C	H	C	C	H	C	A	C	C	C	C	C	C	C	H	H	H	C	H	C	A	H	H	H	C	H	H	C	C
JAX00137884	6	10718647	0	A	G	G	A	G	G	G	G	A	G	A	G	A	H	G	G	A	G	G	G	G	G	G	A	G	G	G	G	G	G	G	H	H	H	G	H	G	A	G	G	G	G	G	H	G	G
JAX00228576	6	10724065	1	G	A	G	G	G	G	G	G	A	G	G	G	G	G	G	G	H	G	G	G	G	H	G	G	G	G	G	G	G	G	G	G	G	G	G	G	G	G	H	H	G	G	H	G	G	G
JAX00137885	6	10733841	1	G	A	A	G	A	A	A	G	G	A	G	A	G	G	A	A	G	A	H	A	A	H	A	G	A	A	A	A	A	A	A	H	H	H	A	H	A	G	H	H	H	A	H	H	A	A
JAX00137886	6	10736284	0	A	G	G	A	G	G	G	G	G	G	A	G	A	H	G	G	A	G	G	G	G	G	G	A	G	G	G	G	G	G	G	H	H	H	G	H	G	A	G	G	G	G	G	H	G	G
JAX00603033	6	10743267	1	A	T	T	A	T	T	T	A	A	T	A	T	A	A	T	T	A	T	H	T	T	H	T	A	T	T	T	T	T	T	T	H	H	H	T	H	T	A	H	H	H	T	H	H	T	T
JAX00603034	6	10747476	0	T	C	C	T	C	C	C	C	C	C	T	C	T	T	C	C	H	C	C	C	C	C	C	T	C	C	C	C	C	C	C	H	H	H	C	H	C	T	C	C	C	C	C	H	C	C
JAX00603037	6	10750541	0	A	G	G	A	G	G	G	G	A	G	A	G	A	H	G	G	A	G	G	G	G	H	G	A	G	G	G	G	G	G	G	H	H	H	G	H	G	A	H	H	G	G	H	H	G	G
JAX00137888	6	10769979	0	G	A	G	G	G	G	G	A	A	G	G	G	G	H	G	G	H	G	H	G	G	H	G	G	G	G	G	G	G	G	G	G	G	G	G	G	G	G	H	H	H	G	H	G	G	G
JAX00137889	6	10770028	1	G	A	G	G	G	G	G	G	A	G	G	G	G	G	G	G	H	G	G	G	G	H	G	G	G	G	G	G	G	G	G	G	G	G	G	G	G	G	H	H	G	G	H	G	G	G
JAX00137892	6	10806053	0	A	C	C	A	C	C	C	A	A	C	A	C	A	A	C	C	A	C	H	C	C	H	C	A	C	C	C	C	C	C	C	H	C	H	C	H	C	A	H	H	H	C	H	H	C	C
JAX00603043	6	10807366	1	A	C	A	A	A	A	A	C	C	A	A	A	A	H	A	A	H	A	H	A	A	H	A	A	A	A	A	A	A	A	A	A	A	A	A	A	A	A	H	H	H	A	H	A	A	A
JAX00137893	6	10808396	1	A	G	G	A	G	G	G	A	A	G	A	G	A	A	G	G	A	G	H	G	G	H	G	A	G	G	G	G	G	G	G	H	H	H	G	H	G	A	H	H	H	G	H	H	G	G
JAX00603045	6	10834560	1	T	C	C	T	C	C	C	C	C	C	T	C	T	H	C	C	H	C	C	C	C	C	C	T	C	C	C	C	C	C	C	H	H	H	C	H	C	T	C	C	C	C	C	H	C	C
JAX00603046	6	10839508	1	G	A	G	G	G	G	G	A	G	G	G	G	G	H	G	G	G	G	H	G	G	G	G	G	G	G	G	G	G	G	G	G	G	G	G	G	G	G	G	G	H	G	G	G	G	G
JAX00603049	6	10852797	1	G	A	G	G	G	G	G	A	G	G	G	G	G	H	G	G	G	G	H	G	G	G	G	G	G	G	G	G	G	G	G	G	G	G	G	G	G	G	G	G	H	G	G	G	G	G
JAX00603050	6	10852960	1	G	T	G	G	G	G	G	T	G	G	G	G	G	H	G	G	G	G	H	G	G	G	G	G	G	G	G	G	G	G	G	G	G	G	G	G	G	G	G	G	H	G	G	G	G	G
JAX00137896	6	10863882	0	G	T	G	G	G	G	G	T	G	G	G	G	G	H	G	G	G	G	H	G	G	G	G	G	G	G	G	G	G	G	G	G	G	G	G	G	G	G	G	G	H	G	G	G	G	G
JAX00603053	6	10897379	0	T	C	T	T	T	T	T	C	C	T	T	T	T	H	T	T	H	T	H	T	T	H	T	T	T	T	T	T	T	T	T	T	T	T	T	T	T	T	H	H	H	T	H	T	T	T
JAX00603054	6	10903186	1	C	T	C	C	C	C	C	T	T	C	C	C	C	H	C	C	H	C	H	C	C	H	C	C	C	C	C	C	C	C	C	C	C	C	C	C	C	C	H	H	H	C	H	C	C	C
JAX00228580	6	10903763	1	T	A	T	T	T	T	T	T	A	T	T	T	T	T	T	T	H	T	T	T	T	H	T	T	T	T	T	T	T	T	T	T	T	T	T	T	T	T	H	H	T	T	H	T	T	T
JAX00603055	6	10912032	1	T	C	T	T	T	T	T	C	C	T	T	T	T	H	T	T	H	T	H	T	T	H	T	T	T	T	T	T	T	T	T	T	T	T	T	T	T	T	H	H	H	T	H	T	T	T
JAX00603056	6	10912305	1	G	A	G	G	G	G	G	A	G	G	G	G	G	H	G	G	G	G	H	G	G	G	G	G	G	G	G	G	G	G	G	G	G	G	G	G	G	G	G	G	H	G	G	G	G	G
JAX00137901	6	10951137	1	T	C	T	T	T	T	T	C	T	T	T	T	T	H	T	T	T	T	H	T	T	T	T	T	T	T	T	T	T	T	T	T	T	T	T	T	T	T	T	T	H	T	T	T	T	T
JAX00603059	6	10961753	1	T	A	T	T	T	T	T	A	A	T	T	T	T	H	T	T	H	T	H	T	T	H	T	T	T	T	T	T	T	T	T	T	T	T	T	T	T	T	H	H	H	T	H	T	T	T
JAX00137903	6	10976289	1	A	G	A	A	A	A	A	G	A	A	A	A	A	H	A	A	A	A	H	A	A	A	A	A	A	A	A	A	A	A	A	A	A	A	A	A	A	A	A	A	H	A	A	A	A	A
JAX00137905	6	10995420	0	T	A	A	T	A	A	A	T	T	A	T	A	T	T	A	A	T	A	H	A	A	H	A	T	A	A	A	A	A	A	A	H	H	H	A	H	A	T	H	H	H	A	A	H	A	A
JAX00603061	6	11000706	0	T	G	T	T	T	T	T	G	G	T	T	T	T	H	T	T	H	T	H	T	T	H	T	T	T	T	T	T	T	T	T	T	T	T	T	T	T	T	H	H	H	T	H	T	T	T
JAX00137907	6	11026114	1	A	G	G	A	G	G	G	G	G	G	A	G	A	H	G	G	H	G	G	G	G	G	G	A	G	G	G	G	G	G	G	H	H	H	G	H	G	A	G	G	G	G	G	H	G	G
JAX00603063	6	11032620	1	T	C	T	T	T	T	T	C	C	T	T	T	T	H	T	T	H	T	H	T	T	H	T	T	T	T	T	T	T	T	T	T	T	T	T	T	T	T	H	H	H	T	H	T	T	T
JAX00228583	6	11056156	1	C	T	C	C	C	C	C	C	T	C	C	C	C	C	C	C	H	C	C	C	C	H	C	C	C	C	C	C	C	C	C	C	C	C	C	C	C	C	H	H	C	C	H	C	C	C
JAX00603065	6	11079124	0	A	C	A	A	A	A	A	C	A	A	A	A	A	H	A	A	A	A	H	A	A	A	A	A	A	A	A	A	A	A	A	A	A	A	A	A	A	A	A	A	H	A	A	A	A	A
JAX00137912	6	11098444	0	T	C	T	T	T	T	T	C	T	T	T	T	T	H	T	T	T	T	H	T	T	T	T	T	T	T	T	T	T	T	T	T	T	T	T	T	T	T	T	T	H	T	T	T	T	T
JAX00137914	6	11098708	0	A	T	A	A	A	A	A	T	T	A	A	A	A	H	A	A	H	A	H	A	A	H	A	A	A	A	A	A	A	A	A	A	A	A	A	A	A	A	H	H	H	A	H	A	A	A
JAX00603067	6	11121281	1	G	A	G	G	G	G	G	A	G	G	G	G	G	H	G	G	G	G	H	G	G	G	G	G	G	G	G	G	G	G	G	G	G	G	G	G	G	G	G	G	H	G	G	G	G	G
JAX00137915	6	11143068	0	T	C	T	T	T	T	T	C	C	T	T	T	T	H	T	T	H	T	H	T	T	C	T	T	T	T	T	T	T	T	T	T	T	T	T	T	T	T	H	H	H	T	H	T	T	T
JAX00137916	6	11144140	0	G	A	G	G	G	G	G	A	G	G	G	G	G	H	G	G	G	G	H	G	G	G	G	G	G	G	G	G	G	G	G	G	G	G	G	G	G	G	G	G	H	G	G	G	G	G
JAX00603068	6	11168918	0	G	T	T	G	G	G	G	G	G	G	G	G	G	G	G	G	G	G	G	G	G	G	G	G	G	G	G	T	G	G	T	G	G	G	G	G	G	G	G	G	G	G	H	G	G	G
JAX00137919	6	11183916	0	G	T	G	G	G	G	G	T	T	G	G	G	G	H	G	G	H	G	H	G	G	G	G	G	G	G	G	G	G	G	G	G	G	G	G	G	G	G	H	H	H	G	H	G	G	G
JAX00603070	6	11185158	0	A	T	A	A	A	A	A	T	T	A	A	A	A	H	A	A	H	A	H	A	A	H	A	A	A	A	A	A	A	A	A	A	A	A	A	A	A	A	H	H	H	A	H	A	A	A
JAX00137921	6	11209412	1	C	T	T	C	T	T	T	T	T	T	C	T	C	H	T	T	H	T	T	T	T	T	T	C	T	T	T	T	T	T	T	H	H	H	T	H	T	C	T	T	T	T	T	H	T	T
JAX00603071	6	11211386	1	C	T	C	C	C	C	C	T	T	C	C	C	C	H	C	C	H	C	H	C	C	H	C	C	C	C	C	C	C	C	C	C	C	C	C	C	C	C	H	H	H	C	H	C	C	C
JAX00603072	6	11211510	1	A	G	A	A	A	A	A	G	A	A	A	A	A	H	A	A	A	A	H	A	A	A	A	A	A	A	A	A	A	A	A	A	A	A	A	A	A	A	A	A	H	A	A	A	A	A
JAX00228586	6	11247341	0	C	T	C	C	C	C	C	T	T	C	C	C	C	H	C	C	H	C	H	C	C	H	C	C	C	C	C	C	C	C	C	C	C	C	C	C	C	C	H	H	H	C	H	C	C	C
JAX00603073	6	11249638	0	C	G	C	C	C	C	C	G	C	C	C	C	C	H	C	C	C	C	C	C	C	C	C	C	C	C	C	C	C	C	C	C	C	C	C	C	C	C	C	C	H	C	C	C	C	C
JAX00603074	6	11257939	1	T	C	T	T	T	T	T	C	T	T	T	T	T	H	T	T	T	T	H	T	T	T	T	T	T	T	T	T	T	T	T	T	T	T	T	T	T	T	T	T	H	T	T	T	T	T
JAX00137924	6	11258340	0	T	A	T	T	T	T	T	A	T	T	T	T	T	H	T	T	T	T	H	T	T	T	T	T	T	T	T	T	T	T	T	T	T	T	T	T	T	T	T	T	H	T	T	T	T	T
JAX00137925	6	11258833	1	A	G	A	A	A	A	A	G	A	A	A	A	A	H	A	A	A	A	H	A	A	A	A	A	A	A	A	A	A	A	A	A	A	A	A	A	A	A	A	A	H	A	A	A	A	A
JAX00137926	6	11258873	1	T	C	T	T	T	T	T	C	C	T	T	T	T	H	T	T	H	T	H	T	T	H	T	T	T	T	T	T	T	T	T	T	T	T	T	T	T	T	H	H	H	T	H	T	T	T
JAX00603075	6	11267477	0	C	T	C	C	C	C	C	T	T	C	C	C	C	H	C	C	H	C	H	C	C	H	C	C	C	C	C	C	C	C	C	C	C	C	C	C	C	C	H	H	H	C	H	C	C	C
JAX00603076	6	11279837	1	C	T	C	C	C	C	C	T	C	C	C	C	C	H	C	C	C	C	H	C	C	C	C	C	C	C	C	C	C	C	C	C	C	C	C	C	C	C	C	C	H	C	C	C	C	C
JAX00228588	6	11279930	1	A	G	A	A	A	A	A	A	G	A	A	A	A	A	A	A	H	A	A	A	A	H	A	A	A	A	A	A	A	A	A	A	A	A	A	A	A	A	H	H	A	A	H	A	A	A
JAX00603077	6	11279976	1	G	A	G	G	G	G	G	A	A	G	G	G	G	H	G	G	H	G	H	G	G	H	G	G	G	G	G	G	G	G	G	G	G	G	G	G	G	G	H	H	H	G	H	G	G	G
JAX00603078	6	11280220	0	G	C	G	G	G	G	G	C	G	G	G	G	G	H	G	G	G	G	H	G	G	G	G	G	G	G	G	G	G	G	G	G	G	G	G	G	G	G	G	G	H	G	G	G	G	G
JAX00603079	6	11307099	0	T	G	T	T	T	T	T	G	G	T	T	T	T	H	T	T	H	T	H	T	T	H	T	T	T	T	T	T	T	T	T	T	T	T	T	T	T	T	H	H	H	T	H	T	T	T
JAX00603080	6	11349029	0	T	A	T	T	T	T	T	A	A	T	T	T	T	H	T	T	H	T	H	T	T	H	T	T	T	T	T	T	T	T	T	T	T	T	T	T	T	T	H	H	H	T	H	T	T	T
JAX00228591	6	11389481	0	A	G	A	A	A	A	A	A	G	A	A	A	A	A	A	A	H	A	A	A	A	A	A	A	A	A	A	A	A	A	A	A	A	A	A	A	A	A	H	H	A	A	H	A	A	A
JAX00603084	6	11409472	1	T	A	T	T	T	T	T	A	T	T	T	T	T	H	T	T	T	T	H	T	T	T	T	T	T	T	T	T	T	T	T	T	T	T	T	T	T	T	T	T	H	T	T	T	T	T
JAX00603085	6	11409959	0	A	G	A	A	A	A	A	G	G	A	A	A	A	H	A	A	H	A	H	A	A	A	A	A	A	A	A	A	A	A	A	A	A	A	A	A	A	A	H	H	H	A	H	A	A	A
JAX00137933	6	11425118	0	A	G	G	A	G	G	G	G	G	G	A	G	A	H	G	G	H	G	G	G	G	G	G	H	G	G	G	G	G	G	G	H	H	H	G	H	G	A	G	G	G	G	G	H	G	G
JAX00137934	6	11426943	1	T	C	T	T	T	T	T	C	C	T	T	T	T	H	T	T	H	T	H	T	T	T	T	T	T	T	T	T	T	T	T	T	T	T	T	T	T	T	H	H	H	T	H	T	T	T
JAX00228592	6	11427738	1	T	C	T	T	T	T	T	T	C	T	T	T	T	T	T	T	H	T	T	T	T	T	T	T	T	T	T	T	T	T	T	T	T	T	T	T	T	T	H	H	T	T	H	T	T	T
JAX00228593	6	11430129	0	G	C	G	G	G	G	G	G	C	G	G	G	G	H	G	G	C	G	G	G	G	C	G	G	G	G	G	G	G	G	G	G	G	G	G	G	G	G	C	C	G	G	C	G	G	G
JAX00137936	6	11440679	1	T	C	T	T	T	T	T	C	C	T	T	T	T	H	T	T	H	T	H	T	T	T	T	T	T	T	T	T	T	T	T	T	T	T	T	T	T	T	H	H	H	T	H	T	T	T
JAX00137937	6	11476860	0	C	A	C	C	C	C	C	A	C	C	C	C	C	H	C	C	C	C	H	C	C	C	C	C	C	C	C	C	C	C	C	C	C	C	C	C	C	C	C	C	H	C	C	C	C	C
JAX00137940	6	11511737	0	A	G	A	A	A	A	A	G	A	A	A	A	A	H	A	A	A	A	H	A	A	A	A	A	A	A	A	A	A	A	A	A	A	A	A	A	A	A	A	A	H	A	A	A	A	A
JAX00137941	6	11511943	0	G	A	G	G	G	G	G	A	G	G	G	G	G	H	G	G	G	G	H	G	G	G	G	G	G	G	G	G	G	G	G	G	G	G	G	G	G	G	G	G	H	G	G	G	G	G
JAX00228595	6	11518932	0	C	T	C	C	C	C	C	T	T	C	C	C	C	H	C	C	H	C	H	C	C	H	C	C	C	C	C	C	C	C	C	C	C	C	C	C	C	C	H	H	H	C	H	C	C	C
JAX00603088	6	11529665	1	A	C	A	A	A	A	A	C	C	A	A	A	A	H	A	A	H	A	H	A	A	H	A	A	A	A	A	A	A	A	A	A	A	A	A	A	A	A	H	H	H	A	H	A	A	A
JAX00228596	6	11530872	0	C	T	C	C	C	C	C	T	T	C	C	C	C	H	C	C	H	C	H	C	C	H	C	C	C	C	C	H	C	C	C	C	C	C	C	C	C	C	H	H	H	C	H	C	C	C
JAX00603089	6	11531850	0	G	C	G	G	G	G	G	C	C	G	G	G	G	H	G	G	H	G	H	G	G	H	G	G	G	G	G	G	G	G	G	G	G	G	G	G	G	G	H	H	H	G	H	G	G	G
JAX00137944	6	11548944	0	C	A	A	C	A	A	A	C	C	C	C	A	C	C	A	A	C	A	A	A	H	H	A	C	A	A	A	A	A	C	A	C	H	H	A	H	C	C	C	H	C	C	H	H	A	A
JAX00137945	6	11578122	1	C	T	C	C	C	C	C	T	C	C	C	C	C	H	C	C	C	C	H	C	C	C	C	C	C	C	C	C	C	C	C	C	C	C	C	C	C	C	C	C	H	C	C	C	C	C
JAX00137947	6	11581294	0	T	C	T	T	T	T	T	C	T	T	T	T	T	H	T	T	T	T	H	T	T	T	T	T	T	T	T	T	T	T	T	T	T	T	T	T	T	T	T	T	H	T	T	T	T	T
JAX00603092	6	11582448	0	G	A	G	G	G	G	G	A	G	G	H	G	G	H	G	H	G	G	H	G	G	G	G	G	G	G	G	G	G	G	G	G	G	G	G	G	G	G	G	G	H	G	G	G	G	G
JAX00603094	6	11597280	0	A	G	A	A	A	A	A	G	A	A	A	A	A	H	A	A	A	A	H	A	A	A	A	A	A	A	A	A	A	A	A	A	A	A	A	A	A	A	A	A	H	A	A	A	A	A
JAX00603095	6	11602184	0	G	C	G	G	G	G	G	C	G	G	G	G	G	H	G	G	G	G	H	G	G	G	G	G	G	G	G	G	G	G	G	G	G	G	G	G	G	G	G	G	H	G	G	G	G	G
JAX00137948	6	11602251	1	C	T	C	C	C	C	C	T	C	C	C	C	C	H	C	C	C	C	H	C	C	C	C	C	C	C	C	C	C	C	C	C	C	C	C	C	C	C	C	C	H	C	C	C	C	C
JAX00137949	6	11602406	1	G	A	G	G	G	G	G	A	G	G	G	G	G	H	G	G	G	G	H	G	G	G	G	G	G	G	G	G	G	G	G	G	G	G	G	G	G	G	G	G	H	G	G	G	G	G
JAX00137950	6	11602423	1	C	A	C	C	C	C	C	A	C	C	C	C	C	H	C	C	C	C	H	C	C	C	C	C	C	C	C	C	C	C	C	C	C	C	C	C	C	C	C	C	H	C	C	C	C	C
JAX00137952	6	11664105	1	C	A	C	C	C	C	C	A	C	C	C	C	C	H	C	C	C	C	H	C	C	C	C	C	C	C	C	C	C	C	C	C	C	C	C	C	C	C	C	C	H	C	C	C	C	C
JAX00603097	6	11677779	0	T	C	T	T	T	T	T	C	T	T	T	T	T	H	T	T	T	T	H	T	T	T	T	T	T	T	T	T	T	T	T	T	T	T	T	T	T	T	T	T	H	T	T	T	T	T
JAX00603098	6	11682264	0	A	G	A	A	A	A	A	G	A	A	A	A	A	H	A	A	A	A	A	A	A	A	A	A	A	A	A	A	A	A	A	A	A	A	A	A	A	A	A	A	H	A	A	A	A	A
JAX00137954	6	11701759	1	T	C	T	T	T	T	T	C	T	T	T	T	T	H	T	T	T	T	H	T	T	T	T	T	T	T	T	T	T	T	T	T	T	T	T	T	T	T	T	T	H	T	T	T	T	T
JAX00603100	6	11702279	1	G	A	G	G	G	G	G	A	G	G	G	G	G	H	G	G	G	G	H	G	G	G	G	G	G	G	G	G	G	G	G	G	G	G	G	G	G	G	G	G	H	G	G	G	G	G
JAX00603101	6	11704354	0	T	C	T	T	T	T	T	C	T	T	T	T	T	H	T	T	T	T	H	T	T	T	T	T	T	T	T	T	T	T	T	T	T	T	T	T	T	T	T	T	H	T	T	T	T	T
JAX00603102	6	11705500	0	G	A	G	G	G	G	G	A	A	A	G	G	G	H	G	G	H	G	H	G	H	H	G	G	G	G	G	G	G	A	G	H	G	G	G	G	A	G	A	H	A	A	H	G	G	G
JAX00137958	6	11735799	1	G	T	G	G	G	G	G	T	G	G	G	G	G	H	G	G	G	G	H	G	G	G	G	G	G	G	G	G	G	G	G	G	G	G	G	G	G	G	G	G	H	G	G	G	G	G
JAX00603112	6	11759096	0	A	T	A	A	A	A	A	T	T	A	A	A	A	H	A	A	H	A	H	A	A	H	A	A	A	A	A	A	A	A	A	A	A	A	A	A	A	A	H	H	H	A	H	A	A	A
JAX00603115	6	11863265	1	C	G	C	C	C	C	C	G	C	C	C	C	C	H	C	C	C	C	H	C	C	C	C	C	C	C	C	C	C	C	C	C	C	C	C	C	C	C	C	C	H	C	C	C	C	C
JAX00137963	6	11867731	1	A	T	T	A	T	T	T	A	A	A	A	T	A	A	T	T	A	T	H	T	H	H	T	A	T	T	T	T	T	A	T	A	H	H	T	H	A	A	A	H	A	A	H	H	T	T
JAX00603116	6	11877504	0	G	A	G	G	G	G	G	A	A	G	G	G	G	H	G	G	H	G	H	G	G	H	G	G	G	G	G	G	G	G	G	G	G	G	G	G	G	G	H	H	A	G	H	G	G	G
JAX00603117	6	11878632	1	T	C	T	T	T	T	T	T	T	C	T	T	T	T	T	T	T	T	T	T	H	T	T	T	T	T	T	T	T	C	T	H	T	T	T	T	C	T	H	T	H	C	T	T	T	T
JAX00603118	6	11878712	0	A	T	A	A	A	A	A	T	T	T	A	A	A	H	A	A	H	A	H	A	H	H	A	A	A	A	A	A	A	T	A	H	A	A	A	A	T	A	T	H	T	T	H	A	A	A
JAX00137966	6	11897011	1	T	A	T	T	T	T	T	A	A	T	T	T	T	H	T	T	H	T	H	T	T	H	T	T	T	T	T	T	T	T	T	T	T	T	T	T	T	T	H	H	H	T	H	T	T	T
JAX00603120	6	11897446	1	C	A	C	C	C	C	C	C	C	A	C	C	C	C	C	C	C	C	C	C	H	C	C	C	C	C	C	C	C	A	C	H	C	C	C	C	A	C	H	C	H	A	C	C	C	C
JAX00603122	6	11903672	1	C	A	C	C	C	C	C	C	C	A	C	C	C	C	C	C	C	C	C	C	H	C	C	C	C	C	C	C	C	A	C	H	C	C	C	C	A	C	H	C	H	A	C	C	C	C
JAX00603123	6	11927861	0	G	A	G	G	G	G	G	A	G	G	G	G	G	G	G	G	G	G	H	G	G	G	G	G	G	G	G	G	G	G	G	G	G	G	G	G	G	G	G	G	H	G	G	G	G	G
JAX00603124	6	11928157	1	C	T	C	C	C	C	C	C	C	T	C	C	C	C	C	C	C	C	C	C	H	C	C	C	C	C	C	C	C	T	C	H	C	C	C	C	T	C	H	C	H	T	C	C	C	C
JAX00603125	6	11938434	1	G	T	G	G	G	G	G	T	T	T	G	G	G	H	G	G	H	G	H	G	H	H	G	G	G	G	G	G	G	T	G	H	G	G	G	G	T	G	T	H	T	T	H	G	G	G
JAX00137967	6	11939513	1	C	T	C	C	C	C	C	C	C	T	C	C	C	C	C	C	C	C	C	C	H	C	C	C	C	C	C	C	C	T	C	H	C	C	C	C	T	C	H	C	H	T	C	C	C	C
JAX00137968	6	11939658	0	A	T	A	A	A	A	A	A	A	T	A	A	A	A	A	A	A	A	A	A	H	A	A	A	A	A	A	A	A	T	A	H	A	A	A	A	T	A	T	A	H	T	A	A	A	A
JAX00137969	6	11939800	0	G	A	G	G	G	G	G	A	A	A	G	G	G	H	G	G	H	G	H	G	H	H	G	G	G	G	G	G	G	A	G	H	G	G	G	G	A	G	A	H	A	A	H	G	G	G
JAX00603129	6	11968140	0	C	T	C	C	C	C	C	T	C	C	C	C	C	C	C	C	C	C	H	C	C	C	C	C	C	C	C	C	C	C	C	C	C	C	C	C	C	C	C	C	C	C	C	C	C	C
JAX00137970	6	11971730	0	A	G	G	A	G	G	G	A	A	A	A	G	A	A	G	G	A	G	H	G	H	H	G	A	G	G	G	G	G	A	G	A	H	H	G	H	A	A	A	H	A	A	H	H	G	G
JAX00603132	6	11984850	0	T	A	T	T	T	T	T	A	T	T	T	T	T	H	T	T	T	T	H	T	T	T	T	T	T	T	T	T	T	T	T	T	T	T	T	T	T	T	T	T	H	T	T	T	T	T
JAX00137972	6	11991245	0	G	A	A	G	A	A	A	A	A	A	G	A	G	H	A	A	H	A	A	A	A	A	A	G	A	A	A	A	A	A	A	H	H	H	A	H	A	G	A	A	A	A	A	H	A	A
JAX00228607	6	11991493	1	A	T	A	A	A	A	A	A	T	A	A	A	A	H	A	A	H	A	A	A	A	H	A	A	A	A	A	A	A	A	A	A	A	A	A	A	A	A	H	H	A	A	H	A	A	A
JAX00603133	6	12006669	1	T	A	T	T	T	T	T	A	T	T	T	T	T	T	T	T	T	T	H	T	T	T	T	T	T	T	T	T	T	T	T	T	T	T	T	T	T	T	T	T	H	T	T	T	T	T
JAX00603134	6	12007793	0	G	A	A	G	A	A	A	G	G	A	G	A	G	G	A	A	G	A	H	A	A	H	A	G	A	A	A	A	A	A	A	H	H	H	A	H	A	G	H	H	H	A	H	H	A	A
JAX00603136	6	12012286	1	C	A	A	C	A	A	A	A	C	A	C	A	C	C	A	A	C	A	A	A	A	H	A	C	A	A	A	A	A	A	A	H	H	H	A	H	A	C	H	H	A	A	H	H	A	A
JAX00228609	6	12044201	1	A	G	A	A	A	A	A	A	G	A	A	A	A	H	A	A	H	A	A	A	A	H	A	A	A	A	A	A	A	A	A	A	A	A	A	A	A	A	H	H	A	A	H	A	A	A
JAX00228610	6	12044253	1	T	C	T	T	T	T	T	C	C	C	T	T	T	H	T	T	H	T	H	T	H	H	T	T	T	T	T	T	T	C	T	H	T	T	T	T	C	T	C	H	C	C	H	T	T	T
JAX00603142	6	12067763	1	G	A	G	G	G	G	G	G	G	A	G	G	G	G	G	G	G	G	G	G	H	G	G	G	G	G	G	G	G	A	G	H	G	G	G	G	A	G	H	G	H	A	G	G	G	G
JAX00137975	6	12068023	0	T	C	C	T	C	C	C	T	T	T	T	C	T	T	C	C	T	C	H	C	H	H	C	T	C	C	C	C	T	T	C	T	H	H	C	H	T	T	T	H	T	T	H	H	C	C
JAX00137976	6	12068192	1	C	G	G	C	G	G	G	G	G	C	C	G	C	C	G	G	H	G	G	G	H	G	G	C	G	G	G	G	C	C	G	C	H	H	G	H	C	C	H	G	H	C	G	H	G	G
JAX00603143	6	12070220	1	G	A	A	G	A	A	A	G	G	G	G	A	G	G	A	A	G	A	H	A	H	H	A	G	A	A	A	A	G	G	A	G	H	H	A	H	G	G	G	H	G	G	H	H	A	A
JAX00603144	6	12071396	1	T	C	C	T	C	C	C	C	C	T	T	C	T	T	C	C	H	C	C	C	H	C	C	T	C	C	C	C	T	T	C	T	H	H	C	H	T	T	H	C	H	T	C	H	C	C
JAX00137977	6	12073343	0	T	C	C	T	C	C	C	C	C	T	T	C	T	T	C	C	H	C	C	C	H	C	C	T	C	C	C	C	T	T	C	T	H	H	C	H	T	T	H	C	T	T	C	H	C	C
JAX00228611	6	12110428	1	G	A	G	G	G	G	G	G	A	G	G	G	G	G	G	G	H	G	G	G	G	H	G	G	G	G	G	G	G	G	G	G	G	G	G	G	G	G	H	H	G	G	H	G	G	G
JAX00603145	6	12113558	1	G	T	T	G	T	T	T	T	G	G	G	T	G	G	T	T	G	T	T	T	H	H	T	G	T	T	T	T	G	G	T	G	H	H	T	H	G	G	G	H	H	G	H	H	T	T
JAX00603146	6	12115817	0	A	G	G	A	G	G	G	G	G	A	A	G	A	A	G	G	H	G	G	G	H	G	G	A	G	G	G	G	A	A	G	A	H	H	G	H	A	A	H	G	H	A	G	H	G	G
JAX00603147	6	12121130	0	C	T	C	C	C	C	C	T	C	C	C	C	C	C	C	C	C	C	H	C	C	C	C	C	C	C	C	C	C	C	C	C	C	C	C	C	C	C	C	C	H	C	C	C	C	C
JAX00603149	6	12121548	1	G	A	G	G	G	G	G	A	G	G	G	G	G	G	G	G	G	G	H	G	G	G	G	G	G	G	G	G	G	G	G	G	G	G	G	G	G	G	G	G	H	G	G	G	G	G
JAX00603150	6	12149606	1	C	T	C	C	C	C	C	T	C	C	C	C	C	C	C	C	C	C	H	C	C	C	C	C	C	C	C	C	C	C	C	C	C	C	C	C	C	C	C	C	H	C	C	C	C	C
JAX00137982	6	12149829	0	A	G	G	A	G	G	G	G	G	G	A	G	A	A	G	G	H	G	G	G	G	G	G	A	G	G	G	G	A	G	G	H	H	H	G	H	G	A	G	G	G	G	G	H	G	G
JAX00137983	6	12151696	1	C	T	T	C	T	T	T	T	T	T	C	T	C	C	T	T	H	T	T	T	T	T	T	C	T	T	T	T	C	T	T	H	H	H	T	H	T	C	T	T	T	T	T	H	T	T
JAX00137985	6	12165048	0	G	A	A	G	A	A	A	A	A	A	G	A	G	G	A	A	H	A	A	A	A	A	A	G	A	A	A	A	G	A	A	H	H	H	A	H	A	G	A	A	A	A	A	H	A	A
JAX00603151	6	12179340	1	A	T	A	A	A	A	A	T	T	A	A	A	A	A	A	A	H	A	H	A	A	H	A	A	A	A	A	A	A	A	A	A	A	A	A	A	A	A	H	H	H	A	H	A	A	A
JAX00137986	6	12189379	0	T	C	C	T	C	C	C	T	T	C	T	C	T	T	C	C	T	C	H	C	C	H	C	T	C	C	C	C	T	C	C	H	H	H	C	H	C	T	H	H	H	C	H	H	C	C
JAX00603155	6	12191379	1	G	C	G	G	G	G	G	C	G	G	G	G	G	G	G	G	G	G	H	G	G	G	G	G	G	G	G	G	G	G	G	G	G	G	G	G	G	G	G	G	H	G	G	G	G	G
JAX00603156	6	12212894	1	C	T	C	C	C	C	C	T	C	C	C	C	C	C	C	C	C	C	H	C	C	C	C	C	C	C	C	C	C	C	C	C	C	C	C	C	C	C	C	C	H	C	C	C	C	C
JAX00603157	6	12217054	1	T	C	C	T	C	C	C	C	C	C	T	C	T	T	C	C	H	C	C	C	C	C	C	T	C	C	C	C	T	C	C	H	H	H	C	H	C	T	C	C	C	C	C	H	C	C
JAX00228614	6	12220278	0	T	A	T	T	T	T	T	T	A	T	T	T	T	T	T	T	H	T	T	T	T	H	T	T	T	T	T	T	T	T	T	T	T	T	T	T	T	T	H	H	T	T	H	T	T	T
JAX00137988	6	12220354	0	A	C	C	A	C	C	C	A	C	C	A	C	A	A	C	C	H	C	H	C	C	C	C	A	C	C	C	C	A	C	C	H	H	H	C	H	C	A	C	C	H	C	C	H	C	C
JAX00137989	6	12220786	1	A	G	G	A	G	G	G	G	G	G	A	G	A	A	G	G	H	G	G	G	G	G	G	A	G	G	G	G	A	G	G	H	H	H	G	H	G	A	G	G	G	G	G	H	G	G
JAX00137990	6	12241547	0	T	C	C	T	C	C	C	T	T	C	T	C	T	T	C	C	T	C	H	C	H	H	C	T	C	C	C	C	T	C	C	H	H	H	C	H	C	T	T	H	H	C	H	H	C	C
JAX00603158	6	12247219	0	G	A	G	G	G	G	G	A	A	G	G	G	G	G	G	G	H	G	H	G	G	H	G	G	G	G	G	G	G	G	G	G	G	G	G	G	G	G	H	H	H	G	H	G	G	G
JAX00137992	6	12278333	0	T	C	C	T	C	C	C	C	C	C	T	C	T	T	C	C	H	C	C	C	H	C	C	T	C	C	C	C	T	C	C	H	H	H	C	H	C	T	C	C	C	C	C	H	C	C
JAX00603160	6	12293279	0	G	A	G	G	G	G	G	G	A	G	G	G	G	G	G	G	A	G	G	G	G	H	G	G	G	G	G	G	G	G	G	G	G	G	G	G	G	G	A	H	G	G	H	G	G	G
JAX00137994	6	12296305	0	T	C	C	T	C	C	C	C	C	C	T	C	T	T	C	C	H	C	C	C	H	C	C	T	C	C	C	C	T	C	C	H	H	H	C	H	C	T	C	C	C	C	C	H	C	C
JAX00603162	6	12300381	1	T	C	T	T	T	T	T	C	T	T	T	T	T	T	T	T	T	T	H	T	T	T	T	T	T	T	T	T	T	T	T	T	T	T	T	T	T	T	T	T	H	T	T	T	T	T
JAX00603165	6	12302090	0	G	A	G	G	G	G	G	G	A	G	G	G	G	G	G	G	H	G	G	G	G	H	G	G	G	G	G	G	G	G	G	G	G	G	G	G	G	G	H	H	G	G	H	G	G	G
JAX00137995	6	12302579	0	C	T	T	C	T	T	T	T	T	T	C	T	C	C	T	T	H	T	T	T	H	T	T	C	T	T	T	T	C	T	T	H	H	H	T	H	T	C	T	T	T	T	T	H	T	T
JAX00603168	6	12337668	0	G	A	G	G	G	G	G	G	A	G	G	G	G	G	G	G	H	G	G	G	G	H	G	G	G	G	G	G	G	G	G	G	G	G	G	G	G	G	H	H	G	G	H	G	G	G
JAX00603169	6	12347247	1	G	A	G	G	G	G	G	A	A	G	G	G	G	G	G	G	H	G	H	G	G	H	G	G	G	G	G	G	G	G	G	G	G	G	G	G	G	G	H	H	H	G	H	G	G	G
JAX00603171	6	12353195	0	C	A	C	C	C	C	C	C	C	A	C	C	C	C	C	C	C	C	C	C	H	C	C	C	C	C	C	C	C	A	C	H	C	C	C	C	A	C	H	C	C	A	C	C	C	C
JAX00603172	6	12353306	1	T	G	T	T	T	T	T	G	G	T	T	T	T	T	T	T	H	T	H	T	T	H	T	T	T	T	T	T	T	T	T	T	T	T	T	T	T	T	H	H	H	T	H	T	T	T
JAX00603173	6	12353574	0	G	A	A	G	A	A	A	G	G	A	G	A	G	G	A	A	G	A	H	A	H	H	A	G	A	A	A	A	G	A	A	H	H	H	A	H	A	G	H	H	H	A	H	H	A	A
JAX00603174	6	12353594	1	T	C	T	T	T	T	T	C	C	T	T	T	T	T	T	T	H	T	H	T	T	H	T	T	T	T	T	T	T	T	T	T	T	T	T	T	T	T	H	H	H	T	H	T	T	T
JAX00138000	6	12388092	0	T	C	C	T	C	C	C	C	T	C	T	C	T	T	C	C	T	C	C	C	H	H	C	T	C	C	C	C	T	C	C	H	H	H	C	H	C	T	H	H	C	C	H	H	C	C
JAX00138001	6	12388116	1	A	G	G	A	G	G	G	G	A	G	A	G	A	A	G	G	A	G	G	G	H	H	G	A	G	G	G	G	A	G	G	H	H	H	G	H	G	A	H	H	G	G	H	H	G	G
JAX00603175	6	12409583	1	G	A	G	G	G	G	G	G	A	G	G	G	G	G	G	G	H	G	G	G	G	H	G	G	G	G	G	G	G	G	G	G	G	G	G	G	G	G	H	H	G	G	H	G	G	G
JAX00138002	6	12415466	0	C	T	T	C	T	T	T	C	C	T	C	T	C	C	T	T	C	T	H	T	H	H	T	C	T	T	T	T	C	T	T	H	H	H	T	H	T	C	H	H	H	T	H	H	T	T
JAX00603177	6	12415707	1	C	T	C	C	C	C	C	T	C	C	C	C	C	C	C	C	C	C	H	C	C	C	C	C	C	C	C	C	C	C	C	C	C	C	C	C	C	C	C	C	H	C	C	C	C	C
JAX00603178	6	12416381	0	C	G	C	C	C	C	C	G	C	C	C	C	C	C	C	C	C	C	H	C	C	C	C	C	C	C	C	C	C	C	C	C	C	C	C	C	C	C	C	C	H	C	C	C	C	C
JAX00138003	6	12416407	0	T	C	C	T	C	C	C	T	T	C	T	C	T	T	C	C	T	C	T	C	T	T	C	T	C	C	C	C	T	C	C	T	T	T	C	T	C	T	T	T	T	C	T	T	C	C
JAX00138004	6	12417051	1	A	G	G	A	G	G	G	G	G	G	A	G	A	A	G	G	H	G	G	G	H	G	G	A	G	G	G	G	A	G	G	H	H	H	G	H	G	A	G	G	G	G	G	H	G	G
JAX00603180	6	12433759	0	G	A	A	G	A	A	A	A	G	A	G	A	G	G	A	A	G	A	A	A	H	H	A	G	A	A	A	A	G	A	A	H	H	H	A	H	A	G	H	H	A	A	H	H	A	A
JAX00138007	6	12464658	1	T	C	C	T	C	C	C	C	T	C	T	C	T	T	C	C	T	C	C	C	H	H	C	T	C	C	C	C	T	C	C	H	H	H	C	H	C	T	H	H	C	C	H	H	C	C
JAX00603184	6	12465355	0	T	C	C	T	C	C	C	C	C	C	H	C	T	T	C	C	H	C	C	C	H	C	C	T	C	C	C	C	T	C	C	H	H	H	C	H	C	T	C	C	C	C	C	H	C	C
JAX00138008	6	12492882	0	T	C	C	T	C	C	C	T	T	C	T	C	T	T	C	C	T	C	H	C	C	H	C	T	C	C	C	C	T	C	C	H	H	H	C	H	C	T	H	H	H	C	H	H	C	C
JAX00138009	6	12505047	1	G	T	T	G	T	T	T	G	G	T	G	T	G	G	T	T	G	T	H	T	H	H	T	G	T	T	T	T	G	T	T	H	H	H	T	H	T	G	H	H	H	T	H	H	T	T
JAX00603189	6	12510299	0	G	A	A	G	A	A	A	G	A	A	G	A	G	G	A	A	H	A	H	A	H	A	A	G	A	A	A	A	G	A	A	H	H	H	A	H	A	G	A	A	H	A	A	G	A	A
JAX00603190	6	12511294	1	G	T	G	G	G	G	G	T	G	G	G	G	G	G	G	G	G	G	H	G	G	G	G	G	G	G	G	G	G	G	G	G	G	G	G	G	G	G	G	G	H	G	G	G	G	G
JAX00138010	6	12511480	1	G	A	A	G	A	A	A	G	G	A	G	A	G	G	A	A	G	A	H	A	H	H	A	G	A	A	A	A	G	A	A	H	H	H	A	H	A	G	H	H	H	A	H	H	A	A
JAX00603191	6	12512287	0	T	G	G	T	G	G	G	G	T	G	T	G	T	T	G	G	T	G	G	G	H	H	G	T	G	G	G	G	T	G	G	H	H	H	G	H	G	T	H	H	G	G	H	H	G	G
JAX00138011	6	12522571	0	C	T	T	C	T	T	T	T	T	T	C	T	C	C	T	T	H	T	T	T	H	T	T	C	T	T	T	T	C	T	T	H	H	H	T	H	T	C	T	T	T	T	T	H	T	T
JAX00603193	6	12525290	0	T	C	T	T	T	T	T	C	C	T	T	T	T	T	T	T	H	T	H	T	T	H	T	T	T	T	T	T	T	T	T	T	T	T	T	T	T	T	H	H	H	T	H	T	T	T
JAX00138012	6	12528774	1	A	T	T	A	T	T	T	A	A	T	A	T	A	A	T	T	A	T	H	T	H	H	T	A	T	T	T	T	A	T	T	H	H	H	T	H	T	A	H	H	H	T	H	H	T	T
JAX00138013	6	12540791	1	T	A	A	T	A	A	A	T	T	A	T	A	T	T	A	A	T	A	H	A	H	H	A	T	A	A	A	A	T	A	A	H	H	H	A	H	A	T	H	H	H	A	H	H	A	A
JAX00603196	6	12545563	0	A	C	A	A	A	A	A	C	A	A	A	A	A	A	A	A	A	A	H	A	A	A	A	A	A	A	A	A	A	A	A	A	A	A	A	A	A	A	A	A	H	A	A	A	A	A
JAX00138015	6	12580442	0	A	G	A	A	A	A	A	G	G	A	A	A	A	A	A	A	H	A	H	A	A	H	A	A	A	A	A	A	A	A	A	A	A	A	A	A	A	A	H	H	H	A	H	A	A	A
JAX00138016	6	12581615	0	C	T	C	C	C	C	C	T	C	C	C	C	C	C	C	C	C	C	H	C	C	C	C	C	C	C	C	C	C	C	C	C	C	C	C	C	C	C	C	C	H	C	C	C	C	C
JAX00603200	6	12583891	1	T	C	T	T	T	T	T	C	C	T	T	T	T	T	T	T	H	T	H	T	T	H	T	T	T	T	T	T	T	T	T	T	T	T	T	T	T	T	H	H	H	T	H	T	T	T
JAX00603201	6	12584171	0	A	C	A	A	A	A	A	A	A	C	A	A	A	A	A	A	A	A	A	A	H	A	A	A	A	A	A	A	A	C	A	H	A	A	A	A	C	A	H	A	H	C	A	A	A	A
JAX00603202	6	12585964	0	T	A	T	T	T	T	T	T	T	A	T	T	T	T	T	T	T	T	T	T	H	T	T	T	T	T	T	T	T	A	T	H	T	T	T	T	A	T	H	T	H	A	T	T	T	T
JAX00603204	6	12588789	1	G	A	G	G	G	G	G	A	G	G	G	G	G	G	G	G	G	G	H	G	G	G	G	G	G	G	G	G	G	G	G	G	G	G	G	G	G	G	G	G	H	G	G	G	G	G
JAX00603207	6	12621313	0	C	T	C	C	C	C	C	T	C	T	C	C	C	C	C	C	C	C	H	C	H	C	C	C	C	C	C	C	C	T	C	H	C	C	C	C	T	C	H	C	T	T	C	C	C	C
JAX00138019	6	12634207	1	C	T	T	C	T	T	T	C	C	C	C	T	C	C	T	T	C	T	H	T	C	H	T	C	T	T	T	T	C	C	T	C	C	H	T	H	C	C	C	H	C	C	H	H	T	T
JAX00603208	6	12634222	1	T	C	T	T	T	T	T	C	C	C	T	T	T	T	T	T	H	T	H	T	H	H	T	T	T	T	T	T	T	C	T	H	T	T	T	T	C	T	C	H	C	C	H	T	T	T
JAX00603210	6	12638008	1	A	G	A	A	A	A	A	A	G	A	A	A	A	A	A	A	H	A	A	A	A	H	A	A	A	A	A	A	A	A	A	A	A	A	A	A	A	A	H	H	A	A	H	A	A	A
JAX00603211	6	12640921	1	G	A	G	G	G	G	G	A	G	G	G	G	G	G	G	G	G	G	H	G	G	G	G	G	G	G	G	G	G	G	G	G	G	G	G	G	G	G	G	G	H	G	G	G	G	G
JAX00603215	6	12652334	1	G	C	G	G	G	G	G	C	C	G	G	G	G	G	G	G	H	G	H	G	G	H	G	G	G	G	G	G	G	G	G	G	G	G	G	G	G	G	H	H	H	G	H	G	G	G
JAX00603219	6	12656906	0	A	G	A	A	A	A	A	G	G	A	A	A	A	A	A	A	H	A	H	A	A	G	A	A	A	A	A	A	A	A	A	A	A	A	A	A	A	A	H	H	H	A	H	A	A	A
JAX00138020	6	12660009	0	C	T	T	C	T	T	T	C	C	C	C	T	C	C	T	T	C	T	H	T	C	H	T	C	T	T	T	T	C	C	T	C	C	H	T	H	C	C	C	H	C	C	H	H	T	T
JAX00138022	6	12666064	0	T	C	C	T	C	C	C	T	T	T	T	C	T	T	C	C	T	C	H	C	T	H	C	T	C	C	C	C	T	T	C	T	T	H	C	H	T	T	T	H	T	T	C	H	C	C
JAX00603222	6	12669756	0	A	G	A	A	A	A	A	G	A	A	A	A	A	A	A	A	A	A	H	A	A	A	A	A	A	A	A	A	A	A	A	A	A	A	A	A	A	A	A	A	H	A	A	A	A	A
JAX00138023	6	12681595	1	C	T	T	C	T	T	T	T	T	T	C	T	C	C	T	T	H	T	T	T	H	T	T	C	T	T	T	T	C	T	T	H	C	H	T	H	T	C	T	T	T	T	T	H	T	T
JAX00603223	6	12691783	0	T	G	T	T	T	T	T	G	T	T	T	T	T	T	T	T	T	T	H	T	T	T	T	T	T	T	T	T	T	T	T	T	T	T	T	T	T	T	T	T	H	T	T	T	T	T
JAX00138025	6	12701042	1	G	T	G	G	G	G	G	G	T	G	G	G	G	G	G	G	H	G	G	G	G	H	G	G	G	G	G	G	G	G	G	G	G	G	G	G	G	G	H	H	G	G	H	G	G	G
JAX00603224	6	12717200	1	C	T	C	C	C	C	C	C	C	T	C	C	C	C	C	C	C	C	C	C	H	C	C	C	C	C	C	C	C	T	C	H	C	C	C	C	T	C	H	C	H	T	C	C	C	C
JAX00603225	6	12717402	0	G	A	G	G	G	G	G	A	G	G	G	G	G	G	G	G	G	H	H	G	G	G	G	G	G	G	G	G	G	G	G	G	G	G	G	G	G	G	G	G	H	G	G	G	G	G
JAX00603227	6	12719066	0	C	G	C	C	C	C	C	G	G	C	C	C	C	C	C	C	H	C	H	C	C	H	C	C	C	C	C	C	C	C	C	C	C	C	C	C	C	C	H	H	H	C	H	C	C	C
JAX00603229	6	12746975	1	T	C	C	T	C	C	C	C	C	C	T	C	T	T	C	C	H	C	C	C	H	C	C	T	C	C	C	C	T	C	C	H	T	H	C	H	C	T	C	C	C	C	C	H	C	C
JAX00603230	6	12747215	1	A	G	A	A	A	A	A	A	G	A	A	A	A	A	A	A	H	A	A	A	A	H	A	A	A	A	A	A	A	A	A	A	A	A	A	A	A	A	H	H	A	A	H	A	A	A
JAX00603231	6	12747662	1	A	G	A	A	A	A	A	A	G	A	A	A	A	A	A	A	H	A	A	A	A	H	A	A	A	A	A	A	A	A	A	A	A	A	A	A	A	A	H	H	A	A	H	A	A	A
JAX00603234	6	12755908	1	G	A	G	G	G	G	G	G	G	A	G	G	G	G	G	G	G	G	G	G	H	G	G	G	G	G	G	G	G	A	G	H	G	G	G	G	A	G	H	G	H	A	G	G	G	G
JAX00603235	6	12762522	1	T	C	T	T	T	T	T	C	T	T	T	T	T	T	T	T	T	T	H	T	T	T	T	T	T	T	T	T	T	T	T	T	T	T	T	T	T	T	T	T	H	T	T	T	T	T
JAX00603241	6	12786863	0	G	A	G	G	G	G	G	G	G	A	G	G	G	G	G	G	G	G	G	G	H	G	G	G	G	G	G	G	G	A	G	H	G	G	G	G	A	G	H	G	H	A	G	G	G	G
JAX00138032	6	12805853	1	C	T	T	C	T	T	T	C	C	C	C	T	C	C	T	T	C	T	H	T	C	H	T	C	T	T	T	T	C	C	T	C	C	H	T	H	C	C	C	H	C	C	H	H	T	T
JAX00603249	6	12812495	1	C	T	T	C	T	T	T	T	C	C	C	T	C	C	T	T	C	T	T	T	C	H	T	C	T	T	T	T	C	C	T	C	C	H	T	H	C	C	C	H	H	C	H	H	T	T
JAX00603251	6	12818818	0	T	C	C	T	C	C	C	C	C	T	T	C	T	T	C	C	H	C	C	C	T	C	C	T	C	C	C	C	T	T	C	T	T	T	C	T	T	T	H	C	H	T	C	T	C	C
JAX00603252	6	12818834	0	C	A	C	C	C	C	C	A	C	C	C	C	C	C	C	C	C	C	H	C	C	C	C	C	C	C	C	C	C	C	C	C	C	C	C	C	C	C	C	C	C	C	C	C	C	C
JAX00138036	6	12859125	1	C	G	G	C	G	G	G	G	G	G	C	G	C	C	G	G	H	G	G	G	H	G	G	C	G	G	G	G	C	G	G	H	C	H	G	H	G	C	G	G	G	G	G	H	G	G
JAX00138037	6	12859208	1	A	G	G	A	G	G	G	A	G	G	A	G	A	A	G	G	H	G	H	G	H	G	G	A	G	G	G	G	A	G	G	H	A	H	G	H	G	A	G	G	H	G	G	H	G	G
JAX00603257	6	12862635	0	T	A	A	T	A	A	A	A	T	A	H	A	T	T	A	A	T	A	A	A	T	H	A	T	A	A	A	A	T	A	A	H	H	H	A	H	A	T	H	H	A	A	H	H	A	A
JAX00603263	6	12883977	0	C	A	C	C	C	C	C	A	C	A	C	C	C	C	C	C	C	C	H	C	H	C	C	C	C	C	C	C	C	A	C	H	C	C	C	C	A	C	H	C	A	A	C	C	C	C
JAX00603264	6	12884203	1	T	C	T	T	T	T	T	C	C	C	T	T	T	T	T	T	H	T	H	T	H	H	T	T	T	T	T	T	T	C	T	H	T	T	T	T	C	T	C	H	C	C	H	T	T	T
JAX00138038	6	12885755	1	A	G	G	A	G	G	G	A	A	A	A	G	A	A	G	G	A	G	H	G	A	H	G	A	G	G	G	G	A	A	G	A	H	H	G	H	A	A	A	H	A	A	H	H	G	G
JAX00603266	6	12886833	0	T	G	G	T	G	G	G	T	T	G	T	G	T	T	G	G	T	G	H	G	H	H	G	T	G	G	G	G	T	G	G	H	H	H	G	H	G	T	H	H	H	G	H	H	G	G
JAX00603267	6	12896138	0	A	G	G	A	G	G	G	A	G	G	A	G	A	A	G	G	A	G	A	G	A	G	G	A	G	G	G	G	A	G	G	A	A	A	G	A	G	A	G	G	A	G	G	A	G	G
JAX00603268	6	12896259	0	C	T	T	C	T	T	T	C	T	T	C	T	C	C	T	T	H	T	H	T	H	T	T	C	T	T	T	T	C	T	T	H	H	H	T	H	T	C	T	T	H	T	T	H	T	T
JAX00603272	6	12898445	0	G	C	C	G	C	C	C	G	C	C	G	C	G	G	C	C	H	C	H	C	H	C	C	G	C	C	C	C	G	C	C	H	H	H	C	H	C	G	C	C	H	C	C	C	C	C
JAX00603274	6	12911066	0	T	C	C	T	C	C	C	C	C	T	T	C	T	T	C	C	H	H	C	C	T	C	C	T	C	C	C	C	T	T	C	T	H	H	C	H	T	T	H	C	H	T	C	H	C	C
JAX00138040	6	12918125	1	T	A	A	T	A	A	A	A	A	A	T	A	T	T	A	A	H	A	A	A	H	A	A	T	A	A	A	A	T	A	A	H	H	H	A	H	A	T	A	A	A	A	A	H	A	A
JAX00603276	6	12919747	0	C	T	C	C	C	C	C	C	T	C	C	C	C	C	C	C	C	C	C	C	C	C	C	C	C	C	C	C	C	C	C	C	C	C	C	C	C	C	H	H	C	C	C	C	C	C
JAX00603278	6	12925703	0	G	A	G	G	G	G	G	G	A	A	G	G	G	G	G	G	H	G	G	G	H	H	G	G	G	G	G	G	G	A	G	H	G	G	G	G	A	G	A	H	H	A	H	G	G	G
JAX00603281	6	12927222	0	T	C	C	T	C	C	C	C	C	T	T	C	T	T	C	C	H	C	C	C	T	C	C	T	C	C	C	C	T	T	C	T	H	H	C	H	T	T	H	C	H	T	C	H	C	C
JAX00138042	6	12927968	0	G	A	A	G	A	A	A	G	G	G	G	A	G	G	A	A	G	A	H	A	G	H	A	G	A	A	A	A	G	G	A	G	H	H	A	H	G	G	G	H	G	G	H	H	A	A
JAX00603282	6	12928399	0	T	C	C	T	C	C	C	C	C	T	T	C	T	T	C	C	H	C	C	C	T	C	C	T	C	C	C	C	T	T	C	T	H	H	C	H	T	T	H	C	H	T	C	H	C	C
JAX00603283	6	12929862	1	A	G	G	A	G	G	G	G	G	A	A	G	A	A	G	G	H	G	G	G	A	G	G	A	G	G	G	G	A	A	G	A	H	H	G	H	A	A	H	G	H	A	G	H	G	G
JAX00603284	6	12930141	1	T	C	C	T	C	C	C	C	C	T	T	C	T	T	C	C	H	C	C	C	T	C	C	T	C	C	C	C	T	T	C	T	H	H	C	H	T	T	H	C	H	T	C	H	C	C
JAX00603286	6	12931569	0	G	A	G	G	G	G	G	A	A	G	G	G	G	G	G	G	H	G	A	G	G	H	G	G	G	G	G	G	G	G	G	G	G	G	G	G	G	G	G	H	H	G	H	G	G	G
JAX00603287	6	12931759	0	T	A	T	T	T	T	T	T	T	A	H	T	T	T	T	T	T	T	T	T	H	T	T	T	T	T	T	T	T	A	T	H	T	T	T	T	A	T	H	T	H	A	T	T	T	T
JAX00138043	6	12935537	1	T	C	C	T	C	C	C	C	C	C	T	C	T	T	C	C	H	C	C	C	H	C	C	T	C	C	C	C	T	C	C	H	H	H	C	H	C	T	C	C	C	C	C	H	C	C
JAX00603289	6	12937400	1	T	C	T	T	T	T	T	C	C	C	T	T	T	T	T	T	H	T	H	T	H	H	T	T	T	T	T	T	T	C	T	H	T	T	T	T	C	T	C	H	C	C	H	T	T	T
JAX00603290	6	12938330	0	C	A	C	C	C	C	C	A	C	C	C	C	C	C	C	C	C	C	H	C	C	C	C	C	C	C	C	C	C	C	C	C	C	C	C	C	C	C	C	C	H	C	C	C	C	C
JAX00603292	6	12939512	1	C	T	C	C	C	C	C	C	T	C	C	C	C	C	C	C	H	C	C	C	C	H	C	C	C	C	C	C	C	C	C	C	C	C	C	C	C	C	H	H	C	C	H	C	C	C
JAX00603293	6	12958635	1	C	T	C	C	C	C	C	C	C	T	C	C	C	C	C	C	C	C	C	C	H	C	C	C	C	C	C	C	C	T	C	H	C	C	C	C	T	C	H	C	H	T	C	C	C	C
JAX00138044	6	12980728	0	A	C	A	A	A	A	A	A	C	A	A	A	A	A	A	H	C	A	A	A	A	C	A	A	A	A	A	A	A	A	A	A	A	A	A	A	A	A	C	C	A	A	C	A	A	A
JAX00138045	6	12980991	1	A	G	A	A	A	A	A	G	G	A	A	A	A	A	A	A	H	A	H	A	A	H	A	A	A	A	A	A	A	A	A	A	A	A	A	A	A	A	H	H	H	A	H	A	A	A
JAX00228628	6	13020549	1	T	C	T	T	T	T	T	T	C	T	T	T	T	T	T	T	H	T	T	T	T	H	T	T	T	T	T	T	T	T	T	T	T	T	T	T	T	T	H	H	T	T	H	T	T	T
JAX00603296	6	13033580	1	G	A	G	G	G	G	G	A	A	G	G	G	G	G	G	G	H	G	H	G	G	H	G	G	G	G	G	G	G	G	G	G	G	G	G	G	G	G	H	H	H	G	H	G	G	G
JAX00603298	6	13034549	0	G	C	G	G	G	G	G	G	C	G	G	G	G	G	G	G	H	G	G	G	G	H	G	G	G	G	G	G	G	G	G	G	G	G	G	G	G	G	H	H	G	G	H	G	G	G
JAX00603299	6	13034977	1	C	T	C	C	C	C	C	C	T	C	C	C	C	C	C	C	H	C	C	C	C	H	C	C	C	C	C	C	C	C	C	C	C	C	C	C	C	C	H	H	C	C	H	C	C	C
JAX00603300	6	13036358	1	T	C	T	T	T	T	T	T	C	T	T	T	T	T	T	T	H	T	T	T	T	H	T	T	T	T	T	T	T	T	T	T	T	T	T	T	T	T	H	H	T	T	H	T	T	T
JAX00603301	6	13036476	1	A	T	A	A	A	A	A	T	T	A	A	A	A	A	A	A	H	A	H	A	A	H	A	A	A	A	A	A	A	A	A	A	A	A	A	A	A	A	H	H	H	A	H	A	A	A
JAX00603303	6	13047959	0	G	C	G	G	G	G	G	C	C	G	G	G	G	G	G	G	H	G	H	G	G	H	G	G	G	G	G	G	G	G	G	G	G	G	G	G	G	G	H	H	H	G	H	G	G	G
JAX00603305	6	13048230	1	A	G	A	A	A	A	A	G	G	A	A	A	A	A	A	A	H	A	H	A	A	H	A	A	A	A	A	A	A	A	A	A	A	A	A	A	A	A	H	H	H	A	H	A	A	A
JAX00603306	6	13048741	0	G	T	G	G	G	G	G	T	G	G	G	G	G	G	G	G	G	G	H	G	G	G	G	G	G	G	G	G	G	G	G	G	G	G	G	G	G	G	G	G	H	G	G	G	G	G
JAX00138050	6	13048980	0	C	A	C	C	C	C	C	A	C	C	C	C	C	C	C	C	C	C	H	C	C	C	C	C	C	C	C	C	C	C	C	C	C	C	C	C	C	C	C	C	H	C	C	C	C	C
JAX00603307	6	13052235	1	T	C	T	T	T	T	T	C	T	T	T	T	T	T	T	T	T	T	H	T	T	T	T	T	T	T	T	T	T	T	T	T	T	T	T	T	T	T	T	T	H	T	T	T	T	T
JAX00603308	6	13053122	0	A	T	A	A	A	A	A	A	T	A	A	A	A	A	A	A	H	A	A	A	A	H	A	A	A	A	A	A	A	A	A	A	A	A	A	A	A	A	H	H	A	A	H	A	A	A
JAX00603309	6	13053983	1	T	A	T	T	T	T	T	T	A	T	T	T	T	T	T	T	H	T	T	T	T	H	T	T	T	T	T	T	T	T	T	T	T	T	T	T	T	T	H	H	T	T	H	T	T	T
JAX00603310	6	13055250	1	T	A	T	T	T	T	T	A	T	T	T	T	T	T	T	T	T	T	H	T	T	T	T	T	T	T	T	T	T	T	T	T	T	T	T	T	T	T	T	T	H	T	T	T	T	T
JAX00138051	6	13058111	1	T	C	T	T	T	T	T	C	C	T	T	T	T	T	T	T	H	T	H	T	T	H	T	T	T	T	T	T	T	T	T	T	T	T	T	T	T	T	H	H	H	T	H	T	T	T
JAX00603311	6	13058251	0	G	A	G	G	G	G	G	G	A	G	G	G	G	G	G	G	H	G	G	G	G	H	G	G	G	G	G	G	G	G	G	G	G	G	G	G	G	G	H	H	G	G	H	G	G	G
JAX00603313	6	13064202	1	C	A	C	C	C	C	C	C	A	C	C	C	C	C	C	C	H	C	C	C	C	H	C	C	C	C	C	C	C	C	C	C	C	C	C	C	C	C	H	H	C	C	H	C	C	C
JAX00603314	6	13072603	0	T	C	T	T	T	T	T	C	C	T	T	T	T	T	T	T	T	T	H	T	T	H	T	T	T	T	T	T	T	T	T	T	T	T	T	T	T	T	H	H	H	T	H	T	T	T
JAX00138053	6	13103116	1	C	T	C	C	C	C	C	T	T	C	C	C	C	C	C	C	H	C	H	C	C	H	C	C	C	C	C	C	C	C	C	C	C	C	C	C	C	C	H	H	H	C	H	C	C	C
JAX00138054	6	13103319	0	T	A	T	T	T	T	T	A	A	T	T	T	T	T	T	T	H	T	H	T	T	H	T	T	T	T	T	T	T	T	T	T	T	T	T	T	T	T	H	H	H	T	H	T	T	T
JAX00138057	6	13135398	0	A	G	A	A	A	A	A	G	G	A	A	A	A	A	A	A	H	A	H	A	A	H	A	A	A	A	A	A	A	A	A	A	A	A	A	A	A	A	H	H	H	A	H	A	A	A
JAX00138058	6	13141039	1	C	T	C	C	C	C	C	T	C	C	C	C	C	C	C	C	C	C	H	C	C	C	C	C	C	C	C	C	C	C	C	C	C	C	C	C	C	C	C	C	H	C	C	C	C	C
JAX00603319	6	13145153	1	G	T	G	G	G	G	G	G	T	G	G	G	G	G	G	G	H	G	G	G	G	H	G	G	G	G	G	G	G	G	G	G	G	G	G	G	G	G	H	H	G	G	H	G	G	G
JAX00603320	6	13147687	0	G	C	G	G	G	G	G	G	C	G	G	G	G	G	G	G	H	G	G	G	G	H	G	G	G	G	G	G	G	G	G	G	G	G	G	G	G	G	G	H	G	G	H	G	G	G
JAX00603322	6	13168443	1	T	A	T	T	T	T	T	A	A	T	T	T	T	T	T	T	H	T	H	T	T	H	T	T	T	T	T	T	T	T	T	T	T	T	T	T	T	T	H	H	H	T	H	T	T	T
JAX00603323	6	13172376	0	T	C	T	T	T	T	T	T	C	T	T	T	T	T	T	T	H	T	T	T	T	H	T	T	T	T	T	T	T	T	T	T	T	T	T	T	T	T	H	H	T	T	H	T	T	T
JAX00138059	6	13174731	1	C	A	C	C	C	C	C	A	C	C	C	C	C	C	C	C	C	C	H	C	C	C	C	C	C	C	C	C	C	C	C	C	C	C	C	C	C	C	C	C	H	C	C	C	C	C
JAX00138061	6	13185429	0	C	T	C	C	C	C	C	T	T	C	C	C	C	C	C	C	H	C	H	C	C	H	C	C	C	C	C	C	C	C	C	C	C	C	C	C	C	C	T	H	H	C	H	C	C	C
JAX00603328	6	13213595	0	T	G	T	T	T	T	T	G	G	T	T	T	T	T	T	T	H	T	H	T	T	H	T	T	T	T	T	T	T	T	T	T	T	T	T	T	T	T	H	H	H	T	H	T	T	T
JAX00138063	6	13214629	0	A	G	A	A	A	A	A	G	G	A	A	A	A	A	A	A	H	A	H	A	A	H	A	A	A	A	A	A	A	A	A	A	A	A	A	A	A	A	H	H	H	A	H	A	A	A
JAX00603333	6	13244992	1	T	C	T	T	T	T	T	C	C	C	T	T	T	T	T	T	H	T	H	T	H	H	T	T	T	T	T	T	T	C	T	H	T	T	T	T	C	T	C	H	C	C	H	T	T	T
JAX00603334	6	13245015	0	G	A	G	G	G	G	G	G	G	A	G	G	G	G	G	G	G	G	G	G	H	G	G	G	G	G	G	G	G	A	G	H	G	G	G	G	A	G	H	G	H	A	G	G	G	G
JAX00603335	6	13245033	0	A	G	A	A	A	A	A	G	G	G	A	A	A	A	A	A	H	A	H	A	H	H	A	A	A	A	A	A	A	G	A	H	A	A	A	A	G	A	G	H	G	G	H	A	A	A
JAX00603336	6	13245198	0	C	T	C	C	C	C	C	C	C	T	C	C	C	C	C	C	C	C	C	C	H	C	C	C	C	C	C	C	C	T	C	H	C	C	C	C	T	C	H	C	H	T	C	C	C	C
JAX00603337	6	13245288	0	G	A	G	G	G	G	A	G	G	G	G	A	G	G	G	G	G	A	G	G	G	H	G	G	H	G	A	G	G	G	G	G	G	G	G	G	G	G	G	G	G	G	G	G	G	H
JAX00603339	6	13250389	1	G	A	G	G	G	G	G	A	G	G	G	G	G	G	G	G	G	G	H	G	G	G	G	G	G	G	G	G	G	G	G	G	G	G	G	G	G	G	G	G	H	G	G	G	G	G
JAX00603340	6	13251278	1	C	T	C	C	C	C	C	C	T	C	C	C	C	C	C	C	H	C	C	C	C	H	C	C	C	C	C	C	C	C	C	C	C	C	C	C	C	C	H	H	C	C	H	C	C	C
JAX00603343	6	13273047	1	A	T	A	A	A	A	A	T	T	T	A	A	A	A	A	A	H	A	H	A	H	H	A	A	A	A	A	A	A	T	A	H	A	A	A	A	T	A	T	H	T	T	H	A	A	A
JAX00603345	6	13311230	0	T	C	T	T	T	T	T	C	T	T	T	T	T	T	T	T	T	T	T	T	T	T	T	T	T	T	T	T	T	T	T	T	T	T	T	T	T	T	T	T	H	T	T	T	T	T
JAX00603347	6	13319502	1	G	A	G	G	G	G	G	A	G	G	G	G	G	G	G	G	G	G	G	G	G	G	G	G	G	G	G	G	G	G	G	G	G	G	G	G	G	G	G	G	H	G	G	G	G	G
JAX00603348	6	13321665	0	T	C	T	T	T	T	T	C	T	T	T	T	T	T	T	T	T	T	T	T	T	T	T	T	T	T	T	T	T	T	T	T	T	T	T	T	T	T	T	T	H	T	T	T	T	T
JAX00603352	6	13333341	0	A	G	A	A	A	A	A	G	G	A	A	A	A	A	A	A	H	A	A	A	A	H	A	A	A	A	A	A	A	A	A	A	A	A	A	A	A	A	H	G	H	A	H	A	A	A
JAX00138071	6	13338665	0	A	G	A	A	A	A	A	G	G	A	A	A	A	A	A	A	H	A	A	A	A	H	A	A	A	A	A	A	A	A	A	A	A	A	A	A	A	A	H	H	H	A	H	A	A	A
JAX00603355	6	13351663	0	T	C	T	T	T	T	T	C	C	T	T	T	T	T	T	T	H	T	T	T	T	H	T	T	T	T	T	T	T	T	T	T	T	T	T	T	T	T	H	H	H	T	H	T	T	T
JAX00603356	6	13352220	1	C	T	C	C	C	C	C	T	T	C	C	C	C	C	C	C	H	C	C	C	C	H	C	C	C	C	C	C	C	C	C	C	C	C	C	C	C	C	H	H	H	C	H	C	C	C
JAX00603358	6	13366132	0	G	A	G	G	G	G	G	A	G	G	G	G	G	G	G	G	G	G	G	G	G	G	G	G	G	G	G	G	G	G	G	G	G	G	G	G	G	G	G	G	H	G	G	G	G	G
JAX00603360	6	13382559	1	T	C	T	T	T	T	T	T	C	T	T	T	T	T	T	T	H	T	T	T	T	H	T	T	T	T	T	T	T	T	T	T	T	T	T	T	T	T	H	H	T	T	H	T	T	T
JAX00603363	6	13394611	0	A	G	A	A	A	A	A	G	A	A	A	A	A	A	A	A	A	A	A	A	A	A	A	A	A	A	A	A	A	A	A	A	A	A	A	A	A	A	A	A	H	A	A	A	A	A
JAX00603364	6	13394719	1	G	A	G	G	G	G	G	A	G	G	G	G	G	G	G	G	G	G	G	G	G	G	G	G	G	G	G	G	G	G	G	G	G	G	G	G	G	G	G	G	H	G	G	G	G	G
JAX00603365	6	13395707	0	A	T	A	A	A	A	A	T	A	A	A	A	A	A	A	A	A	A	A	A	A	A	A	A	A	A	A	A	A	A	A	A	A	A	A	A	A	A	A	A	H	A	A	A	A	A
JAX00603366	6	13396140	1	T	G	T	T	T	T	T	T	G	T	T	T	T	T	T	T	H	T	T	T	T	H	T	T	T	T	T	T	T	T	T	T	T	T	T	T	T	T	H	H	T	T	H	T	T	T
JAX00603369	6	13411890	1	C	T	C	C	C	C	C	T	T	C	C	C	C	C	C	C	H	C	C	C	C	H	C	C	C	C	C	C	C	C	C	C	C	C	C	C	C	C	H	H	H	C	H	C	C	C
JAX00603370	6	13413567	0	C	G	C	C	C	C	C	G	C	C	C	C	C	C	C	C	C	C	C	C	C	C	C	C	C	C	C	C	C	C	C	C	C	C	C	C	C	C	C	C	H	C	C	C	C	C
JAX00138077	6	13421150	1	T	G	T	T	T	T	T	G	T	T	T	T	T	T	T	T	T	T	T	T	T	T	T	T	T	T	T	T	T	T	T	T	T	T	T	T	T	T	T	T	H	T	T	T	T	T
JAX00603372	6	13421175	1	G	A	G	G	G	G	G	G	A	G	G	G	G	G	G	G	H	G	G	G	G	H	G	G	G	G	G	G	G	G	G	G	G	G	G	G	G	G	H	H	G	G	H	G	G	G
JAX00138078	6	13421274	1	C	T	C	C	C	C	C	T	T	T	C	C	C	C	C	C	H	C	H	C	H	H	C	C	C	C	C	C	C	T	C	H	C	C	C	C	T	C	T	H	T	T	H	C	C	C
JAX00138082	6	13476348	0	T	C	T	T	T	T	T	T	C	T	T	T	T	T	T	T	H	T	T	T	T	H	T	T	T	T	T	T	T	T	T	T	H	T	T	T	T	T	H	H	T	T	H	T	T	T
JAX00603375	6	13476562	0	T	G	T	T	T	T	T	T	G	T	T	T	T	T	T	T	H	T	T	T	T	H	T	T	T	T	T	T	T	T	T	T	T	T	T	T	T	T	H	H	T	T	H	T	T	T
JAX00603376	6	13477422	1	A	G	A	A	A	A	A	A	A	G	A	A	A	A	A	A	A	A	H	A	H	A	A	A	A	A	A	A	A	G	A	H	A	A	A	A	G	A	H	A	H	G	A	A	A	A
JAX00603377	6	13484328	0	C	T	C	C	C	C	C	C	T	C	C	C	C	C	C	C	H	C	C	C	C	H	C	C	C	C	C	C	C	C	C	C	C	C	C	C	C	C	H	H	C	C	H	C	C	C
JAX00603378	6	13486586	0	G	A	G	G	G	G	G	G	G	A	G	G	G	G	G	G	G	G	H	G	H	G	G	G	G	G	G	G	G	A	G	H	G	G	G	G	A	G	H	G	H	A	G	G	G	G
JAX00603380	6	13487041	1	T	C	T	T	T	T	T	T	C	C	T	T	T	T	T	T	H	T	H	T	H	H	T	T	T	T	T	T	T	C	T	H	T	T	T	T	C	T	C	H	H	C	H	T	T	T
JAX00603381	6	13489314	0	T	G	T	T	T	T	T	G	G	G	T	T	T	T	T	T	H	T	H	T	H	H	T	T	T	T	T	T	T	G	T	H	T	T	T	T	G	T	G	H	G	G	H	T	T	T
JAX00603386	6	13527267	1	C	G	C	C	C	C	C	G	C	C	C	C	C	C	C	C	C	C	C	C	C	C	C	C	C	C	C	C	C	C	C	C	C	C	C	C	C	C	C	C	H	C	C	C	C	C
JAX00603389	6	13537856	1	G	A	G	G	G	G	G	G	G	A	G	G	G	G	G	G	G	G	H	G	H	G	G	G	G	G	G	G	G	A	G	H	G	G	G	G	A	G	H	G	H	A	G	G	G	G
JAX00603390	6	13539519	1	A	T	A	A	A	A	A	A	T	A	A	A	A	A	A	A	H	A	A	A	A	H	A	A	A	A	A	A	A	A	A	A	A	A	A	A	A	A	H	H	A	A	H	A	A	A
JAX00138086	6	13539649	0	G	C	G	G	G	G	G	G	C	G	G	G	G	G	G	G	H	G	G	G	G	H	G	G	G	G	G	G	G	G	G	G	G	G	G	G	G	G	H	H	G	G	H	G	G	G
JAX00138088	6	13540310	0	A	G	A	A	A	A	A	G	G	G	A	A	A	A	A	A	A	A	H	A	H	A	A	A	A	A	A	A	A	G	A	H	A	A	A	A	G	A	G	A	G	G	A	A	A	A
JAX00228638	6	13540779	0	C	A	C	C	C	C	C	C	A	C	C	C	C	C	C	C	H	C	C	C	C	H	C	C	C	C	C	C	C	C	C	C	C	C	C	C	C	C	H	H	C	C	H	C	C	C
JAX00228639	6	13540907	0	T	G	T	T	T	T	T	T	G	T	T	T	T	T	T	T	H	T	T	T	T	H	T	T	T	T	T	T	T	T	T	T	T	T	T	T	T	T	G	H	T	T	H	T	T	T
JAX00603392	6	13559783	0	C	T	C	C	C	C	C	C	C	T	C	C	C	C	C	C	C	C	H	C	H	C	C	C	C	C	C	C	C	T	C	H	C	C	C	C	T	C	H	C	H	T	C	C	C	C
JAX00603396	6	13574824	0	C	T	C	C	C	C	C	C	T	C	C	C	C	C	C	C	H	C	C	C	C	H	C	C	C	C	C	C	C	C	C	C	C	C	C	C	C	C	H	H	C	C	H	C	C	C
JAX00603397	6	13574949	1	C	T	C	C	C	C	C	C	T	C	C	C	C	C	C	C	H	C	C	C	C	H	C	C	C	C	C	C	C	C	C	C	C	C	C	C	C	C	H	H	C	C	H	C	C	C
JAX00138090	6	13579618	0	C	G	C	C	C	C	C	G	G	C	C	C	C	C	C	C	H	C	C	C	C	H	C	C	C	C	C	C	C	C	C	C	C	C	C	C	C	C	H	H	H	C	H	C	C	C
JAX00138091	6	13579709	0	C	A	C	C	C	C	C	A	A	C	C	C	C	C	C	C	H	C	C	C	C	H	C	C	C	C	C	C	C	C	C	C	C	C	C	C	C	C	H	H	H	C	H	C	C	C
JAX00603398	6	13584076	0	C	T	C	C	C	C	C	C	T	C	C	C	C	C	C	C	H	C	C	C	C	H	C	C	C	C	C	C	C	C	C	C	C	C	C	C	C	C	H	C	C	C	C	C	C	C
JAX00138092	6	13618123	0	G	T	G	G	G	G	G	G	T	G	G	G	G	G	G	G	T	G	G	G	G	H	G	G	G	G	G	G	G	G	G	G	G	G	G	G	G	G	H	H	G	G	H	G	G	G
JAX00603400	6	13621113	1	C	T	C	C	C	C	C	C	C	T	C	C	C	C	C	C	C	C	H	C	H	C	C	C	C	C	C	C	C	T	C	H	C	C	C	C	T	C	H	C	H	T	C	C	C	C
JAX00603401	6	13626658	0	G	T	G	G	G	G	G	G	T	G	G	G	G	G	G	G	H	G	G	G	G	H	G	G	G	G	G	G	G	G	G	G	G	G	G	G	G	G	H	H	G	G	H	G	G	G
JAX00603403	6	13690282	1	A	G	A	A	A	A	A	A	G	A	A	A	A	A	A	A	H	A	A	A	A	H	A	A	A	A	A	A	A	A	A	A	A	A	A	A	A	A	H	H	A	A	H	A	A	A
JAX00603406	6	13701781	0	G	A	G	G	G	G	G	A	G	G	G	G	G	G	G	G	G	G	G	G	G	G	G	G	G	G	G	G	G	G	G	G	G	G	G	G	G	G	G	G	H	G	G	G	G	G
JAX00603407	6	13702371	0	G	C	G	G	G	G	G	C	C	G	G	G	G	G	G	G	G	G	G	G	G	G	G	G	G	G	G	G	G	G	G	G	G	G	G	G	G	G	G	G	H	G	G	G	G	G
JAX00603409	6	13707379	1	T	C	T	T	T	T	T	T	C	T	T	T	T	T	T	T	H	T	T	T	T	H	T	T	T	T	T	T	T	T	T	T	T	T	T	T	T	T	H	H	T	T	H	T	T	T
JAX00603411	6	13743419	0	T	C	T	T	T	T	T	T	T	C	T	T	T	T	T	T	T	T	H	T	H	T	T	T	T	T	T	T	T	C	T	H	T	T	T	T	C	T	H	T	H	C	T	T	T	T
JAX00138102	6	13743646	0	G	T	G	G	G	G	G	T	T	G	G	G	G	G	G	G	H	G	G	G	G	H	G	G	G	G	G	G	G	G	G	G	G	G	G	G	G	G	H	H	H	G	H	G	G	G
JAX00603412	6	13749209	1	G	A	G	G	G	G	G	A	G	G	G	G	G	G	G	G	G	G	G	G	G	G	G	G	G	G	G	G	G	G	G	G	G	G	G	G	G	G	G	G	H	G	G	G	G	G
JAX00603413	6	13749287	1	G	T	G	G	G	G	G	G	T	G	G	G	G	G	G	G	H	G	G	G	G	H	G	G	G	G	G	G	G	G	G	G	G	G	G	G	G	G	H	H	G	G	H	G	G	G
JAX00138104	6	13768464	0	G	A	G	G	G	G	A	A	G	A	H	A	G	G	H	G	G	A	A	G	H	H	G	G	H	G	A	G	G	A	G	H	G	G	G	G	A	G	H	G	A	A	G	G	G	H
JAX00138105	6	13768478	0	G	C	G	G	G	G	G	C	C	G	G	G	G	G	G	G	H	G	G	G	G	H	G	G	G	G	G	G	G	G	G	G	G	G	G	G	G	G	H	H	H	G	H	G	G	G
JAX00603416	6	13769276	0	A	G	A	A	A	A	G	A	A	G	A	G	A	A	A	A	A	G	H	A	H	G	A	A	H	A	G	A	A	G	A	H	A	A	A	A	G	A	H	A	H	G	A	A	A	H
JAX00138106	6	13770065	1	C	T	C	C	C	C	C	T	C	C	C	C	C	C	C	C	C	C	C	C	C	C	C	C	C	C	C	C	C	C	C	C	C	C	C	C	C	C	C	C	H	C	C	C	C	C
JAX00603418	6	13795676	1	G	A	G	G	G	G	G	G	G	A	G	G	G	G	G	G	G	G	H	G	H	G	G	G	G	G	G	G	G	A	G	H	G	G	G	G	A	G	H	G	H	A	G	G	G	G
JAX00603420	6	13800551	0	G	A	G	G	G	G	G	A	A	G	G	G	G	G	G	G	H	G	G	G	G	H	G	G	G	G	G	G	G	G	G	G	G	G	G	G	G	G	H	H	H	G	H	G	G	G
JAX00603423	6	13811992	1	C	T	C	C	C	C	C	C	T	C	C	C	C	C	C	C	H	C	C	C	C	H	C	C	C	C	C	C	C	C	C	C	C	C	C	C	C	C	H	H	C	C	H	C	C	C
JAX00603424	6	13819182	1	T	C	T	T	T	T	T	C	C	T	T	T	T	T	T	T	H	T	T	T	T	H	T	T	T	T	T	T	T	T	T	T	T	T	T	T	T	T	H	H	H	T	H	T	T	T
JAX00603425	6	13834528	1	C	T	C	C	C	C	T	C	C	T	C	T	C	C	C	C	C	T	H	C	H	H	C	C	H	C	T	C	C	T	C	H	C	C	C	C	T	C	H	C	H	T	C	C	C	H
JAX00603426	6	13834754	1	G	T	G	G	G	G	T	G	G	T	G	T	G	G	G	G	G	T	H	G	H	H	G	G	H	G	T	G	G	T	G	H	G	G	G	G	T	G	H	G	H	T	G	G	G	H
JAX00603427	6	13834776	0	A	G	A	A	A	A	A	A	G	A	A	A	A	A	A	A	H	A	A	A	A	G	A	A	A	A	A	A	A	A	A	A	A	A	A	A	A	A	G	H	A	A	H	A	A	A
JAX00603428	6	13835655	1	A	G	A	A	A	A	G	G	G	G	A	G	A	A	A	A	H	G	H	A	H	G	A	A	H	A	G	A	A	G	A	H	A	A	A	A	G	A	G	H	G	G	H	A	A	H
JAX00603429	6	13836245	0	A	T	A	A	A	A	A	T	A	A	A	A	A	A	A	A	A	A	A	A	A	A	A	A	A	A	A	A	A	A	A	A	A	A	A	A	A	A	A	A	H	A	A	A	A	A
JAX00603430	6	13836569	1	G	T	G	G	G	G	T	G	G	G	G	T	G	G	G	G	G	T	G	G	G	H	G	G	H	G	T	G	G	G	G	G	G	G	G	G	G	G	G	G	G	G	G	G	G	H
JAX00603431	6	13855894	0	G	A	G	G	G	G	G	G	A	G	G	G	G	G	G	G	H	G	G	G	G	H	G	G	G	G	G	G	G	G	G	G	G	G	G	G	G	G	H	H	G	G	H	G	G	G
JAX00228643	6	13889473	1	C	T	C	C	C	C	C	T	T	C	C	C	C	C	C	C	H	C	C	C	C	H	C	C	C	C	C	C	C	C	C	C	C	C	C	C	C	C	H	H	H	C	H	C	C	C
JAX00228644	6	13889496	0	A	T	A	A	A	A	A	A	T	A	A	A	A	A	A	A	H	A	A	A	A	H	A	A	A	A	A	A	A	A	A	A	A	A	A	A	A	A	H	H	A	A	H	A	A	A
JAX00138114	6	13897335	0	A	G	A	A	A	A	G	G	G	A	A	G	A	A	A	A	H	G	A	A	A	G	A	A	H	A	G	A	A	A	A	A	A	A	A	A	A	A	H	H	H	A	H	A	A	H
JAX00138115	6	13897615	0	G	T	G	G	G	G	T	T	T	G	G	T	G	G	G	G	T	T	G	G	G	T	G	G	H	G	T	G	G	G	G	G	G	G	G	G	G	G	T	H	H	G	H	G	G	H
JAX00603432	6	13922941	1	T	C	T	T	T	T	T	C	C	T	T	T	T	T	T	T	H	T	T	T	T	H	T	T	T	T	T	T	T	T	T	T	T	T	T	T	T	T	H	H	H	T	H	T	T	T
JAX00603437	6	13924760	0	T	C	T	T	T	T	T	C	T	T	T	T	T	T	T	T	T	T	T	T	T	T	T	T	T	T	T	T	T	T	T	T	T	T	T	T	T	T	T	T	H	T	T	T	T	T
JAX00603438	6	13926748	0	T	A	T	T	T	T	T	T	A	T	T	T	T	T	T	T	H	T	T	T	T	H	T	T	T	T	T	T	T	T	T	T	T	T	T	T	T	T	H	H	T	T	H	T	T	T
JAX00603439	6	13927165	0	C	T	C	C	C	C	C	T	T	C	C	C	C	C	C	C	H	C	C	C	C	H	C	C	C	C	C	C	C	C	C	C	C	C	C	C	C	C	H	H	H	C	H	C	C	C
JAX00603440	6	13927227	0	G	A	G	G	G	G	G	A	A	A	G	G	G	G	G	G	A	G	H	G	A	H	G	G	G	G	G	G	G	A	G	H	G	G	G	G	A	G	A	A	A	A	H	G	G	G
JAX00603441	6	13929034	0	C	G	C	C	C	C	C	G	C	C	C	C	C	C	C	C	C	C	C	C	C	C	C	C	C	C	C	C	C	H	C	C	C	C	C	C	C	C	C	C	H	C	C	C	C	C
JAX00138117	6	13938083	0	A	C	A	A	A	A	A	C	A	C	A	A	A	A	A	A	A	A	H	A	H	A	A	A	A	A	A	A	A	C	A	H	A	A	A	A	C	A	H	A	C	C	A	A	A	A
JAX00138118	6	13942028	0	G	A	G	G	G	G	G	A	G	A	G	G	G	G	G	G	G	G	H	G	H	G	G	G	G	G	G	G	G	A	G	H	G	G	G	G	A	G	H	G	A	A	G	G	G	G
JAX00603443	6	13969070	0	G	T	G	G	G	G	T	G	T	T	G	T	G	G	G	G	H	T	H	G	H	T	G	G	H	G	T	G	G	T	G	H	G	G	G	G	T	G	T	H	T	T	H	G	G	H
JAX00603444	6	13969404	1	G	A	G	G	G	G	G	A	G	A	G	G	G	G	G	G	G	G	H	G	H	G	G	G	G	G	G	G	G	A	G	H	G	G	G	G	A	G	H	G	A	A	G	G	G	G
JAX00138119	6	13973156	0	G	A	G	G	G	G	A	G	G	G	G	A	G	G	G	G	G	A	G	G	G	H	G	G	H	G	A	G	G	G	G	G	G	G	G	G	G	G	G	G	G	G	G	G	G	H
JAX00603446	6	13976098	0	C	T	C	C	C	C	T	C	C	C	C	T	C	C	C	C	C	T	C	C	C	H	C	C	H	C	T	C	C	C	C	C	C	C	C	C	C	C	C	C	C	C	C	C	C	H
JAX00138121	6	13976228	0	T	C	T	T	T	T	C	C	C	C	T	C	T	T	T	T	H	C	H	T	H	C	T	T	H	T	C	T	T	C	T	H	T	T	T	T	C	T	C	H	C	C	H	T	T	H
JAX00603447	6	13976331	0	G	A	G	G	G	G	A	G	G	G	G	A	G	G	G	G	G	A	G	G	G	H	G	G	H	G	A	G	G	G	G	G	G	G	G	G	G	G	G	G	G	G	G	G	G	H
JAX00603448	6	13991228	0	T	C	T	T	T	T	T	C	C	C	T	T	T	T	T	H	H	H	H	T	H	C	T	T	T	T	T	T	T	C	T	H	T	T	T	T	C	T	C	H	C	C	H	T	T	T
JAX00603451	6	13991654	0	T	C	T	T	T	T	T	T	T	C	T	T	T	T	T	T	T	T	H	T	H	T	T	T	T	T	T	T	T	C	T	H	T	T	T	T	C	T	H	T	H	C	T	T	T	T
JAX00603453	6	13997055	0	C	T	C	C	C	C	C	C	T	C	C	C	C	C	C	C	H	C	C	C	C	H	C	C	C	C	C	H	C	C	C	C	C	C	C	C	C	C	H	H	C	C	H	C	C	C
JAX00603455	6	13997869	0	T	C	T	T	T	T	C	C	C	C	T	C	T	T	T	T	H	C	H	T	H	C	T	T	H	T	C	T	T	C	T	H	T	T	T	T	C	T	C	H	C	C	H	T	T	H
JAX00138122	6	14008235	0	A	T	A	A	A	A	T	A	A	A	A	T	A	A	A	A	A	T	A	A	A	H	A	A	H	A	T	A	A	A	A	A	A	A	A	A	A	A	A	A	A	A	A	A	A	H
JAX00228648	6	14026392	1	G	A	G	G	G	G	G	A	A	G	G	G	G	G	G	G	H	G	G	G	G	H	G	G	G	G	G	G	G	G	G	G	G	G	G	G	G	G	H	H	H	G	H	G	G	G
JAX00138123	6	14027303	1	G	A	G	G	G	G	G	A	A	G	G	G	G	G	G	G	H	G	G	G	G	H	G	G	G	G	G	G	G	G	G	G	G	G	G	G	G	G	H	H	H	G	H	G	G	G
JAX00138124	6	14029255	0	A	G	A	A	A	A	A	G	G	A	A	A	A	A	A	A	H	A	A	A	A	H	A	A	A	A	A	A	A	A	A	A	A	A	A	A	A	A	H	H	H	A	H	A	A	A
JAX00603456	6	14029317	0	C	T	C	C	C	C	C	T	C	C	C	C	C	C	C	C	C	C	C	C	C	C	C	C	C	C	C	C	C	C	C	C	C	C	C	C	C	C	C	C	C	C	C	C	C	C
JAX00603457	6	14032243	0	A	T	A	A	A	A	A	A	T	A	A	A	A	A	A	A	H	A	A	A	A	H	A	A	A	A	A	A	A	A	A	A	A	A	A	A	A	A	H	H	A	A	H	A	A	A
JAX00603458	6	14042815	0	G	A	G	G	G	G	G	A	A	G	G	G	G	G	G	G	H	G	G	G	G	G	G	G	G	G	G	G	G	G	G	G	G	G	G	G	G	G	H	H	H	G	H	G	G	G
JAX00603459	6	14043003	0	A	T	A	A	A	A	A	A	T	A	A	A	A	A	A	A	H	A	A	A	A	T	A	A	A	A	A	A	A	A	A	A	A	A	A	A	A	A	T	H	A	A	H	A	A	A
JAX00603460	6	14043056	1	T	C	T	T	T	T	T	C	T	T	T	T	T	T	T	T	T	T	T	T	T	T	T	T	T	T	T	T	T	T	T	T	T	T	T	T	T	T	T	T	H	T	T	T	T	T
JAX00138125	6	14046407	0	C	T	C	C	C	C	C	T	T	C	C	C	C	C	C	C	H	C	C	C	C	H	C	C	C	C	C	C	C	C	C	C	C	C	C	C	C	C	H	H	H	C	H	C	C	C
JAX00603462	6	14066500	0	G	T	G	G	G	G	G	T	T	G	G	G	G	G	G	G	H	G	G	G	G	H	G	G	G	G	G	G	G	G	G	G	G	G	G	G	G	G	H	H	H	G	H	G	G	G
JAX00603463	6	14066558	0	A	G	A	A	A	A	A	G	G	A	A	A	A	A	A	A	H	A	A	A	A	H	A	A	A	A	A	A	A	A	A	A	A	A	A	A	A	A	H	H	H	A	H	A	A	A
JAX00603464	6	14069872	0	A	T	A	A	A	A	A	T	T	A	A	A	A	A	A	A	H	A	A	A	A	H	A	A	A	A	A	A	A	A	A	A	A	A	A	A	A	A	H	H	H	A	H	A	A	A
JAX00603465	6	14069912	1	T	C	T	T	T	T	T	C	C	T	T	T	T	T	T	T	H	T	T	T	T	H	T	T	T	T	T	T	T	T	T	T	T	T	T	T	T	T	H	H	H	T	H	T	T	T
JAX00603467	6	14070364	0	C	T	C	C	C	C	C	T	T	C	C	C	C	C	C	H	H	H	C	C	C	H	C	C	C	C	C	C	C	C	C	C	C	C	C	C	C	C	C	H	H	C	H	C	C	C
JAX00138128	6	14097353	0	T	C	T	T	T	T	T	C	T	T	T	T	T	T	T	T	T	T	T	T	T	T	T	T	T	T	T	T	T	T	T	T	T	T	T	T	T	T	T	T	H	T	T	T	T	T
JAX00138129	6	14101556	1	T	C	T	T	T	T	T	T	C	T	T	T	T	T	T	T	H	T	T	T	T	H	T	T	T	T	T	T	T	T	T	T	T	T	T	T	T	T	H	H	T	T	H	T	T	T
JAX00603469	6	14132044	0	A	T	A	A	A	A	A	T	A	A	A	A	A	A	A	A	A	A	A	A	A	A	A	A	A	A	A	A	A	A	A	A	A	A	A	A	A	A	A	A	H	A	A	A	A	A
JAX00138133	6	14140783	1	A	G	A	A	A	A	A	G	G	A	A	A	A	A	A	A	H	A	A	A	A	H	A	A	A	A	A	A	A	A	A	A	A	A	A	A	A	A	H	H	H	A	H	A	A	A
JAX00228653	6	14167011	1	C	A	C	C	C	C	C	C	A	C	C	C	C	C	C	C	H	C	C	C	C	H	C	C	C	C	C	C	C	C	C	C	C	C	C	C	C	C	H	H	C	C	H	C	C	C
JAX00138136	6	14183528	0	C	T	C	C	C	C	C	T	C	C	C	C	C	C	C	C	C	C	C	C	C	C	C	C	C	C	C	C	C	C	C	C	C	C	C	C	C	C	C	C	H	C	C	C	C	C
JAX00228654	6	14210011	1	C	T	C	C	C	C	C	C	T	C	C	C	C	C	C	C	H	C	C	C	C	H	C	C	C	C	C	C	C	C	C	C	C	C	C	C	C	C	H	H	C	C	H	C	C	C
JAX00603473	6	14243652	0	G	C	G	G	G	G	G	G	C	G	G	G	G	G	G	G	H	G	G	G	G	H	G	G	G	G	G	G	G	G	G	G	G	G	G	G	G	G	H	H	G	G	H	G	G	G
JAX00603476	6	14244324	0	G	A	G	G	G	G	G	A	A	G	G	G	G	G	G	G	H	G	G	G	G	H	G	G	G	G	G	G	G	G	G	G	G	G	G	G	G	G	H	G	H	G	H	G	G	G
JAX00138140	6	14272328	1	A	G	A	A	A	A	A	G	A	A	A	A	A	A	A	A	A	A	A	A	A	A	A	A	A	A	A	A	A	A	A	A	A	A	A	A	A	A	A	A	H	A	A	A	A	A
JAX00138141	6	14272362	1	T	A	T	T	T	T	T	A	A	T	T	T	T	T	T	T	H	T	T	T	T	H	T	T	T	T	T	T	T	T	T	T	T	T	T	T	T	T	H	H	H	T	H	T	T	T
JAX00138142	6	14272425	1	T	C	T	T	T	T	T	C	C	T	T	T	T	T	T	T	H	T	T	T	T	H	T	T	T	T	T	T	T	T	T	T	T	T	T	T	T	T	H	H	H	T	H	T	T	T
JAX00603480	6	14278985	1	C	T	C	C	C	C	C	C	T	C	C	C	C	C	C	C	H	C	C	C	C	H	C	C	C	C	C	C	C	C	C	C	C	C	C	C	C	C	H	H	C	C	H	C	C	C
JAX00603481	6	14285566	0	G	C	G	G	G	G	G	G	C	G	G	G	G	G	G	G	H	G	G	G	G	H	G	G	G	G	G	G	G	G	G	G	G	G	G	G	G	G	H	H	G	G	H	G	G	G
JAX00138143	6	14285761	1	A	G	A	A	A	A	A	G	A	A	A	A	A	A	A	A	A	A	A	A	A	A	A	A	A	A	A	A	A	A	A	A	A	A	A	A	A	A	A	A	H	A	A	A	A	A
JAX00138144	6	14285901	1	G	A	G	G	G	G	G	A	A	G	G	G	G	G	G	G	H	G	G	G	G	H	G	G	G	G	G	G	G	G	G	G	G	G	G	G	G	G	H	H	H	G	H	G	G	G
JAX00228655	6	14292500	1	T	C	T	T	T	T	T	C	C	T	T	T	T	T	T	T	H	T	T	T	T	H	T	T	T	T	T	T	T	T	T	T	T	T	T	T	T	T	H	H	H	T	H	T	T	T
JAX00228656	6	14292660	1	T	G	T	T	T	T	T	T	G	T	T	T	T	T	T	T	H	T	T	T	T	H	T	T	T	T	T	T	T	T	T	T	T	T	T	T	T	T	H	H	T	T	H	T	T	T
JAX00603483	6	14293256	0	G	T	G	G	G	G	G	T	G	G	G	G	G	G	G	G	G	G	G	G	G	G	G	G	G	G	G	G	G	G	G	G	G	G	G	G	G	G	G	G	H	G	G	G	G	G
JAX00603486	6	14311939	0	C	T	C	C	C	C	C	C	T	C	C	C	C	C	C	C	H	C	C	C	C	H	C	C	C	C	C	C	C	C	C	C	C	C	C	C	C	C	H	H	C	C	H	C	C	C
JAX00603489	6	14318310	0	C	G	C	C	C	C	C	G	C	C	C	C	C	C	C	C	C	C	C	C	C	C	C	C	C	C	C	C	C	C	C	C	C	C	C	C	C	C	C	C	H	C	C	C	C	C
JAX00603493	6	14338544	0	T	C	T	T	T	T	T	T	C	T	T	T	T	T	T	T	T	T	T	T	T	T	T	T	T	T	T	T	T	T	T	T	T	T	T	T	T	T	T	T	T	T	T	T	T	T
JAX00603494	6	14339723	0	C	T	C	C	C	C	C	T	C	C	C	C	C	C	C	C	C	C	C	C	C	C	C	C	C	C	C	C	C	C	C	C	C	C	C	C	C	C	C	C	H	C	C	C	C	C
JAX00603496	6	14352035	0	C	G	C	C	C	C	C	G	C	C	C	C	C	C	C	C	C	C	C	C	C	C	C	C	C	C	C	C	C	C	C	C	C	C	C	C	C	C	C	C	H	C	C	C	C	C
JAX00603502	6	14376644	0	G	T	G	G	G	G	T	G	G	G	G	T	G	G	G	G	G	T	G	G	G	H	G	G	H	G	T	G	G	G	G	G	G	G	G	G	G	G	G	G	G	G	G	G	G	H
JAX00138149	6	14376679	0	A	G	A	A	A	A	G	G	G	A	A	G	A	A	A	A	H	G	A	A	A	G	A	A	H	A	G	A	A	A	A	A	A	A	A	A	A	A	H	H	H	A	H	A	A	H
JAX00603503	6	14377205	1	T	A	T	T	T	T	A	T	T	T	T	A	T	T	T	T	T	A	T	T	T	H	T	T	H	T	A	T	T	T	T	T	T	T	T	T	T	T	T	T	T	T	T	T	T	H
JAX00603504	6	14377443	0	T	A	T	T	T	T	A	T	T	T	T	A	T	T	T	T	T	A	T	T	T	H	T	T	H	T	A	T	T	T	T	T	T	T	T	T	T	T	T	T	T	T	T	T	T	H
JAX00603505	6	14386614	1	C	A	C	C	C	C	C	C	A	C	C	C	C	C	C	C	H	C	C	C	C	H	C	C	C	C	C	C	C	C	C	C	C	C	C	C	C	C	H	H	C	C	H	C	C	C
JAX00603506	6	14388894	0	G	C	G	G	G	G	G	C	C	G	G	G	G	G	G	G	H	G	G	G	G	G	G	G	G	G	G	G	G	G	G	G	G	G	G	G	G	G	G	H	G	G	H	G	G	G
JAX00138151	6	14390471	0	C	A	C	C	C	C	C	C	A	C	C	C	C	C	C	C	H	C	C	C	C	C	C	C	C	C	C	C	C	C	C	C	C	C	C	C	C	C	H	H	C	C	H	C	C	C
JAX00603508	6	14390542	0	T	A	T	T	T	T	T	A	T	T	T	T	T	T	T	T	T	T	T	T	T	T	T	T	T	T	T	T	T	T	T	T	T	T	T	T	T	T	T	T	H	T	T	T	T	T
JAX00603510	6	14402255	0	A	G	A	A	A	A	A	G	A	A	A	A	A	A	A	A	A	A	A	A	A	A	A	A	A	A	A	A	A	A	A	A	A	A	A	A	A	A	A	A	H	A	A	A	A	A
JAX00138153	6	14418372	0	T	G	T	T	T	T	T	G	G	T	T	T	T	T	T	T	H	T	T	T	T	H	T	T	T	T	T	T	T	T	T	T	T	T	T	T	T	T	H	H	H	T	H	T	T	T
JAX00138154	6	14418505	1	G	A	G	G	G	G	G	A	A	G	G	G	G	G	G	G	H	G	G	G	G	H	G	G	G	G	G	G	G	G	G	G	G	G	G	G	G	G	H	H	H	G	H	G	G	G
JAX00603514	6	14436097	0	C	T	C	C	C	C	C	T	C	C	C	C	C	C	C	C	C	C	C	C	C	C	C	C	C	C	C	C	C	C	C	C	C	C	C	C	C	C	C	C	H	C	C	C	C	C
JAX00603515	6	14441214	0	T	A	T	T	T	T	A	T	T	T	T	A	T	T	T	T	T	A	T	T	T	H	T	T	H	T	A	T	T	T	T	T	T	T	T	T	T	T	T	T	T	T	T	T	T	H
JAX00228662	6	14446357	1	G	T	G	G	G	G	G	T	T	G	G	G	G	G	G	G	H	G	G	G	G	H	G	G	G	G	G	G	G	G	G	G	G	G	G	G	G	G	H	H	H	G	H	G	G	G
JAX00603516	6	14449292	1	C	T	C	C	C	C	C	T	T	C	C	C	C	C	C	C	H	C	C	C	C	H	C	C	C	C	C	C	C	C	C	C	C	C	C	C	C	C	H	H	H	C	H	C	C	C
JAX00138156	6	14471420	0	T	C	T	T	T	T	C	T	T	T	T	C	T	T	T	T	T	C	T	T	T	H	T	T	H	T	C	T	T	T	T	T	T	T	T	T	T	T	T	T	T	T	T	T	T	H
JAX00603523	6	14474867	0	T	C	T	T	T	T	T	C	C	T	T	T	T	T	T	T	H	T	T	T	T	H	T	T	T	T	T	T	T	T	T	T	T	T	T	T	T	T	C	H	H	T	H	T	T	T
JAX00603525	6	14477804	0	A	C	A	A	A	A	A	A	C	A	A	A	A	A	A	A	H	A	A	A	A	C	A	A	A	A	A	A	A	A	A	A	A	A	A	A	A	A	C	C	A	A	C	A	A	A
JAX00603527	6	14483525	0	C	T	C	C	C	C	C	T	C	C	C	C	C	C	C	C	C	C	C	C	C	C	C	C	C	C	C	C	C	C	C	C	C	C	C	C	C	C	C	C	H	C	C	C	C	C
JAX00138158	6	14490166	0	A	G	A	A	A	A	A	A	G	A	A	A	A	A	A	A	H	A	A	A	A	H	A	A	A	A	A	A	A	A	A	A	A	A	A	A	A	A	H	H	A	A	H	A	A	A
JAX00138160	6	14491845	0	T	C	T	T	T	T	T	C	C	T	T	T	T	T	T	T	H	T	T	T	T	H	T	T	T	T	T	T	T	T	T	T	T	T	T	T	T	T	H	H	H	T	H	T	T	T
JAX00603530	6	14532776	0	C	T	C	C	C	C	C	C	C	T	C	C	C	C	C	C	C	C	H	C	H	C	C	C	C	C	C	C	C	T	C	H	C	C	C	C	T	C	H	C	H	T	C	C	C	C
JAX00138163	6	14536271	1	T	C	T	T	T	T	T	T	C	T	T	T	T	T	T	T	H	T	T	T	T	H	T	T	T	T	T	T	T	T	T	T	T	T	T	T	T	T	H	H	T	T	H	T	T	T
JAX00228665	6	14548951	1	A	G	A	A	A	A	A	A	G	A	A	A	A	A	A	A	H	A	A	A	A	H	A	A	A	A	A	A	A	A	A	A	A	A	A	A	A	A	H	H	A	A	H	A	A	A
JAX00603532	6	14552535	0	T	C	T	T	T	T	T	C	C	T	T	T	T	T	T	T	H	T	T	T	T	H	T	T	T	T	T	T	T	T	T	T	T	T	T	T	T	T	H	H	H	T	H	T	T	T
JAX00603535	6	14571229	0	G	A	G	G	G	G	G	G	A	G	G	G	G	G	G	G	H	G	G	G	G	H	G	G	G	G	G	G	G	G	G	G	G	G	G	G	G	G	H	H	G	G	H	G	G	G
JAX00138165	6	14579967	0	C	T	C	C	C	C	C	C	T	C	C	C	C	C	C	C	H	C	C	C	C	H	C	C	C	C	C	C	C	C	C	C	C	C	C	C	C	C	H	H	C	C	H	C	C	C
JAX00603536	6	14585005	0	G	T	G	G	G	G	G	T	G	G	G	G	G	G	G	G	G	G	G	G	G	G	G	G	G	G	G	G	G	G	G	G	G	G	G	G	G	G	G	G	H	G	G	G	G	G
JAX00228666	6	14617054	0	G	A	G	G	G	G	G	A	A	G	G	G	G	G	G	G	H	G	G	G	G	H	G	G	G	G	G	G	G	G	G	G	G	G	G	G	G	G	H	H	H	G	H	G	G	G
JAX00603540	6	14643611	0	C	A	C	C	C	C	C	A	A	C	C	C	C	C	C	C	H	C	C	C	C	H	C	C	C	C	C	C	C	C	C	C	C	C	C	C	C	C	H	H	H	C	H	C	C	C
JAX00228667	6	14651884	0	C	T	C	C	C	C	C	C	T	C	C	C	C	C	C	C	H	C	C	C	C	H	C	C	C	C	C	C	C	C	C	C	C	C	C	C	C	C	H	H	C	C	H	C	C	C
JAX00228668	6	14652073	0	A	T	A	A	A	A	A	A	T	A	A	A	A	A	A	A	H	A	H	A	A	H	A	A	A	A	A	A	A	A	A	A	A	A	A	A	A	A	H	H	A	A	H	A	A	A
JAX00138167	6	14657409	0	C	T	C	C	C	C	C	C	T	C	C	C	C	C	C	C	C	C	C	C	C	C	C	C	C	C	C	C	C	C	C	C	C	C	C	C	C	C	C	H	C	C	C	C	C	C
JAX00603542	6	14662243	0	T	C	T	T	T	T	T	C	C	T	T	T	T	T	T	T	H	T	T	T	T	H	T	T	T	T	T	T	T	T	T	T	T	T	T	T	T	T	H	H	H	T	H	T	T	T
JAX00603543	6	14695937	1	A	T	A	A	A	A	A	A	T	A	A	A	A	A	A	A	H	A	A	A	A	H	A	A	A	A	A	A	A	A	A	A	A	A	A	A	A	A	H	H	A	A	H	A	A	A
JAX00603544	6	14695989	1	G	A	G	G	G	G	G	G	A	G	G	G	G	G	G	G	H	G	G	G	G	H	G	G	G	G	G	G	G	G	G	G	G	G	G	G	G	G	H	H	G	G	H	G	G	G
JAX00603545	6	14696096	1	C	G	C	C	C	C	C	G	C	C	C	C	C	C	C	C	C	C	C	C	C	C	C	C	C	C	C	C	C	C	C	C	C	C	C	C	C	C	C	C	H	C	C	C	C	C
JAX00603546	6	14697149	0	A	G	A	A	A	A	A	G	G	A	A	A	A	A	A	A	G	A	A	A	A	G	A	A	A	A	A	A	A	A	A	A	A	A	A	A	A	A	G	G	G	A	G	A	A	A
JAX00138172	6	14701963	1	T	C	T	T	T	T	T	T	C	T	T	T	T	T	T	T	H	T	T	T	T	H	T	T	T	T	T	T	T	T	T	T	T	T	T	T	T	T	H	H	T	T	H	T	T	T
JAX00603549	6	14724670	0	A	G	A	A	A	A	A	A	G	A	H	A	A	A	A	H	H	H	H	A	A	H	A	A	A	A	A	A	A	A	A	A	A	A	A	A	A	A	H	H	A	A	H	A	A	A
JAX00603551	6	14732037	1	G	T	G	G	G	G	G	T	G	G	G	G	G	G	G	G	G	G	G	G	G	G	G	G	G	G	G	G	G	G	G	G	G	G	G	G	G	G	G	G	H	G	G	G	G	G
JAX00138174	6	14738486	1	T	C	T	T	T	T	T	C	C	T	T	T	T	T	T	T	H	T	T	T	T	H	T	T	T	T	T	T	T	T	T	T	T	T	T	T	T	T	H	H	H	T	H	T	T	T
JAX00138175	6	14738664	1	T	G	T	T	T	T	G	G	G	G	T	G	T	T	T	T	H	G	H	T	H	G	T	T	H	T	G	T	T	G	T	H	T	T	T	T	G	T	G	H	G	G	H	T	T	H
JAX00603553	6	14739676	1	C	T	C	C	C	C	C	T	C	C	C	C	C	C	C	C	C	C	C	C	C	C	C	C	C	C	C	C	C	C	C	C	C	C	C	C	C	C	C	C	H	C	C	C	C	C
JAX00138176	6	14778881	1	A	G	A	A	A	A	A	G	A	A	A	A	A	A	A	A	A	A	A	A	A	A	A	A	A	A	A	A	A	A	A	A	A	A	A	A	A	A	A	A	H	A	A	A	A	A
JAX00138177	6	14779064	1	G	A	G	G	G	G	G	G	A	G	G	G	G	G	G	G	H	G	G	G	G	H	G	G	G	G	G	G	G	G	G	G	G	G	G	G	G	G	H	H	G	G	H	G	G	G
JAX00603558	6	14797061	0	T	C	T	T	T	T	T	C	T	T	T	T	T	T	T	T	T	T	T	T	T	T	T	T	T	T	T	T	T	T	T	T	T	T	T	T	T	T	T	T	H	T	T	T	T	T
JAX00603560	6	14830148	1	C	A	C	C	C	C	C	C	A	C	C	C	C	C	C	C	H	C	C	C	C	H	C	C	C	C	C	C	C	C	C	C	C	C	C	C	C	C	H	H	C	C	H	C	C	C
JAX00603562	6	14855487	1	T	C	T	T	T	T	T	C	T	T	T	T	T	T	T	T	T	T	T	T	T	T	T	T	T	T	T	T	T	T	T	T	T	T	T	T	T	T	T	T	H	T	T	T	T	T
JAX00138182	6	14858075	1	C	A	C	C	C	C	C	A	C	C	C	C	C	C	C	C	C	C	C	C	C	C	C	C	C	C	C	C	C	C	C	C	C	C	C	C	C	C	C	C	H	C	C	C	C	C
JAX00138184	6	14858200	0	G	C	G	G	G	G	G	C	G	G	G	G	G	G	G	G	G	G	G	G	G	G	G	G	G	G	G	G	G	G	G	G	G	G	G	G	G	G	G	G	H	G	G	G	G	G
JAX00603563	6	14863971	0	T	C	T	T	T	T	T	C	C	T	T	T	T	T	T	T	H	T	T	T	T	H	T	T	T	T	T	T	T	T	T	T	T	T	T	T	T	T	H	H	H	T	H	T	T	T
JAX00603564	6	14872853	0	G	A	G	G	G	G	G	A	A	G	G	G	G	G	G	G	G	G	G	G	G	H	G	G	G	G	G	G	G	G	G	G	G	G	G	G	G	G	H	H	H	G	H	G	G	G
JAX00138185	6	14898030	0	G	A	G	G	G	G	G	A	A	G	G	G	G	G	G	G	H	G	G	G	G	H	G	G	G	G	G	G	G	G	G	G	G	G	G	G	G	G	H	H	H	G	H	G	G	G
JAX00138186	6	14898387	0	C	T	C	C	C	C	C	T	T	C	C	C	C	C	C	C	H	C	C	C	C	H	C	C	C	C	C	C	C	C	C	C	C	C	C	C	C	C	H	H	H	C	H	C	C	C
JAX00603569	6	14904215	0	G	A	G	G	G	G	G	A	G	G	G	G	G	G	G	G	G	G	G	G	G	G	G	G	G	G	G	G	G	G	G	G	G	G	G	G	G	G	G	G	H	G	G	G	G	G
JAX00603573	6	14948863	0	G	A	G	G	G	G	G	A	G	G	G	G	G	G	G	G	G	G	G	G	G	G	G	G	G	G	G	G	G	G	G	G	G	G	G	G	G	G	G	G	H	G	G	G	G	G
JAX00138189	6	14952112	0	A	C	A	A	A	A	A	A	C	A	A	A	A	A	A	A	H	A	A	A	A	H	A	A	A	A	A	A	A	A	A	A	A	A	A	A	A	A	H	H	A	A	H	A	A	A
JAX00138190	6	14952651	0	C	T	C	C	C	C	C	C	T	C	C	C	C	C	C	C	H	C	C	C	C	H	C	C	C	C	C	C	C	C	C	C	C	C	C	C	C	C	H	H	C	C	H	C	C	C
JAX00603575	6	14967496	0	A	G	A	A	A	A	A	G	A	A	A	A	A	A	A	A	A	A	A	A	A	A	A	A	A	A	A	A	A	A	A	A	A	A	A	A	A	A	A	A	H	A	A	A	A	A
JAX00603576	6	14969096	1	T	C	T	T	T	T	T	C	C	T	T	T	T	T	T	T	H	T	T	T	T	H	T	T	T	T	T	T	T	T	T	T	T	T	T	T	T	T	H	H	H	T	H	T	T	T
JAX00138193	6	14985781	1	A	T	A	A	A	A	A	T	T	A	A	A	A	A	A	A	H	A	A	A	A	H	A	A	A	A	A	A	A	A	A	A	A	A	A	A	A	A	H	H	H	A	H	A	A	A
JAX00138194	6	15008341	0	G	T	G	G	T	G	G	G	G	G	G	G	G	G	H	T	G	G	G	T	G	G	G	G	H	G	G	G	G	G	G	G	G	H	T	G	G	G	G	G	G	G	G	G	G	G
JAX00603580	6	15014188	0	A	T	A	A	A	A	A	T	A	A	H	A	A	A	A	A	A	A	A	A	A	A	A	A	A	A	A	A	A	A	A	A	A	A	A	A	A	A	A	A	H	A	A	A	A	A
JAX00603581	6	15014707	1	A	G	A	A	A	A	A	G	G	A	A	A	A	A	A	A	H	A	A	A	A	H	A	A	A	A	A	A	A	A	A	A	A	A	A	A	A	A	H	H	H	A	H	A	A	A
JAX00603583	6	15023806	1	G	A	G	G	G	G	G	A	G	G	G	G	G	G	G	G	G	G	G	G	G	G	G	G	G	G	G	G	G	G	G	G	G	G	G	G	G	G	G	G	H	G	G	G	G	G
JAX00603586	6	15027658	0	T	A	T	T	T	T	T	T	A	A	T	T	T	T	T	T	H	T	H	T	H	H	T	T	T	T	T	T	T	A	T	H	T	T	T	T	A	T	A	H	H	A	H	T	T	T
JAX00603587	6	15027746	1	A	G	A	A	A	A	A	G	G	G	A	A	A	A	A	A	H	A	H	A	H	H	A	A	A	A	A	A	A	G	A	H	A	A	A	A	G	A	G	H	G	G	H	A	A	A
JAX00228675	6	15041679	0	T	G	T	T	T	T	T	T	G	T	T	T	T	T	T	T	H	T	T	T	T	H	T	T	T	T	T	T	T	T	T	T	T	T	T	T	T	T	H	H	T	T	H	T	T	T
JAX00228676	6	15041718	0	T	C	T	T	T	T	T	T	C	T	T	T	T	T	T	T	C	T	T	T	T	H	T	T	T	T	T	T	T	T	T	T	T	T	T	T	T	T	H	H	T	T	H	T	T	T
JAX00603589	6	15045076	1	G	C	G	G	G	G	G	G	C	G	G	G	G	G	G	G	H	G	G	G	G	H	G	G	G	G	G	G	G	G	G	G	G	G	G	G	G	G	H	H	G	G	H	G	G	G
JAX00603590	6	15045258	0	C	A	C	C	C	C	C	A	A	A	C	C	C	C	C	C	C	C	H	C	H	H	C	C	C	C	C	C	C	A	C	H	C	C	C	C	A	C	A	H	A	A	H	C	C	C
JAX00603592	6	15050318	0	A	C	A	A	A	A	A	A	C	A	A	A	A	A	A	A	H	A	A	A	A	H	A	A	A	A	A	A	A	A	A	A	A	A	A	A	A	A	H	H	A	A	H	A	A	A
JAX00138199	6	15061646	1	A	G	A	A	A	A	A	G	G	G	A	A	A	A	A	A	H	A	H	A	H	H	A	A	A	A	A	A	A	G	A	H	A	A	A	A	G	A	G	H	G	G	H	A	A	A
JAX00603594	6	15066501	1	T	C	T	T	T	T	T	C	T	T	T	T	T	T	T	T	T	T	T	T	T	T	T	T	T	T	T	T	T	T	T	T	T	T	T	T	T	T	T	T	H	T	T	T	T	T
JAX00603596	6	15077886	1	C	G	C	C	C	C	C	C	C	G	C	C	C	C	C	C	C	C	H	C	H	C	C	C	C	C	C	C	C	G	C	H	C	C	C	C	G	C	H	C	H	G	C	C	C	C
JAX00603597	6	15080147	1	T	A	T	T	T	T	T	T	T	A	T	T	T	T	T	T	T	T	H	T	H	T	T	T	T	T	T	T	T	A	T	H	T	T	T	T	A	T	H	T	H	A	T	T	T	T
JAX00603598	6	15080730	0	G	T	G	G	G	G	G	G	G	T	G	G	G	G	G	G	G	G	H	G	G	G	G	G	G	G	G	G	G	T	G	H	G	G	G	G	T	G	H	G	H	T	G	G	G	G
JAX00603600	6	15085203	1	G	T	G	G	G	G	G	G	T	G	G	G	G	G	G	G	H	G	G	G	G	H	G	G	G	G	G	G	G	G	G	G	G	G	G	G	G	G	H	H	G	G	H	G	G	G
JAX00603601	6	15085551	0	G	A	G	G	G	G	G	G	G	A	H	G	G	G	G	G	G	G	H	G	H	G	G	G	G	G	G	G	G	A	G	H	G	G	G	G	A	G	H	G	H	A	G	G	G	G
JAX00138200	6	15096672	0	A	T	A	A	A	A	A	T	T	A	A	A	A	A	A	A	H	H	A	A	A	H	A	A	A	A	A	A	A	A	A	A	A	A	A	A	A	A	H	H	H	A	H	A	A	A
JAX00138201	6	15098223	0	A	G	A	A	A	A	A	G	G	A	A	A	A	A	A	A	H	A	A	A	A	H	A	A	A	A	A	A	A	A	A	A	A	A	A	A	A	A	H	H	H	A	H	A	A	A
JAX00603603	6	15109355	1	T	C	T	T	T	T	T	C	C	C	T	T	T	T	T	T	H	T	H	T	H	H	T	T	T	T	T	T	T	C	T	H	T	T	T	T	C	T	C	H	C	C	H	T	T	T
JAX00138203	6	15140941	0	A	G	A	A	A	A	A	G	A	A	A	A	A	A	A	A	A	A	A	A	A	A	A	A	A	A	A	A	A	A	A	A	A	A	A	A	A	A	A	A	H	A	A	A	A	A
JAX00138204	6	15141120	0	A	G	A	A	A	A	A	G	A	A	A	A	A	A	A	A	A	A	A	A	A	A	A	A	A	A	A	A	A	A	A	A	A	A	A	A	A	A	A	A	H	A	A	A	A	A
JAX00138205	6	15141269	1	C	A	C	C	C	C	C	A	C	C	C	C	C	C	C	C	C	C	C	C	C	C	C	C	C	C	C	C	C	C	C	C	C	C	C	C	C	C	C	C	H	C	C	C	C	C
JAX00603606	6	15142880	1	A	G	A	A	A	A	A	G	A	A	A	A	A	A	A	A	A	A	A	A	A	A	A	A	A	A	A	A	A	A	A	A	A	A	A	A	A	A	A	A	H	A	A	A	A	A
JAX00603607	6	15142966	0	G	A	G	G	G	G	G	A	A	G	G	G	G	G	G	G	H	G	G	G	G	H	G	G	G	G	G	G	G	G	G	G	G	G	G	G	G	G	H	H	H	G	H	G	G	G
JAX00603608	6	15143121	1	T	C	T	T	T	T	T	C	C	T	T	T	T	T	T	T	H	T	T	T	T	H	T	T	T	T	T	T	T	T	T	T	T	T	T	T	T	T	H	H	H	T	H	T	T	T
JAX00603611	6	15151399	0	T	C	T	T	T	T	T	C	C	T	T	T	T	T	T	T	H	T	T	T	T	H	T	T	T	T	T	T	T	T	T	T	T	T	T	T	T	T	H	H	H	T	H	T	T	T
JAX00603612	6	15151500	1	G	A	G	G	G	G	G	A	G	G	G	G	G	G	G	G	G	G	G	G	G	G	G	G	G	G	G	G	G	G	G	G	G	G	G	G	G	G	G	G	H	G	G	G	G	G
JAX00603614	6	15193912	1	A	G	A	A	A	A	A	G	G	A	A	A	A	A	A	A	H	A	A	A	A	H	A	A	A	A	A	A	A	A	A	A	A	A	A	A	A	A	H	H	H	A	H	A	A	A
JAX00603616	6	15197188	0	T	C	T	T	T	T	T	C	C	T	T	T	T	T	T	T	H	T	T	T	T	H	T	T	T	T	T	T	T	T	T	T	T	T	T	T	T	T	H	H	T	T	H	T	T	T
JAX00603619	6	15205204	0	G	C	G	G	G	G	G	G	C	G	G	G	G	G	G	G	H	G	G	G	G	H	G	G	G	G	G	G	G	G	G	G	G	G	G	G	G	G	H	H	G	G	H	G	G	G
JAX00138209	6	15218276	1	A	G	A	A	A	A	A	A	G	A	A	A	A	A	A	A	H	A	A	A	A	H	A	A	A	A	A	A	A	A	A	A	A	A	A	A	A	A	H	H	A	A	H	A	A	A
JAX00138210	6	15220703	1	A	G	A	A	A	A	A	G	A	A	A	A	A	A	A	A	A	A	A	A	A	A	A	A	A	A	A	A	A	A	A	A	A	A	A	A	A	A	A	A	A	A	A	A	A	A
JAX00138211	6	15223783	0	A	G	A	A	A	A	A	A	G	A	A	A	A	A	A	A	H	A	A	A	A	H	A	A	A	A	A	A	A	A	A	A	A	A	A	A	A	A	H	H	A	A	H	A	A	A
JAX00603620	6	15224736	1	G	A	G	G	G	G	G	A	A	G	G	G	G	G	G	G	H	G	G	G	G	H	G	G	G	G	G	G	G	G	G	G	G	G	G	G	G	G	H	H	G	G	H	G	G	G
JAX00603622	6	15250203	0	A	G	A	A	A	A	A	G	A	A	A	A	A	A	A	A	A	A	A	A	A	A	A	A	A	A	A	A	A	A	A	A	A	A	A	A	A	A	A	A	A	A	A	A	A	A
JAX00603629	6	15284477	0	A	T	A	A	A	A	A	A	T	A	A	A	A	A	A	A	H	A	A	A	A	H	A	A	A	A	A	A	A	A	A	A	A	A	A	A	A	A	H	H	A	A	H	A	A	A
JAX00603630	6	15285126	0	T	C	T	T	T	T	T	C	C	T	T	T	T	T	T	T	H	T	T	T	T	H	T	T	T	T	T	T	T	T	T	T	T	T	T	T	T	T	H	H	T	T	H	T	T	T
JAX00603631	6	15288475	1	T	C	T	T	T	T	T	C	T	C	T	T	T	T	T	T	T	T	H	T	H	T	T	T	T	T	T	T	T	C	T	H	T	T	T	T	C	T	H	T	C	C	T	T	T	T
JAX00603633	6	15294729	0	A	G	A	A	A	A	A	G	G	G	A	A	A	A	A	A	H	A	H	A	H	H	A	A	A	A	A	A	A	G	A	H	A	A	A	A	G	A	G	H	G	G	H	A	A	A
JAX00138215	6	15298258	1	A	G	A	A	A	A	A	G	A	G	A	A	A	A	A	A	A	A	H	A	H	A	A	A	A	A	A	A	A	G	A	H	A	A	A	A	G	A	H	A	G	G	A	A	A	A
JAX00603634	6	15301634	1	G	A	G	G	G	G	G	G	G	A	G	G	G	G	G	G	G	G	H	G	H	G	G	G	G	G	G	G	G	A	G	H	G	G	G	G	A	G	H	G	A	A	G	G	G	G
JAX00603635	6	15301792	0	C	T	C	C	C	C	C	C	C	T	C	C	C	C	C	C	C	C	H	C	H	C	C	C	C	C	C	C	C	T	C	H	C	C	C	C	T	C	H	C	T	T	C	C	C	C
JAX00603637	6	15317481	0	A	C	A	A	A	A	A	A	C	A	A	A	A	A	A	A	H	A	A	A	A	C	A	A	A	A	A	A	A	A	A	A	A	A	A	A	A	A	C	H	A	A	H	A	A	A
JAX00138220	6	15345611	0	C	G	C	C	G	C	C	C	C	C	C	C	C	C	G	G	C	C	C	G	C	C	C	C	H	C	C	C	C	C	C	C	C	G	G	C	C	C	C	C	C	C	C	G	C	C
JAX00603639	6	15358855	1	C	T	C	C	T	C	C	C	C	C	C	C	C	C	T	T	C	C	C	T	C	C	C	C	H	C	C	C	C	C	C	C	C	H	T	C	C	C	C	C	C	C	C	H	C	C
JAX00603640	6	15359997	0	A	G	A	A	G	A	A	G	G	A	A	A	A	A	G	G	H	A	A	G	A	H	A	A	H	A	A	A	A	A	A	A	A	H	G	A	A	A	H	H	A	A	H	H	A	A
JAX00603641	6	15365680	1	T	C	T	T	C	T	T	C	C	C	T	T	T	T	C	C	H	T	H	C	H	H	T	T	H	T	T	T	T	C	T	H	T	H	C	T	C	T	C	H	C	C	H	H	T	T
JAX00603642	6	15365956	0	C	T	C	C	C	C	C	C	C	T	C	C	C	C	C	C	C	C	H	C	H	C	C	C	C	C	C	C	C	T	C	H	C	C	C	C	T	C	H	C	T	T	C	C	C	C
JAX00603643	6	15369579	0	C	T	C	C	C	C	C	C	T	C	C	C	C	C	C	C	H	C	C	C	C	H	C	C	C	C	C	C	C	C	C	C	C	C	C	C	C	C	H	H	C	C	H	C	C	C
JAX00603646	6	15371912	0	G	A	G	G	A	G	G	G	G	A	G	G	G	G	A	A	G	G	H	A	H	G	G	G	H	G	G	G	G	A	G	H	G	H	A	G	A	G	H	G	A	A	G	H	G	G
JAX00138222	6	15378404	1	T	G	T	T	T	T	T	G	G	T	T	T	T	T	T	T	H	T	T	T	T	H	T	T	T	T	T	T	T	T	T	T	T	T	T	T	T	T	H	H	T	T	H	T	T	T
JAX00603647	6	15378490	1	G	A	G	G	G	G	G	A	G	G	G	G	G	G	G	G	G	G	G	G	G	G	G	G	G	G	G	G	G	G	G	G	G	G	G	G	G	G	G	G	G	G	G	G	G	G
JAX00603648	6	15381083	0	T	C	T	T	T	T	T	C	C	C	T	T	T	T	T	T	H	T	H	T	H	H	T	T	T	T	T	T	T	C	T	H	T	T	T	T	C	T	C	H	C	C	H	T	T	T
JAX00138223	6	15381852	0	C	T	C	C	C	C	C	T	T	C	C	C	C	C	C	C	H	C	C	C	C	H	C	C	C	C	C	C	C	H	C	C	C	C	C	C	C	C	T	H	H	H	H	C	C	C
JAX00603649	6	15400755	1	G	A	G	G	G	G	G	A	A	G	G	G	G	G	G	G	H	G	G	G	G	H	G	G	G	G	G	G	G	G	G	G	G	G	G	G	G	G	H	H	G	G	H	G	G	G
JAX00138225	6	15418825	0	G	A	G	G	G	G	G	G	A	G	G	G	G	G	G	G	H	G	G	G	G	H	G	G	G	G	G	G	G	H	G	G	G	G	G	G	G	G	H	H	G	G	H	G	G	G
JAX00138226	6	15418871	0	T	C	T	T	T	T	T	C	C	T	T	T	T	T	T	T	T	T	T	T	T	T	T	T	T	T	T	T	T	T	T	T	T	T	T	T	T	T	T	H	T	T	H	T	T	T
JAX00603653	6	15440283	0	C	G	C	C	C	C	C	G	G	G	C	C	C	C	C	C	H	C	H	C	H	H	C	C	C	C	C	C	C	G	C	H	C	C	C	C	G	C	G	H	G	G	H	C	C	C
JAX00603654	6	15440762	0	T	C	T	T	T	T	T	C	C	T	T	T	T	T	T	T	H	T	T	T	T	H	T	T	T	T	T	T	T	T	T	T	T	T	T	T	T	T	H	H	T	T	H	T	T	T
JAX00603660	6	15452268	1	T	A	T	T	A	T	T	T	T	T	T	T	T	T	A	A	T	T	T	A	T	T	T	T	H	T	T	T	T	T	T	T	T	H	A	T	T	T	T	T	T	T	T	H	T	T
JAX00603661	6	15452837	1	T	G	T	T	G	T	T	G	G	T	T	T	T	T	G	G	H	T	T	G	T	H	T	T	H	T	T	T	T	T	T	T	T	H	G	T	T	T	H	H	T	T	H	H	T	T
JAX00138229	6	15453247	0	C	G	C	C	G	C	C	C	C	C	C	C	C	C	G	G	C	C	C	G	C	C	C	C	H	C	C	C	C	C	C	C	C	H	G	C	C	C	C	C	C	C	C	G	C	C
JAX00603663	6	15464894	0	G	C	G	G	C	G	G	C	C	G	G	G	G	G	C	C	H	G	G	C	G	H	G	G	H	G	G	G	G	G	G	G	G	H	C	G	G	G	H	H	G	G	H	H	G	G
JAX00603665	6	15484621	0	A	G	A	A	G	A	A	G	G	A	A	A	A	A	G	G	H	A	A	G	A	G	A	A	H	A	A	A	A	A	A	A	A	H	G	A	A	A	H	G	A	A	H	H	A	A
JAX00228685	6	15490858	0	C	T	C	C	C	C	C	C	T	C	H	C	C	C	C	H	H	C	C	C	C	H	C	C	C	C	C	C	C	C	C	C	C	C	C	C	C	C	H	H	C	C	H	C	C	C
JAX00138230	6	15492621	1	T	G	T	T	G	T	T	T	T	T	T	T	T	T	G	G	T	T	T	G	T	T	T	T	H	T	T	T	T	T	T	T	T	H	G	T	T	T	T	T	T	T	T	H	T	T
JAX00138231	6	15493869	1	A	T	A	A	T	A	A	T	T	A	A	A	A	A	T	T	H	A	A	T	A	H	A	A	H	A	A	A	A	A	A	A	A	H	T	A	A	A	H	H	A	A	H	H	A	A
JAX00138232	6	15494969	0	T	C	T	T	C	T	T	C	C	T	T	T	T	T	C	C	H	T	T	C	T	H	T	T	H	T	T	T	T	T	T	T	T	H	C	T	T	T	H	H	T	T	H	H	T	T
JAX00603667	6	15512055	1	G	A	G	G	A	G	G	A	A	G	G	G	G	G	A	A	H	G	G	A	G	H	G	G	H	G	G	G	G	G	G	G	G	H	A	G	G	G	H	H	G	G	H	H	G	G
JAX00603670	6	15519552	0	A	G	A	A	A	A	A	G	G	A	A	A	H	A	A	A	H	A	A	A	A	H	A	A	A	A	A	A	A	A	A	A	A	A	A	H	A	A	H	H	A	A	H	A	A	A
JAX00603672	6	15521575	1	A	T	A	A	A	A	A	A	T	T	A	A	A	A	A	A	H	A	H	A	H	H	A	A	A	A	A	A	A	T	A	H	A	A	A	A	T	A	T	H	T	T	H	A	A	A
JAX00603673	6	15521599	0	A	C	A	A	A	A	A	A	C	A	A	A	A	A	A	A	H	A	A	A	A	C	A	A	A	A	A	A	A	A	A	A	A	A	A	A	A	A	H	H	A	A	H	A	A	A
JAX00603674	6	15521822	1	A	G	A	A	A	A	A	A	G	G	A	A	A	A	A	A	H	A	H	A	H	H	A	A	A	A	A	A	A	G	A	H	A	A	A	A	G	A	G	H	G	G	H	A	A	A
JAX00603675	6	15522925	1	G	A	G	G	G	G	G	G	G	A	G	G	G	G	G	G	G	G	H	G	H	G	G	G	G	G	G	G	G	A	G	H	G	G	G	G	A	G	H	G	A	A	G	G	G	G
JAX00138233	6	15523295	0	C	T	C	C	T	C	C	T	T	T	C	C	C	C	T	T	H	C	H	T	C	C	C	C	H	C	C	C	C	T	C	C	C	H	T	C	T	C	T	H	T	T	H	H	C	C
JAX00603676	6	15523491	1	G	T	G	G	G	G	G	T	T	T	G	G	G	G	G	G	H	G	H	G	H	H	G	G	G	G	G	G	G	T	G	H	G	G	G	G	T	G	T	H	T	T	H	G	G	G
JAX00138234	6	15546513	1	C	T	C	C	C	C	C	T	C	C	C	C	C	C	C	C	C	C	C	C	C	C	C	C	C	C	C	C	C	C	C	C	C	C	C	C	C	C	C	C	C	C	C	C	C	C
JAX00138235	6	15546988	1	G	A	G	G	G	G	G	G	G	A	G	G	G	G	G	G	G	G	H	G	H	G	G	G	G	G	G	G	G	A	G	H	G	G	G	G	A	G	H	G	A	A	G	G	G	G
JAX00603679	6	15574422	0	C	T	C	C	C	C	C	T	T	C	C	C	C	C	C	C	H	C	C	C	C	H	C	C	C	C	C	C	C	C	C	C	C	C	C	C	C	C	H	H	C	C	H	C	C	C
JAX00603682	6	15580548	0	C	T	C	C	C	C	C	C	C	T	C	C	C	C	C	C	C	C	H	C	T	C	C	C	C	C	C	C	C	T	C	H	C	C	C	C	T	C	T	C	T	T	C	C	C	C
JAX00603685	6	15587808	1	G	C	G	G	G	G	G	C	G	C	G	G	G	G	G	G	G	G	H	G	H	G	G	G	G	G	G	G	G	C	G	H	G	G	G	G	C	G	H	G	C	C	G	G	G	G
JAX00603687	6	15598858	1	G	A	G	G	G	G	G	A	G	G	G	G	G	G	G	G	G	G	G	G	G	G	G	G	G	G	G	G	G	G	G	G	G	G	G	G	G	G	G	G	G	G	G	G	G	G
JAX00603688	6	15605890	1	G	A	G	G	G	G	G	G	G	A	G	G	G	G	G	G	G	G	H	G	H	G	G	G	G	G	G	G	G	A	G	H	G	G	G	G	A	G	H	G	A	A	G	G	G	G
JAX00603689	6	15606999	0	C	A	C	C	C	C	C	C	C	A	C	C	C	C	C	C	C	C	H	C	H	C	C	C	C	C	C	C	C	A	C	H	C	C	C	C	A	C	H	C	A	A	C	C	C	C
JAX00138240	6	15627218	1	C	G	C	C	C	C	C	G	G	C	C	C	C	C	C	C	H	C	C	C	C	H	C	C	C	C	C	C	C	C	C	C	C	C	C	C	C	C	H	H	C	C	H	C	C	C
JAX00138241	6	15627454	1	A	T	A	A	A	A	A	T	A	A	A	A	A	A	A	A	A	A	A	A	A	A	A	A	A	A	A	A	A	A	A	A	A	A	A	A	A	A	A	A	A	A	A	A	A	A
JAX00603690	6	15634037	1	G	C	G	G	G	G	G	G	C	G	G	G	G	G	G	G	H	G	G	G	G	H	G	G	G	G	G	G	G	G	G	G	G	G	G	G	G	G	H	H	G	G	H	G	G	G
JAX00603691	6	15643516	0	T	C	T	T	T	T	T	C	T	T	T	T	T	H	T	T	T	T	T	T	T	T	T	T	T	T	T	T	T	T	T	T	T	T	T	T	T	T	T	T	T	T	T	T	T	T
JAX00138244	6	15661640	0	C	T	C	C	C	C	C	C	C	T	C	C	C	C	C	C	C	C	H	C	H	C	C	C	C	C	C	C	C	T	C	H	C	C	C	C	T	C	H	C	T	T	C	C	C	C
JAX00603693	6	15666048	0	T	G	T	T	T	T	T	G	G	T	T	T	T	T	T	T	H	T	T	T	T	H	T	T	T	T	T	T	T	T	T	T	T	T	T	T	T	T	H	H	T	T	H	T	T	T
JAX00138247	6	15690155	0	A	G	A	A	G	A	A	G	G	G	A	A	A	A	G	G	H	A	H	G	H	H	A	A	H	A	A	A	A	G	A	H	A	H	G	A	G	A	G	H	G	G	H	H	A	A
JAX00603697	6	15711267	0	G	T	G	G	G	G	G	T	T	G	G	G	G	G	G	G	H	G	G	G	G	H	G	G	G	G	G	G	G	G	G	G	G	G	G	G	G	G	H	H	G	G	H	G	G	G
JAX00603702	6	15721911	0	T	C	T	T	T	T	T	C	T	T	T	T	T	T	T	T	T	T	T	T	T	T	T	T	T	T	T	T	T	T	T	T	T	T	T	T	T	T	T	T	T	T	T	T	T	T
JAX00603703	6	15722640	0	C	G	C	C	C	C	C	C	G	C	C	C	C	C	C	C	H	C	C	C	C	H	C	C	C	C	C	C	C	C	C	C	C	C	C	C	C	C	H	H	C	C	H	C	C	C
JAX00603707	6	15724199	0	T	C	T	T	T	T	T	C	C	T	T	T	T	T	T	T	C	T	T	T	T	C	T	T	T	T	T	T	T	T	T	T	T	T	T	T	T	T	C	C	T	T	C	T	T	T
JAX00603711	6	15727817	0	G	A	G	G	G	G	G	A	A	G	G	G	G	G	G	G	H	G	G	G	G	H	G	G	G	G	G	G	G	G	G	G	G	G	G	G	G	G	H	H	G	G	H	G	G	G
JAX00603713	6	15735838	1	T	A	T	T	T	T	T	T	A	T	T	T	T	T	T	T	H	T	T	T	T	H	T	T	T	T	T	T	T	T	T	T	T	T	T	T	T	T	H	H	T	T	H	T	T	T
JAX00138248	6	15736464	1	C	A	C	C	C	C	C	A	A	C	C	C	C	C	C	C	H	C	C	C	C	H	C	C	C	C	C	C	C	C	C	C	C	C	C	C	C	C	H	H	C	C	H	C	C	C
JAX00603714	6	15736573	0	A	G	A	A	A	A	A	G	G	A	A	A	A	A	A	A	H	A	A	A	A	H	A	A	A	A	A	A	A	A	A	A	A	A	A	A	A	A	H	H	A	A	H	A	A	A
JAX00603715	6	15741525	0	T	C	T	T	T	T	T	C	C	T	T	T	T	T	T	T	H	T	T	T	T	H	T	T	T	T	T	T	T	T	T	T	T	T	T	T	T	T	H	H	T	T	H	T	T	T
JAX00603717	6	15742357	1	G	C	G	G	C	G	G	G	G	G	G	G	G	G	C	C	G	G	G	C	G	G	G	G	H	G	G	G	G	G	G	G	G	H	C	G	G	G	G	G	G	G	G	H	G	G
JAX00138250	6	15748978	0	A	C	A	A	C	A	A	C	C	C	A	A	A	A	C	C	H	H	H	C	H	H	A	A	H	A	A	A	A	C	A	H	A	H	C	A	C	A	C	H	C	C	H	H	A	A
JAX00603719	6	15759315	1	T	G	T	T	T	T	T	G	G	T	T	T	T	T	T	T	H	T	T	T	T	H	T	T	T	T	T	T	T	T	T	T	T	T	T	T	T	T	H	H	T	T	H	T	T	T
JAX00603720	6	15759604	0	A	T	A	A	A	A	A	T	T	A	A	A	A	A	A	A	H	A	A	A	A	H	A	A	A	A	A	A	A	A	A	A	A	A	A	A	A	A	H	H	A	A	H	A	A	A
JAX00603722	6	15761386	0	C	G	C	C	C	C	C	G	C	C	C	C	C	C	C	C	C	C	C	C	C	C	C	C	C	C	C	C	C	C	C	C	C	C	C	C	C	C	C	C	C	C	C	C	C	C
JAX00138251	6	15762467	0	C	T	C	C	T	C	C	T	T	T	C	C	C	C	T	T	H	C	H	T	H	H	C	C	H	C	C	C	C	T	C	H	C	H	T	C	T	C	T	H	T	T	H	H	C	C
JAX00603723	6	15763169	1	G	A	G	G	G	G	G	G	G	A	G	G	G	G	G	G	G	G	H	G	H	G	G	G	G	G	G	G	G	A	G	H	G	G	G	G	A	G	H	G	A	A	G	G	G	G
JAX00228689	6	15769085	0	A	G	A	A	A	A	A	G	G	G	H	A	A	H	A	A	H	A	H	A	H	H	A	A	A	A	A	A	A	G	A	H	A	A	A	A	G	A	G	H	G	G	H	A	A	A
JAX00138252	6	15779126	1	C	T	C	C	C	C	C	C	T	C	C	C	C	C	C	C	H	C	C	C	C	H	C	C	C	C	C	C	C	C	C	C	C	C	C	C	C	C	H	H	C	C	H	C	C	C
JAX00138253	6	15785658	1	T	C	T	T	C	T	T	C	C	C	T	T	T	T	C	C	H	T	H	C	H	H	T	T	H	T	T	T	T	C	T	H	T	H	C	T	C	T	C	H	C	C	H	H	T	T
JAX00603725	6	15785675	0	C	G	C	C	C	C	C	C	G	C	C	C	C	C	C	C	H	C	C	C	C	H	C	C	C	C	C	C	C	C	C	C	C	C	C	C	C	C	H	H	C	C	H	C	C	C
JAX00603726	6	15785707	1	A	G	A	A	A	A	A	A	G	A	A	A	A	A	A	A	H	A	A	A	A	H	A	A	A	A	A	A	A	A	A	A	A	A	A	A	A	A	H	H	A	A	H	A	A	A
JAX00603727	6	15789777	1	G	A	G	G	G	G	G	G	A	G	G	G	G	G	G	G	H	G	G	G	G	H	G	G	G	G	G	G	G	G	G	G	G	G	G	G	G	G	H	H	G	G	H	G	G	G
JAX00603730	6	15815271	1	C	T	C	C	C	C	C	T	T	C	C	C	C	C	C	C	H	C	C	C	C	H	C	C	C	C	C	C	C	C	C	C	C	C	C	C	C	C	H	H	C	C	H	C	C	C
JAX00603734	6	15816672	0	G	T	G	G	G	G	G	G	G	T	G	G	G	G	G	G	G	G	H	G	H	G	G	G	G	G	G	G	G	T	G	H	G	G	G	G	T	G	T	G	T	T	G	G	G	G
JAX00603735	6	15816987	0	G	C	G	G	G	G	G	C	C	C	G	G	G	G	G	G	G	G	G	G	G	G	G	G	G	G	G	G	G	C	G	G	G	G	G	G	C	G	C	G	C	C	G	G	G	G
JAX00603736	6	15817055	0	C	T	C	C	C	C	C	C	T	C	C	C	C	C	C	C	C	C	C	C	C	H	C	C	C	C	C	C	C	C	C	C	C	C	C	C	C	C	H	H	C	C	H	C	C	C
JAX00138256	6	15832237	0	C	T	C	C	T	C	C	C	C	C	C	C	C	C	T	T	C	C	C	T	C	C	C	C	C	C	C	C	C	C	C	C	C	H	T	C	C	C	C	C	C	C	C	H	C	C
JAX00603737	6	15848457	0	G	A	G	G	G	G	G	G	G	A	G	G	G	G	G	G	G	G	H	G	H	G	G	G	G	G	G	G	G	A	G	H	G	G	G	G	A	G	H	G	A	A	G	G	G	G
JAX00603738	6	15848717	1	A	G	A	A	A	A	A	G	A	A	A	A	A	A	A	A	A	A	A	A	A	A	A	A	A	A	A	A	A	A	A	A	A	A	A	A	A	A	A	A	A	A	A	A	A	A
JAX00603739	6	15848786	0	G	A	G	G	G	G	G	A	G	G	G	G	G	G	G	G	G	G	G	G	G	G	G	G	G	G	G	G	G	G	G	G	G	G	G	G	G	G	G	G	G	G	G	G	G	G
JAX00138259	6	15858228	1	T	C	T	T	C	T	T	C	T	T	T	T	T	T	C	C	T	T	T	C	T	T	T	T	H	T	T	T	T	T	T	T	T	H	C	T	T	T	T	T	T	T	T	H	T	T
JAX00603740	6	15859737	1	T	C	T	T	C	T	T	C	C	T	T	T	T	T	C	C	H	T	T	C	T	H	T	T	H	T	T	T	T	T	T	T	T	H	C	T	T	T	H	H	T	T	H	H	T	T
JAX00603742	6	15863821	1	G	A	G	G	A	G	G	G	G	G	G	G	G	G	A	A	G	G	G	A	G	G	G	G	H	G	G	G	G	G	G	G	G	H	A	G	G	G	G	G	G	G	G	H	G	G
JAX00228692	6	15871945	0	T	C	T	T	T	T	T	T	C	T	T	T	T	T	T	T	H	T	T	T	T	H	T	T	T	T	T	T	T	T	T	T	T	T	T	T	T	T	H	H	T	T	H	T	T	T
JAX00603748	6	15875541	0	A	G	A	A	G	A	A	G	G	G	A	A	A	A	G	G	H	A	H	G	H	H	A	A	H	A	A	A	A	G	A	H	A	H	G	A	G	A	G	H	G	G	H	H	A	A
JAX00603750	6	15882658	1	G	A	G	G	A	G	G	A	A	A	G	G	G	G	A	A	H	G	H	A	H	H	G	G	H	G	G	G	G	A	G	H	G	H	A	G	A	G	A	H	A	A	H	H	G	G
JAX00603751	6	15883127	0	C	T	C	C	C	C	C	C	T	C	C	C	C	C	C	C	H	C	C	C	C	H	C	C	C	C	C	C	C	C	C	C	C	C	C	C	C	C	H	H	C	C	H	C	C	C
JAX00138260	6	15885770	1	C	T	C	C	T	C	C	C	C	C	C	C	C	C	T	T	C	C	C	T	C	C	C	C	H	C	C	C	C	C	C	C	C	H	T	C	C	C	C	C	C	C	C	H	C	C
JAX00138262	6	15902041	0	C	T	C	C	T	C	C	T	C	C	C	C	C	C	T	T	C	C	C	T	C	C	C	C	H	C	C	C	C	C	C	C	C	H	T	C	C	C	C	C	C	C	C	H	C	C
JAX00603753	6	15903411	0	C	A	C	C	C	C	C	A	A	C	H	C	C	C	C	C	H	C	C	C	C	H	C	C	C	C	C	C	C	C	C	C	C	C	C	C	C	C	H	H	C	C	H	C	C	C
JAX00603754	6	15903635	0	T	C	T	T	T	T	T	C	C	T	T	T	T	T	T	T	H	T	T	T	T	H	T	T	T	T	T	T	T	T	T	T	T	T	T	T	T	T	H	H	T	T	H	T	T	T
JAX00603756	6	15906726	0	G	T	G	G	T	G	G	G	G	G	G	G	G	G	T	T	G	G	G	T	G	G	G	G	H	G	G	G	G	G	G	G	G	H	T	G	G	G	G	G	G	G	G	H	G	G
JAX00603758	6	15925685	1	A	C	A	A	A	A	A	C	C	C	A	A	A	A	A	A	H	A	H	A	H	H	A	A	A	A	A	A	A	C	A	H	A	A	A	A	C	A	C	H	C	C	H	A	A	A
JAX00603760	6	15928305	1	C	G	C	C	C	C	C	C	C	G	C	C	C	C	C	C	C	C	H	C	H	C	C	C	C	C	C	C	C	G	C	H	C	C	C	C	G	C	H	C	G	G	C	C	C	C
JAX00603761	6	15929851	1	A	T	A	A	A	A	A	A	T	A	A	A	A	A	A	A	H	A	A	A	A	H	A	A	A	A	A	A	A	A	A	A	A	A	A	A	A	A	H	H	A	A	H	A	A	A
JAX00603762	6	15933319	0	G	A	G	G	G	G	G	G	G	A	G	G	G	G	G	G	G	G	H	G	H	G	G	G	G	G	G	G	G	A	G	G	G	G	G	G	A	G	G	G	A	A	G	G	G	G
JAX00138263	6	15935239	1	C	G	C	C	G	C	C	G	G	G	C	C	C	C	G	G	H	C	H	G	H	H	C	C	H	C	C	C	C	G	C	H	C	H	G	C	G	C	G	H	G	G	H	H	C	C
JAX00138264	6	15936511	1	G	C	G	G	G	G	G	G	G	C	G	G	G	G	G	G	G	G	H	G	H	G	G	G	G	G	G	G	G	C	G	H	G	G	G	G	C	G	H	G	C	C	G	G	G	G
JAX00603765	6	15958921	0	T	A	T	T	T	T	T	A	T	T	T	T	T	T	T	T	T	T	T	T	T	T	T	T	T	T	T	T	T	T	T	T	T	T	T	T	T	T	T	T	T	T	T	T	T	T
JAX00138266	6	15987379	1	A	G	A	A	A	A	A	G	A	A	A	A	A	A	A	A	A	A	A	A	A	A	A	A	A	A	A	A	A	A	A	A	A	A	A	A	A	A	A	A	A	A	A	A	A	A
JAX00138267	6	15990080	1	G	T	G	G	G	G	G	T	T	G	G	G	G	G	G	G	H	G	G	G	G	H	G	G	G	G	G	G	G	G	G	G	G	G	G	G	G	G	H	H	G	G	H	G	G	G
JAX00138268	6	15990269	1	C	G	C	C	G	C	C	G	G	G	C	C	C	C	G	G	H	C	H	G	H	H	C	C	H	C	C	C	C	G	C	H	C	H	G	C	G	C	G	H	G	G	H	H	C	C
JAX00603766	6	16004754	0	T	G	T	T	G	T	T	G	G	G	T	T	T	T	G	G	H	T	H	G	H	H	T	T	H	T	T	T	T	G	T	H	T	H	G	T	G	T	G	H	G	G	H	H	T	T
JAX00138269	6	16009391	0	A	C	C	A	A	C	C	C	C	A	C	C	A	A	A	A	H	C	H	A	A	C	C	A	H	C	C	C	A	A	C	A	A	A	A	H	A	A	H	C	A	A	C	A	A	C
JAX00603769	6	16016946	1	G	A	A	G	G	A	A	A	G	G	A	A	G	G	G	G	G	A	H	G	G	H	A	G	H	A	A	A	G	G	A	G	G	G	G	H	G	G	G	H	G	G	H	G	G	A
JAX00603770	6	16017014	1	C	T	C	C	C	C	C	C	T	C	C	C	C	C	C	C	H	C	C	C	C	H	C	C	C	C	C	C	C	C	C	C	C	C	C	C	C	C	H	H	C	C	H	C	C	C
JAX00603771	6	16017836	0	C	T	T	C	C	T	T	T	C	C	T	T	C	C	C	C	C	T	H	C	C	H	T	C	H	T	T	T	C	C	T	C	C	C	C	H	C	C	C	H	C	C	H	C	C	T
JAX00603776	6	16036628	1	A	G	A	A	A	A	A	G	A	A	A	A	A	A	A	A	A	A	A	A	A	A	A	A	A	A	A	A	A	A	A	A	A	A	A	A	A	A	A	A	A	A	A	A	A	A
JAX00138272	6	16040863	0	C	T	T	C	C	T	T	C	C	C	T	T	C	C	C	C	C	T	H	C	C	H	T	C	H	T	T	T	C	C	T	C	C	C	C	H	C	C	C	H	C	C	H	C	C	T
JAX00138273	6	16059133	0	A	T	A	A	A	A	A	T	T	A	A	A	A	A	A	A	H	A	A	A	A	H	A	A	A	A	A	A	A	A	A	A	A	A	A	A	A	A	H	H	A	A	H	A	A	A
JAX00138274	6	16059628	0	A	G	A	A	A	A	A	G	G	A	A	A	A	A	A	A	H	A	A	A	A	A	A	A	A	A	A	A	A	A	A	A	A	A	A	A	A	A	H	H	A	A	H	A	A	A
JAX00603777	6	16078900	1	A	G	A	A	A	A	A	G	G	A	A	A	A	A	A	A	H	A	A	A	A	H	A	A	A	A	A	A	A	A	A	A	A	A	A	A	A	A	H	H	A	A	H	A	A	A
JAX00603778	6	16093587	0	G	A	G	G	G	G	G	G	A	G	G	G	G	G	G	G	H	G	G	G	G	H	G	G	G	G	G	G	G	G	G	G	G	G	G	G	G	G	H	H	G	G	H	G	G	G
JAX00603780	6	16093880	1	C	T	C	C	C	C	C	T	T	C	C	C	C	C	C	C	H	C	C	C	C	H	C	C	C	C	C	C	C	C	C	C	C	C	C	C	C	C	H	H	C	C	H	C	C	C
JAX00603781	6	16094944	0	C	T	C	C	C	C	C	C	T	C	C	C	C	C	C	C	H	C	C	C	C	H	C	C	C	C	C	C	C	C	C	C	C	C	C	C	C	C	H	H	C	C	H	C	C	C
JAX00603782	6	16095650	0	A	G	A	A	A	A	A	G	A	A	A	A	A	H	A	A	A	A	H	A	A	A	A	A	A	A	A	A	A	A	A	A	A	A	A	A	A	A	A	A	A	A	A	A	A	A
JAX00138277	6	16103425	0	A	T	A	A	A	A	A	A	T	A	A	A	A	A	A	A	H	A	A	A	A	H	A	A	A	A	A	A	A	A	A	A	A	A	A	A	A	A	H	H	A	A	H	A	A	A
JAX00603783	6	16114882	1	A	T	A	A	A	A	A	T	A	A	A	A	A	A	A	A	A	A	A	A	A	A	A	A	A	A	A	A	A	A	A	A	A	A	A	A	A	A	A	A	A	A	A	A	A	A
JAX00603784	6	16145528	1	A	T	A	A	A	A	A	A	T	A	A	A	A	A	A	A	H	A	A	A	A	H	A	A	A	A	A	A	A	A	A	A	A	A	A	A	A	A	H	H	A	A	H	A	A	A
JAX00603787	6	16162282	1	A	T	A	A	A	A	A	A	T	A	A	A	A	A	A	A	H	A	A	A	A	H	A	A	A	A	A	A	A	A	A	A	A	A	A	A	A	A	H	H	A	A	H	A	A	A
JAX00138281	6	16162911	0	A	G	G	A	A	G	G	G	G	G	G	G	A	A	A	A	H	G	G	A	H	G	G	A	H	G	G	G	A	G	G	H	A	A	A	A	G	A	G	G	G	G	G	A	A	G
JAX00603788	6	16163658	0	C	T	C	C	C	C	C	T	C	C	C	C	C	C	C	C	C	C	C	C	C	C	C	C	C	C	C	C	C	C	C	C	C	C	C	C	C	C	C	C	C	C	C	C	C	C
JAX00603789	6	16165620	0	C	T	C	C	C	C	C	C	T	C	C	C	C	C	C	C	H	C	C	C	C	H	C	C	C	C	C	C	C	C	C	C	C	C	C	C	C	C	H	H	C	C	H	C	C	C
JAX00138282	6	16166014	0	G	A	A	G	G	A	A	G	G	G	A	A	G	G	G	G	G	A	H	G	G	H	A	G	H	A	A	A	G	G	A	G	G	G	G	G	G	G	G	H	G	G	H	G	G	A
JAX00603792	6	16166052	0	T	C	T	T	T	T	T	C	C	T	T	T	T	T	T	T	H	T	T	T	T	H	T	T	T	T	T	T	T	T	T	T	T	T	T	T	T	T	H	H	T	T	H	T	T	T
JAX00138285	6	16231612	1	G	A	G	G	G	G	G	A	G	G	G	G	G	G	G	G	G	G	G	G	G	G	G	G	G	G	G	G	G	G	G	G	G	G	G	G	G	G	G	G	G	G	G	G	G	G
JAX00138286	6	16231882	0	T	C	T	T	T	T	T	C	C	T	T	T	T	T	T	T	H	T	T	T	T	H	T	T	T	T	T	T	T	T	T	T	T	T	T	T	T	T	H	H	T	T	H	T	T	T
JAX00603794	6	16234327	0	A	G	A	A	A	A	A	G	A	A	A	A	A	A	A	A	A	A	A	A	A	A	A	A	A	A	A	A	A	A	A	A	A	A	A	A	A	A	A	A	A	A	A	A	A	A
JAX00228697	6	16234440	1	G	C	G	G	G	G	G	G	C	G	G	G	G	G	G	G	H	G	G	G	G	H	G	G	G	G	G	G	G	G	G	G	G	G	G	G	G	G	H	H	G	G	H	G	G	G
JAX00228699	6	16249520	0	T	C	T	T	T	T	T	C	C	T	T	T	T	T	T	T	H	T	T	T	T	H	T	T	T	T	T	T	T	T	T	T	T	T	T	T	T	T	H	H	T	T	H	T	T	T
JAX00138289	6	16263428	1	C	T	C	C	C	C	C	C	T	C	C	C	C	C	C	C	H	C	C	C	C	H	C	C	C	C	C	C	C	C	C	C	C	C	C	C	C	C	H	H	C	C	H	C	C	C
JAX00603797	6	16286158	1	T	G	T	T	T	T	T	G	G	T	T	T	T	T	T	T	H	T	T	T	T	H	T	T	T	T	T	T	T	T	T	T	T	T	T	T	T	T	H	H	T	T	H	T	T	T
JAX00603799	6	16297946	1	G	T	G	G	G	G	G	T	T	G	G	G	G	G	G	G	H	G	G	G	G	H	G	G	G	G	G	G	G	G	G	G	G	G	G	G	G	G	H	H	G	G	H	G	G	G
JAX00603801	6	16299872	0	T	C	T	T	T	T	T	T	C	T	T	T	T	T	T	T	T	T	T	T	T	T	T	T	T	T	T	T	T	T	T	T	T	T	T	T	T	T	H	H	T	T	T	T	T	T
JAX00138292	6	16300403	0	A	T	A	A	A	A	A	A	T	A	A	A	H	A	H	H	T	A	A	A	A	H	A	A	A	A	A	A	A	A	A	A	A	A	A	A	A	A	H	H	A	A	H	A	A	A
JAX00603804	6	16304575	0	T	A	T	T	T	T	T	T	A	T	T	T	T	T	T	T	H	T	T	T	T	H	T	T	T	T	T	T	T	T	T	T	T	T	T	T	T	T	H	H	T	T	H	T	T	T
JAX00603806	6	16317259	1	G	C	G	G	G	G	G	G	C	G	G	G	G	G	G	G	H	G	G	G	G	H	G	G	G	G	G	G	G	G	G	G	G	G	G	G	G	G	H	H	G	G	H	G	G	G
JAX00603807	6	16317566	1	C	G	C	C	C	C	C	G	G	C	C	C	C	C	C	C	H	C	C	C	C	H	C	C	C	C	C	C	C	C	C	C	C	C	C	C	C	C	H	H	C	C	H	C	C	C
JAX00138293	6	16331025	0	C	T	T	C	C	C	T	C	C	C	C	T	C	C	C	C	C	T	C	C	C	H	C	C	H	C	T	C	C	C	T	C	C	C	C	C	C	C	C	C	C	C	H	C	C	H
JAX00603808	6	16332489	1	G	A	G	G	G	G	G	G	A	G	G	G	G	G	G	G	H	G	G	G	G	H	G	G	G	G	G	G	G	G	G	G	G	G	G	G	G	G	H	H	G	G	H	G	G	G
JAX00138295	6	16340556	0	C	T	C	C	C	C	C	T	C	C	C	C	C	C	C	C	C	C	C	C	C	C	C	C	C	C	C	C	C	C	C	C	C	C	C	C	C	C	C	C	C	C	C	C	C	C
JAX00603810	6	16354262	0	C	T	C	C	C	C	C	C	T	C	C	C	C	C	C	C	H	C	C	C	C	H	C	C	C	C	C	C	C	C	C	C	C	C	C	C	C	C	H	H	C	C	H	C	C	C
JAX00603811	6	16354296	1	C	T	C	C	C	C	C	T	C	C	C	C	C	C	C	C	C	C	C	C	C	C	C	C	C	C	C	C	C	C	C	C	C	C	C	C	C	C	C	C	C	C	C	C	C	C
JAX00603812	6	16354420	0	T	G	T	T	T	T	T	T	G	T	T	T	T	T	T	T	H	T	T	T	T	H	T	T	T	T	T	T	T	T	T	T	T	T	T	T	T	T	H	H	T	T	H	T	T	T
JAX00603813	6	16357475	1	A	G	A	A	A	A	A	G	A	A	A	A	A	A	A	A	A	A	A	A	A	A	A	A	A	A	A	A	A	A	A	A	A	A	A	A	A	A	A	A	A	A	A	A	A	A
JAX00138296	6	16363871	1	T	A	T	T	A	T	T	A	A	T	T	T	T	T	A	A	H	T	T	A	T	H	T	T	H	T	T	T	T	T	T	T	T	H	A	T	T	T	H	H	T	T	H	H	T	T
JAX00603814	6	16369500	0	T	A	T	T	T	T	T	T	A	T	H	T	T	T	T	T	A	T	T	T	T	H	T	T	T	T	T	T	T	T	T	T	T	T	T	T	T	T	H	H	T	T	H	T	T	T
JAX00603815	6	16369585	0	G	A	G	G	G	G	G	A	G	G	G	G	G	G	G	G	G	G	G	G	G	G	G	G	G	G	G	G	G	G	G	G	G	G	G	G	G	G	G	G	G	G	G	G	G	G
JAX00603816	6	16369985	1	A	G	A	A	A	A	A	G	G	A	A	A	A	A	A	A	H	A	A	A	A	H	A	A	A	A	A	A	A	A	A	A	A	A	A	A	A	A	H	H	A	A	H	A	A	A
JAX00138300	6	16419505	0	T	C	T	T	C	T	T	T	T	T	T	T	T	T	C	C	T	T	T	C	T	T	T	T	H	T	T	T	T	T	T	T	T	H	C	T	T	T	T	T	T	T	T	H	T	T
JAX00138301	6	16427961	1	A	G	A	A	A	A	A	A	G	A	A	A	A	A	A	A	H	A	A	A	A	H	A	A	A	A	A	A	A	A	A	A	A	A	A	A	A	A	H	H	A	A	H	A	A	A
JAX00228702	6	16447561	1	A	G	A	A	A	A	A	G	G	A	A	A	A	A	A	A	H	A	A	A	A	H	A	A	A	A	A	A	A	A	A	A	A	A	A	A	A	A	H	H	A	A	H	A	A	A
JAX00603819	6	16450089	0	T	G	T	T	T	T	T	G	T	T	T	T	T	T	T	T	T	T	H	T	T	T	T	T	T	T	T	T	T	T	T	T	T	T	T	T	T	T	T	T	T	T	T	T	T	T
JAX00138302	6	16454693	0	T	A	A	T	T	T	A	T	T	T	T	A	T	T	T	T	T	A	T	T	T	H	T	T	H	T	A	T	T	T	A	T	T	T	T	T	T	T	T	T	T	T	H	T	T	H
JAX00138303	6	16459919	1	T	C	T	T	T	T	T	C	C	T	T	T	T	T	T	T	H	T	T	T	T	H	T	T	T	T	T	T	T	T	T	T	T	T	T	T	T	T	H	H	T	T	H	T	T	T
JAX00603821	6	16474051	0	T	C	T	T	T	T	T	C	T	T	T	T	T	T	T	T	T	T	T	T	T	T	T	T	T	T	T	T	T	T	T	T	T	T	T	T	T	T	T	T	T	T	T	T	T	T
JAX00603822	6	16478349	0	T	A	T	T	T	T	T	T	T	A	T	T	T	T	T	T	T	T	A	T	H	T	T	T	T	T	T	T	T	A	T	H	T	T	T	T	A	T	H	T	A	A	T	T	T	T
JAX00603824	6	16485595	1	A	G	A	A	A	A	A	A	G	A	A	A	A	A	A	A	H	A	A	A	A	H	A	A	A	A	A	A	A	A	A	A	A	A	A	A	A	A	H	H	A	A	H	A	A	A
JAX00603825	6	16486106	1	G	A	G	G	G	G	G	G	G	A	G	G	G	G	G	G	G	G	H	G	H	G	G	G	G	G	G	G	G	A	G	H	G	G	G	G	A	G	H	G	A	A	G	G	G	G
JAX00138306	6	16500067	0	G	A	G	G	G	G	G	G	A	G	G	G	G	G	G	G	H	G	G	G	G	H	G	G	G	G	G	G	G	G	G	G	G	G	G	G	G	G	H	H	G	G	H	G	G	G
JAX00138307	6	16500602	0	A	T	A	A	A	A	A	T	T	A	A	A	A	A	A	A	H	A	A	A	A	H	A	A	A	A	A	A	A	A	A	A	A	A	A	A	A	A	H	H	A	A	H	A	A	A
JAX00603827	6	16522889	1	G	A	G	G	G	G	G	A	G	A	G	G	G	G	G	G	G	G	H	G	H	G	G	G	G	G	G	G	G	A	G	H	G	G	G	G	A	G	H	G	A	A	G	G	G	G
JAX00603828	6	16523102	1	C	T	C	C	C	C	C	C	T	C	C	C	C	C	C	C	H	C	C	C	C	H	C	C	C	C	C	C	C	C	C	C	C	C	C	C	C	C	H	H	C	C	H	C	C	C
JAX00603830	6	16523314	0	G	A	G	G	G	G	G	G	A	A	G	G	G	G	G	G	H	G	H	G	H	H	G	G	G	G	G	G	G	A	G	H	G	G	G	G	A	G	A	H	A	A	H	G	G	G
JAX00138310	6	16529257	1	G	T	G	G	T	G	G	G	G	G	G	G	G	G	T	T	G	G	G	T	G	G	G	G	H	G	G	G	G	G	G	G	G	H	T	G	G	G	G	G	G	G	G	H	G	G
JAX00189811	6	16559860	1	A	G	G	A	G	A	G	G	G	G	A	G	A	A	G	G	H	G	H	G	H	G	A	A	G	A	G	A	A	G	G	H	A	H	G	A	G	A	G	H	G	G	G	H	A	H
JAX00138311	6	16573103	0	A	G	A	A	G	A	A	A	A	A	A	A	A	A	G	G	A	A	A	G	A	A	A	A	H	A	A	A	A	A	A	A	A	H	G	A	A	A	A	A	A	A	A	H	A	A
JAX00138312	6	16574019	0	T	C	T	T	T	T	T	C	C	T	T	T	T	T	T	T	H	T	T	T	T	T	T	T	T	T	T	T	T	T	T	T	T	T	T	T	T	T	H	H	T	T	H	T	T	T
JAX00138313	6	16582295	1	A	G	A	A	G	A	A	G	G	G	A	A	A	A	G	G	H	A	H	G	H	A	A	A	H	A	A	A	A	G	A	H	A	H	G	A	G	A	G	H	G	G	H	H	A	A
JAX00603837	6	16592256	0	G	A	G	G	G	G	G	A	A	G	G	G	G	G	G	G	H	G	G	G	G	G	G	G	G	G	G	G	G	G	G	G	G	G	G	G	G	G	H	G	G	G	G	G	G	G
JAX00603838	6	16593140	0	A	G	A	A	A	A	A	A	A	G	A	A	A	A	A	A	A	A	H	A	H	A	A	A	A	A	A	A	A	G	A	H	A	A	A	A	G	A	H	A	G	G	A	A	A	A
JAX00603839	6	16594058	1	A	G	A	A	A	A	A	G	A	A	A	A	A	A	A	A	A	A	A	A	A	A	A	A	A	A	A	A	A	A	A	A	A	A	A	A	A	A	A	A	A	A	A	A	A	A
JAX00138315	6	16618421	0	A	G	A	A	A	A	A	A	G	A	A	A	A	A	A	A	H	A	A	A	A	A	A	A	A	A	A	H	A	A	A	A	A	A	A	A	A	A	H	H	A	A	H	A	A	A
JAX00138316	6	16620244	1	C	G	C	C	C	C	C	C	G	C	C	C	C	C	C	C	H	C	C	C	C	C	C	C	C	C	C	C	C	C	C	C	C	C	C	C	C	C	H	H	C	C	H	C	C	C
JAX00603842	6	16624409	0	T	C	T	T	T	T	T	C	C	T	T	T	T	T	T	T	H	T	T	T	T	T	T	T	T	T	T	T	T	T	T	T	T	T	T	T	T	T	H	H	T	T	H	T	T	T
JAX00603844	6	16638337	0	G	A	G	G	G	G	G	G	A	G	G	G	G	G	G	G	H	G	G	G	G	H	G	G	G	G	G	G	G	G	G	G	G	G	G	G	G	G	H	H	G	G	H	G	G	G
JAX00603845	6	16638724	0	A	G	A	A	A	A	A	A	G	G	A	A	A	A	A	A	H	A	H	A	H	H	A	A	A	A	A	A	A	G	A	H	A	A	A	A	G	A	G	H	G	G	H	A	A	A
JAX00603846	6	16638846	0	C	T	C	C	C	C	C	T	T	T	C	C	C	C	C	C	H	C	H	C	H	H	C	C	C	C	C	C	C	T	C	H	C	C	C	C	T	C	T	H	T	T	H	C	C	C
JAX00138317	6	16647176	0	T	C	C	T	T	T	C	T	T	T	T	C	T	T	T	T	T	C	T	T	T	H	T	T	H	T	C	T	T	T	C	T	T	T	T	T	T	T	T	T	T	T	H	T	T	H
JAX00603847	6	16653951	1	C	T	C	C	C	C	C	T	C	C	C	C	C	C	C	C	C	C	C	C	C	C	C	C	C	C	C	C	C	C	C	C	C	C	C	C	C	C	C	C	C	C	C	C	C	C
JAX00603848	6	16659370	1	T	C	T	T	T	T	T	T	C	T	T	T	T	T	T	T	H	T	T	T	T	H	T	T	T	T	T	T	T	T	T	T	T	T	T	T	T	T	H	H	T	T	H	T	T	T
JAX00138318	6	16667694	1	G	A	G	G	G	G	G	A	A	G	G	G	G	G	G	G	H	G	G	G	G	H	G	G	G	G	G	G	G	G	G	G	G	G	G	G	G	G	H	H	G	G	H	G	G	G
JAX00138319	6	16678132	0	G	A	A	G	G	G	A	G	G	G	G	A	G	G	G	G	G	A	G	G	G	H	G	G	H	G	A	G	G	G	A	G	G	G	G	G	G	G	G	G	G	G	H	G	G	H
JAX00603852	6	16682757	1	G	A	G	G	G	G	G	G	A	G	G	G	G	G	G	G	H	G	G	G	G	H	G	G	G	G	G	G	G	G	G	G	G	G	G	G	G	G	H	H	G	G	H	G	G	G
JAX00603854	6	16685663	0	A	T	A	A	A	A	A	A	T	T	A	A	A	A	A	A	H	A	H	A	H	H	A	A	A	A	A	A	A	T	A	H	A	A	A	A	T	A	T	H	T	T	H	A	A	A
JAX00603855	6	16691227	1	C	T	C	C	C	C	C	T	T	T	C	C	C	C	C	C	H	C	H	C	H	H	C	C	C	C	C	C	C	T	C	H	C	C	C	C	T	C	T	H	T	T	H	C	C	C
JAX00138321	6	16697320	0	A	G	A	A	A	A	A	G	A	A	A	A	A	A	A	A	A	A	A	A	A	A	A	A	A	A	A	A	A	A	A	A	A	A	A	A	A	A	A	A	A	A	A	A	A	A
JAX00138322	6	16697333	0	A	C	A	A	A	A	A	C	A	A	A	A	A	A	A	A	A	A	A	A	A	A	A	A	A	A	A	A	A	A	A	A	A	A	A	A	A	A	A	A	A	A	A	A	A	A
JAX00603856	6	16697488	1	G	A	G	G	G	G	G	A	G	A	G	G	G	G	G	G	G	G	H	G	H	G	G	G	G	G	G	G	G	A	G	H	G	G	G	G	A	G	H	G	A	A	G	G	G	G
JAX00603857	6	16711444	0	G	T	G	G	G	G	G	T	G	G	G	G	G	G	G	G	G	G	G	G	G	G	G	G	G	G	G	G	G	G	G	G	G	G	G	G	G	G	G	G	G	G	G	G	G	G
JAX00603859	6	16721538	0	G	T	G	G	G	G	G	T	G	G	G	G	G	G	G	G	G	G	G	G	G	G	G	G	G	G	G	G	G	G	G	G	G	G	G	G	G	G	G	G	G	G	G	G	G	G
JAX00138323	6	16721861	0	A	G	A	A	A	A	A	G	G	A	A	A	A	A	A	A	H	A	A	A	A	H	A	A	A	A	A	A	A	A	A	A	A	A	A	A	A	A	H	H	A	A	H	A	A	A
JAX00138324	6	16722022	0	T	C	T	T	T	T	T	T	C	T	T	T	T	T	T	T	C	T	T	T	T	C	T	T	T	T	T	T	T	T	T	T	T	T	T	T	T	T	C	H	T	T	H	T	T	T
JAX00603860	6	16734306	0	C	T	C	C	C	C	C	T	T	C	C	C	C	C	C	C	H	C	C	C	C	H	C	C	C	C	C	C	C	C	C	C	C	C	C	C	C	C	H	H	C	C	H	C	C	C
JAX00138325	6	16740271	0	A	G	A	A	A	A	A	G	A	A	A	A	A	A	A	A	A	A	A	A	A	A	A	A	A	A	A	A	A	A	A	A	A	A	A	A	A	A	A	A	A	A	A	A	A	A
JAX00603861	6	16741080	1	A	T	A	A	A	A	A	T	T	T	A	A	A	A	A	A	H	A	H	A	H	H	A	A	A	A	A	A	A	T	A	H	A	A	A	A	T	A	T	H	T	T	H	A	A	A
JAX00603863	6	16744202	0	C	T	C	C	C	T	C	C	C	C	H	C	C	C	C	C	C	C	H	C	C	C	T	C	C	T	C	H	C	C	C	C	C	C	C	H	C	C	C	H	C	C	C	C	C	H
JAX00603866	6	16756612	0	T	G	T	T	T	T	T	G	G	T	T	T	T	T	T	T	H	T	T	T	T	H	T	T	T	T	T	T	T	T	T	T	T	T	T	T	T	T	H	H	T	T	H	T	T	T
JAX00603867	6	16767787	1	T	C	T	T	T	T	T	C	C	T	T	T	T	T	T	T	H	T	T	T	T	H	T	T	T	T	T	T	T	T	T	T	T	T	T	T	T	T	H	H	T	T	H	T	T	T
JAX00228712	6	16775719	1	G	A	G	G	G	G	G	G	A	G	G	G	G	G	G	G	H	G	G	G	G	H	G	G	G	G	G	G	G	G	G	G	G	G	G	G	G	G	H	H	G	G	H	G	G	G
JAX00603868	6	16775821	0	A	G	A	A	A	A	A	G	G	A	A	A	A	A	A	A	H	A	A	A	A	H	A	A	A	A	A	A	A	A	A	A	A	A	A	A	A	A	H	H	A	A	H	A	A	A
JAX00603869	6	16776111	1	G	T	G	G	G	G	G	T	G	G	G	G	G	G	G	G	G	G	G	G	G	G	G	G	G	G	G	G	G	G	G	G	G	G	G	G	G	G	G	G	G	G	G	G	G	G
JAX00138326	6	16778693	0	A	G	A	A	A	A	A	G	G	A	A	A	A	A	A	A	H	A	A	A	A	H	A	A	A	A	A	A	A	A	A	A	A	A	A	A	A	A	H	H	A	A	H	A	A	A
JAX00603870	6	16793260	0	A	G	A	A	A	A	A	A	G	A	A	A	A	A	A	A	H	A	A	A	A	H	A	A	A	A	A	A	A	A	A	A	A	A	A	A	A	A	H	G	A	A	H	A	A	A
JAX00603881	6	16910706	0	C	T	C	C	C	C	C	C	T	C	C	C	C	C	C	C	H	C	C	C	C	C	C	C	C	C	C	C	C	C	C	C	C	C	C	C	C	C	H	H	C	C	H	C	C	C
JAX00603882	6	16915793	0	C	G	C	C	C	C	C	C	G	C	C	C	C	C	C	C	H	C	C	C	C	H	C	C	C	C	C	C	C	C	C	C	C	C	C	C	C	C	H	H	C	C	H	C	C	C
JAX00603883	6	16917477	0	C	T	C	C	C	C	C	C	T	C	C	C	C	C	C	C	H	C	C	C	C	H	C	C	C	C	C	C	C	C	C	C	C	C	C	C	C	C	H	H	C	C	H	C	C	C
JAX00603885	6	16933588	1	C	T	T	C	T	C	T	C	C	C	C	T	C	C	T	T	C	T	H	C	C	H	C	C	T	C	T	C	C	C	T	C	C	H	T	C	C	C	C	C	C	C	H	H	C	H
JAX00138338	6	16938419	1	C	G	C	C	C	C	C	G	C	C	C	C	C	C	C	C	C	C	C	C	C	C	C	C	C	C	C	C	C	C	C	C	C	C	C	C	C	C	C	C	C	C	C	C	C	C
JAX00138340	6	16938522	0	T	C	T	T	T	T	T	C	T	T	T	T	T	T	T	T	T	T	T	T	T	T	T	T	T	T	T	T	T	T	T	T	T	T	T	T	T	T	T	T	T	T	T	T	T	T
JAX00603888	6	16949709	0	G	A	G	G	G	G	G	G	G	A	G	G	G	G	G	G	G	G	G	G	H	G	G	G	G	G	G	G	G	A	G	H	G	G	G	G	A	G	H	G	A	A	G	G	G	G
JAX00228715	6	16950432	1	C	T	C	C	C	C	C	T	T	T	C	C	C	C	C	C	H	C	C	C	H	H	C	C	C	C	C	C	C	T	C	H	C	C	C	C	T	C	T	H	T	T	H	C	C	C
JAX00603889	6	16963057	0	C	T	C	C	C	C	C	T	T	C	C	C	C	C	C	C	H	C	C	C	C	H	C	C	C	C	C	C	C	C	C	C	C	C	C	C	C	C	H	H	C	C	H	C	C	C
JAX00138341	6	16974166	1	C	T	T	C	C	C	T	T	T	T	C	T	C	C	C	C	H	T	H	C	H	T	C	C	H	C	T	C	C	T	T	H	C	C	C	C	T	C	T	H	T	T	T	C	C	H
JAX00603891	6	16976422	1	G	C	G	G	G	G	G	G	G	C	G	G	G	G	G	G	G	G	G	G	H	G	G	G	G	G	G	G	G	C	G	H	G	G	G	G	C	G	H	G	C	C	G	G	G	G
JAX00603892	6	16976475	1	T	C	T	T	T	T	T	T	C	C	T	T	T	T	T	T	H	T	T	T	H	H	T	T	T	T	T	T	T	C	T	H	T	T	T	T	C	T	C	H	C	C	H	T	T	T
JAX00138343	6	16978460	1	C	T	C	C	C	C	C	T	T	T	C	C	C	C	C	C	H	C	C	C	H	H	C	C	C	C	C	C	C	T	C	H	C	C	C	C	T	C	T	H	T	T	H	C	C	C
JAX00603895	6	16978882	0	C	G	C	C	C	C	C	G	C	G	C	C	C	C	C	C	C	C	C	C	C	C	C	C	C	C	C	C	C	G	C	C	C	C	C	C	G	C	C	C	G	G	C	C	C	C
JAX00603897	6	16992448	1	T	G	T	T	T	T	T	G	G	T	T	T	T	T	T	T	H	T	T	T	T	H	T	T	T	T	T	T	T	T	T	T	T	T	T	T	T	T	H	H	T	T	H	T	T	T
JAX00603902	6	17016228	0	G	A	G	G	G	G	G	A	G	A	G	G	G	G	G	G	G	G	G	G	H	G	G	G	G	G	G	G	G	A	G	G	G	G	G	G	A	G	G	G	A	A	G	G	G	G
JAX00603903	6	17021488	0	G	A	G	G	G	G	G	G	G	A	G	G	G	G	G	G	G	G	G	G	H	G	G	G	G	G	G	G	G	A	G	G	G	G	G	G	A	G	G	G	A	A	G	G	G	G
JAX00138346	6	17034293	0	G	A	G	G	A	G	G	G	G	G	G	G	G	G	A	A	G	G	G	G	G	G	G	G	H	G	G	G	G	G	G	G	G	H	A	G	G	G	G	G	G	G	G	H	G	G
JAX00603909	6	17038782	0	A	G	A	A	A	A	A	G	G	A	A	A	A	A	A	A	H	A	A	A	A	H	A	A	A	A	A	A	A	A	A	A	A	A	A	A	A	A	H	H	A	A	H	A	A	A
JAX00603910	6	17039157	0	T	C	T	T	T	T	T	T	C	T	T	T	T	T	T	T	H	T	T	T	T	H	T	T	T	T	T	H	T	T	T	T	T	T	T	T	T	T	H	H	T	T	H	T	T	T
JAX00603911	6	17039568	0	G	A	G	G	G	G	G	A	G	G	H	H	H	G	H	H	G	H	H	G	G	G	G	G	G	G	G	G	G	G	G	G	G	G	G	G	G	G	G	G	G	G	G	G	G	G
JAX00138347	6	17070279	1	G	A	A	G	G	G	A	G	G	G	G	A	G	G	G	G	G	A	H	G	G	H	G	G	H	G	A	G	G	G	A	G	G	G	G	G	G	G	G	G	G	G	H	G	G	H
JAX00603912	6	17088567	1	G	A	A	G	A	G	A	A	A	A	G	A	G	G	A	A	H	A	H	G	H	A	G	G	A	G	A	G	G	A	A	G	G	H	A	G	A	G	A	H	A	A	A	H	G	H
JAX00603913	6	17088595	1	A	G	A	A	A	A	A	A	G	A	A	A	A	A	A	A	H	A	A	A	A	H	A	A	A	A	A	A	A	A	A	A	A	A	A	A	A	A	H	H	A	A	H	A	A	A
JAX00603914	6	17088735	1	C	T	C	C	C	C	C	T	T	C	C	C	C	C	C	C	H	C	C	C	C	H	C	C	C	C	C	C	C	C	C	C	C	C	C	C	C	C	H	H	C	C	H	C	C	C
JAX00138350	6	17092040	1	G	C	C	G	G	G	C	G	G	G	G	C	G	G	G	G	G	C	H	G	G	H	G	G	H	G	C	G	G	G	C	G	G	G	G	G	G	G	G	G	G	G	H	G	G	H
JAX00603917	6	17107073	1	A	G	A	A	A	A	A	G	G	A	A	A	A	A	A	A	H	A	A	A	A	H	A	A	A	A	A	A	A	A	A	A	A	A	A	A	A	A	H	H	A	A	H	A	A	A
JAX00603919	6	17107287	0	T	C	T	T	T	T	T	C	T	T	T	T	T	T	T	T	T	T	T	T	T	T	T	T	T	T	T	T	T	T	T	T	T	T	T	T	T	T	T	T	T	T	T	T	T	T
JAX00228720	6	17110676	0	A	C	A	A	A	A	A	C	C	A	A	A	A	A	A	A	H	A	A	A	A	H	A	A	A	A	A	A	A	A	A	A	A	A	A	A	A	A	H	H	A	A	H	A	A	A
JAX00603920	6	17111250	1	C	T	T	C	T	C	T	T	T	T	C	T	C	C	T	T	H	T	H	C	H	T	C	C	T	C	T	C	C	T	T	H	C	H	T	C	T	C	T	H	T	T	T	H	C	H
JAX00138352	6	17115919	0	C	T	T	C	T	C	T	T	T	T	C	T	C	C	T	T	H	T	H	C	C	T	C	C	T	C	T	C	C	T	T	H	C	H	T	C	T	C	T	H	T	T	T	H	C	H
JAX00603921	6	17116028	0	T	C	T	T	T	T	T	C	C	C	T	T	T	T	T	T	H	T	T	T	H	H	T	T	T	T	T	T	T	C	T	H	T	T	T	T	C	T	C	H	C	C	H	T	T	T
JAX00603922	6	17116685	1	C	A	C	C	C	C	C	C	C	A	C	C	C	C	C	C	C	C	C	C	H	C	C	C	C	C	C	C	C	A	C	H	C	C	C	C	A	C	H	C	A	A	C	C	C	C
JAX00603923	6	17116935	0	T	A	T	T	T	T	T	A	T	T	T	T	T	T	T	T	T	T	T	T	T	T	T	T	T	T	T	T	T	T	T	T	T	T	T	T	T	T	T	T	T	T	T	T	T	T
JAX00603924	6	17117113	1	G	T	G	G	G	G	G	G	T	G	G	G	G	G	G	G	H	G	G	G	G	H	G	G	G	G	G	G	G	G	G	G	G	G	G	G	G	G	H	H	G	G	H	G	G	G
JAX00603925	6	17118595	1	T	C	T	T	T	T	T	C	C	C	T	T	T	T	T	T	H	T	T	T	H	H	T	T	T	T	T	T	T	C	T	H	T	T	T	T	C	T	C	H	C	C	H	T	T	T
JAX00603926	6	17121954	0	T	A	T	T	T	T	T	T	A	T	T	T	T	T	T	T	H	T	T	T	T	H	T	T	T	T	T	T	T	T	T	T	T	T	T	T	T	T	H	H	T	T	H	T	T	T
JAX00603929	6	17126436	1	G	A	G	G	G	G	G	G	G	A	G	G	G	G	G	G	G	G	G	G	H	G	G	G	G	G	G	G	G	A	G	H	G	G	G	G	A	G	H	G	A	A	G	G	G	G
JAX00138353	6	17126750	1	T	A	T	T	A	T	T	T	T	T	T	T	T	T	A	A	T	T	T	T	T	T	T	T	H	T	T	T	T	T	T	T	T	H	A	T	T	T	T	T	T	T	T	H	T	T
JAX00603930	6	17127487	0	C	T	C	C	T	C	C	C	C	C	C	C	C	C	T	T	C	C	C	C	C	C	C	C	H	C	C	C	C	C	C	C	C	H	T	C	C	C	C	C	C	C	C	H	C	C
JAX00603931	6	17127822	1	C	T	C	C	C	C	C	C	T	C	C	C	C	C	C	C	H	C	C	C	C	H	C	C	C	C	C	C	C	C	C	C	C	C	C	C	C	C	H	H	C	C	H	C	C	C
JAX00138357	6	17177810	1	G	A	G	G	A	G	G	G	G	G	G	G	G	G	A	A	G	G	G	G	G	G	G	G	H	G	G	G	G	G	G	G	G	H	A	G	G	G	G	G	G	G	G	H	G	G
JAX00138358	6	17177838	0	T	G	T	T	G	T	T	T	T	T	T	T	T	T	G	G	T	T	T	T	T	T	T	T	H	T	T	T	T	T	T	T	T	H	G	T	T	T	T	T	T	T	T	H	T	T
JAX00603934	6	17190897	0	T	C	T	T	C	T	T	C	C	T	H	H	H	H	C	C	H	H	H	T	T	H	T	T	H	T	T	T	T	T	T	T	T	H	C	T	T	T	H	H	T	T	H	H	H	T
JAX00603935	6	17191129	0	T	C	T	T	C	T	T	C	C	T	T	T	T	T	C	C	H	T	H	T	T	H	T	T	H	T	T	T	T	T	T	T	T	H	C	T	T	T	H	H	T	T	H	H	T	T
JAX00603936	6	17191348	1	T	C	C	T	T	T	C	T	T	C	T	C	T	T	T	T	T	C	T	T	H	H	T	T	H	T	C	T	T	C	C	H	T	T	T	T	C	T	H	T	C	C	H	T	T	H
JAX00603938	6	17196152	0	G	A	A	G	G	G	A	G	G	A	G	A	G	G	G	G	G	A	H	G	H	H	G	G	H	G	A	G	G	A	A	H	G	G	G	G	A	G	H	G	A	A	H	G	G	H
JAX00603939	6	17197738	0	G	T	G	G	T	G	G	G	G	G	G	G	G	G	T	T	G	G	G	G	G	G	G	G	H	G	G	G	G	G	G	G	G	H	T	G	G	G	G	G	G	G	G	H	G	G
JAX00603941	6	17211877	0	T	G	T	T	T	T	T	G	T	T	T	T	T	T	T	T	T	T	T	T	T	T	T	T	T	T	T	T	T	T	H	T	T	T	T	T	T	T	T	T	T	T	T	T	T	T
JAX00603944	6	17214176	0	T	C	T	T	T	T	T	T	C	T	T	T	T	T	T	T	H	T	T	T	T	H	T	T	T	T	T	T	T	T	T	T	T	T	T	T	T	T	H	H	T	T	H	T	T	T
JAX00138359	6	17218261	0	T	C	T	T	C	T	T	T	T	T	T	T	T	T	C	C	T	T	T	T	T	T	T	T	H	T	T	T	T	T	T	T	T	H	C	T	T	T	T	T	T	T	T	H	T	T
JAX00603946	6	17218489	0	C	A	C	C	A	C	C	C	C	C	C	C	C	C	A	A	C	C	C	C	C	C	C	C	H	C	C	C	C	C	C	C	C	H	A	C	C	C	C	C	C	C	C	H	C	C
JAX00138360	6	17218887	1	G	A	A	G	G	G	A	A	A	A	G	A	G	G	G	G	H	A	H	G	H	A	G	G	H	G	A	G	G	A	A	H	G	G	G	G	A	G	A	H	A	A	A	G	G	H
JAX00603954	6	17239590	1	T	C	T	T	T	T	T	C	C	C	T	T	T	T	T	T	H	T	H	T	H	H	T	T	T	T	T	T	T	C	T	H	T	T	T	T	C	T	C	H	C	C	H	T	T	T
JAX00603955	6	17240133	0	G	C	G	G	G	G	G	C	G	C	G	G	G	G	G	G	G	G	H	G	H	G	G	G	G	G	G	G	G	C	G	H	G	G	G	G	C	G	H	G	C	C	G	G	G	G
JAX00603957	6	17244380	0	C	G	C	C	C	C	C	G	G	G	C	C	C	C	C	C	H	C	H	C	G	G	C	C	C	C	C	C	C	G	C	G	C	C	C	C	G	C	G	H	G	G	H	C	C	C
JAX00138362	6	17258163	0	C	T	C	C	C	C	C	C	C	T	C	C	C	C	C	C	C	C	H	C	H	C	C	C	C	C	C	C	C	T	C	H	C	C	C	C	T	C	H	C	T	T	C	C	C	C
JAX00603960	6	17265626	1	T	C	T	T	T	T	T	C	C	C	T	T	T	T	T	T	H	T	H	T	H	H	T	T	T	T	T	T	T	C	T	H	T	T	T	T	C	T	C	H	C	C	H	T	T	T
JAX00228725	6	17266869	0	A	T	A	A	A	A	A	A	T	A	H	A	A	A	A	A	H	A	A	A	A	H	A	A	A	A	A	A	A	A	A	A	A	A	A	A	A	A	H	H	A	A	H	A	A	A
JAX00603962	6	17269039	0	A	G	A	A	A	A	A	A	A	G	A	A	A	A	A	A	A	A	H	A	H	A	A	A	A	A	A	A	A	G	A	H	A	A	A	A	G	A	H	A	G	G	A	A	A	A
JAX00603963	6	17270933	0	A	G	A	A	A	A	A	G	G	A	A	A	A	A	A	A	A	A	A	A	A	A	A	A	A	A	A	A	A	A	A	A	A	A	A	A	A	A	A	A	A	A	A	A	A	A
JAX00603964	6	17271063	0	A	G	A	A	A	A	A	G	G	A	A	A	A	A	A	A	H	A	A	A	A	H	A	A	A	A	A	A	A	A	A	A	A	A	A	A	A	A	H	H	A	A	H	A	A	A
JAX00603965	6	17272455	0	A	G	A	A	A	A	A	A	G	A	A	A	A	A	A	A	H	A	A	A	A	H	A	A	A	A	A	A	A	A	A	A	A	A	A	A	A	A	H	H	A	A	H	A	A	A
JAX00138366	6	17303365	1	G	T	G	G	T	G	G	T	T	G	G	G	G	G	T	T	H	G	G	G	G	H	G	G	H	G	G	G	G	G	G	G	G	H	T	G	G	G	H	H	G	G	H	H	G	G
JAX00603966	6	17305897	1	G	T	G	G	T	G	G	T	T	G	G	G	G	G	T	T	H	G	G	G	G	H	G	G	H	G	G	G	G	G	G	G	G	H	T	G	G	G	H	H	G	G	H	H	G	G
JAX00603969	6	17327536	0	C	T	C	C	T	C	C	T	C	C	C	C	C	C	T	T	C	C	C	C	C	C	C	C	H	C	C	C	C	C	C	C	C	H	T	C	C	C	C	C	C	C	C	H	C	C
JAX00603970	6	17329480	0	C	T	C	C	T	C	C	C	C	C	C	C	C	C	T	T	C	C	C	C	C	C	C	C	H	C	C	C	C	C	C	C	C	H	T	C	C	C	C	C	C	C	C	C	C	C
JAX00603973	6	17355923	1	G	A	G	G	A	G	G	G	G	G	G	G	G	G	A	A	G	G	G	G	G	G	G	G	H	G	G	G	G	G	G	G	G	H	A	G	G	G	G	G	G	G	G	H	G	G
JAX00138368	6	17357190	0	T	A	A	T	A	T	A	A	A	A	T	A	T	T	A	A	H	A	H	T	H	A	T	T	A	T	A	T	T	A	A	H	T	H	A	T	A	T	A	H	A	A	A	H	T	H
JAX00138369	6	17357793	1	T	C	C	T	C	T	C	C	C	C	T	C	T	T	C	C	H	C	H	T	H	C	T	T	C	T	C	T	T	C	C	H	T	H	C	T	C	T	C	H	C	C	C	H	T	H
JAX00138370	6	17359090	1	G	A	A	G	G	G	A	G	G	G	G	A	G	G	G	G	G	A	G	G	G	H	G	G	H	G	A	G	G	G	A	G	G	G	G	G	G	G	G	G	G	G	H	G	G	H
JAX00603975	6	17368384	0	A	G	G	A	A	A	G	A	A	A	A	G	A	A	A	A	A	G	A	A	A	H	A	A	H	A	G	A	A	A	G	A	A	A	A	A	A	A	A	A	A	A	H	A	A	H
JAX00603976	6	17368784	1	A	G	G	A	A	A	G	A	A	G	A	G	A	A	A	A	A	G	H	A	H	H	A	A	H	A	G	A	A	G	G	H	A	A	A	A	G	A	H	A	G	G	H	A	A	H
JAX00603977	6	17369584	1	T	A	T	T	T	T	T	A	A	T	T	T	T	T	T	T	H	T	T	T	T	H	T	T	T	T	T	T	T	T	T	T	T	T	T	T	T	T	H	H	T	T	H	T	T	T
JAX00603978	6	17372459	1	A	G	A	A	G	A	A	A	A	G	A	A	A	A	G	G	A	A	H	A	H	A	A	A	H	A	A	A	A	G	A	H	A	H	G	A	G	A	H	A	G	G	A	H	A	A
JAX00603979	6	17372528	1	C	A	C	C	C	C	C	C	C	A	C	C	C	C	C	C	C	C	H	C	H	C	C	C	C	C	C	C	C	A	C	H	C	C	C	C	A	C	H	C	A	A	C	C	C	C
JAX00603980	6	17372769	0	T	C	T	T	C	T	T	C	C	C	T	T	T	T	C	C	H	T	H	T	H	H	T	T	H	T	T	T	T	C	T	H	T	H	C	T	C	T	C	H	C	C	H	H	T	T
JAX00603981	6	17372926	1	A	G	A	A	A	A	A	G	A	G	A	A	A	A	A	A	A	A	H	A	H	A	A	A	A	A	A	A	A	G	A	H	A	A	A	A	G	A	H	A	G	G	A	A	A	A
JAX00603982	6	17373314	0	C	T	C	C	C	C	C	C	C	T	C	C	C	C	C	C	C	C	H	C	H	C	C	C	C	C	C	C	C	T	C	H	C	C	C	C	T	C	H	C	T	T	C	C	C	C
JAX00138373	6	17396661	1	A	G	G	A	G	A	G	G	G	G	A	G	A	A	G	G	H	G	H	A	H	G	A	A	G	A	G	A	A	G	G	H	A	H	G	A	G	A	G	H	G	G	G	H	A	H
JAX00603984	6	17399991	0	T	A	T	T	A	T	T	T	T	T	T	T	T	T	A	A	T	T	T	T	T	T	T	T	H	T	T	T	T	T	T	T	T	H	A	T	T	T	T	T	T	T	T	H	T	T
JAX00138374	6	17400629	1	G	A	A	G	A	G	A	A	A	A	G	A	G	G	A	A	H	A	H	G	H	A	G	G	A	G	A	G	G	A	A	H	G	H	A	G	A	G	A	H	A	A	A	H	G	H
JAX00138375	6	17411006	1	G	A	A	G	A	G	A	A	A	A	G	A	G	G	A	A	H	A	H	G	H	A	G	G	A	G	A	G	G	A	A	H	G	H	A	G	A	G	A	H	A	A	A	H	G	H
JAX00603987	6	17429749	0	T	G	T	T	G	T	T	T	G	T	H	T	T	T	G	G	H	T	T	T	T	H	T	T	H	T	T	T	T	T	T	T	T	H	G	T	T	T	H	H	T	T	H	H	T	T
JAX00603989	6	17430157	0	C	T	T	C	C	C	T	C	C	C	C	T	C	C	C	C	C	H	C	C	C	H	C	C	H	C	T	C	C	C	T	C	C	C	C	C	C	C	C	C	C	C	H	C	C	H
JAX00603991	6	17434006	0	G	A	G	G	A	G	G	G	A	G	G	G	G	G	A	A	H	G	G	G	G	H	G	G	H	G	G	G	G	G	G	G	G	H	A	G	G	G	H	H	G	G	H	H	G	G
JAX00603994	6	17437996	1	C	T	C	C	T	C	C	C	C	C	C	C	C	C	T	T	C	C	C	C	C	C	C	C	H	C	C	C	C	C	C	C	C	H	T	C	C	C	C	C	C	C	C	H	C	C
JAX00603995	6	17438152	0	T	G	T	T	T	T	T	G	T	T	T	T	T	T	T	T	T	T	T	T	T	T	T	T	T	T	T	T	T	T	T	T	T	T	T	T	T	T	T	T	T	T	T	T	T	T
JAX00603996	6	17438490	1	C	T	C	C	T	C	C	C	C	C	C	C	C	C	T	T	C	C	C	C	C	C	C	C	H	C	C	C	C	C	C	C	C	H	T	C	C	C	C	C	C	C	C	H	C	C
JAX00603997	6	17438805	0	T	C	C	T	C	T	C	C	C	C	T	C	T	T	C	C	H	C	H	T	H	C	T	T	C	T	C	T	T	C	C	H	T	H	C	T	C	T	C	H	C	C	C	H	T	H
JAX00138376	6	17439304	0	C	T	T	C	C	C	T	C	C	C	C	T	C	C	C	C	C	T	C	C	C	H	C	C	H	C	T	C	C	C	T	C	C	C	C	C	C	C	C	C	C	C	T	C	C	H
JAX00603999	6	17447206	1	T	C	T	T	C	T	T	T	C	C	T	T	T	T	C	C	H	T	H	T	H	H	T	T	H	T	T	T	T	C	T	H	T	H	C	T	C	T	C	H	C	C	H	H	T	T
JAX00604000	6	17449429	1	G	A	G	G	A	G	G	A	A	G	G	G	G	G	A	A	H	G	G	G	G	H	G	G	H	G	G	G	G	G	G	G	G	H	A	G	G	G	H	H	G	G	H	H	G	G
JAX00604001	6	17449493	0	T	C	T	T	C	T	T	C	C	T	T	T	T	T	C	C	H	T	T	T	T	H	T	T	H	T	T	T	T	T	T	T	T	H	C	T	T	T	H	H	T	T	H	H	T	T
JAX00138377	6	17453503	0	A	C	C	A	A	C	C	A	A	A	C	C	A	A	A	A	A	C	H	A	A	H	C	A	H	C	C	C	A	A	C	A	A	A	A	H	A	A	A	H	A	A	H	A	A	C
JAX00604002	6	17453748	1	C	T	T	C	C	T	T	C	C	T	T	T	C	C	C	C	C	T	T	C	H	H	T	C	H	T	T	T	C	T	T	H	C	C	C	H	T	C	H	H	T	T	H	C	C	T
JAX00604003	6	17454630	1	A	G	A	A	A	A	A	A	A	G	A	A	A	A	A	A	A	A	H	A	H	A	A	A	A	A	A	A	A	G	A	H	A	A	A	A	G	A	H	A	G	G	A	A	A	A
JAX00604004	6	17454930	0	G	A	A	G	G	A	A	A	G	A	A	A	G	G	G	G	G	A	A	G	H	H	A	G	H	A	A	A	G	A	A	H	G	G	G	H	A	G	H	H	A	A	H	G	G	A
JAX00138379	6	17467666	1	C	A	A	C	C	A	A	A	C	A	A	A	C	C	C	C	C	A	A	C	H	H	A	C	H	A	A	A	C	A	A	H	C	C	C	H	A	C	H	H	A	A	H	C	C	A
JAX00604007	6	17472986	0	G	A	A	G	G	A	A	A	G	G	A	A	G	G	G	G	G	A	H	G	G	H	A	G	H	A	A	A	G	G	A	G	G	G	G	H	G	G	G	H	G	G	H	G	G	A
JAX00604008	6	17473042	0	T	C	T	T	T	T	T	T	T	C	T	T	T	T	T	T	T	T	H	T	H	T	T	T	T	T	T	T	T	C	T	H	T	T	T	T	C	T	H	T	C	C	T	T	T	T
JAX00604009	6	17473130	0	C	T	T	C	C	T	T	T	C	T	T	T	C	C	C	C	C	T	T	C	H	H	T	C	H	T	T	T	C	T	T	H	C	C	C	H	T	C	H	H	T	T	H	C	C	T
JAX00604012	6	17477272	0	A	T	A	A	A	T	A	A	A	T	T	A	A	A	A	A	A	A	T	A	H	A	T	A	A	T	A	T	A	T	A	H	A	A	A	H	T	A	H	H	T	T	A	A	A	H
JAX00604013	6	17477307	1	G	A	G	G	G	A	G	G	G	A	A	G	G	G	G	G	G	G	A	G	H	G	A	G	G	A	G	A	G	A	G	H	G	G	G	H	A	G	H	H	A	A	G	G	G	H
JAX00604014	6	17477323	0	A	C	A	A	A	A	A	A	C	A	A	A	A	A	A	A	H	A	A	A	A	H	A	A	A	A	A	A	A	A	A	A	A	A	A	A	A	A	H	H	A	A	H	A	A	A
JAX00604016	6	17477697	0	A	G	G	A	A	G	G	G	G	G	G	G	A	A	A	A	H	G	G	A	H	G	G	A	H	G	G	G	A	G	G	H	A	A	A	H	G	A	G	G	G	G	G	A	A	G
JAX00604018	6	17477870	0	G	A	A	G	G	A	A	G	G	A	A	A	G	G	G	G	G	A	A	G	H	H	A	G	H	A	A	A	G	A	A	H	G	G	G	H	A	G	H	H	A	A	H	G	G	A
JAX00604020	6	17478593	1	A	G	G	A	A	G	G	A	A	G	G	G	A	A	A	A	A	G	G	A	H	H	G	A	H	G	G	G	A	G	G	H	A	A	A	H	G	A	H	H	G	G	H	A	A	G
JAX00604022	6	17478665	1	G	A	A	G	G	G	A	A	G	G	G	A	G	G	G	G	G	A	G	G	G	H	G	G	H	G	A	G	G	G	A	G	G	G	G	G	G	G	G	G	G	G	H	G	G	H
JAX00604023	6	17481172	0	C	T	T	C	C	C	T	T	C	T	C	T	C	C	C	C	C	T	H	C	H	H	C	C	H	C	T	C	C	T	T	H	C	C	C	C	T	C	H	C	T	T	H	C	C	H
JAX00604025	6	17493049	1	A	G	G	A	A	A	G	A	A	G	A	G	A	A	A	A	A	G	H	A	H	H	A	A	H	A	G	A	A	G	G	H	A	A	A	A	G	A	H	A	G	G	H	A	A	H
JAX00138382	6	17494992	0	C	G	G	C	C	C	G	G	C	G	C	G	C	C	C	C	C	G	H	C	H	H	C	C	H	C	G	C	C	G	G	H	C	C	C	C	G	C	H	C	G	G	H	C	C	H
JAX00604027	6	17495977	1	A	G	A	A	A	A	A	A	A	G	A	A	A	A	A	A	A	A	H	A	H	A	A	A	A	A	A	A	A	G	A	H	A	A	A	A	G	A	H	A	G	G	A	A	A	A
JAX00604029	6	17496286	1	A	G	A	A	A	A	A	A	A	G	A	A	A	A	A	A	A	A	H	A	H	A	A	A	A	A	A	A	A	G	A	H	A	A	A	A	G	A	H	A	G	G	A	A	A	A
JAX00604033	6	17506652	1	G	A	G	G	G	G	G	G	A	G	G	G	G	G	G	G	H	G	G	G	G	H	G	G	G	G	G	G	G	G	G	G	G	G	G	G	G	G	H	H	G	G	H	G	G	G
JAX00604035	6	17506814	0	T	A	A	T	T	T	A	T	T	A	T	A	T	T	T	T	T	A	H	T	H	H	T	T	H	T	A	T	T	A	A	H	T	T	T	T	A	T	H	T	A	A	H	T	T	H
JAX00604037	6	17507412	0	C	T	C	C	C	C	C	T	C	C	C	C	C	C	C	C	C	C	C	C	C	C	C	C	C	C	C	C	C	C	C	C	C	C	C	C	C	C	C	C	C	C	C	C	C	C
JAX00604038	6	17510413	1	C	G	G	C	C	C	G	C	C	G	C	G	C	C	C	C	C	G	H	C	H	H	C	C	H	C	G	C	C	G	G	H	C	C	C	C	G	C	H	C	G	G	H	C	C	H
JAX00604040	6	17513662	0	A	G	A	A	A	A	A	G	A	A	A	A	A	A	A	A	A	A	A	A	A	A	A	A	A	A	A	A	A	A	A	A	A	A	A	A	A	A	A	A	A	A	A	A	A	A
JAX00604041	6	17513796	0	G	A	G	G	G	G	G	A	G	G	G	G	G	G	G	G	G	G	G	G	G	G	G	G	G	G	G	G	G	G	G	G	G	G	G	G	G	G	G	G	G	G	G	G	G	G
JAX00604045	6	17548559	0	G	A	G	G	A	A	G	A	A	G	A	G	G	G	A	A	H	G	H	G	G	H	A	G	H	A	G	A	G	G	G	G	G	H	A	H	G	G	H	A	G	G	H	H	G	H
JAX00604046	6	17549406	1	G	T	G	G	T	T	G	G	T	G	T	G	G	G	T	T	H	G	H	G	G	H	T	G	H	T	G	T	G	G	G	G	G	H	T	H	G	G	H	T	G	G	H	H	G	H
JAX00604047	6	17549955	0	T	C	T	T	T	T	T	C	T	T	T	T	T	T	T	T	T	T	T	T	T	T	T	T	T	T	T	T	T	T	T	T	T	T	T	T	T	T	T	T	T	T	T	T	T	T
JAX00604049	6	17553552	0	C	A	C	C	A	A	C	A	A	C	A	C	C	C	A	A	H	C	H	C	C	H	A	C	H	A	C	A	C	C	C	C	C	H	A	H	C	C	H	A	C	C	H	H	C	H
JAX00604050	6	17559087	0	A	T	A	A	T	T	A	A	T	A	T	A	A	A	T	T	H	A	H	A	A	H	T	A	H	T	A	T	A	A	A	A	A	H	T	H	A	A	H	T	A	A	H	H	A	H
JAX00604051	6	17559160	0	A	C	A	A	C	C	A	A	C	A	C	A	A	A	C	C	H	A	H	A	A	H	C	A	H	C	A	C	A	A	A	A	A	H	C	H	A	A	H	C	A	A	H	H	A	H
JAX00138386	6	17566705	0	T	C	T	T	C	C	T	C	C	T	C	T	T	T	C	C	H	T	H	T	T	H	C	T	H	C	T	C	T	T	T	T	T	H	C	H	T	T	H	C	T	T	H	H	T	H
JAX00604053	6	17572992	1	A	G	A	A	G	G	A	A	G	A	G	A	A	A	G	G	H	A	H	A	A	H	G	A	H	G	A	G	A	A	A	A	A	H	G	H	A	A	H	G	A	A	H	H	A	H
JAX00604057	6	17614422	0	C	T	C	C	C	C	C	T	C	C	C	C	C	C	C	C	C	C	C	C	C	C	C	C	C	C	C	C	C	C	C	C	C	C	C	C	C	C	C	C	C	C	C	C	C	C
JAX00138389	6	17614533	1	A	T	T	A	A	A	T	A	A	A	A	T	A	A	A	A	A	T	A	A	A	H	A	A	H	A	T	A	A	A	T	A	A	A	A	A	A	A	A	A	A	A	H	A	A	H
JAX00604059	6	17614678	1	G	T	G	G	T	T	G	G	G	G	T	G	G	G	T	T	G	G	H	G	G	G	T	G	H	T	G	T	G	G	G	G	G	H	T	H	G	G	G	H	G	G	G	H	G	H
JAX00604060	6	17616302	1	G	T	G	G	T	T	G	G	T	G	T	G	G	G	T	T	H	G	H	G	G	H	T	G	H	T	G	T	G	G	G	G	G	H	T	H	G	G	H	T	G	G	H	H	G	H
JAX00138390	6	17619056	1	A	G	A	A	G	G	A	A	G	A	G	A	A	A	G	G	H	A	H	A	A	H	G	A	H	G	A	G	A	A	A	A	A	H	G	H	A	A	H	G	A	A	H	H	A	H
JAX00604061	6	17619684	0	G	A	G	G	A	A	G	G	G	G	A	G	G	G	A	A	G	G	H	G	G	G	A	G	H	A	G	A	G	G	G	G	G	H	A	H	G	G	G	H	G	G	G	H	G	H
JAX00604064	6	17663714	1	A	G	A	A	A	A	A	G	A	A	A	A	A	A	A	A	A	A	A	A	A	A	A	A	A	A	A	A	A	A	A	A	A	A	A	A	A	A	A	A	A	A	A	A	A	A
JAX00138392	6	17666479	0	T	G	G	T	T	T	G	T	T	T	T	G	T	T	T	T	T	G	T	T	T	H	T	T	G	T	G	T	T	T	G	T	T	T	T	T	T	T	T	T	T	T	H	T	T	H
JAX00604066	6	17669866	1	C	T	C	C	C	C	C	T	T	C	C	C	C	C	C	C	H	C	C	C	C	H	C	C	C	C	C	C	C	C	C	C	C	C	C	C	C	C	H	H	C	C	H	C	C	C
JAX00604067	6	17687908	0	C	T	C	C	T	T	C	C	C	C	T	C	C	C	T	T	C	C	H	C	C	C	T	C	H	T	C	T	C	C	C	C	C	H	T	H	C	C	C	H	C	C	C	H	C	H
JAX00604070	6	17691523	0	C	T	C	C	C	C	C	T	C	C	C	C	C	C	C	C	C	C	C	C	C	C	C	C	C	C	C	C	C	C	C	C	C	C	C	C	C	C	C	C	C	C	C	C	C	C
JAX00604071	6	17694812	0	G	T	G	G	T	T	G	G	T	G	T	G	G	G	T	T	H	G	H	G	G	H	T	G	H	T	G	T	G	G	G	G	G	H	T	H	G	G	H	T	G	G	H	H	G	H
JAX00604072	6	17695098	1	C	T	C	C	T	T	C	T	T	T	T	C	C	C	T	T	H	C	T	C	H	H	T	C	H	T	C	T	C	T	C	H	C	H	T	H	T	C	T	T	T	T	H	H	C	H
JAX00604075	6	17696090	0	T	A	T	T	T	T	T	T	A	T	T	T	T	T	T	T	H	T	T	T	T	H	T	T	T	T	T	T	T	T	T	T	T	T	T	T	T	T	H	H	T	T	H	T	T	T
JAX00138396	6	17699893	0	C	T	C	C	T	T	C	C	T	C	T	C	C	C	T	T	H	C	T	C	C	H	T	C	H	T	C	T	C	C	C	C	C	H	T	H	C	C	H	T	C	C	H	H	C	H
JAX00138397	6	17704212	0	C	T	C	C	T	T	C	C	T	C	T	C	C	C	T	T	H	C	H	C	C	T	T	C	H	T	C	T	C	C	C	C	C	H	T	H	C	C	H	T	C	C	H	H	C	H
JAX00138398	6	17725078	0	T	C	T	T	C	C	T	T	C	T	C	T	T	T	C	C	H	T	H	T	T	H	C	T	H	C	T	C	T	T	T	T	T	H	C	H	T	T	H	C	T	T	H	H	T	H
JAX00138399	6	17735145	1	A	G	A	A	G	G	A	A	G	A	G	A	A	A	G	G	H	A	H	A	A	H	G	A	H	G	A	G	A	A	A	A	A	H	G	H	A	A	H	G	A	A	H	H	A	H
JAX00138400	6	17735474	0	T	A	T	T	A	A	T	T	A	T	A	T	T	T	A	A	H	T	H	T	T	H	A	T	H	A	T	A	T	T	T	T	T	H	A	H	T	T	H	A	T	T	H	H	T	H
JAX00604079	6	17764253	0	C	T	T	C	T	T	T	T	T	T	T	T	C	C	T	T	C	T	T	C	C	T	T	C	T	T	T	T	C	T	T	H	C	H	T	H	T	C	T	T	T	T	T	C	C	T
JAX00604080	6	17778433	1	G	A	G	G	A	A	G	A	A	A	A	G	G	G	A	A	H	G	A	G	H	H	A	G	H	A	G	A	G	A	G	H	G	H	A	H	A	G	A	A	A	A	H	H	G	H
JAX00138401	6	17778853	0	G	C	G	G	C	C	G	G	C	G	C	G	G	G	C	C	H	G	H	G	G	H	C	G	H	C	G	C	G	G	G	G	G	H	C	H	G	G	H	C	G	G	H	H	G	H
JAX00138402	6	17778909	1	T	C	T	T	C	C	T	T	C	T	C	T	T	T	C	C	H	T	H	T	T	H	C	T	H	C	T	C	T	T	T	T	T	H	C	H	T	T	H	C	T	T	H	H	T	H
JAX00604081	6	17779097	1	C	T	C	C	C	C	C	C	C	T	C	C	C	C	C	C	C	C	H	C	H	C	C	C	C	C	C	C	C	T	C	H	C	C	C	C	T	C	H	C	T	T	C	C	C	C
JAX00604082	6	17780030	1	A	G	A	A	G	G	A	A	G	G	G	A	A	A	G	G	H	A	G	A	H	H	G	A	H	G	A	G	A	G	A	H	A	H	G	H	G	A	G	G	G	G	H	H	A	H
JAX00604084	6	17785958	1	G	A	G	G	A	A	G	G	A	G	A	G	G	G	A	A	H	G	H	G	G	H	A	G	H	A	G	A	G	G	G	G	G	H	A	H	G	G	H	A	G	G	H	H	G	H
JAX00604085	6	17786118	0	A	G	A	A	G	G	A	A	G	G	G	A	A	A	G	G	H	A	H	A	H	H	G	A	H	G	A	G	A	G	A	H	A	H	G	H	G	A	G	G	G	G	H	H	A	H
JAX00604086	6	17788905	0	A	G	A	A	G	G	A	A	G	A	G	A	A	A	G	G	H	A	H	A	A	H	G	A	H	G	A	G	A	A	A	A	A	H	G	H	A	A	H	G	A	A	H	H	A	H
JAX00604087	6	17789336	0	A	T	A	A	A	A	A	T	A	A	A	A	A	A	A	A	A	A	A	A	A	A	A	A	A	A	A	A	A	A	A	A	A	A	A	A	A	A	A	A	A	A	A	A	A	A
JAX00138403	6	17795649	1	A	T	A	A	T	T	A	T	T	A	T	A	A	A	T	T	H	A	H	A	A	H	T	A	H	T	A	T	A	A	A	A	A	H	T	H	A	A	H	T	A	A	H	H	A	H
JAX00604089	6	17810499	0	G	T	G	G	T	T	G	T	T	T	T	G	G	G	T	T	H	G	T	G	H	H	T	G	H	T	G	T	G	T	G	H	G	H	T	H	T	G	T	T	T	T	H	H	G	H
JAX00604090	6	17811995	0	G	A	G	G	G	G	G	A	G	G	G	G	G	G	G	G	G	G	G	G	G	G	G	G	G	G	G	G	G	G	G	G	G	G	G	G	G	G	G	G	G	G	G	G	G	G
JAX00138405	6	17823513	1	T	C	T	T	C	C	T	T	C	T	C	T	T	T	C	C	H	T	H	T	T	H	C	T	H	C	T	C	T	T	T	T	T	H	C	H	T	T	H	C	T	T	H	H	T	H
JAX00138406	6	17839485	0	A	G	A	A	G	G	A	G	G	A	G	A	A	A	G	G	H	A	H	A	A	H	G	A	H	G	A	G	A	A	A	A	A	H	G	G	A	A	H	G	A	A	H	H	A	H
JAX00604094	6	17839581	1	A	C	A	A	A	A	A	A	A	C	A	A	A	A	A	A	A	A	H	A	H	A	A	A	A	A	A	A	A	C	A	H	A	A	A	A	C	A	H	A	C	C	A	A	A	A
JAX00604095	6	17843484	1	T	C	T	T	C	C	T	T	C	T	C	T	T	T	C	C	H	T	H	T	T	H	C	T	H	C	T	C	T	T	T	T	T	H	C	H	T	T	H	C	T	T	H	H	T	H
JAX00604096	6	17843731	1	G	A	G	G	A	A	G	G	G	G	A	G	G	G	A	A	G	G	H	G	G	G	A	G	H	A	G	A	G	G	G	G	G	H	A	H	G	G	G	H	G	G	G	H	G	H
JAX00138407	6	17859446	0	T	C	T	T	T	T	T	C	T	T	T	T	T	T	T	T	T	T	T	T	T	T	T	T	T	T	T	T	T	T	T	T	T	T	T	T	T	T	T	T	T	T	T	T	T	T
JAX00138408	6	17859468	1	A	T	A	A	T	T	A	A	T	A	T	A	A	A	T	T	H	A	H	A	A	H	T	A	H	T	A	T	A	A	A	A	A	H	T	H	A	A	H	T	A	A	H	H	A	H
JAX00604097	6	17861974	1	A	G	A	A	A	A	A	G	A	A	A	A	A	A	A	A	A	A	A	A	A	A	A	A	A	A	A	A	A	A	A	A	A	A	A	A	A	A	A	A	A	A	A	A	A	A
JAX00604099	6	17864460	1	G	A	G	G	A	A	G	G	A	A	A	G	G	G	A	A	H	G	A	G	H	H	A	G	H	A	G	A	G	A	G	H	G	H	A	H	A	G	A	A	A	A	H	H	G	H
JAX00604100	6	17864580	0	G	A	G	G	A	A	G	G	G	G	A	G	G	G	A	A	G	G	H	G	G	G	A	G	H	A	G	A	G	G	G	G	G	H	A	H	G	G	G	H	G	G	G	H	G	H
JAX00604101	6	17864628	1	T	G	T	T	G	G	T	T	T	T	G	T	T	T	G	G	T	T	H	T	T	T	G	T	H	G	T	G	T	T	T	T	T	H	G	H	T	T	T	H	T	T	T	H	T	H
JAX00604102	6	17868107	1	T	C	T	T	C	C	T	T	C	C	C	T	T	T	C	C	H	T	C	T	H	H	C	T	H	C	T	C	T	C	T	H	T	H	C	H	C	T	C	C	C	C	H	H	T	H
JAX00138409	6	17877864	1	T	C	C	T	C	C	C	C	C	C	C	C	T	T	C	C	H	C	C	T	H	C	C	T	C	C	C	C	T	C	C	H	T	H	C	H	C	T	C	C	C	C	C	H	T	C
JAX00138410	6	17881457	0	C	A	A	C	C	C	A	C	C	C	C	A	C	C	C	C	C	H	C	C	C	C	C	C	H	C	A	C	C	C	A	C	C	C	C	C	C	C	C	C	C	C	H	C	C	H
JAX00138411	6	17890352	1	G	T	T	G	G	G	T	G	G	G	G	T	G	G	G	G	G	T	G	G	G	H	G	G	H	G	T	G	G	G	T	G	G	G	G	G	G	G	G	G	G	G	H	G	G	H
JAX00604106	6	17891630	0	C	G	C	C	G	G	C	G	G	C	G	C	C	C	G	G	H	C	H	C	C	H	G	C	H	G	C	G	C	C	C	C	C	H	G	H	C	C	H	G	C	C	H	H	C	H
JAX00604107	6	17891828	1	G	T	G	G	G	G	G	G	G	T	G	G	G	G	G	G	G	G	H	G	H	G	G	G	G	G	G	G	G	T	G	H	G	G	G	G	T	G	H	G	T	T	G	G	G	G
JAX00228727	6	17896963	1	A	G	A	A	G	G	A	A	G	A	G	A	A	A	G	G	H	A	H	A	A	H	G	A	H	G	A	G	A	A	A	A	A	H	G	H	A	A	H	G	A	A	H	H	A	H
JAX00138412	6	17901773	0	T	C	C	T	T	T	C	C	T	C	T	C	T	T	T	T	T	C	H	T	H	H	T	T	H	T	C	T	T	C	C	H	T	T	T	T	C	T	H	T	C	C	H	T	T	H
JAX00604109	6	17913826	1	G	C	C	G	G	G	C	G	G	C	G	C	G	G	G	G	G	C	H	G	H	H	G	G	H	G	C	G	G	C	C	H	G	G	G	G	C	G	H	G	C	C	H	G	G	H
JAX00604110	6	17913855	1	C	A	A	C	C	C	A	C	C	A	C	A	C	C	C	C	C	A	H	C	H	H	C	C	H	C	A	C	C	A	A	H	C	C	C	C	A	C	H	C	A	A	H	C	C	H
JAX00604111	6	17915669	0	C	A	C	C	A	A	C	C	C	C	A	C	C	C	A	A	C	C	H	C	C	C	A	C	H	A	C	A	C	C	C	C	C	H	A	H	C	C	C	H	C	C	C	H	C	H
JAX00604112	6	17915800	1	T	C	C	T	C	C	C	T	C	C	C	C	T	T	C	C	H	C	C	T	H	C	C	T	C	C	C	C	T	C	C	H	T	H	C	H	C	T	C	C	C	C	C	H	T	C
JAX00604113	6	17916068	0	A	G	G	A	G	G	G	A	G	G	G	G	A	A	G	G	H	G	G	A	H	G	G	A	G	G	G	G	A	G	G	H	A	H	G	H	G	A	G	G	G	G	G	H	A	G
JAX00604114	6	17916284	0	T	C	T	T	C	C	T	T	C	C	C	T	T	T	C	C	H	T	C	T	H	H	C	T	H	C	T	C	T	C	T	H	T	H	C	H	C	T	C	C	C	C	H	H	T	H
JAX00604115	6	17916425	1	A	G	A	A	G	G	A	A	A	A	G	A	A	A	G	G	A	A	H	A	A	A	G	A	H	G	A	G	A	A	A	A	A	H	G	H	A	A	A	H	A	A	A	H	A	H
JAX00604116	6	17918269	0	A	C	C	A	C	C	C	C	C	C	C	C	A	A	C	C	H	C	C	A	H	C	C	A	C	C	C	C	A	C	C	H	A	H	C	H	C	A	C	C	C	C	C	H	A	C
JAX00604119	6	17922564	0	A	G	A	A	G	G	A	G	G	A	G	A	A	A	G	G	H	A	H	A	A	H	G	A	H	G	A	G	A	A	A	A	A	H	G	H	A	A	H	G	A	A	H	H	A	H
JAX00138413	6	17922618	0	G	A	G	G	A	A	G	A	A	G	A	G	G	G	A	A	H	G	H	G	G	H	A	G	H	A	G	A	G	G	G	G	G	H	A	H	G	G	H	A	G	G	H	H	G	H
JAX00138414	6	17922784	0	T	C	T	T	C	C	T	C	C	T	C	T	T	T	C	C	H	T	H	T	T	H	C	T	H	C	T	C	T	T	T	T	T	H	C	H	T	T	H	C	T	T	H	H	T	H
JAX00604122	6	17925864	0	A	T	A	A	A	A	A	T	A	A	A	A	A	A	A	A	A	A	A	A	A	A	A	A	A	A	A	A	A	A	A	A	A	A	A	A	A	A	A	A	A	A	A	A	A	A
JAX00138415	6	17943293	1	T	C	T	T	C	C	T	C	C	C	C	T	T	T	C	C	H	T	C	T	H	H	C	T	H	C	T	C	T	C	T	H	T	H	C	H	C	T	C	C	C	C	H	H	T	H
JAX00138416	6	17964442	1	T	C	C	T	T	T	C	T	T	T	T	C	T	T	T	T	T	C	T	T	T	H	T	T	H	T	C	T	T	T	C	T	T	T	T	T	T	T	T	T	T	T	H	T	T	H
JAX00138417	6	17968230	1	A	G	A	A	A	A	A	A	A	G	A	A	A	A	A	A	A	A	H	A	H	A	A	A	A	A	A	A	A	G	A	H	A	A	A	A	G	A	H	A	G	G	A	A	A	A
JAX00604125	6	17986374	1	A	G	A	A	G	G	A	G	G	A	G	A	A	A	G	G	H	A	H	A	A	H	G	A	H	G	A	G	A	A	A	A	A	H	G	H	A	A	H	G	A	A	H	H	A	H
JAX00604126	6	17990378	1	G	A	G	G	G	G	G	A	G	G	G	G	G	G	G	G	G	G	G	G	G	G	G	G	G	G	G	G	G	G	G	G	G	G	G	G	G	G	G	G	G	G	G	G	G	G
JAX00604128	6	17993141	0	C	T	C	C	C	C	C	C	C	T	C	C	C	C	C	C	C	C	H	C	H	C	C	C	C	C	C	C	C	T	C	H	C	C	C	C	T	C	H	C	T	T	C	C	C	C
JAX00604129	6	17994702	0	G	T	G	G	T	T	G	G	T	G	T	G	G	G	T	T	H	G	H	G	G	H	T	G	H	T	G	T	G	G	G	G	G	H	T	H	G	G	H	T	G	G	H	H	G	H
JAX00138419	6	18000259	0	A	G	A	A	G	G	A	G	G	G	G	A	A	A	G	G	H	A	G	A	H	H	G	A	H	G	A	G	A	G	A	H	A	H	G	H	G	A	G	G	G	G	H	H	A	H
JAX00138420	6	18004324	1	C	T	T	C	C	C	T	C	C	C	C	T	C	C	C	C	C	T	C	C	C	H	C	C	H	C	T	C	C	C	T	C	C	C	C	C	C	C	C	C	C	C	H	C	C	H
JAX00604130	6	18004365	0	G	A	G	G	A	A	G	G	A	G	H	G	G	G	A	A	H	H	H	G	G	H	A	G	H	H	G	H	G	G	G	G	G	H	H	H	G	H	G	A	G	H	H	H	H	H
JAX00604132	6	18024570	1	G	A	G	G	A	A	G	G	G	G	A	G	G	G	A	A	G	G	H	G	G	G	A	G	H	A	G	A	G	G	G	G	G	H	A	H	G	G	G	H	G	G	G	H	G	H
JAX00604134	6	18027436	0	T	G	T	T	G	G	T	G	G	T	G	T	T	T	G	G	H	T	H	T	T	H	G	T	H	G	T	G	T	T	T	T	T	H	G	H	T	T	G	G	T	T	H	H	T	H
JAX00604138	6	18038423	1	A	G	A	A	G	G	A	G	G	G	G	A	A	A	G	G	H	A	G	A	H	H	G	A	H	G	A	G	A	G	A	H	A	H	G	H	G	A	G	G	G	G	H	H	A	H
JAX00604139	6	18043581	0	C	T	C	C	T	T	C	T	T	T	T	C	C	C	T	T	H	C	T	C	H	H	T	C	H	T	C	T	C	T	C	H	C	H	T	H	T	C	T	T	T	T	H	H	C	H
JAX00604140	6	18046486	0	C	T	C	C	T	T	C	C	T	C	T	C	C	C	T	T	H	C	H	C	C	H	T	C	H	T	C	T	C	C	C	C	C	H	T	H	C	C	H	T	C	C	H	H	C	H
JAX00138422	6	18058468	0	T	G	T	T	G	G	T	T	G	T	G	T	T	T	G	G	H	T	H	T	T	H	G	T	H	G	T	G	T	T	T	T	T	H	G	H	T	T	H	G	T	T	H	H	T	H
JAX00604141	6	18060871	1	G	A	G	G	A	A	G	G	A	A	A	G	G	G	A	A	H	G	A	G	H	H	A	G	H	A	G	A	G	A	G	H	G	H	A	H	A	G	A	A	A	A	H	H	G	H
JAX00138423	6	18060893	0	C	T	T	C	C	C	T	T	C	C	H	T	C	C	C	C	C	T	C	C	C	C	C	C	H	C	T	C	C	C	T	C	C	C	C	C	C	C	C	C	C	C	H	C	C	H
JAX00604142	6	18068540	1	T	G	T	T	T	T	T	T	T	G	T	T	T	T	T	T	T	T	H	T	H	T	T	T	T	T	T	T	T	G	T	H	T	T	T	T	G	T	H	T	G	G	T	T	T	T
JAX00604143	6	18092489	1	C	T	C	C	T	T	C	C	C	C	T	C	C	C	T	T	C	C	H	C	C	C	T	C	H	T	C	T	C	C	C	C	C	H	T	H	C	C	C	H	C	C	C	H	C	H
JAX00138426	6	18093036	0	T	C	C	T	C	C	C	C	C	T	C	C	T	T	C	C	H	C	H	T	T	C	C	T	C	C	C	C	T	T	C	T	T	H	C	H	T	T	H	C	T	T	C	H	T	C
JAX00604145	6	18108728	1	A	G	G	A	G	G	G	G	G	G	G	G	A	A	G	G	H	G	G	A	H	G	G	A	G	G	G	G	A	G	G	H	A	H	G	H	G	A	G	G	G	G	G	H	A	G
JAX00189815	6	18109397	1	T	C	C	T	C	C	C	C	C	C	C	C	T	T	C	C	H	C	C	T	H	C	C	T	C	C	C	C	T	C	C	H	T	H	C	H	C	T	C	C	C	C	C	H	T	C
JAX00138427	6	18110234	1	A	T	T	A	A	A	T	A	A	A	A	T	A	A	A	A	A	T	A	A	A	H	A	A	H	A	T	A	A	A	T	A	A	A	A	A	A	A	A	A	A	A	H	A	A	H
JAX00604146	6	18122761	1	T	A	T	T	A	A	T	T	A	T	A	T	T	T	A	A	H	T	H	T	T	H	A	T	H	A	T	A	T	T	T	T	T	H	A	H	T	T	H	A	T	T	H	H	T	H
JAX00604147	6	18122824	0	A	C	A	A	C	C	A	A	C	A	C	A	A	A	C	C	H	A	H	A	A	C	C	A	H	C	A	C	A	A	A	A	A	H	C	H	A	A	H	C	A	A	H	H	A	H
JAX00604148	6	18122924	0	A	C	A	A	A	A	A	C	A	A	A	A	A	A	A	A	A	A	A	A	A	A	A	A	A	A	A	A	A	A	A	A	A	A	A	A	A	A	A	A	A	A	A	A	A	A
JAX00604151	6	18130498	0	A	G	A	A	G	G	A	G	G	A	G	A	A	A	G	G	H	A	H	A	A	H	G	A	H	G	A	G	A	A	A	A	A	H	G	H	A	A	H	G	A	A	H	H	A	H
JAX00138428	6	18130832	1	C	T	T	C	C	C	T	C	C	C	C	T	C	C	C	C	C	T	C	C	C	H	C	C	H	C	T	C	C	C	T	C	C	C	C	C	C	C	C	C	C	C	H	C	C	H
JAX00604152	6	18131749	0	G	C	C	G	C	C	C	C	C	G	C	C	G	G	C	C	H	C	H	G	G	C	C	G	C	C	C	C	G	G	C	G	G	H	C	H	G	G	H	C	G	G	C	H	G	C
JAX00604153	6	18132437	1	A	T	A	A	A	A	A	T	A	A	A	A	A	A	A	A	A	A	A	A	A	A	A	A	A	A	A	A	A	A	A	A	A	A	A	A	A	A	A	A	A	A	A	A	A	A
JAX00604155	6	18142844	0	T	G	T	T	G	G	T	G	G	G	G	T	T	T	G	G	H	T	G	T	H	H	G	T	H	G	T	G	T	G	T	H	T	H	G	H	G	T	G	G	G	G	H	H	T	H
JAX00138430	6	18145831	1	C	T	T	C	C	C	T	C	C	C	C	T	C	C	C	C	C	T	C	C	C	H	C	C	H	C	T	C	C	C	T	C	C	C	C	C	C	C	C	C	C	C	H	C	C	H
JAX00604157	6	18154196	0	A	G	A	A	A	A	A	G	A	A	A	A	A	A	A	A	A	A	A	A	A	A	A	A	A	A	A	A	A	A	A	A	A	A	A	A	A	A	A	A	A	A	A	A	A	A
JAX00604158	6	18154433	1	A	G	A	A	A	A	A	A	A	G	A	A	A	A	A	A	A	A	H	A	H	A	A	A	A	A	A	A	A	G	A	H	A	A	A	A	G	A	H	A	G	G	A	A	A	A
JAX00604159	6	18159098	1	G	C	C	G	C	C	C	C	C	C	C	C	G	G	C	C	H	C	C	G	H	C	C	G	C	C	C	C	G	C	C	H	G	H	C	H	C	G	C	C	C	C	C	H	G	C
JAX00604160	6	18159197	1	G	A	A	G	A	A	A	A	A	A	A	A	G	G	A	A	H	A	A	G	H	A	A	G	A	A	A	A	G	A	A	H	G	H	A	H	A	G	A	A	A	A	A	H	G	A
JAX00604161	6	18160261	0	A	G	G	A	G	G	G	G	G	G	G	G	A	A	G	G	H	G	G	A	H	G	G	A	G	G	G	G	A	G	G	H	A	H	G	H	G	A	G	G	G	G	G	H	A	G
JAX00604162	6	18163087	1	T	C	T	T	C	C	T	C	C	C	C	T	T	T	C	C	H	T	C	T	H	H	C	T	H	C	T	C	T	C	T	H	T	H	C	H	C	T	C	C	C	C	H	H	T	H
JAX00604163	6	18163119	1	G	A	G	G	A	A	G	G	G	G	A	G	G	G	A	A	G	G	H	G	G	G	A	G	H	A	G	A	G	G	G	G	G	H	A	H	G	G	G	H	G	G	G	H	G	H
JAX00604164	6	18163340	1	G	C	G	G	C	C	G	C	C	G	C	G	G	G	C	C	H	G	H	G	G	H	C	G	H	C	G	C	G	G	G	G	G	H	C	H	G	G	H	C	G	G	H	H	G	H
JAX00604168	6	18171421	1	T	G	T	T	G	G	T	G	G	T	G	T	T	T	G	G	H	T	H	T	T	H	G	T	H	G	T	G	T	T	T	T	T	H	G	H	T	T	H	G	T	T	H	H	T	H
JAX00604171	6	18200066	1	G	A	G	G	G	G	G	A	G	G	G	G	G	G	G	G	G	G	G	G	G	G	G	G	G	G	G	G	G	G	G	G	G	G	G	G	G	G	G	G	G	G	G	G	G	G
JAX00604172	6	18200328	0	G	A	G	G	A	A	G	A	A	G	A	G	G	G	A	A	H	G	H	G	G	H	A	G	H	A	G	A	G	G	G	G	G	H	A	H	G	G	H	A	G	G	H	H	G	H
JAX00138434	6	18220059	0	C	G	C	C	G	G	C	C	C	C	G	C	C	C	G	G	C	C	H	C	C	C	G	C	H	G	C	G	C	C	C	C	C	H	G	H	C	C	C	H	C	C	C	H	C	H
JAX00138436	6	18227945	1	A	G	A	A	G	G	A	G	G	G	G	A	A	A	G	G	H	A	G	A	H	H	G	A	H	G	A	G	A	G	A	H	A	H	G	H	G	A	G	G	G	G	H	H	A	H
JAX00138437	6	18256559	1	T	C	T	T	C	C	T	C	C	C	C	T	T	T	C	C	H	T	C	T	H	H	C	T	H	C	T	C	T	C	T	H	T	H	C	H	C	T	C	C	C	C	H	H	T	H
JAX00604175	6	18256992	1	A	G	A	A	A	A	A	G	A	A	A	A	A	A	A	A	A	A	A	A	A	A	A	A	A	A	A	A	A	A	A	A	A	A	A	A	A	A	A	A	A	A	A	A	A	A
JAX00138438	6	18257220	1	A	G	A	A	G	G	A	G	G	G	G	A	A	A	G	G	H	A	G	A	H	H	G	A	H	G	A	G	A	G	A	H	A	H	G	H	G	A	G	G	G	G	H	H	A	H
JAX00604176	6	18257633	0	T	G	T	T	T	T	T	T	G	T	T	T	T	T	T	T	H	T	T	T	T	H	T	T	T	T	T	T	T	T	T	T	T	T	T	T	T	T	H	H	T	T	H	T	T	T
JAX00604177	6	18257976	1	A	G	A	A	G	G	A	G	G	G	G	A	A	A	G	G	H	A	G	A	H	H	G	A	H	G	A	G	A	G	A	H	A	H	G	H	G	A	G	G	G	G	H	H	A	H
JAX00138439	6	18258078	0	A	G	A	A	G	G	A	G	G	G	G	A	A	A	G	G	H	A	G	A	H	H	G	A	H	G	A	G	A	G	A	H	A	H	G	H	G	A	G	G	G	G	H	H	A	H
[truncated: 19,888 more rows]
[truncated: 127 more columns]
