# Supplementary material for: Genetic Analysis of Hematological Parameters in Incipient Lines of the Collaborative Cross
Source: G3 (Bethesda). 2012 Feb 1;2(2):157–65. doi: 10.1534/g3.111.001776 (PMC3284323; doi:10.1534/g3.111.001776)
Supplement: Supporting Information [file supp_2.2.157_TableS2.zip › chr7.csv]

id	chr	position	array	call0	call2	B/J	C57BL/6J	129/SvlmJ	NOD/LtJ	NZO/LtJ	CAST/EiJ	PWK/PhJ.2	WSB/EiJ	OR13m69	OR205m51	OR549m62	OR857m67	OR941m72	OR1390m66	OR1519m154	OR1536m143	OR2020m60	OR829m74	OR1122m139	OR125m64	OR190m55	OR220m52	OR291m157	OR380m69	OR489m79	OR555m52	OR559m152	OR699m69	OR779m146	OR822m147	OR896m61	OR940m160	OR1246m70	OR1401m157	OR1427m53	OR2075m59	OR2168m52	OR773m68	OR3594m47	OR3066m50	OR5066m143	OR3289m52	OR5049m130	OR5154m140
JAX00631065	7	3100439	1	G	T	G	G	G	G	G	T	T	G	G	G	H	G	G	T	G	G	G	G	T	G	G	T	G	G	G	G	G	G	T	G	G	G	G	G	G	G	G	G	G	T	G	H	G	G
JAX00148220	7	3124122	1	A	C	C	A	A	C	A	A	A	A	A	A	A	C	A	A	H	A	A	A	A	H	A	A	H	C	A	H	H	C	A	A	A	H	A	A	C	A	A	A	C	A	A	A	A	A
JAX00631071	7	3124770	0	C	T	C	C	C	C	C	C	C	T	C	C	C	C	C	C	H	T	T	C	C	H	C	C	C	C	C	C	C	C	C	H	C	C	C	C	C	T	C	T	C	C	C	C	C	C
JAX00631073	7	3131436	0	G	A	G	G	G	G	G	G	A	G	G	G	G	G	G	A	G	G	G	G	A	G	G	G	G	G	G	G	G	G	G	G	G	G	G	G	G	G	G	G	G	G	G	H	G	G
JAX00631077	7	3135416	1	G	A	A	G	A	A	A	A	G	G	G	G	H	A	A	G	H	G	G	A	G	H	G	A	A	A	A	H	A	A	A	H	A	A	A	A	A	G	A	G	A	A	A	H	A	A
JAX00631078	7	3135437	1	C	A	C	C	C	C	C	A	C	C	C	C	H	C	C	C	C	C	C	C	C	C	C	A	C	C	C	C	C	C	A	C	C	C	C	C	C	C	C	C	C	A	C	C	C	C
JAX00148224	7	3187633	0	C	T	C	C	C	C	C	T	T	C	C	C	H	C	C	T	C	C	C	C	T	C	C	T	C	C	C	C	C	C	T	C	C	C	C	C	C	C	C	C	C	T	C	C	C	C
JAX00631079	7	3194088	1	G	A	G	G	G	G	G	A	G	G	G	G	H	G	G	G	G	G	G	G	G	G	G	A	G	G	G	G	G	G	A	G	G	G	G	G	G	G	G	G	G	A	G	G	G	G
JAX00148227	7	3222218	0	A	G	A	A	G	A	A	G	G	G	A	A	H	A	A	G	H	G	G	G	G	H	A	G	A	A	G	A	H	A	G	H	A	H	A	A	A	G	A	H	A	G	G	H	A	A
JAX00631088	7	3228912	0	C	T	C	C	C	C	C	C	T	C	C	C	C	C	C	T	C	C	C	C	T	C	C	C	C	C	C	C	C	C	C	C	C	C	C	C	C	C	C	C	C	C	C	H	C	C
JAX00631089	7	3256647	1	C	T	C	C	C	C	C	T	C	C	C	C	H	C	C	C	C	C	C	C	C	C	C	T	C	C	C	C	C	C	T	C	C	C	C	C	C	C	C	C	C	T	C	C	C	C
JAX00148230	7	3259416	1	C	T	C	C	T	C	T	C	C	T	C	C	C	C	T	C	H	T	T	T	C	H	C	C	H	C	T	C	H	C	C	T	T	H	T	T	C	T	T	T	C	C	T	H	T	T
JAX00148231	7	3260190	0	A	G	A	A	G	A	G	A	A	G	A	A	A	A	G	A	H	G	G	G	A	H	A	A	H	A	G	A	H	A	A	G	G	H	G	G	A	G	G	G	A	A	G	H	G	G
JAX00631090	7	3262430	0	G	A	G	G	G	G	G	G	G	A	G	G	G	G	G	G	H	A	A	G	G	H	G	G	G	G	G	G	G	G	G	H	G	G	G	G	G	A	G	H	G	G	G	G	G	G
JAX00631091	7	3267843	1	G	A	G	G	G	G	G	G	A	G	G	G	G	G	G	A	G	G	G	G	A	G	G	G	G	G	G	G	G	G	G	G	G	G	G	G	G	G	G	G	G	G	G	H	G	G
JAX00631096	7	3286973	1	T	C	T	T	T	T	T	T	C	T	T	T	T	T	T	C	T	T	T	T	C	T	T	T	T	T	T	T	T	T	T	T	T	T	T	T	T	T	T	T	T	T	T	H	T	T
JAX00631097	7	3293436	0	A	G	A	A	A	A	A	G	A	A	A	A	H	A	A	A	A	A	A	A	A	A	A	G	A	A	A	A	A	A	G	A	A	A	A	A	A	A	A	A	A	G	A	A	A	A
JAX00148232	7	3300044	0	G	C	C	G	C	C	G	G	C	C	G	G	G	C	G	C	C	C	C	C	C	C	G	G	H	C	C	H	C	C	G	H	G	C	G	G	C	C	G	H	C	G	C	H	G	G
JAX00148233	7	3300186	1	T	C	C	T	C	C	T	T	T	C	T	T	T	C	T	T	C	C	C	C	T	C	T	T	H	C	C	H	C	C	T	H	T	C	T	T	C	C	T	H	C	T	C	T	T	T
JAX00631103	7	3303462	1	G	C	G	G	G	G	G	C	G	G	G	G	H	G	G	G	G	G	G	G	G	G	G	C	G	G	G	G	G	G	C	G	G	G	G	G	G	G	G	G	G	C	G	G	G	G
JAX00148234	7	3316324	1	G	A	A	G	A	A	G	G	G	A	G	G	G	A	G	G	A	A	A	A	G	A	G	G	H	A	A	H	A	A	G	H	G	A	G	G	A	A	G	H	A	G	A	G	G	G
JAX00631112	7	3535402	0	C	T	C	C	C	C	C	T	T	C	C	C	H	C	C	T	C	C	C	C	T	C	C	T	C	C	C	C	C	C	T	C	C	C	C	C	C	C	C	C	C	T	C	H	C	C
JAX00148240	7	3541835	0	G	A	G	G	G	G	G	G	A	G	G	G	G	G	G	A	G	G	G	G	A	G	G	G	G	G	G	G	G	G	G	G	G	G	G	G	G	G	G	G	G	G	G	H	G	G
JAX00148241	7	3542402	0	A	G	G	A	G	G	G	G	G	A	A	A	H	G	G	G	H	A	A	G	G	H	A	G	G	G	G	H	G	G	G	H	G	G	G	H	G	A	G	H	G	G	G	G	G	G
JAX00631114	7	3542646	0	A	C	A	A	A	A	A	A	C	A	A	A	A	A	A	C	A	A	A	A	C	A	A	A	A	A	A	A	A	A	A	A	A	A	A	A	A	A	A	A	A	A	A	H	A	A
JAX00631115	7	3544342	0	G	A	G	G	G	G	G	G	A	G	G	G	G	G	G	A	G	G	G	G	A	G	G	G	G	G	G	G	G	G	G	G	G	G	G	G	G	G	G	G	G	G	G	H	G	G
JAX00631116	7	3544654	0	T	C	T	T	T	T	T	C	C	T	T	T	H	T	T	C	T	T	T	T	C	T	T	C	T	T	T	T	T	T	C	T	T	T	T	T	T	T	T	T	T	C	T	H	T	T
JAX00148242	7	3583668	1	G	C	G	G	G	G	G	C	C	G	G	G	H	G	G	C	G	G	G	G	C	G	G	C	G	G	G	G	G	G	C	G	G	G	G	G	G	G	G	G	G	C	G	H	G	G
JAX00148243	7	3584114	1	A	C	C	A	C	C	C	C	C	A	A	A	H	C	C	C	H	A	A	C	C	H	A	C	C	C	C	H	C	C	C	H	C	C	C	H	C	A	C	H	C	C	C	C	C	C
JAX00148244	7	3584152	0	A	G	A	A	A	A	A	G	G	A	A	A	H	A	A	G	A	A	A	A	G	A	A	G	A	A	A	A	A	A	G	A	A	A	A	A	A	A	A	A	A	G	A	H	A	A
JAX00631121	7	3613659	1	T	G	T	T	T	T	T	T	G	T	T	T	T	T	T	G	T	T	T	T	G	T	T	T	T	T	T	T	T	T	T	T	T	T	T	T	T	T	T	T	T	T	T	H	T	T
JAX00148245	7	3614156	1	A	G	A	A	A	A	A	G	G	A	A	A	H	A	A	G	A	A	A	A	G	A	A	G	A	A	A	A	A	A	G	A	A	A	A	A	A	A	A	A	A	G	A	H	A	A
JAX00148247	7	3614567	0	G	T	G	G	G	G	G	T	T	G	G	G	H	G	G	T	G	G	G	G	T	G	G	T	G	G	G	G	G	G	T	G	G	G	G	G	G	G	G	G	G	T	G	H	G	G
JAX00631124	7	3630068	1	C	T	C	C	C	C	C	C	T	C	C	C	C	C	C	T	C	C	C	C	T	C	C	C	C	C	C	C	C	C	C	C	C	C	C	C	C	C	C	C	C	C	C	H	C	C
JAX00148248	7	3659107	1	G	A	G	G	G	G	G	G	A	G	G	G	G	G	G	A	G	G	G	G	A	G	G	G	G	G	G	G	G	G	G	G	G	G	G	G	G	G	G	G	G	G	G	H	G	G
JAX00148249	7	3659133	1	A	G	A	A	A	A	A	A	G	A	A	A	A	A	A	G	A	A	A	A	G	A	A	A	A	A	A	A	A	A	A	A	A	A	A	A	A	A	A	A	A	A	A	H	A	A
JAX00631126	7	3666609	0	G	A	G	G	G	G	G	A	A	G	G	G	H	G	G	A	G	G	H	G	A	G	G	A	G	G	G	G	G	G	A	G	G	G	G	G	G	G	G	G	G	A	G	H	G	G
JAX00631128	7	3668899	0	G	A	G	G	G	G	G	A	A	G	G	G	H	G	G	A	G	G	G	G	A	G	G	A	G	G	G	G	G	G	A	G	G	G	G	G	G	G	G	G	G	A	G	A	G	G
JAX00148251	7	3699629	0	A	T	T	A	T	T	T	T	A	A	A	A	H	T	T	A	H	A	A	T	A	H	A	T	T	T	T	H	T	T	T	H	T	T	T	H	T	A	T	H	T	T	T	H	T	T
JAX00148252	7	3700429	0	G	C	C	G	C	C	C	C	G	G	G	G	H	C	C	G	H	G	G	C	G	H	G	C	C	C	C	H	C	C	C	H	C	C	C	H	C	G	C	H	C	C	C	H	C	C
JAX00631131	7	3701116	1	G	A	A	G	A	A	A	G	G	G	G	G	G	A	A	G	H	G	G	A	G	H	G	G	A	A	A	H	A	A	G	H	A	A	A	H	A	G	A	H	A	G	A	H	A	A
JAX00148253	7	3701144	0	C	T	T	C	T	T	T	T	C	C	C	C	H	T	T	C	H	C	C	T	C	H	C	T	T	T	T	H	T	T	T	H	T	T	T	H	T	C	T	H	T	T	T	H	T	T
JAX00631133	7	3704338	0	A	G	A	A	A	A	A	G	A	A	A	A	H	A	A	A	A	A	A	A	A	A	A	G	A	A	A	A	A	A	G	A	A	A	A	A	A	A	A	A	A	G	A	A	A	A
JAX00631136	7	3719026	1	T	C	T	T	T	T	T	C	C	T	T	T	H	T	T	C	T	T	T	T	C	T	T	C	T	T	T	T	T	T	C	T	T	T	T	T	T	T	T	T	T	C	T	H	T	T
JAX00631138	7	3740971	0	C	T	C	C	C	C	C	T	T	C	C	C	H	C	C	T	C	C	C	C	T	C	C	T	C	C	C	C	C	C	T	C	C	C	C	C	C	C	C	C	C	T	C	T	C	C
JAX00631139	7	3743885	1	G	C	G	G	G	G	G	C	C	G	G	G	H	G	G	C	G	G	G	G	C	G	G	C	G	G	G	G	G	G	C	G	G	G	G	G	G	G	G	G	G	C	G	H	G	G
JAX00631140	7	3752914	1	T	C	T	T	T	T	T	C	T	T	T	T	H	T	T	T	T	T	T	T	T	T	T	C	T	T	T	T	T	T	C	T	T	T	T	T	T	T	T	T	T	C	T	T	T	T
JAX00148257	7	3766687	1	G	A	G	G	G	G	G	A	A	A	G	G	H	G	G	A	H	A	A	G	A	H	G	A	G	G	G	G	G	G	A	H	G	G	G	G	G	A	G	H	G	A	G	H	G	G
JAX00631145	7	3807307	1	A	G	A	A	A	A	A	G	G	A	A	A	H	A	A	G	A	A	A	A	G	A	A	G	A	A	A	A	A	A	G	A	A	A	A	A	A	A	A	A	A	G	A	H	A	A
JAX00631147	7	3814485	0	G	T	T	G	T	T	T	T	G	T	G	G	H	T	T	G	T	T	T	T	G	T	G	T	T	T	T	H	T	T	T	T	T	T	T	H	T	T	T	T	T	T	T	H	T	T
JAX00148260	7	3818340	1	C	T	T	C	T	T	T	C	C	T	C	C	C	T	T	C	T	T	T	T	C	T	C	C	T	T	T	H	T	T	C	T	T	T	T	H	T	T	T	T	T	C	T	H	T	T
JAX00148261	7	3818585	1	C	A	A	C	A	A	A	C	C	A	C	C	C	A	A	C	A	A	A	A	C	A	C	C	A	A	A	H	A	A	C	A	A	A	A	H	A	A	A	A	A	C	A	H	A	A
JAX00631149	7	3819739	1	G	C	G	G	G	G	G	C	C	G	G	G	H	G	G	C	G	G	G	G	C	G	G	C	G	G	G	G	G	G	C	G	G	G	G	G	G	G	G	G	G	C	G	H	G	G
JAX00631155	7	3846061	0	C	T	C	C	C	C	C	T	C	C	C	C	H	C	C	C	C	C	C	C	C	C	C	T	C	C	C	C	C	C	T	C	C	C	C	C	C	C	C	C	C	T	C	C	C	C
JAX00148264	7	3861795	1	T	A	A	A	A	A	A	A	T	A	A	A	A	A	A	T	A	A	A	A	T	A	A	A	A	A	A	A	A	A	A	A	A	A	A	A	A	A	A	A	A	A	A	H	A	A
JAX00148266	7	3902576	0	C	T	C	C	C	C	C	T	C	C	C	C	H	C	C	C	C	C	C	C	C	C	C	T	C	C	C	C	C	C	T	C	C	C	C	C	C	C	C	C	C	T	C	C	C	C
JAX00631157	7	3906913	1	G	A	G	G	G	G	G	A	G	G	G	G	H	G	G	G	G	G	G	G	G	G	G	A	G	G	G	G	G	G	A	G	G	G	G	G	G	G	G	G	G	A	G	G	G	G
JAX00631160	7	3914573	1	G	A	G	G	G	G	G	A	A	G	G	G	H	G	G	A	G	G	G	G	A	G	G	A	G	G	G	G	G	G	A	G	G	G	G	G	G	G	G	G	G	A	G	H	G	G
JAX00148269	7	3941160	1	C	T	T	C	T	T	T	C	C	T	C	C	C	T	T	C	T	T	T	T	C	T	C	C	T	T	T	H	T	T	C	T	T	T	T	H	T	T	T	T	T	C	T	H	T	T
JAX00148270	7	3941515	0	C	G	C	C	C	C	C	C	G	C	C	C	C	C	C	G	C	C	C	C	G	C	C	C	C	C	C	C	C	C	C	C	C	C	C	C	C	C	C	C	C	C	C	H	C	C
JAX00148271	7	3941544	1	G	C	G	G	G	G	G	G	C	G	G	G	G	G	G	C	G	G	G	G	C	G	G	G	G	G	G	G	G	G	G	G	G	G	G	G	G	G	G	G	G	G	G	H	G	G
JAX00190001	7	3953960	1	T	C	C	T	C	C	C	C	C	C	T	T	H	C	C	C	C	C	C	C	C	C	T	C	C	C	C	H	C	C	C	C	C	C	C	H	C	C	C	C	C	C	C	C	C	C
JAX00631163	7	3966785	1	C	T	C	C	C	C	C	T	C	C	C	C	H	C	C	C	C	C	C	C	C	C	C	T	C	C	C	C	C	C	T	C	C	C	C	C	C	C	C	C	C	T	C	C	C	C
JAX00631164	7	3967863	0	A	C	C	A	C	C	C	A	A	C	A	A	A	C	C	A	C	C	C	C	A	C	A	A	C	C	C	H	C	C	A	C	C	C	C	H	C	C	C	C	C	A	C	H	C	C
JAX00631165	7	3967975	1	G	T	G	G	G	G	G	T	T	G	G	G	H	G	G	T	G	G	G	G	T	G	G	T	G	G	G	G	G	G	T	G	G	G	G	G	G	G	G	G	G	T	G	H	G	G
JAX00631166	7	3968435	0	A	G	A	A	A	A	A	G	A	A	A	H	H	A	A	A	A	H	A	A	A	A	A	G	A	A	A	A	A	A	G	A	A	A	A	A	A	A	A	A	A	G	A	A	A	H
JAX00631167	7	3971674	0	C	T	C	C	C	C	C	T	T	C	C	C	H	C	C	T	C	C	C	C	T	C	C	T	C	C	C	C	C	C	T	C	C	C	C	C	C	C	C	C	C	T	C	T	C	C
JAX00631169	7	3985101	1	A	C	A	A	A	A	A	C	C	A	A	A	H	A	A	C	A	A	A	A	C	A	A	C	A	A	A	A	A	A	C	A	A	A	A	A	A	A	A	A	A	C	A	H	A	A
JAX00631170	7	4008308	0	T	C	T	T	T	T	T	C	T	T	T	T	H	T	T	T	T	T	T	T	T	T	T	C	T	T	T	T	T	T	C	T	T	T	T	T	T	T	T	T	T	C	T	T	T	T
JAX00631171	7	4008923	0	A	G	A	A	A	A	A	G	G	A	A	A	H	A	A	G	A	A	A	A	G	A	A	G	A	A	A	A	A	A	G	A	A	A	A	A	A	A	A	A	A	G	A	H	A	A
JAX00631172	7	4033405	1	A	G	A	A	A	A	A	A	G	A	A	A	A	A	A	G	A	A	A	A	G	A	A	A	A	A	A	A	A	A	A	A	A	A	A	A	A	A	A	A	A	A	A	H	A	A
JAX00631173	7	4033468	1	G	A	G	G	G	G	G	G	A	G	G	G	G	G	G	A	G	G	G	G	A	G	G	G	G	G	G	G	G	G	G	G	G	G	G	G	G	G	G	G	G	G	G	H	G	G
JAX00631174	7	4034350	0	T	C	T	T	T	T	T	C	C	T	T	T	H	T	T	C	T	T	T	T	C	T	T	C	T	T	T	T	T	T	C	T	T	T	T	T	T	T	T	T	T	C	T	H	T	T
JAX00631176	7	4045541	0	C	A	C	C	C	C	C	C	A	C	C	C	C	C	C	A	C	C	C	C	A	C	C	C	C	C	C	C	C	C	C	C	C	C	C	C	C	C	C	C	C	C	C	H	C	C
JAX00148278	7	4052915	1	C	T	C	C	C	C	C	T	C	C	C	C	H	C	C	C	C	C	C	C	C	C	C	T	C	C	C	C	C	C	T	C	C	C	C	C	C	C	C	C	C	T	C	C	C	C
JAX00631181	7	4091074	0	T	C	T	T	T	T	T	C	T	T	T	T	H	T	T	T	T	T	T	T	T	T	T	C	T	T	T	T	T	T	C	T	T	T	T	T	T	T	T	T	T	C	T	T	T	T
JAX00631182	7	4094012	0	G	A	G	G	G	G	G	A	A	G	G	G	H	G	G	A	G	G	G	G	A	G	G	A	G	G	G	G	G	G	A	G	G	G	G	G	G	G	G	G	G	A	G	H	G	G
JAX00631183	7	4123794	0	C	T	T	C	C	T	T	C	C	C	C	C	C	T	T	C	H	C	C	C	C	H	C	C	T	T	C	H	H	T	C	H	T	H	T	H	T	C	T	H	T	C	C	H	T	T
JAX00148284	7	4130618	0	A	C	C	A	A	C	A	A	A	A	A	A	A	C	A	A	C	A	A	A	A	H	A	A	H	C	A	H	H	C	A	A	A	H	A	A	C	A	A	A	C	A	A	A	A	A
JAX00148285	7	4133922	1	T	C	C	T	T	C	C	C	C	T	T	T	H	C	C	C	H	T	T	T	C	H	T	C	C	C	T	H	H	C	C	H	C	H	C	H	C	T	C	H	C	C	T	C	C	C
JAX00631185	7	4137586	0	G	A	G	G	G	G	G	G	A	G	G	G	G	G	G	A	G	G	G	G	A	G	G	G	G	G	G	G	G	G	G	G	G	G	G	G	G	G	G	G	G	G	G	H	G	G
JAX00631186	7	4137669	1	A	G	A	A	A	A	A	G	A	A	A	A	H	A	A	A	A	A	A	A	A	A	A	G	A	A	A	A	A	A	G	A	A	A	A	A	A	A	A	A	A	G	A	A	A	A
JAX00631190	7	4159773	0	T	A	T	T	A	T	T	T	T	A	T	T	T	T	T	T	H	A	A	A	T	H	T	T	T	T	A	T	H	T	T	H	T	H	T	T	T	A	T	H	T	T	A	T	T	T
JAX00631191	7	4160079	1	G	C	G	G	C	G	G	C	C	C	G	G	H	G	G	C	H	C	C	C	C	H	G	C	G	G	C	G	H	G	C	H	G	H	G	G	G	C	G	H	G	C	C	H	G	G
JAX00631192	7	4163357	1	G	A	G	G	A	G	G	G	G	A	G	G	G	G	G	G	H	A	A	A	G	H	G	G	G	G	A	G	H	G	G	H	G	H	G	G	G	A	G	H	G	G	A	G	G	G
JAX00631195	7	4165187	0	G	A	G	G	G	G	G	G	G	A	G	G	G	G	G	G	H	A	A	G	G	H	G	G	G	G	G	G	G	G	G	H	G	G	G	G	G	A	G	H	G	G	G	G	G	G
JAX00631196	7	4165548	0	A	T	A	A	A	A	A	T	A	A	A	A	H	A	A	A	A	A	A	A	A	A	A	T	A	A	A	A	A	A	T	A	A	A	A	A	A	A	A	A	A	T	A	A	A	A
JAX00631197	7	4167056	0	G	A	G	G	G	G	G	A	A	G	G	G	H	G	G	A	G	G	G	G	A	G	G	A	G	H	G	G	G	G	A	G	G	G	G	G	G	G	G	G	G	A	G	H	G	G
JAX00148287	7	4168010	1	C	A	C	C	C	C	C	A	C	C	C	C	H	C	C	C	C	C	C	C	C	C	C	A	C	C	C	C	C	C	A	C	C	C	C	C	C	C	C	C	C	A	C	C	C	C
JAX00148288	7	4168081	1	A	G	A	A	A	A	A	A	G	A	A	A	A	A	A	G	A	A	A	A	G	A	A	A	A	A	A	A	A	A	A	A	A	A	A	A	A	A	A	A	A	A	A	H	A	A
JAX00148289	7	4172146	1	C	A	C	C	C	C	C	C	A	C	C	C	C	C	C	A	C	C	C	C	A	C	C	C	C	C	C	C	C	C	C	C	C	C	C	C	C	C	C	C	C	C	C	H	C	C
JAX00631204	7	4204799	0	T	C	T	T	T	T	C	C	T	C	T	T	H	T	C	T	H	C	C	T	T	C	T	C	H	T	T	T	T	T	C	C	C	T	C	C	T	C	C	C	T	C	T	H	C	C
JAX00148292	7	4221255	1	A	G	A	A	A	A	A	G	A	A	A	A	H	A	A	A	A	A	A	A	A	A	A	G	A	A	A	A	A	A	G	A	A	A	A	A	A	A	A	A	A	G	A	A	A	A
JAX00148293	7	4244391	1	C	T	T	C	C	T	C	T	T	T	C	C	H	T	C	T	T	T	T	C	T	T	C	T	H	T	C	H	H	T	T	H	C	H	C	C	T	T	C	H	T	T	C	H	C	C
JAX00148294	7	4244675	1	C	T	T	C	C	T	C	T	T	T	C	C	H	T	C	T	T	T	T	C	T	T	C	T	H	T	C	H	H	T	T	H	C	H	C	C	T	T	C	H	T	T	C	H	C	C
JAX00148295	7	4247667	1	C	G	G	C	C	G	C	G	G	G	C	C	H	G	C	G	G	G	G	C	G	G	C	G	H	G	C	H	H	G	G	H	C	H	C	C	G	G	C	H	G	G	C	H	C	C
JAX00631209	7	4251565	1	G	C	G	G	G	G	G	C	C	G	G	G	H	G	G	C	G	G	G	G	C	G	G	C	G	G	G	G	G	G	C	G	G	G	G	G	G	G	G	G	G	C	G	H	G	G
JAX00631210	7	4275009	0	A	T	A	A	A	A	A	A	T	A	A	A	A	A	A	T	A	A	A	A	T	A	A	A	A	A	A	A	A	A	A	A	A	A	A	A	A	A	A	A	A	A	A	H	A	A
JAX00631211	7	4275581	1	G	A	G	G	G	G	G	G	A	G	G	G	G	G	G	A	G	G	G	G	A	G	G	G	G	G	G	G	G	G	G	G	G	G	G	G	G	G	G	G	G	G	G	H	G	G
JAX00148296	7	4298640	0	G	A	G	G	G	G	G	A	G	G	G	G	H	G	H	G	G	H	G	G	G	G	G	A	G	G	G	G	G	G	A	G	G	G	G	G	G	G	G	G	G	A	G	G	G	G
JAX00148297	7	4298674	1	T	A	T	T	T	T	T	A	T	T	T	T	H	T	T	T	T	T	T	T	T	T	T	A	T	T	T	T	T	T	A	T	T	T	T	T	T	T	T	T	T	A	T	T	T	T
JAX00631216	7	4311685	0	T	C	C	T	C	C	C	C	C	T	T	T	H	C	C	C	H	T	T	C	C	H	T	C	C	C	C	H	C	C	C	H	C	C	C	H	C	T	C	H	C	C	C	C	C	C
JAX00631217	7	4312158	0	G	A	G	G	G	G	G	A	G	G	H	H	H	G	G	G	G	H	H	G	G	G	G	A	G	G	G	G	G	G	A	G	G	G	G	G	G	G	G	G	G	A	G	G	G	G
JAX00631218	7	4312401	1	A	G	A	A	A	A	A	G	A	A	A	A	H	A	A	A	A	A	A	A	A	A	A	G	A	A	A	A	A	A	G	A	A	A	A	A	A	A	A	A	A	G	A	A	A	A
JAX00631219	7	4315929	1	C	T	C	C	C	C	C	C	T	C	C	C	C	C	C	T	C	C	C	C	T	C	C	C	C	C	C	C	C	C	C	C	C	C	C	C	C	C	C	C	C	C	C	H	C	C
JAX00631222	7	4324320	0	T	C	T	T	T	T	T	C	C	C	T	T	H	T	T	C	H	C	C	T	C	H	T	C	T	T	T	T	T	T	C	H	T	T	T	T	T	C	T	H	T	C	T	H	T	T
JAX00631223	7	4324588	1	G	A	G	G	G	G	G	G	G	A	G	G	G	G	G	G	H	A	A	G	G	H	G	G	G	G	G	G	G	G	G	H	G	G	G	G	G	A	G	H	G	G	G	G	G	G
JAX00631224	7	4325040	1	C	T	C	C	C	C	C	T	T	T	C	C	H	C	C	T	H	T	T	C	T	H	C	T	C	C	C	C	C	C	T	H	C	C	C	C	C	T	C	H	C	T	C	H	C	C
JAX00148300	7	4339399	1	C	T	T	C	T	T	T	C	C	C	C	C	C	T	T	C	H	C	C	T	C	H	C	C	T	T	T	H	T	T	C	H	T	T	T	H	T	C	T	H	T	C	T	H	T	T
JAX00148301	7	4341900	0	C	T	T	C	T	T	T	C	C	C	C	C	C	T	T	C	H	C	C	T	C	H	C	C	T	T	T	H	T	T	C	H	T	T	T	H	T	C	T	H	T	C	T	H	T	T
JAX00631225	7	4344618	1	C	T	C	C	C	C	C	T	C	C	C	C	H	C	C	C	C	C	C	C	C	C	C	T	C	C	C	C	C	C	T	C	C	C	C	C	C	C	C	C	C	T	C	C	C	C
JAX00631227	7	4346672	0	A	G	A	A	G	A	A	G	G	G	A	A	H	A	A	G	H	G	G	G	G	G	A	G	A	A	G	A	H	A	G	H	A	H	A	A	A	G	A	H	A	G	G	H	A	A
JAX00631229	7	4347713	1	G	A	G	G	G	G	G	G	A	G	G	G	G	G	G	A	G	G	G	G	A	G	G	G	G	G	G	G	G	G	G	G	G	G	G	G	G	G	G	G	G	G	G	H	G	G
JAX00631231	7	4362141	1	A	G	A	A	A	A	A	G	G	A	A	A	H	A	A	G	A	A	A	A	G	A	A	G	A	A	A	A	A	A	G	A	A	A	A	A	A	A	A	A	A	G	A	H	A	A
JAX00631233	7	4385834	1	C	T	C	C	T	C	T	C	C	T	C	C	C	C	T	C	H	T	T	T	C	H	C	C	H	C	T	C	H	C	C	T	T	H	T	H	C	T	T	T	C	C	T	H	T	T
JAX00631234	7	4387851	1	C	G	C	C	C	C	C	G	G	C	C	C	H	C	C	G	C	C	C	C	G	C	C	G	C	C	C	C	C	C	G	C	C	C	C	C	C	C	C	C	C	G	C	H	C	C
JAX00631237	7	4389169	1	T	C	T	T	T	T	T	C	T	T	T	T	H	T	T	T	T	T	T	T	T	T	T	C	T	T	T	T	T	T	C	T	T	T	T	T	T	T	T	T	T	C	T	T	T	T
JAX00148305	7	4411851	1	T	G	G	T	T	G	T	T	T	T	T	T	T	G	T	T	H	T	T	T	T	H	T	T	H	G	T	H	H	G	T	T	T	H	T	T	G	T	T	T	G	T	T	T	T	T
JAX00148306	7	4413000	0	C	A	A	C	C	A	C	A	A	C	C	C	H	A	C	A	H	C	C	C	A	H	C	A	H	A	C	H	H	H	A	C	C	H	C	C	A	C	C	C	A	A	C	H	C	C
JAX00631243	7	4430325	0	C	T	C	C	C	C	C	T	T	C	C	C	H	C	C	T	C	C	C	C	T	C	C	T	C	C	C	C	C	C	T	C	C	C	C	C	C	C	C	C	C	T	C	H	C	C
JAX00631245	7	4432358	1	G	A	G	G	G	G	G	A	G	G	G	G	H	G	G	G	G	G	G	G	G	G	G	A	G	G	G	G	G	G	A	G	G	G	G	G	G	G	G	G	G	A	G	G	G	G
JAX00148308	7	4443209	0	A	G	G	A	A	G	A	A	A	A	A	A	A	G	A	A	H	A	A	A	A	H	A	A	H	G	A	H	H	G	A	A	A	H	A	A	G	A	A	A	G	A	A	A	A	A
JAX00631252	7	4471411	1	C	T	C	C	C	C	C	C	T	C	C	C	C	C	C	T	C	C	C	C	T	C	C	C	C	C	C	C	C	C	C	C	C	C	C	C	C	C	C	C	C	C	C	H	C	C
JAX00631253	7	4476120	0	A	G	G	A	G	G	G	G	G	A	A	A	H	G	G	G	H	A	H	G	G	H	A	G	G	G	G	H	G	G	G	H	G	G	G	G	G	A	G	H	G	G	G	G	G	G
JAX00631254	7	4476180	1	A	G	A	A	A	A	A	A	G	A	A	A	A	A	A	G	A	A	A	A	G	A	A	A	A	A	A	A	A	A	A	A	A	A	A	A	A	A	A	A	A	A	A	H	A	A
JAX00631255	7	4476606	0	A	G	A	A	A	A	A	A	A	G	A	A	A	A	A	A	H	G	G	A	A	H	A	A	A	A	A	A	A	A	A	H	A	A	A	A	A	G	A	G	A	A	A	A	A	A
JAX00148310	7	4478973	1	A	T	T	A	A	T	A	A	A	T	A	A	A	T	A	A	T	T	T	A	A	T	A	A	H	T	A	H	H	T	A	H	A	H	A	A	T	T	A	H	T	A	A	A	A	A
JAX00190002	7	4501794	1	A	C	C	A	C	C	C	C	C	A	A	A	H	C	C	C	H	A	A	C	C	H	A	C	C	C	C	H	C	C	C	H	C	C	C	H	C	A	C	H	C	C	C	C	C	C
JAX00631266	7	4514489	0	A	G	A	A	A	A	G	G	G	G	A	A	H	A	G	G	H	G	G	A	G	H	A	G	H	A	A	A	A	A	G	G	G	A	G	H	A	G	G	G	A	G	A	G	G	G
JAX00148314	7	4538341	1	A	G	A	A	A	A	A	G	A	A	A	A	H	A	A	A	A	A	A	A	A	A	A	G	A	A	A	A	A	A	G	A	A	A	A	A	A	A	A	A	A	G	A	A	A	A
JAX00148315	7	4538651	0	C	T	C	C	C	C	C	T	C	C	C	C	H	C	C	C	C	C	C	C	C	C	C	T	C	C	C	C	C	C	T	C	C	C	C	C	C	C	C	C	C	T	C	C	C	C
JAX00631268	7	4545655	0	T	G	T	T	T	T	T	G	T	G	T	T	H	T	T	T	H	G	G	T	T	H	T	G	T	T	T	T	T	T	G	H	T	T	T	T	T	G	T	H	T	G	T	T	T	T
JAX00631269	7	4546964	1	G	T	G	G	G	G	G	G	T	G	G	G	G	G	G	T	G	G	G	G	T	G	G	G	G	G	G	G	G	G	G	G	G	G	G	G	G	G	G	G	G	G	G	H	G	G
JAX00631271	7	4551642	0	C	A	A	C	A	A	C	C	A	C	C	C	C	A	C	A	H	C	C	A	A	H	C	C	H	A	A	H	A	A	C	C	C	A	C	C	A	C	C	C	A	C	A	C	C	C
JAX00631272	7	4554867	0	G	C	G	G	G	G	G	G	G	C	G	G	G	G	G	G	H	H	H	G	G	H	G	G	G	G	G	G	G	G	G	H	G	G	G	G	G	C	G	H	G	G	G	G	G	G
JAX00631274	7	4555195	0	G	C	C	G	C	C	G	G	C	G	G	G	G	C	G	C	H	G	G	C	C	H	G	G	H	C	C	H	C	C	G	G	G	C	G	G	C	G	G	G	C	G	C	H	G	G
JAX00631275	7	4556248	0	C	T	C	C	C	C	C	T	C	C	C	C	H	C	C	C	C	C	C	C	C	C	C	T	C	C	C	C	C	C	T	C	C	C	C	C	C	C	C	C	C	T	C	C	C	C
JAX00631277	7	4557073	1	C	T	T	C	T	T	C	T	T	C	C	C	H	T	C	T	H	C	C	T	T	H	C	T	H	T	T	H	T	T	T	C	C	T	C	C	T	C	C	C	T	T	T	H	C	C
JAX00631278	7	4558961	0	A	G	G	A	G	G	A	G	A	A	A	A	H	G	A	A	H	A	A	G	A	H	A	G	H	G	G	H	G	G	G	A	A	G	A	A	G	A	A	A	G	G	G	A	A	A
JAX00631279	7	4561161	0	A	C	C	A	C	C	A	C	C	A	A	A	H	C	A	C	H	A	A	C	C	H	A	C	H	C	C	H	C	C	C	A	A	C	A	A	C	A	A	A	C	C	C	H	A	A
JAX00631280	7	4561712	1	T	G	T	T	T	T	T	G	G	T	T	T	H	T	T	G	T	T	T	T	G	T	T	G	T	T	T	T	T	T	G	T	T	T	T	T	T	T	T	T	T	G	T	H	T	T
JAX00631287	7	4582745	1	T	C	T	T	T	T	T	T	C	C	T	T	T	T	T	C	H	C	C	T	C	H	T	T	T	T	T	T	T	T	T	H	T	T	T	T	T	C	T	H	T	T	T	H	T	T
JAX00631288	7	4583343	1	A	T	T	A	T	T	A	A	A	A	A	A	A	T	A	A	H	A	A	T	A	H	A	A	H	T	T	H	T	T	A	A	A	T	A	A	T	A	A	A	T	A	T	A	A	A
JAX00631289	7	4583418	0	G	A	A	G	A	A	G	A	A	G	G	G	H	A	G	A	H	G	G	A	A	H	G	A	H	A	A	H	A	A	A	G	G	A	G	G	A	G	G	G	A	A	A	H	G	G
JAX00631290	7	4583560	0	G	C	G	G	G	G	G	C	C	C	G	G	H	G	G	C	H	C	C	G	C	H	G	C	G	G	G	G	G	G	C	H	G	G	G	G	G	C	G	H	G	C	G	H	G	G
JAX00631293	7	4589199	0	C	T	C	C	C	C	C	T	T	C	C	C	H	C	C	T	C	C	C	C	T	C	C	T	C	C	C	C	C	C	T	C	C	C	C	C	C	C	C	C	C	T	C	H	C	C
JAX00631295	7	4590963	0	G	A	G	G	G	G	G	A	A	A	G	G	H	G	G	A	H	A	A	G	A	H	G	A	G	G	G	G	G	G	A	H	G	G	G	G	G	A	G	H	G	A	G	H	G	G
JAX00631296	7	4591410	1	G	A	G	G	G	G	G	A	G	A	G	G	H	G	G	G	H	A	A	G	G	H	G	A	G	G	G	G	G	G	A	H	G	G	G	G	G	A	G	H	G	A	G	G	G	G
JAX00631297	7	4591984	1	G	A	G	G	G	G	G	G	A	G	G	G	G	G	G	A	G	G	G	G	A	G	G	G	G	G	G	G	G	G	G	G	G	G	G	G	G	G	G	G	G	G	G	H	G	G
JAX00631298	7	4592732	0	C	A	C	C	C	C	C	A	C	A	C	C	H	C	C	C	H	A	A	C	C	H	C	A	C	C	C	C	C	C	A	H	C	C	C	C	C	A	C	H	C	A	C	C	C	C
JAX00631301	7	4601221	0	T	A	T	T	T	T	T	A	A	T	T	T	H	T	T	A	T	T	T	T	A	T	T	A	T	T	T	T	T	T	A	T	T	T	T	T	T	T	T	T	T	A	T	H	T	T
JAX00631302	7	4605282	0	C	G	C	C	C	C	C	G	G	C	C	C	H	C	C	G	C	C	C	C	G	C	C	G	C	C	C	C	C	C	G	C	C	C	C	C	C	C	C	C	C	G	C	H	C	C
JAX00631306	7	4625619	0	C	T	C	C	C	C	C	C	C	T	C	C	C	C	C	C	H	T	T	C	C	H	C	C	C	C	C	C	C	C	C	H	C	C	C	C	C	T	C	H	C	C	C	C	C	C
JAX00631307	7	4639210	0	C	A	A	C	A	A	A	C	C	C	C	C	C	A	A	C	H	C	C	A	C	H	C	C	A	A	A	H	A	A	C	H	A	A	A	H	A	C	A	H	A	C	A	H	A	A
JAX00631308	7	4640918	1	C	T	T	C	T	T	T	C	C	C	C	C	C	T	T	C	H	C	C	T	C	H	C	C	T	T	T	H	T	T	C	H	T	T	T	H	T	C	T	H	T	C	T	H	T	T
JAX00631310	7	4645153	0	A	G	G	A	G	G	G	G	G	A	A	A	H	G	G	G	H	A	A	G	G	H	A	G	G	G	G	H	G	G	G	H	G	G	G	H	G	A	G	H	G	G	G	G	G	G
JAX00631311	7	4649483	0	C	T	C	C	C	C	T	T	T	T	C	C	H	C	T	T	H	T	T	C	T	H	C	T	H	C	C	C	C	C	T	T	T	C	T	H	C	T	T	T	C	T	C	T	T	T
JAX00148323	7	4666573	0	G	C	G	G	G	G	G	G	C	G	G	G	G	G	G	C	G	G	G	G	C	G	G	G	G	G	G	G	G	G	G	G	G	G	G	G	G	G	G	G	G	G	G	H	G	G
JAX00148324	7	4667582	0	T	C	T	T	T	T	C	C	C	C	T	T	H	T	C	C	H	C	C	T	C	H	T	C	T	T	T	T	T	T	C	C	C	T	C	H	T	C	C	C	T	C	T	C	C	C
JAX00631316	7	4692586	1	C	T	T	C	T	T	T	C	C	T	C	C	C	T	T	C	T	T	T	T	C	T	C	C	T	T	T	H	T	T	C	T	T	T	T	H	T	T	T	T	T	C	T	H	T	T
JAX00631318	7	4704286	1	A	G	G	A	G	G	G	G	G	G	A	A	H	G	G	G	G	G	G	G	G	G	A	G	G	G	G	H	G	G	G	G	G	G	G	H	G	G	G	G	G	G	G	G	G	G
JAX00631319	7	4704813	1	T	C	C	T	C	C	T	T	T	T	T	T	T	C	T	T	H	T	T	C	T	H	T	T	H	C	C	H	C	C	T	T	T	C	T	T	C	T	T	T	C	T	C	T	T	T
JAX00631321	7	4707670	0	A	G	G	A	G	G	G	A	A	G	A	A	A	G	G	A	G	G	G	G	A	G	A	A	G	G	G	H	G	G	A	G	G	G	G	H	G	G	G	G	G	A	G	H	G	G
JAX00631322	7	4708749	1	T	C	C	T	C	C	C	T	C	C	T	T	T	C	C	C	C	C	C	C	C	C	T	T	C	C	C	H	C	C	T	C	C	C	C	H	C	C	C	C	C	T	C	C	C	C
JAX00631328	7	4712724	1	C	T	C	C	C	C	C	T	C	C	C	C	H	C	C	C	C	C	C	C	C	C	C	T	C	C	C	C	C	C	T	C	C	C	C	C	C	C	C	C	C	T	C	C	C	C
JAX00631329	7	4712832	1	C	T	C	C	C	C	C	T	T	C	C	C	H	C	C	T	C	C	C	C	T	C	C	T	C	C	C	C	C	C	T	C	C	C	C	C	C	C	C	C	C	T	C	H	C	C
JAX00631331	7	4718740	0	G	T	G	G	G	G	T	T	T	T	G	G	H	G	T	T	H	T	T	G	T	H	G	T	H	G	G	G	G	G	T	T	T	G	T	H	G	T	T	T	G	T	G	T	T	T
JAX00631334	7	4721112	1	C	A	C	C	C	C	A	C	C	A	C	C	C	C	A	C	H	A	A	C	C	H	C	C	H	C	C	C	C	C	C	A	A	C	A	H	C	A	A	A	C	C	C	H	A	A
JAX00231300	7	4725499	0	A	G	A	A	A	A	G	G	G	G	A	A	H	A	G	G	H	G	G	A	G	H	A	G	H	A	A	A	A	A	G	G	G	A	G	H	A	G	G	G	A	G	A	G	G	G
JAX00631336	7	4749521	0	G	A	G	G	G	G	G	A	G	G	G	G	H	G	G	G	G	G	G	G	G	G	G	A	G	G	G	G	G	G	A	G	G	G	G	G	G	G	G	G	G	A	G	G	G	G
JAX00148334	7	4798803	0	T	C	T	T	T	T	T	C	C	T	T	T	H	T	T	C	T	T	T	T	C	T	T	C	T	T	T	T	T	T	C	T	T	T	T	T	T	T	T	T	T	C	T	H	T	T
JAX00631338	7	4882141	0	T	C	T	T	T	T	T	T	C	T	T	T	T	T	T	C	T	T	T	T	C	T	T	T	T	T	T	T	T	T	T	T	T	T	T	T	T	T	T	T	T	T	T	C	T	T
JAX00148341	7	4900429	0	G	A	G	G	G	G	G	A	A	G	G	G	H	G	G	A	G	G	G	G	A	G	G	A	G	G	G	G	G	G	A	G	G	G	G	G	G	G	G	G	G	A	G	H	G	G
JAX00631341	7	4907280	0	C	A	C	C	C	C	A	C	C	A	C	C	C	C	A	H	A	A	A	C	C	H	C	C	H	C	C	C	C	C	C	A	A	C	A	C	C	A	A	A	C	C	C	A	A	A
JAX00631342	7	4907311	0	C	T	C	C	C	C	C	C	T	C	H	C	C	C	C	T	C	H	H	C	T	C	C	C	C	C	C	C	C	C	C	C	C	C	C	C	C	C	C	C	C	C	C	H	C	C
JAX00631344	7	4911335	0	T	G	T	T	T	T	T	G	G	T	T	T	H	T	T	G	T	T	T	T	G	T	T	G	T	T	T	T	T	T	G	T	T	T	T	T	T	T	T	T	T	G	T	H	T	T
JAX00631346	7	4925796	0	T	G	T	T	T	T	G	T	T	G	T	T	T	T	G	T	H	G	G	T	T	H	T	T	H	T	T	T	T	T	T	G	G	T	G	T	T	G	G	G	T	T	T	H	G	G
JAX00148343	7	4939101	0	T	C	T	T	T	T	T	C	T	T	T	T	H	T	T	H	T	T	T	T	T	T	T	C	T	T	T	T	T	T	C	T	T	T	T	T	T	T	T	T	T	C	T	T	T	T
JAX00148344	7	4939128	1	A	T	A	A	A	A	A	T	A	A	A	A	H	A	A	A	A	A	A	A	A	A	A	T	A	A	A	A	A	A	T	A	A	A	A	A	A	A	A	A	A	T	A	A	A	A
JAX00148345	7	4939159	1	G	A	G	G	G	G	A	A	A	A	G	G	H	G	A	A	H	A	A	G	A	H	G	A	H	G	G	G	G	G	A	A	A	G	A	G	G	A	A	A	G	A	G	A	A	A
JAX00631348	7	4939964	0	C	A	C	C	C	C	C	A	C	C	C	C	H	C	C	C	C	C	C	C	C	C	C	H	C	C	C	C	C	C	H	C	C	C	C	C	C	C	C	C	C	A	C	C	C	C
JAX00631349	7	4948533	1	C	G	C	C	C	C	C	C	G	C	C	C	C	C	C	G	C	C	C	C	G	C	C	C	C	C	C	C	C	C	C	C	C	C	C	C	C	C	C	C	C	C	C	H	C	C
JAX00631357	7	5008252	1	A	G	A	A	A	A	A	G	G	A	A	A	H	A	A	G	A	A	A	A	G	A	A	G	A	A	A	A	A	A	G	A	A	A	A	A	A	A	A	A	A	G	A	H	A	A
JAX00631359	7	5013336	1	C	T	C	C	C	C	C	T	T	C	C	C	H	C	C	T	C	C	C	C	T	C	C	T	C	C	C	C	C	C	T	C	C	C	C	C	C	C	C	C	C	T	C	H	C	C
JAX00631360	7	5015497	1	A	G	A	A	A	A	G	G	G	G	A	A	H	A	G	G	H	G	G	A	G	H	A	G	H	A	A	A	A	A	G	G	G	A	G	A	A	G	G	G	A	G	A	G	G	G
JAX00631361	7	5094356	0	C	T	C	C	C	C	C	C	T	C	H	C	C	C	H	T	C	H	H	C	T	C	C	C	C	C	C	C	C	C	C	C	C	C	C	C	C	C	C	C	C	C	C	H	C	C
JAX00231305	7	5144959	1	A	G	A	A	A	A	G	A	G	G	A	A	A	A	G	G	H	G	G	A	G	H	A	A	H	A	A	A	A	A	A	G	G	A	G	A	A	G	G	G	A	A	A	G	G	G
JAX00631364	7	5147219	0	A	G	A	A	A	A	G	G	G	G	A	A	H	A	G	G	A	G	G	A	G	A	A	G	H	A	A	A	A	A	G	G	G	A	G	A	A	G	G	G	A	G	A	G	G	G
JAX00631376	7	5215263	0	A	G	A	A	A	A	A	G	A	A	A	A	H	A	A	A	A	A	A	A	A	A	A	G	A	A	A	A	A	A	G	A	A	A	A	A	A	A	A	A	A	G	A	A	A	A
JAX00148371	7	5299868	0	C	T	C	C	C	C	C	T	C	C	C	C	H	C	C	C	C	C	C	C	C	C	C	T	C	C	C	C	C	C	T	C	C	C	C	C	C	C	C	C	C	T	C	C	C	C
JAX00631380	7	5318763	0	T	A	T	T	T	T	T	T	A	T	T	T	T	T	T	A	T	T	T	T	A	T	T	T	T	T	T	T	T	T	T	T	T	T	T	T	T	T	T	T	T	T	T	T	T	T
JAX00631381	7	5318800	1	A	T	A	A	A	A	A	A	T	A	A	A	A	A	A	T	A	A	A	A	T	A	A	A	A	A	A	A	A	A	A	A	A	A	A	A	A	A	A	A	A	A	A	H	A	A
JAX00631382	7	5331062	1	G	A	G	G	G	G	G	G	A	G	G	G	G	G	G	A	G	G	G	G	A	G	G	G	G	G	G	G	G	G	G	G	G	G	G	G	G	G	G	G	G	G	G	H	G	G
JAX00148373	7	5339728	0	G	C	G	G	G	G	G	C	C	G	G	G	G	G	G	C	G	G	G	G	C	G	G	H	G	G	G	G	G	G	C	G	G	G	G	G	G	G	G	G	G	H	G	H	G	G
JAX00148374	7	5339795	1	T	G	T	T	T	T	T	T	G	T	T	T	T	T	T	G	T	T	T	T	G	T	T	T	T	T	T	T	T	T	T	T	T	T	T	T	T	T	T	T	T	T	T	H	T	T
JAX00631386	7	5345857	1	T	C	T	T	T	T	T	T	C	T	T	T	T	T	T	C	T	T	T	T	C	T	T	T	T	T	T	T	T	T	T	T	T	T	T	T	T	T	T	T	T	T	T	H	T	T
JAX00231312	7	5405404	0	T	G	T	T	T	T	T	G	G	T	T	T	T	T	T	G	T	T	H	T	G	T	T	H	T	T	T	T	T	T	G	T	T	T	T	T	T	T	T	T	T	G	T	G	T	T
JAX00631388	7	5428775	0	G	A	G	G	G	G	G	G	A	G	G	G	G	G	G	A	G	G	G	G	A	G	G	G	G	G	G	G	G	G	G	G	G	G	G	G	G	G	G	G	G	G	G	H	G	G
JAX00631389	7	5428809	1	A	G	A	A	A	A	A	G	G	A	A	A	A	A	A	G	A	A	A	A	G	A	A	G	A	A	A	A	A	A	G	A	A	A	A	A	A	A	A	A	A	G	A	H	A	A
JAX00631392	7	5429138	0	A	G	A	A	A	A	A	A	G	A	A	A	A	A	A	G	A	A	A	A	G	A	A	A	A	A	A	A	A	A	A	A	A	A	A	A	A	A	A	A	A	A	A	G	A	A
JAX00148382	7	5458689	1	C	T	C	C	C	C	C	T	C	C	C	C	C	C	C	C	C	C	C	C	C	C	C	T	C	C	C	C	C	C	T	C	C	C	C	C	C	C	C	C	C	T	C	C	C	C
JAX00631393	7	5487033	1	G	A	G	G	G	G	A	G	G	A	G	G	G	G	A	G	H	A	A	G	G	H	G	G	H	G	G	G	G	G	G	A	A	G	A	G	G	A	A	A	G	G	G	H	A	A
JAX00631398	7	5510871	1	G	A	G	G	G	G	G	A	A	G	G	G	G	G	G	A	G	G	G	G	A	G	G	A	G	G	G	G	G	G	A	G	G	G	G	G	G	G	G	G	G	A	G	H	G	G
JAX00631399	7	5510890	0	A	G	A	A	A	A	A	A	G	A	A	A	A	A	A	G	A	A	A	A	G	A	A	A	A	A	A	A	A	A	A	A	A	A	A	A	A	A	A	A	A	A	A	H	A	A
JAX00631400	7	5518960	0	C	T	C	C	C	C	C	T	C	C	C	C	H	C	C	C	C	C	C	C	C	C	C	T	C	C	C	C	C	C	T	C	C	C	C	C	C	C	C	C	C	T	C	C	C	C
JAX00631401	7	5519068	1	C	T	C	C	C	C	C	T	T	C	C	C	H	C	C	T	C	C	C	C	T	C	C	T	C	C	C	C	C	C	T	C	C	C	C	C	C	C	C	C	C	T	C	H	C	C
JAX00148387	7	5536174	1	A	T	A	A	A	A	A	T	A	A	A	A	H	A	A	A	A	A	A	A	A	A	A	T	A	A	A	A	A	A	T	A	A	A	A	A	A	A	A	A	A	T	A	A	A	A
JAX00148388	7	5536454	0	T	C	T	T	T	T	T	C	C	T	T	T	H	T	T	C	T	T	T	T	C	T	T	C	T	T	T	T	T	T	C	T	T	T	T	T	T	T	T	T	T	C	T	H	T	T
JAX00148389	7	5536614	1	A	G	A	A	A	A	A	G	G	A	A	A	H	A	A	G	A	A	A	A	G	A	A	G	A	A	A	A	A	A	G	A	A	A	A	A	A	A	A	A	A	G	A	H	A	A
JAX00148392	7	5614316	0	C	G	C	C	C	C	C	G	C	C	C	C	G	C	C	C	C	C	C	C	C	C	C	G	C	C	C	C	C	C	G	C	C	C	C	C	C	C	C	C	C	G	C	C	C	C
JAX00148393	7	5614577	0	G	A	A	G	A	A	G	G	G	G	G	G	G	A	G	G	H	G	G	A	G	H	G	G	H	A	A	H	A	A	G	G	G	A	G	G	A	G	G	G	A	G	A	G	G	G
JAX00148394	7	5614595	1	G	A	G	G	G	G	G	A	A	G	G	G	A	G	G	A	G	G	G	G	A	G	G	A	G	G	G	G	G	G	A	G	G	G	G	G	G	G	G	G	G	A	G	H	G	G
JAX00631406	7	5664444	1	C	G	C	C	C	C	C	G	G	C	C	C	G	C	C	G	C	C	C	C	G	C	C	G	C	C	C	C	C	C	G	C	C	C	C	C	C	C	C	C	C	G	C	H	C	C
JAX00631407	7	5665459	1	G	A	G	G	G	G	G	A	G	G	G	G	A	G	G	G	G	G	G	G	G	G	G	A	G	G	G	G	G	G	A	G	G	G	G	G	G	G	G	G	G	A	G	G	G	G
JAX00148396	7	5672856	1	T	A	T	T	A	A	T	T	A	T	T	T	T	T	T	A	T	T	T	A	A	T	T	T	H	A	A	T	A	A	T	T	T	A	T	T	H	T	T	T	A	T	A	H	T	T
JAX00631408	7	5673668	1	T	C	T	T	T	T	T	C	C	T	T	T	C	T	T	C	T	T	T	T	C	T	T	C	T	T	T	T	T	T	C	T	T	T	T	T	T	T	T	T	T	C	T	H	T	T
JAX00631409	7	5685538	1	A	T	A	A	A	A	A	A	T	A	A	A	A	A	A	T	A	A	A	A	T	A	A	A	A	A	A	A	A	A	A	A	A	A	A	A	A	A	A	A	A	A	A	H	A	A
JAX00631410	7	5685851	1	T	A	T	T	T	T	T	A	T	T	T	T	A	T	T	T	T	T	T	T	T	T	T	A	T	T	T	T	T	T	A	T	T	T	T	T	T	T	T	T	T	A	T	T	T	T
JAX00148400	7	5698505	0	G	A	G	G	G	G	G	A	G	G	G	G	A	G	G	G	G	G	G	G	G	G	G	A	G	G	G	G	G	G	A	G	G	G	G	G	G	G	G	G	G	A	G	G	G	G
JAX00631412	7	5704772	0	T	A	T	T	T	T	T	A	A	T	T	T	H	T	T	A	T	T	T	T	A	T	T	A	T	T	T	T	T	T	A	T	T	T	T	T	T	T	T	T	T	A	T	H	T	T
JAX00631414	7	5718981	0	C	G	C	C	C	C	C	C	G	C	C	C	C	C	C	G	C	C	C	C	G	C	C	C	C	C	C	C	C	C	C	C	C	C	C	C	C	C	C	C	C	C	C	H	C	C
JAX00631417	7	5726188	1	C	T	C	C	C	C	C	T	C	C	C	C	H	C	C	C	C	C	C	C	C	C	C	T	C	C	C	C	C	C	T	C	C	C	C	C	C	C	C	C	C	T	C	C	C	C
JAX00631418	7	5730663	0	A	T	A	A	A	A	A	T	A	A	A	A	H	A	A	A	A	A	A	A	A	A	A	T	A	A	A	A	A	A	T	A	A	A	A	A	A	A	A	A	A	T	A	A	A	A
JAX00148401	7	5732194	1	G	A	G	G	G	G	G	A	A	G	G	G	H	G	G	A	G	G	G	G	A	G	G	A	G	G	G	G	G	G	A	G	G	G	G	G	G	G	G	G	G	A	G	H	G	G
JAX00231316	7	5733975	1	G	A	G	G	G	G	G	G	A	G	G	G	G	G	G	A	G	G	G	G	A	G	G	G	G	G	G	G	G	G	G	G	G	G	G	G	G	G	G	G	G	G	G	H	G	G
JAX00148402	7	5741531	0	A	T	A	A	A	A	A	T	T	A	A	A	H	A	A	T	A	A	A	A	T	A	A	T	A	A	A	A	A	A	T	A	A	A	A	A	A	A	A	A	A	T	A	H	A	A
JAX00148403	7	5741973	0	T	C	T	T	T	T	T	C	C	T	T	T	H	T	T	C	T	T	T	T	C	T	T	C	T	T	T	T	T	T	C	T	T	T	T	T	T	T	T	T	T	C	T	H	T	T
JAX00631420	7	5743672	0	A	T	A	A	A	A	A	T	T	A	A	A	H	A	A	T	A	A	A	A	T	A	A	T	A	A	A	A	A	A	T	A	A	A	A	A	A	A	A	A	A	T	A	H	A	A
JAX00631423	7	5810006	1	T	G	T	T	T	T	T	G	G	G	T	T	H	T	T	G	H	G	G	T	G	H	T	G	T	T	T	T	T	T	G	H	T	T	T	T	T	G	T	H	T	G	T	H	T	T
JAX00631425	7	5811511	0	G	C	G	G	G	G	G	C	G	G	G	G	C	G	G	G	G	G	G	G	G	G	G	C	G	G	G	G	G	G	C	G	G	G	G	G	G	G	G	G	G	C	G	G	G	G
JAX00631426	7	5811805	0	A	G	A	A	A	A	A	G	G	A	A	H	G	A	A	G	A	A	H	A	G	A	A	G	A	A	A	A	A	A	G	A	A	A	A	A	A	A	A	A	A	G	A	G	A	A
JAX00148407	7	5814030	0	A	G	A	A	A	A	A	G	A	A	A	A	H	A	A	A	A	A	A	A	A	A	A	G	A	A	A	A	A	A	G	A	A	A	A	A	A	A	A	A	A	G	A	A	A	A
JAX00231319	7	5818361	1	C	G	C	C	C	C	C	C	G	C	C	C	C	C	C	G	C	C	C	C	G	C	C	C	C	C	C	C	C	C	C	C	C	C	C	C	C	C	C	C	C	C	C	H	C	C
JAX00231320	7	5818458	0	G	A	G	G	G	G	G	G	A	G	G	G	G	G	G	A	G	G	G	G	A	G	G	G	G	G	G	G	G	G	G	G	G	G	G	G	G	G	G	G	G	G	G	H	G	G
JAX00231321	7	5818560	1	A	G	A	A	A	A	A	A	G	A	A	A	A	A	A	G	A	A	A	A	G	A	A	A	A	A	A	A	A	A	A	A	A	A	A	A	A	A	A	A	A	A	A	H	A	A
JAX00148410	7	5856034	1	T	C	T	T	T	T	T	C	C	T	T	T	H	T	T	C	T	T	T	T	C	T	T	C	T	T	T	T	T	T	C	T	T	T	T	T	T	T	T	T	T	C	T	H	T	T
JAX00631428	7	5878784	0	T	A	T	T	T	T	T	A	A	A	T	T	H	T	T	A	H	A	A	T	A	H	T	A	T	T	T	T	T	T	A	H	T	T	T	T	T	A	T	H	T	A	T	H	T	T
JAX00631430	7	5882346	1	G	C	G	G	G	G	G	C	G	G	G	G	H	G	G	G	G	G	G	G	G	G	G	C	G	G	G	G	G	G	C	G	G	G	G	G	G	G	G	G	G	C	G	G	G	G
JAX00631431	7	5882515	1	C	T	C	C	C	C	C	C	T	C	C	C	C	C	C	T	C	C	C	C	T	C	C	C	C	C	C	C	C	C	C	C	C	C	C	C	C	C	C	C	C	C	C	H	C	C
JAX00631433	7	5888323	1	T	C	T	T	T	T	T	C	C	T	T	T	H	T	T	C	T	T	T	T	C	T	T	C	T	T	T	T	T	T	C	T	T	T	T	T	T	T	T	T	T	C	T	H	T	T
JAX00631436	7	5917569	0	A	G	A	A	A	A	A	G	G	A	A	A	H	A	A	G	A	A	A	A	G	A	A	G	A	A	A	A	A	A	G	A	A	A	A	A	A	A	A	A	A	G	A	H	A	A
JAX00631438	7	5930062	0	T	A	T	T	T	T	T	A	T	T	T	T	H	T	T	T	T	T	T	T	T	T	T	A	T	T	T	T	T	T	A	T	T	T	T	T	T	T	T	T	T	A	T	T	T	T
JAX00631439	7	5931943	0	T	C	T	T	T	T	T	C	C	T	T	T	H	T	T	C	T	T	T	T	C	T	T	C	T	T	T	T	T	T	C	T	T	T	T	T	T	T	T	T	T	C	T	H	T	T
JAX00148417	7	5934232	1	A	C	A	A	A	A	A	C	C	C	A	A	H	A	A	C	H	C	C	A	C	H	A	C	A	A	A	A	A	A	C	H	A	A	A	A	A	C	A	H	A	C	A	H	A	A
JAX00231323	7	5940733	1	C	T	C	C	C	C	C	T	T	C	C	C	H	C	C	T	C	C	C	C	T	C	C	T	C	C	C	C	C	C	T	C	C	C	C	C	C	C	C	C	C	T	C	H	C	C
JAX00631444	7	5948636	0	G	C	G	G	G	G	G	G	C	C	G	G	G	G	G	C	H	C	C	G	C	G	G	G	G	G	G	G	G	G	G	H	G	G	G	G	G	C	G	H	G	G	G	H	G	G
JAX00631445	7	5949382	0	C	T	C	C	C	C	C	T	C	C	C	C	H	C	C	C	C	C	C	C	C	C	C	T	C	C	C	C	C	C	H	C	C	C	C	C	C	C	C	C	C	T	C	C	C	C
JAX00631448	7	5979461	1	T	A	T	T	T	T	T	T	T	A	T	T	T	T	T	T	H	A	A	T	T	H	T	T	T	T	T	T	T	T	T	H	T	T	T	T	T	A	T	H	T	T	T	T	T	T
JAX00631449	7	5979624	1	G	T	G	G	G	G	G	T	T	T	G	G	H	G	G	T	H	T	T	G	T	H	G	T	G	G	G	G	G	G	T	H	G	G	G	G	G	T	G	H	G	T	G	H	G	G
JAX00631450	7	5979946	1	C	T	C	C	C	C	C	C	T	C	C	C	C	C	C	T	C	C	C	C	T	C	C	C	C	C	C	C	C	C	C	C	C	C	C	C	C	C	C	C	C	C	C	H	C	C
JAX00631451	7	5979965	0	T	C	T	T	T	T	T	C	C	T	T	T	H	T	T	C	T	T	T	T	C	T	T	C	T	T	T	T	T	T	C	T	T	T	T	T	T	T	T	T	T	C	T	H	T	T
JAX00631455	7	5989585	1	T	A	T	T	T	T	T	A	A	T	T	T	H	T	T	A	T	T	T	T	A	T	T	A	T	T	T	T	T	T	A	T	T	T	T	T	T	T	T	T	T	A	T	H	T	T
JAX00631456	7	5989720	0	T	C	T	T	T	T	T	T	C	C	T	T	T	T	T	C	H	C	C	T	C	C	T	T	T	T	T	T	T	T	T	H	T	T	T	T	T	C	T	H	T	T	T	H	T	T
JAX00631457	7	5990076	1	C	T	C	C	C	C	C	T	C	C	C	C	H	C	C	C	C	C	C	C	C	C	C	T	C	C	C	C	C	C	T	C	C	C	C	C	C	C	C	C	C	T	C	C	C	C
JAX00631458	7	5991227	0	C	T	C	C	C	C	C	C	T	T	C	C	C	C	C	T	H	T	T	C	T	H	C	C	C	C	C	C	C	C	C	H	C	C	C	C	C	T	C	H	C	C	C	H	C	C
JAX00631459	7	5991988	0	G	T	G	G	G	G	G	T	G	G	G	G	G	G	G	G	G	G	G	G	G	G	G	T	G	G	G	G	G	G	T	G	G	G	G	G	G	G	G	G	G	T	G	G	G	G
JAX00631460	7	5994812	0	T	C	T	T	T	T	T	T	C	T	T	T	T	T	T	C	T	T	T	T	C	T	T	T	T	T	T	T	T	T	T	T	T	T	T	T	T	T	T	T	T	T	T	H	T	T
JAX00148423	7	6018166	0	C	T	C	C	C	C	C	C	C	T	C	C	C	C	C	C	H	T	T	C	C	H	C	C	C	C	C	C	C	C	C	H	C	C	C	C	C	T	C	H	C	C	C	C	C	C
JAX00631462	7	6028644	1	C	G	C	C	C	C	C	C	G	G	C	C	C	C	C	G	H	G	G	C	G	H	C	C	C	C	C	C	C	C	C	H	C	C	C	C	C	G	C	H	C	C	C	H	C	C
JAX00631465	7	6030076	1	C	A	C	C	C	C	C	C	A	C	C	C	C	C	C	A	C	C	C	C	A	C	C	C	C	C	C	C	C	C	C	C	C	C	C	C	C	C	C	C	C	C	C	H	C	C
JAX00631468	7	6031988	0	T	A	T	T	T	T	T	A	T	T	T	T	H	T	T	T	T	T	T	T	T	T	T	A	T	T	T	T	T	T	A	T	T	T	T	T	T	T	T	T	T	A	T	T	T	T
JAX00631470	7	6039344	0	C	T	C	C	C	C	C	T	T	T	C	C	C	C	C	H	H	T	T	C	H	H	C	T	C	C	C	C	C	C	T	H	C	C	C	C	C	T	C	H	C	T	C	C	C	C
JAX00631471	7	6042797	1	T	A	T	T	T	T	T	T	T	A	T	T	T	T	T	T	H	A	A	T	T	H	T	T	T	T	T	T	T	T	T	H	T	T	T	T	T	A	T	H	T	T	T	T	T	T
JAX00631476	7	6051006	1	T	C	T	T	T	T	T	T	T	C	T	T	T	T	T	T	H	C	C	T	T	H	T	T	T	T	T	T	T	T	T	H	T	T	T	T	T	C	T	H	T	T	T	T	T	T
JAX00148426	7	6060413	1	C	G	C	C	C	C	C	G	C	C	C	C	H	C	C	C	C	C	C	C	C	C	C	G	C	C	C	C	C	C	G	C	C	C	C	C	C	C	C	C	C	G	C	C	C	C
JAX00148427	7	6060797	1	G	A	G	G	G	G	G	A	G	G	G	G	H	G	G	G	G	G	G	G	G	G	G	A	G	G	G	G	G	G	A	G	G	G	G	G	G	G	G	G	G	A	G	G	G	G
JAX00231326	7	6063557	0	G	C	G	G	G	G	G	G	C	G	G	G	G	G	G	C	G	G	G	G	C	G	G	G	G	G	G	G	G	G	G	G	G	G	G	G	G	G	G	G	G	G	G	H	G	G
JAX00231327	7	6063638	1	T	C	T	T	T	T	T	C	C	T	T	T	H	T	T	C	T	T	T	T	C	T	T	C	T	T	T	T	T	T	C	T	T	T	T	T	T	T	T	T	T	C	T	H	T	T
JAX00631481	7	6073013	1	A	G	A	A	A	A	A	A	G	A	A	A	A	A	A	G	A	A	A	A	G	A	A	A	A	A	A	A	A	A	A	A	A	A	A	A	A	A	A	A	A	A	A	H	A	A
JAX00631483	7	6075126	0	T	G	T	T	T	T	T	T	G	T	T	T	T	T	T	G	T	T	T	T	G	T	T	T	T	T	T	T	T	T	T	T	T	T	T	T	T	T	T	T	T	T	T	H	T	T
JAX00631484	7	6076072	0	C	T	C	C	C	C	C	T	T	C	C	C	H	C	C	T	C	C	C	C	T	C	C	T	C	C	C	C	C	C	T	C	C	C	C	C	C	C	C	C	C	T	C	H	C	C
JAX00631487	7	6077269	1	C	T	C	C	C	C	C	T	T	C	C	C	H	C	C	T	C	C	C	C	T	C	C	T	C	C	C	C	C	C	T	C	C	C	C	C	C	C	C	C	C	T	C	H	C	C
JAX00148428	7	6085247	1	G	A	G	G	G	G	G	A	A	G	G	G	H	G	G	A	G	G	G	G	A	G	G	A	G	G	G	G	G	G	A	G	G	G	G	G	G	G	G	G	G	A	G	H	G	G
JAX00148430	7	6112799	1	A	G	A	A	A	A	A	A	G	A	A	A	A	A	A	G	A	A	A	A	G	A	A	A	A	A	A	A	A	A	A	A	A	A	A	A	A	A	A	A	A	A	A	H	A	A
JAX00631489	7	6126645	1	A	G	A	A	A	A	A	G	A	A	A	A	H	A	A	A	A	A	A	A	A	A	A	G	A	A	A	A	A	A	G	A	A	A	A	A	A	A	A	A	A	G	A	A	A	A
JAX00631491	7	6130836	0	T	C	T	T	T	T	T	T	C	T	T	T	T	T	T	C	T	T	T	T	C	T	T	T	T	T	T	T	T	T	T	T	T	T	T	T	T	T	T	T	T	T	T	H	T	T
JAX00231329	7	6189724	0	G	A	G	G	G	G	G	G	A	G	G	G	G	G	G	H	G	G	G	G	H	G	G	G	G	G	G	G	G	G	G	G	G	G	G	G	G	G	G	G	G	G	G	H	G	G
JAX00148437	7	6218635	1	C	T	C	C	C	C	C	T	C	C	C	C	H	C	C	C	C	C	C	C	C	C	C	T	C	C	C	C	C	C	T	C	C	C	C	C	C	C	C	C	C	T	C	C	C	C
JAX00231332	7	6278872	0	A	T	A	A	A	A	A	T	T	A	A	A	H	A	A	T	A	A	A	A	H	A	A	T	A	A	A	A	A	A	T	A	A	A	A	A	A	A	A	A	A	T	A	A	A	A
JAX00631497	7	6282731	1	G	C	G	G	G	G	G	C	C	G	G	G	H	G	G	C	G	G	G	G	H	G	G	C	G	G	G	G	G	G	C	G	G	G	G	G	G	G	G	G	G	C	G	H	G	G
JAX00631498	7	6282753	1	G	A	G	G	G	G	G	G	A	G	G	G	G	G	G	A	G	G	G	G	H	G	G	G	G	G	G	G	G	G	G	G	G	G	G	G	G	G	G	G	G	G	G	H	G	G
JAX00631499	7	6284080	1	C	T	C	C	C	C	C	T	C	C	C	C	H	C	C	C	C	C	C	C	C	C	C	T	C	C	C	C	C	C	T	C	C	C	C	C	C	C	C	C	C	T	C	C	C	C
JAX00631501	7	6284418	1	C	T	C	C	C	C	C	T	T	C	C	C	H	C	C	T	C	C	C	C	H	C	C	T	C	C	C	C	C	C	T	C	C	C	C	C	C	C	C	C	C	T	C	H	C	C
JAX00631505	7	6288635	0	A	C	A	A	A	A	A	C	A	A	A	A	H	A	A	A	A	A	A	A	A	A	A	C	A	A	A	A	A	A	C	A	A	A	A	A	A	A	A	A	A	C	A	A	A	A
JAX00631509	7	6297336	0	C	T	C	C	C	C	C	C	T	C	C	C	C	C	C	T	C	C	C	C	T	C	C	C	C	C	C	C	C	C	C	C	C	C	C	C	C	C	C	C	C	C	C	H	C	C
JAX00148444	7	6301545	0	G	A	G	G	G	G	G	A	A	G	G	G	H	G	G	A	G	G	G	G	A	G	G	A	G	G	G	G	G	G	A	G	G	G	G	G	G	G	G	G	G	A	G	H	G	G
JAX00148445	7	6301620	0	G	T	G	G	G	G	G	T	T	G	G	G	H	G	G	T	G	G	G	G	T	G	G	T	G	G	G	G	G	G	T	G	G	G	G	G	G	G	G	G	G	T	G	H	G	G
JAX00631510	7	6315382	1	C	T	C	C	C	C	C	T	C	C	C	C	H	C	C	C	C	C	C	C	C	C	C	T	C	C	C	C	C	C	T	C	C	C	C	C	C	C	C	C	C	T	C	C	C	C
JAX00631513	7	6332043	0	G	A	G	G	G	G	G	G	G	A	G	G	G	G	G	G	H	A	A	G	G	H	G	G	G	G	G	G	G	G	G	H	G	G	G	G	G	A	G	G	G	G	G	G	G	G
JAX00148446	7	6336112	1	T	C	T	T	T	T	T	C	C	T	T	T	H	T	T	C	T	T	T	T	C	T	T	C	T	T	T	T	T	T	C	T	T	T	T	T	T	T	T	T	T	C	T	H	T	T
JAX00148447	7	6336740	1	G	A	G	G	G	G	G	G	A	G	G	G	G	G	G	A	G	G	G	G	A	G	G	G	G	G	G	G	G	G	G	G	G	G	G	G	G	G	G	G	G	G	G	H	G	G
JAX00148448	7	6339707	1	G	A	G	G	G	G	G	G	A	G	G	G	G	G	G	A	G	G	G	G	A	G	G	G	G	G	G	G	G	G	G	G	G	G	G	G	G	G	G	G	G	G	G	H	G	G
JAX00631515	7	6355675	1	C	T	C	C	C	C	C	T	C	C	C	C	H	C	C	C	C	C	C	C	C	C	C	T	C	C	C	C	C	C	T	C	C	C	C	C	C	C	C	C	C	T	C	C	C	C
JAX00631516	7	6356004	1	C	A	C	C	C	C	C	C	C	A	C	C	C	C	C	C	H	A	A	C	C	H	C	C	C	C	C	C	C	C	C	H	C	C	C	C	C	A	C	H	C	C	C	C	C	C
JAX00631519	7	6357920	1	T	C	T	T	T	T	T	T	T	C	T	T	T	T	T	T	H	C	C	T	T	H	T	T	T	T	T	T	T	T	T	H	T	T	T	T	T	C	T	H	T	T	T	T	T	T
JAX00631521	7	6365457	1	G	A	G	G	G	G	G	A	G	G	G	G	H	G	G	G	G	G	G	G	G	G	G	A	G	G	G	G	G	G	A	G	G	G	G	G	G	G	G	G	G	A	G	G	G	G
JAX00631525	7	6382597	1	G	T	G	G	G	G	G	G	T	G	G	G	G	G	G	T	G	G	G	G	T	G	G	G	G	G	G	G	G	G	G	G	G	G	G	G	G	G	G	G	G	G	G	H	G	G
JAX00631526	7	6382953	1	T	C	T	T	T	T	T	C	C	T	T	T	H	T	T	C	T	T	T	T	C	T	T	C	T	T	T	T	T	T	C	T	T	T	T	T	T	T	T	T	T	C	T	H	T	T
JAX00631529	7	6388220	0	C	G	C	C	C	C	C	G	G	C	C	C	H	C	C	G	C	C	C	H	G	C	C	G	C	C	C	C	C	C	G	C	C	C	C	C	C	C	C	C	C	G	H	H	C	C
JAX00148450	7	6390287	0	A	C	C	A	C	C	C	A	A	C	A	A	A	C	A	A	C	C	C	H	A	C	A	A	C	C	C	H	C	C	A	C	C	C	C	A	C	C	C	C	C	A	H	H	C	C
JAX00148451	7	6390340	1	A	G	G	A	G	G	G	G	G	G	A	A	H	G	A	G	G	G	G	G	G	G	A	G	G	G	G	H	G	G	G	G	G	G	G	A	G	G	G	G	G	G	G	G	G	G
JAX00631531	7	6405389	0	A	T	T	A	T	T	T	A	A	A	A	A	A	T	A	A	H	A	A	T	A	H	A	A	T	T	T	H	T	T	A	H	T	T	T	A	T	A	T	H	T	A	H	T	T	T
JAX00231334	7	6413610	0	T	C	T	T	T	T	T	T	C	T	T	T	T	T	T	C	T	T	T	H	C	T	T	T	T	T	T	T	T	T	T	T	T	T	T	T	T	T	T	T	T	T	T	C	T	T
JAX00231335	7	6413645	0	T	C	T	T	T	T	T	T	C	T	T	T	T	T	T	C	T	T	T	H	C	T	T	T	T	T	T	T	T	T	T	T	T	T	T	T	T	T	T	T	T	T	T	H	T	T
JAX00631534	7	6416528	0	G	A	G	G	G	G	G	G	A	G	G	G	G	G	G	A	G	G	G	H	A	G	G	G	G	G	G	G	G	G	G	G	G	G	G	G	G	G	G	G	G	G	G	H	G	G
JAX00148453	7	6416585	0	C	T	T	C	T	T	T	C	C	T	C	C	C	T	C	C	T	T	T	H	C	T	C	C	T	T	T	H	T	T	C	T	T	T	T	C	T	T	T	T	T	C	H	H	T	T
JAX00148454	7	6416662	1	C	T	T	C	T	T	T	C	C	T	C	C	C	T	C	C	T	T	T	H	C	T	C	C	T	T	T	H	T	T	C	T	T	T	T	C	T	T	T	T	T	C	H	H	T	T
JAX00631536	7	6433251	1	T	C	T	T	T	T	T	C	T	T	T	T	H	T	T	T	T	T	T	T	T	T	T	C	T	T	T	T	T	T	C	T	T	T	T	T	T	T	T	T	T	C	H	T	T	T
JAX00631538	7	6435889	1	G	A	G	G	G	G	G	G	A	G	G	G	G	G	G	A	G	G	G	H	A	G	G	G	G	G	G	G	G	G	G	G	G	G	G	G	G	G	G	G	G	G	G	H	G	G
JAX00631539	7	6438730	0	G	A	G	G	G	G	G	A	G	G	G	G	H	G	G	G	G	G	G	G	G	G	G	A	G	G	G	G	G	G	A	G	G	G	G	G	G	G	G	G	G	A	H	G	G	G
JAX00631542	7	6439968	1	T	C	T	T	T	T	T	C	C	T	T	T	H	T	T	C	T	T	T	H	C	T	T	C	T	T	T	T	T	T	C	T	T	T	T	T	T	T	T	T	T	C	H	H	T	T
JAX00631543	7	6441324	1	G	T	G	G	G	G	G	T	T	G	G	G	H	G	G	T	G	G	G	H	T	G	G	T	G	G	G	G	G	G	T	G	G	G	G	G	G	G	G	G	G	T	H	H	G	G
JAX00148455	7	6446452	0	C	A	A	C	A	A	A	C	C	C	H	C	C	A	H	C	H	C	H	C	C	C	C	C	A	A	A	H	A	A	C	H	A	A	A	C	A	C	A	H	A	C	H	H	A	A
JAX00631548	7	6472850	0	C	A	C	C	C	C	C	C	A	C	C	C	C	C	C	A	C	C	C	H	A	C	C	C	C	C	C	C	C	C	C	C	C	C	C	C	C	C	C	C	C	C	C	H	C	C
JAX00631550	7	6482534	0	T	C	T	T	T	T	T	T	C	T	T	T	T	T	T	C	T	T	T	H	C	T	T	T	T	T	T	T	T	T	T	T	T	T	T	T	T	T	T	T	T	T	T	H	T	T
JAX00631551	7	6487048	1	G	A	A	G	A	A	A	A	A	A	G	G	H	A	G	A	A	A	A	A	A	A	G	A	A	A	A	H	A	A	A	A	A	A	A	G	A	A	A	A	A	A	A	A	A	A
JAX00631552	7	6488794	0	G	T	T	G	T	T	T	T	G	T	G	G	H	T	H	H	T	T	T	H	G	T	G	T	T	T	T	H	T	T	T	T	T	T	T	G	T	T	T	T	T	T	T	H	T	T
JAX00631553	7	6489250	1	T	C	T	T	T	T	T	C	C	C	T	T	H	T	T	C	H	C	C	H	C	H	T	C	T	T	T	T	T	T	C	H	T	T	T	T	T	C	T	H	T	C	H	H	T	T
JAX00631554	7	6490698	0	T	A	A	T	A	A	A	A	T	A	T	T	H	A	T	T	A	A	A	H	T	A	T	A	A	A	A	H	A	A	A	A	A	A	A	T	A	A	A	A	A	A	A	H	A	A
JAX00148458	7	6505055	0	C	T	T	C	T	T	T	C	C	C	C	C	C	T	C	C	H	C	C	H	C	H	C	C	T	T	T	H	T	T	C	H	T	T	T	C	T	C	T	H	T	C	H	H	T	T
JAX00631559	7	6539522	0	A	C	A	A	A	A	A	C	A	A	A	A	H	A	A	A	A	A	A	A	A	A	A	C	A	A	A	A	A	A	C	A	A	A	A	A	A	A	A	A	A	C	H	A	A	A
JAX00631564	7	6561691	1	C	A	A	C	A	A	A	C	C	C	C	C	C	A	C	C	H	C	C	H	C	H	C	C	A	A	A	H	A	A	C	H	A	A	A	C	A	C	A	H	A	C	H	H	A	A
JAX00148464	7	6566948	1	T	C	C	T	C	C	C	C	T	T	T	T	H	C	T	T	H	T	T	H	T	H	T	C	C	C	C	H	C	C	C	H	C	C	C	T	C	T	C	H	C	C	C	H	C	C
JAX00148466	7	6571255	0	A	G	G	A	G	G	G	G	G	A	A	A	H	G	A	G	H	A	A	G	G	H	A	G	G	G	G	H	G	G	G	H	G	G	G	A	G	A	G	H	G	G	G	G	G	G
JAX00631566	7	6571332	0	C	T	C	C	C	C	C	T	C	C	C	C	H	C	C	C	C	C	C	C	C	C	C	T	C	C	C	C	C	C	T	C	C	C	C	C	C	C	C	C	C	T	H	C	C	C
JAX00631571	7	6592569	1	G	A	G	G	G	G	G	G	A	G	G	G	G	G	G	A	G	G	G	H	A	G	G	G	G	G	G	G	G	G	G	G	G	G	G	G	G	G	G	G	G	G	G	H	G	G
JAX00631572	7	6593570	0	T	G	T	T	T	T	T	T	G	T	T	T	T	T	T	G	T	T	T	H	G	T	T	T	T	T	T	T	T	T	T	T	T	T	T	T	T	T	T	T	T	T	T	H	T	T
JAX00631573	7	6593849	1	T	A	T	T	T	T	T	T	A	T	T	T	T	T	T	A	T	T	T	H	A	T	T	T	T	T	T	T	T	T	T	T	T	T	T	T	T	T	T	T	T	T	T	H	T	T
JAX00631575	7	6629344	0	C	A	C	C	C	C	C	A	C	C	C	C	H	C	C	C	C	C	C	C	C	C	C	A	C	C	C	C	C	C	A	C	C	C	C	C	C	C	C	C	C	A	H	C	C	C
JAX00231338	7	6631863	0	C	T	C	C	C	C	C	T	C	C	C	C	H	C	C	H	C	C	C	C	C	C	C	T	C	C	C	C	C	C	T	C	C	C	C	C	C	C	C	C	C	T	H	C	C	C
JAX00148470	7	6646466	1	G	A	A	G	A	A	A	A	G	G	G	G	H	A	G	G	H	G	G	H	G	H	G	A	A	A	A	H	A	A	A	H	A	A	A	G	A	G	A	H	A	A	A	H	A	A
JAX00148471	7	6646794	0	C	T	T	C	T	T	T	T	C	C	C	C	H	T	C	C	H	C	C	H	C	H	C	T	T	T	T	H	T	T	T	H	T	T	T	C	T	C	T	H	T	T	T	H	T	T
JAX00148472	7	6655120	1	G	A	G	G	G	G	G	A	G	G	G	G	H	G	G	G	G	G	G	G	G	G	G	A	G	G	G	G	G	G	A	G	G	G	G	G	G	G	G	G	G	A	H	G	G	G
JAX00631577	7	6714402	0	T	C	T	T	T	T	T	T	C	T	T	T	T	T	T	C	T	T	T	H	C	T	T	T	T	T	T	T	T	T	T	T	T	T	T	T	T	T	T	T	T	T	T	H	T	T
JAX00148474	7	6715832	1	G	A	A	G	A	A	A	A	G	A	G	G	H	A	G	G	A	A	A	H	G	A	G	A	A	A	A	H	A	A	A	A	A	A	A	G	A	A	A	A	A	A	A	H	A	A
JAX00631578	7	6718980	1	C	T	C	C	C	C	C	C	T	C	C	C	C	C	C	T	C	C	C	H	T	C	C	C	C	C	C	C	C	C	C	C	C	C	C	C	C	C	C	C	C	C	C	H	C	C
JAX00631579	7	6720224	1	C	T	C	C	C	C	C	T	C	C	C	C	H	C	C	C	C	C	C	C	C	C	C	T	C	C	C	C	C	C	T	C	C	C	C	C	C	C	C	C	C	T	H	C	C	C
JAX00631580	7	6721777	0	T	C	T	T	T	T	T	C	C	T	T	T	H	T	T	C	T	T	T	H	C	T	T	C	T	T	T	T	T	T	C	T	T	T	T	T	T	T	T	T	T	C	H	H	T	T
JAX00631583	7	6724842	1	C	T	C	C	C	C	C	T	C	C	C	C	H	C	C	C	C	C	C	C	C	C	C	T	C	C	C	C	C	C	T	C	C	C	C	C	C	C	C	C	C	T	H	C	C	C
JAX00148476	7	6728598	0	T	C	C	T	C	C	C	T	T	T	T	T	T	C	T	T	H	T	T	H	T	H	T	T	C	C	C	H	C	C	T	H	C	C	C	T	C	T	C	H	C	T	T	H	C	C
JAX00631584	7	6728786	0	T	C	T	T	T	T	T	C	T	T	T	T	H	T	T	T	T	T	T	T	T	T	T	C	T	T	T	T	T	T	C	T	T	T	T	T	T	T	T	T	T	C	C	T	T	T
JAX00631585	7	6737894	0	A	G	A	A	A	A	A	G	G	A	A	A	H	A	A	G	A	A	A	H	G	A	A	G	A	A	A	A	A	A	G	A	A	A	A	A	A	A	A	A	A	G	H	H	A	A
JAX00631586	7	6737961	0	T	C	T	T	T	T	T	C	C	T	T	T	T	T	T	C	T	T	T	H	C	T	T	C	T	T	T	T	T	T	H	T	T	T	T	T	T	T	T	T	T	C	T	H	T	T
JAX00631587	7	6738057	1	C	T	C	C	C	C	C	T	T	C	C	C	H	C	C	T	C	C	C	H	T	C	C	T	C	C	C	C	C	C	T	C	C	C	C	C	C	C	C	C	C	T	H	H	C	C
JAX00631589	7	6739429	1	G	A	G	G	G	G	G	G	G	A	G	G	G	G	G	G	H	A	A	G	G	H	G	G	G	G	G	G	G	G	G	H	G	G	G	G	G	A	G	H	G	G	G	G	G	G
JAX00148477	7	6743984	1	C	A	A	C	A	A	A	A	A	A	C	C	H	A	C	A	A	A	A	A	A	A	C	A	A	A	A	H	A	A	A	A	A	A	A	C	A	A	A	A	A	A	A	A	A	A
JAX00148478	7	6744455	0	T	C	C	T	C	C	C	C	C	C	T	T	C	C	T	C	C	C	C	C	C	C	T	C	C	C	C	H	C	C	C	C	C	C	C	T	C	C	C	C	C	C	C	C	C	C
JAX00631590	7	6744605	0	T	A	T	T	T	T	T	A	T	T	T	T	H	T	T	T	T	T	T	T	T	T	T	A	T	T	T	T	T	T	A	T	T	T	T	T	T	T	T	T	T	A	H	T	T	T
JAX00631591	7	6746903	1	A	G	A	A	A	A	A	G	A	G	A	A	H	A	A	A	H	G	G	A	A	H	A	G	A	A	A	A	A	A	G	H	A	A	A	A	A	G	A	H	A	G	H	A	A	A
JAX00631593	7	6747601	0	C	T	C	C	C	C	C	C	C	T	C	C	C	C	C	C	H	T	T	C	C	H	C	C	C	C	C	C	C	C	C	H	C	C	C	C	C	T	C	H	C	C	C	C	C	C
JAX00631595	7	6777219	0	C	T	T	C	T	T	T	T	T	T	C	C	H	T	C	T	T	T	T	T	T	T	C	T	T	T	T	T	T	T	T	T	T	T	T	C	T	T	T	T	T	T	T	T	T	T
JAX00148480	7	6778290	0	A	G	G	A	G	G	G	G	G	G	A	A	H	G	A	G	G	G	G	G	G	G	A	G	G	G	G	G	G	G	G	G	G	G	G	A	G	G	G	G	G	G	G	G	G	G
JAX00631596	7	6778643	1	C	T	C	C	C	C	C	C	C	T	C	C	C	C	C	C	H	T	T	C	C	H	C	C	C	C	C	C	C	C	C	H	C	C	C	C	C	T	C	H	C	C	C	C	C	C
JAX00631598	7	6779713	1	C	T	C	C	C	C	C	T	C	C	C	C	H	C	C	C	C	C	C	C	C	C	C	T	C	C	C	C	C	C	T	C	C	C	C	C	C	C	C	C	C	T	H	C	C	C
JAX00631599	7	6779978	0	G	C	G	G	G	G	G	C	G	G	G	G	C	G	G	G	G	G	G	G	G	G	G	C	G	G	G	G	G	G	C	G	G	G	G	G	G	G	G	G	G	C	H	G	G	G
JAX00631600	7	6780028	1	C	T	C	C	C	C	C	T	C	C	C	C	H	C	C	C	C	C	C	C	C	C	C	T	C	C	C	C	C	C	T	C	C	C	C	C	C	C	C	C	C	T	H	C	C	C
JAX00631601	7	6782897	1	T	A	T	T	T	T	T	A	T	A	T	T	H	T	T	T	H	A	A	T	T	H	T	A	T	T	T	T	T	T	A	H	T	T	T	T	T	A	T	H	T	A	H	T	T	T
JAX00148481	7	6783109	0	G	A	A	G	A	A	A	G	A	G	G	G	G	A	G	A	H	G	G	A	A	H	G	G	A	A	A	H	A	A	G	H	A	A	A	G	A	G	A	H	A	G	H	A	A	A
JAX00631602	7	6783744	1	A	C	A	A	A	A	A	C	A	A	A	A	H	A	A	A	A	A	A	A	A	A	A	C	A	A	A	A	A	A	C	A	A	A	A	A	A	A	A	A	A	C	H	A	A	A
JAX00631606	7	6787239	0	C	T	C	C	C	C	C	C	C	T	C	C	C	C	C	C	H	T	T	C	C	H	C	C	C	C	C	C	C	C	C	H	C	C	C	C	C	T	C	H	C	C	C	C	C	C
JAX00148485	7	6849360	1	G	T	T	G	T	T	T	G	G	T	G	G	G	T	G	G	T	T	T	H	G	T	G	G	T	T	T	H	T	T	G	T	T	T	T	G	T	T	T	T	T	G	H	H	T	T
JAX00631615	7	6885121	1	T	C	C	T	C	C	C	C	T	C	T	T	H	C	T	T	C	C	C	H	T	C	T	C	C	C	C	H	C	C	C	C	C	C	C	T	C	C	C	C	C	C	C	H	C	C
JAX00631616	7	6889897	1	C	G	G	G	G	G	G	G	G	C	G	G	G	G	G	G	H	C	C	G	G	H	G	G	G	G	G	G	G	G	G	H	G	G	G	G	G	C	G	H	G	G	G	G	G	G
JAX00148488	7	6890197	1	C	T	T	C	T	T	T	T	C	C	C	C	H	T	C	C	H	C	C	H	C	H	C	T	T	T	T	H	T	T	T	H	T	T	T	C	T	C	T	H	T	T	T	H	T	T
JAX00148489	7	6892495	1	C	G	G	C	G	G	G	G	C	C	C	C	H	G	C	C	H	C	C	H	C	H	C	G	G	G	G	H	G	G	G	H	G	G	G	C	G	C	G	H	G	G	G	H	G	G
JAX00631618	7	6895926	0	A	G	G	A	G	G	G	G	A	G	A	A	H	G	A	A	G	G	G	H	A	G	A	G	G	G	G	H	G	G	G	G	G	G	G	A	G	G	G	G	G	G	G	H	G	G
JAX00148490	7	6899789	1	C	T	T	C	T	T	T	C	C	C	C	C	C	T	C	C	H	C	C	H	C	H	C	C	T	T	T	H	T	T	C	H	T	T	T	C	T	C	T	H	T	C	H	H	T	T
JAX00148561	7	8975239	0	G	T	T	G	T	T	T	T	T	G	G	G	H	T	G	T	H	G	G	T	T	H	G	T	T	T	T	H	T	T	T	H	T	T	T	G	T	G	T	H	T	T	T	T	T	T
JAX00148565	7	9008102	0	T	C	C	T	C	C	C	C	C	T	T	T	C	C	T	C	C	T	T	C	C	C	T	C	C	C	C	C	C	C	C	C	C	C	C	T	C	T	C	H	C	C	C	C	C	C
JAX00148568	7	9050540	0	A	G	G	A	G	G	G	G	G	A	A	A	H	G	A	G	H	A	A	G	G	H	A	G	G	G	G	H	G	G	G	H	G	G	G	A	G	A	G	A	G	G	G	G	G	G
JAX00631667	7	9058552	1	T	A	T	T	T	T	T	T	A	T	T	T	T	T	T	A	T	T	T	H	A	T	T	T	T	T	T	T	T	T	T	T	T	T	T	T	T	T	T	T	T	T	T	H	T	T
JAX00148569	7	9073086	1	A	G	G	A	G	G	G	G	G	A	A	A	H	G	A	G	H	A	A	G	G	H	A	G	G	G	G	H	G	G	G	H	G	G	G	A	G	A	G	H	G	G	G	G	G	G
JAX00631670	7	9077782	1	T	G	G	T	G	G	G	T	G	T	T	T	T	G	T	G	H	T	T	G	G	H	T	T	G	G	G	H	G	G	T	H	G	G	G	T	G	T	G	H	G	T	H	G	G	G
JAX00148570	7	9081549	1	G	A	A	G	A	A	A	A	A	G	G	G	H	A	G	A	H	G	G	A	A	H	G	A	A	A	A	H	A	A	A	H	A	A	A	G	A	G	A	H	A	A	A	A	A	A
JAX00148571	7	9082806	1	T	C	C	T	C	C	C	T	C	T	T	T	T	C	T	C	H	T	T	C	C	H	T	T	C	C	C	H	C	C	T	H	C	C	C	T	C	T	C	H	C	T	H	C	C	C
JAX00631672	7	9082858	1	A	G	G	A	G	G	G	A	G	A	A	A	A	G	A	G	H	A	A	G	G	H	A	A	G	G	G	H	G	G	A	H	G	G	G	A	G	A	G	H	G	A	H	G	G	G
JAX00631678	7	9110540	1	G	C	G	G	G	G	G	C	G	G	G	G	H	G	G	G	G	G	G	G	G	G	G	C	G	G	G	G	G	G	C	G	G	G	G	G	G	G	G	G	G	C	H	G	G	G
JAX00631679	7	9110632	1	G	A	A	G	A	A	A	G	A	G	G	G	G	A	G	A	H	G	G	A	A	H	G	G	A	A	A	H	A	A	G	H	A	A	A	G	A	G	A	H	A	G	H	A	A	A
JAX00631681	7	9112922	1	G	C	G	G	G	G	G	C	G	G	G	G	H	G	G	G	G	G	G	G	G	G	G	C	G	G	G	G	G	G	C	G	G	G	G	G	G	G	G	G	G	C	H	G	G	G
JAX00631682	7	9113045	0	C	T	T	C	T	T	T	T	T	C	C	C	H	T	C	T	H	C	C	T	T	T	C	T	T	T	T	H	T	T	T	H	T	T	T	C	T	C	T	H	T	T	T	T	T	T
JAX00631684	7	9135245	1	C	T	C	C	C	C	C	C	T	C	C	C	C	C	C	T	C	C	C	H	T	C	C	C	C	C	C	C	C	C	C	C	C	C	C	C	C	C	C	C	C	C	C	H	C	C
JAX00148573	7	9152369	0	T	C	C	T	T	C	C	C	C	T	T	T	H	C	T	C	H	T	T	H	C	H	T	C	C	C	T	H	H	C	C	H	C	H	C	T	C	T	C	H	C	C	H	C	C	C
JAX00148574	7	9152396	0	G	C	C	G	G	C	C	G	C	G	G	G	G	C	G	C	H	G	G	H	C	H	G	G	C	C	G	H	H	C	G	H	C	H	C	G	C	G	C	H	C	G	G	C	C	C
JAX00631687	7	9152511	1	A	G	A	A	A	A	A	A	A	G	A	A	A	A	A	A	H	G	G	A	A	H	A	A	A	A	A	A	A	A	A	H	A	A	A	A	A	G	A	H	A	A	A	A	A	A
JAX00148575	7	9153402	1	C	A	A	C	C	A	A	C	A	C	C	C	C	A	C	A	H	C	C	H	A	H	C	C	A	A	C	H	H	A	C	H	A	H	A	C	A	C	A	H	A	C	C	A	A	A
JAX00631688	7	9160218	1	C	T	C	C	C	C	C	T	C	C	C	C	H	C	C	C	C	C	C	C	C	C	C	T	C	C	C	C	C	C	T	C	C	C	C	C	C	C	C	C	C	T	H	C	C	C
JAX00631689	7	9160239	1	A	G	G	A	A	G	G	G	G	A	A	A	H	G	A	G	H	A	A	H	G	H	A	G	G	G	A	H	H	G	G	H	G	H	G	A	G	A	G	H	G	G	H	G	G	G
JAX00631690	7	9160331	1	T	A	A	T	T	A	A	A	A	T	T	T	H	A	T	A	H	T	T	H	A	H	T	A	A	A	T	H	H	A	A	H	A	H	A	T	A	T	A	H	A	A	H	A	A	A
JAX00631692	7	9169582	0	C	G	G	C	C	G	G	C	G	C	C	C	C	G	C	G	H	C	C	H	G	H	C	C	G	G	C	H	H	G	C	H	G	H	G	C	G	C	G	H	G	C	C	G	G	G
JAX00631693	7	9170543	0	G	C	C	G	G	C	C	C	C	G	G	G	H	C	G	C	H	G	G	H	C	H	G	C	C	C	G	H	H	C	C	H	C	H	C	G	C	G	C	H	C	C	H	C	C	C
JAX00148576	7	9174308	0	C	A	A	C	C	A	A	C	A	C	C	C	C	A	C	A	H	C	H	H	A	H	C	C	A	A	C	H	H	A	C	H	A	H	A	C	A	C	A	H	A	C	C	A	A	A
JAX00631694	7	9174895	0	G	A	G	G	G	G	G	A	G	G	G	G	H	G	G	G	G	G	G	G	G	G	G	A	G	G	G	G	G	G	A	G	G	G	G	G	G	G	G	G	G	A	H	G	G	G
JAX00631695	7	9175652	0	C	A	C	C	C	C	C	A	C	C	C	C	H	C	C	H	C	C	C	C	C	C	C	A	C	C	C	C	C	C	A	C	C	C	C	C	C	C	C	C	C	A	H	C	C	C
JAX00148577	7	9181622	1	G	C	C	G	G	C	C	G	C	G	G	G	G	C	G	C	H	G	G	H	C	H	G	G	C	C	G	H	H	C	G	H	C	H	C	G	C	G	C	H	C	G	G	C	C	C
JAX00631698	7	9183408	0	C	T	T	C	C	T	T	C	C	C	C	C	C	T	C	C	H	C	C	C	C	C	C	C	T	T	C	H	H	T	C	H	T	H	T	C	T	C	T	H	T	C	C	H	T	T
JAX00148578	7	9185930	1	A	G	G	A	A	G	G	G	G	A	A	A	H	G	A	G	H	A	A	H	G	H	A	G	G	G	A	H	H	G	G	H	G	H	G	A	G	A	G	H	G	G	H	G	G	G
JAX00631700	7	9203335	1	T	A	A	T	T	A	A	A	A	T	T	T	H	A	T	A	H	T	T	H	A	H	T	A	A	A	T	H	H	A	A	H	A	H	A	T	A	T	A	H	A	A	H	A	A	A
JAX00631701	7	9204230	0	C	G	G	C	C	G	G	G	G	C	C	C	H	G	C	G	H	C	C	H	G	H	C	G	G	G	H	H	H	G	G	H	G	H	G	C	G	C	G	H	G	G	H	G	G	G
JAX00148579	7	9219901	0	A	T	T	A	A	T	T	T	T	A	A	A	H	T	A	T	H	A	A	H	T	H	A	T	T	T	A	H	H	T	T	H	T	H	T	A	T	A	T	H	T	T	H	T	T	T
JAX00190009	7	9225481	0	T	C	C	T	C	C	C	C	C	C	T	T	H	C	T	C	C	C	C	C	C	C	T	C	C	C	C	H	C	C	C	C	C	C	C	T	C	C	C	C	C	C	C	C	C	C
JAX00148580	7	9228887	1	C	T	T	C	C	T	T	T	T	C	C	C	H	T	C	T	H	C	C	H	T	H	C	T	T	T	C	H	H	T	T	H	T	H	T	C	T	C	T	H	T	T	H	T	T	T
JAX00148581	7	9230839	0	G	C	C	G	G	C	C	C	C	G	G	G	H	C	G	C	H	G	G	H	C	H	G	C	C	C	G	H	H	C	C	H	C	H	C	G	C	G	C	H	C	C	H	C	C	C
JAX00148582	7	9248602	0	T	C	C	T	T	C	C	T	C	T	T	T	T	C	T	C	H	T	T	H	C	H	T	T	C	C	T	H	H	C	T	H	C	H	C	T	C	T	C	H	C	T	T	C	C	C
JAX00148583	7	9252143	0	T	A	A	T	T	A	A	A	A	T	T	T	H	A	T	A	H	T	T	H	A	H	T	A	A	H	T	H	H	A	A	H	A	H	A	T	A	T	A	H	A	A	H	A	A	A
JAX00148584	7	9256633	1	T	G	G	T	T	G	G	G	G	T	T	T	H	G	T	G	H	T	T	H	G	H	T	G	G	G	T	H	H	G	G	H	G	H	G	T	G	T	G	H	G	G	H	G	G	G
JAX00148585	7	9285184	1	A	G	G	A	A	G	G	G	G	A	A	A	H	G	A	G	H	A	A	H	G	H	A	G	G	G	A	H	H	G	G	H	G	H	G	A	G	A	G	H	G	G	H	G	G	G
JAX00631705	7	9285772	1	T	C	C	T	T	C	C	C	C	T	T	T	H	C	T	C	H	T	T	H	C	H	T	C	C	C	T	H	H	C	C	H	C	H	C	T	C	T	C	H	C	C	H	C	C	C
JAX00148586	7	9286031	1	A	T	T	A	A	T	T	A	A	A	A	A	A	T	A	A	H	A	A	A	A	H	A	A	T	T	A	H	H	T	A	H	T	H	T	A	T	A	T	H	T	A	A	H	T	T
JAX00631706	7	9286313	1	A	G	G	A	A	G	G	A	G	A	A	A	A	G	A	G	H	A	A	H	G	H	A	A	G	G	A	H	H	G	A	H	G	H	G	A	G	A	G	H	G	A	A	G	G	G
JAX00631708	7	9286970	0	A	G	G	A	A	G	G	G	G	A	A	A	H	G	A	G	H	A	A	H	G	H	A	G	G	G	A	H	H	G	G	H	G	H	G	A	G	A	G	H	G	G	H	G	G	G
JAX00631710	7	9289566	0	C	T	T	C	C	T	T	T	T	C	C	C	H	T	C	T	H	C	C	H	T	H	C	T	T	T	C	H	H	T	T	H	T	H	T	C	T	C	T	H	T	T	H	T	T	T
JAX00631711	7	9289767	1	C	T	T	C	C	T	T	T	T	C	C	C	H	T	C	T	H	C	C	H	T	H	C	T	T	T	C	H	H	T	T	H	T	H	T	C	T	C	T	H	T	T	H	T	T	T
JAX00148587	7	9292541	1	T	C	C	T	T	C	C	C	C	T	T	T	H	C	T	C	H	T	T	H	C	H	T	C	C	C	T	H	H	C	C	H	C	H	C	T	C	T	C	H	C	C	H	C	C	C
JAX00148588	7	9331262	0	C	T	T	C	C	T	T	C	T	C	C	C	C	T	C	T	H	C	C	H	T	H	C	C	T	T	C	H	H	T	C	H	T	H	T	C	T	C	T	H	T	C	C	T	T	T
JAX00148589	7	9331323	1	A	T	T	A	A	T	T	A	T	A	A	A	A	T	A	T	H	A	A	H	T	H	A	A	T	T	A	H	H	T	A	H	T	H	T	A	T	A	T	H	T	A	A	T	T	T
JAX00148590	7	9342932	0	C	T	T	C	C	T	T	C	T	C	C	C	C	T	C	T	H	C	C	H	T	H	C	C	T	T	C	H	H	T	C	H	T	H	T	C	T	C	T	H	T	C	C	T	T	T
JAX00631712	7	9342958	1	C	T	T	C	C	T	T	C	T	C	C	C	C	T	C	T	H	C	C	H	T	H	C	C	T	T	C	H	H	T	C	H	T	H	T	C	T	C	T	H	T	C	C	T	T	T
JAX00631714	7	9366551	0	A	G	G	A	A	G	G	A	G	A	A	A	A	G	A	G	H	A	A	H	G	H	A	A	G	G	A	H	H	G	A	H	G	H	G	A	G	A	G	H	G	A	A	G	G	G
JAX00631715	7	9369016	0	G	A	G	G	G	G	G	A	G	G	G	G	H	G	G	G	G	G	G	G	G	G	G	A	G	G	G	G	G	G	A	G	G	G	G	G	G	G	G	G	G	A	H	G	G	G
JAX00631716	7	9369546	1	A	G	A	A	A	A	A	G	A	A	A	A	H	A	A	A	A	A	A	A	A	A	A	G	A	A	A	A	A	A	G	A	A	A	A	A	A	A	A	A	A	G	H	A	A	A
JAX00231344	7	9376096	0	C	T	C	C	C	C	C	T	C	C	C	C	C	C	C	C	C	C	C	C	C	C	C	T	C	C	C	C	C	C	T	C	C	C	C	C	C	C	C	C	C	T	H	C	C	C
JAX00148592	7	9376350	0	G	A	A	G	G	A	A	G	A	G	G	G	G	A	G	A	H	G	G	H	A	H	G	G	A	A	G	H	H	A	G	H	A	H	A	G	A	G	A	H	A	G	G	A	A	A
JAX00631718	7	9384935	0	A	G	A	A	A	A	A	G	A	A	A	A	H	A	A	A	A	A	A	A	A	A	A	G	A	A	A	A	A	A	G	A	A	A	A	A	A	A	A	A	A	G	H	A	A	A
JAX00631719	7	9391652	0	G	A	A	G	G	A	A	G	G	G	G	G	G	A	G	G	H	G	G	G	G	H	G	G	A	A	G	H	H	A	G	H	A	H	A	G	A	G	A	H	A	G	G	H	A	A
JAX00631720	7	9392128	0	C	G	C	C	C	C	C	G	C	C	C	C	H	C	C	C	C	C	C	C	C	C	C	G	C	C	C	C	C	C	G	C	C	C	C	C	C	C	C	C	C	G	H	C	C	C
JAX00148593	7	9394706	1	T	C	C	T	T	C	C	C	C	T	T	T	H	C	T	C	H	T	T	H	C	H	T	C	C	C	T	H	H	C	C	H	C	H	C	T	C	T	C	H	C	C	H	C	C	C
JAX00631721	7	9397758	1	G	A	G	G	G	G	G	G	A	G	G	G	G	G	G	A	G	G	G	H	A	G	G	G	G	G	G	G	G	G	G	G	G	G	G	G	G	G	G	G	G	G	G	H	G	G
JAX00631723	7	9398298	1	G	A	G	G	G	G	G	A	G	G	G	G	H	G	G	G	G	G	G	G	G	G	G	A	G	G	G	G	G	G	A	G	G	G	G	G	G	G	G	G	G	A	H	G	G	G
JAX00631724	7	9402658	0	G	T	T	G	G	T	T	G	G	G	G	G	G	T	G	G	H	G	G	G	G	G	G	G	T	T	G	H	H	T	G	H	T	H	T	G	T	G	T	H	T	G	G	H	T	T
JAX00631725	7	9407064	1	T	C	C	T	T	C	C	C	C	T	T	T	H	C	T	C	H	T	T	H	C	H	T	C	C	C	T	H	H	C	C	H	C	H	C	T	C	T	C	H	C	C	H	C	C	C
JAX00148594	7	9411609	0	G	A	A	G	G	A	A	G	G	G	G	G	G	A	G	G	H	G	G	G	G	H	G	G	A	A	G	H	H	A	G	H	A	H	A	G	A	G	A	H	A	G	G	H	A	A
JAX00631727	7	9411778	1	G	A	G	G	G	G	G	G	A	G	G	G	G	G	G	A	G	G	G	H	A	G	G	G	G	G	G	G	G	G	G	G	G	G	G	G	G	G	G	G	G	G	G	H	G	G
JAX00148595	7	9418627	1	A	C	C	A	A	C	C	C	C	A	A	A	H	C	A	C	H	A	A	H	C	H	A	C	C	C	A	H	H	C	C	H	C	H	C	A	C	A	C	H	C	C	H	C	C	C
JAX00148596	7	9423903	1	G	A	A	G	G	A	A	A	A	G	G	G	H	A	G	A	H	G	G	H	A	H	G	A	A	A	G	H	H	A	A	H	A	H	A	G	A	G	A	H	A	A	H	A	A	A
JAX00631731	7	9424182	0	C	T	C	C	C	C	C	T	C	C	C	C	H	C	C	C	C	C	C	C	C	C	C	T	C	C	C	C	C	C	T	C	C	C	C	C	C	C	C	C	C	T	H	C	C	C
JAX00631732	7	9427187	1	G	A	A	G	G	G	G	G	G	G	G	G	G	A	G	G	H	G	G	G	G	H	G	G	G	G	G	H	G	G	G	G	G	G	G	G	H	G	G	G	G	G	G	G	G	G
JAX00631734	7	9427607	0	C	T	C	C	C	C	C	T	C	C	C	C	H	C	C	C	C	C	C	C	C	C	C	T	C	C	C	C	C	C	T	C	C	C	C	C	C	C	C	C	C	T	H	C	C	C
JAX00148599	7	9479804	0	A	G	G	A	A	G	G	G	G	A	A	A	H	G	A	G	H	A	A	H	G	H	A	G	G	G	A	H	H	G	G	H	G	H	G	A	G	A	G	H	G	G	H	G	G	G
JAX00148601	7	9503492	1	A	G	G	A	A	G	G	G	G	A	A	A	H	G	A	G	H	A	A	H	G	H	A	G	G	G	A	H	H	G	G	H	G	H	G	A	G	A	G	H	G	G	H	G	G	G
JAX00148602	7	9505883	0	A	G	G	A	A	G	G	A	A	A	A	A	A	G	A	A	H	A	A	A	A	H	A	A	G	G	A	H	H	G	A	H	G	H	G	A	G	A	G	H	G	A	A	H	G	G
JAX00148603	7	9531092	1	G	C	C	G	G	C	C	C	G	G	G	G	H	C	G	G	H	G	G	G	G	H	G	C	C	C	G	H	H	C	C	H	C	H	C	G	C	G	C	H	C	C	H	H	C	C
JAX00148604	7	9536770	0	C	T	T	C	C	T	T	C	C	C	C	C	C	T	C	C	H	C	C	C	C	H	C	C	T	T	C	C	H	T	C	H	T	H	T	C	T	C	T	H	T	C	C	H	T	T
JAX00631741	7	9537780	0	T	C	T	T	T	T	T	C	T	T	T	T	H	T	T	T	T	T	T	T	T	T	T	C	T	T	T	T	T	T	C	T	T	T	T	T	T	T	T	T	T	C	C	T	T	T
JAX00631743	7	9538636	1	G	A	G	G	G	G	G	A	G	G	G	G	H	G	G	G	G	G	G	G	G	G	G	A	G	G	G	G	G	G	A	G	G	G	G	G	G	G	G	G	G	A	H	G	G	G
JAX00631744	7	9539133	0	T	G	T	T	T	T	T	G	T	T	T	T	H	T	T	T	T	T	T	T	T	T	T	G	T	T	T	T	T	T	G	T	T	T	T	T	T	T	T	T	T	G	H	T	T	T
JAX00148606	7	9563924	0	C	T	T	C	C	T	T	T	T	T	C	C	H	T	C	T	T	T	T	H	T	T	C	T	T	T	C	C	H	T	T	T	T	H	T	C	T	T	T	T	T	T	H	T	T	T
JAX00148607	7	9565035	0	C	T	T	C	C	T	T	C	C	C	C	C	C	H	C	C	H	C	C	C	C	C	C	C	T	H	C	C	C	C	C	C	T	C	T	C	T	C	T	C	T	C	C	H	T	T
JAX00631745	7	9584947	1	T	A	T	T	T	T	T	A	A	T	T	T	H	T	T	A	T	T	T	H	A	T	T	A	T	T	T	T	T	T	A	T	T	T	T	T	T	T	T	T	T	A	H	H	T	T
JAX00631747	7	9585240	0	C	T	C	C	C	C	C	T	T	C	C	C	H	C	C	T	C	C	C	H	T	C	C	T	C	C	C	C	C	C	T	C	C	C	C	C	C	C	C	C	C	T	H	H	C	C
JAX00631748	7	9585277	0	G	A	G	G	G	G	G	G	A	G	G	G	G	G	G	A	G	G	G	H	A	G	G	G	G	G	G	G	G	G	G	G	G	G	G	G	G	G	G	G	G	G	G	H	G	G
JAX00631752	7	9598771	1	G	T	G	G	G	G	G	G	G	T	G	G	G	G	G	G	H	T	T	G	G	H	G	G	G	G	G	G	G	G	G	H	G	G	G	G	G	T	G	H	G	G	G	G	G	G
JAX00631754	7	9600847	0	A	G	A	A	A	A	A	G	A	A	A	A	H	A	A	A	A	A	H	A	A	A	A	G	A	A	A	A	A	A	G	A	A	A	A	A	A	A	A	A	A	G	H	A	A	A
JAX00631755	7	9600920	1	C	A	C	C	C	C	C	C	A	C	C	C	C	C	C	A	C	C	C	H	A	C	C	C	C	C	C	C	C	C	C	C	C	C	C	C	C	C	C	C	C	C	C	H	C	C
JAX00631756	7	9602633	0	G	A	G	G	G	G	G	A	G	G	G	G	H	G	G	G	G	G	G	G	G	G	G	A	G	G	G	G	G	G	A	G	G	G	G	G	G	G	G	G	G	A	H	G	G	G
JAX00631757	7	9602834	1	T	C	C	T	T	C	C	C	C	C	T	T	H	C	T	C	C	C	C	H	C	C	T	C	C	C	T	H	H	C	C	C	C	H	C	T	C	C	C	C	C	C	H	C	C	C
JAX00631760	7	9609130	0	G	C	C	G	G	C	C	G	G	G	G	G	G	C	G	G	H	G	G	G	G	H	G	G	C	C	G	H	H	C	G	H	C	H	C	G	C	G	C	H	C	G	G	H	C	C
JAX00631762	7	9609341	0	T	C	C	T	T	C	C	C	C	T	T	T	H	C	T	C	H	T	H	H	C	H	T	C	C	C	T	H	H	C	C	H	C	H	C	T	C	T	C	H	C	C	H	C	C	C
JAX00148609	7	9617531	0	C	A	A	C	C	A	A	C	C	A	C	C	C	A	C	C	A	A	A	C	C	A	C	C	A	A	C	C	C	A	C	A	A	H	A	C	A	A	A	A	A	C	C	H	A	A
JAX00631777	7	10037626	1	C	G	C	C	C	C	C	G	C	C	C	C	H	C	C	C	C	C	C	C	C	C	C	G	C	C	C	C	C	C	G	C	C	C	C	C	C	C	C	C	C	G	H	C	C	C
JAX00148637	7	10037641	0	G	C	C	G	G	C	C	G	G	G	G	G	G	C	G	G	H	G	G	G	G	H	G	G	C	C	G	H	H	C	G	H	C	H	C	G	C	G	C	H	C	G	G	C	C	C
JAX00631795	7	10531588	0	T	C	T	T	T	T	T	C	C	T	T	T	H	T	T	C	T	T	T	T	C	T	T	C	T	T	T	T	T	T	C	T	T	T	T	T	T	T	T	T	T	C	H	H	T	T
JAX00148667	7	10557463	1	G	T	G	G	G	G	G	T	T	G	G	G	H	G	G	T	G	G	G	H	T	G	G	T	G	G	G	G	G	G	T	G	G	G	G	G	G	G	G	G	G	T	H	H	G	G
JAX00148668	7	10558079	0	A	G	G	A	A	G	G	G	G	G	H	A	H	G	A	G	G	G	H	H	G	G	A	G	G	G	A	H	H	G	G	G	G	H	G	A	G	G	G	G	G	G	H	G	G	G
JAX00631800	7	10582214	0	A	T	A	A	A	A	A	A	T	A	A	A	A	A	A	T	A	A	A	H	T	A	A	A	A	A	A	A	A	A	A	A	A	A	A	A	A	A	A	A	A	A	A	H	A	A
JAX00631801	7	10582242	0	G	A	G	G	G	G	G	A	A	G	G	G	H	G	G	H	G	G	G	H	A	G	G	A	G	G	G	G	G	G	A	G	G	G	G	G	G	G	G	G	G	A	H	H	G	G
JAX00148671	7	10594335	1	T	A	A	T	T	A	A	T	T	T	T	T	T	A	T	T	H	T	T	T	T	H	T	T	A	A	T	H	H	A	T	H	A	H	A	T	A	T	A	H	A	T	T	H	A	A
JAX00148672	7	10618613	0	T	C	C	T	T	C	C	T	T	T	T	T	T	C	T	T	H	T	T	T	T	H	T	T	C	C	T	H	H	C	T	H	C	H	C	T	C	T	C	H	C	T	T	H	C	C
JAX00631806	7	10624435	1	G	A	G	G	G	G	G	A	G	G	G	G	H	G	G	G	G	G	G	G	G	G	G	A	G	G	G	G	G	G	A	G	G	G	G	G	G	G	G	G	G	A	H	G	G	G
JAX00631807	7	10624953	1	C	T	C	C	C	C	C	C	T	C	C	C	C	C	C	T	C	C	C	H	T	C	C	C	C	C	C	C	C	C	C	C	C	C	C	C	C	C	C	C	C	C	C	H	C	C
JAX00631808	7	10625378	1	A	G	A	A	A	A	A	A	A	G	A	A	A	A	A	A	H	G	G	A	A	H	A	A	A	A	A	A	A	A	A	H	A	A	A	A	A	G	A	H	A	A	A	A	A	A
JAX00631810	7	10636319	1	A	G	A	A	A	A	A	A	G	A	A	A	A	A	A	G	A	A	A	H	G	A	A	A	A	A	A	A	A	A	A	A	A	A	A	A	A	A	A	A	A	A	A	H	A	A
JAX00631812	7	10638759	0	A	G	A	A	A	A	A	G	A	A	A	A	A	A	A	A	A	A	A	A	A	A	A	G	A	A	A	A	A	A	G	A	A	A	A	A	A	A	A	A	A	G	H	A	A	A
JAX00148675	7	10643425	1	A	G	A	A	A	A	A	G	G	A	A	A	H	A	A	G	A	A	A	H	G	A	A	G	A	A	A	A	A	A	G	A	A	A	A	A	A	A	A	A	A	G	H	H	A	A
JAX00231359	7	10660262	1	A	G	A	A	A	A	A	G	G	G	A	A	H	A	A	G	H	G	G	H	G	H	A	G	A	A	A	A	A	A	G	H	A	A	A	A	A	G	A	H	A	G	H	H	A	A
JAX00631814	7	10663875	0	C	T	C	C	C	C	C	C	C	T	C	C	C	C	C	C	H	T	T	C	C	H	C	C	C	C	C	C	C	C	C	H	C	C	C	C	C	T	C	H	C	C	C	C	C	C
JAX00631815	7	10664009	0	C	G	C	C	C	C	C	G	G	C	C	C	H	C	C	G	C	C	C	H	G	C	C	G	C	C	C	C	C	C	G	C	C	C	C	C	C	C	C	C	C	G	H	H	C	C
JAX00631816	7	10664495	0	A	G	A	A	A	A	A	G	G	G	H	H	A	A	A	G	A	G	G	A	G	A	A	G	A	A	A	A	A	A	G	A	A	A	A	A	A	G	A	H	A	G	H	H	A	A
JAX00148676	7	10664870	1	T	C	T	T	T	C	T	T	T	T	T	T	T	T	T	T	T	T	T	T	T	T	T	T	H	C	T	T	H	C	T	T	T	H	T	T	H	T	T	T	C	T	T	T	T	T
JAX00148677	7	10678979	0	C	T	C	C	C	T	C	C	C	C	C	C	C	C	C	C	C	C	C	C	C	C	C	C	H	T	C	C	H	T	C	C	C	H	C	C	H	C	C	C	T	C	C	C	C	C
JAX00631819	7	10680070	1	A	G	A	A	A	A	A	G	A	A	A	A	H	A	A	A	A	A	A	A	A	A	A	G	A	A	A	A	A	A	G	A	A	A	A	A	A	A	A	A	A	G	H	A	A	A
JAX00148678	7	10681070	1	A	G	A	A	G	A	A	A	A	A	A	A	A	A	A	A	A	A	A	H	A	A	A	A	A	A	G	A	H	A	A	A	A	H	A	A	A	A	A	A	A	A	H	A	A	A
JAX00631820	7	10681511	0	A	T	A	A	A	A	A	T	T	T	A	A	H	A	A	T	H	T	T	H	T	H	A	T	A	A	A	A	A	A	T	H	A	A	A	A	A	T	A	H	A	T	H	H	A	A
JAX00631822	7	10687401	0	T	G	T	T	T	T	T	G	G	T	T	T	H	T	T	G	T	T	T	H	G	T	T	G	T	T	T	T	T	T	G	T	T	T	T	T	T	T	T	T	T	G	H	H	T	T
JAX00631823	7	10691252	0	C	T	C	C	C	T	C	C	C	T	C	C	C	C	C	C	H	T	T	C	C	H	C	C	H	T	C	C	H	T	C	H	C	H	C	C	C	T	C	H	T	C	C	C	C	C
JAX00631824	7	10691513	1	T	C	T	T	T	T	T	T	C	T	T	T	T	T	T	C	T	T	T	H	C	T	T	T	T	T	T	T	T	T	T	T	T	T	T	T	T	T	T	T	T	T	T	H	T	T
JAX00148679	7	10692977	1	T	C	T	T	T	C	T	T	T	C	T	T	T	T	T	T	H	C	C	T	T	H	T	T	H	C	T	T	H	C	T	H	T	H	T	T	H	C	T	H	C	T	T	T	T	T
JAX00148680	7	10693210	0	C	T	C	C	C	T	C	T	T	T	C	C	H	C	C	T	H	T	T	H	T	H	C	T	H	T	C	C	H	T	T	H	C	H	C	C	H	T	C	H	T	T	H	H	C	C
JAX00631825	7	10694470	0	C	A	C	C	C	C	C	C	A	C	C	C	C	C	C	A	C	C	C	H	A	C	C	C	C	C	C	C	C	C	C	C	C	C	C	C	C	C	C	C	C	C	C	H	C	C
JAX00631826	7	10694685	0	A	C	A	A	A	A	A	C	A	A	A	A	H	A	A	A	A	A	A	A	A	A	A	C	A	A	A	A	A	A	C	A	A	A	A	A	A	A	A	A	A	C	H	A	A	A
JAX00148681	7	10739642	0	G	A	G	G	G	A	G	A	A	A	G	G	H	G	G	A	H	A	A	H	A	H	G	A	H	A	G	G	H	A	A	H	G	H	G	G	H	A	G	H	A	A	H	H	G	G
JAX00631827	7	10742468	1	T	G	T	T	T	T	T	T	G	T	T	T	T	T	T	G	T	T	T	H	G	T	T	T	T	T	T	T	T	T	T	T	T	T	T	T	T	T	T	T	T	T	T	H	T	T
JAX00631828	7	10786431	0	G	A	G	G	G	A	G	G	G	A	G	G	G	G	G	G	H	A	A	G	G	H	G	G	H	A	G	G	H	A	G	H	G	H	G	G	H	A	G	H	A	G	G	G	G	G
JAX00631830	7	10786959	1	C	A	C	C	C	C	C	C	C	A	C	C	C	C	C	C	H	A	A	C	C	H	C	C	C	C	C	C	C	C	C	H	C	C	C	C	C	A	C	H	C	C	C	C	C	C
JAX00631831	7	10787267	0	A	G	A	A	A	A	A	G	G	A	A	A	G	A	A	G	A	A	A	H	G	A	A	G	A	A	A	A	A	A	G	A	A	A	A	A	A	A	A	A	A	G	H	H	A	A
JAX00631835	7	10788779	1	G	A	G	G	G	A	G	G	G	A	G	G	G	G	G	G	H	A	A	G	G	H	G	G	H	A	G	G	H	A	G	H	G	H	G	G	H	A	G	H	A	G	G	G	G	G
JAX00631836	7	10796849	0	T	C	T	T	T	C	T	C	C	C	T	T	H	T	T	C	H	C	C	H	C	H	T	C	H	C	T	T	H	C	C	H	T	H	T	T	H	C	T	H	C	C	H	H	T	T
JAX00631837	7	10796995	1	T	C	T	T	T	C	T	C	C	C	T	T	H	T	T	C	H	C	C	H	C	H	T	C	H	C	T	T	H	C	C	H	T	H	T	T	H	C	T	H	C	C	H	H	T	T
JAX00148689	7	10825300	0	T	A	T	T	T	A	T	T	T	T	T	T	T	T	T	T	T	T	T	T	T	T	T	T	H	A	T	T	H	A	T	T	T	H	T	T	H	T	T	T	A	T	T	T	T	T
JAX00631838	7	10839417	1	A	G	A	A	A	A	A	G	G	A	A	A	H	A	A	G	A	A	A	H	G	A	A	G	A	A	A	A	A	A	G	A	A	A	A	A	A	A	A	A	A	G	H	H	A	A
JAX00631839	7	10839518	0	A	T	A	A	A	A	A	A	T	A	A	A	A	A	A	T	A	A	A	H	T	A	A	A	A	A	A	A	A	A	A	A	A	A	A	A	A	A	A	A	A	A	A	H	A	A
JAX00631840	7	10841688	1	T	C	T	T	T	T	T	C	C	T	T	T	H	T	T	C	T	T	T	H	C	T	T	C	T	T	T	T	T	T	C	T	T	T	T	T	T	T	T	T	T	C	H	H	T	T
JAX00631841	7	10841787	1	A	G	A	A	A	A	A	G	G	A	A	A	H	A	A	G	A	A	A	H	G	A	A	G	A	A	A	A	A	A	G	A	A	A	A	A	A	A	A	A	A	G	H	H	A	A
JAX00148691	7	10858299	0	G	A	G	G	G	A	G	G	G	G	G	G	G	G	G	G	G	G	G	G	G	G	G	G	H	A	G	G	H	A	G	G	G	H	G	G	H	G	G	G	A	G	G	G	G	G
JAX00148692	7	10858341	0	T	A	T	T	T	A	T	T	T	T	T	T	T	T	T	T	T	T	T	T	T	T	T	T	H	A	T	T	H	A	T	T	T	H	T	T	H	T	T	T	A	T	T	T	T	T
JAX00631842	7	10859132	0	T	C	T	T	T	C	T	C	C	C	T	T	H	T	T	C	H	C	C	H	C	H	T	C	H	C	T	T	H	C	C	H	T	H	T	T	H	C	T	H	C	C	H	H	T	T
JAX00631844	7	10865126	1	G	C	G	G	G	C	G	G	C	G	G	G	G	G	G	C	G	G	G	H	C	G	G	G	H	C	G	G	H	C	G	G	G	H	G	G	H	G	G	G	C	G	G	H	G	G
JAX00631846	7	10874899	1	A	G	A	A	A	G	A	A	G	A	A	A	A	A	A	G	A	A	A	H	G	A	A	A	H	G	A	A	H	G	A	A	A	H	A	A	H	A	A	A	G	A	A	H	A	A
JAX00631848	7	10877365	1	T	C	T	T	T	T	T	C	T	T	T	T	H	T	T	T	T	T	T	T	T	T	T	C	T	T	T	T	T	T	C	T	T	T	T	T	T	T	T	T	T	C	H	T	T	T
JAX00631850	7	10884567	1	G	A	G	G	G	G	G	A	G	G	G	G	H	G	G	G	G	G	G	G	G	G	G	A	G	G	G	G	G	G	A	G	G	G	G	G	G	G	G	G	G	A	H	G	G	G
JAX00148693	7	10888995	0	G	C	G	G	G	C	G	C	C	G	G	G	H	G	G	C	G	G	G	H	C	G	G	C	H	C	G	G	H	C	C	G	G	H	G	G	H	G	G	G	C	C	H	H	G	G
JAX00631855	7	10896924	0	C	T	C	C	C	T	C	C	C	C	C	C	C	C	C	C	C	C	C	C	C	C	C	C	H	T	C	C	H	T	C	C	C	H	C	C	H	C	C	C	T	C	C	C	C	C
JAX00148694	7	10897091	0	A	G	A	A	A	G	A	G	G	G	A	A	H	A	A	G	H	G	G	H	G	H	A	G	H	G	A	A	H	G	G	H	A	H	A	A	H	G	A	H	G	G	H	H	A	A
JAX00631856	7	10897210	1	C	T	C	C	C	C	C	T	C	C	C	C	H	C	C	C	C	C	C	C	C	C	C	T	C	C	C	C	C	C	T	C	C	C	C	C	C	C	C	C	C	T	H	C	C	C
JAX00148695	7	10897306	0	C	T	T	C	C	C	C	C	C	C	C	C	C	C	C	C	H	C	C	C	C	H	C	C	C	C	C	H	C	C	C	C	C	C	C	C	H	C	C	C	C	C	C	C	C	C
JAX00631858	7	10903331	1	T	C	T	T	T	T	T	C	T	T	T	T	H	T	T	T	T	T	T	T	T	T	T	C	T	T	T	T	T	T	C	T	T	T	T	T	T	T	T	T	T	C	H	T	T	T
JAX00631859	7	10905393	0	G	A	G	G	G	G	G	G	A	G	G	G	G	G	G	A	G	G	G	G	A	G	G	G	G	G	G	G	G	G	G	G	G	G	G	G	G	G	G	G	G	G	G	H	G	G
JAX00631861	7	10905950	1	C	A	C	C	C	A	C	C	C	C	C	C	C	C	C	C	C	C	C	C	C	C	C	C	H	A	C	C	H	A	C	C	C	H	C	C	H	C	C	C	A	C	C	C	C	C
JAX00631862	7	10907745	1	C	T	C	C	C	C	C	C	C	T	C	C	C	C	C	C	H	T	T	C	C	H	C	C	C	C	C	C	C	C	C	H	C	C	C	C	C	T	C	H	C	C	C	C	C	C
JAX00631864	7	10912161	1	C	T	C	C	C	T	C	C	C	C	C	C	C	C	C	C	C	C	C	C	C	C	C	C	H	T	C	C	H	T	C	C	C	H	C	C	H	C	C	C	T	C	C	C	C	C
JAX00631866	7	10913611	1	C	T	C	C	C	C	C	C	T	C	C	C	C	C	C	T	C	C	C	H	T	C	C	C	C	C	C	C	C	C	C	C	C	C	C	C	C	C	C	C	C	C	C	H	C	C
JAX00631873	7	10948964	1	C	G	C	C	C	C	C	G	G	G	C	C	H	C	C	G	H	G	G	H	G	H	C	G	C	C	C	C	C	C	G	H	C	C	C	C	C	G	C	H	C	G	H	H	C	C
JAX00148701	7	10997263	0	A	G	A	A	A	G	A	G	A	G	A	A	H	A	A	A	H	G	G	A	A	H	A	G	H	G	A	A	H	G	G	H	A	H	A	A	H	G	A	H	G	G	H	A	A	A
JAX00631874	7	10997553	1	A	C	A	A	A	C	A	C	C	C	A	A	H	A	A	C	H	C	C	H	C	H	A	C	H	C	A	A	H	C	C	H	A	H	A	A	H	C	A	H	C	C	H	H	A	A
JAX00631875	7	11007761	1	C	T	C	C	C	T	C	C	T	T	C	C	C	C	C	T	H	T	T	H	T	H	C	C	H	T	C	C	H	T	C	H	C	H	C	C	H	T	C	H	T	C	C	H	C	C
JAX00631876	7	11008016	1	T	G	T	T	T	T	T	T	G	T	T	T	T	T	T	G	T	T	T	H	G	T	T	T	T	T	T	T	T	T	T	T	T	T	T	T	T	T	T	T	T	T	T	H	T	T
JAX00631879	7	11008368	0	C	G	C	C	C	G	C	C	C	C	C	C	C	C	C	C	C	C	C	C	C	C	C	C	H	G	C	C	H	G	C	C	C	H	C	C	H	C	C	C	G	C	C	C	C	C
JAX00631880	7	11010700	1	G	C	G	G	G	G	G	C	G	G	G	G	H	G	G	G	G	G	G	G	G	G	G	C	G	G	G	G	G	G	C	G	G	G	G	G	G	G	G	G	G	C	H	G	G	G
JAX00148702	7	11010811	1	A	T	A	A	A	T	A	A	A	T	A	A	A	A	A	A	H	T	T	A	A	H	A	A	H	T	A	A	H	T	A	H	A	H	A	A	H	T	A	H	T	A	A	A	A	A
JAX00148703	7	11011413	1	T	C	T	T	T	C	T	T	T	C	T	T	T	T	T	T	H	C	C	T	T	H	T	T	H	C	T	T	H	C	T	H	T	H	T	T	H	C	T	H	C	T	T	T	T	T
JAX00631881	7	11011821	0	G	T	G	G	G	T	G	T	G	T	G	G	H	G	G	G	H	T	T	G	G	H	G	T	H	T	G	G	H	T	T	H	G	H	G	G	H	T	G	H	T	T	H	G	G	G
JAX00148704	7	11033063	1	C	T	T	C	T	T	C	T	T	T	C	C	H	C	C	T	T	T	T	T	T	T	C	T	H	T	T	H	T	T	T	H	C	T	C	C	T	T	C	H	T	T	T	H	C	C
JAX00631886	7	11033343	1	A	T	A	A	A	A	A	A	A	T	A	A	A	A	A	A	H	T	T	A	A	H	A	A	A	A	A	A	A	A	A	H	A	A	A	A	A	T	A	H	A	A	A	A	A	A
JAX00148705	7	11045042	0	A	C	A	A	A	C	A	A	A	A	A	A	A	A	A	A	A	A	A	A	A	A	A	A	H	C	A	A	H	C	A	A	A	H	A	A	H	A	A	A	C	A	A	A	A	A
JAX00148706	7	11050997	0	T	A	T	T	T	A	T	T	T	T	T	T	T	T	T	T	T	T	T	T	T	T	T	T	T	A	T	T	T	A	T	T	T	T	T	T	T	T	T	T	A	T	T	T	T	T
JAX00631898	7	11057433	0	G	A	G	G	G	G	G	G	A	G	G	G	G	G	G	A	G	G	G	H	A	G	G	G	G	G	G	G	G	G	G	G	G	G	G	G	G	G	G	G	G	G	G	H	G	G
JAX00148707	7	11059221	0	C	G	G	C	G	G	C	G	G	G	C	C	H	C	C	G	G	G	G	G	G	G	C	G	H	G	G	H	G	G	G	H	C	G	C	C	G	G	C	H	G	G	G	H	C	C
JAX00631899	7	11059281	1	C	T	C	C	C	C	C	C	C	T	C	C	C	C	C	C	H	T	T	C	C	H	C	C	C	C	C	C	C	C	C	H	C	C	C	C	C	T	C	H	C	C	C	C	C	C
JAX00631902	7	11090696	0	G	C	G	G	G	G	G	G	C	G	G	G	G	G	G	C	G	G	G	H	C	G	G	G	G	G	G	G	G	G	G	G	G	G	G	G	G	G	G	G	G	G	G	H	G	G
JAX00631903	7	11090733	1	C	T	C	C	C	C	C	T	C	C	C	C	H	C	C	C	C	C	C	C	C	C	C	T	C	C	C	C	C	C	T	C	C	C	C	C	C	C	C	C	C	T	H	C	C	C
JAX00631904	7	11096284	0	A	G	A	A	A	G	A	G	G	A	A	A	H	A	A	G	A	A	A	H	G	A	A	G	H	G	A	A	H	G	G	A	A	H	A	A	A	A	A	A	G	G	H	H	A	A
JAX00631905	7	11096311	0	G	A	G	G	G	G	G	A	G	G	G	G	H	G	G	G	G	G	G	G	G	G	G	A	G	G	G	G	G	G	A	G	G	G	G	G	G	G	G	G	G	A	H	G	G	G
JAX00148710	7	11101270	0	C	T	T	C	T	C	C	C	C	C	C	C	C	C	C	C	H	C	C	H	C	T	C	C	C	C	T	H	H	C	C	C	C	H	C	C	H	C	C	C	C	C	H	C	C	C
JAX00631909	7	11106725	1	A	G	A	A	A	G	A	G	G	A	A	A	H	A	A	G	A	A	A	H	G	A	A	G	H	G	A	A	H	G	G	A	A	H	A	A	H	A	A	A	G	G	H	H	A	A
JAX00631910	7	11108016	0	T	C	T	T	T	C	T	C	C	T	T	T	H	T	T	C	T	T	T	H	C	T	T	C	H	C	T	T	H	C	C	T	T	H	T	T	H	T	T	T	C	C	H	H	T	T
JAX00148711	7	11120713	1	G	A	A	G	A	G	G	G	G	G	G	G	G	G	G	G	H	G	G	H	G	H	G	G	G	G	A	H	H	G	G	G	G	H	G	G	H	G	G	G	G	G	H	G	G	G
JAX00148712	7	11122221	1	A	C	A	A	A	A	A	C	C	A	A	A	H	A	A	C	A	A	A	H	C	A	A	C	A	A	A	A	A	A	C	A	A	A	A	A	A	A	A	A	A	C	H	H	A	A
JAX00631914	7	11170736	1	A	G	A	A	A	A	A	G	G	A	A	A	H	A	A	G	A	A	A	H	G	A	A	G	A	A	A	A	A	A	G	A	A	A	A	A	A	A	A	A	A	G	H	H	A	A
JAX00148714	7	11172829	0	A	G	A	A	A	A	A	A	G	A	A	A	A	A	A	G	A	A	A	H	G	A	A	A	A	A	A	A	A	A	A	A	A	A	A	A	A	A	A	A	A	A	A	H	A	A
JAX00148715	7	11174824	0	T	C	T	T	T	C	T	C	C	C	T	T	H	T	T	C	H	C	C	H	C	H	T	C	H	C	T	T	H	C	C	H	T	H	T	T	H	C	T	H	C	C	H	H	T	T
JAX00631922	7	11211169	0	C	T	C	C	C	T	C	C	T	T	C	C	C	C	C	T	H	T	T	H	T	H	C	C	H	T	C	C	H	T	C	H	C	H	C	C	H	T	C	H	T	C	C	H	C	C
JAX00631923	7	11212281	0	G	A	G	G	G	G	G	G	G	A	G	G	G	G	G	G	H	A	A	G	G	H	G	G	G	G	G	G	G	G	G	H	G	G	G	G	G	A	G	H	G	G	G	G	G	G
JAX00148718	7	11213324	0	A	G	A	A	A	A	A	G	A	A	A	A	H	A	A	A	A	A	A	A	A	A	A	G	A	A	A	A	A	A	G	A	A	A	A	A	A	A	A	A	A	G	H	A	A	A
JAX00148719	7	11214492	1	T	A	T	T	T	T	T	A	T	T	T	T	H	T	T	T	T	T	T	T	T	T	T	A	T	T	T	T	T	T	A	T	T	T	T	T	T	T	T	T	T	A	H	T	T	T
JAX00631924	7	11226040	0	T	A	T	T	T	T	T	A	T	T	T	T	H	T	T	T	T	T	T	T	T	T	T	A	T	T	T	T	T	T	A	T	T	T	T	T	T	T	T	T	T	A	H	T	T	T
JAX00631927	7	11232736	1	C	T	C	C	C	T	C	C	T	C	C	C	C	C	C	T	C	C	C	H	T	C	C	C	H	T	C	C	H	T	C	C	C	H	C	C	H	C	C	C	T	C	C	H	C	C
JAX00148721	7	11267089	0	G	C	G	G	G	C	G	G	C	G	G	G	G	G	G	C	G	G	G	H	C	G	G	G	H	C	G	G	H	C	G	G	G	H	G	G	H	G	G	G	C	G	G	H	G	G
JAX00631929	7	11268612	0	A	G	A	A	A	A	A	G	A	A	A	A	H	A	A	A	A	A	A	A	A	A	A	G	A	A	A	A	A	A	G	A	A	A	A	A	A	A	A	A	A	G	H	A	A	A
JAX00631930	7	11268710	1	G	T	G	G	G	G	G	T	G	G	G	G	H	G	G	G	G	G	G	G	G	G	G	T	G	G	G	G	G	G	T	G	G	G	G	G	G	G	G	G	G	T	H	G	G	G
JAX00631931	7	11269194	1	C	T	C	C	C	C	C	C	C	T	C	C	C	C	C	C	H	T	T	C	C	H	C	C	C	C	C	C	C	C	C	H	C	C	C	C	C	T	C	H	C	C	C	C	C	C
JAX00148722	7	11269753	1	T	C	T	T	T	T	T	C	T	C	T	T	H	T	T	T	H	C	C	T	T	H	T	C	T	T	T	T	T	T	C	H	T	T	T	T	T	C	T	H	T	C	H	T	T	T
JAX00631933	7	11270690	1	C	A	C	C	C	C	C	C	C	A	C	C	C	C	C	C	H	A	A	C	C	H	C	C	C	C	C	C	C	C	C	H	C	C	C	C	C	A	C	H	C	C	C	C	C	C
JAX00631938	7	11275347	1	G	A	G	G	G	G	G	A	G	G	G	G	H	G	G	G	G	G	G	G	G	G	G	A	G	G	G	G	G	G	A	G	G	G	G	G	G	G	G	G	G	A	H	G	G	G
JAX00631939	7	11275541	0	C	T	C	C	C	C	C	C	C	T	C	C	C	C	C	C	H	T	T	C	C	H	C	C	C	C	C	C	C	C	C	H	C	C	C	C	C	T	C	C	C	C	C	C	C	C
JAX00148723	7	11309970	1	A	G	A	A	A	G	A	A	G	G	A	A	A	A	A	G	H	G	G	H	G	H	A	A	H	G	A	A	H	G	A	H	A	H	A	A	H	G	A	H	G	A	A	H	A	A
JAX00231372	7	11330645	1	T	G	T	T	T	T	T	G	T	T	T	T	H	T	T	T	T	T	T	T	T	T	T	G	T	T	T	T	T	T	G	T	T	T	T	T	T	T	T	T	T	G	H	T	T	T
JAX00231374	7	11330809	0	A	G	A	A	A	A	A	G	A	A	A	A	H	A	A	A	A	A	A	A	A	A	A	G	A	A	A	A	A	A	G	A	A	A	A	A	A	A	A	A	A	G	H	A	A	A
JAX00148726	7	11349731	0	C	G	C	C	C	C	C	G	C	G	C	C	H	C	C	C	H	G	G	C	C	H	C	G	C	C	C	C	C	C	G	H	C	C	C	C	C	G	C	H	C	G	H	C	C	C
JAX00631942	7	11351174	0	C	T	C	C	C	C	C	C	C	T	C	C	C	C	C	C	C	T	T	C	C	H	C	C	C	C	C	C	C	C	C	H	C	C	C	C	C	T	C	H	C	C	C	C	C	C
JAX00631944	7	11351563	0	C	T	C	C	C	C	C	T	C	T	C	C	H	C	C	C	H	T	T	C	C	H	C	T	C	C	C	C	C	C	T	H	C	C	C	C	C	T	C	H	C	T	H	C	C	C
JAX00631946	7	11352757	0	T	C	T	T	T	T	T	C	T	C	T	T	H	T	T	T	H	C	C	T	T	H	T	C	T	T	T	T	T	T	C	H	T	T	T	T	T	C	T	H	T	C	H	T	T	T
JAX00631949	7	11365313	1	C	A	C	C	C	C	C	A	C	C	C	C	H	C	C	C	C	C	C	C	C	C	C	A	C	C	C	C	C	C	A	C	C	C	C	C	C	C	C	C	C	A	H	C	C	C
JAX00148729	7	11373719	1	T	C	T	T	T	T	T	C	T	T	T	T	H	T	T	T	T	T	T	T	T	T	T	C	T	T	T	T	T	T	C	T	T	T	T	T	T	T	T	T	T	C	H	T	T	T
JAX00148730	7	11375825	1	A	G	G	A	G	G	A	G	G	G	A	A	H	A	A	G	G	G	G	G	G	G	A	G	H	G	G	H	G	G	G	H	A	G	A	A	G	G	A	H	G	G	G	H	A	A
JAX00631950	7	11379599	1	C	T	C	C	C	T	C	C	T	C	C	C	C	C	C	T	C	C	C	H	T	C	C	C	H	T	C	C	H	T	C	C	C	H	C	C	H	C	C	C	T	C	C	H	C	C
JAX00148731	7	11395888	0	A	C	A	A	A	C	A	A	A	A	A	A	A	A	A	A	A	A	A	A	A	A	A	A	H	C	A	A	H	C	A	A	A	H	A	A	H	A	A	A	C	A	A	A	A	A
JAX00631953	7	11403208	1	A	G	A	A	A	A	A	G	A	A	A	A	H	A	A	A	A	A	A	A	A	A	A	G	A	A	A	A	A	A	G	A	A	A	A	A	A	A	A	A	A	G	H	A	A	A
JAX00631954	7	11404406	0	T	C	T	T	T	C	T	T	T	T	T	T	T	T	T	T	T	T	T	T	T	T	T	T	H	C	T	T	H	C	T	T	T	H	T	T	H	T	T	T	C	T	T	T	T	T
JAX00231376	7	11418055	1	G	A	G	G	G	G	G	A	G	G	G	G	H	G	G	G	G	G	G	G	G	G	G	A	G	G	G	G	G	G	A	G	G	G	G	G	G	G	G	G	G	A	H	G	G	G
JAX00148732	7	11418510	0	G	A	G	G	G	A	G	G	G	G	G	G	G	G	H	G	G	G	G	G	G	G	G	G	H	A	G	G	H	A	G	G	G	H	G	G	H	G	G	G	A	G	G	G	G	G
JAX00631955	7	11419049	0	T	G	T	T	T	T	T	G	T	T	T	T	H	T	T	T	T	T	T	T	T	T	T	G	T	T	T	T	T	T	G	T	T	T	T	T	T	T	T	T	T	G	H	T	T	T
JAX00631956	7	11419278	0	A	G	A	A	A	A	A	G	A	A	A	A	H	A	A	A	A	A	A	A	A	A	A	G	A	A	A	A	A	A	G	A	A	A	A	A	A	A	A	A	A	G	H	A	A	A
JAX00631957	7	11421162	1	G	A	G	G	G	G	G	G	G	A	G	G	G	G	G	G	H	A	A	G	G	H	G	G	G	G	G	G	G	G	G	H	G	G	G	G	G	A	G	H	G	G	G	G	G	G
JAX00631958	7	11421349	0	G	A	G	G	G	G	G	G	G	A	G	G	G	G	G	G	H	A	A	G	G	H	G	G	G	G	G	G	G	G	G	H	G	G	G	G	G	A	G	H	G	G	G	G	G	G
JAX00148734	7	11425759	0	A	G	A	A	A	G	A	G	A	G	A	A	H	A	A	A	H	G	G	A	A	H	A	G	H	G	A	A	H	G	G	H	A	H	A	A	H	G	A	H	G	G	H	A	A	A
JAX00631962	7	11463270	1	T	C	T	T	T	C	T	C	T	T	T	T	H	T	T	T	T	T	T	T	T	T	T	C	H	C	T	T	H	C	C	T	T	H	T	T	H	T	T	T	C	C	H	T	T	T
JAX00148736	7	11463354	1	C	T	C	C	C	T	C	T	C	C	C	C	H	C	C	C	C	C	C	C	C	C	C	T	H	T	C	C	H	T	T	C	C	H	C	C	H	C	C	C	T	T	H	C	C	C
JAX00631964	7	11466026	0	G	A	G	G	G	G	G	A	G	G	G	G	H	G	G	G	G	G	G	G	G	G	G	A	G	G	G	G	G	G	A	G	G	G	G	G	G	G	G	G	G	A	H	G	G	G
JAX00631965	7	11466141	1	G	A	G	G	G	A	G	A	G	G	G	G	H	G	G	G	G	G	G	G	G	G	G	A	H	A	G	G	H	A	A	G	G	H	G	G	H	G	G	G	A	A	H	G	G	G
JAX00631966	7	11486595	0	G	A	G	G	G	G	G	A	G	A	G	G	H	G	G	G	H	A	A	G	G	H	G	A	G	G	G	G	G	G	A	H	G	G	G	G	G	A	G	H	G	A	H	G	G	G
JAX00631967	7	11488957	1	A	G	A	A	A	G	A	A	A	A	A	A	A	A	A	A	A	A	A	A	A	A	A	A	H	G	A	A	H	G	A	A	A	H	A	A	H	A	A	A	G	A	A	A	A	A
JAX00190010	7	11491610	1	C	A	A	C	A	C	C	C	C	C	C	C	C	C	C	C	H	C	C	H	C	H	C	C	C	C	A	H	H	C	C	C	C	H	C	C	H	C	C	C	C	C	H	C	C	C
JAX00148738	7	11503503	1	A	T	A	A	A	T	A	A	A	A	A	A	A	A	A	A	A	A	A	A	A	A	A	A	H	T	A	A	H	T	A	A	A	H	A	A	H	A	A	A	T	A	A	A	A	A
JAX00148739	7	11503685	0	A	T	T	A	T	A	A	A	A	A	A	A	A	A	A	A	H	A	A	H	A	H	A	A	A	A	T	H	H	A	A	A	A	H	A	A	H	A	A	A	A	A	H	A	A	A
JAX00148740	7	11504252	1	C	A	C	C	C	A	C	A	C	C	C	C	H	C	C	C	C	C	C	C	C	C	C	A	H	A	C	C	H	A	A	C	C	H	C	C	H	C	C	C	A	A	H	C	C	C
JAX00190011	7	11526667	1	T	C	C	T	C	T	T	T	T	T	T	T	T	T	T	T	H	T	T	H	T	H	T	T	T	T	C	H	H	T	T	T	T	H	T	T	H	T	T	T	T	T	H	T	T	T
JAX00148746	7	11590091	1	A	G	A	A	A	G	A	G	A	A	A	A	H	A	A	A	A	A	A	A	A	A	A	G	H	G	A	A	H	G	G	A	A	H	A	A	H	A	A	A	G	G	H	A	A	A
JAX00148747	7	11610389	0	C	T	C	C	C	T	C	C	C	C	C	C	C	C	C	C	C	C	C	C	C	C	C	C	H	T	C	C	H	T	C	C	C	H	C	C	H	C	C	C	T	C	C	C	C	C
JAX00631976	7	11612073	0	A	G	A	A	A	A	A	A	A	G	A	A	A	A	A	A	H	G	G	A	A	H	A	A	A	A	A	A	A	A	A	H	A	A	A	A	A	G	A	H	A	A	A	A	A	A
JAX00148749	7	11617262	0	G	C	G	G	C	G	G	C	G	G	G	G	H	G	G	G	G	G	G	G	G	G	G	C	G	G	C	G	H	G	C	G	G	H	G	G	G	G	G	G	G	C	C	G	G	G
JAX00631978	7	11636700	0	T	C	T	T	T	T	T	C	T	T	T	T	H	T	T	T	T	T	T	T	T	T	T	C	T	T	T	T	T	T	C	T	T	T	T	T	T	T	T	T	T	C	H	T	T	T
JAX00631979	7	11643132	1	G	C	G	G	G	G	G	C	G	G	G	G	H	G	G	G	G	G	G	G	G	G	G	C	G	G	G	G	G	G	C	G	G	G	G	G	G	G	G	G	G	C	H	G	G	G
JAX00631980	7	11649829	0	T	G	T	T	T	T	T	T	T	G	T	T	T	T	T	T	H	G	G	T	T	H	T	T	T	T	T	T	T	T	T	H	T	T	T	T	T	G	T	H	T	T	T	T	T	T
JAX00148750	7	11650547	1	G	T	G	G	G	T	G	T	G	G	G	G	H	G	G	G	G	G	G	G	G	G	G	T	H	T	G	G	H	T	T	G	G	H	G	G	H	G	G	G	T	T	H	G	G	G
JAX00631983	7	11650594	0	C	T	C	C	C	C	C	C	C	T	H	C	C	C	C	C	H	H	H	C	C	H	C	H	C	C	C	C	C	C	H	H	C	C	C	C	C	T	C	H	C	C	C	C	C	C
JAX00148753	7	11693698	0	C	T	C	C	C	T	C	C	C	C	C	C	C	C	C	C	C	C	C	C	C	C	C	C	H	T	C	C	H	T	C	C	C	H	C	C	H	C	C	C	T	C	C	C	C	C
JAX00148755	7	11698786	0	G	C	G	G	G	G	G	C	G	G	G	G	H	G	G	G	G	G	G	G	G	G	G	C	G	G	G	G	G	G	C	G	G	G	G	G	G	G	G	G	G	C	H	G	G	G
JAX00631987	7	11706777	1	A	C	A	A	A	A	A	C	A	A	A	A	H	A	A	A	A	A	A	A	A	A	A	C	A	A	A	A	A	A	C	A	A	A	A	A	A	A	A	A	A	C	H	A	A	A
JAX00231382	7	11706895	0	A	C	A	A	A	A	A	C	A	A	A	A	H	A	A	A	A	A	A	A	A	A	A	C	A	A	A	A	A	A	C	A	A	A	A	A	A	A	A	A	A	C	H	A	A	A
JAX00631989	7	11722949	0	T	C	T	T	T	T	T	T	T	C	T	T	T	T	T	T	H	C	C	T	T	H	T	T	T	T	T	T	T	T	T	H	T	T	T	T	T	C	T	H	T	T	T	T	T	T
JAX00631990	7	11725090	1	C	T	T	C	T	T	C	C	C	T	C	C	C	C	C	C	T	T	T	H	C	T	C	C	H	T	T	H	T	T	C	H	C	T	C	C	T	T	C	H	T	C	H	C	C	C
JAX00631992	7	11731538	0	T	C	C	T	C	C	T	T	T	C	T	T	T	T	T	T	C	C	C	H	T	C	T	T	H	C	C	H	C	C	T	H	T	C	T	T	C	C	T	H	C	T	H	T	T	T
JAX00631993	7	11732833	1	A	C	C	A	C	C	A	C	C	C	A	A	H	A	A	C	C	C	C	C	C	C	A	C	H	C	C	H	C	C	C	H	A	C	A	A	C	C	A	H	C	C	C	H	A	A
JAX00631995	7	11749033	1	C	A	C	C	C	A	C	C	C	C	C	C	C	C	C	C	C	C	C	C	C	C	C	C	H	A	C	C	H	A	C	C	C	H	C	C	H	C	C	C	A	C	C	C	C	C
JAX00631997	7	11749491	0	C	T	C	C	C	C	C	C	T	C	C	C	C	C	C	T	C	C	C	H	T	C	C	C	C	C	C	C	C	C	C	C	C	C	C	C	C	C	C	C	C	C	C	H	C	C
JAX00148757	7	11752173	1	G	A	G	G	G	A	G	A	A	A	G	G	H	G	G	A	H	A	A	H	A	H	G	A	H	A	G	G	H	A	A	H	G	H	G	G	H	A	G	H	A	A	H	H	G	G
JAX00631998	7	11752209	1	G	A	G	G	G	G	G	G	A	G	G	G	G	G	G	A	G	G	G	H	A	G	G	G	G	G	G	G	G	G	G	G	G	G	G	G	G	G	G	G	G	G	G	H	G	G
JAX00632001	7	11765896	0	C	T	C	C	C	C	C	C	T	C	C	C	C	C	C	T	C	C	C	H	T	C	C	C	C	C	C	C	C	C	C	C	C	C	C	C	C	C	C	C	C	C	C	H	C	C
JAX00632015	7	11781554	1	A	G	A	A	A	A	A	G	A	A	A	A	H	A	A	A	A	A	A	A	A	A	A	G	A	A	A	A	A	A	G	A	A	A	A	A	A	A	A	A	A	G	H	A	A	A
JAX00148760	7	11781664	0	C	T	C	C	T	C	C	C	C	C	C	C	C	C	C	C	C	C	C	H	C	C	C	C	C	C	T	C	H	C	C	C	C	T	C	C	C	C	C	C	C	C	H	C	C	C
JAX00632017	7	11782074	1	A	G	A	A	A	A	A	G	A	A	A	A	H	A	A	A	A	A	A	A	A	A	A	G	A	A	A	A	A	A	G	A	A	A	A	A	A	A	A	A	A	G	H	A	A	A
JAX00632018	7	11803557	0	G	A	G	G	G	A	G	A	A	A	G	G	H	G	G	A	H	A	A	H	A	H	G	A	H	A	G	G	H	A	A	H	G	H	G	G	H	A	G	H	A	A	H	H	G	G
JAX00632020	7	11804413	1	G	A	G	G	G	G	G	A	G	G	G	G	H	G	G	G	G	G	G	G	G	G	G	A	G	G	G	G	G	G	A	G	G	G	G	G	G	G	G	G	G	A	H	G	G	G
JAX00632021	7	11805523	0	T	C	T	T	C	C	T	C	C	C	H	T	H	H	T	C	H	C	C	C	C	H	T	C	H	C	C	T	C	C	C	H	H	C	T	T	H	C	T	H	C	C	C	H	T	T
JAX00632022	7	11810137	1	G	A	G	G	A	G	G	G	G	G	G	G	G	G	G	G	G	G	G	H	G	G	G	G	G	G	A	G	H	G	G	G	G	H	G	G	G	G	G	G	G	G	H	G	G	G
JAX00632023	7	11822207	0	G	C	G	G	C	C	G	C	C	C	G	G	H	G	G	C	H	C	C	C	C	H	G	C	H	C	C	G	C	C	C	H	G	C	G	G	H	C	G	H	C	C	C	H	G	G
JAX00632028	7	11826495	0	A	G	A	A	G	A	A	G	G	A	A	A	H	A	A	G	A	A	A	G	G	A	A	G	A	A	G	A	H	A	G	A	A	H	A	A	A	A	A	A	A	G	G	H	A	A
JAX00148763	7	11828278	1	A	G	A	A	G	A	A	A	A	A	A	A	A	A	A	A	A	A	A	H	A	A	A	A	A	A	G	A	H	A	A	A	A	H	A	A	A	A	A	A	A	A	H	A	A	A
JAX00632031	7	11830229	1	A	G	A	A	A	A	A	A	G	A	A	A	A	A	A	G	A	A	A	H	G	A	A	A	A	A	A	A	A	A	A	A	A	A	A	A	A	A	A	A	A	A	A	H	A	A
JAX00148764	7	11836440	0	C	A	C	C	A	C	C	C	C	A	C	C	C	C	C	C	H	A	A	H	C	H	C	C	C	C	A	C	H	C	C	H	C	H	C	C	C	A	C	H	C	C	H	C	C	C
JAX00632035	7	11842065	1	T	A	T	T	A	A	T	A	A	A	T	T	H	T	T	A	H	A	A	A	A	H	T	A	H	A	A	T	A	A	A	H	T	A	T	T	H	A	T	H	A	A	A	H	T	T
JAX00148765	7	11842598	1	C	G	C	C	G	C	C	G	G	G	C	C	H	C	C	G	H	G	G	G	G	H	C	G	C	C	G	C	H	C	G	H	C	H	C	C	C	G	C	H	C	G	G	H	C	C
JAX00632036	7	11844838	1	G	A	G	G	G	G	G	G	A	G	G	G	G	G	G	A	G	G	G	H	A	G	G	G	G	G	G	G	G	G	G	G	G	G	G	G	G	G	G	G	G	G	G	H	G	G
JAX00148766	7	11846920	1	G	C	G	G	C	C	G	C	C	C	G	G	H	G	G	C	H	C	C	C	C	H	G	C	H	C	C	G	C	C	C	H	G	C	G	G	H	C	G	H	C	C	C	H	G	G
JAX00632038	7	11846959	1	G	A	G	G	G	G	G	G	A	G	G	G	G	G	G	A	G	G	G	H	A	G	G	G	G	G	G	G	G	G	G	G	G	G	G	G	G	G	G	G	G	G	G	H	G	G
JAX00632040	7	11850858	1	T	G	G	T	T	G	T	T	T	G	T	T	T	T	T	T	G	G	G	T	T	G	T	T	H	G	T	H	H	G	T	H	T	H	T	T	G	G	T	H	G	T	T	T	T	T
JAX00632041	7	11850915	1	G	A	G	G	G	G	G	G	A	G	G	G	G	G	G	A	G	G	G	H	A	G	G	G	G	G	G	G	G	G	G	G	G	G	G	G	G	G	G	G	G	G	G	H	G	G
JAX00632042	7	11850953	1	C	T	T	C	C	T	C	T	C	T	C	C	H	C	C	C	T	T	T	C	C	T	C	T	H	T	C	H	H	T	T	H	C	H	C	C	T	T	C	H	T	T	H	C	C	C
JAX00632043	7	11851643	1	G	A	A	G	G	A	G	A	A	A	G	G	H	G	G	A	A	A	A	H	A	A	G	A	H	A	G	H	H	A	A	H	G	H	G	G	A	A	G	H	A	A	H	H	G	G
JAX00148767	7	11858278	0	G	T	G	G	T	G	G	G	G	G	G	G	G	G	G	G	G	G	G	T	G	G	G	G	G	G	T	G	T	G	G	G	G	T	G	G	G	G	G	G	G	G	H	G	G	G
JAX00632049	7	11859449	0	C	T	C	C	C	C	C	C	C	T	C	C	C	C	C	C	H	T	T	C	C	H	C	C	C	C	C	C	C	C	C	H	C	C	C	C	C	T	C	H	C	C	C	C	C	C
JAX00632052	7	11866640	1	G	A	G	G	G	G	G	A	A	G	G	G	H	G	G	A	G	G	G	H	A	G	G	A	G	G	G	G	G	G	A	G	G	G	G	G	G	G	G	G	G	A	H	H	G	G
JAX00632055	7	11873975	0	A	G	G	A	A	A	A	A	A	G	A	A	A	A	A	A	G	G	G	A	A	G	A	A	A	A	A	H	A	A	A	H	A	A	A	A	H	G	A	H	A	A	A	A	A	A
JAX00632056	7	11881362	0	A	T	A	A	A	T	A	A	A	A	A	H	A	A	H	A	A	A	A	A	A	A	A	A	H	T	A	A	H	T	A	A	A	H	A	A	H	A	A	A	T	A	A	A	A	A
JAX00632057	7	11881569	0	G	A	A	G	G	G	G	G	G	A	G	G	G	G	G	G	A	A	A	G	G	A	G	G	G	G	G	H	G	G	G	H	G	G	G	G	H	A	G	H	G	G	G	G	G	G
JAX00632060	7	11883670	0	T	A	T	T	T	T	T	A	A	T	H	T	H	T	T	A	T	T	T	H	A	T	T	A	T	T	T	T	T	T	A	T	T	T	T	T	T	T	T	T	T	A	H	H	T	T
JAX00632062	7	11887756	0	C	T	C	C	T	C	C	C	C	C	C	C	C	C	C	C	C	C	C	H	C	C	C	C	C	C	T	C	H	C	C	C	C	H	C	C	C	C	C	C	C	C	H	C	C	C
JAX00632063	7	11888105	1	C	T	C	C	T	C	C	C	C	C	C	C	C	C	C	C	C	C	C	H	C	C	C	C	C	C	T	C	H	C	C	C	C	H	C	C	C	C	C	C	C	C	H	C	C	C
JAX00632067	7	11892113	0	G	A	G	G	G	G	G	G	A	G	G	G	G	G	G	A	G	G	G	H	A	G	G	G	G	G	G	G	G	G	G	G	G	G	G	G	G	G	G	G	G	G	G	H	G	G
JAX00632068	7	11892439	1	C	G	C	C	G	C	C	C	C	C	C	C	C	C	C	C	C	C	C	H	C	C	C	C	C	C	G	C	H	C	C	C	C	H	C	C	C	C	C	C	C	C	H	C	C	C
JAX00148768	7	11892762	1	C	T	C	C	T	C	C	T	T	C	C	C	H	C	C	T	C	C	C	T	T	C	C	T	C	C	T	C	H	C	T	C	C	H	C	C	C	C	C	C	C	T	T	H	C	C
JAX00632069	7	11893453	1	C	T	C	C	T	C	C	C	C	C	C	C	C	C	C	C	C	C	C	H	C	C	C	C	C	C	T	C	H	C	C	C	C	H	C	C	C	C	C	C	C	C	H	C	C	C
JAX00148770	7	11896704	0	G	A	A	G	G	G	G	G	G	G	G	G	G	G	G	G	H	G	G	G	G	H	G	G	G	G	G	H	G	G	G	G	G	G	G	G	H	G	G	G	G	G	G	G	G	G
JAX00632072	7	11914432	1	G	A	G	G	G	G	G	A	G	G	G	G	H	G	G	G	G	G	G	G	G	G	G	A	G	G	G	G	G	G	A	G	G	G	G	G	G	G	G	G	G	A	H	G	G	G
JAX00632073	7	11914534	1	G	A	G	G	G	G	G	G	A	G	G	G	G	G	G	A	G	G	G	H	A	G	G	G	G	G	G	G	G	G	G	G	G	G	G	G	G	G	G	G	G	G	G	H	G	G
JAX00148771	7	11922595	1	T	C	T	T	C	C	T	T	T	T	T	T	T	T	T	T	T	T	T	H	T	T	T	T	H	C	C	T	C	C	T	T	T	C	T	T	H	T	T	T	C	T	H	T	T	T
JAX00148772	7	11923289	0	C	G	C	C	G	C	C	C	C	C	C	C	C	C	C	C	C	C	C	H	C	C	C	C	C	C	G	C	H	C	C	C	C	H	C	C	C	C	C	C	C	C	H	C	C	C
JAX00632078	7	11991796	1	T	C	T	T	T	T	T	C	T	T	T	T	H	T	T	T	T	T	T	T	T	T	T	C	T	T	T	T	T	T	C	T	T	T	T	T	T	T	T	T	T	C	H	T	T	T
JAX00632080	7	11992567	1	A	T	A	A	A	A	A	A	A	T	A	A	A	A	A	A	H	T	T	A	A	H	A	A	A	A	A	A	A	A	A	H	A	A	A	A	A	T	A	H	A	A	A	A	A	A
JAX00632082	7	11995321	0	G	T	G	G	G	G	G	G	T	G	G	G	G	G	G	T	G	G	G	H	T	G	G	G	G	G	G	G	G	G	G	G	G	G	G	G	G	G	G	G	G	G	G	H	G	G
JAX00148777	7	12030734	1	A	G	A	A	A	A	G	G	G	A	A	A	H	A	A	G	A	A	A	H	G	A	A	G	H	A	A	A	A	A	G	H	G	A	G	A	A	A	G	H	A	G	H	G	G	G
JAX00632083	7	12031842	0	G	A	G	G	G	G	G	G	A	G	G	G	G	G	G	A	G	G	G	H	A	G	G	G	G	G	G	G	G	G	G	G	G	G	G	G	G	G	G	G	G	G	G	H	G	G
JAX00148779	7	12032741	0	G	A	A	G	G	G	A	A	A	G	G	G	H	G	G	A	H	G	G	H	A	A	G	A	H	G	G	H	G	G	A	H	A	G	A	G	H	G	A	H	G	A	H	A	A	A
JAX00632086	7	12037547	1	G	T	G	G	G	G	G	T	G	G	G	G	H	G	G	G	G	G	G	G	G	G	G	T	G	G	G	G	G	G	T	G	G	G	G	G	G	G	G	G	G	T	H	G	G	G
JAX00632087	7	12038288	0	G	A	G	G	G	G	G	A	A	G	G	G	G	G	G	A	G	G	G	H	A	G	G	A	G	G	G	G	G	G	A	G	G	G	G	G	G	G	G	G	G	A	H	H	G	G
JAX00148780	7	12059718	1	A	G	A	A	A	A	A	G	G	A	A	A	H	A	A	G	A	A	A	H	G	A	A	G	A	A	A	A	A	A	G	A	A	A	A	A	A	A	A	A	A	G	H	H	A	A
JAX00148782	7	12060731	0	T	A	T	T	T	T	T	T	A	T	T	T	T	T	T	A	T	T	T	H	A	T	T	T	T	T	T	T	T	T	T	T	T	T	T	T	T	T	T	T	T	T	T	H	T	T
JAX00632088	7	12061334	1	C	T	C	C	C	C	T	T	T	C	C	C	H	C	C	T	C	C	C	H	T	C	C	T	H	C	C	C	C	C	T	H	T	C	T	C	C	C	T	H	C	T	H	T	T	T
JAX00632091	7	12101946	0	T	A	T	T	T	T	T	T	T	A	T	T	T	T	T	T	H	A	A	T	T	T	T	T	T	T	T	T	T	T	T	H	T	T	T	T	T	A	T	H	T	T	T	T	T	T
JAX00632092	7	12113254	0	G	A	A	A	A	A	A	G	G	A	A	A	H	A	A	G	A	A	A	H	G	H	A	G	A	A	A	A	A	A	G	A	A	A	A	A	A	A	A	A	A	G	H	H	A	A
JAX00148784	7	12116113	1	C	T	T	C	C	C	C	C	C	T	C	C	C	C	C	C	T	T	T	C	C	H	C	C	C	C	C	H	C	C	C	H	C	C	C	C	H	T	C	H	C	C	C	C	C	C
JAX00148786	7	12138478	1	C	A	A	C	C	C	C	C	C	C	C	C	C	C	C	C	H	C	C	C	C	H	C	C	C	C	C	H	C	C	C	C	C	C	C	C	H	C	C	C	C	C	C	C	C	C
JAX00148788	7	12150472	1	A	G	G	A	A	A	A	A	A	A	A	A	A	A	A	A	H	A	A	A	A	H	A	A	A	A	A	H	A	A	A	A	A	A	A	A	H	A	A	A	A	A	A	A	A	A
JAX00148789	7	12171086	1	T	G	T	T	G	G	T	T	T	T	T	T	T	T	T	T	T	T	T	H	T	T	T	T	H	G	G	T	G	G	T	T	T	G	T	T	H	T	T	T	G	T	H	T	T	T
JAX00632099	7	12175912	0	G	A	G	G	G	G	G	A	G	G	G	G	H	G	G	G	G	G	G	G	G	H	G	A	G	G	G	G	G	G	A	G	G	G	G	G	G	G	G	G	G	A	H	G	G	G
JAX00632100	7	12177099	0	A	T	A	A	A	T	A	A	A	A	A	A	A	A	A	A	A	A	A	A	A	A	A	A	H	T	A	A	H	T	A	A	A	H	A	A	H	A	A	A	T	A	A	A	A	A
JAX00148791	7	12190748	0	C	T	T	C	T	C	C	C	C	C	C	C	C	C	C	C	H	C	C	H	C	C	C	C	C	C	T	H	H	C	C	C	C	H	C	C	H	C	C	C	C	C	H	C	C	C
JAX00632109	7	12193967	1	G	A	A	G	A	G	G	A	A	G	G	G	H	G	G	A	H	G	G	A	A	A	G	A	G	G	A	H	H	G	A	G	G	H	G	G	H	G	G	G	G	A	A	H	G	G
JAX00632111	7	12198627	0	G	A	G	G	G	G	G	A	A	A	G	G	H	G	G	A	H	A	A	H	A	G	G	A	G	G	G	G	G	G	A	G	G	G	G	G	G	A	G	H	G	A	H	H	G	G
JAX00632112	7	12199142	0	C	G	C	C	C	C	C	G	C	C	C	C	H	C	C	C	C	C	C	C	C	H	C	G	C	C	C	C	C	C	G	C	C	C	C	C	C	C	C	C	C	G	H	C	C	C
JAX00632114	7	12199635	1	T	G	T	T	T	T	T	G	T	T	T	T	H	T	T	T	T	T	T	T	T	H	T	G	T	T	T	T	T	T	G	T	T	T	T	T	T	T	T	T	T	G	H	T	T	T
JAX00632115	7	12199704	1	T	C	T	T	T	T	T	C	C	C	T	T	H	T	T	C	H	C	C	H	C	H	T	C	T	T	T	T	T	T	C	H	T	T	T	T	T	C	T	H	T	C	H	H	T	T
JAX00632116	7	12199970	1	C	A	C	C	C	C	C	C	A	C	C	C	C	C	C	A	C	C	C	H	A	C	C	C	C	C	C	C	C	C	C	C	C	C	C	C	C	C	C	C	C	C	C	H	C	C
JAX00148793	7	12205925	1	C	A	A	C	A	C	C	C	C	C	C	C	C	C	C	C	H	C	C	H	C	H	C	C	C	C	A	H	H	C	C	C	C	H	C	C	H	C	C	C	C	C	H	C	C	C
JAX00632117	7	12206569	0	A	C	A	A	A	A	A	C	A	A	A	A	A	A	A	A	A	A	A	A	A	H	A	C	A	A	A	A	A	A	C	A	A	A	A	A	A	A	A	A	A	C	H	A	A	A
JAX00632118	7	12206628	1	G	A	G	G	G	G	G	A	A	G	G	G	H	G	G	A	G	G	G	H	A	H	G	A	G	G	G	G	G	G	A	G	G	G	G	G	G	G	G	G	G	A	H	H	G	G
JAX00632122	7	12207727	0	T	C	T	T	T	T	T	C	C	T	T	T	H	T	T	C	T	T	T	C	C	C	T	C	T	T	T	T	T	T	C	T	T	T	T	T	T	T	T	T	T	C	H	H	T	T
JAX00632124	7	12208105	0	T	C	T	T	T	T	T	C	C	T	T	T	H	T	T	C	T	T	T	H	C	H	T	C	T	T	T	T	T	T	C	T	T	T	T	T	T	T	T	T	T	C	H	H	T	T
JAX00632125	7	12208452	0	C	T	C	C	C	C	C	T	T	C	C	C	H	C	C	T	C	C	C	H	T	H	C	T	C	C	C	C	C	C	T	C	C	C	C	C	C	C	C	C	C	T	H	H	C	C
JAX00148795	7	12243886	0	G	A	A	G	G	G	G	G	G	G	G	G	G	G	G	G	H	G	G	G	G	H	G	G	G	G	G	H	G	G	G	G	G	G	G	G	H	G	G	G	G	G	G	G	G	G
JAX00148796	7	12244520	1	A	T	T	A	T	A	T	A	A	T	A	A	A	A	A	A	T	T	T	H	A	H	A	A	H	A	T	H	H	A	A	T	T	H	T	A	H	T	T	T	A	A	H	H	T	T
JAX00148797	7	12260046	1	T	A	T	T	T	T	T	A	A	T	T	T	H	T	T	A	T	T	T	H	A	H	T	A	T	T	T	T	T	T	A	T	T	T	T	T	T	T	T	T	T	A	H	H	T	T
JAX00632127	7	12274016	0	C	A	C	C	C	C	C	A	A	C	C	C	C	C	C	A	C	C	C	C	A	H	C	A	C	C	C	C	C	C	A	C	C	C	C	C	C	C	C	C	C	A	C	H	C	C
JAX00148799	7	12299753	0	T	G	T	T	T	T	T	G	G	T	T	T	H	T	T	G	T	T	T	T	G	T	T	G	T	T	T	T	T	T	G	T	T	T	T	T	T	T	T	T	T	G	H	H	T	T
JAX00632128	7	12307021	1	A	G	A	A	A	A	A	A	G	A	A	A	A	A	A	G	A	A	A	A	G	A	A	A	A	A	A	A	A	A	A	A	A	A	A	A	A	A	A	A	A	A	A	H	A	A
JAX00148801	7	12334105	1	G	T	T	G	G	G	G	G	G	G	G	G	G	G	G	G	H	G	G	G	G	H	G	G	G	G	G	H	G	G	G	G	G	G	G	G	H	G	G	G	G	G	G	G	G	G
JAX00632130	7	12337535	0	G	T	G	G	G	G	G	T	T	G	G	G	H	G	G	T	G	G	G	H	T	H	G	T	G	G	G	G	G	G	T	G	G	G	G	G	G	G	G	G	G	T	H	H	G	G
JAX00148802	7	12338061	1	T	C	T	T	T	T	T	C	T	T	T	T	H	T	T	T	T	T	T	T	T	H	T	C	T	T	T	T	T	T	C	T	T	T	T	T	T	T	T	T	T	C	H	T	T	T
JAX00632132	7	12371067	0	A	G	A	A	A	A	A	G	G	A	A	A	H	A	A	G	A	H	A	G	G	G	A	G	A	A	A	A	A	A	G	A	A	A	A	A	A	A	A	A	A	G	H	H	A	A
JAX00148805	7	12387558	1	G	A	G	G	G	A	G	G	G	G	G	G	G	G	G	G	G	G	G	G	G	G	G	G	H	A	G	G	H	A	G	G	G	H	G	G	H	G	G	G	A	G	G	G	G	G
JAX00632135	7	12417401	1	C	T	C	C	C	C	C	T	T	C	C	C	H	C	C	T	C	C	C	H	T	H	C	T	C	C	C	C	C	C	T	C	C	C	C	C	C	C	C	C	C	T	H	H	C	C
JAX00148807	7	12418021	1	T	C	T	T	T	T	T	C	C	T	T	T	H	T	T	C	T	T	T	H	C	H	T	C	T	T	T	T	T	T	C	T	T	T	T	T	T	T	T	T	T	C	H	H	T	T
JAX00148811	7	12461299	1	C	T	C	C	C	C	C	T	C	C	C	C	H	C	C	C	C	C	C	C	C	H	C	T	C	C	C	C	C	C	T	C	C	C	C	C	C	C	C	C	C	T	H	C	C	C
JAX00632143	7	12470710	0	C	T	C	C	C	C	C	T	C	C	C	C	C	C	C	C	C	C	C	C	C	H	C	T	C	C	C	C	C	C	H	C	C	C	C	C	C	C	C	C	C	T	H	C	C	C
JAX00632147	7	12523784	0	G	T	G	G	G	G	G	T	T	G	G	G	H	G	G	T	G	G	G	H	T	H	G	T	G	G	G	G	G	G	T	G	G	G	G	G	G	G	G	G	G	T	H	H	G	G
JAX00632149	7	12528976	1	C	A	C	C	C	C	C	C	C	A	C	C	C	C	C	C	H	A	A	C	C	C	C	C	C	C	C	C	C	C	C	H	C	C	C	C	C	A	C	H	C	C	C	C	C	C
JAX00632150	7	12539668	1	G	A	G	G	G	G	G	A	G	G	G	G	H	G	G	G	G	G	G	G	G	H	G	A	G	G	G	G	G	G	A	G	G	G	G	G	G	G	G	G	G	A	H	G	G	G
JAX00632151	7	12539914	0	C	T	C	C	C	C	C	C	T	C	C	C	C	C	C	T	C	C	C	H	T	C	C	C	C	C	C	C	C	C	C	C	C	C	C	C	C	C	C	C	C	C	C	H	C	C
JAX00148815	7	12541764	0	C	A	C	C	C	C	C	A	A	C	C	C	H	C	C	A	C	C	C	H	A	H	C	A	C	C	C	C	C	C	A	C	C	C	C	C	C	C	C	C	C	A	H	H	C	C
JAX00632163	7	12654645	0	C	T	C	C	C	C	C	C	T	C	C	C	C	C	C	T	C	C	C	H	T	C	C	C	C	C	C	C	C	C	C	C	C	C	C	C	C	C	C	C	C	C	C	H	C	C
JAX00632165	7	12655622	1	T	A	T	T	T	T	T	T	A	T	T	T	T	T	T	A	T	T	T	H	A	T	T	T	T	T	T	T	T	T	T	T	T	T	T	T	T	T	T	T	T	T	T	H	T	T
JAX00632166	7	12656346	1	A	G	A	A	A	G	A	G	G	A	A	A	H	A	A	G	A	A	A	H	G	H	A	G	H	G	A	A	H	G	G	A	A	H	A	A	H	A	A	A	G	G	H	H	A	A
JAX00632167	7	12661718	1	C	T	C	C	C	C	C	T	C	C	C	C	H	C	C	C	C	C	C	C	C	H	C	T	C	C	C	C	C	C	T	C	C	C	C	C	C	C	C	C	C	T	H	C	C	C
JAX00632173	7	12689494	1	A	C	A	A	A	A	A	C	C	A	A	A	H	A	A	C	A	A	A	H	C	H	A	C	A	A	A	A	A	A	C	A	A	A	A	A	A	A	A	A	A	C	H	H	A	A
JAX00148842	7	12946175	0	G	T	G	G	G	G	G	T	T	G	G	G	H	G	G	T	G	G	G	H	T	H	G	T	G	G	G	G	G	G	T	G	G	G	G	G	G	G	G	G	G	T	H	H	G	G
JAX00148844	7	12970519	0	G	A	G	G	G	G	G	A	A	G	G	G	H	G	G	A	G	G	G	H	A	H	G	A	G	G	G	G	G	G	A	G	G	G	G	G	G	G	G	G	G	A	H	G	G	G
JAX00231401	7	12982492	0	G	T	G	G	G	G	G	G	T	G	G	G	G	G	G	T	G	G	G	H	T	G	G	G	G	G	G	G	G	G	G	G	G	G	G	G	G	G	G	G	G	G	G	H	G	G
JAX00231402	7	12982685	0	A	T	A	A	A	A	A	A	T	A	A	A	A	A	A	H	A	A	A	H	T	A	A	A	A	A	A	A	A	A	A	A	A	A	A	A	A	A	A	A	A	A	A	H	A	A
JAX00231403	7	13001605	0	C	G	C	C	C	C	C	G	G	G	C	C	H	C	C	G	H	G	G	H	G	G	C	G	C	C	C	C	C	C	G	H	C	C	C	C	C	G	C	H	C	G	H	H	C	C
JAX00632199	7	13012653	1	C	T	C	C	C	C	C	T	C	C	C	C	H	C	C	C	C	C	C	C	C	H	C	T	C	C	C	C	C	C	T	C	C	C	C	C	C	C	C	C	C	T	H	C	C	C
JAX00632200	7	13014694	0	A	T	A	A	A	A	A	T	T	A	A	A	H	A	A	T	A	A	A	H	T	H	A	T	A	A	A	A	A	A	T	A	A	A	A	A	A	A	A	A	A	T	H	A	A	A
JAX00148848	7	13023253	0	T	A	T	T	T	A	T	T	T	T	T	T	T	T	T	T	T	T	T	T	T	T	T	T	H	A	T	T	H	A	T	T	T	H	T	T	H	T	T	T	A	T	T	T	T	T
JAX00632203	7	13023395	0	A	T	A	A	A	T	A	T	T	A	A	A	H	A	A	T	A	A	A	H	T	H	A	T	H	T	A	A	H	T	T	A	A	H	A	A	H	A	A	A	T	T	H	H	A	A
JAX00632205	7	13072008	1	A	C	A	A	A	A	A	C	C	C	A	A	H	A	A	C	H	C	C	H	C	H	A	C	A	A	A	A	A	A	C	H	A	A	A	A	A	C	A	H	A	C	H	H	A	A
JAX00632206	7	13072500	0	G	C	G	G	G	G	G	G	G	C	G	G	G	G	G	G	H	C	C	G	G	G	G	G	G	G	G	G	G	G	G	H	G	G	G	G	G	C	G	H	G	G	G	G	G	G
JAX00231408	7	13107530	0	A	G	A	A	A	A	A	A	G	A	A	A	A	A	A	G	A	A	A	H	G	A	A	A	A	A	A	A	A	A	A	A	A	A	A	A	A	A	A	A	A	A	A	H	A	A
JAX00632210	7	13123094	0	C	T	C	C	C	C	C	C	C	T	C	C	C	C	C	C	H	T	T	C	C	C	C	C	C	C	C	C	C	C	C	H	C	C	C	C	C	T	C	H	C	C	C	C	C	C
JAX00632212	7	13128429	1	T	C	T	T	T	T	T	C	C	T	T	T	H	T	T	C	T	T	T	H	C	H	T	C	T	T	T	T	T	T	C	T	T	T	T	T	T	T	T	T	T	C	H	H	T	T
JAX00632214	7	13129674	0	T	C	T	T	T	C	T	C	C	C	T	T	H	T	T	C	H	C	C	H	C	H	T	C	H	C	T	T	H	C	C	H	T	H	T	T	H	C	T	H	C	C	H	H	T	T
JAX00632217	7	13136562	0	G	A	G	G	G	A	G	G	G	G	G	G	G	G	G	G	G	G	G	G	G	G	G	G	H	A	G	G	H	A	G	G	G	H	G	G	H	G	G	G	A	G	G	G	G	G
JAX00632218	7	13136985	0	C	A	C	C	C	C	C	C	A	C	C	C	C	C	C	A	C	C	C	H	A	C	C	C	C	C	C	C	C	C	C	C	C	C	C	C	C	C	C	C	C	C	C	H	C	C
JAX00632219	7	13137033	1	C	T	C	C	C	T	C	C	C	T	C	C	C	C	C	C	H	T	T	C	C	C	C	C	H	T	C	C	H	T	C	H	C	H	C	C	H	T	C	H	T	C	C	C	C	C
JAX00148856	7	13138951	0	G	A	G	G	G	A	G	A	A	A	G	G	H	G	G	A	H	A	A	A	A	H	G	A	H	A	G	G	A	A	A	H	G	A	G	G	H	A	G	H	A	A	A	H	G	G
JAX00148857	7	13140045	0	C	T	C	C	C	T	C	C	C	C	C	C	C	C	C	C	C	C	C	C	C	C	C	C	H	T	C	C	H	T	C	C	C	H	C	C	H	C	C	C	T	C	C	C	C	C
JAX00148858	7	13189451	0	A	G	A	A	A	A	A	G	A	A	A	A	H	A	A	A	A	A	A	A	A	H	A	G	A	A	A	A	A	A	G	A	A	A	A	A	A	A	A	A	A	G	H	A	A	A
JAX00148860	7	13189573	1	T	C	T	T	T	C	T	C	C	C	T	T	H	T	T	C	H	C	C	H	C	H	T	C	H	C	T	T	H	C	C	H	T	H	T	T	H	C	T	H	C	C	H	H	T	T
JAX00632223	7	13189613	1	T	A	T	T	T	T	T	T	A	T	T	T	T	T	T	A	T	T	T	H	A	T	T	T	T	T	T	T	T	T	T	T	T	T	T	T	T	T	T	T	T	T	T	H	T	T
JAX00632224	7	13206662	0	T	C	T	T	T	T	T	C	T	C	T	T	H	T	T	T	H	C	C	T	T	H	T	C	T	T	T	T	T	T	C	H	T	T	T	T	T	C	T	H	T	C	H	T	T	T
JAX00632225	7	13207864	0	A	G	A	A	A	G	A	A	A	A	A	A	A	A	A	A	A	H	A	A	A	A	A	A	G	G	A	A	H	G	A	A	A	G	A	A	H	A	A	A	G	A	A	A	A	A
JAX00231409	7	13220246	1	T	C	T	T	T	T	T	C	C	T	T	T	H	T	T	C	T	T	T	H	C	H	T	C	T	T	T	T	T	T	C	T	T	T	T	T	T	T	T	T	T	C	H	H	T	T
JAX00231410	7	13220532	1	T	C	T	T	T	T	T	C	C	T	T	T	H	T	T	C	T	T	T	H	C	H	T	C	T	T	T	T	T	T	C	T	T	T	T	T	T	T	T	T	T	C	H	H	T	T
JAX00632226	7	13233198	1	A	G	A	A	A	A	A	G	A	A	A	A	H	A	A	A	A	A	A	A	A	H	A	G	A	A	A	A	A	A	G	A	A	A	A	A	A	A	A	A	A	G	H	A	A	A
JAX00632230	7	13243492	0	C	G	C	C	C	C	C	G	G	C	C	C	H	C	C	G	C	C	C	H	G	H	C	G	C	C	C	C	C	C	G	C	C	C	C	C	C	C	C	C	C	G	H	H	C	C
JAX00632232	7	13248481	0	G	T	G	G	G	G	G	G	T	G	G	G	G	G	G	T	G	G	G	T	T	G	G	G	G	G	G	G	G	G	G	G	G	G	G	G	G	G	G	G	G	G	G	H	G	G
JAX00632235	7	13263241	0	C	T	C	C	C	C	C	C	T	C	C	C	C	C	C	T	C	C	C	H	T	C	C	C	C	C	C	C	C	C	C	C	C	C	C	C	C	C	C	C	C	C	C	H	C	C
JAX00148866	7	13269314	1	G	C	G	G	C	G	G	G	G	G	G	G	G	G	G	G	G	G	G	H	G	G	G	G	G	G	C	H	H	G	G	G	G	H	G	G	G	G	G	G	G	G	H	G	G	G
JAX00632240	7	13315275	1	T	G	T	T	T	T	T	G	T	T	T	T	H	T	T	T	T	T	T	T	T	H	T	G	T	T	T	T	T	T	G	T	T	T	T	T	T	T	T	T	T	G	H	T	T	T
JAX00632242	7	13324901	0	A	T	A	A	A	T	A	A	A	A	A	A	A	A	A	A	A	A	A	A	A	A	A	A	H	T	A	A	H	T	A	A	A	H	A	A	H	A	A	A	T	A	A	A	A	A
JAX00632244	7	13331288	1	G	A	G	G	G	G	G	G	A	G	G	G	G	G	G	A	G	G	G	H	A	G	G	G	G	G	G	G	G	G	G	G	G	G	G	G	G	G	G	G	G	G	G	H	G	G
JAX00148871	7	13339148	1	C	A	C	C	C	C	C	A	C	C	C	C	H	C	C	C	C	C	C	C	C	H	C	A	C	C	C	C	C	C	A	C	C	C	C	C	C	C	C	C	C	A	H	C	C	C
JAX00148872	7	13347400	0	A	G	A	A	A	G	A	G	G	A	A	A	H	A	A	G	A	A	A	H	G	H	A	G	H	G	A	A	H	G	G	A	A	H	A	A	H	A	A	A	G	G	H	H	A	A
JAX00632246	7	13348121	1	A	C	A	A	A	A	A	C	A	A	A	A	H	A	A	A	A	A	A	A	A	H	A	C	A	A	A	A	A	A	C	A	A	A	A	A	A	A	A	A	A	C	H	A	A	A
JAX00632247	7	13348296	0	T	C	T	T	T	C	T	C	C	T	T	T	H	T	T	C	T	T	T	H	C	H	T	C	H	C	T	T	H	C	C	T	T	H	T	T	H	T	T	T	C	C	H	H	T	T
JAX00632248	7	13362854	1	T	C	T	T	T	C	T	T	T	T	T	T	T	T	T	T	T	T	T	T	T	T	T	T	H	C	T	T	H	C	T	T	T	H	T	T	H	T	T	T	C	T	T	T	T	T
JAX00632251	7	13370463	0	A	C	A	A	A	A	A	A	C	A	A	A	A	A	A	C	A	A	A	H	C	A	A	A	A	A	A	A	A	A	A	A	A	A	A	A	A	A	A	A	A	A	A	H	A	A
JAX00148877	7	13415480	0	C	T	T	C	C	C	C	C	C	C	C	C	C	C	C	C	H	C	C	C	C	H	C	C	C	C	C	C	C	C	C	C	C	C	C	C	H	C	C	C	C	C	C	C	C	C
JAX00632257	7	13440718	0	C	T	C	C	C	C	C	T	C	C	C	C	T	C	C	C	C	C	C	C	C	T	C	T	C	C	C	C	C	C	T	C	C	C	C	C	C	C	C	C	C	T	T	C	C	C
JAX00632258	7	13440923	0	T	C	T	T	T	T	T	C	T	T	T	T	H	T	T	T	T	T	T	T	T	H	T	C	T	T	T	T	T	T	C	T	T	T	T	T	T	T	T	T	T	C	H	T	T	T
JAX00632259	7	13440940	0	G	C	G	G	G	G	G	G	C	G	G	G	G	G	G	C	G	G	G	H	C	G	G	G	G	G	G	G	G	G	G	G	G	G	G	G	G	G	G	G	G	G	G	H	G	G
JAX00632260	7	13441546	0	T	C	T	T	T	T	T	C	T	T	T	T	H	T	T	T	T	T	T	T	T	H	T	C	T	T	T	T	T	T	C	T	T	T	T	T	T	T	T	T	T	C	H	T	T	T
JAX00632262	7	13443831	1	G	C	G	G	G	G	G	G	C	G	G	G	G	G	G	C	G	G	G	H	C	G	G	G	G	G	G	G	G	G	G	G	G	G	G	G	G	G	G	G	G	G	G	H	G	G
JAX00632263	7	13444340	0	T	G	G	T	G	G	G	G	G	T	T	T	H	T	T	G	H	T	T	G	G	G	T	G	G	G	G	H	G	G	G	H	G	G	G	T	G	T	G	H	G	G	G	G	G	G
JAX00632264	7	13448675	0	A	G	G	A	G	A	G	A	A	A	A	A	A	A	A	A	H	A	A	H	A	H	A	A	H	A	G	H	H	A	A	H	G	H	G	A	H	A	G	H	A	A	H	H	G	G
JAX00632266	7	13449353	1	A	G	A	A	A	A	A	G	A	A	A	A	H	A	A	A	A	A	A	A	A	H	A	G	A	A	A	A	A	A	G	A	A	A	A	A	A	A	A	A	A	G	H	A	A	A
JAX00632267	7	13466654	1	T	A	T	T	T	T	T	A	A	T	T	T	H	T	T	A	T	T	T	H	A	H	T	A	T	T	T	T	T	T	A	T	T	T	T	T	T	T	T	T	T	A	H	H	T	T
JAX00632268	7	13468590	0	G	T	G	G	G	T	G	G	G	G	G	G	G	G	G	G	G	G	G	G	G	G	G	G	H	T	G	G	H	T	G	G	G	H	G	G	H	G	G	G	T	G	G	G	G	G
JAX00632269	7	13468791	0	C	T	C	C	C	C	C	C	T	C	C	C	C	C	C	T	C	C	C	H	T	C	C	C	C	C	C	C	C	C	C	C	C	C	C	C	C	C	C	C	C	C	C	H	C	C
JAX00148881	7	13469432	1	C	A	A	C	A	C	A	C	C	C	C	C	C	C	C	C	H	C	C	H	C	H	C	C	H	C	A	H	H	C	C	H	A	H	A	C	H	C	A	H	C	C	H	H	A	A
JAX00190015	7	13469686	1	C	G	G	C	G	G	G	G	G	G	C	C	H	C	C	G	G	G	G	G	G	G	C	G	G	G	G	H	G	G	G	G	G	G	G	C	G	G	G	G	G	G	G	G	G	G
JAX00190016	7	13477548	1	A	G	G	A	G	G	G	G	G	A	A	A	H	A	A	G	H	A	A	G	G	G	A	G	G	G	G	H	G	G	G	H	G	G	G	A	G	A	G	H	G	G	G	G	G	G
JAX00632270	7	13488323	1	A	C	C	A	A	A	A	C	C	C	A	A	H	A	A	C	C	C	C	H	C	C	A	C	A	A	A	A	A	A	C	H	A	A	A	A	H	C	A	H	A	C	H	H	A	A
JAX00632272	7	13490263	0	A	G	A	A	A	A	A	G	G	A	A	A	H	A	A	G	A	A	A	H	G	G	A	G	A	A	A	A	A	A	G	A	A	A	A	A	A	A	A	A	A	G	H	H	A	A
JAX00632273	7	13492997	0	C	T	C	C	C	C	C	T	T	C	C	C	H	C	C	T	C	C	C	H	T	H	C	T	C	C	C	C	C	C	T	C	C	C	C	C	C	C	C	C	C	T	H	H	C	C
JAX00632274	7	13495211	1	G	A	G	G	G	G	G	A	A	G	G	G	H	G	G	A	G	G	G	H	A	H	G	A	G	G	G	G	G	G	A	G	G	G	G	G	G	G	G	G	G	A	H	H	G	G
JAX00632275	7	13499371	0	T	G	T	T	T	G	T	T	T	T	T	T	T	T	T	T	T	T	T	T	T	T	T	T	H	G	T	T	H	G	T	T	T	H	T	T	H	T	T	T	G	T	T	T	T	T
JAX00632277	7	13502087	1	A	G	A	A	A	A	A	A	G	A	A	A	A	A	A	G	A	A	A	H	G	A	A	A	A	A	A	A	A	A	A	A	A	A	A	A	A	A	A	A	A	A	A	H	A	A
JAX00632278	7	13506059	0	T	C	T	T	T	T	T	T	C	T	H	T	T	T	H	H	T	T	T	C	C	T	T	T	T	T	T	T	T	T	T	T	T	T	T	T	T	T	T	T	T	T	T	H	T	T
JAX00632279	7	13506321	0	T	C	T	T	T	T	T	T	C	T	T	T	T	T	T	C	T	T	T	H	C	T	T	T	T	T	T	T	T	T	T	T	T	T	T	T	T	T	T	T	T	T	T	H	T	T
JAX00632280	7	13507426	0	T	C	T	T	T	T	T	C	C	T	T	T	H	T	T	C	T	T	T	H	C	H	T	C	T	T	T	T	T	T	C	T	T	T	T	T	T	T	T	T	T	C	H	H	T	T
JAX00148883	7	13507809	0	A	C	C	A	A	A	A	A	A	C	A	A	A	A	A	A	C	C	C	A	A	H	A	A	A	A	A	A	A	A	A	H	A	A	A	A	H	C	A	H	A	A	A	A	A	A
JAX00148884	7	13508832	1	A	G	A	A	G	A	G	A	A	A	A	A	A	A	A	A	A	A	A	H	A	A	A	A	H	A	G	H	H	A	A	H	G	H	G	A	A	A	G	H	A	A	H	H	G	G
JAX00632282	7	13509036	0	T	C	C	T	T	T	T	C	C	C	T	T	H	T	T	C	C	C	C	H	C	C	T	C	T	T	T	T	T	T	C	H	H	T	T	T	H	C	T	H	T	C	H	H	T	T
JAX00632285	7	13556191	0	A	C	A	A	A	A	A	C	C	A	A	A	A	A	A	C	A	A	A	A	C	H	A	C	A	A	A	A	A	A	C	A	A	A	A	A	A	A	A	A	A	C	H	H	A	A
JAX00632286	7	13556278	0	T	A	T	T	T	T	T	A	T	T	T	T	H	T	T	T	T	T	T	T	T	H	T	A	T	T	T	T	T	T	A	T	T	T	T	T	T	T	T	T	T	A	H	T	T	T
JAX00148888	7	13566222	1	C	T	T	C	C	C	C	C	C	T	C	C	C	C	C	C	T	T	T	C	C	H	C	C	C	C	C	C	C	C	C	H	C	C	C	C	H	T	C	H	C	C	C	C	C	C
JAX00148930	7	14949651	0	A	G	A	A	A	A	A	G	G	A	A	A	H	A	A	G	A	A	A	H	G	H	A	G	A	A	A	A	A	A	G	A	A	A	A	A	A	A	A	A	A	G	H	H	A	A
JAX00632300	7	14984780	1	G	T	G	G	G	G	G	G	T	G	G	G	G	G	G	T	G	G	G	H	T	G	G	G	G	G	G	G	G	G	G	G	G	G	G	G	G	G	G	G	G	G	G	H	G	G
JAX00632301	7	14985006	1	T	A	T	T	T	T	T	T	A	T	T	T	T	T	T	A	T	T	T	H	A	T	T	T	T	T	T	T	T	T	T	T	T	T	T	T	T	T	T	T	T	T	T	H	T	T
JAX00632306	7	15023329	0	C	T	C	C	C	C	C	C	T	C	C	C	C	C	C	T	C	C	C	H	T	C	C	C	C	C	C	C	C	C	C	C	C	C	C	C	C	C	C	C	C	C	C	H	C	C
JAX00632308	7	15026079	1	G	C	G	G	G	G	G	C	G	G	G	G	H	G	G	G	G	G	G	G	G	H	G	C	G	G	G	G	G	G	C	G	G	G	G	G	G	G	G	G	G	C	H	G	G	G
JAX00632310	7	15027847	0	G	A	G	G	G	G	G	A	G	G	G	G	H	G	G	G	G	G	G	G	G	H	G	A	G	G	G	G	G	G	A	G	G	G	G	G	G	G	G	G	G	A	H	G	G	G
JAX00632311	7	15028027	0	G	A	G	G	G	A	G	G	G	G	G	G	G	G	G	G	G	G	G	G	G	G	G	G	H	A	G	G	H	A	G	G	G	H	G	G	H	G	G	G	A	G	G	G	G	G
JAX00632312	7	15028116	1	G	A	G	G	G	A	G	A	G	G	G	G	H	G	G	G	G	G	G	G	G	H	G	A	H	A	G	G	H	A	A	G	G	H	G	G	H	G	G	G	A	A	H	G	G	G
JAX00632313	7	15028220	0	A	G	A	A	A	G	A	G	G	A	A	A	A	A	A	G	A	A	A	H	G	A	A	G	H	G	A	A	H	G	G	A	A	H	A	A	H	A	A	A	G	G	H	H	A	A
JAX00231449	7	15044812	1	T	C	T	T	T	T	T	C	C	T	T	T	H	T	T	C	T	T	T	H	C	H	T	C	T	T	T	T	T	T	C	T	T	T	T	T	T	T	T	T	T	C	H	H	T	T
JAX00632314	7	15051460	1	A	G	G	A	G	A	G	G	G	G	A	A	H	A	A	G	G	G	G	G	G	G	A	G	H	A	G	H	H	A	G	G	G	H	G	A	H	G	G	G	A	G	G	G	G	G
JAX00632316	7	15055896	1	G	T	T	G	T	G	T	G	T	T	G	G	G	G	G	T	T	T	T	T	T	H	G	G	H	G	T	H	H	G	G	T	T	H	T	G	H	T	T	T	G	G	H	T	T	T
JAX00632319	7	15060851	0	C	G	C	C	C	G	C	C	C	G	C	C	C	C	C	C	H	G	G	C	C	C	C	C	H	H	C	C	H	H	C	C	C	H	C	C	H	G	C	C	H	C	C	C	C	C
JAX00632321	7	15061758	1	C	G	C	C	C	C	C	C	C	G	C	C	C	C	C	C	H	G	G	C	C	C	C	C	C	C	C	C	C	C	C	H	C	C	C	C	C	G	C	H	C	C	C	C	C	C
JAX00632323	7	15062586	0	A	G	A	A	A	A	A	G	G	A	A	A	G	A	A	G	A	A	A	H	G	H	A	G	A	A	A	A	A	A	G	A	A	A	A	A	A	A	A	A	A	G	H	A	A	A
JAX00632325	7	15106484	1	G	A	G	G	G	G	G	A	G	G	G	G	A	G	G	G	G	G	G	G	G	H	G	A	G	G	G	G	G	G	A	G	G	G	G	G	G	G	G	G	G	A	H	G	G	G
JAX00148942	7	15112573	1	A	G	A	A	A	G	G	A	A	A	A	A	A	A	A	A	A	A	A	A	A	A	A	A	G	G	A	A	H	G	A	H	G	H	G	A	H	A	G	H	G	A	A	H	G	G
JAX00632327	7	15116328	1	G	A	G	G	G	G	G	G	A	G	G	G	G	G	G	A	G	G	G	H	A	G	G	G	G	G	G	G	G	G	G	G	G	G	G	G	G	G	G	G	G	G	G	H	G	G
JAX00632328	7	15116793	1	C	T	C	C	C	C	C	C	C	T	C	C	C	C	C	C	H	T	T	C	C	C	C	C	C	C	C	C	C	C	C	H	C	C	C	C	C	T	C	H	C	C	C	C	C	C
JAX00148943	7	15135211	0	A	G	A	A	A	G	G	G	G	G	A	A	G	A	A	G	H	G	G	H	G	H	A	G	G	G	A	A	H	G	G	G	G	H	G	A	H	G	G	G	G	G	H	G	G	G
JAX00148944	7	15141787	0	A	G	A	A	A	A	A	G	G	A	A	A	H	A	A	G	A	A	A	H	G	H	A	G	A	A	A	A	A	A	G	A	A	A	A	A	A	A	A	A	A	G	H	H	A	A
JAX00148945	7	15143656	0	C	T	C	C	C	T	T	T	T	T	C	C	T	C	C	T	H	T	T	H	T	C	C	T	T	T	C	C	H	T	T	T	T	H	T	C	H	T	T	T	T	T	C	T	T	T
JAX00632330	7	15148728	0	A	G	A	A	A	G	A	A	A	G	A	A	G	A	A	A	H	G	G	A	A	A	A	A	H	G	A	A	H	G	H	H	A	H	A	A	H	G	A	H	G	A	A	A	A	A
JAX00632331	7	15151927	1	T	C	T	T	T	T	T	T	T	C	T	T	T	T	T	T	H	C	C	T	T	T	T	T	T	T	T	T	T	T	T	H	T	T	T	T	T	C	T	H	T	T	T	T	T	T
JAX00632334	7	15158687	1	A	T	A	A	A	T	A	A	A	A	A	A	H	A	A	A	A	A	A	A	A	A	A	A	H	T	A	A	H	T	A	A	A	H	A	A	H	A	A	A	T	A	A	A	A	A
JAX00632336	7	15168401	0	A	G	A	A	A	A	A	G	G	A	A	A	H	A	A	G	A	A	A	H	G	G	A	G	A	A	A	A	A	A	G	A	A	A	A	A	A	A	A	A	A	G	H	H	A	A
JAX00632337	7	15189848	0	T	C	T	T	T	T	T	T	C	T	T	T	T	T	T	C	T	T	T	H	C	T	T	T	T	T	T	T	T	T	T	T	T	T	T	T	T	T	T	T	T	T	T	H	T	T
JAX00148948	7	15194695	0	C	T	T	C	T	C	C	C	C	C	C	C	C	C	C	C	H	C	C	H	C	H	C	C	C	C	T	H	H	C	C	C	C	H	C	C	H	C	C	C	C	C	H	C	C	C
JAX00632343	7	15201438	0	T	C	T	T	T	T	T	C	T	T	T	T	H	T	T	T	T	T	T	T	T	H	T	C	T	T	T	T	T	T	C	T	T	T	T	T	T	T	T	T	T	C	H	T	T	T
JAX00148951	7	15216807	0	C	A	C	C	C	C	C	A	A	C	C	C	H	C	C	A	C	C	C	H	A	H	C	A	C	C	C	C	C	C	A	C	C	C	C	C	C	C	C	C	C	A	H	H	C	C
JAX00632347	7	15248224	0	T	C	C	T	C	T	C	C	C	C	T	T	H	T	T	C	C	C	C	C	C	C	T	C	H	T	C	H	H	T	C	C	C	H	C	T	H	C	C	C	T	C	C	C	C	C
JAX00632348	7	15249163	0	G	A	G	G	G	G	G	G	A	G	G	G	G	G	G	A	G	G	G	H	A	G	G	G	G	G	G	G	G	G	G	G	G	G	G	G	G	G	G	G	G	G	G	H	G	G
JAX00632349	7	15253394	0	C	T	C	C	C	C	C	T	C	C	C	C	H	C	C	C	C	C	C	C	C	H	C	T	C	C	C	C	C	C	T	C	C	C	C	C	C	C	C	C	C	T	H	C	C	C
JAX00632352	7	15261980	1	G	A	G	G	G	G	G	G	A	G	G	G	G	G	G	A	G	G	G	H	A	G	G	G	G	G	G	G	G	G	G	G	G	G	G	G	G	G	G	G	G	G	G	H	G	G
JAX00632356	7	15273132	1	G	A	G	G	G	G	G	G	A	G	G	G	G	G	G	A	G	G	G	H	A	G	G	G	G	G	G	G	G	G	G	G	G	G	G	G	G	G	G	G	G	G	G	H	G	G
JAX00632358	7	15276599	0	C	T	C	C	C	C	C	C	T	C	C	C	C	C	C	T	C	C	C	H	T	C	C	C	C	C	C	C	C	C	C	C	C	C	C	C	C	C	C	C	C	C	C	H	C	C
JAX00632359	7	15276645	1	A	G	A	A	A	G	A	A	A	A	A	A	H	A	A	A	A	A	A	A	A	A	A	A	H	G	A	A	H	G	A	A	A	H	A	A	H	A	A	A	G	A	A	A	A	A
JAX00632361	7	15284342	0	C	T	C	C	C	C	T	C	C	C	C	C	C	C	C	C	C	C	C	C	C	C	C	C	H	C	C	C	C	C	C	H	T	C	T	C	C	C	T	H	C	C	C	H	T	T
JAX00632364	7	15286666	1	G	A	A	G	A	G	A	G	G	G	G	G	G	G	G	G	H	G	G	H	G	H	G	G	H	G	A	H	H	G	G	H	A	H	A	G	H	G	A	H	G	G	H	H	A	A
JAX00632366	7	15292066	1	T	C	T	T	T	T	T	T	T	C	T	T	T	T	T	T	H	C	C	T	T	T	T	T	T	T	T	T	T	T	T	H	T	T	T	T	T	C	T	H	T	T	T	T	T	T
JAX00148955	7	15296697	0	T	C	C	T	C	T	C	T	T	C	T	T	T	T	T	T	C	C	C	H	T	H	T	T	H	T	C	H	H	T	T	C	C	H	C	T	H	C	C	C	T	T	H	H	C	C
JAX00148956	7	15296834	0	C	T	T	C	T	C	T	C	C	T	C	C	C	C	C	C	T	T	T	H	C	H	C	C	H	C	T	H	H	C	C	T	T	H	T	C	H	T	T	T	C	C	H	H	T	T
JAX00632368	7	15297046	0	G	A	A	G	A	G	A	G	A	A	G	G	G	G	G	A	A	A	A	A	A	H	G	G	H	G	A	H	H	G	G	A	A	H	A	G	H	A	A	A	G	G	A	A	A	A
JAX00632369	7	15297100	0	G	C	G	G	G	G	G	C	G	G	G	G	H	G	H	G	G	G	G	G	G	H	G	C	G	G	G	G	G	G	C	G	G	G	G	G	G	G	G	G	G	C	H	G	G	G
JAX00148957	7	15311812	0	C	T	T	C	T	C	C	C	C	T	C	C	C	C	C	C	T	T	T	H	C	H	C	C	C	C	T	H	H	C	C	H	C	H	C	C	H	T	C	H	C	C	H	C	C	C
JAX00632374	7	15321988	1	G	C	C	G	C	G	G	C	G	C	G	G	H	G	G	G	C	C	C	H	G	C	G	C	G	G	C	H	H	G	C	H	G	H	G	G	H	C	G	H	G	C	C	G	G	G
JAX00231454	7	15325980	1	G	A	G	G	G	G	G	G	A	G	G	G	G	G	G	A	G	G	G	H	A	G	G	G	G	G	G	G	G	G	G	G	G	G	G	G	G	G	G	G	G	G	G	H	G	G
JAX00231455	7	15326090	1	G	A	G	G	G	G	G	A	A	G	G	G	H	G	G	A	G	G	G	H	A	H	G	A	G	G	G	G	G	G	A	G	G	G	G	G	G	G	G	G	G	A	H	H	G	G
JAX00632378	7	15338144	0	G	A	A	G	A	A	G	G	G	A	G	G	H	G	G	G	A	A	A	H	G	H	G	G	H	A	A	H	A	A	G	H	G	A	G	G	A	A	G	H	A	G	H	G	G	G
JAX00632379	7	15338443	1	C	T	T	C	T	T	C	C	C	T	C	C	H	C	C	C	T	T	T	H	C	H	C	C	H	T	T	H	T	T	C	H	C	T	C	C	T	T	C	H	T	C	H	C	C	C
JAX00632383	7	15346043	0	G	C	C	G	C	G	C	C	G	C	G	G	H	G	G	G	C	C	C	H	G	C	G	C	H	G	C	C	H	G	C	C	C	H	C	G	H	C	C	C	G	C	C	H	C	C
JAX00632385	7	15348458	1	C	T	T	C	T	C	T	C	C	T	C	C	C	C	C	C	T	T	T	H	C	H	C	C	H	C	T	H	H	C	C	T	T	H	T	C	H	T	T	T	C	C	H	H	T	T
JAX00632387	7	15349879	1	A	G	A	A	A	A	A	G	A	A	A	A	H	A	A	A	A	A	A	A	A	H	A	G	A	A	A	A	A	A	G	A	A	A	A	A	A	A	A	A	A	G	H	A	A	A
JAX00148959	7	15353549	0	T	C	C	T	C	C	C	C	T	C	T	T	C	T	T	T	C	C	C	H	T	C	T	C	C	C	C	H	C	C	C	C	C	C	C	T	C	C	C	C	C	C	C	H	C	C
JAX00148960	7	15353742	1	T	G	G	T	G	G	G	G	T	G	T	T	G	T	T	T	G	G	G	H	T	G	T	G	G	G	G	H	G	G	G	G	G	G	G	T	G	G	G	G	G	G	G	H	G	G
JAX00632389	7	15360469	0	T	G	G	T	G	G	G	G	T	G	T	T	G	T	T	T	G	G	G	H	T	G	T	G	G	G	G	H	G	G	G	G	G	G	G	T	G	G	G	G	G	G	G	H	G	G
JAX00632390	7	15360695	0	C	T	C	C	C	T	C	C	C	C	C	C	H	C	C	C	C	C	C	C	C	C	C	C	H	T	C	C	H	T	C	C	C	H	C	C	H	C	C	C	T	C	C	C	C	C
JAX00632394	7	15368956	1	G	A	A	G	A	A	A	A	G	A	G	G	A	G	G	G	A	A	A	H	G	A	G	A	A	A	A	H	A	A	A	A	A	A	A	G	A	A	A	A	A	A	A	H	A	A
JAX00632395	7	15369516	0	G	A	G	G	G	G	G	A	G	G	G	G	H	G	G	G	G	G	G	G	G	H	G	A	G	G	G	G	G	G	A	G	G	G	G	G	G	G	G	G	G	A	H	G	G	G
JAX00148961	7	15372836	0	C	T	T	C	T	T	T	C	T	T	C	C	H	C	C	T	T	T	T	T	T	C	C	C	T	T	T	C	T	T	C	T	T	T	T	C	T	T	T	T	T	C	H	T	T	T
JAX00148963	7	15377522	0	A	G	G	A	G	G	G	A	A	G	A	A	H	A	A	A	G	G	G	H	A	H	A	A	G	G	G	H	G	G	A	G	G	G	G	A	G	G	G	G	G	A	H	H	G	G
JAX00190021	7	15386834	1	A	G	G	A	G	G	G	G	G	G	A	A	G	A	A	G	G	G	G	G	G	G	A	G	G	G	G	H	G	G	G	G	G	G	G	A	G	G	G	G	G	G	G	G	G	G
JAX00190022	7	15394616	0	G	A	A	G	A	G	A	G	A	A	G	G	G	G	G	A	A	A	H	A	A	H	G	G	H	G	A	H	H	G	G	A	A	H	A	G	H	A	A	A	G	G	H	A	A	A
JAX00190023	7	15395229	0	G	C	C	G	C	G	C	C	C	C	G	G	H	G	G	C	C	C	C	C	C	C	G	C	H	G	C	H	H	G	C	C	C	H	C	G	H	C	C	C	G	C	C	C	C	C
JAX00632397	7	15395304	0	G	C	C	G	C	G	C	C	C	C	G	G	H	G	G	C	C	C	C	C	C	C	G	C	H	G	C	H	H	G	C	C	C	H	C	G	H	C	C	C	G	C	C	C	C	C
JAX00632398	7	15395878	1	G	A	G	G	G	G	G	G	A	G	G	G	G	G	G	A	G	G	G	H	A	G	G	G	G	G	G	G	G	G	G	G	G	G	G	G	G	G	G	G	G	G	G	H	G	G
JAX00632399	7	15406536	1	G	T	G	G	G	G	G	G	T	G	G	G	G	G	G	T	G	G	G	H	T	G	G	G	G	G	G	G	G	G	G	G	G	G	G	G	G	G	G	G	G	G	G	H	G	G
JAX00632400	7	15407584	1	A	G	A	A	A	A	A	G	G	A	A	A	H	A	A	G	A	A	A	H	G	H	A	G	A	A	A	A	A	A	G	A	A	A	A	A	A	A	A	A	A	G	H	H	A	A
JAX00632401	7	15417912	0	A	T	A	A	A	A	A	T	A	A	A	A	H	A	A	A	A	A	A	A	A	H	A	T	A	A	A	A	A	A	T	A	A	A	A	A	A	A	A	A	A	T	H	A	A	A
JAX00632402	7	15418034	0	C	T	T	C	T	T	T	C	C	T	C	C	H	C	C	C	T	T	T	H	C	H	C	C	T	T	T	H	T	T	C	T	T	T	T	C	T	T	T	T	T	C	H	H	T	T
JAX00632404	7	15418075	1	T	C	C	T	C	C	C	T	T	C	T	T	H	T	T	T	C	C	C	H	T	H	T	T	C	C	C	H	C	C	T	C	C	C	C	T	C	C	C	C	C	T	H	H	C	C
JAX00632405	7	15419827	1	A	T	T	A	T	T	T	A	A	T	A	A	H	A	A	A	T	T	T	H	A	H	A	A	T	T	T	H	T	T	A	T	T	T	T	A	T	T	T	T	T	A	H	H	T	T
JAX00632406	7	15420984	1	T	C	T	T	C	C	T	C	C	C	T	T	C	T	T	C	H	C	C	C	C	H	T	C	H	C	C	T	C	C	C	H	T	C	T	T	H	C	T	H	C	C	C	H	T	T
JAX00632408	7	15421274	0	G	A	A	G	G	A	A	G	G	G	G	G	H	G	G	G	H	G	G	G	G	H	G	G	A	A	G	H	H	A	G	H	A	H	A	G	A	G	A	H	A	G	G	H	A	A
JAX00148965	7	15430445	1	A	G	A	A	G	G	A	G	G	A	A	A	G	A	A	G	A	A	A	G	G	H	A	G	H	G	G	A	G	G	G	A	A	G	A	A	H	A	A	A	G	G	G	H	A	A
JAX00148966	7	15439636	1	G	A	G	G	A	A	G	G	A	G	G	G	H	G	G	A	G	G	G	A	A	G	G	G	H	A	A	G	A	A	G	G	G	A	G	G	H	G	G	G	A	G	H	H	G	G
JAX00148967	7	15457856	1	G	A	G	G	A	G	G	A	A	G	G	G	H	G	G	A	G	G	G	A	A	H	G	A	G	G	A	G	H	G	A	G	G	H	G	G	G	G	G	G	G	A	A	H	G	G
JAX00148968	7	15457889	0	T	G	T	T	G	T	T	G	G	T	T	T	H	T	T	G	T	T	T	G	G	H	T	G	T	T	G	T	H	T	G	T	T	H	T	T	T	T	T	T	T	G	G	H	T	T
JAX00632411	7	15481171	1	C	T	C	C	C	C	C	C	T	C	C	C	C	C	C	T	C	C	C	H	T	C	C	C	C	C	C	C	C	C	C	C	C	C	C	C	C	C	C	C	C	C	C	H	C	C
JAX00632412	7	15481936	0	C	T	C	C	T	C	C	C	C	C	C	C	C	C	C	C	C	C	C	H	C	C	C	C	C	C	T	C	H	C	C	C	C	H	C	C	C	C	C	C	C	C	H	C	C	C
JAX00632414	7	15485583	0	G	C	G	G	C	G	G	C	C	G	G	G	H	G	G	C	G	G	G	C	C	H	G	C	G	G	C	G	H	G	C	G	G	H	G	G	G	G	G	G	G	C	C	H	G	G
JAX00632416	7	15492223	1	G	A	A	G	G	G	G	G	G	G	G	G	G	G	G	G	H	G	G	G	G	H	G	G	G	G	G	H	G	G	G	G	G	G	G	G	H	G	G	G	G	G	G	G	G	G
JAX00148970	7	15494404	1	G	A	G	G	A	G	G	A	A	G	G	G	H	G	G	A	G	G	G	A	A	H	G	A	G	G	A	G	H	G	A	G	G	H	G	G	G	G	G	G	G	A	A	H	G	G
JAX00148971	7	15499014	0	A	T	A	A	T	A	A	T	T	A	A	A	H	A	A	T	A	A	A	T	T	H	A	T	A	A	T	A	H	A	T	A	A	H	A	A	A	A	A	A	A	T	T	H	A	A
JAX00632417	7	15504392	0	G	A	G	G	G	G	G	G	G	A	G	G	G	G	G	G	H	A	A	G	G	G	G	G	G	G	G	G	G	G	G	H	G	G	G	G	G	A	G	H	G	G	G	G	G	G
JAX00148972	7	15504462	1	A	G	A	A	G	A	A	G	G	G	A	A	H	A	A	G	H	G	G	G	G	H	A	G	A	A	G	A	H	A	G	H	A	H	A	A	A	G	A	H	A	G	G	H	A	A
JAX00632418	7	15504532	0	T	C	T	T	T	T	T	C	T	T	T	T	H	T	T	T	T	T	T	T	T	H	T	C	T	T	T	T	T	T	C	T	T	T	T	T	T	T	T	T	T	C	H	T	T	T
JAX00632421	7	15508072	1	C	T	C	C	C	C	C	C	T	C	C	C	C	C	C	T	C	C	C	H	T	C	C	C	C	C	C	C	C	C	C	C	C	C	C	C	C	C	C	C	C	C	C	H	C	C
JAX00632423	7	15508172	1	G	T	G	G	T	G	G	G	T	G	G	G	G	G	G	T	G	G	G	T	T	G	G	G	G	G	T	G	H	G	G	G	G	H	G	G	G	G	G	G	G	G	H	H	G	G
JAX00632424	7	15508595	0	A	G	A	A	G	A	A	G	G	A	A	A	H	A	A	G	A	A	A	G	G	H	A	G	A	A	G	A	H	A	G	A	A	H	A	A	A	A	A	A	A	G	G	H	A	A
JAX00632426	7	15520219	1	A	G	A	A	A	G	A	A	A	G	A	A	H	A	A	A	H	G	G	A	A	A	A	A	H	G	A	A	H	G	A	H	A	H	A	A	H	G	A	H	G	A	A	A	A	A
JAX00632427	7	15520511	0	C	T	C	C	T	C	C	C	C	C	C	C	C	C	C	C	C	C	C	H	C	C	C	C	C	C	T	C	H	C	C	C	C	H	C	C	C	C	C	C	C	C	H	C	C	C
JAX00632428	7	15520557	1	T	C	T	T	T	C	T	T	T	T	T	T	H	T	T	T	T	T	T	T	T	T	T	T	H	C	T	T	H	C	T	T	T	H	T	T	H	T	T	T	C	T	T	T	T	T
JAX00632432	7	15528328	1	T	A	T	T	A	T	T	A	A	A	T	T	H	T	T	A	H	A	A	A	A	H	T	A	T	T	A	T	H	T	A	H	T	H	T	T	T	A	T	H	T	A	A	H	T	T
JAX00148973	7	15529112	1	A	G	A	A	G	A	A	G	G	G	A	A	H	A	A	G	H	G	G	G	G	H	A	G	A	A	G	A	H	A	G	H	A	H	A	A	A	G	A	H	A	G	G	H	A	A
JAX00148974	7	15539365	0	T	C	T	T	C	T	T	C	C	C	T	T	H	T	T	C	H	C	C	C	C	H	T	C	T	T	C	T	H	T	C	H	T	H	T	T	T	C	T	H	T	C	C	H	T	T
JAX00632434	7	15543889	1	G	A	G	G	G	G	G	A	G	G	G	G	H	G	G	G	G	G	G	G	G	H	G	A	G	G	G	G	G	G	A	G	G	G	G	G	G	G	G	G	G	A	H	G	G	G
JAX00632435	7	15544899	1	G	C	G	G	G	G	G	G	G	C	G	G	G	G	G	G	H	C	C	G	G	G	G	G	G	G	G	G	G	G	G	H	G	G	G	G	G	C	G	H	G	G	G	G	G	G
JAX00148976	7	15567842	1	A	G	A	A	G	A	A	G	G	G	A	A	H	A	A	G	H	G	G	G	G	H	A	G	A	A	G	A	H	A	G	H	A	H	A	A	A	G	A	H	A	G	G	H	A	A
JAX00148977	7	15578624	1	G	T	G	G	T	G	G	G	G	G	G	G	G	G	G	G	G	G	G	H	G	G	G	G	G	G	T	G	H	G	G	G	G	H	G	G	G	G	G	G	G	G	H	G	G	G
JAX00148978	7	15581498	1	A	G	A	A	G	A	A	A	G	A	A	A	A	A	A	G	A	A	A	G	G	A	A	A	A	A	G	A	H	A	A	A	A	H	A	A	A	A	A	A	A	A	H	H	A	A
JAX00632440	7	15585461	1	T	C	T	T	C	T	T	C	C	T	T	T	H	T	T	C	T	T	T	C	C	H	T	C	T	T	C	T	H	T	C	T	T	H	T	T	T	T	T	T	T	C	C	H	T	T
JAX00632443	7	15590989	1	A	G	A	A	G	A	A	A	A	A	A	A	A	A	A	A	A	A	A	H	A	A	A	A	A	A	G	A	H	A	A	A	A	H	A	A	A	A	A	A	A	A	H	A	A	A
JAX00632445	7	15591932	0	T	C	T	T	C	T	T	T	T	T	T	T	T	T	T	T	T	T	T	H	T	T	T	T	T	T	C	T	H	T	T	T	T	H	T	T	T	T	T	T	T	T	H	T	T	T
JAX00632446	7	15599399	1	G	A	G	G	G	G	G	A	G	G	G	G	H	G	G	G	G	G	G	G	G	H	G	A	G	G	G	G	G	G	A	G	G	G	G	G	G	G	G	G	G	A	H	G	G	G
JAX00632447	7	15599436	1	T	C	T	T	C	T	T	C	C	T	T	T	H	T	T	C	T	T	T	C	C	H	T	C	T	T	C	T	H	T	C	T	T	H	T	T	T	T	T	T	T	C	C	H	T	T
JAX00148980	7	15639871	1	C	A	C	C	A	C	C	C	A	C	C	C	C	C	C	A	C	C	C	A	A	C	C	C	C	C	A	C	H	C	C	C	C	H	C	C	C	C	C	C	C	C	H	H	C	C
JAX00148981	7	15639941	1	A	G	A	A	G	A	A	G	G	A	A	A	H	A	A	G	A	A	A	G	G	H	A	G	A	A	G	A	H	A	G	A	A	H	A	A	A	A	A	A	A	G	G	H	A	A
JAX00148982	7	15663061	1	C	T	C	C	T	C	C	C	C	C	C	C	C	C	C	C	C	C	C	H	C	C	C	C	C	C	T	C	H	C	C	C	C	H	C	C	C	C	C	C	C	C	H	C	C	C
JAX00632451	7	15666325	0	G	A	G	G	G	G	G	A	G	G	G	G	H	G	G	G	G	G	G	G	G	H	G	A	G	G	G	G	G	G	A	G	G	G	G	G	G	G	G	G	G	A	H	G	G	G
JAX00148983	7	15669953	1	G	T	G	G	T	G	G	G	T	G	G	G	G	G	G	T	G	G	G	T	T	G	G	G	G	G	T	G	H	G	G	G	G	H	G	G	G	G	G	G	G	G	H	H	G	G
JAX00632452	7	15673099	0	C	A	C	C	A	C	C	C	C	C	C	C	C	C	C	C	C	C	C	H	C	C	C	C	C	C	A	C	H	C	C	C	C	H	C	C	C	C	C	C	C	C	H	C	C	C
JAX00632453	7	15673228	0	T	C	T	T	T	T	C	T	T	C	T	T	T	T	T	T	H	C	C	T	T	T	T	T	H	T	T	T	T	T	T	C	C	T	C	T	T	C	C	C	T	T	T	H	C	H
JAX00148984	7	15678458	0	C	T	C	C	T	C	C	C	C	C	C	C	C	C	C	C	C	C	C	H	C	C	C	C	C	C	T	C	H	C	C	C	C	H	C	C	C	C	C	C	C	C	H	C	C	C
JAX00632454	7	15685161	0	C	T	C	C	T	C	C	C	T	C	C	C	C	C	C	T	C	C	C	T	T	C	C	H	C	C	T	C	H	C	C	C	C	H	C	C	C	C	C	C	C	C	T	H	C	C
JAX00632456	7	15685802	1	A	C	A	A	C	A	A	C	C	A	A	A	H	A	A	C	A	A	A	C	C	H	A	C	A	A	C	A	H	A	C	A	A	H	A	A	A	A	A	A	A	C	C	H	A	A
JAX00632458	7	15686866	0	T	C	C	T	T	T	T	T	T	T	T	T	T	T	T	T	H	T	T	T	T	C	T	T	T	T	T	C	T	T	T	T	T	T	T	T	H	T	T	T	T	T	T	T	T	T
JAX00632459	7	15687434	1	C	T	C	C	T	C	C	T	T	C	C	C	H	C	C	T	C	C	C	T	T	H	C	T	C	C	T	C	H	C	T	C	C	H	C	C	C	C	C	C	C	T	T	H	C	C
JAX00148985	7	15690256	0	C	T	C	C	T	C	C	C	C	C	C	C	C	C	C	C	C	C	C	H	C	C	C	C	C	C	T	C	H	C	C	C	C	H	C	C	C	C	C	C	C	C	H	C	C	C
JAX00148986	7	15705068	1	G	T	G	G	T	G	G	G	T	G	G	G	G	G	G	T	G	G	G	T	T	G	G	G	G	G	T	G	H	G	G	G	G	H	G	G	G	G	G	G	G	G	H	H	G	G
JAX00148987	7	15705161	0	C	T	C	C	T	C	C	C	T	C	C	C	C	C	C	T	C	C	C	T	T	C	C	C	C	C	T	C	H	C	C	C	C	H	C	C	C	C	C	C	C	C	H	H	C	C
JAX00632462	7	15718678	1	A	G	A	A	G	A	G	G	G	G	A	A	H	A	A	G	H	G	G	G	G	H	A	G	H	A	G	A	H	A	G	G	G	H	G	A	A	G	G	G	A	G	G	G	G	H
JAX00632463	7	15718807	1	C	A	C	C	C	C	A	C	C	A	C	C	C	C	C	C	H	A	A	C	C	C	C	C	H	C	C	C	C	C	C	A	A	C	A	C	C	A	A	A	C	C	C	H	A	H
JAX00632465	7	15727667	0	A	G	A	A	G	A	A	A	G	A	A	A	A	A	A	G	A	A	A	G	G	A	A	A	A	A	G	A	H	A	A	A	A	H	A	A	A	A	A	A	A	A	H	H	A	A
JAX00632466	7	15732170	1	C	T	C	C	C	C	C	C	T	C	C	C	C	C	C	T	C	C	C	H	T	C	C	C	C	C	C	C	C	C	C	C	C	C	C	C	C	C	C	C	C	C	C	H	C	C
JAX00632467	7	15755356	1	C	T	C	C	C	C	C	C	C	T	C	C	C	C	C	C	H	T	T	C	C	C	C	C	C	C	C	C	C	C	C	H	C	C	C	C	C	T	C	H	C	C	C	C	C	C
JAX00632468	7	15755936	1	C	T	C	C	T	C	T	T	T	T	C	C	H	C	C	T	H	T	T	T	T	H	C	T	H	C	T	C	H	C	T	T	T	H	T	C	C	T	T	T	C	T	T	T	T	H
JAX00632469	7	15759637	1	G	T	G	G	T	G	G	G	G	G	G	G	G	G	G	G	G	G	G	H	G	G	G	G	G	G	T	G	H	G	G	G	G	H	G	G	G	G	G	G	G	G	H	G	G	G
JAX00632470	7	15759688	1	T	C	T	T	C	T	T	T	T	T	T	T	T	T	T	T	T	T	T	H	T	T	T	T	T	T	C	T	H	T	T	T	T	H	T	T	T	T	T	T	T	T	H	T	T	T
JAX00632471	7	15760187	1	C	G	C	C	C	C	C	C	C	G	C	C	C	C	C	C	H	G	G	C	C	C	C	C	C	C	C	C	C	C	C	H	C	C	C	C	C	G	C	H	C	C	C	C	C	C
JAX00632472	7	15762149	0	T	G	T	T	T	T	T	G	T	T	T	T	H	T	T	T	T	T	T	T	T	H	T	G	T	T	T	T	T	T	G	T	T	T	T	T	T	T	T	T	T	G	H	T	T	T
JAX00148991	7	15764018	0	G	A	G	G	A	G	G	A	A	G	G	G	H	G	G	A	G	G	H	A	A	H	G	A	G	G	A	G	H	G	A	G	G	H	G	G	G	G	G	G	G	A	A	H	G	G
JAX00632473	7	15767259	1	C	T	C	C	T	C	C	C	T	C	C	C	C	C	C	T	C	C	C	T	T	C	C	C	C	C	T	C	H	C	C	C	C	H	C	C	C	C	C	C	C	C	H	H	C	C
JAX00632474	7	15768536	1	C	T	C	C	T	C	C	T	T	T	C	C	H	C	C	T	H	T	T	T	T	H	C	T	C	C	T	C	H	C	T	H	C	H	C	C	C	T	C	H	C	T	T	H	C	C
JAX00632475	7	15771112	0	A	C	A	A	C	A	A	C	C	A	A	A	H	A	A	C	A	A	A	C	C	H	A	C	A	A	C	A	H	A	C	A	A	H	A	A	A	A	A	A	A	C	C	H	A	A
JAX00632483	7	15815643	1	T	C	T	T	C	T	T	C	T	T	T	T	H	T	T	T	T	T	T	H	T	H	T	C	T	T	C	T	H	T	C	T	T	H	T	T	T	T	T	T	T	C	C	T	T	T
JAX00632486	7	15828914	0	G	T	G	G	T	G	G	T	G	G	G	G	H	G	G	G	G	G	G	H	G	H	G	T	G	G	T	G	H	G	T	G	G	H	G	G	G	G	G	G	G	T	T	G	G	G
JAX00148996	7	15832682	0	A	G	A	A	G	A	A	A	A	A	A	A	A	A	A	A	A	A	A	H	A	A	A	A	A	A	G	A	H	A	A	A	A	H	A	A	A	A	A	A	A	A	H	A	A	A
JAX00148997	7	15849165	1	C	T	C	C	T	C	C	C	C	C	C	C	C	C	C	C	C	C	C	H	C	C	C	C	C	C	T	C	H	C	C	C	C	H	C	C	C	C	C	C	C	C	H	C	C	C
JAX00632487	7	15850881	0	G	A	G	G	G	A	G	G	G	G	G	G	H	G	G	G	G	G	G	G	G	G	G	G	H	A	G	G	H	A	G	G	G	H	G	G	H	G	G	G	A	G	G	G	G	H
JAX00148998	7	15854081	1	C	A	C	C	A	C	C	C	C	C	C	C	C	C	C	C	C	C	C	H	C	C	C	C	C	C	A	C	H	C	C	C	C	H	C	C	C	C	C	C	C	C	H	C	C	C
JAX00632489	7	15859803	0	T	C	T	T	T	T	T	C	T	T	T	T	T	T	T	T	T	T	T	T	T	H	T	C	T	T	T	T	T	T	C	T	T	T	T	T	T	T	T	T	T	C	H	T	T	T
JAX00148999	7	15860690	1	G	C	G	G	C	G	G	G	G	G	G	G	G	G	G	G	G	G	G	H	G	G	G	G	G	G	C	G	H	G	G	G	G	H	G	G	G	G	G	G	G	G	H	G	G	G
JAX00632490	7	15864500	0	C	G	C	C	G	G	C	C	C	C	C	C	H	C	C	C	C	C	C	H	C	C	C	C	H	G	G	C	G	G	C	C	C	G	C	C	H	C	C	C	G	C	H	C	C	H
JAX00632491	7	15865005	1	C	A	C	C	A	A	C	C	C	C	C	C	H	C	C	C	C	C	C	H	C	C	C	C	H	A	A	C	A	A	C	C	C	A	C	C	H	C	C	C	A	C	H	C	C	H
JAX00632492	7	15868640	0	G	A	G	G	A	G	G	G	A	G	G	G	G	G	G	A	G	G	G	A	A	G	G	G	G	G	A	G	H	G	G	G	G	H	G	G	G	G	G	G	G	G	H	H	G	G
JAX00632493	7	15868788	0	C	T	C	C	C	T	C	C	C	C	C	C	H	C	C	C	C	C	C	C	C	C	C	C	H	T	C	C	H	T	C	C	C	H	C	C	H	C	C	C	T	C	C	C	C	H
JAX00149000	7	15883851	0	T	C	T	T	C	T	T	C	T	T	T	T	H	T	T	T	T	T	T	H	T	H	T	C	T	T	C	T	H	T	C	T	T	H	T	T	T	T	T	T	T	C	C	T	T	T
JAX00149001	7	15898064	0	A	G	A	A	G	A	A	G	A	A	A	A	H	A	A	A	A	A	A	A	A	H	A	G	A	A	G	A	A	A	G	A	A	A	A	A	A	A	A	A	A	G	G	A	A	A
JAX00149002	7	15899859	0	T	G	T	T	G	T	T	G	T	T	T	T	H	T	T	T	T	T	T	H	T	H	T	G	T	T	G	T	H	T	G	T	T	H	T	T	T	T	T	T	T	G	G	T	T	T
JAX00632503	7	15921981	1	G	A	G	G	A	A	G	A	G	G	G	G	A	G	G	G	G	G	G	H	G	H	G	A	H	A	A	G	A	A	A	G	G	A	G	G	H	G	G	G	A	A	A	G	G	H
JAX00149003	7	15923024	0	C	T	C	C	T	C	C	T	C	C	C	C	H	C	C	C	C	C	C	H	C	H	C	T	C	C	T	C	H	C	T	C	C	H	C	C	C	C	C	C	C	T	T	C	C	C
JAX00149004	7	15923063	0	G	T	G	G	T	G	G	G	G	G	G	G	G	G	G	G	G	G	G	H	G	G	G	G	G	G	T	G	H	G	G	G	G	H	G	G	G	G	G	G	G	G	H	G	G	G
JAX00149005	7	15923102	1	G	T	G	G	T	G	G	G	G	G	G	G	G	G	G	G	G	G	G	H	G	G	G	G	G	G	T	G	H	G	G	G	G	H	G	G	G	G	G	G	G	G	H	G	G	G
JAX00632507	7	15948415	0	C	T	C	C	C	T	C	T	T	C	C	C	T	C	C	T	C	C	C	H	T	H	C	T	H	T	C	C	H	T	T	C	C	H	C	C	H	C	C	C	T	T	H	H	C	H
JAX00632508	7	15948686	1	C	T	C	C	C	T	C	T	T	C	C	C	T	C	C	T	C	C	C	H	T	H	C	T	H	T	C	C	H	T	T	C	C	H	C	C	H	C	C	C	T	T	H	H	C	H
JAX00632515	7	15956237	0	G	A	G	G	A	G	G	G	G	G	G	G	G	G	G	G	G	G	G	H	G	G	G	G	G	G	A	G	H	G	G	G	G	H	G	G	G	G	G	G	G	G	H	G	G	G
JAX00632516	7	15956298	0	C	T	C	C	C	T	C	C	T	C	C	C	H	C	C	T	C	C	C	T	T	C	C	C	H	T	C	C	H	T	C	C	C	H	C	C	H	C	C	C	T	C	C	H	C	H
JAX00632518	7	15956914	1	C	T	C	C	T	T	C	T	T	C	C	C	T	C	C	T	C	C	C	T	T	H	C	T	H	T	T	C	T	T	T	C	C	T	C	C	H	C	C	C	T	T	T	H	C	H
JAX00632519	7	15960842	1	C	G	C	C	G	C	C	C	C	C	C	C	C	C	C	C	C	C	C	H	C	C	C	C	C	C	G	C	H	C	C	C	C	H	C	C	C	C	C	C	C	C	H	C	C	C
JAX00149006	7	15978381	0	A	G	A	A	G	A	A	A	A	A	A	A	A	A	A	A	A	A	A	H	A	A	A	A	A	A	G	A	H	A	A	A	A	H	A	A	A	A	A	A	A	A	H	A	A	A
JAX00149007	7	15988535	0	C	T	C	C	T	C	C	C	C	C	C	C	C	C	C	C	C	C	C	H	C	C	C	C	C	C	T	C	H	C	C	C	C	H	C	C	C	C	C	C	C	C	H	C	C	C
JAX00149008	7	15988916	0	C	A	C	C	A	C	C	C	C	C	C	C	C	C	C	C	C	C	C	H	C	C	C	C	C	C	A	C	H	C	C	C	C	H	C	C	C	C	C	C	C	C	H	C	C	C
JAX00632522	7	16002020	1	C	A	C	C	A	C	C	A	C	C	C	C	H	C	C	C	C	C	C	H	C	H	C	A	C	C	A	C	H	C	A	C	C	H	C	C	C	C	C	C	C	A	A	C	C	C
JAX00149009	7	16003158	1	G	A	G	G	A	G	G	G	G	G	G	G	G	G	G	G	G	G	G	H	G	G	G	G	G	G	A	G	H	G	G	G	G	H	G	G	G	G	G	G	G	G	H	G	G	G
JAX00632524	7	16050121	0	T	C	T	T	T	T	T	C	T	T	T	T	H	T	T	T	T	T	T	T	T	H	T	C	T	T	T	T	T	T	C	T	T	T	T	T	T	T	T	T	T	C	H	T	T	T
JAX00190024	7	16078044	0	A	G	G	A	G	G	G	A	G	G	A	A	H	A	A	G	G	G	G	G	G	H	A	A	G	G	G	H	G	G	A	G	G	G	G	A	G	G	G	G	G	A	H	G	G	G
JAX00632529	7	16092720	1	C	T	C	C	T	C	C	C	T	C	C	C	C	C	C	T	C	C	C	T	T	C	C	C	C	C	T	C	H	C	C	C	C	H	C	C	C	C	C	C	C	C	H	H	C	C
JAX00632530	7	16094908	0	A	T	A	A	A	T	A	A	A	T	A	A	H	A	A	A	H	T	T	A	A	A	A	A	H	T	A	A	H	T	A	H	A	H	A	A	H	T	A	H	T	A	A	A	A	H
JAX00149016	7	16115670	1	T	C	T	T	C	T	T	C	C	T	T	T	H	T	T	C	T	T	T	C	C	H	T	C	T	T	C	T	H	T	C	T	T	H	T	T	T	T	T	T	T	C	C	H	T	T
JAX00149017	7	16115695	1	C	G	C	C	G	C	C	G	G	C	C	C	H	C	C	G	C	C	C	G	G	H	C	G	C	C	G	C	H	C	G	C	C	H	C	C	C	C	C	C	C	G	G	H	C	C
JAX00632534	7	16120790	1	T	C	T	T	T	C	C	T	T	C	T	T	H	T	T	T	H	C	C	T	T	T	T	T	C	C	T	T	H	C	T	C	C	H	C	T	H	C	C	C	C	T	T	H	C	C
JAX00632535	7	16122346	0	C	T	C	C	C	C	C	C	T	C	C	C	C	C	C	T	C	C	C	H	T	C	C	C	C	C	C	C	C	C	C	C	C	C	C	C	C	C	C	C	C	C	C	H	C	C
JAX00231461	7	16135883	0	G	C	G	G	G	G	G	G	C	G	G	G	G	G	G	C	G	G	G	C	C	G	G	G	G	G	G	G	G	G	G	G	G	G	G	G	G	G	G	G	G	G	G	H	G	G
JAX00632540	7	16143839	1	C	G	G	C	C	G	G	C	G	C	C	C	H	C	C	G	H	C	C	H	G	H	C	C	G	G	C	H	H	G	C	H	G	H	G	C	G	C	G	H	G	C	C	G	G	G
JAX00149019	7	16144328	1	G	A	G	G	A	G	G	A	G	G	G	G	H	G	G	G	G	G	G	H	G	H	G	A	G	G	A	G	H	G	A	G	G	H	G	G	G	G	G	G	G	A	A	G	G	G
JAX00149020	7	16144356	0	A	T	A	A	T	A	A	T	A	A	A	A	H	A	A	A	A	A	A	H	A	H	A	T	A	A	T	A	H	A	T	A	A	H	A	A	A	A	A	A	A	T	T	A	A	A
JAX00632542	7	16157874	0	C	T	T	C	C	C	C	C	C	C	C	C	C	C	C	C	H	C	C	C	C	H	C	C	C	C	C	H	C	C	C	C	C	C	C	C	H	C	C	H	C	C	C	C	C	C
JAX00632543	7	16164341	0	A	G	G	A	G	A	A	G	A	A	A	A	H	A	A	A	H	A	A	H	A	G	A	G	A	A	G	H	H	A	G	A	A	H	A	A	H	A	A	A	A	G	G	A	A	A
JAX00632544	7	16167059	0	C	T	C	C	T	C	C	T	T	C	C	C	H	C	C	T	C	C	C	T	T	H	C	T	C	C	T	C	H	C	T	C	C	H	C	C	C	C	C	C	C	T	T	H	C	C
JAX00632545	7	16168607	1	G	A	G	G	G	A	A	G	G	A	G	G	H	G	G	G	H	A	A	G	G	G	G	G	A	A	G	G	H	A	G	A	A	H	A	G	H	A	A	A	A	G	G	H	A	A
JAX00632547	7	16171876	0	G	T	T	G	T	G	G	T	G	G	H	G	H	G	G	G	H	G	G	H	G	T	G	T	G	G	T	H	H	G	T	G	G	H	G	G	H	G	G	G	G	T	T	G	G	G
JAX00632555	7	16180547	0	T	C	C	T	T	T	T	T	T	T	T	T	T	T	T	T	H	T	T	T	T	H	T	T	T	T	T	H	T	T	T	T	T	T	T	T	H	T	T	T	T	T	T	T	T	T
JAX00632556	7	16182340	0	T	A	T	T	A	T	T	A	A	T	T	T	H	T	T	A	T	T	T	A	A	H	T	A	T	T	A	T	H	T	A	T	T	H	T	T	T	T	T	T	T	A	A	H	T	T
JAX00632557	7	16185547	1	G	A	G	G	A	G	G	A	G	G	G	G	H	G	G	G	G	G	G	H	G	H	G	A	G	G	A	G	H	G	A	G	G	H	G	G	G	G	G	G	G	A	A	G	G	G
JAX00149022	7	16185689	0	C	T	C	C	T	C	C	T	C	C	C	C	H	C	C	C	C	C	C	H	C	H	C	T	C	C	T	C	H	C	T	C	C	H	C	C	C	C	C	C	C	T	T	C	C	C
JAX00632558	7	16185753	0	C	G	C	C	C	C	C	C	G	C	C	C	C	C	C	G	C	C	C	H	G	C	C	C	C	C	C	C	C	C	C	C	C	C	C	C	C	C	C	C	C	C	C	H	C	C
JAX00149023	7	16188145	0	A	G	G	A	G	A	A	G	G	A	A	A	H	A	A	G	H	A	A	G	G	G	A	G	A	A	G	H	H	A	G	A	A	H	A	A	H	A	A	A	A	G	G	H	A	A
JAX00231462	7	16189363	1	C	T	C	C	C	C	C	C	T	C	C	C	C	C	C	T	C	C	C	H	T	C	C	C	C	C	C	C	C	C	C	C	C	C	C	C	C	C	C	C	C	C	C	H	C	C
JAX00632560	7	16207370	0	T	C	T	T	T	C	T	T	T	T	T	T	H	T	T	T	T	T	T	T	T	T	T	T	H	C	T	T	H	C	T	T	T	H	T	T	H	T	T	T	C	T	T	T	T	H
JAX00149026	7	16234621	0	A	G	A	A	G	A	A	G	A	A	A	A	H	A	A	A	A	A	A	H	A	H	A	G	A	A	G	A	H	A	G	A	A	H	A	A	A	A	A	A	A	G	G	A	A	A
JAX00632564	7	16236689	0	G	A	G	G	A	G	G	G	G	G	G	G	G	G	G	G	G	G	G	H	G	G	G	G	G	G	A	G	H	G	G	G	G	H	G	G	G	G	G	G	G	G	H	G	G	G
JAX00632566	7	16236895	1	G	C	G	G	G	G	G	C	G	G	G	G	H	G	G	G	G	G	G	G	G	H	G	C	G	G	G	G	G	G	C	G	G	G	G	G	G	G	G	G	G	C	H	G	G	G
JAX00632567	7	16243095	0	T	C	T	T	C	T	C	C	T	T	T	T	H	T	T	T	T	T	T	T	T	H	T	C	H	T	C	T	H	T	C	H	C	H	C	T	T	T	C	H	T	C	C	T	C	H
JAX00632568	7	16243652	1	G	A	G	G	A	G	A	A	A	G	G	G	H	G	G	A	G	G	G	A	A	H	G	A	H	G	A	G	H	G	A	H	A	H	A	G	G	G	A	H	G	A	A	A	A	H
JAX00632569	7	16244120	1	G	A	G	G	G	G	G	G	G	A	G	G	G	G	G	G	H	A	A	G	G	G	G	G	G	G	G	G	G	G	G	H	G	G	G	G	G	A	G	H	G	G	G	G	G	G
JAX00632571	7	16246838	0	A	G	G	A	G	A	G	G	G	G	A	A	H	A	A	G	G	G	G	G	G	G	A	G	H	A	G	H	H	A	G	G	G	H	G	A	H	G	G	G	A	G	G	G	G	H
JAX00632573	7	16252179	1	C	T	C	C	C	C	C	C	T	C	C	C	C	C	C	T	C	C	C	H	T	C	C	C	C	C	C	C	C	C	C	C	C	C	C	C	C	C	C	C	C	C	C	T	C	C
JAX00632574	7	16252482	0	G	C	G	G	G	G	G	G	C	G	G	G	G	G	G	C	G	G	G	H	C	G	G	G	G	G	G	G	G	G	G	G	G	G	G	G	G	G	G	G	G	G	G	C	G	G
JAX00632575	7	16252651	1	C	T	T	C	C	C	C	C	C	C	C	C	C	C	C	C	H	C	C	C	C	H	C	C	C	C	C	H	C	C	C	C	C	C	C	C	H	C	C	C	C	C	C	C	C	C
JAX00632576	7	16259040	1	G	A	G	G	G	G	G	G	G	A	G	G	G	G	G	G	H	A	A	G	G	G	G	G	G	G	G	G	G	G	G	H	G	G	G	G	G	A	G	H	G	G	G	G	G	G
JAX00149030	7	16288488	1	G	A	G	G	A	G	G	A	G	G	G	G	H	G	G	G	G	G	G	H	G	H	G	A	G	G	A	G	H	G	A	G	G	H	G	G	G	G	G	G	G	A	A	G	G	G
JAX00632579	7	16294171	1	T	A	A	T	A	T	A	A	A	A	T	T	H	T	T	A	A	A	A	A	A	A	T	A	H	T	A	H	H	T	A	A	A	H	A	T	H	A	A	A	T	A	A	A	A	H
JAX00632580	7	16294203	0	C	T	C	C	C	C	C	C	C	T	C	C	C	C	C	C	H	T	T	C	C	C	C	C	C	C	C	C	C	C	C	H	C	C	C	C	C	T	C	H	C	C	C	C	C	C
JAX00632581	7	16295024	0	T	C	C	T	C	T	C	C	C	C	T	T	H	T	T	C	C	C	C	C	C	C	T	C	H	T	C	H	T	T	C	C	C	T	C	T	H	C	C	C	T	C	C	C	C	H
JAX00632582	7	16305853	0	G	A	G	G	G	A	G	G	G	G	G	G	H	G	G	G	G	G	G	G	G	G	G	G	H	A	G	G	H	A	G	G	G	H	G	G	H	G	G	G	A	G	G	G	G	H
JAX00632583	7	16306857	1	G	A	G	G	G	G	G	G	A	G	G	G	G	G	G	A	G	G	G	H	A	G	G	G	G	G	G	G	G	G	G	G	G	G	G	G	G	G	G	G	G	G	G	H	G	G
JAX00632584	7	16307776	0	T	C	T	T	T	T	C	T	T	T	T	T	T	T	T	T	T	T	T	T	T	T	T	T	H	T	T	T	T	T	T	H	C	T	C	T	T	T	C	H	T	T	T	H	C	H
JAX00149032	7	16310658	0	A	C	A	A	C	A	A	C	C	A	A	A	H	A	A	C	A	A	A	C	C	H	A	C	A	A	C	A	H	A	C	A	A	H	A	A	A	A	A	A	A	C	C	H	A	A
JAX00632585	7	16312165	1	T	C	T	T	C	T	T	C	C	T	T	T	H	T	T	C	T	T	T	C	C	H	T	C	T	T	C	T	H	T	C	T	T	H	T	T	T	T	T	T	T	C	C	H	T	T
JAX00632586	7	16312896	0	G	A	G	G	G	A	A	G	G	G	G	G	H	G	G	G	G	G	G	G	G	G	G	G	A	A	G	G	H	A	G	H	A	H	A	G	H	G	A	H	A	G	G	H	A	A
JAX00632587	7	16313483	1	T	C	T	T	C	C	C	C	C	C	T	T	C	T	T	C	H	C	C	C	C	H	T	C	C	C	C	T	C	C	C	C	C	C	C	T	H	C	C	C	C	C	C	C	C	C
JAX00632588	7	16313887	0	C	T	T	C	C	T	T	C	C	C	C	C	H	C	C	C	H	C	C	C	C	H	C	C	T	T	C	H	H	T	C	H	T	H	T	C	T	C	T	H	T	C	C	H	T	T
JAX00632589	7	16314769	0	G	A	G	G	G	G	G	G	A	G	G	G	G	G	G	A	G	G	G	H	A	G	G	G	G	G	G	G	G	G	G	G	G	G	G	G	G	G	G	G	G	G	G	H	G	G
JAX00632590	7	16314859	0	T	C	C	T	C	C	T	C	C	C	T	T	C	T	T	C	C	C	C	C	C	C	T	C	H	C	C	H	C	C	C	H	T	C	T	T	C	C	T	H	C	C	C	H	T	H
JAX00632593	7	16315387	0	A	G	G	A	G	A	A	G	A	A	A	A	H	A	A	A	H	A	A	H	A	G	A	G	A	A	G	H	H	A	G	A	A	H	A	A	H	A	A	A	A	G	G	A	A	A
JAX00632594	7	16315498	1	T	C	C	T	C	T	T	C	C	C	T	T	H	T	T	C	C	C	C	C	C	C	T	C	T	T	C	H	H	T	C	H	T	H	T	T	H	C	T	H	T	C	C	H	T	T
JAX00632595	7	16315557	0	G	A	A	G	G	G	G	G	G	A	G	G	G	G	G	G	A	A	A	G	G	H	G	G	G	G	G	H	G	G	G	H	G	G	G	G	H	A	G	H	G	G	G	G	G	G
JAX00632597	7	16316125	1	G	A	G	G	G	G	G	G	A	G	G	G	G	G	G	A	G	G	G	H	A	G	G	G	G	G	G	G	G	G	G	G	G	G	G	G	G	G	G	G	G	G	G	H	G	G
JAX00632600	7	16316753	0	G	A	A	G	G	G	G	G	A	A	G	G	G	G	G	A	A	A	A	H	A	H	G	G	G	G	G	H	G	G	G	H	G	G	G	G	H	A	G	H	G	G	G	H	G	G
JAX00632601	7	16316803	0	G	A	G	G	A	G	G	A	G	G	G	G	H	G	G	G	G	G	G	H	G	H	G	A	G	G	A	G	H	G	A	G	G	H	G	G	G	G	G	G	G	A	A	G	G	G
JAX00632604	7	16319755	0	G	A	A	G	G	G	G	G	G	G	G	G	G	G	G	G	H	G	G	G	G	H	G	G	G	G	G	H	G	G	G	G	G	G	G	G	H	G	G	G	G	G	G	G	G	G
JAX00632606	7	16320221	0	A	G	A	A	G	A	A	A	G	A	A	A	A	A	A	G	A	A	A	G	G	A	A	A	A	A	G	A	H	A	A	A	A	H	A	A	A	A	A	A	A	A	H	H	A	A
JAX00632607	7	16320390	0	A	G	G	A	G	G	A	G	G	G	A	A	G	A	A	G	G	G	G	G	G	G	A	G	H	G	G	H	G	G	G	H	A	G	A	A	G	G	A	H	G	G	G	H	A	H
JAX00149033	7	16324332	0	C	T	C	C	T	C	C	C	T	C	C	C	C	C	C	T	C	C	C	T	T	C	C	C	C	C	T	C	H	C	C	C	C	H	C	C	C	C	C	C	C	C	H	H	C	C
JAX00149034	7	16324401	0	A	G	A	A	G	A	A	A	G	A	A	A	A	A	A	G	A	A	A	G	G	A	A	A	A	A	G	A	H	A	A	A	A	G	A	A	A	A	A	A	A	A	G	G	A	A
JAX00149035	7	16329589	0	G	T	G	G	T	G	G	G	T	G	G	G	G	G	G	T	G	G	G	T	T	G	G	G	G	G	T	G	T	G	G	G	G	H	G	G	G	G	G	G	G	G	H	H	G	G
JAX00632611	7	16364456	0	C	T	C	C	C	C	C	T	C	C	C	C	H	C	C	C	C	C	C	C	C	C	C	T	C	C	C	C	C	C	T	C	C	C	C	C	C	C	C	C	C	T	H	C	C	C
JAX00632612	7	16364968	0	C	T	C	C	T	C	C	C	T	C	C	C	C	C	C	T	C	C	C	T	T	C	C	C	C	C	T	C	H	C	C	C	C	H	C	C	C	C	C	C	C	C	H	H	C	C
JAX00632615	7	16366934	1	C	T	C	C	C	T	T	C	C	C	C	C	H	C	C	C	C	C	C	C	C	C	C	C	T	T	C	C	H	T	C	H	T	H	T	C	H	C	T	H	T	C	C	H	T	T
JAX00632616	7	16369515	0	G	A	G	G	G	G	A	G	G	G	G	G	G	G	G	G	G	G	G	G	G	G	G	G	H	G	G	G	G	G	G	H	A	G	A	G	G	G	A	H	G	G	G	H	A	H
JAX00149038	7	16369661	0	G	A	G	G	A	A	A	A	A	G	G	G	A	G	G	A	G	G	G	A	A	H	G	A	A	A	A	G	A	A	A	H	A	A	A	G	H	G	A	H	A	A	A	A	A	A
JAX00632617	7	16369891	1	C	T	C	C	C	C	C	T	C	C	C	C	H	C	C	C	C	C	C	C	C	H	C	T	C	C	C	C	C	C	T	C	C	C	C	C	C	C	C	C	C	T	H	C	C	C
JAX00632618	7	16370144	0	C	T	C	C	C	C	T	C	C	C	C	C	C	C	C	C	C	C	C	C	C	C	C	C	H	C	C	C	C	C	C	H	T	C	T	C	C	C	T	H	C	C	C	H	T	H
JAX00632619	7	16411248	0	A	G	A	A	G	A	A	A	G	A	A	A	A	A	A	G	A	A	A	G	G	A	A	A	A	A	G	A	H	A	A	A	A	H	A	A	A	A	A	A	A	A	H	H	A	A
JAX00149039	7	16411636	0	T	C	T	T	C	C	C	C	C	T	T	T	C	T	T	C	T	T	T	C	C	H	T	C	C	C	C	T	C	C	C	H	C	C	C	T	H	T	C	H	C	C	C	C	C	C
JAX00149040	7	16411855	1	T	G	T	T	G	G	G	G	G	T	T	T	G	T	T	G	T	T	T	G	G	H	T	G	G	G	G	T	G	G	G	H	G	G	G	T	H	T	G	H	G	G	G	G	G	G
JAX00149041	7	16412024	1	C	T	C	C	T	T	T	T	T	C	C	C	T	C	C	T	C	C	C	T	T	H	C	T	T	T	T	C	T	T	T	H	T	T	T	C	H	C	T	H	T	T	T	T	T	T
JAX00632624	7	16412263	1	A	G	A	A	A	G	A	A	A	A	A	A	H	A	A	A	A	A	A	A	A	A	A	A	H	G	A	A	H	G	A	A	A	H	A	A	H	A	A	A	G	A	A	A	A	H
JAX00149051	7	16755147	1	T	G	T	T	G	T	T	T	G	T	T	T	T	T	T	G	T	T	T	G	G	T	T	T	T	T	G	T	H	T	T	T	T	H	T	T	T	T	T	T	T	T	H	H	T	T
JAX00632628	7	16755169	0	C	T	C	C	C	T	C	C	C	C	C	C	H	C	C	C	C	C	C	C	C	C	C	C	H	T	C	C	H	T	C	C	C	H	C	C	H	C	C	C	T	C	C	C	C	H
JAX00632629	7	16760287	0	T	C	T	T	T	C	T	T	T	T	T	T	H	T	T	T	T	T	T	T	T	T	T	T	H	C	T	T	H	C	T	T	T	H	T	T	H	T	T	T	C	T	T	T	T	H
JAX00632632	7	16761219	0	G	C	G	G	C	G	G	G	C	G	G	G	G	G	G	C	G	G	G	C	C	G	G	G	G	G	C	G	H	G	G	G	G	H	G	G	G	G	G	G	G	G	H	H	G	G
JAX00632633	7	16761629	0	C	T	C	C	T	T	C	T	T	C	C	C	T	C	C	T	C	C	C	T	T	H	C	T	H	T	T	C	T	T	T	C	C	T	C	C	H	C	C	C	T	T	T	H	C	H
JAX00149052	7	16793846	1	T	C	T	T	C	C	T	C	C	T	T	T	C	T	T	C	T	T	T	C	C	H	T	C	H	C	C	T	C	C	C	T	T	C	T	T	H	T	T	T	C	C	C	H	T	H
JAX00149053	7	16794084	0	G	A	G	G	A	A	G	A	A	G	G	G	A	G	G	A	G	G	G	A	A	H	G	A	H	A	A	G	A	A	A	G	G	A	G	G	H	G	G	G	A	A	A	H	G	H
JAX00149054	7	16794107	0	G	A	G	G	A	A	G	A	A	G	G	G	A	G	G	A	G	G	G	A	A	G	G	A	H	A	A	G	A	A	A	G	G	A	G	G	H	G	G	G	A	A	A	H	G	H
JAX00632634	7	16796582	0	A	G	A	A	G	G	A	G	G	A	A	A	G	A	A	G	A	A	A	G	G	H	A	G	H	G	G	A	G	G	G	A	A	G	A	A	H	A	A	A	G	G	G	H	A	H
JAX00632635	7	16796657	1	A	C	A	A	C	A	A	C	C	A	A	A	H	A	A	C	A	A	A	C	C	H	A	C	A	A	C	A	H	A	C	A	A	H	A	A	A	A	A	A	A	C	C	H	A	A
JAX00632636	7	16796670	0	G	A	G	G	A	G	G	G	G	G	G	G	G	G	G	G	G	G	G	H	G	G	G	G	G	G	A	G	H	G	G	G	G	H	G	G	G	G	G	G	G	G	H	G	G	G
JAX00632641	7	16797381	1	A	G	A	A	G	A	A	G	G	A	A	A	H	A	A	G	A	A	A	G	G	H	A	G	A	A	G	A	H	A	G	A	A	H	A	A	A	A	A	A	A	G	G	H	A	A
JAX00632642	7	16797641	0	G	A	G	G	A	G	G	G	A	G	G	G	G	G	G	A	G	G	G	A	A	G	G	G	G	G	A	G	H	G	G	G	G	H	G	G	G	G	G	G	G	G	H	H	G	G
JAX00632643	7	16797755	0	T	C	T	T	T	C	T	T	T	T	T	T	H	T	T	T	T	T	T	T	T	T	T	T	H	C	T	T	H	C	T	T	T	H	T	T	H	T	T	T	C	T	T	T	T	H
JAX00632645	7	16797957	0	C	A	C	C	C	C	C	A	C	C	C	C	H	C	C	C	C	C	C	C	C	H	C	A	C	C	C	C	C	C	A	C	C	C	C	C	C	C	C	C	C	A	H	C	C	C
JAX00632646	7	16798018	0	T	C	T	T	T	T	T	C	T	T	T	T	H	T	T	T	T	T	T	T	T	T	T	C	T	T	T	T	T	T	C	T	T	T	T	T	T	T	T	T	T	C	H	T	T	T
JAX00632647	7	16798673	1	T	C	T	T	C	T	T	C	C	T	T	T	H	T	T	C	T	T	T	C	C	H	T	C	T	T	C	T	H	T	C	T	T	H	T	T	T	T	T	T	T	C	C	H	T	T
JAX00149055	7	16805730	0	T	C	T	T	C	T	T	C	C	T	T	T	H	T	T	C	T	T	T	C	C	H	T	C	T	T	C	T	H	T	C	T	T	H	T	T	T	T	T	T	T	C	C	H	T	T
JAX00632650	7	16806128	1	G	A	G	G	A	G	G	A	A	G	G	G	H	G	G	A	G	G	G	A	A	H	G	A	G	G	A	G	H	G	A	G	G	H	G	G	G	G	G	G	G	A	A	H	G	G
JAX00149056	7	16816453	0	A	G	A	A	G	A	A	G	G	A	A	A	H	A	A	G	A	A	A	G	G	H	A	G	A	A	G	A	H	A	G	A	A	H	A	A	A	A	A	A	A	G	G	H	A	A
JAX00632653	7	16831052	1	A	G	A	A	G	A	A	G	G	A	A	A	H	A	A	G	A	A	A	G	G	H	A	G	A	A	G	A	H	A	G	A	A	H	A	A	A	A	A	A	A	G	G	H	A	A
JAX00632654	7	16831161	0	A	G	A	A	G	A	A	G	G	A	A	A	H	A	A	G	A	A	A	G	G	H	A	G	A	A	G	A	H	A	G	A	A	H	A	A	A	A	A	A	A	G	G	H	A	A
JAX00632655	7	16831217	0	A	T	A	A	A	A	A	T	A	A	A	A	H	A	A	A	A	A	A	A	A	H	A	T	A	A	A	A	A	A	T	A	A	A	A	A	A	A	A	A	A	T	H	A	A	A
JAX00632656	7	16836177	1	C	T	C	C	T	C	C	C	T	C	C	C	C	C	C	T	C	C	C	T	T	C	C	C	C	C	T	C	H	C	C	C	C	H	C	C	C	C	C	C	C	C	H	H	C	C
JAX00632657	7	16836285	1	G	A	G	G	A	G	G	G	A	G	G	G	G	G	G	A	G	G	G	A	A	G	G	G	G	G	A	G	H	G	G	G	G	H	G	G	G	G	G	G	G	G	H	H	G	G
JAX00632658	7	16836468	0	C	T	C	C	T	C	C	C	T	C	C	C	C	C	C	T	C	C	C	T	T	C	C	C	C	C	T	C	H	C	C	C	C	H	C	C	C	C	C	C	C	C	H	H	C	C
JAX00149059	7	16845403	0	T	C	T	T	C	C	T	C	C	T	T	T	C	T	T	C	T	T	T	C	C	H	T	C	H	C	C	T	C	C	C	T	T	C	T	T	H	T	T	T	C	C	C	H	T	H
JAX00632665	7	16874044	1	C	T	C	C	C	C	C	C	T	C	C	C	C	C	C	T	C	C	C	H	T	C	C	C	C	C	C	C	C	C	C	C	C	C	C	C	C	C	C	C	C	C	C	H	C	C
JAX00149061	7	16891752	0	G	A	G	G	A	G	G	G	G	G	G	G	G	G	G	G	G	G	G	H	G	G	G	G	G	G	A	G	H	G	G	G	G	H	G	G	G	G	G	G	G	G	H	G	G	G
JAX00149062	7	16903755	0	A	G	A	A	G	A	A	G	G	A	A	A	H	A	A	G	A	A	A	G	G	H	A	G	A	A	G	A	H	A	G	A	A	H	A	A	A	A	A	A	A	G	G	H	A	A
JAX00149063	7	16903913	1	A	T	A	A	T	A	A	T	T	A	A	A	H	A	A	T	A	A	A	T	T	H	A	T	A	A	T	A	H	A	T	A	A	H	A	A	A	A	A	A	A	T	T	H	A	A
JAX00632666	7	16912000	0	C	T	C	C	T	C	C	T	T	C	C	C	H	C	C	T	C	C	C	T	T	H	C	T	C	C	T	C	H	C	T	C	C	H	C	C	C	C	C	C	C	T	T	H	C	C
JAX00632667	7	16913789	0	T	C	T	T	T	T	T	C	T	T	T	T	H	T	T	T	T	T	T	T	T	H	T	C	T	T	T	T	T	T	C	T	T	T	T	T	T	T	T	T	T	C	H	T	T	T
JAX00632668	7	16916535	0	A	G	A	A	A	A	A	A	G	A	A	A	A	A	A	G	A	A	A	H	G	A	A	A	A	A	A	A	A	A	A	A	A	A	A	A	A	A	A	A	A	A	A	H	A	A
JAX00632670	7	16916777	1	C	T	C	C	C	C	C	C	T	C	C	C	C	C	C	T	C	C	C	H	T	C	C	C	C	C	C	C	C	C	C	C	C	C	C	C	C	C	C	C	C	C	C	H	C	C
JAX00632673	7	16918608	1	A	G	A	A	G	A	A	A	G	A	A	A	A	A	A	G	A	A	A	G	G	A	A	A	A	A	G	A	H	A	A	A	A	H	A	A	A	A	A	A	A	A	H	H	A	A
JAX00632676	7	16925798	0	A	T	A	A	T	A	A	A	T	A	A	A	A	A	A	T	A	A	A	T	T	A	A	A	A	A	T	A	H	A	A	A	A	H	A	A	A	A	A	A	A	A	H	H	A	A
JAX00149064	7	16925904	0	T	G	G	T	T	T	T	T	T	T	T	T	T	T	T	T	H	T	T	T	T	H	T	T	T	T	T	H	T	T	T	T	T	T	T	T	H	T	T	T	T	T	T	T	T	T
JAX00149065	7	16932413	1	C	T	C	C	T	C	C	T	T	C	C	C	H	C	C	T	C	C	C	T	T	H	C	T	C	C	T	C	H	C	T	C	C	H	C	C	C	C	C	C	C	T	T	H	C	C
JAX00231470	7	16934491	0	A	G	A	A	G	A	A	G	G	A	A	A	H	A	A	G	A	A	A	G	G	H	A	G	A	A	G	A	H	A	G	A	A	H	A	A	A	A	A	A	A	G	G	H	A	A
JAX00231471	7	16934576	0	G	A	G	G	A	A	G	A	A	G	G	G	A	G	G	A	G	G	G	A	A	H	G	A	H	A	A	G	A	A	A	G	G	A	G	G	H	G	G	G	A	A	A	H	G	H
JAX00632679	7	16956234	1	C	T	C	C	T	C	C	T	T	C	C	C	H	C	C	T	C	C	C	T	T	H	C	T	C	C	T	C	H	C	T	C	C	H	C	C	C	C	C	C	C	T	T	H	C	C
JAX00632682	7	16966954	1	G	A	G	G	A	G	G	A	A	G	G	G	H	G	G	A	G	G	G	A	A	H	G	A	G	G	A	G	H	G	A	G	G	H	G	G	G	G	G	G	G	A	A	H	G	G
JAX00632684	7	16967318	0	A	G	A	A	G	A	A	G	G	A	A	A	H	A	A	G	A	A	A	G	G	H	A	G	A	A	G	A	H	A	G	A	A	H	A	A	A	A	A	A	A	G	G	H	A	A
JAX00632685	7	16969069	0	C	T	C	C	C	C	C	T	C	C	C	C	T	C	C	C	C	C	C	C	C	H	C	T	C	C	C	C	C	C	T	C	C	C	C	C	C	C	C	C	C	T	H	C	C	C
JAX00632687	7	16976430	0	C	T	C	C	T	C	C	C	C	C	C	C	C	C	C	C	C	C	C	H	C	C	C	C	C	C	T	C	H	C	C	C	C	H	C	C	C	C	C	C	C	C	H	C	C	C
JAX00149067	7	16978489	0	A	G	A	A	G	A	A	G	G	A	A	A	H	A	A	G	A	A	A	G	G	H	A	G	A	A	G	A	H	A	G	A	A	H	A	A	A	A	A	A	A	G	G	H	A	A
JAX00149068	7	16979125	1	C	T	C	C	T	C	C	T	T	C	C	C	H	C	C	T	C	C	C	T	T	H	C	T	C	C	T	C	H	C	T	C	C	H	C	C	C	C	C	C	C	T	T	H	C	C
JAX00149069	7	16979227	0	A	G	A	A	G	A	A	G	G	A	A	A	H	A	A	G	A	A	A	G	G	H	A	G	A	A	G	A	H	A	G	A	A	H	A	A	A	A	A	A	A	G	G	H	A	A
JAX00632688	7	16979351	0	G	A	G	G	G	A	G	G	G	G	G	G	H	G	G	G	G	G	G	G	G	G	G	G	H	A	G	G	H	A	G	G	G	H	G	G	H	G	G	G	A	G	G	G	G	H
JAX00149071	7	17027171	1	G	A	G	G	A	G	G	A	A	G	G	G	H	G	G	A	G	G	G	A	A	H	G	A	G	G	A	G	H	G	A	G	G	H	G	G	G	G	G	G	G	A	A	H	G	G
JAX00149072	7	17027866	0	G	T	G	G	T	T	G	T	T	G	G	G	T	G	G	T	G	G	G	T	T	H	G	T	T	T	T	G	T	T	T	G	G	T	G	G	H	G	G	G	T	T	T	H	G	H
JAX00632691	7	17029116	0	G	A	G	G	A	G	G	G	A	G	G	G	G	G	G	A	G	G	G	A	A	G	G	G	G	G	A	G	H	G	G	G	G	H	G	G	G	G	G	G	G	G	H	H	G	G
JAX00632692	7	17044097	0	G	A	G	G	A	G	G	G	A	G	G	G	G	G	G	A	G	G	G	A	A	G	G	G	G	G	A	G	H	G	G	G	G	H	G	G	G	G	G	G	G	G	H	H	G	G
JAX00632693	7	17045296	1	A	G	G	A	G	G	A	A	G	A	A	A	H	A	A	G	H	A	A	G	G	H	A	A	H	G	G	H	G	G	A	A	A	G	A	A	G	A	A	A	G	A	H	H	A	H
JAX00632694	7	17045490	0	C	T	T	C	T	T	C	C	T	C	C	C	H	C	C	T	H	C	C	T	T	H	C	C	H	T	T	H	T	T	C	C	C	T	C	C	T	C	C	C	T	C	H	H	C	T
JAX00632695	7	17045584	1	A	G	G	A	G	G	A	G	G	A	A	A	G	A	A	G	H	A	A	G	G	G	A	G	H	G	G	H	G	G	G	A	A	G	A	A	G	A	A	A	G	G	G	H	A	H
JAX00632697	7	17046345	0	A	G	A	A	A	G	A	A	A	A	A	A	H	A	A	A	A	A	A	A	A	A	A	A	G	G	A	A	G	G	A	A	A	G	A	A	H	A	A	A	G	A	A	A	A	G
JAX00632698	7	17046538	1	G	A	G	G	A	G	G	G	G	G	G	G	G	G	G	G	G	G	G	H	G	G	G	G	G	G	A	G	H	G	G	G	G	H	G	G	G	G	G	G	G	G	H	G	G	G
JAX00632699	7	17046583	1	A	T	T	A	T	T	A	T	T	A	A	A	T	A	A	T	H	A	A	T	T	T	A	T	H	T	T	H	T	T	T	A	A	T	A	A	T	A	A	A	T	T	T	H	A	H
JAX00632700	7	17046698	0	G	A	G	G	G	G	G	G	A	G	G	G	G	G	G	A	G	G	G	H	A	G	G	G	G	G	G	G	G	G	G	G	G	G	G	G	G	G	G	G	G	G	G	H	G	G
JAX00632702	7	17047071	0	A	G	G	A	G	G	A	A	G	A	A	A	H	A	A	G	H	A	A	G	G	H	A	A	H	G	G	H	G	G	A	A	A	G	A	A	G	A	A	A	G	A	A	H	A	H
JAX00149074	7	17067974	1	G	A	A	G	G	G	G	G	G	G	G	G	G	G	G	G	H	G	G	G	G	H	G	G	G	G	G	H	G	G	G	G	G	G	G	G	H	G	G	G	G	G	G	G	G	G
JAX00149075	7	17068102	0	T	C	T	T	C	T	T	T	T	T	T	T	T	T	T	T	T	T	T	H	T	T	T	T	T	T	C	T	H	T	T	T	T	H	T	T	T	T	T	T	T	T	C	T	T	T
JAX00632705	7	17069340	0	C	T	T	C	C	C	C	C	C	C	C	C	C	C	C	C	H	C	C	C	C	H	C	C	C	C	C	H	C	C	C	C	C	C	C	C	H	C	C	C	C	C	C	C	C	C
JAX00632707	7	17086775	0	C	A	C	C	A	C	C	C	C	C	C	C	C	C	C	C	C	C	C	H	C	C	C	C	C	C	A	C	H	C	C	C	C	H	C	C	C	C	C	C	C	C	H	C	C	C
JAX00149076	7	17086859	1	T	C	C	T	T	C	T	T	T	T	T	T	H	T	T	T	H	T	T	T	T	H	T	T	H	C	T	H	H	C	T	T	T	H	T	T	C	T	T	T	C	T	T	T	T	H
JAX00632708	7	17099259	1	G	A	G	G	A	G	G	A	A	G	G	G	H	G	G	A	G	G	G	A	A	H	G	A	G	G	A	G	H	G	A	G	G	H	G	G	G	G	G	G	G	A	A	H	G	G
JAX00632709	7	17099381	0	C	T	C	C	T	C	C	T	T	C	C	C	H	C	C	T	C	C	C	T	T	H	C	T	C	C	T	C	H	C	T	C	C	H	C	C	C	C	C	C	C	T	T	H	C	C
JAX00632710	7	17099454	0	G	A	A	G	A	A	G	A	A	G	G	G	A	G	G	A	H	G	G	A	A	A	G	A	H	A	A	H	A	A	A	G	G	A	G	G	A	G	G	G	A	A	A	H	G	H
JAX00632711	7	17099546	1	T	A	T	T	A	T	T	A	A	T	T	T	H	T	T	A	T	T	T	A	A	H	T	A	T	T	A	T	H	T	A	T	T	H	T	T	T	T	T	T	T	A	A	H	T	T
JAX00632712	7	17099571	0	T	A	T	T	A	T	T	A	A	T	T	T	H	T	T	A	T	T	T	A	A	H	T	A	T	T	A	T	H	T	A	T	T	H	T	T	T	T	T	T	T	A	A	H	T	T
JAX00632713	7	17101123	0	G	A	G	G	G	G	G	A	G	G	G	G	H	G	G	G	G	G	G	G	G	H	G	A	G	G	G	G	G	G	A	G	G	G	G	G	G	G	G	G	G	A	H	G	G	G
JAX00632714	7	17126207	1	G	A	G	G	A	A	G	A	A	G	G	G	A	G	G	A	G	G	G	A	A	H	G	A	H	A	A	G	A	A	A	G	G	A	G	G	H	G	G	G	A	A	A	H	G	H
JAX00632715	7	17126390	0	T	C	T	T	C	C	T	C	C	T	T	H	C	H	T	C	T	H	T	C	C	H	T	C	H	C	C	T	C	C	C	T	T	C	T	T	H	H	T	H	C	C	C	H	T	H
JAX00632717	7	17128241	0	C	A	C	C	A	C	C	C	A	C	C	C	C	C	C	A	C	C	C	A	A	C	C	C	C	C	A	C	H	C	C	C	C	C	C	C	C	C	C	C	C	C	C	C	C	C
JAX00632718	7	17128346	1	C	T	C	C	T	T	C	T	T	C	C	C	T	C	C	T	C	C	C	T	T	H	C	T	H	T	T	C	T	T	T	C	C	T	C	C	H	C	C	C	T	T	T	H	C	H
JAX00632719	7	17128427	1	T	G	T	T	G	T	T	T	G	T	T	T	T	T	T	G	T	T	T	G	G	T	T	T	T	T	G	T	H	T	T	T	T	H	T	T	T	T	T	T	T	T	H	H	T	T
JAX00632721	7	17134909	0	A	G	G	A	G	G	G	G	G	A	A	A	G	A	A	G	H	A	A	G	G	G	A	G	G	G	G	H	G	G	G	H	G	G	G	A	G	A	G	H	G	G	G	G	G	G
JAX00149079	7	17143645	1	G	A	G	G	A	G	G	G	G	G	G	G	G	G	G	G	G	G	G	H	G	G	G	G	G	G	A	G	H	G	G	G	G	H	G	G	G	G	G	G	G	G	H	G	G	G
JAX00149081	7	17145515	1	G	A	G	G	A	G	G	G	G	G	G	G	G	G	G	G	G	G	G	H	G	G	G	G	G	G	A	G	H	G	G	G	G	H	G	G	G	G	G	G	G	G	H	G	G	G
JAX00632724	7	17148158	1	T	C	T	T	T	T	T	C	T	T	T	T	H	T	T	T	T	T	T	T	T	H	T	C	T	T	T	T	T	T	C	T	T	T	T	T	T	T	T	T	T	C	H	T	T	T
JAX00632725	7	17148556	0	A	G	A	A	G	A	A	A	G	A	A	A	A	A	A	G	A	A	A	G	G	A	A	A	A	A	G	A	H	A	A	A	A	H	A	A	A	A	A	A	A	A	H	H	A	A
JAX00632727	7	17148959	0	G	A	G	G	G	G	G	A	G	G	G	G	H	G	G	G	G	G	G	G	G	H	G	A	G	H	G	G	G	G	A	G	G	G	G	G	G	G	G	G	G	A	H	G	G	G
JAX00632729	7	17159173	1	T	C	T	T	C	T	T	C	C	T	T	T	H	T	T	C	T	T	T	C	C	H	T	C	T	T	C	T	H	T	C	T	T	H	T	T	T	T	T	T	T	C	C	H	T	T
JAX00632732	7	17160973	0	T	C	C	T	T	C	C	C	T	T	T	T	C	T	T	T	H	T	T	T	T	C	T	C	C	C	T	H	H	C	C	H	C	H	C	T	C	T	C	H	C	C	H	H	C	C
JAX00632733	7	17161009	1	T	C	C	T	C	C	C	C	C	T	T	T	C	T	T	C	H	T	T	C	C	C	T	C	C	C	C	H	C	C	C	H	C	C	C	T	C	T	C	H	C	C	C	C	C	C
JAX00632734	7	17161285	0	A	G	G	A	G	G	G	G	G	A	A	A	G	A	A	G	H	A	A	G	G	G	A	G	G	G	G	H	G	G	G	H	G	G	G	A	G	A	G	H	G	G	G	G	G	G
JAX00632736	7	17161882	0	T	A	A	T	T	A	A	T	T	T	T	T	H	T	T	T	H	T	T	T	T	T	T	T	A	A	T	H	H	A	T	H	A	H	A	T	A	T	A	H	A	T	T	H	A	A
JAX00632737	7	17162028	0	G	T	T	G	G	T	T	T	G	G	G	G	T	G	G	G	H	G	G	G	G	T	G	H	T	T	G	H	T	T	T	H	T	H	T	G	T	G	T	H	T	H	G	H	T	T
JAX00632738	7	17163573	0	A	G	A	A	A	A	A	A	G	A	A	A	A	A	A	G	A	A	A	H	G	A	A	A	A	A	A	A	A	A	A	A	A	A	A	A	A	A	A	A	A	A	A	H	A	A
JAX00632739	7	17164134	0	T	C	C	T	C	C	C	C	C	T	T	T	C	T	T	C	H	T	T	C	C	C	T	C	C	C	C	H	C	C	C	H	C	C	C	T	C	T	C	H	C	C	C	C	C	C
JAX00632740	7	17169318	1	C	T	T	C	C	C	T	C	C	C	C	C	C	C	C	C	H	C	C	C	C	H	C	C	H	C	C	H	C	C	C	H	T	C	T	C	H	C	T	H	C	C	C	H	T	H
JAX00149082	7	17176115	1	G	A	G	G	A	A	G	G	A	G	G	G	H	G	G	A	G	G	G	A	A	G	G	G	H	A	A	G	A	A	G	G	G	A	G	G	H	G	G	G	A	G	H	H	G	H
JAX00632741	7	17177710	1	C	T	C	C	T	C	C	C	C	C	C	C	C	C	C	C	C	C	C	H	C	C	C	C	C	C	T	C	H	C	C	C	C	H	C	C	C	C	C	C	C	C	H	C	C	C
JAX00149083	7	17178032	0	C	T	C	C	T	C	C	C	T	C	C	C	C	C	C	T	C	C	C	T	T	C	C	C	C	C	T	C	H	C	C	C	C	H	C	C	C	C	C	C	C	C	H	C	C	C
JAX00632743	7	17190119	1	T	G	T	T	G	T	T	G	G	T	T	T	H	T	T	G	T	T	T	G	G	H	T	G	T	T	G	T	H	T	G	T	T	H	T	T	T	T	T	T	T	G	G	H	T	T
JAX00149084	7	17192452	1	C	G	C	C	G	C	C	C	G	C	C	C	C	C	C	G	C	C	C	G	G	C	C	C	C	C	G	C	H	C	C	C	C	H	C	C	C	C	C	C	C	C	H	H	C	C
JAX00632745	7	17197473	0	T	C	T	T	T	T	T	T	C	T	H	T	T	T	T	C	T	T	H	H	C	T	T	T	T	T	T	T	T	T	T	T	T	T	T	T	T	T	T	T	T	T	T	H	T	T
JAX00632747	7	17200281	1	C	T	C	C	C	C	C	T	C	C	C	C	H	C	C	C	C	C	C	C	C	H	C	T	C	C	C	C	C	C	T	C	C	C	C	C	C	C	C	C	C	T	H	C	C	C
JAX00632748	7	17200395	1	A	G	A	A	G	A	A	G	G	A	A	A	H	A	A	G	A	A	A	G	G	H	A	G	A	A	G	A	H	A	G	A	A	H	A	A	A	A	A	A	A	G	G	H	A	A
JAX00149085	7	17214577	1	A	T	A	A	T	A	A	T	T	A	A	A	H	A	A	T	A	A	A	T	T	H	A	T	A	A	T	A	H	A	T	A	A	H	A	A	A	A	A	A	A	T	T	H	A	A
JAX00149086	7	17219985	1	C	T	C	C	T	C	C	T	T	C	C	C	H	C	C	T	C	C	C	T	T	H	C	T	C	C	T	C	H	C	T	C	C	H	C	C	C	C	C	C	C	T	T	H	C	C
JAX00632751	7	17222420	0	A	G	A	A	G	A	A	G	G	A	A	A	H	A	A	G	A	A	A	G	G	H	A	G	A	A	G	A	H	A	G	A	A	H	A	A	A	A	A	A	A	G	G	H	A	A
JAX00632752	7	17222508	0	T	C	T	T	C	T	T	C	C	T	T	T	H	T	T	H	T	T	T	C	C	H	T	C	T	T	C	T	H	T	C	T	T	H	T	T	T	T	T	T	T	C	C	H	T	T
JAX00149088	7	17258894	1	T	C	T	T	C	T	T	C	C	T	T	T	H	T	T	C	T	T	T	C	C	H	T	C	T	T	C	T	H	T	C	T	T	H	T	T	T	T	T	T	T	C	C	H	T	T
JAX00149089	7	17259333	1	G	A	G	G	A	G	G	G	A	G	G	G	G	G	G	A	G	G	G	A	A	G	G	G	G	G	A	G	H	G	G	G	G	H	G	G	G	G	G	G	G	G	H	H	G	G
JAX00149090	7	17260639	0	C	T	C	C	T	C	C	C	T	C	C	C	C	C	C	T	C	C	C	T	T	C	C	C	C	C	T	C	H	C	C	C	C	H	C	C	C	C	C	C	C	C	H	H	C	C
JAX00632757	7	17273169	0	T	C	T	T	T	T	T	C	T	T	T	T	H	T	T	T	T	T	T	T	T	H	T	C	T	T	T	T	T	T	C	T	T	T	T	T	T	T	T	T	T	C	H	T	T	T
JAX00149091	7	17285690	0	C	T	C	C	T	C	C	C	T	C	C	C	C	C	C	T	C	C	C	T	T	C	C	C	C	C	T	C	H	C	C	C	C	H	C	C	C	C	C	C	C	C	H	H	C	C
JAX00632758	7	17285856	0	C	T	C	C	C	C	C	C	T	C	C	C	C	C	C	T	C	C	C	H	T	C	C	C	C	C	C	C	C	C	C	C	C	C	C	C	C	C	C	C	C	C	C	H	C	C
JAX00149092	7	17289078	0	A	G	A	A	G	A	A	G	G	A	A	A	H	A	A	G	A	A	A	G	G	G	A	G	A	A	G	A	H	A	G	A	A	H	A	A	A	A	A	A	A	G	G	H	A	A
JAX00149093	7	17289171	0	T	C	T	T	C	T	T	T	C	T	T	T	T	T	T	C	T	T	T	C	C	T	T	T	T	T	C	T	H	T	T	T	T	H	T	T	T	T	T	T	T	T	H	H	T	T
JAX00632759	7	17289473	0	G	A	G	G	G	G	G	A	G	G	G	G	H	G	G	G	G	G	G	G	G	H	G	A	G	G	G	G	G	G	A	G	G	G	G	G	G	G	G	G	G	A	H	G	G	G
JAX00632760	7	17320422	0	A	G	A	A	G	A	A	G	G	A	A	A	H	A	A	G	A	A	A	G	G	H	A	G	A	A	G	A	H	A	G	A	A	H	A	A	A	A	A	A	A	G	G	G	A	A
JAX00632761	7	17320669	1	G	A	G	G	G	G	G	G	G	A	G	G	G	G	G	G	H	A	A	G	G	G	G	G	G	G	G	G	G	G	G	H	G	G	G	G	G	A	G	H	G	G	G	G	G	G
JAX00632762	7	17321334	0	C	T	C	C	T	C	C	C	T	C	C	C	C	C	C	T	C	C	C	T	T	C	C	C	C	C	T	C	H	C	C	C	C	H	C	C	C	C	C	C	C	C	H	T	C	C
JAX00632763	7	17322189	0	G	T	G	G	G	G	G	G	G	T	G	G	G	G	G	G	H	T	T	G	G	G	G	G	G	G	G	G	G	G	G	H	G	G	G	G	G	T	G	H	G	G	G	G	G	G
JAX00632765	7	17323053	0	G	A	G	G	A	G	G	G	G	G	G	G	G	G	G	G	G	G	G	G	G	G	G	G	G	G	A	G	H	G	G	G	G	H	G	G	G	G	G	G	G	G	H	G	G	G
JAX00632766	7	17323799	0	G	T	G	G	T	G	G	G	G	G	G	G	G	G	G	G	G	G	G	H	G	G	G	G	G	G	T	G	H	G	G	G	G	H	G	G	G	G	G	G	G	G	H	G	G	G
JAX00149094	7	17324764	0	C	G	C	C	G	C	C	G	G	C	C	C	H	C	C	G	C	C	C	G	G	H	C	G	C	C	G	C	H	C	G	C	C	H	C	C	C	C	C	C	C	G	G	G	C	C
JAX00632767	7	17329858	1	G	A	G	G	A	G	G	A	A	G	G	G	H	G	G	A	G	G	G	A	A	H	G	A	G	G	A	G	H	G	A	G	G	H	G	G	G	G	G	G	G	A	A	A	G	G
JAX00632768	7	17333801	1	G	T	G	G	T	G	G	T	T	G	G	G	H	G	G	T	G	G	G	T	T	H	G	T	G	G	T	G	H	G	T	G	G	H	G	G	G	G	G	G	G	T	T	T	G	G
JAX00632771	7	17342259	0	A	T	A	A	T	A	A	T	T	A	A	A	H	A	A	T	A	A	A	T	T	H	A	T	A	A	T	A	H	A	T	A	A	H	A	A	A	A	A	A	A	T	T	T	A	A
JAX00149108	7	17508871	1	C	T	C	C	T	C	C	C	T	C	C	C	C	C	C	T	C	C	C	T	T	C	C	C	C	C	T	C	H	C	C	C	C	H	C	C	C	C	C	C	C	C	H	T	C	C
JAX00632808	7	17515524	1	G	A	G	G	G	G	G	G	G	A	G	G	G	G	G	G	H	A	A	G	G	G	G	G	G	G	G	G	G	G	G	H	G	G	G	G	G	A	G	H	G	G	G	G	G	G
JAX00231483	7	17654262	1	G	T	G	G	T	G	G	G	G	G	G	G	G	G	G	G	G	G	G	H	G	G	G	G	G	G	T	G	H	G	G	G	G	H	G	G	G	G	G	G	G	G	H	G	G	G
JAX00632833	7	17654559	0	A	G	A	A	A	A	A	A	A	G	A	A	A	A	A	A	H	G	G	A	A	A	A	A	A	A	A	A	A	A	A	H	A	A	A	A	A	G	A	H	A	A	A	A	A	A
JAX00632834	7	17654792	0	T	C	T	T	C	T	T	T	C	T	T	T	T	T	T	C	T	T	T	C	C	T	T	T	T	T	C	T	H	T	T	T	T	H	T	T	T	T	T	T	T	T	H	H	T	T
JAX00149119	7	17675404	1	T	A	T	T	A	T	T	A	A	T	T	T	H	T	T	A	T	T	T	A	A	H	T	A	T	T	A	T	H	T	A	T	T	H	T	T	T	T	T	T	T	A	A	H	T	T
JAX00632835	7	17677593	0	C	G	C	C	C	C	C	G	C	C	C	C	C	C	C	C	C	C	C	C	C	C	C	G	C	C	C	C	C	C	G	C	C	C	C	C	C	C	C	C	C	G	C	C	C	C
JAX00632836	7	17680220	1	C	A	C	C	A	C	C	A	A	C	C	C	H	C	C	A	C	C	C	A	A	H	C	A	C	C	A	C	H	C	A	C	C	H	C	C	C	C	C	C	C	A	A	H	C	C
JAX00632839	7	17682446	1	G	A	G	G	G	G	G	G	G	A	G	G	G	G	G	G	H	A	A	G	G	G	G	G	G	G	G	G	G	G	G	H	G	G	G	G	G	A	G	H	G	G	G	G	G	G
JAX00632840	7	17682602	1	C	T	C	C	C	C	C	C	T	C	C	C	C	C	C	T	C	C	C	H	T	C	C	C	C	C	C	C	C	C	C	C	C	C	C	C	C	C	C	C	C	C	C	H	C	C
JAX00632841	7	17685592	1	A	C	A	A	A	A	A	C	A	A	A	A	H	A	A	A	A	A	A	A	A	H	A	C	A	A	A	A	A	A	C	A	A	A	A	A	A	A	A	A	A	C	H	A	A	A
JAX00632842	7	17686179	0	C	T	C	C	C	C	C	C	T	C	C	C	C	C	C	T	C	C	C	T	T	C	C	C	C	C	C	C	C	C	C	C	C	C	C	C	C	C	C	C	C	C	C	H	C	C
JAX00632843	7	17686507	0	A	G	A	A	G	A	A	G	G	A	A	A	H	A	A	G	A	A	A	G	G	H	A	G	A	A	G	A	H	A	G	A	A	H	A	A	A	A	A	A	A	G	G	H	A	A
JAX00149121	7	17690582	0	C	A	C	C	A	C	C	C	C	C	C	C	C	C	C	C	C	C	C	H	C	C	C	C	C	C	A	C	H	C	C	C	C	H	C	C	C	C	C	C	C	C	H	C	C	C
JAX00149123	7	17696562	0	G	A	G	G	A	G	G	G	G	G	G	G	G	G	G	G	G	G	G	H	G	G	G	G	G	G	A	G	H	G	G	G	G	H	G	G	G	G	G	G	G	G	H	G	G	G
JAX00632847	7	17714780	1	A	T	A	A	T	A	A	T	T	A	A	A	H	A	A	T	A	A	A	T	T	H	A	T	A	A	T	A	H	A	T	A	A	H	A	A	A	A	A	A	A	T	T	H	A	A
JAX00632849	7	17718042	0	A	T	A	A	A	A	A	T	T	A	A	A	H	A	A	T	A	A	A	H	T	A	A	H	A	A	A	A	A	A	H	A	A	A	A	A	A	A	A	A	A	T	A	H	A	A
JAX00632850	7	17718290	1	G	T	G	G	T	G	G	G	G	G	G	G	G	G	G	G	G	G	G	H	G	G	G	G	G	G	T	G	H	G	G	G	G	H	G	G	G	G	G	G	G	G	H	G	G	G
JAX00632851	7	17718403	0	C	T	C	C	C	C	C	T	C	C	C	C	H	C	C	C	C	C	C	C	C	H	C	T	C	C	C	C	C	C	T	C	C	C	C	C	C	C	C	C	C	T	H	C	C	C
JAX00632858	7	17765913	0	A	G	A	A	A	A	A	G	G	G	A	A	H	A	A	G	H	G	G	H	G	H	A	G	A	A	A	A	A	A	G	H	A	A	A	A	A	G	A	H	A	G	H	H	A	A
JAX00632865	7	17811077	0	G	T	G	G	T	G	G	T	T	T	G	G	H	G	G	T	H	T	T	T	T	H	G	T	G	G	T	G	H	G	T	H	G	H	G	G	G	T	G	H	G	T	T	H	G	G
JAX00231485	7	17816376	0	G	A	G	G	A	G	G	A	A	A	G	G	H	G	G	A	H	A	A	A	A	H	G	A	G	G	A	G	H	G	A	H	G	H	G	G	G	A	G	H	G	A	A	H	G	G
JAX00231486	7	17816389	0	A	G	A	A	G	A	A	A	G	A	A	A	A	A	A	G	A	A	A	G	G	A	A	A	A	A	G	A	H	A	A	A	A	H	A	A	A	A	A	A	A	A	H	H	A	A
JAX00149130	7	17826068	0	T	G	T	T	G	T	T	G	G	T	T	T	H	T	T	G	T	T	T	G	G	H	T	G	T	T	G	T	H	T	G	T	T	H	T	T	T	T	T	T	T	G	G	H	T	T
JAX00149131	7	17826333	0	A	G	A	A	G	A	A	G	G	A	A	A	H	A	A	G	A	A	A	G	G	H	A	G	A	A	G	A	H	A	G	A	A	H	A	A	A	A	A	A	A	G	G	H	A	A
JAX00149132	7	17826656	1	A	C	A	A	C	A	A	A	C	A	A	A	A	A	A	C	A	A	A	C	C	A	A	A	A	A	C	A	H	A	A	A	A	H	A	A	A	A	A	A	A	A	H	H	A	A
JAX00632867	7	17837997	0	G	A	G	G	G	G	G	G	G	A	G	G	G	G	G	G	H	A	A	G	G	G	G	G	G	G	G	G	G	G	G	H	G	G	G	G	G	A	G	H	G	G	G	G	G	G
JAX00632868	7	17843234	0	G	A	G	G	G	G	G	A	G	G	G	G	H	G	G	G	G	G	G	G	G	H	G	A	G	G	G	G	G	G	A	G	G	G	G	G	G	G	G	G	G	A	H	G	G	G
JAX00632870	7	17845995	1	A	G	A	A	G	G	A	G	G	G	A	A	G	A	A	G	H	G	G	G	G	H	A	G	H	G	G	A	G	G	G	H	A	G	A	A	H	G	A	H	G	G	G	H	A	H
JAX00149134	7	17848668	1	T	C	T	T	C	C	T	C	C	T	T	T	C	T	T	C	T	T	T	C	C	H	T	C	H	C	C	T	C	C	C	T	T	C	T	T	H	T	T	T	C	C	C	H	T	H
JAX00190029	7	17852126	1	C	T	T	C	T	T	C	T	T	T	C	C	T	C	C	T	T	T	T	T	T	T	C	T	H	T	T	H	T	T	T	H	C	T	C	C	T	T	C	H	T	T	T	H	C	H
JAX00632873	7	17872260	0	A	G	A	A	A	G	A	A	A	A	A	A	H	A	A	A	A	A	A	A	A	A	A	A	G	G	A	A	G	G	A	A	A	G	A	A	G	A	A	A	G	A	A	A	A	G
JAX00632874	7	17874953	0	A	C	A	A	C	C	A	A	C	A	A	A	H	A	A	C	A	A	A	C	C	A	A	A	H	C	C	A	C	C	A	A	A	C	A	A	H	A	A	A	C	A	H	H	A	H
JAX00632876	7	17875473	0	C	A	C	C	A	C	C	C	A	C	C	C	C	C	C	A	C	C	C	A	A	C	C	C	C	C	A	C	H	C	C	C	C	H	C	C	C	C	C	C	C	C	H	H	C	C
JAX00632880	7	17885278	1	A	G	A	A	G	G	A	G	G	G	A	A	G	A	A	G	H	G	G	G	G	H	A	G	H	G	G	A	G	G	G	H	A	G	A	A	H	G	A	H	G	G	G	H	A	H
JAX00632881	7	17895768	1	G	A	G	G	A	G	G	G	G	G	G	G	G	G	G	G	G	G	G	H	G	G	G	G	G	G	A	G	H	G	G	G	G	H	G	G	G	G	G	G	G	G	H	G	G	G
JAX00632882	7	17897475	1	T	C	T	T	T	C	T	C	T	T	T	T	C	T	T	T	T	T	T	T	T	H	T	C	H	C	T	T	H	C	C	T	T	H	T	T	H	T	T	T	C	C	H	T	T	H
JAX00632883	7	17897516	1	G	A	G	G	G	G	G	A	G	G	G	G	H	G	G	G	G	G	G	G	G	H	G	A	G	G	G	G	G	G	A	G	G	G	G	G	G	G	G	G	G	A	H	G	G	G
JAX00632885	7	17899810	0	G	A	G	G	G	G	G	A	G	G	G	G	A	G	G	G	G	G	G	G	G	H	G	A	G	G	G	G	G	G	A	G	G	G	G	G	G	G	G	G	G	A	A	G	G	G
JAX00632886	7	17907919	1	A	T	A	A	A	T	A	T	A	A	A	A	T	A	A	A	A	A	A	A	A	H	A	T	H	T	A	A	H	T	T	A	A	H	A	A	H	A	A	A	T	T	H	A	A	H
JAX00632887	7	17908422	0	C	G	C	C	C	G	C	C	C	C	C	C	C	C	C	C	C	C	C	C	C	C	C	C	H	G	C	C	H	G	C	C	C	H	C	C	C	C	C	C	G	C	C	C	C	C
JAX00632888	7	17908556	1	G	A	G	G	G	A	G	G	G	G	G	G	G	G	G	G	G	G	G	G	G	G	G	G	H	A	G	G	H	A	G	G	G	H	G	G	H	G	G	G	A	G	G	G	G	H
JAX00632889	7	17908647	1	G	A	G	G	A	A	G	A	A	A	G	G	A	G	G	A	H	A	A	A	A	H	G	A	H	A	A	G	A	A	A	H	G	A	G	G	H	A	G	H	A	A	A	H	G	H
JAX00149138	7	17912037	1	G	T	G	G	T	G	G	G	T	G	G	G	G	G	G	T	G	G	G	T	T	G	G	G	G	G	T	G	H	G	G	G	G	H	G	G	G	G	G	G	G	G	H	H	G	G
JAX00632890	7	17917582	0	C	T	C	C	C	C	C	C	C	T	C	C	C	C	C	C	H	T	T	C	C	C	C	C	C	C	C	C	C	C	C	H	C	C	C	C	C	T	C	H	C	C	C	C	C	C
JAX00632891	7	17947752	1	A	G	A	A	A	G	A	A	A	G	A	A	A	A	A	A	H	G	G	A	A	A	A	A	H	G	A	A	H	G	A	H	A	H	A	A	H	G	A	H	G	A	A	A	A	H
JAX00149140	7	17951252	1	G	A	G	G	A	G	G	G	A	G	G	G	G	G	G	A	G	G	G	A	A	G	G	G	G	G	A	G	H	G	G	G	G	H	G	G	G	G	G	G	G	G	H	H	G	G
JAX00632897	7	17957889	0	C	A	C	C	A	C	C	A	A	A	C	C	H	C	C	A	H	A	A	A	A	A	C	A	C	C	A	C	H	C	A	H	C	H	C	C	C	A	C	H	C	A	A	H	C	C
JAX00632900	7	17984948	0	C	T	C	C	C	T	C	C	C	T	C	C	H	C	C	C	H	T	T	C	C	C	C	C	H	T	C	C	H	T	C	H	C	H	C	C	H	T	C	H	T	C	C	C	C	H
JAX00632902	7	17985326	0	G	T	G	G	T	G	G	G	G	G	G	G	G	G	G	G	G	G	G	H	G	G	G	G	G	G	T	G	H	G	G	G	G	H	G	G	G	G	G	G	G	G	H	G	G	G
JAX00632903	7	17985511	1	G	A	G	G	G	A	G	G	G	A	G	G	H	G	G	G	H	A	A	G	G	G	G	G	H	A	G	G	H	A	G	H	G	H	G	G	H	A	G	H	A	G	G	G	G	H
JAX00149145	7	18014652	1	C	G	C	C	G	C	C	G	G	C	C	C	H	C	C	G	C	C	C	G	G	H	C	G	C	C	G	C	H	C	G	C	C	H	C	C	C	C	C	C	C	G	G	H	C	C
JAX00632912	7	18016347	0	G	A	G	G	A	G	G	A	G	G	G	G	H	G	G	G	G	G	G	H	G	H	G	A	G	G	A	G	H	G	A	G	G	H	G	G	G	G	G	G	G	A	A	G	G	G
JAX00632913	7	18016400	0	T	A	T	T	T	A	T	T	T	A	T	T	H	T	T	T	H	A	A	T	T	T	T	T	H	A	T	T	H	A	T	H	T	H	T	T	H	A	T	H	A	T	T	T	T	H
JAX00632915	7	18023247	1	A	T	A	A	A	A	A	A	T	A	A	A	A	A	A	T	A	A	A	H	T	A	A	A	A	A	A	A	A	A	A	A	A	A	A	A	A	A	A	A	A	A	A	H	A	A
JAX00632918	7	18027015	1	C	T	C	C	C	T	C	C	C	T	C	C	H	C	C	C	H	T	T	C	C	C	C	C	H	T	C	C	H	T	C	H	C	H	C	C	H	T	C	H	T	C	C	C	C	H
JAX00632919	7	18027374	0	T	C	T	T	T	T	T	C	T	T	H	T	H	T	T	T	T	T	T	T	T	H	T	C	T	T	T	T	T	T	C	T	T	T	T	T	T	T	T	T	T	C	H	T	T	T
JAX00190030	7	18035922	1	A	T	T	A	T	T	T	T	T	T	A	A	T	A	A	T	T	T	T	T	T	T	A	T	T	T	T	H	T	T	T	T	T	T	T	A	T	T	T	T	T	T	T	T	T	T
JAX00632924	7	18041061	0	A	C	A	A	A	A	A	C	C	A	A	A	H	A	A	C	A	A	A	H	C	H	A	C	A	A	A	A	A	A	C	A	A	A	A	A	A	A	A	A	A	C	H	H	A	A
JAX00632929	7	18053112	0	T	C	T	T	T	T	T	C	T	T	T	T	T	T	T	T	T	T	T	T	T	T	T	C	T	T	T	T	T	T	C	T	T	T	T	T	T	T	T	T	T	C	T	T	T	T
JAX00149148	7	18056377	0	T	G	T	T	G	G	T	G	G	G	T	T	G	T	T	G	H	G	G	G	G	H	T	G	H	G	G	T	G	G	G	H	T	G	T	T	H	G	T	H	G	G	G	H	T	H
JAX00149149	7	18056679	1	C	T	C	C	T	C	C	T	T	C	C	C	C	C	C	T	C	C	C	T	T	C	C	T	C	C	T	C	T	C	T	C	C	H	C	C	C	C	C	C	C	T	T	H	C	C
JAX00632932	7	18066247	0	T	C	T	T	C	T	T	C	C	T	T	T	T	T	T	C	T	T	T	C	C	T	T	C	T	T	C	T	C	T	C	T	T	H	T	T	T	T	T	T	T	C	C	H	T	T
JAX00632934	7	18069555	1	G	A	G	G	A	G	G	A	A	G	G	G	G	G	G	A	G	G	G	A	A	G	G	A	G	G	A	G	A	G	A	G	G	H	G	G	G	G	G	G	G	A	A	H	G	G
JAX00632935	7	18086182	0	A	G	A	A	A	A	A	G	A	A	A	A	G	A	A	A	A	A	A	A	A	A	A	G	A	A	A	A	A	A	H	A	A	A	A	A	A	A	A	A	A	G	H	A	A	A
JAX00632939	7	18089267	1	T	C	T	T	C	C	T	C	C	C	T	T	C	T	T	C	H	C	C	C	C	H	T	C	H	C	C	T	C	C	C	H	T	C	T	T	H	C	T	H	C	C	C	H	T	H
JAX00632942	7	18091386	0	T	C	T	T	T	T	T	C	T	T	T	T	H	T	T	T	T	T	T	T	T	H	T	C	T	T	T	T	T	T	C	T	T	T	T	T	T	T	T	T	T	C	H	T	T	T
JAX00632943	7	18091695	1	T	C	T	T	C	T	T	C	C	T	T	T	H	T	T	C	T	T	T	C	C	H	T	C	T	T	C	T	C	T	C	T	T	H	T	T	T	T	T	T	T	C	C	H	T	T
JAX00149151	7	18092418	0	G	A	G	G	A	A	G	A	A	A	G	G	A	G	G	A	H	A	A	A	A	H	G	A	A	A	A	G	A	A	A	A	G	A	G	G	H	A	G	H	A	A	A	H	G	A
JAX00632946	7	18103599	0	A	G	A	A	A	A	A	G	A	A	A	A	H	A	A	A	A	A	A	A	A	H	A	G	A	A	A	A	A	A	G	A	A	A	A	A	A	A	A	A	A	G	H	A	A	A
JAX00149152	7	18103851	0	C	G	C	C	G	G	C	G	G	G	C	C	G	C	C	G	H	G	G	G	G	H	C	G	H	G	G	C	G	G	G	H	C	G	C	C	H	G	C	H	G	G	G	H	C	H
JAX00632949	7	18105119	0	C	T	C	C	T	C	C	C	T	C	C	C	C	C	C	T	C	C	C	T	T	C	C	C	C	C	T	C	T	C	C	C	C	T	C	C	C	C	C	C	C	C	T	T	C	C
JAX00149153	7	18105399	1	T	C	T	T	C	T	T	C	C	T	T	T	H	T	T	C	T	T	T	C	C	H	T	C	T	T	C	T	C	T	C	T	T	C	T	T	T	T	T	T	T	C	C	H	T	T
JAX00231492	7	18147358	1	T	G	T	T	G	G	T	T	T	T	T	T	H	T	T	T	T	T	T	H	T	T	T	T	H	G	G	T	G	G	T	T	T	G	T	T	H	T	T	T	G	T	H	T	T	H
JAX00632955	7	18152519	1	A	T	A	A	T	T	A	A	T	A	A	A	H	A	A	T	A	A	A	T	T	A	A	A	H	T	T	A	T	T	A	A	A	T	A	A	H	A	A	A	T	A	H	H	A	H
JAX00149158	7	18185130	0	A	G	A	A	G	G	A	A	G	A	A	A	H	A	A	G	A	A	A	G	G	A	A	A	H	G	G	A	G	G	A	A	A	G	A	A	H	A	A	A	G	A	H	H	A	H
JAX00632956	7	18188026	1	C	T	C	C	C	C	C	T	C	C	C	C	H	C	C	C	C	C	C	C	C	H	C	T	C	C	C	C	C	C	T	C	C	C	C	C	C	C	C	C	C	T	H	C	C	C
JAX00190031	7	18190394	0	T	C	C	T	C	C	C	C	C	C	T	T	C	T	T	C	C	C	C	C	C	C	T	C	C	C	C	H	C	C	C	C	C	C	C	T	C	C	C	C	C	C	C	C	C	C
JAX00149159	7	18196774	0	G	A	A	G	G	G	A	G	G	A	G	G	G	G	G	G	A	A	A	G	G	H	G	G	H	G	G	H	G	G	G	A	A	G	A	G	H	A	A	A	G	G	G	H	A	H
JAX00632958	7	18203001	1	A	C	A	A	C	C	A	C	C	A	A	A	C	A	A	C	A	A	A	C	C	H	A	C	H	C	C	A	C	C	C	A	A	C	A	A	H	A	A	A	C	C	C	H	A	H
JAX00632959	7	18203073	0	G	A	G	G	G	G	G	G	A	G	G	G	G	G	G	H	G	G	G	H	A	G	G	G	G	G	G	G	G	G	G	G	G	G	G	G	G	G	G	G	G	G	G	H	G	G
JAX00149161	7	18221278	0	A	G	A	A	G	G	A	A	G	A	A	A	H	A	A	G	A	A	A	G	G	A	A	A	H	G	G	A	G	G	A	A	A	G	A	A	H	A	A	A	G	A	H	H	A	H
JAX00149163	7	18251457	1	C	T	C	C	T	T	C	C	T	C	C	C	H	C	C	T	C	C	C	T	T	C	C	C	H	T	T	C	T	T	C	C	C	T	C	C	H	C	C	C	T	C	H	H	C	H
JAX00149164	7	18267052	1	A	G	A	A	A	A	A	G	A	A	A	A	H	A	A	A	A	A	A	A	A	H	A	G	A	A	A	A	A	A	G	A	A	A	A	A	A	A	A	A	A	G	H	A	A	A
JAX00149165	7	18267514	1	A	G	A	A	G	G	A	G	G	A	A	A	G	A	A	G	A	A	A	G	G	H	A	G	H	G	G	A	G	G	G	A	A	G	A	A	H	A	A	A	G	G	G	H	A	H
JAX00149166	7	18294756	0	G	C	G	G	C	C	G	G	C	G	G	G	H	G	G	C	G	G	G	C	C	G	G	G	H	C	C	G	C	C	G	G	G	C	G	G	H	G	G	G	C	G	H	H	G	H
JAX00149167	7	18295560	1	C	T	C	C	T	T	C	T	T	C	C	C	T	C	C	T	C	C	C	T	T	H	C	T	H	T	T	C	T	T	T	C	C	T	C	C	H	C	C	C	T	T	T	H	C	H
JAX00149168	7	18305077	1	G	A	G	G	A	A	G	G	A	G	G	G	H	G	G	A	G	G	G	A	A	G	G	G	H	A	A	G	A	A	G	G	G	A	G	G	H	G	G	G	A	G	H	H	G	H
JAX00632967	7	18314832	1	T	C	T	T	C	C	T	C	C	T	T	T	C	T	T	C	T	T	T	C	C	H	T	C	H	C	C	T	C	C	C	T	T	C	T	T	H	T	T	T	C	C	C	H	T	H
JAX00632969	7	18316386	0	C	G	C	C	C	C	C	G	C	C	C	C	H	C	C	C	C	C	C	C	C	H	C	G	C	C	C	C	C	C	G	C	C	C	C	C	C	C	C	C	C	G	H	C	C	C
JAX00632970	7	18316937	1	C	T	C	C	C	C	T	C	C	C	C	C	C	C	C	C	C	C	C	C	C	C	C	C	H	C	C	C	C	C	C	H	T	C	T	C	C	C	T	H	C	C	C	H	T	H
JAX00632971	7	18317315	1	G	T	G	G	G	G	G	G	T	G	G	G	G	G	G	T	G	G	G	H	T	G	G	G	G	G	G	G	G	G	G	G	G	G	G	G	G	G	G	G	G	G	G	H	G	G
JAX00149170	7	18330711	0	C	A	C	C	A	A	C	C	C	C	C	C	H	C	C	C	C	C	C	H	C	C	C	C	H	A	A	C	A	A	C	C	C	A	C	C	H	C	C	C	A	C	H	C	C	H
JAX00632977	7	18330949	1	A	C	A	A	A	A	A	C	A	A	A	A	H	A	A	A	A	A	A	A	A	H	A	C	A	A	A	A	A	A	C	A	A	A	A	A	A	A	A	A	A	C	H	A	A	A
JAX00231497	7	18347066	1	C	A	C	C	A	A	C	A	A	C	C	C	A	C	C	A	C	C	C	A	A	H	C	A	H	A	A	C	A	A	A	C	C	A	C	C	H	C	C	C	A	A	A	H	C	H
JAX00632979	7	18357185	1	G	A	G	G	G	G	G	A	G	G	G	G	H	G	G	G	G	G	G	G	G	H	G	A	G	G	G	G	G	G	A	G	G	G	G	G	G	G	G	G	G	A	H	G	G	G
JAX00632980	7	18357430	0	A	G	A	A	G	G	A	A	G	A	A	A	H	A	A	G	A	A	A	G	G	A	A	A	H	G	G	A	G	G	A	A	A	G	A	A	H	A	A	A	G	A	H	H	A	H
JAX00632981	7	18357569	1	C	T	C	C	T	T	C	C	T	C	C	C	H	C	C	T	C	C	C	T	T	C	C	C	H	T	T	C	T	T	C	C	C	T	C	C	H	C	C	C	T	C	H	H	C	H
JAX00632986	7	18362601	1	C	T	C	C	T	T	C	C	T	C	C	C	H	C	C	T	C	C	C	T	T	C	C	C	H	T	T	C	T	T	C	C	C	T	C	C	H	C	C	C	T	C	H	H	C	H
JAX00149172	7	18379195	0	A	T	A	A	T	T	A	T	T	A	A	A	T	A	A	T	A	A	A	T	T	H	A	T	H	T	T	A	T	T	T	A	A	T	A	A	H	A	A	A	T	T	T	H	A	H
JAX00149173	7	18381231	0	G	A	A	G	G	G	G	G	G	A	G	G	G	G	G	G	A	A	A	G	G	H	G	G	G	G	G	H	G	G	G	H	G	G	G	G	H	A	G	H	G	G	G	G	G	G
JAX00149174	7	18388003	1	A	G	A	A	G	G	A	A	G	A	A	A	H	A	A	G	A	A	A	G	G	A	A	A	H	G	G	A	G	G	A	A	A	G	A	A	H	A	A	A	G	A	H	H	A	H
JAX00632987	7	18402787	1	C	T	C	C	C	C	C	C	T	C	C	C	C	C	C	T	C	C	C	H	T	C	C	C	C	C	C	C	C	C	C	C	C	C	C	C	C	C	C	C	C	C	C	H	C	C
JAX00149175	7	18408140	0	A	C	C	A	A	A	A	A	A	C	A	A	A	A	A	A	C	C	C	A	A	H	A	A	A	A	A	H	A	A	A	H	A	A	A	A	H	C	A	H	A	A	A	A	A	A
JAX00632993	7	18413519	0	C	T	C	C	T	T	C	C	C	C	C	C	H	C	C	C	C	C	C	H	C	C	C	C	H	T	T	C	T	T	C	C	C	T	C	C	H	C	C	C	T	C	H	C	C	H
JAX00632994	7	18416580	1	A	G	A	A	G	G	A	A	G	A	A	A	H	A	A	G	A	A	A	G	G	A	A	A	H	G	G	A	G	G	A	A	A	G	A	A	H	A	A	A	G	A	H	H	A	H
JAX00149176	7	18416665	1	C	T	C	C	T	T	C	C	T	C	C	C	H	C	C	T	C	C	C	T	T	C	C	C	H	T	T	C	T	T	C	C	C	T	C	C	H	C	C	C	T	C	H	H	C	H
JAX00149177	7	18427005	0	T	C	T	T	C	C	T	T	C	T	T	T	H	T	T	C	T	T	T	C	C	T	T	T	H	C	C	T	C	C	T	T	T	C	T	T	H	T	T	T	C	T	H	H	T	H
JAX00190032	7	18427742	1	T	C	C	T	C	C	C	C	C	C	T	T	C	T	T	C	C	C	C	C	C	C	T	C	C	C	C	H	C	C	C	C	C	C	C	T	C	C	C	C	C	C	C	C	C	C
JAX00632996	7	18437518	1	G	A	G	G	A	A	G	A	A	G	G	G	A	G	G	A	G	G	G	A	A	H	G	A	H	A	A	G	A	A	A	G	G	A	G	G	H	G	G	G	A	A	A	H	G	H
JAX00633000	7	18456501	1	T	C	T	T	C	C	T	C	C	T	T	T	C	T	T	C	T	T	T	C	C	H	T	C	H	C	C	T	C	C	C	T	T	C	T	T	H	T	T	T	C	C	C	H	T	H
JAX00633001	7	18459168	0	G	A	G	G	A	A	G	G	A	G	G	G	H	G	G	A	G	G	G	A	A	G	G	G	H	A	A	G	A	A	G	G	G	A	G	G	H	G	G	G	A	G	H	H	G	H
JAX00633002	7	18459227	1	G	A	G	G	A	A	G	G	A	G	G	G	H	G	G	A	G	G	G	A	A	G	G	G	H	A	A	G	A	A	G	G	G	A	G	G	H	G	G	G	A	G	H	H	G	H
JAX00633006	7	18461065	0	G	A	G	G	G	G	G	A	G	G	G	G	H	G	G	G	G	G	G	G	G	H	G	A	G	G	G	G	G	G	A	G	G	G	G	G	G	G	G	G	G	A	H	G	G	G
JAX00633007	7	18461216	0	A	G	A	A	G	G	A	G	G	A	A	A	G	A	A	G	A	A	A	G	G	G	A	G	H	G	G	A	G	G	G	A	A	G	A	A	H	A	A	A	G	G	G	H	A	H
JAX00149178	7	18461495	0	G	A	G	G	A	A	G	G	A	G	H	G	A	G	G	A	G	G	G	A	A	G	G	G	A	A	A	G	A	A	G	G	G	A	G	G	A	G	G	G	A	G	H	H	G	H
JAX00149179	7	18472947	1	G	T	G	G	T	T	G	T	T	G	G	G	T	G	G	T	G	G	G	T	T	H	G	T	H	T	T	G	T	T	T	G	G	T	G	G	H	G	G	G	T	T	T	H	G	H
JAX00149180	7	18475871	1	G	A	G	G	A	A	G	G	A	G	G	G	H	G	G	A	G	G	G	A	A	G	G	G	H	A	A	G	A	A	G	G	G	A	G	G	H	G	G	G	A	G	H	H	G	H
JAX00633015	7	18482965	1	T	C	T	T	C	C	T	C	C	T	T	T	C	T	T	C	T	T	T	C	C	H	T	C	H	C	C	T	C	C	C	T	T	C	T	T	H	T	T	T	C	C	C	H	T	H
JAX00633016	7	18485983	1	T	C	T	T	C	C	T	C	C	C	T	T	C	T	T	C	H	C	C	C	C	H	T	C	H	C	C	T	C	C	C	H	T	C	T	T	H	C	T	H	C	C	C	H	T	H
JAX00633017	7	18488782	0	G	A	G	G	G	G	G	G	A	G	G	G	G	G	G	A	G	G	G	H	A	G	G	G	G	G	G	G	G	G	G	G	G	G	G	G	G	G	G	G	G	G	G	H	G	G
JAX00633023	7	18515218	1	G	A	A	G	G	G	A	G	G	G	G	G	G	G	G	G	H	G	G	G	G	H	G	G	H	G	G	H	G	G	G	H	A	G	A	G	H	G	A	H	G	G	G	H	A	H
JAX00633025	7	18522749	0	T	G	T	T	G	G	T	G	G	T	T	T	G	T	T	G	T	T	T	G	G	H	T	G	H	G	G	T	G	G	G	T	T	G	T	T	H	T	T	T	G	G	G	H	T	H
JAX00149184	7	18531963	0	A	G	A	A	G	G	A	G	G	A	A	A	G	A	A	G	A	A	A	G	G	G	A	G	H	G	G	A	G	G	G	A	A	G	A	A	H	A	A	A	G	G	G	H	A	H
JAX00149186	7	18548810	0	G	A	G	G	A	A	G	G	A	G	G	G	H	G	G	A	G	G	G	A	A	G	G	G	H	A	A	G	A	A	G	G	G	A	G	G	H	G	G	G	A	G	H	H	G	H
JAX00633031	7	18548865	0	C	T	C	C	C	C	C	C	T	T	C	C	C	C	C	T	H	T	T	H	T	C	C	C	C	C	C	C	C	C	C	H	C	C	C	C	C	T	C	H	C	C	C	H	C	C
JAX00633032	7	18549307	0	A	G	A	A	G	G	A	G	G	G	A	A	G	A	A	G	H	G	G	G	G	H	A	G	H	G	G	A	G	G	G	H	A	G	A	A	H	G	A	H	G	G	G	H	A	H
JAX00633033	7	18565322	1	A	G	A	A	A	A	A	G	A	A	A	A	H	A	A	A	A	A	A	A	A	H	A	G	A	A	A	A	A	A	G	A	A	A	A	A	A	A	A	A	A	G	H	A	A	A
JAX00633040	7	18573232	1	C	T	T	C	C	C	C	C	C	C	C	C	C	C	C	C	H	C	C	C	C	H	C	C	C	C	C	H	C	C	C	C	C	C	C	C	H	C	C	C	C	C	C	C	C	C
JAX00633044	7	18575338	0	G	C	G	G	G	G	C	C	G	C	G	G	H	G	G	G	H	C	C	G	G	H	G	C	H	G	G	G	G	G	C	C	C	G	C	G	G	C	C	C	G	C	H	H	C	H
JAX00149187	7	18585185	0	C	T	C	C	T	T	C	C	C	C	C	C	H	C	C	C	C	C	C	H	C	C	C	C	H	T	T	C	T	T	C	C	C	T	C	C	H	C	C	C	T	C	H	C	C	H
JAX00149188	7	18585217	0	T	A	T	T	A	A	T	A	A	T	T	T	A	T	T	A	T	T	T	A	A	H	T	A	H	A	A	T	A	A	A	T	T	A	T	T	H	T	T	T	A	A	A	H	T	H
JAX00633045	7	18586288	1	G	T	G	G	T	T	T	T	T	T	G	G	T	G	G	T	H	T	T	T	T	H	G	T	T	T	T	G	T	T	T	T	T	T	T	G	H	T	T	T	T	T	T	T	T	T
JAX00149189	7	18588479	0	G	A	G	G	G	G	A	G	G	A	G	G	G	G	G	G	H	A	A	G	G	G	G	G	H	G	G	G	G	G	G	A	A	G	A	G	G	A	A	A	G	G	G	H	A	H
JAX00633047	7	18598778	0	C	T	C	C	C	C	C	T	C	C	C	C	H	C	C	C	C	C	C	C	C	H	C	T	C	C	C	C	C	C	T	C	C	C	C	C	C	C	C	C	C	T	H	C	C	C
JAX00633048	7	18599304	1	G	A	G	G	G	G	G	G	A	G	G	G	G	G	G	A	G	G	G	H	A	G	G	G	G	G	G	G	G	G	G	G	G	G	G	G	G	G	G	G	G	G	G	H	G	G
JAX00633051	7	18602077	0	C	T	C	C	C	C	C	C	T	C	C	C	C	C	C	T	C	C	C	H	T	C	C	C	C	C	C	C	C	C	C	C	C	C	C	C	C	C	C	C	C	C	C	H	C	C
JAX00149192	7	18605187	1	G	C	G	G	C	C	G	G	C	G	G	G	H	G	G	C	G	G	G	C	C	G	G	G	H	C	C	G	C	C	G	G	G	C	G	G	H	G	G	G	C	G	H	H	G	H
JAX00633052	7	18667610	0	C	T	C	C	C	C	C	T	C	C	C	C	H	C	C	C	C	C	C	C	C	H	C	T	C	C	C	C	C	C	T	C	C	C	C	C	C	C	C	C	C	T	H	C	C	C
JAX00149196	7	18698548	1	C	T	C	C	T	T	C	C	T	C	C	C	H	C	C	T	C	C	C	T	T	C	C	C	H	T	T	C	T	T	C	C	C	T	C	C	H	C	C	C	T	C	H	H	C	H
JAX00149197	7	18698647	1	C	G	C	C	G	G	C	G	G	C	C	C	G	C	C	G	C	C	C	G	G	H	C	G	H	G	G	C	G	G	G	C	C	G	C	C	H	C	C	C	G	G	G	H	C	H
JAX00633057	7	18701275	0	T	C	T	T	C	C	T	T	C	T	T	T	H	T	T	C	T	T	T	C	C	T	T	T	H	C	C	T	C	C	T	T	T	C	T	T	H	T	T	T	C	T	H	H	T	H
JAX00633058	7	18701317	0	A	G	A	A	A	A	A	G	A	A	A	A	H	A	A	A	A	A	A	A	A	H	A	G	A	A	A	A	A	A	G	A	A	A	A	A	A	A	A	A	A	G	H	A	A	A
JAX00633060	7	18706972	1	T	C	T	T	C	C	T	C	C	T	T	T	C	T	T	C	T	T	T	C	C	H	T	C	H	C	C	T	C	C	C	T	T	C	T	T	H	T	T	T	C	C	C	H	T	H
JAX00633064	7	18714424	1	A	G	G	A	A	A	A	A	A	A	A	A	A	A	A	A	H	A	A	A	A	H	A	A	A	A	A	H	A	A	A	A	A	A	A	A	H	A	A	A	A	A	A	A	A	A
JAX00633065	7	18722313	1	G	A	G	G	G	G	G	G	G	A	G	G	G	G	G	G	H	A	A	G	G	G	G	G	G	G	G	G	G	G	G	H	G	G	G	G	G	A	G	H	G	G	G	G	G	G
JAX00633067	7	18722623	0	T	G	T	T	G	G	T	G	G	G	T	T	G	T	T	G	H	G	G	G	G	H	T	G	H	G	G	T	G	G	G	H	T	G	T	T	H	G	T	H	G	G	G	H	T	H
JAX00633068	7	18728630	0	G	A	G	G	A	A	G	G	G	G	G	G	H	G	G	G	G	G	G	H	G	G	G	G	H	A	A	G	A	A	G	G	G	A	G	G	H	G	G	G	A	G	H	G	G	H
JAX00633073	7	18762101	1	C	A	C	C	A	A	C	C	A	C	C	C	H	C	C	A	C	C	C	A	A	C	C	C	H	A	A	C	A	A	C	C	C	A	C	C	H	C	C	C	A	C	H	H	C	H
JAX00633075	7	18764682	1	A	T	A	A	A	A	A	T	A	A	A	A	H	A	A	A	A	A	A	A	A	H	A	T	A	A	A	A	A	A	T	A	A	A	A	A	A	A	A	A	A	T	H	A	A	A
JAX00633077	7	18768783	1	T	A	T	T	T	T	T	T	A	T	T	T	T	T	T	A	T	T	T	H	A	T	T	T	T	T	T	T	T	T	T	T	T	T	T	T	T	T	T	T	T	T	T	H	T	T
JAX00149202	7	18776561	0	C	G	C	C	G	G	C	G	G	C	C	C	G	C	C	G	C	C	C	G	G	H	C	G	H	G	G	C	G	G	G	C	C	G	C	C	H	C	C	C	G	G	G	H	C	H
JAX00149203	7	18779658	1	G	C	G	G	C	C	G	C	C	G	G	G	C	G	G	C	G	G	G	C	C	H	G	C	H	C	C	G	C	C	C	G	G	C	G	G	H	G	G	G	C	C	C	H	G	H
JAX00633078	7	18780336	0	T	G	T	T	T	T	T	T	G	T	T	T	T	T	T	G	T	T	T	H	G	T	T	T	T	T	T	T	T	T	T	T	T	T	T	T	T	T	T	T	T	T	T	H	T	T
JAX00231501	7	18789689	0	C	T	C	C	C	C	C	C	T	C	C	C	C	C	C	T	C	C	C	H	T	C	C	C	C	C	C	C	C	C	C	C	C	C	C	C	C	C	C	C	C	C	C	H	C	C
JAX00231503	7	18790074	1	C	T	C	C	C	C	C	C	T	C	C	C	C	C	C	T	C	C	C	H	T	C	C	C	C	C	C	C	C	C	C	C	C	C	C	C	C	C	C	C	C	C	C	H	C	C
JAX00633079	7	18794794	0	T	C	T	T	C	C	T	C	T	T	T	T	C	T	T	T	T	T	T	H	T	H	T	C	H	C	C	T	C	C	C	T	T	C	T	T	H	T	T	T	C	C	C	T	T	H
JAX00633081	7	18801517	0	A	G	A	A	G	G	A	G	G	A	A	A	G	A	A	G	A	A	A	G	G	H	A	G	H	G	G	A	G	G	G	A	A	G	A	A	H	A	A	A	G	G	G	H	A	H
JAX00633082	7	18807029	1	C	T	C	C	C	C	C	C	T	C	C	C	C	C	C	T	C	C	C	H	T	C	C	C	C	C	C	C	C	C	C	C	C	C	C	C	C	C	C	C	C	C	C	H	C	C
JAX00149206	7	18810265	1	G	T	G	G	T	T	G	T	G	G	G	G	T	G	G	G	G	G	G	H	G	H	G	T	H	T	T	G	T	T	T	G	G	T	G	G	H	G	G	G	T	T	T	G	G	H
JAX00633084	7	18811227	0	G	A	G	G	A	A	G	A	A	G	G	G	A	G	G	A	G	G	G	A	A	H	G	A	H	A	A	G	A	A	A	G	G	A	G	G	H	G	G	G	A	A	A	H	G	H
JAX00633085	7	18833695	0	A	T	A	A	T	T	A	T	A	A	A	A	T	A	A	A	A	A	A	H	A	H	A	T	H	T	T	A	T	T	T	A	A	T	A	A	H	A	A	A	T	T	T	A	A	H
JAX00633087	7	18849659	0	T	G	T	T	T	T	T	G	T	T	T	T	H	T	T	G	T	T	T	T	T	H	T	G	T	T	T	T	T	T	G	T	T	T	T	T	T	T	T	T	T	G	H	T	T	T
JAX00149209	7	18858291	0	C	T	C	C	T	T	C	T	T	C	C	C	T	C	C	T	C	C	C	T	T	H	C	T	T	T	T	C	T	T	T	C	C	T	C	C	H	C	C	C	T	T	T	H	C	H
JAX00633090	7	18861326	0	T	G	T	T	G	G	G	G	G	G	T	T	G	T	T	G	H	G	G	G	G	H	T	G	G	G	G	T	G	G	G	G	G	G	G	T	H	G	G	G	G	G	G	G	G	G
JAX00633092	7	18862515	1	C	T	C	C	T	T	C	C	C	C	C	C	H	C	C	C	C	C	C	H	C	C	C	C	H	T	T	C	T	T	C	C	C	T	C	C	H	C	C	C	T	C	H	C	C	H
JAX00633097	7	18891183	0	T	C	T	T	C	C	T	T	C	T	T	T	H	T	T	T	T	T	T	C	C	T	T	T	H	C	C	T	C	C	T	T	T	C	T	T	H	T	T	T	C	T	H	H	T	H
JAX00149213	7	18895742	1	T	C	T	T	C	C	C	C	C	T	T	T	C	T	T	C	T	T	T	C	C	H	T	C	C	C	C	T	C	C	C	H	C	C	C	T	H	T	C	H	C	C	C	C	C	C
JAX00633106	7	18915433	0	G	A	G	G	A	A	G	A	A	G	G	G	A	G	G	A	G	G	G	A	A	A	G	A	H	A	A	G	A	A	A	G	G	A	G	G	A	G	G	G	A	A	A	H	G	H
JAX00633107	7	18915581	1	A	G	A	A	G	G	A	G	G	G	A	A	G	A	A	G	H	G	G	G	G	H	A	G	H	G	G	A	G	G	G	H	A	G	A	A	H	G	A	H	G	G	G	H	A	H
JAX00633108	7	18918990	1	G	A	G	G	G	G	G	A	G	G	G	G	H	G	G	A	G	G	G	G	G	H	G	A	G	G	G	G	G	G	A	G	G	G	G	G	G	G	G	G	G	A	H	G	G	G
JAX00633109	7	18919085	0	T	G	T	T	G	G	T	G	G	T	T	T	G	T	T	G	T	T	T	G	G	H	T	G	H	G	G	T	G	G	G	T	T	G	T	T	H	T	T	T	G	G	G	H	T	H
JAX00633110	7	18920751	1	G	T	G	G	T	T	G	G	T	G	G	G	H	G	G	G	G	G	G	T	T	G	G	G	H	T	T	G	T	T	G	G	G	T	G	G	H	G	G	G	T	G	H	H	G	H
JAX00633118	7	18929489	0	G	A	G	G	A	A	G	G	G	G	G	G	H	G	G	G	G	G	G	H	G	G	G	G	H	A	A	G	A	A	G	G	G	A	G	G	H	G	G	G	A	G	H	G	G	H
JAX00633120	7	18929556	1	T	C	T	T	C	C	T	T	T	T	T	T	H	T	T	T	T	T	T	H	T	T	T	T	H	C	C	T	C	C	T	T	T	C	T	T	H	T	T	T	C	T	H	T	T	H
JAX00633121	7	18934156	0	A	G	A	A	A	A	G	A	A	A	A	A	A	A	A	A	A	A	A	A	A	A	A	A	H	A	A	A	A	A	A	H	G	A	G	A	A	A	G	H	A	A	A	H	G	H
JAX00633122	7	18934732	0	G	A	G	G	A	A	G	A	G	G	G	G	A	G	G	A	G	G	G	H	G	H	G	A	H	A	A	G	A	A	A	G	G	A	G	G	H	G	G	G	A	A	A	G	G	H
JAX00149215	7	18936290	0	C	T	C	C	T	T	T	T	T	T	C	C	T	C	C	T	H	T	T	T	T	H	C	T	T	T	T	C	T	T	T	T	T	T	T	C	H	T	T	T	T	T	T	T	T	T
JAX00633129	7	18940845	0	G	A	G	G	G	G	A	G	G	A	G	G	G	G	G	G	H	A	A	G	G	G	G	G	H	G	G	G	G	G	G	A	A	G	A	G	G	A	A	A	G	G	G	H	A	H
JAX00633134	7	18962478	0	A	C	A	A	A	A	C	A	A	C	A	A	A	A	A	A	H	C	C	A	A	A	A	A	H	A	A	A	A	A	A	C	C	A	C	A	A	C	C	C	A	A	A	H	C	H
JAX00633135	7	18968192	1	G	A	G	G	G	G	G	A	G	G	G	G	H	G	G	A	G	G	G	G	G	H	G	A	G	G	G	G	G	G	A	G	G	G	G	G	G	G	G	G	G	A	H	G	G	G
JAX00633137	7	18972797	1	C	T	C	C	T	T	C	C	C	C	C	C	H	C	C	C	C	C	C	H	C	C	C	C	H	T	T	C	T	T	C	C	C	T	C	C	H	C	C	C	T	C	H	C	C	H
JAX00149217	7	18972928	0	C	A	C	C	A	A	C	C	C	C	C	C	H	C	C	C	C	C	C	H	C	C	C	C	H	H	A	C	A	A	C	C	C	A	C	C	H	C	C	C	A	C	H	C	C	H
JAX00633138	7	18988268	1	T	C	T	T	C	C	C	C	C	C	T	T	C	T	T	C	H	C	C	C	C	H	T	C	C	C	C	T	C	C	C	C	C	C	C	T	H	C	C	C	C	C	C	C	C	C
JAX00633140	7	18989737	0	G	C	G	G	G	G	G	C	G	G	G	G	H	G	G	C	G	G	G	G	G	H	G	C	G	G	G	G	G	G	C	G	G	G	G	G	G	G	G	G	G	C	H	G	G	G
JAX00633146	7	19011709	1	A	T	A	A	T	T	A	T	T	A	A	A	T	A	A	T	A	A	A	T	T	H	A	T	H	T	T	A	T	T	T	A	A	T	A	A	H	A	A	A	T	T	T	H	A	H
JAX00633147	7	19012191	1	C	T	C	C	T	T	C	C	T	C	C	C	H	C	C	C	C	C	C	T	T	C	C	C	H	T	T	C	T	T	C	C	C	T	C	C	H	C	C	C	T	C	H	H	C	H
JAX00633148	7	19012831	1	G	A	G	G	G	G	A	G	G	A	G	G	G	G	G	G	H	A	A	G	G	G	G	G	H	G	G	G	G	G	G	A	A	G	A	G	G	A	A	A	G	G	G	H	A	H
JAX00633151	7	19013912	0	C	T	C	C	T	T	T	T	T	T	C	C	T	C	C	T	H	T	T	T	H	H	C	T	T	T	T	C	T	T	T	T	T	T	T	C	H	T	T	T	T	T	T	T	T	T
JAX00633156	7	19031329	1	C	T	C	C	C	C	T	C	C	T	C	C	C	C	C	C	H	T	T	C	C	C	C	C	H	C	C	C	C	C	C	T	T	C	T	C	C	T	T	T	C	C	C	H	T	H
JAX00633159	7	19063323	1	G	A	G	G	G	G	G	A	G	G	G	G	H	G	G	A	G	G	G	G	G	H	G	A	G	G	G	G	G	G	A	G	G	G	G	G	G	G	G	G	G	A	H	G	G	G
JAX00149225	7	19063837	1	A	G	A	A	G	G	A	A	G	A	A	A	H	A	A	A	A	A	A	G	G	A	A	A	H	G	G	A	G	G	A	A	A	G	A	A	H	A	A	A	G	A	H	H	A	H
JAX00633160	7	19087887	0	A	G	A	A	G	G	G	G	G	G	A	A	G	A	A	G	H	G	G	G	G	A	A	G	G	G	G	A	G	G	G	G	G	G	G	A	H	G	G	G	G	G	G	G	G	G
JAX00633162	7	19088938	0	C	T	C	C	C	C	T	C	C	C	C	C	C	C	C	C	C	C	C	C	C	C	C	C	H	C	C	C	C	C	C	H	T	C	T	C	C	C	T	H	C	C	C	H	T	H
JAX00633164	7	19090418	0	G	T	G	G	T	T	G	T	T	T	G	G	T	G	G	T	H	T	T	T	T	H	G	T	H	T	T	G	T	T	T	H	G	T	G	G	H	T	G	H	T	T	T	H	G	H
JAX00633165	7	19090686	1	A	G	A	A	G	G	G	G	G	G	A	A	G	A	A	G	H	G	G	G	G	H	A	G	G	G	G	A	G	G	G	G	G	G	G	A	H	G	G	G	G	G	G	G	G	G
JAX00633167	7	19090955	0	G	T	G	G	G	G	G	G	G	T	G	G	G	G	G	G	H	T	T	G	G	G	G	G	G	G	G	G	G	G	G	H	G	G	G	G	G	T	G	H	G	G	G	G	G	G
JAX00633168	7	19094169	1	G	C	G	G	G	G	G	G	C	G	G	G	G	G	G	G	G	G	G	H	C	G	G	G	G	G	G	G	G	G	G	G	G	G	G	G	G	G	G	G	G	G	G	H	G	G
JAX00633169	7	19094603	1	C	T	C	C	C	C	C	C	T	C	C	C	C	C	C	C	C	C	C	H	T	C	C	C	C	C	C	C	C	C	C	C	C	C	C	C	C	C	C	C	C	C	C	H	C	C
JAX00149226	7	19096255	0	C	A	C	C	A	A	C	C	A	C	C	C	H	C	C	C	C	C	C	A	A	C	C	C	H	A	A	C	A	A	C	C	C	A	C	C	H	C	C	C	A	C	H	H	C	H
JAX00633170	7	19096765	1	C	T	C	C	C	C	C	T	C	C	C	C	H	C	C	T	C	C	C	C	C	H	C	T	C	C	C	C	C	C	T	C	C	C	C	C	C	C	C	C	C	T	H	C	C	C
JAX00149227	7	19096848	0	G	A	G	G	G	G	A	G	G	A	G	G	G	G	G	G	A	A	A	G	G	G	G	G	H	G	G	G	G	G	G	A	A	G	A	G	G	A	A	A	G	G	G	H	A	H
JAX00633171	7	19097604	0	T	G	T	T	T	T	G	T	T	G	T	T	T	T	T	T	H	G	G	T	T	T	T	T	T	T	T	T	T	T	T	G	G	T	G	T	T	G	G	G	T	T	T	H	G	H
JAX00149229	7	19130475	0	G	C	G	G	C	C	G	G	C	G	G	G	H	G	G	G	G	G	G	C	C	G	G	G	H	C	C	G	C	C	G	G	G	C	G	G	H	G	G	G	C	G	H	H	G	C
JAX00149231	7	19131779	1	T	C	T	T	C	C	T	T	C	T	T	T	H	T	T	T	T	T	T	C	C	T	T	T	H	C	C	T	C	C	T	T	T	C	T	T	H	T	T	T	C	T	H	H	T	H
JAX00633176	7	19164217	0	T	A	T	T	T	T	A	T	T	T	T	T	T	T	T	T	T	T	T	T	T	T	T	T	H	T	T	T	T	T	T	H	A	T	A	T	T	T	A	H	T	T	T	H	A	H
JAX00149233	7	19169007	0	T	C	T	T	C	C	T	T	T	T	T	T	H	T	T	T	T	T	T	C	T	T	T	T	H	C	C	T	C	C	T	T	T	C	T	T	H	T	T	T	C	T	H	T	T	H
JAX00149234	7	19169080	0	G	A	G	G	A	A	G	G	G	G	G	G	G	G	G	G	G	G	G	G	G	G	G	G	H	A	A	G	A	A	G	G	G	A	G	G	H	G	G	G	A	G	H	G	G	G
JAX00633179	7	19179380	0	T	C	T	T	C	C	C	C	C	C	T	T	C	T	T	C	C	C	C	C	C	H	T	C	C	C	C	T	C	C	C	C	C	C	C	T	H	C	C	C	C	C	C	C	C	C
JAX00633181	7	19183194	0	T	C	T	T	C	C	C	C	C	C	T	T	C	T	T	C	H	C	C	C	C	H	T	C	C	C	C	T	C	C	C	C	C	C	C	T	H	C	C	C	C	C	C	C	C	C
JAX00633183	7	19192535	1	A	T	A	A	T	T	A	T	T	A	A	A	T	A	A	T	A	A	A	T	T	H	A	T	H	T	T	A	T	T	T	A	A	T	A	A	H	A	A	A	T	T	T	H	A	H
JAX00633184	7	19192810	1	A	T	A	A	A	A	A	T	A	A	A	A	H	A	A	T	A	A	A	A	A	H	A	T	A	A	A	A	A	A	T	A	A	A	A	A	A	A	A	A	A	T	H	A	A	A
JAX00633185	7	19200920	1	T	C	C	T	C	C	T	C	C	T	T	T	C	T	T	C	H	T	T	C	C	C	T	C	H	C	C	H	C	C	C	T	T	C	T	T	C	T	T	T	C	C	C	H	T	H
JAX00633186	7	19201162	0	G	T	G	G	G	G	G	T	G	G	G	G	H	G	G	T	G	G	G	G	G	H	G	T	G	G	G	G	G	G	T	G	G	G	G	G	G	G	G	G	G	T	H	G	G	G
JAX00633189	7	19202613	1	A	G	A	A	A	A	A	G	A	A	A	A	H	A	A	G	A	A	A	A	A	H	A	G	A	A	A	A	A	A	G	A	A	A	A	A	A	A	A	A	A	G	H	A	A	A
JAX00633190	7	19204165	0	C	G	C	C	G	G	C	C	C	C	C	C	H	C	C	C	C	C	C	H	C	C	C	C	G	G	G	C	G	G	C	C	C	G	C	C	H	C	C	C	G	C	G	C	C	G
JAX00633191	7	19207201	0	C	T	C	C	T	T	C	C	T	C	C	C	H	C	C	C	C	C	C	T	T	C	C	C	H	T	T	C	T	T	C	C	C	T	C	C	H	C	C	C	T	C	H	H	C	H
JAX00149235	7	19221210	0	G	A	G	G	A	A	G	A	A	G	G	G	A	G	G	A	G	G	G	A	A	H	G	A	H	A	A	G	A	A	A	G	G	A	G	G	H	G	G	G	A	A	A	H	G	H
JAX00149236	7	19221406	0	C	T	C	C	T	T	C	T	T	C	C	C	T	C	C	T	C	C	C	T	T	H	C	T	H	T	T	C	T	T	T	C	C	T	C	C	H	C	C	C	T	T	T	H	C	H
JAX00633210	7	23032055	1	A	T	A	A	A	A	A	T	A	A	A	A	H	A	A	T	A	A	A	A	A	H	A	T	A	A	A	A	A	A	T	A	A	A	A	A	A	A	A	A	A	T	H	A	A	A
JAX00633217	7	23052185	0	G	A	G	G	A	A	G	G	G	G	G	G	H	G	G	G	G	G	G	H	G	G	G	G	H	A	A	G	A	A	G	G	G	A	G	G	H	G	G	G	A	G	H	G	G	H
JAX00149272	7	23062806	1	C	T	C	C	T	T	C	T	T	C	C	C	T	C	C	T	C	C	C	T	T	H	C	T	H	T	T	C	T	T	T	C	C	T	C	C	H	C	C	C	T	T	T	H	C	H
JAX00633219	7	23063100	1	G	A	A	G	G	G	G	G	G	G	G	G	G	G	G	G	A	G	G	G	G	H	G	G	G	G	G	H	G	G	G	G	G	G	G	G	H	G	G	G	G	G	G	G	G	G
JAX00633221	7	23063747	1	A	C	A	A	C	C	A	C	C	A	A	A	C	A	A	C	A	A	A	C	C	H	A	C	H	C	C	A	C	C	C	A	A	C	A	A	H	A	A	A	C	C	C	H	A	H
JAX00633223	7	23095143	0	T	G	G	T	T	T	T	T	T	G	T	T	T	T	T	T	G	G	G	T	T	H	T	T	T	T	T	H	T	T	T	H	T	T	T	T	H	G	T	H	T	T	T	T	T	T
JAX00149275	7	23098143	0	C	T	C	C	T	T	C	C	T	C	C	C	H	C	C	C	C	C	C	T	T	C	C	C	H	T	T	C	T	T	C	C	C	T	C	C	H	C	C	C	T	C	H	H	C	H
JAX00633225	7	23107909	0	T	C	C	T	T	T	T	C	T	C	T	T	H	T	T	C	C	C	C	T	T	C	T	C	T	T	T	H	T	T	C	H	T	T	T	T	H	C	T	T	T	C	H	T	T	T
JAX00633228	7	23109221	0	A	G	A	A	A	A	A	G	A	A	A	A	H	A	A	G	A	A	A	A	A	H	A	G	A	A	A	A	A	A	G	A	A	A	A	A	A	A	A	A	A	G	H	A	A	A
JAX00633229	7	23109504	0	T	G	G	T	T	T	T	G	T	G	T	T	T	T	T	G	G	G	G	T	T	G	T	G	T	T	T	H	T	T	G	H	T	T	T	T	H	G	T	H	T	G	H	T	T	T
JAX00633230	7	23109557	1	A	G	G	A	A	A	A	A	A	G	A	A	A	A	A	A	G	G	G	A	A	H	A	A	A	A	A	H	A	A	A	H	A	A	A	A	H	G	A	A	A	A	A	A	A	A
JAX00633232	7	23112030	0	T	C	C	T	C	C	C	C	C	C	T	T	C	T	T	C	C	C	C	C	C	C	T	C	C	C	C	T	C	H	C	C	C	C	C	T	C	C	C	C	C	C	C	C	C	C
JAX00633233	7	23114009	0	T	C	T	T	C	C	T	C	C	C	T	T	C	T	T	C	T	C	C	C	C	T	T	C	T	C	C	T	C	C	C	T	T	C	T	T	T	C	T	T	C	C	C	T	T	T
JAX00633235	7	23114238	0	G	T	G	G	T	T	G	T	T	T	G	G	T	G	G	T	G	T	H	T	T	H	G	T	H	T	T	G	T	T	T	H	G	T	G	G	H	T	G	G	T	T	T	H	G	H
JAX00633236	7	23119355	0	A	T	A	A	T	T	A	T	T	A	A	A	T	A	A	T	A	A	A	T	T	T	A	T	H	T	T	A	T	T	T	A	A	T	A	A	T	A	A	A	T	T	T	T	A	H
JAX00633237	7	23132537	0	G	A	A	A	A	A	A	G	G	A	A	A	H	A	A	G	A	A	A	H	G	A	A	G	A	A	A	A	A	A	G	A	A	A	A	A	A	A	A	A	A	G	H	H	A	A
JAX00633238	7	23132894	1	G	A	G	G	G	G	G	G	G	A	G	G	G	G	G	G	G	A	A	G	G	G	G	G	G	G	G	G	G	G	G	H	G	G	G	G	G	A	G	G	G	G	G	G	G	G
JAX00231510	7	23135319	0	T	C	T	T	C	C	T	T	C	T	T	T	H	T	T	T	T	T	T	C	C	T	T	T	H	C	C	T	C	C	T	T	T	C	T	T	H	T	T	T	C	T	H	H	T	H
JAX00149276	7	23147408	0	A	G	G	A	G	G	A	G	G	A	A	A	G	A	A	G	H	A	A	G	G	G	A	G	H	G	G	H	G	G	G	A	A	G	A	A	G	A	A	A	G	G	G	H	A	H
JAX00149277	7	23149274	0	C	T	C	C	T	T	C	C	T	C	C	C	H	C	C	C	C	C	C	T	T	C	C	C	T	T	T	C	T	T	C	C	C	T	C	C	H	C	C	C	T	C	H	H	C	H
JAX00149278	7	23149563	1	T	C	C	T	C	C	T	C	C	T	T	T	C	T	T	C	H	T	T	C	C	C	T	C	H	C	C	H	C	C	C	T	T	C	T	T	C	T	T	T	C	C	C	H	T	H
JAX00633239	7	23151179	1	G	A	A	G	G	G	G	A	G	G	G	G	H	G	G	A	H	G	G	G	G	A	G	A	G	G	G	H	G	G	A	G	G	G	G	G	H	G	G	G	G	A	H	G	G	G
JAX00633241	7	23161930	0	C	T	T	C	T	T	C	T	T	C	C	C	H	C	C	T	H	C	C	T	T	T	H	T	H	T	T	H	T	T	T	C	C	T	C	C	T	C	C	C	T	T	T	H	C	H
JAX00633242	7	23162842	1	C	T	C	C	C	C	C	C	C	T	C	C	C	C	C	C	H	T	T	C	C	C	C	C	C	C	C	C	C	C	C	H	C	C	C	C	C	T	C	H	C	C	C	C	C	C
JAX00149279	7	23176119	1	A	G	G	A	G	G	A	G	G	G	A	A	G	A	A	G	G	G	G	G	G	G	A	G	H	G	G	H	G	G	G	H	A	G	A	A	G	G	A	H	G	G	G	H	A	H
JAX00149280	7	23176144	0	A	G	G	A	G	G	A	G	G	G	H	A	G	A	A	G	G	G	G	G	G	G	A	G	A	G	G	H	G	G	G	H	A	G	A	A	G	G	A	H	G	G	G	H	A	H
JAX00633244	7	23176719	0	T	C	T	T	C	C	T	C	C	T	T	T	C	T	T	C	T	T	H	C	C	H	T	C	H	C	C	T	C	C	C	T	T	C	T	T	H	T	T	T	C	C	C	H	T	H
JAX00633245	7	23176950	0	T	G	G	T	G	G	T	G	G	T	T	T	G	T	T	G	H	T	T	G	G	G	T	G	H	G	G	H	G	G	G	T	T	G	T	T	G	T	T	T	G	G	G	H	T	H
JAX00633246	7	23184433	0	G	A	G	G	G	G	G	G	A	G	G	G	G	G	G	G	G	G	G	H	A	G	G	G	G	G	G	G	G	G	G	G	G	G	G	G	G	G	G	G	G	G	G	H	G	G
JAX00633248	7	23185322	0	C	T	C	C	C	C	C	T	C	C	C	C	C	C	C	H	C	C	C	C	C	H	C	T	C	C	C	C	C	C	T	C	C	C	C	C	C	C	C	C	C	T	H	C	C	C
JAX00633250	7	23190502	0	T	G	G	T	T	T	T	T	T	T	T	T	T	T	T	T	H	T	T	T	T	H	T	T	T	T	T	H	T	T	T	T	T	T	T	T	H	T	T	T	T	T	T	T	T	T
JAX00149282	7	23220631	0	A	C	C	A	C	C	A	C	C	A	A	A	C	H	A	H	H	H	A	C	C	C	A	C	H	C	C	H	C	C	C	A	A	C	A	A	C	A	A	A	C	C	C	H	A	H
JAX00149283	7	23220734	1	C	G	G	C	C	C	C	C	C	C	C	C	C	C	C	C	H	C	C	C	C	H	C	C	C	C	C	H	C	C	C	C	C	C	C	C	H	C	C	C	C	C	C	C	C	C
JAX00149289	7	23334475	1	T	C	T	T	C	C	T	C	C	T	T	T	C	T	T	H	T	T	T	C	C	H	T	C	H	C	C	T	C	C	C	T	T	C	T	T	H	T	T	T	C	C	C	H	T	H
JAX00633251	7	23340878	0	T	G	G	T	T	T	T	T	T	T	T	T	T	T	T	T	H	T	T	T	T	H	T	T	T	T	T	H	T	T	T	T	T	T	T	T	H	T	T	T	T	T	T	T	T	T
JAX00633252	7	23340943	0	G	A	G	G	G	G	G	A	G	G	G	G	H	G	G	A	G	G	G	G	G	H	G	A	G	G	G	G	G	G	A	G	G	G	G	G	G	G	G	G	G	A	H	G	G	G
JAX00633253	7	23342107	1	A	G	A	A	A	A	A	G	A	A	A	A	H	A	A	G	A	A	A	A	A	H	A	G	A	A	A	A	A	A	G	A	A	A	A	A	A	A	A	A	A	G	H	A	A	A
JAX00633254	7	23343192	0	T	G	T	T	G	G	T	G	G	T	T	T	G	T	T	G	T	T	T	G	G	H	T	G	H	G	G	T	G	G	G	T	T	G	T	T	H	T	T	T	G	G	G	H	T	H
JAX00633259	7	23369284	1	G	T	T	G	T	T	G	T	T	T	G	G	T	G	G	T	T	T	T	T	T	T	G	T	H	T	T	H	T	T	T	H	G	T	G	G	T	T	G	H	T	T	T	H	G	H
JAX00149292	7	23378292	0	A	T	A	A	T	T	A	T	T	A	A	A	T	A	A	T	A	A	A	T	T	H	A	T	H	T	T	A	T	T	T	A	A	T	A	A	H	A	A	A	T	T	T	H	A	H
JAX00633260	7	23378468	0	A	G	A	A	G	G	A	G	G	A	A	A	G	A	A	G	A	A	A	G	G	H	A	G	H	G	G	A	G	G	G	A	A	G	A	A	H	A	A	A	G	G	G	A	A	H
JAX00633277	7	23576350	0	C	A	A	C	C	C	C	C	C	C	C	C	C	C	C	C	H	C	C	C	C	A	C	C	C	C	C	H	C	C	C	C	C	C	C	C	H	C	C	C	C	C	C	C	C	C
JAX00633280	7	23580273	0	C	T	C	C	T	T	C	T	T	C	C	C	T	C	C	T	C	C	C	T	T	H	C	T	H	T	T	C	T	T	T	C	C	T	C	C	H	C	C	C	T	T	T	H	C	H
JAX00633282	7	23581747	0	C	T	T	C	C	C	C	C	C	C	C	C	C	C	C	C	H	C	C	C	C	H	C	C	C	C	C	H	C	C	C	C	C	C	C	C	H	C	C	C	C	C	C	C	C	C
JAX00633284	7	23595111	1	G	A	G	G	G	G	G	A	G	G	G	G	H	G	G	A	G	G	G	G	G	H	G	A	G	G	G	G	G	G	A	G	G	G	G	G	G	G	G	G	G	A	H	G	G	G
JAX00149307	7	23632594	1	T	A	T	T	A	A	T	A	A	T	T	T	A	T	T	A	T	T	T	A	A	H	T	A	H	A	A	T	A	A	A	T	T	A	T	T	H	T	T	T	A	A	A	H	T	H
JAX00633285	7	23639119	1	C	A	C	C	A	A	C	A	A	C	C	C	A	C	C	A	C	C	C	A	A	H	C	A	H	A	A	C	A	A	A	C	C	A	C	C	H	C	C	C	A	A	A	H	C	H
JAX00633286	7	23646141	1	A	G	A	A	A	A	A	G	A	A	A	A	H	A	A	G	A	A	A	A	A	H	A	G	A	A	A	A	A	A	G	A	A	A	A	A	A	A	A	A	A	G	H	A	A	A
JAX00149310	7	23673953	1	G	A	G	G	A	A	G	G	A	G	G	G	H	G	G	G	G	G	G	A	A	G	G	G	H	A	A	G	A	A	G	G	G	A	G	G	H	G	G	G	A	G	H	H	G	H
JAX00149312	7	23675637	1	T	C	T	T	C	C	T	C	C	T	T	T	C	T	T	C	T	T	T	C	C	H	T	C	H	C	C	T	C	C	C	T	T	C	T	T	H	T	T	T	C	C	C	H	T	H
JAX00633287	7	23675907	0	A	G	G	A	A	A	A	A	A	G	A	A	A	A	A	A	G	G	G	A	A	H	A	A	A	A	A	H	A	A	A	H	A	A	A	A	H	G	A	H	A	A	A	A	A	A
JAX00633289	7	23680211	0	G	A	A	G	G	G	G	G	G	A	G	G	G	G	G	G	A	A	A	G	G	H	G	G	G	G	G	H	G	G	G	H	G	G	G	G	H	A	G	H	G	G	G	G	G	G
JAX00633290	7	23680740	1	A	C	A	A	A	A	A	C	A	A	A	A	H	A	A	C	A	A	A	A	A	H	A	C	A	A	A	A	A	A	C	A	A	A	A	A	A	A	A	A	A	C	H	A	A	A
JAX00633291	7	23681451	0	T	G	T	T	G	G	T	G	G	T	T	T	G	T	H	G	T	T	H	G	G	H	T	G	H	G	G	T	G	G	G	T	T	G	T	T	H	T	T	T	G	G	G	H	T	H
JAX00633292	7	23681844	1	G	A	A	G	G	G	G	G	G	G	G	G	G	G	G	G	H	G	G	G	G	H	G	G	G	G	G	H	G	G	G	G	G	G	G	G	H	G	G	G	G	G	G	G	G	G
JAX00633295	7	23700950	0	T	C	C	T	T	T	C	C	T	C	T	T	H	T	T	C	C	C	C	T	T	C	T	C	H	T	T	H	T	T	C	C	C	T	C	T	H	C	C	C	T	C	H	H	T	H
JAX00633298	7	23702537	0	T	C	T	T	T	T	C	T	T	T	T	T	T	T	T	T	T	T	T	T	T	T	T	T	H	T	T	T	T	T	T	H	C	T	C	T	T	T	C	H	T	T	T	H	T	H
JAX00149314	7	23705828	0	A	G	G	A	G	G	G	G	G	G	A	A	G	A	A	G	G	G	G	G	G	G	A	G	G	G	G	H	G	G	G	G	G	G	G	A	G	G	G	G	G	G	G	G	A	G
JAX00149315	7	23706144	0	A	G	G	A	G	G	G	G	G	G	A	A	G	A	A	G	G	G	G	G	G	G	A	G	G	G	G	H	G	G	G	G	G	G	G	A	G	G	G	G	G	G	G	G	A	G
JAX00190036	7	23760916	0	C	T	T	C	T	T	T	C	T	T	C	C	H	C	C	C	T	T	T	T	T	H	C	C	T	T	T	H	T	T	C	T	T	T	T	C	T	T	T	T	T	C	H	T	C	T
JAX00190037	7	23760942	0	A	G	G	A	G	G	G	G	A	G	A	A	G	A	A	G	G	G	G	H	A	G	A	G	G	G	G	H	G	G	G	G	G	G	G	A	G	G	G	G	G	G	G	H	A	G
JAX00633300	7	23778341	0	A	G	G	A	G	G	G	A	G	G	A	A	H	A	A	A	G	G	G	G	G	H	A	A	G	G	G	A	G	G	A	G	G	G	G	A	G	G	G	G	G	A	H	G	A	G
JAX00633303	7	23779798	1	G	A	A	G	G	G	A	G	G	A	G	G	G	G	G	G	A	A	A	G	G	H	G	G	H	G	G	H	G	G	G	A	A	G	A	G	H	A	A	A	G	G	G	H	G	H
JAX00633304	7	23779897	1	G	A	A	G	G	G	G	G	G	G	G	G	G	G	G	G	H	G	G	G	G	H	G	G	G	G	G	H	G	G	G	G	G	G	G	G	H	G	G	G	G	G	G	G	G	G
JAX00149319	7	23780564	1	A	G	A	A	G	G	A	A	G	A	A	A	H	A	A	A	A	A	A	G	G	A	A	A	H	G	G	A	G	G	A	A	A	G	A	A	H	A	A	A	G	A	H	H	A	H
JAX00633307	7	23807418	0	G	C	G	G	C	C	G	C	C	G	G	G	C	G	G	C	G	G	G	C	C	H	G	C	H	C	C	G	C	C	C	G	G	C	G	G	H	G	G	G	C	C	C	H	G	H
JAX00633312	7	23812967	0	G	C	G	G	G	G	G	C	G	G	G	G	G	G	G	C	G	G	G	G	G	G	G	C	G	G	G	G	G	G	C	G	G	G	G	G	G	G	G	G	G	C	G	G	G	G
JAX00149322	7	23816311	0	C	A	C	C	A	A	C	C	A	C	C	C	H	C	C	C	C	C	C	A	A	C	C	C	H	A	A	C	A	A	C	C	C	A	C	C	H	C	C	C	A	C	H	H	C	H
JAX00149323	7	23816804	0	A	G	G	A	G	G	A	G	G	G	A	A	G	A	A	G	G	G	G	G	G	G	A	G	H	G	G	H	G	G	G	H	A	G	A	A	G	G	A	H	G	G	G	H	A	H
JAX00149324	7	23820824	1	C	G	C	C	G	G	C	G	G	C	C	C	G	C	C	G	C	C	C	G	G	H	C	G	H	G	G	C	G	G	G	C	C	G	C	C	H	C	C	C	G	G	G	H	C	H
JAX00149325	7	23845435	0	A	G	G	A	G	G	A	G	G	G	A	A	G	A	A	G	G	G	G	G	G	G	A	G	H	G	G	H	G	G	G	H	A	G	A	A	G	G	A	H	G	G	G	H	A	H
JAX00149327	7	23868506	1	T	A	T	T	A	A	T	T	A	T	T	T	H	T	T	T	T	T	T	A	A	T	T	T	H	A	A	T	A	A	T	T	T	A	T	T	H	T	T	T	A	T	H	H	T	H
JAX00633315	7	23886161	0	T	A	T	T	T	T	T	A	T	T	T	T	H	T	T	A	T	T	T	T	T	H	T	A	T	T	T	T	T	T	A	T	T	T	T	T	T	T	T	T	T	A	H	T	T	T
JAX00149328	7	23896512	0	C	G	C	C	G	G	C	G	G	C	C	C	G	C	C	G	C	C	C	G	G	H	C	G	H	G	G	C	G	G	G	C	C	G	C	C	H	C	C	C	G	G	G	H	C	H
JAX00149329	7	23896543	0	A	G	A	A	G	G	A	A	G	A	A	A	H	A	A	A	A	A	A	G	G	A	A	A	H	G	G	A	G	G	A	A	A	G	A	A	H	A	A	A	G	A	G	H	A	H
JAX00149330	7	23908090	1	C	T	C	C	T	T	C	T	T	C	C	C	T	C	C	T	C	C	C	T	T	H	C	T	H	T	T	C	T	T	T	C	C	T	C	C	H	C	C	C	T	T	T	H	C	H
JAX00633319	7	23912860	0	T	G	T	T	T	T	T	G	T	T	T	T	H	T	T	G	T	T	T	T	T	H	T	G	T	T	T	T	T	T	G	T	T	T	T	T	T	T	T	T	T	G	H	T	T	T
JAX00633320	7	23914068	0	T	C	T	T	C	C	T	C	C	T	T	T	C	T	T	C	T	T	T	C	C	H	T	C	H	C	C	T	C	C	C	T	T	C	T	T	H	T	T	T	C	C	C	H	T	H
JAX00633322	7	23916194	1	C	T	C	C	T	T	C	T	T	C	C	C	T	C	C	T	C	C	C	T	T	H	C	T	H	T	T	C	T	T	T	C	C	T	C	C	H	C	C	C	T	T	T	H	C	H
JAX00149331	7	23945765	1	C	T	C	C	T	T	T	T	T	T	C	C	T	C	C	T	H	T	T	T	T	H	C	T	T	T	T	C	T	T	T	T	T	T	T	C	H	T	T	T	T	T	T	T	C	T
JAX00149332	7	23956868	0	T	C	T	T	C	C	C	C	C	C	T	T	C	T	T	C	H	C	C	C	C	H	T	C	C	C	C	T	C	C	C	C	C	C	C	T	H	C	C	C	C	C	C	C	T	C
JAX00149333	7	23956979	0	C	T	C	C	T	T	T	T	T	T	C	C	T	C	C	T	H	T	T	T	T	H	C	T	T	T	T	C	T	T	T	T	T	T	T	C	H	T	T	T	T	T	T	T	C	T
JAX00633326	7	23967171	0	A	C	A	A	C	C	C	A	C	C	A	A	A	A	A	A	H	C	C	C	C	A	A	A	C	C	C	H	C	C	A	C	C	C	C	A	H	C	C	C	C	A	H	C	A	C
JAX00633328	7	23968411	1	T	G	T	T	G	G	T	T	G	T	T	T	H	T	T	T	T	T	T	G	G	T	T	T	H	G	G	T	G	G	T	T	T	G	T	T	H	T	T	T	G	T	H	H	T	H
JAX00633329	7	23968474	0	C	G	C	C	G	G	C	C	C	C	C	C	H	C	C	C	C	C	C	H	C	C	C	C	C	G	G	C	G	G	C	C	C	G	C	C	H	C	C	C	G	C	H	C	C	H
JAX00633331	7	23981455	0	C	T	C	C	C	C	T	C	C	T	C	C	C	C	C	C	H	T	T	C	C	C	C	C	H	C	C	C	C	C	C	T	T	C	T	C	C	T	T	T	C	C	C	H	C	H
JAX00633332	7	23981509	0	G	A	G	G	G	G	G	G	G	A	G	G	G	G	G	G	G	H	H	G	G	G	G	G	G	G	G	G	G	G	G	H	G	G	G	G	G	A	G	H	G	G	G	G	G	G
JAX00633337	7	24002181	0	G	A	G	G	G	G	A	G	G	A	G	G	G	G	G	G	H	A	A	G	G	G	G	G	H	G	G	G	G	G	G	A	A	G	A	G	G	A	A	A	G	G	G	H	G	H
JAX00633338	7	24004126	1	C	T	C	C	C	C	C	C	C	T	C	C	C	C	C	C	H	T	T	C	C	C	C	C	C	C	C	C	C	C	C	H	C	C	C	C	C	T	C	H	C	C	C	C	C	C
JAX00231519	7	24012470	1	C	T	C	C	T	T	C	T	T	C	C	C	T	C	C	T	C	C	C	T	T	H	C	T	H	T	T	C	T	T	T	C	C	T	C	C	H	C	C	C	T	T	T	H	C	H
JAX00231520	7	24012522	1	A	G	A	A	G	G	A	G	G	A	A	A	G	A	A	G	A	A	A	G	G	H	A	G	H	G	G	A	G	G	G	A	A	G	A	A	H	A	A	A	G	G	G	H	A	H
JAX00633344	7	24018648	1	A	G	A	A	G	G	A	A	A	G	A	A	H	A	A	A	H	G	G	H	A	A	A	A	H	G	G	A	G	G	A	H	A	G	A	A	H	G	A	H	G	A	H	A	A	H
JAX00633345	7	24020353	1	T	C	T	T	C	C	C	C	C	T	T	T	C	T	T	C	T	T	T	C	C	H	T	C	C	C	C	T	C	C	C	H	C	C	C	T	H	T	C	H	C	C	C	C	T	C
JAX00633346	7	24020431	0	G	A	G	G	A	A	G	G	G	G	G	G	H	G	G	G	G	G	G	H	G	G	G	G	H	A	A	G	A	A	G	G	G	A	G	G	H	G	G	G	A	G	H	G	G	H
JAX00633347	7	24020461	1	G	A	G	G	A	A	G	G	G	G	G	G	H	G	G	G	G	G	G	H	G	G	G	G	H	A	A	G	A	A	G	G	G	A	G	G	H	G	G	G	A	G	H	G	G	H
JAX00633349	7	24024417	0	T	C	T	T	C	C	T	C	C	C	T	T	C	T	T	C	H	C	C	C	C	H	T	C	H	C	C	T	C	C	C	H	T	C	T	T	H	C	T	H	C	C	C	H	T	H
JAX00633350	7	24024477	1	G	A	G	G	A	A	G	A	A	A	G	G	A	G	G	A	H	A	A	A	A	H	G	A	H	A	A	G	A	A	A	H	G	A	G	G	H	A	G	H	A	A	A	H	G	H
JAX00633355	7	24031631	0	G	A	G	G	G	G	G	A	G	G	G	G	H	G	G	A	G	G	G	G	G	H	G	A	G	G	G	G	G	G	A	G	G	G	G	G	G	G	G	G	G	A	H	G	G	G
JAX00149341	7	24064019	0	C	T	C	C	C	C	T	C	C	T	C	C	C	C	C	C	H	T	T	C	C	C	C	C	H	C	C	C	C	C	C	T	T	C	T	C	C	T	T	T	C	C	C	H	C	H
JAX00633361	7	24065284	0	T	C	T	T	C	C	T	C	C	T	T	T	C	T	T	C	T	T	T	C	C	H	T	C	H	C	C	T	C	C	C	T	T	C	T	T	H	T	T	T	C	C	C	H	T	H
JAX00633362	7	24065299	0	A	G	A	A	G	G	G	G	G	G	A	A	G	A	A	G	H	G	G	G	G	H	A	G	G	G	G	A	G	G	G	G	G	G	G	A	H	G	G	G	G	G	G	G	A	G
JAX00149342	7	24067756	0	G	A	G	G	A	A	G	G	A	G	G	G	H	G	G	G	G	G	G	A	A	G	G	G	H	A	A	G	A	A	G	G	G	A	G	G	H	G	G	G	A	G	H	H	G	H
JAX00633365	7	24068117	1	G	A	G	G	G	G	A	G	G	A	G	G	G	G	G	G	H	A	A	G	G	G	G	G	H	G	G	G	G	G	G	A	A	G	A	G	G	A	A	A	G	G	G	H	G	H
JAX00633366	7	24068287	0	G	A	G	G	A	A	G	G	A	G	G	G	H	G	G	G	G	G	G	A	A	G	G	G	H	A	A	G	A	A	G	G	G	A	G	G	H	G	G	G	A	G	H	H	G	H
JAX00633367	7	24070163	1	A	C	C	A	C	C	A	C	C	A	A	A	C	A	A	C	H	A	A	C	C	C	A	C	H	C	C	H	C	C	C	A	A	C	A	A	C	A	A	A	C	C	C	H	A	H
JAX00633369	7	24072595	1	C	T	T	C	C	C	C	C	C	C	C	C	C	C	C	C	H	C	C	C	C	H	C	C	C	C	C	H	C	C	C	C	C	C	C	C	H	C	C	C	C	C	C	C	C	C
JAX00633370	7	24073536	0	G	A	G	G	A	A	G	G	A	G	G	G	A	G	G	G	G	G	G	A	A	G	G	G	H	A	A	G	A	A	G	G	G	A	G	G	H	G	G	G	A	G	A	H	G	H
JAX00149343	7	24096337	0	T	C	C	T	C	C	C	T	C	C	T	T	H	T	T	T	C	C	C	C	C	H	H	T	C	C	C	C	C	C	T	C	C	C	C	T	C	C	C	C	C	T	H	C	T	C
JAX00149345	7	24103789	0	A	G	A	A	G	G	A	A	A	A	A	A	H	A	A	A	A	A	A	H	A	A	A	A	H	G	G	A	G	G	A	A	A	G	A	A	H	A	A	A	G	A	H	A	A	H
JAX00633374	7	24116160	0	C	T	C	C	C	C	T	C	C	C	C	C	C	C	C	C	C	C	C	C	C	C	C	C	H	C	C	C	C	C	C	H	T	C	T	C	C	C	T	H	C	C	C	H	C	H
JAX00633376	7	24120887	1	T	G	T	T	T	T	T	T	T	G	T	T	T	T	T	T	H	G	G	T	T	T	T	T	T	T	T	T	T	T	T	H	T	T	T	T	T	G	T	H	T	T	T	T	T	T
JAX00633377	7	24123759	0	T	C	T	T	C	C	T	C	C	T	T	T	C	T	T	C	T	T	T	C	C	H	T	C	H	C	C	T	C	C	C	T	T	C	T	T	H	T	T	T	C	C	C	H	T	H
JAX00633378	7	24128678	0	G	A	A	G	G	G	G	G	G	G	G	G	G	G	G	G	H	G	G	G	G	H	G	G	G	G	G	H	G	G	G	G	G	G	G	G	H	G	G	G	G	G	G	G	G	G
JAX00633379	7	24131257	1	C	T	C	C	C	C	C	C	C	T	C	C	C	C	C	C	H	T	T	C	C	C	C	C	C	C	C	C	C	C	C	H	C	C	C	C	C	T	C	H	C	C	C	C	C	C
JAX00633381	7	24134618	1	A	G	G	A	G	G	A	G	G	G	A	A	G	A	A	G	G	G	G	G	G	G	A	G	H	G	G	H	G	G	G	H	A	G	A	A	G	G	A	H	G	G	G	H	A	H
JAX00633382	7	24136999	0	G	A	A	G	G	G	G	G	G	G	G	G	G	G	G	G	H	G	G	G	G	H	G	G	G	G	G	H	G	G	G	G	G	G	G	G	H	G	G	G	G	G	G	G	G	G
JAX00149346	7	24137451	1	T	C	T	T	C	C	T	T	C	T	T	T	H	T	T	T	T	T	T	C	C	T	T	T	H	C	C	T	C	C	T	T	T	C	T	T	H	T	T	T	C	T	H	H	T	H
JAX00633384	7	24138689	1	C	A	C	C	A	A	C	A	A	A	C	C	A	C	C	A	H	A	A	A	A	H	C	A	H	A	A	C	A	A	A	H	C	A	C	C	H	A	C	H	A	A	A	H	C	H
JAX00633385	7	24138781	0	T	C	C	T	C	C	T	C	C	C	T	T	C	T	T	C	C	C	C	C	C	C	T	C	H	C	C	C	C	C	C	C	T	C	T	T	C	C	T	H	C	C	C	H	T	H
JAX00633388	7	24160853	1	T	C	T	T	T	T	T	C	C	T	T	T	H	T	T	C	T	T	T	H	C	H	T	C	T	T	T	T	T	T	C	T	T	T	T	T	T	T	T	T	T	C	H	H	T	T
JAX00149349	7	24164322	1	G	T	G	G	T	T	G	G	G	G	G	G	H	G	G	G	G	G	G	H	G	G	G	G	H	T	T	G	T	T	G	G	G	T	G	G	H	G	G	G	T	G	H	G	G	H
JAX00633389	7	24164368	0	G	A	G	G	A	A	G	G	G	G	G	G	H	G	G	G	G	G	G	A	G	G	G	G	H	A	A	G	A	A	G	G	G	A	G	G	H	G	G	G	A	G	H	G	G	H
JAX00633390	7	24166342	0	C	A	A	C	C	C	C	A	C	C	H	C	A	C	C	A	H	C	C	C	C	A	C	A	C	C	C	H	C	C	A	C	C	C	C	C	H	C	C	C	C	A	H	C	C	C
JAX00633393	7	24172975	1	T	G	T	T	T	G	T	G	G	T	T	T	G	T	T	G	T	T	T	H	G	H	T	G	H	G	T	T	T	G	G	T	T	H	T	T	H	T	T	T	G	G	H	H	T	H
JAX00633397	7	24173947	1	G	A	G	G	G	A	G	G	G	G	G	G	H	G	G	G	G	G	G	G	G	G	G	G	H	A	G	G	G	A	G	G	G	H	G	G	H	G	G	G	A	G	G	G	G	H
JAX00633398	7	24176783	1	G	A	G	G	G	A	G	A	A	G	G	G	A	G	G	A	G	G	G	H	A	H	G	A	H	A	G	G	G	A	A	G	G	H	G	G	H	G	G	G	A	A	H	H	G	H
JAX00633400	7	24178333	0	C	G	C	C	C	C	C	C	C	G	C	C	C	C	C	C	H	G	H	C	C	C	C	C	C	C	C	C	C	C	C	H	C	C	C	C	C	G	C	H	C	C	C	C	C	C
JAX00231522	7	24201945	1	G	A	G	G	G	A	G	G	A	G	G	G	H	G	G	G	G	G	G	H	A	G	G	G	H	A	G	G	G	A	G	G	G	H	G	G	H	G	G	G	A	G	G	H	G	H
JAX00633404	7	24204596	1	G	A	G	G	G	G	G	A	A	G	G	G	H	G	G	A	G	G	G	H	A	H	G	A	G	G	G	G	G	G	A	G	G	G	G	G	G	G	G	G	G	A	H	H	G	G
JAX00633408	7	24208078	1	T	C	T	T	T	T	T	T	T	C	T	T	T	T	T	T	H	C	C	T	T	T	T	T	T	T	T	T	T	T	T	H	T	T	T	T	T	C	T	H	T	T	T	T	T	T
JAX00633414	7	24232753	1	G	A	G	G	G	A	G	A	A	G	G	G	A	G	G	A	G	G	G	H	A	H	G	A	H	A	G	G	G	A	A	G	G	H	G	G	H	G	G	G	A	A	H	H	G	H
JAX00633415	7	24235175	1	T	C	T	T	T	C	T	C	C	C	T	T	C	T	T	C	H	C	C	H	C	H	T	C	H	C	T	T	T	C	C	H	T	H	T	T	H	C	T	H	C	C	H	H	T	H
JAX00633416	7	24238514	0	A	C	A	A	A	C	A	A	C	A	A	A	H	A	A	A	A	A	A	H	C	A	A	A	H	C	A	A	A	C	A	A	A	H	A	A	H	A	A	A	C	A	A	H	A	H
JAX00149355	7	24259621	1	A	G	A	A	A	G	A	A	A	A	A	A	H	A	A	A	A	A	A	A	A	A	A	A	H	G	A	A	A	G	A	A	A	H	A	A	H	A	A	A	G	A	A	A	A	H
JAX00149356	7	24259664	1	G	A	G	G	G	A	G	G	G	G	G	G	H	G	G	G	G	G	G	G	G	G	G	G	H	A	G	G	G	A	G	G	G	H	G	G	H	G	G	G	A	G	G	G	G	H
JAX00633420	7	24275776	0	C	T	C	C	C	C	C	T	C	C	C	C	H	C	C	T	C	C	C	C	C	H	C	T	C	C	C	C	C	C	T	C	C	C	C	C	C	C	C	C	C	T	H	C	C	C
JAX00633422	7	24276783	1	C	T	C	C	C	T	C	C	T	C	C	C	H	C	C	C	C	C	C	H	T	C	C	C	H	T	C	C	C	T	C	C	C	H	C	C	H	C	C	C	T	C	C	H	C	H
JAX00633423	7	24277487	0	T	C	T	T	T	C	T	C	C	T	T	T	C	T	T	C	T	T	T	H	C	H	T	C	H	C	T	T	T	C	C	T	T	H	T	T	H	T	T	T	C	C	H	H	T	H
JAX00633424	7	24279835	0	G	A	G	G	G	A	G	G	A	G	G	G	H	G	G	G	G	G	G	H	A	G	G	G	H	A	G	G	G	A	G	G	G	H	G	G	H	G	G	G	A	G	G	H	G	H
JAX00149359	7	24294594	1	T	C	T	T	T	C	T	C	C	T	T	T	C	T	T	C	T	T	T	H	C	H	T	C	H	C	T	T	T	C	C	T	T	H	T	T	H	T	T	T	C	C	H	H	T	H
JAX00633428	7	24308243	0	C	T	C	C	C	T	C	C	C	C	C	C	H	C	C	C	C	C	C	C	C	C	C	C	H	T	C	C	C	T	C	C	C	H	C	C	H	C	C	C	T	C	C	C	C	H
JAX00633429	7	24315024	1	C	T	C	C	C	C	C	C	C	T	C	C	C	C	C	C	H	T	T	C	C	C	C	C	C	C	C	C	C	C	C	H	C	C	C	C	C	T	C	H	C	C	C	C	C	C
JAX00633430	7	24318563	0	C	T	C	C	C	T	C	C	T	C	C	C	H	C	C	C	C	C	C	H	T	C	C	C	H	H	C	C	C	H	C	C	C	H	C	C	H	C	C	C	T	C	C	H	C	H
JAX00149361	7	24331129	1	C	A	C	C	C	A	C	A	A	C	C	C	A	C	C	A	C	C	C	H	A	H	C	A	H	A	C	C	C	A	A	C	C	H	C	C	H	C	C	C	A	A	H	H	C	H
JAX00633435	7	24331288	1	A	G	A	A	A	G	A	A	G	G	A	A	H	A	A	A	H	G	G	H	G	A	A	A	H	G	A	A	A	G	A	H	A	H	A	A	H	G	A	H	G	A	A	H	A	H
JAX00633436	7	24351821	1	G	A	G	G	G	A	G	G	G	A	G	G	H	G	G	G	H	A	A	G	G	G	G	G	H	A	G	G	G	A	G	H	G	H	G	G	H	A	G	H	A	G	G	G	G	H
JAX00633437	7	24352650	0	T	C	T	T	T	T	T	T	C	C	T	T	T	T	T	T	H	C	C	H	C	T	T	T	T	T	T	T	T	T	T	H	T	T	T	T	T	C	T	H	T	T	T	H	T	T
JAX00633438	7	24354188	0	A	G	A	A	A	G	A	A	G	G	A	H	H	A	H	A	H	G	G	H	G	A	A	A	H	G	A	A	A	G	A	H	A	H	A	A	H	G	A	H	G	A	A	H	A	H
JAX00633439	7	24354271	0	T	C	T	T	T	C	T	C	C	T	T	T	C	T	T	C	T	T	T	H	C	H	T	C	H	C	T	T	T	C	C	T	T	H	T	T	H	T	T	T	C	C	H	H	T	H
JAX00633440	7	24359372	1	C	T	C	C	C	T	C	T	T	T	C	C	T	C	C	T	H	T	T	H	T	H	C	T	H	T	C	C	C	T	T	H	C	H	C	C	H	T	C	H	T	T	H	H	C	H
JAX00231526	7	24361197	1	A	G	A	A	A	G	A	G	G	G	A	A	G	A	A	G	H	G	G	H	G	H	A	G	H	G	A	A	A	G	G	H	A	H	A	A	H	G	A	H	G	G	H	H	A	H
JAX00633441	7	24361659	0	A	G	A	A	A	G	A	G	G	G	A	H	G	A	H	G	H	G	G	H	G	H	A	G	H	G	A	A	A	G	G	H	H	H	A	A	H	G	A	H	G	G	H	H	A	H
JAX00633444	7	24368735	1	G	T	G	G	G	G	G	G	T	G	G	G	G	G	G	G	G	G	G	H	T	G	G	G	G	G	G	G	G	G	G	G	G	G	G	G	G	G	G	G	G	G	G	H	G	G
JAX00149364	7	24377151	0	C	A	C	C	C	A	C	A	A	C	C	C	A	C	C	A	C	C	C	H	A	H	C	A	H	A	C	C	C	A	A	C	C	H	C	C	H	C	C	C	A	A	H	H	C	H
JAX00633448	7	24377477	0	C	T	C	C	C	C	C	T	C	C	C	C	T	C	C	T	C	C	C	C	C	H	C	T	C	C	C	C	C	C	T	C	C	C	C	C	C	C	C	C	C	T	T	C	C	C
JAX00149365	7	24379427	0	C	T	C	C	C	C	C	T	C	C	C	C	H	C	C	T	C	C	C	C	C	H	C	T	C	C	C	C	C	C	T	C	C	C	C	C	C	C	C	C	C	T	H	C	C	C
JAX00149366	7	24379482	1	G	A	G	G	G	A	G	G	A	G	G	G	H	G	G	G	G	G	G	H	A	G	G	G	H	A	G	G	G	A	G	G	G	H	G	G	H	G	G	G	A	G	G	H	G	H
JAX00633452	7	24425797	0	C	T	C	C	C	C	C	C	C	T	C	C	C	C	C	C	H	T	T	C	C	C	C	C	C	C	C	C	C	C	C	H	C	C	C	C	C	T	C	H	C	C	C	C	C	C
JAX00633453	7	24426190	1	G	A	G	G	G	G	G	A	G	A	G	G	H	G	G	A	H	A	A	G	G	H	G	A	G	G	G	G	G	G	A	H	G	G	G	G	G	A	G	H	G	A	H	G	G	G
JAX00633455	7	24428488	0	G	T	G	G	G	T	G	T	T	G	G	G	T	G	G	T	G	G	G	T	T	T	G	T	T	T	G	G	G	T	T	G	G	T	G	G	H	G	G	G	T	T	H	T	G	H
JAX00149370	7	24458229	1	G	A	G	G	G	A	G	G	A	G	G	G	H	G	G	G	G	G	G	H	A	G	G	G	H	A	G	G	G	A	G	G	G	H	G	G	H	G	G	G	A	G	G	H	G	H
JAX00149371	7	24458289	1	T	C	T	T	T	C	T	C	C	C	T	T	C	T	T	C	H	C	C	H	C	H	T	C	H	C	T	T	T	C	C	H	T	H	T	T	H	C	T	H	C	C	H	H	T	H
JAX00149372	7	24460503	1	A	C	A	A	C	A	A	A	A	A	A	A	A	A	A	A	A	A	A	H	A	A	A	A	A	A	C	A	C	A	A	A	A	H	A	A	A	A	A	A	A	A	H	A	A	A
JAX00633462	7	24465109	0	A	G	A	A	A	G	A	G	G	G	A	A	G	A	A	G	H	G	G	H	G	H	A	G	H	G	A	A	A	G	G	H	A	H	A	A	H	G	A	A	G	G	H	H	A	H
JAX00633463	7	24477825	0	G	A	G	G	G	A	G	G	A	G	G	G	H	G	G	G	G	G	G	H	A	G	G	G	H	A	G	G	G	A	A	G	G	H	G	G	H	G	G	G	A	G	G	H	G	H
JAX00633464	7	24480237	0	T	C	T	T	T	T	T	C	T	T	T	T	H	T	T	C	T	T	T	T	T	H	T	C	T	T	T	T	T	T	T	T	T	T	T	T	T	T	T	T	T	C	H	T	T	T
JAX00633465	7	24484734	0	T	A	T	T	T	A	T	T	A	A	T	T	H	T	T	T	H	A	A	A	A	T	T	T	H	A	T	T	T	A	A	H	T	A	T	T	A	A	T	T	A	T	T	A	T	H
JAX00633467	7	24490002	1	C	T	C	C	C	T	C	C	C	C	C	C	H	C	C	C	C	C	C	C	C	C	C	C	H	T	C	C	C	T	T	C	C	H	C	C	H	C	C	C	T	C	C	C	C	H
JAX00633468	7	24490495	0	G	C	G	G	G	C	G	C	C	G	G	G	C	G	G	C	G	G	G	H	C	H	G	C	H	H	G	G	G	C	C	G	G	H	G	G	H	G	G	G	C	C	H	H	G	H
JAX00633469	7	24491489	1	A	C	A	A	A	A	A	A	A	C	A	A	A	A	A	A	H	C	C	A	A	A	A	A	A	A	A	A	A	A	A	H	A	A	A	A	A	C	A	A	A	A	A	A	A	A
JAX00633472	7	24494512	1	A	C	A	A	A	C	A	A	A	C	A	A	H	A	A	A	H	C	C	A	A	A	A	A	H	C	A	A	A	C	C	H	A	H	A	A	H	C	A	A	C	A	A	A	A	H
JAX00149373	7	24498775	0	C	T	C	C	C	C	C	C	C	T	C	C	C	C	C	C	H	T	T	C	C	C	C	C	C	C	C	C	C	C	C	H	C	C	C	C	C	T	C	C	C	C	C	C	C	C
JAX00149374	7	24498878	1	C	T	C	C	C	C	C	C	C	T	C	C	C	C	C	C	H	T	T	C	C	C	C	C	C	C	C	C	C	C	C	H	C	C	C	C	C	T	C	C	C	C	C	C	C	C
JAX00149375	7	24499055	0	T	A	T	T	T	T	T	T	T	A	T	T	T	T	T	T	H	A	A	T	T	T	T	T	T	T	T	T	T	T	T	H	T	T	T	T	T	A	T	T	T	T	T	T	T	T
JAX00633473	7	24500274	1	G	A	G	G	G	G	G	G	A	G	G	G	G	G	G	G	G	G	G	H	A	G	G	G	G	G	G	G	G	G	G	G	G	G	G	G	G	G	G	G	G	G	G	H	G	G
JAX00633476	7	24505382	0	A	C	A	A	A	A	A	C	C	C	A	A	H	A	A	C	H	C	C	A	C	H	A	H	A	A	A	A	A	A	A	H	A	A	A	A	A	C	A	A	A	C	H	H	A	A
JAX00633477	7	24505605	1	T	A	T	T	T	T	T	T	A	A	T	T	T	T	T	T	H	A	A	H	A	T	T	T	T	T	T	T	T	T	T	H	T	T	T	T	T	A	T	T	T	T	T	H	T	T
JAX00231531	7	24535267	1	T	C	T	T	T	T	T	C	C	T	T	T	H	T	T	C	T	T	T	H	C	H	T	C	T	T	T	T	T	T	T	T	T	T	T	T	T	T	T	T	T	C	H	H	T	T
JAX00149377	7	24539010	1	A	G	A	A	A	A	A	G	G	A	A	A	H	A	A	G	A	A	A	H	G	H	A	G	A	A	A	A	A	A	A	A	A	A	A	A	A	A	A	A	A	G	H	H	A	A
JAX00149378	7	24539172	0	A	T	A	A	A	A	A	A	T	A	A	A	A	A	A	A	A	A	A	H	T	A	A	A	A	A	A	A	A	A	A	A	A	A	A	A	A	A	A	A	A	A	A	H	A	A
JAX00633484	7	24570180	0	G	A	G	G	G	G	G	G	A	G	G	G	G	G	G	G	G	G	G	H	A	G	G	G	G	G	G	G	G	G	G	G	G	G	G	G	G	G	G	G	G	G	G	H	G	G
JAX00149380	7	24582838	0	G	T	G	G	G	G	G	G	T	G	G	G	G	G	G	G	G	G	G	H	T	G	G	G	G	G	G	G	G	G	G	G	G	G	G	G	G	G	G	G	G	G	G	H	G	G
JAX00149381	7	24585989	1	C	T	C	C	C	C	C	T	C	C	C	C	H	C	C	T	C	C	C	C	C	H	C	T	C	C	C	C	C	C	C	C	C	C	C	C	C	C	C	C	C	T	H	C	C	C
JAX00633485	7	24586224	1	A	G	A	A	A	G	A	G	G	A	A	A	G	A	A	G	A	A	A	H	G	H	A	G	H	G	A	A	A	G	G	A	A	H	A	A	G	A	A	A	G	G	H	H	A	H
JAX00633487	7	24588726	1	G	A	G	G	G	A	G	A	A	G	G	G	A	G	G	A	G	G	G	H	A	H	G	A	H	A	G	G	G	A	A	G	G	H	G	G	A	G	G	G	A	A	H	H	G	H
JAX00633488	7	24588939	0	G	T	G	G	G	G	G	T	G	G	G	G	H	G	G	T	G	G	G	G	G	H	G	T	G	G	G	G	G	G	G	G	G	G	G	G	G	G	G	G	G	T	H	G	G	G
JAX00633489	7	24590206	1	T	C	T	T	T	C	T	C	C	T	T	T	C	T	T	C	T	T	T	H	C	H	T	C	H	C	T	T	T	C	C	T	T	H	T	T	C	T	T	T	C	C	H	H	T	H
JAX00149383	7	24621075	1	A	C	A	A	A	A	A	C	C	A	A	A	H	A	A	C	A	A	A	H	C	H	A	C	A	A	A	A	A	A	A	A	A	A	A	A	A	A	A	A	A	C	H	H	A	A
JAX00633493	7	24621325	0	A	G	A	A	A	A	A	G	G	A	A	A	H	A	A	G	A	A	A	H	G	H	A	G	A	A	A	A	A	A	A	A	A	A	A	A	A	A	A	A	A	G	H	H	A	A
JAX00149384	7	24621511	0	C	G	C	C	C	G	C	C	C	C	C	C	H	C	C	C	C	C	C	C	C	C	C	C	H	G	C	C	C	G	G	C	C	H	C	C	G	C	C	C	G	C	C	C	C	H
JAX00633494	7	24630328	1	T	C	T	T	T	T	T	T	C	T	T	T	T	T	T	T	T	T	T	H	C	T	T	T	T	T	T	T	T	T	T	T	T	T	T	T	T	T	T	T	T	T	T	H	T	T
JAX00149387	7	24671925	1	G	A	G	G	G	G	G	A	G	G	G	G	H	G	G	A	G	G	G	G	G	H	G	A	G	G	G	G	G	G	G	G	G	G	G	G	G	G	G	G	G	A	H	G	G	G
JAX00633497	7	24671953	1	T	C	T	T	T	T	T	C	C	C	T	T	H	T	T	C	H	C	C	H	C	H	T	C	T	T	T	T	T	T	T	H	T	T	T	T	T	C	T	T	T	C	H	H	T	T
JAX00633499	7	24677644	1	T	C	T	T	T	T	T	C	C	T	T	T	H	T	T	C	T	T	T	H	C	H	T	C	T	T	T	T	T	T	T	T	T	T	T	T	T	T	T	T	T	C	H	H	T	T
JAX00633501	7	24682808	1	G	A	G	G	G	G	G	G	G	A	G	G	G	G	G	G	H	A	A	G	G	G	G	G	G	G	G	G	G	G	G	H	G	G	G	G	G	A	G	G	G	G	G	G	G	G
JAX00633502	7	24683516	0	A	G	A	A	A	A	A	G	G	G	A	A	H	A	A	G	H	G	G	H	G	H	A	G	A	A	A	A	A	A	A	H	A	A	A	A	A	G	A	A	A	G	H	H	A	A
JAX00633504	7	24689703	0	T	C	T	T	T	T	T	C	C	T	T	T	H	T	T	C	T	T	T	H	C	H	T	C	T	T	T	T	T	T	T	T	T	T	T	T	T	T	T	T	T	C	H	H	T	T
JAX00149388	7	24698208	1	G	T	G	G	G	G	G	T	G	G	G	G	H	G	G	T	G	G	G	G	G	H	G	T	G	G	G	G	G	G	G	G	G	G	G	G	G	G	G	G	G	T	H	G	G	G
JAX00149389	7	24698390	1	A	G	A	A	A	A	A	G	A	A	A	A	H	A	A	G	A	A	A	A	A	H	A	G	A	A	A	A	A	A	A	A	A	A	A	A	A	A	A	A	A	G	H	A	A	A
JAX00231536	7	24712017	1	T	C	T	T	T	T	T	T	C	T	T	T	T	T	T	T	T	T	T	H	C	T	T	T	T	T	T	T	T	T	T	T	T	T	T	T	T	T	T	T	T	T	T	H	T	T
JAX00633510	7	24726383	1	G	T	G	G	G	G	G	T	G	G	G	G	H	G	G	T	G	G	G	G	G	H	G	T	G	G	G	G	G	G	G	G	G	G	G	G	G	G	G	G	G	T	H	G	G	G
JAX00633511	7	24728241	1	A	G	A	A	A	A	A	A	G	G	A	A	A	A	A	A	H	G	G	H	G	A	A	A	A	A	A	A	A	A	A	H	A	A	A	A	A	G	A	A	A	A	A	H	A	A
JAX00633513	7	24730683	0	A	G	A	A	A	A	A	A	G	G	A	A	A	H	A	A	H	G	G	H	G	A	A	A	A	A	A	A	A	A	A	H	A	A	A	A	A	G	A	A	A	A	A	H	A	A
JAX00633514	7	24735028	0	G	A	G	G	G	A	G	G	G	G	G	G	H	G	G	G	G	G	G	G	G	G	G	G	H	A	G	G	G	A	A	G	G	H	G	G	A	G	G	G	A	G	G	G	G	H
JAX00149392	7	24740035	0	C	T	C	C	C	T	C	C	T	C	C	C	H	C	C	C	C	C	C	H	T	C	C	C	H	T	C	C	C	T	T	C	C	H	C	C	T	C	C	C	T	C	C	H	C	H
JAX00149393	7	24740154	0	T	C	T	T	T	C	T	C	C	C	T	T	C	T	T	C	H	C	C	H	C	H	T	C	H	C	T	T	T	C	C	H	T	H	T	T	C	C	T	T	C	C	H	H	T	H
JAX00633517	7	24741284	0	T	C	T	T	T	T	T	C	C	C	T	T	H	T	T	C	H	C	C	H	C	H	T	C	T	T	T	T	T	T	T	H	T	T	T	T	T	C	T	T	T	C	H	H	T	T
JAX00633520	7	24752359	0	G	A	G	G	G	G	G	G	A	G	G	G	G	G	G	G	G	G	G	H	A	G	G	G	G	G	G	G	G	G	G	G	G	G	G	G	G	G	G	G	G	G	G	H	G	G
JAX00633521	7	24759005	0	C	T	C	C	C	C	C	T	C	C	C	C	H	C	C	T	C	C	C	C	C	H	C	T	C	C	C	C	H	C	C	C	C	C	C	C	C	C	C	C	C	T	T	C	C	C
JAX00633525	7	24766466	0	G	A	G	G	G	G	G	A	G	G	G	G	H	G	G	A	G	G	G	G	G	H	G	A	G	G	G	G	G	G	G	G	G	G	G	G	G	G	G	G	G	A	H	G	G	G
JAX00149395	7	24778678	0	G	T	G	G	G	G	G	G	G	T	G	G	G	G	G	G	H	H	H	G	G	G	G	G	G	G	G	G	G	G	G	H	G	G	G	G	G	T	G	G	G	G	G	G	G	G
JAX00633528	7	24806358	0	G	A	G	G	G	G	G	G	G	A	G	G	G	G	G	G	H	A	A	G	G	G	G	G	G	G	G	G	G	G	G	H	G	G	G	G	G	A	G	G	G	G	G	G	G	G
JAX00633532	7	24809717	0	G	A	G	G	G	G	G	G	A	G	G	G	G	G	G	G	G	G	G	H	A	G	G	G	G	G	G	G	G	G	G	G	G	G	G	G	G	G	G	G	G	G	G	H	G	G
JAX00633533	7	24809731	1	C	T	C	C	C	C	C	C	T	T	C	C	C	C	C	C	H	T	T	H	T	C	C	C	C	C	C	C	C	C	C	H	C	C	C	C	C	T	C	C	C	C	C	H	C	C
JAX00633541	7	24830768	1	G	A	G	G	G	G	G	G	A	G	G	G	G	G	G	G	G	G	G	H	A	G	G	G	G	G	G	G	G	G	G	G	G	G	G	G	G	G	G	G	G	G	G	H	G	G
JAX00633542	7	24831176	0	G	A	G	G	G	G	G	A	G	G	G	G	H	G	G	A	G	G	G	G	G	H	G	A	G	G	G	G	G	G	G	G	G	G	G	G	G	G	G	G	G	A	H	G	G	G
JAX00633543	7	24840314	0	C	T	C	C	C	C	C	C	C	T	C	C	C	C	C	C	H	T	T	C	C	C	C	C	C	C	C	C	C	C	C	H	C	C	C	C	C	T	C	C	C	C	C	C	C	C
JAX00231538	7	24847343	0	C	T	C	C	C	C	C	C	T	C	C	C	C	C	C	C	C	C	C	H	T	C	C	C	C	C	C	C	C	C	C	C	C	C	C	C	C	C	C	C	C	C	C	H	C	C
JAX00633548	7	24854830	0	G	A	G	G	G	G	G	G	A	G	G	G	G	H	G	G	G	H	G	H	A	G	G	G	G	G	G	G	G	G	G	G	G	G	G	G	G	H	G	H	G	G	G	H	G	G
JAX00633549	7	24855100	0	C	T	C	C	T	C	C	C	T	C	C	C	C	C	C	C	C	C	C	T	T	C	C	C	C	C	T	C	T	C	C	C	C	H	C	C	C	C	C	C	C	C	H	H	C	C
JAX00633554	7	24871180	0	G	A	G	G	G	G	G	A	G	G	G	G	H	G	G	A	G	G	G	G	G	H	G	A	G	G	G	G	G	G	G	G	G	G	G	G	G	G	G	G	G	A	H	G	G	G
JAX00633555	7	24873339	0	G	A	G	G	A	G	G	A	A	G	G	G	H	G	G	A	G	G	G	A	A	H	G	A	G	G	A	G	A	G	G	G	G	H	G	G	G	G	G	G	G	A	A	A	G	G
JAX00149402	7	24878156	0	T	C	T	T	C	T	T	C	C	T	T	T	H	T	T	C	T	T	T	C	C	H	T	C	T	T	C	T	C	T	T	T	T	H	T	T	T	T	T	T	T	C	C	H	T	T
JAX00149403	7	24893381	1	G	A	G	G	A	G	G	G	A	G	G	G	G	G	G	G	G	G	G	A	A	G	G	G	G	G	A	G	A	G	G	G	G	H	G	G	G	G	G	G	G	G	H	H	G	G
JAX00149404	7	24900833	1	T	C	T	T	C	T	T	C	C	C	T	T	H	T	T	C	H	C	C	C	C	H	T	C	T	T	C	T	C	T	T	C	T	H	T	T	T	C	T	T	T	C	C	H	T	T
JAX00633556	7	24903411	1	G	C	G	G	C	G	G	G	C	G	G	G	G	G	G	G	G	G	G	C	C	G	G	G	G	G	C	G	C	G	G	G	G	H	G	G	G	G	G	G	G	G	H	H	G	G
JAX00149405	7	24903708	1	G	A	G	G	A	G	G	G	A	G	G	G	G	G	G	G	G	G	G	A	A	G	G	G	G	G	A	G	A	G	G	G	G	H	G	G	G	G	G	G	G	G	H	H	G	G
JAX00633559	7	24910650	0	C	T	C	C	T	C	C	C	C	C	C	C	C	C	C	C	C	C	C	H	C	C	C	C	C	C	T	C	T	C	C	C	C	H	C	C	C	C	C	C	C	C	H	C	C	C
JAX00633562	7	24913570	0	C	T	C	C	C	C	C	C	C	T	C	C	C	C	C	C	H	T	T	C	C	C	C	C	C	C	C	C	C	C	C	T	C	C	C	C	C	T	C	C	C	C	C	C	C	C
JAX00633565	7	24915654	0	T	C	T	T	T	T	T	T	T	C	T	T	T	T	T	T	H	C	C	T	T	T	T	T	T	T	T	T	T	T	T	C	T	T	T	T	T	C	T	T	T	T	T	T	T	T
JAX00633566	7	24916005	1	C	T	C	C	C	C	C	C	C	T	C	C	C	C	C	C	H	T	T	C	C	C	C	C	C	C	C	C	C	C	C	T	C	C	C	C	C	T	C	C	C	C	C	C	C	C
JAX00633568	7	24916126	1	C	T	C	C	C	C	C	C	T	C	C	C	C	C	C	C	C	C	C	H	T	C	C	C	C	C	C	C	C	C	C	C	C	C	C	C	C	C	C	C	C	C	C	H	C	C
JAX00633571	7	24921020	1	G	C	G	G	C	G	G	G	G	G	G	G	G	G	G	G	G	G	G	H	G	G	G	G	G	G	C	G	C	G	G	G	G	H	G	G	G	G	G	G	G	G	H	G	G	G
JAX00633573	7	24922045	1	A	T	A	A	A	A	A	T	T	A	A	A	H	A	A	T	A	A	A	H	T	H	A	T	A	A	A	A	A	A	A	A	A	A	A	A	A	A	A	A	A	T	H	H	A	A
JAX00633574	7	24924156	1	G	T	G	G	G	G	G	G	T	G	G	G	G	G	G	G	G	G	G	H	T	G	G	G	G	G	G	G	G	G	G	G	G	G	G	G	G	G	G	G	G	G	G	H	G	G
JAX00633575	7	24924168	0	A	G	A	A	G	A	A	G	G	A	A	A	H	A	A	G	A	A	A	G	G	H	A	G	A	A	G	A	G	A	A	A	A	H	A	A	A	A	A	A	A	G	G	A	A	A
JAX00633576	7	24924378	0	G	A	G	G	A	G	G	G	G	G	G	G	G	G	G	G	G	G	G	H	G	G	G	G	G	G	A	G	A	G	G	G	G	H	G	G	G	G	G	G	G	G	H	G	G	G
JAX00633577	7	24926092	0	C	A	C	C	C	C	C	C	A	C	C	C	C	C	C	C	C	C	C	H	A	C	C	C	C	C	C	C	C	C	C	C	C	C	C	C	C	C	C	C	C	C	C	H	C	C
JAX00149407	7	24937629	1	G	A	G	G	A	G	G	G	A	G	G	G	G	G	G	G	G	G	G	A	A	G	G	G	G	G	A	G	A	G	G	G	G	H	G	G	G	G	G	G	G	G	H	H	G	G
JAX00149408	7	24948084	0	T	C	T	T	C	T	T	C	C	C	T	T	H	T	T	C	H	C	C	C	C	H	T	C	T	T	C	T	C	T	T	C	T	H	T	T	T	C	T	T	T	C	C	H	T	T
JAX00149409	7	24992165	1	G	A	G	G	G	G	G	A	G	G	G	G	H	G	G	A	G	G	G	G	G	H	G	A	G	G	G	G	G	G	G	G	G	G	G	G	G	G	G	G	G	A	H	G	G	G
JAX00633580	7	25001423	1	A	G	A	A	A	A	A	G	G	G	A	A	H	A	A	G	H	G	G	H	G	H	A	G	A	A	A	A	A	A	A	G	A	A	A	A	A	G	A	A	A	G	H	H	A	A
JAX00149414	7	25025079	1	T	C	T	T	C	C	T	T	T	T	T	T	H	T	T	T	T	T	T	H	T	T	T	T	H	C	C	T	C	C	C	T	T	C	T	T	C	T	T	T	C	T	H	T	T	H
JAX00633586	7	25038574	0	G	A	G	G	G	G	G	A	A	A	G	G	H	G	G	A	H	A	A	H	A	H	G	A	G	G	G	G	G	G	G	A	G	G	G	G	G	A	G	G	G	A	H	H	G	G
JAX00633588	7	25042764	0	C	T	C	C	C	C	C	C	T	C	C	C	C	C	C	C	C	C	C	H	T	C	C	C	C	C	C	C	C	C	C	C	C	C	C	C	C	C	C	C	C	C	C	H	C	C
JAX00633590	7	25045802	0	T	C	T	T	T	T	T	T	C	C	T	T	T	T	T	T	H	C	C	H	C	T	T	T	T	T	T	T	T	T	T	H	T	T	T	T	T	C	T	T	T	T	T	H	T	T
JAX00633591	7	25047472	0	C	T	C	C	C	C	C	T	C	C	C	C	H	C	C	T	C	C	C	C	C	H	C	T	C	C	C	C	C	C	C	C	C	C	C	C	C	C	C	C	C	T	H	C	C	C
JAX00633592	7	25050049	0	G	T	G	G	T	G	G	G	G	G	G	G	G	G	G	G	G	G	G	T	G	G	G	G	G	G	T	G	T	G	G	G	G	H	G	G	G	G	G	G	G	G	H	G	G	G
JAX00633593	7	25050109	1	C	T	C	C	C	C	C	T	T	C	C	C	H	C	C	T	C	C	C	H	T	H	C	T	C	C	C	C	C	C	C	C	C	C	C	C	C	C	C	C	C	T	H	H	C	C
JAX00633594	7	25050133	1	A	G	A	A	A	G	A	G	G	G	A	A	G	A	A	G	H	G	G	H	G	H	A	G	H	G	A	A	A	G	G	H	A	H	A	A	G	G	A	A	G	G	H	H	A	H
JAX00149415	7	25052971	0	A	G	A	A	G	G	A	G	G	G	A	A	G	A	A	G	H	G	G	G	G	H	A	G	H	G	G	A	G	G	G	H	A	G	A	A	G	G	A	A	G	G	G	H	A	H
JAX00633597	7	25063012	0	G	A	G	G	G	G	G	G	A	A	G	G	G	G	G	G	H	A	A	H	A	G	G	G	G	G	G	G	G	G	G	H	G	G	G	G	G	A	G	G	G	G	G	H	G	G
JAX00633601	7	25074148	1	T	C	T	T	T	T	T	C	T	C	T	T	H	T	T	C	H	C	C	T	T	H	T	C	T	T	T	T	T	T	T	H	T	T	T	T	T	C	T	T	T	C	H	T	T	T
JAX00633602	7	25074429	1	C	A	C	C	C	C	C	C	A	C	C	C	C	C	C	C	C	C	C	H	A	C	C	C	C	C	C	C	C	C	C	C	C	C	C	C	C	C	C	C	C	C	C	H	C	C
JAX00633604	7	25090666	1	A	G	A	A	A	A	A	A	A	G	A	A	A	A	A	A	H	G	G	A	A	A	A	A	A	A	A	A	A	A	A	H	A	A	A	A	A	G	A	A	A	A	A	A	A	A
JAX00633605	7	25092199	1	G	A	G	G	G	G	G	G	A	G	G	G	G	G	G	G	G	G	G	H	A	G	G	G	G	G	G	G	G	G	G	G	G	G	G	G	G	G	G	G	G	G	G	H	G	G
JAX00633606	7	25094975	1	G	A	G	G	G	G	G	G	A	G	G	G	G	G	G	G	G	G	G	H	A	G	G	G	G	G	G	G	G	G	G	G	G	G	G	G	G	G	G	G	G	G	G	H	G	G
JAX00633609	7	25102652	0	C	T	C	C	C	C	C	T	T	C	C	C	H	C	C	T	C	C	C	H	T	H	C	T	C	C	C	C	C	C	C	C	C	C	C	C	C	C	C	C	C	T	H	H	C	C
JAX00149420	7	25103258	0	T	G	T	T	G	G	T	G	G	G	T	T	G	T	T	G	H	G	G	G	G	H	T	G	H	G	G	T	G	G	G	H	T	G	T	T	G	G	T	T	G	G	G	H	T	H
JAX00633610	7	25107108	0	G	A	G	G	G	G	G	A	A	G	G	G	H	G	G	A	G	G	G	H	A	A	G	A	G	G	G	G	G	G	G	G	G	G	G	G	G	G	G	G	G	A	H	H	G	G
JAX00633611	7	25108767	1	C	T	C	C	C	T	C	T	T	T	C	C	T	C	C	T	H	T	T	H	T	H	C	T	H	T	C	C	C	T	T	H	C	H	C	C	T	T	C	C	T	T	H	H	C	H
JAX00633614	7	25109192	0	T	C	T	T	T	T	T	T	C	T	T	T	T	T	T	T	T	T	T	H	C	T	T	T	T	T	T	T	T	T	T	T	T	T	T	T	T	T	T	T	T	T	T	H	T	T
JAX00149422	7	25138226	1	C	T	C	C	C	C	C	T	C	C	C	C	H	C	C	T	C	C	C	C	C	H	C	T	C	C	C	C	C	C	C	C	C	C	C	C	C	C	C	C	C	T	H	C	C	C
JAX00149423	7	25138335	0	A	G	A	A	A	A	A	A	G	A	A	A	A	A	A	A	A	A	A	G	G	A	A	A	A	A	A	A	A	A	A	A	A	A	A	A	A	A	A	A	A	A	A	H	A	A
JAX00633617	7	25168251	0	T	C	T	T	T	C	T	T	T	T	T	T	H	T	T	T	T	T	T	T	T	T	T	T	T	C	T	T	T	C	C	T	T	H	T	T	C	T	T	T	C	T	T	T	T	H
JAX00633619	7	25173855	0	C	T	C	C	C	T	C	C	C	C	C	C	H	C	C	C	C	C	C	C	C	C	C	C	H	T	C	C	C	T	T	C	C	H	C	C	T	C	C	C	T	C	C	C	C	H
JAX00633621	7	25174202	1	C	T	C	C	C	C	C	C	T	C	C	C	C	C	C	C	C	C	C	H	T	C	C	C	C	C	C	C	C	C	C	C	C	C	C	C	C	C	C	C	C	C	C	H	C	C
JAX00633626	7	25196364	0	T	A	T	T	T	A	T	A	A	A	T	T	A	T	T	A	H	A	A	H	A	H	T	A	H	A	T	T	T	A	A	H	T	H	T	T	A	A	T	T	A	A	H	H	T	H
JAX00633627	7	25197222	1	G	A	G	G	G	G	G	G	A	A	G	G	G	G	G	G	H	A	A	H	A	G	G	G	G	G	G	G	G	G	G	H	G	G	G	G	G	A	G	G	G	G	G	H	G	G
JAX00633628	7	25197522	0	G	A	G	G	G	A	G	A	G	G	G	G	A	G	G	A	G	G	G	G	G	H	G	A	H	A	G	G	G	A	A	G	G	H	G	G	A	G	G	G	A	A	H	G	G	H
JAX00633629	7	25197586	1	C	T	C	C	C	C	C	C	C	T	C	C	C	C	C	C	H	T	T	C	C	C	C	C	C	C	C	C	C	C	C	H	C	C	C	C	C	T	C	C	C	C	C	C	C	C
JAX00633631	7	25200915	0	C	T	C	C	C	C	C	C	T	C	C	C	C	C	C	C	C	C	C	H	T	C	C	C	C	C	C	C	C	C	C	C	C	C	C	C	C	C	C	C	C	C	C	C	C	C
JAX00633636	7	25227637	0	C	T	C	C	C	C	C	C	T	T	C	C	C	C	C	C	H	T	T	H	T	C	C	C	C	C	C	C	C	C	C	H	C	C	C	C	C	T	C	C	C	C	C	H	C	C
JAX00633638	7	25228656	0	T	C	T	T	C	T	T	C	C	T	T	T	H	T	T	C	T	T	T	C	C	H	T	C	T	T	C	T	C	T	T	T	T	H	T	T	T	T	T	T	T	C	C	H	T	T
JAX00633643	7	25246362	0	A	G	A	A	G	A	A	G	G	A	A	A	A	A	A	G	A	A	A	G	G	A	A	G	A	A	G	A	G	A	A	A	A	A	A	A	A	A	A	A	A	G	G	A	A	A
JAX00149431	7	25267975	0	T	C	T	T	T	T	T	T	C	T	T	T	T	T	T	T	T	T	T	H	C	T	T	T	T	T	T	T	T	T	T	T	T	T	T	T	T	T	T	T	T	T	T	H	T	T
JAX00633646	7	25276707	0	T	C	T	T	C	T	T	C	T	C	T	T	H	T	T	C	H	C	C	H	T	H	T	C	T	T	C	T	C	T	T	H	T	H	T	T	T	C	T	T	T	C	C	T	T	T
JAX00633647	7	25277689	0	G	A	G	G	G	G	G	G	A	G	G	G	G	G	G	G	G	G	G	G	A	G	G	G	G	G	G	G	G	G	G	G	G	G	G	G	G	G	G	G	G	G	G	H	G	G
JAX00633648	7	25284467	0	G	T	G	G	T	G	G	G	G	G	G	G	G	G	G	G	G	G	G	H	G	G	G	G	G	G	T	G	T	G	G	G	G	H	G	G	G	G	G	G	G	G	G	G	G	G
JAX00633650	7	25286820	0	A	G	A	A	A	A	A	A	A	G	A	A	A	A	A	A	H	G	G	A	A	A	A	A	A	A	A	A	A	A	A	H	A	A	A	A	A	G	A	A	A	A	A	A	A	A
JAX00149434	7	25290334	1	C	T	C	C	C	C	C	C	C	T	C	C	C	C	C	C	H	T	T	C	C	C	C	C	C	C	C	C	C	C	C	H	C	C	C	C	C	T	C	C	C	C	C	C	C	C
JAX00149437	7	25338530	0	A	C	A	A	A	A	A	C	C	A	A	A	H	A	A	C	A	A	A	H	C	H	A	C	A	A	A	A	A	A	A	A	A	A	A	A	A	A	A	A	A	C	H	H	A	A
JAX00149438	7	25338559	1	A	G	A	A	A	A	A	A	G	A	A	A	A	A	A	A	A	A	A	H	G	A	A	A	A	A	A	A	A	A	A	A	A	A	A	A	A	A	A	A	A	A	A	H	A	A
JAX00633652	7	25344089	0	C	T	C	C	C	T	C	T	T	C	C	C	H	C	C	T	C	C	C	H	T	H	C	T	H	T	C	C	C	T	T	C	C	H	C	C	T	C	C	C	T	T	C	H	C	H
JAX00633653	7	25344234	0	G	A	G	G	G	G	G	A	A	G	G	G	G	G	G	A	G	G	G	H	A	H	G	A	G	G	G	G	G	G	G	G	G	G	G	G	G	G	G	G	G	A	H	A	G	G
JAX00633657	7	25353485	1	A	G	A	A	A	A	A	G	G	A	A	A	A	A	A	G	A	A	A	H	G	H	A	G	A	A	A	A	A	A	A	A	A	A	A	A	A	A	A	A	A	G	H	H	A	A
JAX00633659	7	25372249	0	A	C	A	A	A	C	A	C	C	C	A	A	H	A	A	C	A	C	C	H	C	H	A	C	H	C	A	A	A	C	C	H	A	H	A	A	C	C	A	A	C	C	H	H	A	H
JAX00149440	7	25381578	0	G	A	G	G	G	G	G	G	A	G	G	G	G	G	G	G	G	G	G	H	A	G	G	G	G	G	G	G	G	G	G	G	G	G	G	G	G	G	G	G	G	G	G	A	G	G
JAX00633662	7	25387617	1	T	C	T	T	T	C	T	C	C	C	T	T	H	T	T	C	H	C	C	H	C	H	T	C	H	C	T	T	T	C	C	H	T	H	T	T	C	C	T	T	C	C	H	H	T	H
JAX00633663	7	25400686	0	A	G	A	A	A	A	A	G	A	A	A	A	A	A	A	G	A	A	A	A	A	H	A	G	A	A	A	A	A	A	A	A	A	A	A	A	A	A	A	A	A	G	H	A	A	A
JAX00633664	7	25404029	1	G	A	G	G	G	G	G	G	G	A	G	G	G	G	G	G	H	A	A	G	G	G	G	G	G	G	G	G	G	G	G	H	G	G	G	G	G	A	G	G	G	G	G	G	G	G
JAX00149442	7	25418483	1	A	T	A	A	A	A	A	A	T	A	A	A	A	A	A	A	A	A	A	H	T	A	A	A	A	A	A	A	A	A	A	A	A	A	A	A	A	A	A	A	A	A	A	H	A	A
JAX00149445	7	25457392	1	A	C	A	A	A	A	A	C	A	A	A	A	A	A	A	C	A	A	A	A	A	H	A	C	A	A	A	A	A	A	A	A	A	A	A	A	A	A	A	A	A	C	H	A	A	A
JAX00149446	7	25457525	1	G	T	G	G	G	G	G	T	T	G	G	G	G	G	G	T	G	G	G	H	T	H	G	T	G	G	G	G	G	G	G	G	G	G	G	G	G	G	G	G	G	T	H	H	G	G
JAX00633669	7	25474750	0	C	T	C	C	C	C	C	C	T	C	C	C	C	C	C	C	C	C	C	H	T	C	C	C	C	C	C	C	C	C	C	C	C	C	C	C	C	C	C	C	C	C	C	H	C	C
JAX00633671	7	25522481	1	C	A	C	C	C	C	C	A	A	C	C	C	C	C	C	A	C	C	C	H	A	H	C	A	C	C	C	C	C	C	C	C	C	C	C	C	C	C	C	C	C	A	H	H	C	C
JAX00633672	7	25531268	0	A	G	A	A	A	A	A	G	G	A	A	A	A	A	A	G	A	A	A	A	G	H	A	G	A	A	A	A	A	A	A	A	A	A	A	A	A	A	A	A	A	G	A	H	A	A
JAX00633673	7	25540036	1	C	T	C	C	C	C	C	T	C	C	C	C	C	C	C	T	C	C	C	C	C	H	C	T	C	C	C	C	C	C	C	C	C	C	C	C	C	C	C	C	C	T	H	C	C	C
JAX00149451	7	25540758	1	G	A	G	G	G	G	G	G	A	G	G	G	G	G	G	G	G	G	G	H	A	G	G	G	G	G	G	G	G	G	G	G	G	G	G	G	G	G	G	G	G	G	G	H	G	G
JAX00149452	7	25540825	0	C	T	C	C	C	C	C	C	T	C	C	C	C	C	C	C	C	C	C	H	T	C	C	C	C	C	C	C	C	C	C	C	C	C	C	C	C	C	C	C	C	C	C	T	C	C
JAX00633675	7	25541291	1	G	A	G	G	G	G	G	G	A	G	G	G	G	G	G	G	G	G	G	H	A	G	G	G	G	G	G	G	G	G	G	G	G	G	G	G	G	G	G	G	G	G	G	H	G	G
JAX00633677	7	25590923	0	A	G	A	A	G	A	A	G	G	A	A	A	A	A	A	G	A	A	A	G	G	H	A	G	A	A	G	A	G	A	A	A	A	H	A	A	A	A	A	A	A	G	G	H	A	A
JAX00633681	7	25596148	0	A	G	A	A	G	A	A	G	G	G	A	A	A	A	A	G	H	G	G	G	G	H	A	G	A	A	G	A	G	A	A	H	A	H	A	A	A	G	A	A	A	G	G	H	A	A
JAX00633682	7	25596459	0	T	C	T	T	T	T	T	C	C	C	T	T	T	T	T	C	H	C	C	H	C	H	T	C	T	T	T	T	T	T	T	H	T	T	T	T	T	C	T	T	T	C	H	H	T	T
JAX00633683	7	25596645	0	T	C	T	T	C	T	T	C	C	C	T	T	T	T	T	C	H	C	C	C	C	H	T	C	T	T	C	T	C	T	T	H	T	H	T	T	T	C	T	T	T	C	C	H	T	T
JAX00149458	7	25619907	1	A	G	A	A	A	A	A	G	G	A	A	A	A	A	A	G	A	A	A	H	G	H	A	G	A	A	A	A	A	A	A	A	A	A	A	A	A	A	A	A	A	G	H	H	A	A
JAX00633684	7	25630598	1	A	G	A	A	A	A	A	G	G	A	A	A	A	A	A	G	A	A	A	H	G	H	A	G	A	A	A	A	A	A	A	A	A	A	A	A	A	A	A	A	A	G	H	H	A	A
JAX00633685	7	25630656	0	C	G	C	C	C	C	C	G	G	C	C	C	C	C	C	G	C	C	C	H	G	C	C	G	C	C	C	C	C	C	C	C	C	C	C	C	C	C	C	C	C	G	H	H	C	C
JAX00149461	7	25655099	0	G	A	G	G	A	G	G	A	A	A	G	G	G	G	G	A	H	A	A	A	A	H	G	A	G	G	A	G	A	G	G	H	G	H	G	G	G	A	G	G	G	A	A	A	G	G
JAX00633692	7	25658244	1	C	A	C	C	C	C	C	C	A	C	C	C	C	C	C	C	C	C	C	H	A	C	C	C	C	C	C	C	C	C	C	C	C	C	C	C	C	C	C	C	C	C	C	H	C	C
JAX00149462	7	25659260	1	G	A	G	G	A	G	G	G	G	A	G	G	G	G	G	G	H	A	A	H	G	G	G	G	G	G	A	G	A	G	G	H	G	H	G	G	G	A	G	G	G	G	H	G	G	G
JAX00633693	7	25659417	1	G	A	G	G	G	G	G	G	A	G	G	G	G	G	G	G	G	G	G	H	A	G	G	G	G	G	G	G	G	G	G	G	G	G	G	G	G	G	G	G	G	G	G	H	G	G
JAX00633694	7	25691535	0	A	T	A	A	A	A	A	T	A	A	A	A	A	A	A	T	A	A	A	A	A	H	A	T	A	A	A	A	A	A	A	A	A	A	A	A	A	A	A	A	A	T	H	A	A	A
JAX00633713	7	25872922	1	A	T	A	A	A	A	A	T	T	A	A	A	A	A	A	T	A	A	A	H	T	H	A	T	A	A	A	A	A	A	A	A	A	A	A	A	A	A	A	A	A	T	H	H	A	A
JAX00633717	7	25907979	1	G	T	G	G	T	G	G	G	G	T	G	G	G	G	G	G	H	T	T	H	G	G	G	G	G	G	T	G	T	G	G	H	G	H	G	G	G	T	G	G	G	G	H	G	G	G
JAX00149480	7	25919228	0	G	A	G	G	A	G	G	G	G	G	G	G	G	G	G	G	G	G	G	H	G	G	G	G	G	G	A	G	A	G	G	G	G	H	G	G	G	G	G	G	G	G	H	G	G	G
JAX00149482	7	25953474	0	T	G	T	T	G	T	T	T	T	G	T	T	T	T	T	T	H	G	G	G	T	T	T	T	T	T	G	T	G	T	T	H	T	H	T	T	T	G	T	T	T	T	H	T	T	T
JAX00633720	7	25968878	0	C	G	C	C	G	C	C	C	C	G	C	C	C	C	C	C	H	G	H	H	C	C	C	C	C	C	G	C	G	C	C	H	C	H	C	C	C	G	C	C	C	C	H	C	C	C
JAX00149484	7	25972875	0	G	A	G	G	G	G	G	A	G	G	G	G	G	G	G	A	G	G	H	G	G	H	G	A	G	G	G	G	G	G	G	G	G	G	G	G	G	G	G	G	G	A	G	G	G	G
JAX00149486	7	25976154	0	C	G	C	C	C	C	C	G	C	C	C	C	C	C	C	G	C	C	C	C	C	H	C	G	C	C	C	C	C	C	C	C	C	C	C	C	C	C	C	C	C	G	H	C	C	C
JAX00149488	7	26025722	1	C	T	T	C	T	C	C	T	T	C	C	C	C	C	C	T	H	C	C	T	T	T	C	T	C	C	T	H	T	C	C	C	C	H	C	C	C	C	C	C	C	T	T	H	H	C
JAX00633731	7	26046274	0	A	G	A	A	A	A	A	G	A	A	A	A	A	A	A	G	A	A	A	A	A	H	A	G	A	A	A	A	A	A	A	A	A	A	A	A	A	A	A	A	A	G	H	A	A	A
JAX00633732	7	26072913	1	A	T	A	A	A	A	A	T	A	A	A	A	A	A	A	T	A	A	A	A	A	H	A	T	A	A	A	A	A	A	A	A	A	A	A	A	A	A	A	A	A	T	H	A	A	A
JAX00633733	7	26073310	0	G	C	G	G	G	G	G	C	G	G	G	G	G	G	G	C	G	G	G	G	G	H	G	C	G	G	G	G	G	G	G	G	G	G	G	G	G	G	G	G	G	C	H	G	G	G
JAX00149490	7	26073417	1	A	G	G	A	A	G	A	A	A	A	A	A	H	A	A	A	H	A	A	A	A	H	A	A	H	G	A	H	A	G	G	A	A	H	A	A	G	A	A	A	G	A	A	A	H	H
JAX00149491	7	26073688	1	T	C	C	T	T	C	T	C	C	T	T	T	H	T	T	C	H	T	T	H	C	C	T	C	H	C	T	H	T	C	C	T	T	H	T	T	C	T	T	T	C	C	H	H	H	H
JAX00149493	7	26086152	1	T	C	C	T	C	C	T	C	C	T	T	T	H	T	T	C	H	T	T	C	C	C	T	C	H	C	C	H	C	C	C	T	T	C	T	T	C	T	T	T	C	C	C	H	H	H
JAX00633735	7	26092904	1	T	C	C	T	T	C	T	C	C	T	T	T	H	T	T	C	H	T	T	H	C	C	T	C	H	C	T	H	T	C	C	T	T	H	T	T	C	T	T	T	C	C	H	H	H	H
JAX00633736	7	26093593	0	G	A	A	G	G	A	G	A	G	G	G	G	H	G	G	A	H	G	G	G	G	A	G	A	H	A	G	H	G	A	A	G	G	H	G	G	A	G	G	G	A	A	H	G	H	H
JAX00633737	7	26095380	1	C	T	C	C	C	C	C	T	T	C	C	C	C	C	C	T	C	C	C	H	T	H	C	T	C	C	C	C	C	C	C	C	C	C	C	C	C	C	C	C	C	T	H	H	C	C
JAX00633738	7	26100308	0	A	G	A	A	G	A	A	A	A	A	A	A	A	A	A	A	A	A	A	H	A	A	A	A	A	A	G	A	G	A	A	A	A	H	A	A	A	A	A	A	A	A	H	A	A	A
JAX00633739	7	26100447	1	A	G	A	A	A	A	A	G	A	A	A	A	A	A	A	G	A	A	A	A	A	H	A	G	A	A	A	A	A	A	A	A	A	A	A	A	A	A	A	A	A	G	H	A	A	A
JAX00633741	7	26101102	1	A	C	A	A	A	A	A	A	C	A	A	A	A	A	A	A	A	A	A	H	C	A	A	A	A	A	A	A	A	A	A	A	A	A	A	A	A	A	A	A	A	A	A	H	A	A
JAX00633742	7	26105930	0	C	G	C	C	C	C	C	G	C	C	C	C	C	C	C	G	C	C	C	C	C	H	C	G	C	C	C	C	C	C	C	C	C	C	C	C	C	C	C	C	C	G	H	C	C	C
JAX00149496	7	26123246	1	C	T	T	C	C	T	C	T	C	C	C	C	H	C	C	T	H	C	C	C	C	T	C	T	H	T	C	H	C	T	T	C	C	H	C	C	T	C	C	C	T	T	H	C	H	H
JAX00633743	7	26137740	0	C	A	C	C	C	C	C	A	A	A	C	C	C	C	C	A	H	A	A	H	A	H	C	A	C	C	C	C	C	C	C	H	C	C	C	C	C	A	C	C	C	A	H	H	C	C
JAX00633744	7	26138781	1	C	T	C	C	C	C	C	T	C	C	C	C	C	C	C	T	C	C	C	C	C	H	C	T	C	C	C	C	C	C	C	C	C	C	C	C	C	C	C	C	C	T	H	C	C	C
JAX00149499	7	26160427	1	G	T	T	G	T	G	G	T	T	T	G	G	G	G	G	T	T	T	T	T	T	T	G	T	G	G	T	H	T	G	G	H	G	H	G	G	G	T	G	G	G	T	T	H	H	G
JAX00633747	7	26160964	0	A	G	A	A	A	A	A	G	G	G	A	A	A	A	A	G	H	G	G	H	G	H	A	G	A	A	A	A	A	A	A	H	A	A	A	A	A	G	A	A	A	G	H	H	A	A
JAX00633748	7	26161153	1	T	G	T	T	T	T	T	G	T	T	T	T	T	T	T	G	T	T	T	T	T	H	T	G	T	T	T	T	T	T	T	T	T	T	T	T	T	T	T	T	T	G	H	T	T	T
JAX00633749	7	26169814	1	T	G	T	T	T	T	T	T	G	T	T	T	T	T	T	T	T	T	T	H	G	T	T	T	T	T	T	T	T	T	T	T	T	T	T	T	T	T	T	T	T	T	T	H	T	T
JAX00149500	7	26172500	0	G	A	A	G	G	G	G	A	A	A	G	G	G	G	G	A	A	A	A	H	A	A	G	A	G	G	G	H	G	G	G	H	G	G	G	G	G	A	G	G	G	A	H	H	H	G
JAX00633750	7	26172692	1	G	A	G	G	G	G	G	A	G	G	G	G	G	G	G	A	G	G	G	G	G	H	G	A	G	G	G	G	G	G	G	G	G	G	G	G	G	G	G	G	G	A	H	G	G	G
JAX00633753	7	26183391	0	A	G	G	A	A	A	A	A	A	A	A	A	A	A	A	A	H	A	A	A	A	H	A	A	A	A	A	H	A	A	A	A	A	A	A	A	A	A	A	A	A	A	A	A	H	A
JAX00633755	7	26188138	0	C	A	C	C	C	C	C	A	A	C	C	C	C	C	C	A	C	C	C	H	A	A	C	A	C	C	C	C	C	C	C	C	C	C	C	C	C	C	C	C	C	A	H	H	C	C
JAX00149502	7	26223894	0	A	C	A	A	C	A	A	A	A	A	A	A	A	A	A	A	A	A	A	H	A	A	A	A	A	A	C	A	C	A	A	A	A	H	A	A	A	A	A	A	A	A	H	A	A	A
JAX00633759	7	26259483	0	G	A	G	G	G	G	G	A	G	G	G	G	G	G	G	A	G	G	G	G	G	H	G	A	G	G	G	G	G	G	G	G	G	G	G	G	G	G	G	G	G	A	H	G	G	G
JAX00633760	7	26260658	1	G	A	G	G	G	G	G	A	A	A	G	G	G	G	G	A	H	A	A	H	A	H	G	A	G	G	G	G	G	G	G	H	G	G	G	G	G	A	G	G	G	A	H	H	G	G
JAX00633762	7	26265227	1	G	A	G	G	G	G	G	A	A	G	G	G	G	G	G	A	G	G	G	H	A	H	G	A	G	G	G	G	G	G	G	G	G	G	G	G	G	G	G	G	G	A	H	H	G	G
JAX00633763	7	26266562	1	C	T	C	C	C	C	C	T	T	C	C	C	C	C	C	T	C	C	C	H	T	H	C	T	C	C	C	C	C	C	C	C	C	C	C	C	C	C	C	C	C	T	H	H	C	C
JAX00149506	7	26266829	1	G	A	A	G	G	G	G	G	G	G	G	G	G	G	G	G	H	G	G	G	G	H	G	G	G	G	G	H	G	G	G	G	G	G	G	G	G	G	G	G	G	G	G	G	H	G
JAX00149507	7	26269724	1	G	A	A	G	G	G	G	A	A	A	G	G	G	G	G	A	A	A	A	H	A	A	G	A	G	G	G	H	G	G	G	H	G	G	G	G	G	A	G	G	G	A	H	H	H	G
JAX00633764	7	26269878	0	T	C	T	T	T	T	T	T	C	T	T	T	T	T	T	T	T	T	H	H	C	T	T	T	T	T	T	T	T	T	T	T	T	T	T	T	T	T	T	T	T	T	T	H	T	T
JAX00633766	7	26274191	1	T	C	C	T	T	T	T	C	C	C	T	T	T	T	T	C	C	C	C	H	C	C	T	C	T	T	T	H	T	T	T	H	T	T	T	T	T	C	T	T	T	C	H	H	H	T
JAX00633768	7	26278262	1	C	A	C	C	A	C	C	C	C	C	C	C	C	C	C	C	C	C	C	H	C	C	C	C	C	C	A	C	A	C	C	C	C	H	C	C	C	C	C	C	C	C	H	C	C	C
JAX00633772	7	26284291	1	T	G	G	T	T	T	T	T	G	G	T	T	T	T	T	T	G	G	G	H	G	H	T	T	T	T	T	H	T	T	T	H	T	T	T	T	T	G	T	T	T	T	T	H	H	T
JAX00633773	7	26284319	1	T	C	T	T	T	T	T	T	C	T	T	T	T	T	T	T	T	T	T	H	C	T	T	T	T	T	T	T	T	T	T	T	T	T	T	T	T	T	T	T	T	T	T	H	T	T
JAX00149509	7	26288346	1	G	A	A	G	G	G	G	G	G	G	G	G	G	G	G	G	H	G	G	G	G	H	G	G	G	G	G	H	G	G	G	G	G	G	G	G	G	G	G	G	G	G	G	G	H	G
JAX00149510	7	26300309	1	T	C	T	T	T	T	T	C	C	T	T	T	T	T	T	C	T	T	T	H	C	H	T	C	T	T	T	T	T	T	T	T	T	T	T	T	T	T	T	T	T	C	H	H	T	T
JAX00149511	7	26329602	0	A	G	A	A	G	A	A	A	A	A	A	A	A	A	A	A	A	A	A	H	A	A	A	A	A	A	G	A	G	A	A	A	A	H	A	A	A	A	A	A	A	A	H	A	A	A
JAX00633775	7	26351603	0	A	T	A	A	A	A	A	T	T	A	A	A	A	A	A	T	A	A	A	H	T	H	A	T	A	A	A	A	A	A	A	A	A	A	A	A	A	A	A	A	A	T	H	H	A	A
JAX00231570	7	26372640	1	A	G	A	A	A	A	A	G	G	A	A	A	A	A	A	G	A	A	A	H	G	H	A	G	A	A	A	A	A	A	A	A	A	A	A	A	A	A	A	A	A	G	H	H	A	A
JAX00231572	7	26372999	1	C	G	C	C	C	C	C	G	G	C	C	C	C	C	C	G	C	C	C	H	G	H	C	G	C	C	C	C	C	C	C	C	C	C	C	C	C	C	C	C	C	G	H	H	C	C
JAX00633776	7	26373314	1	G	A	G	G	G	G	G	A	A	G	G	G	G	G	G	A	G	G	G	H	A	H	G	A	G	G	G	G	G	G	G	G	G	G	G	G	G	G	G	G	G	A	H	H	G	G
JAX00633777	7	26374475	1	T	C	T	T	T	T	T	C	T	T	T	T	T	T	T	C	T	T	T	T	T	H	T	C	T	T	T	T	T	T	T	T	T	T	T	T	T	T	T	T	T	C	H	T	T	T
JAX00633778	7	26377684	0	A	G	A	A	A	A	A	G	A	A	A	A	A	A	A	G	A	A	A	A	A	H	A	G	A	A	A	A	A	A	A	A	A	A	A	A	A	A	A	A	A	G	H	A	A	A
JAX00149515	7	26391944	0	A	G	A	A	G	A	A	G	G	A	A	A	A	A	A	G	A	A	A	G	G	H	A	G	A	A	G	A	G	A	A	A	A	H	A	A	A	A	A	A	A	G	G	H	A	A
JAX00149516	7	26393010	0	T	C	T	T	C	T	T	C	C	T	T	T	T	T	T	C	T	T	T	C	C	H	T	C	T	T	C	T	C	T	T	T	T	H	T	T	T	T	T	T	T	C	C	H	T	T
JAX00633781	7	26395825	1	A	C	A	A	A	A	A	C	C	A	A	A	A	A	A	C	A	A	A	H	C	H	A	C	A	A	A	A	A	A	A	A	A	A	A	A	A	A	A	A	A	C	H	H	A	A
JAX00633782	7	26398851	1	C	T	C	C	C	C	C	C	T	C	C	C	C	C	C	C	C	C	C	H	T	C	C	C	C	C	C	C	C	C	C	C	C	C	C	C	C	C	C	C	C	C	C	H	C	C
JAX00149519	7	26422020	0	T	C	T	T	C	T	T	C	C	T	T	T	T	T	T	C	T	T	T	C	C	H	T	C	T	T	C	T	C	T	T	T	T	H	T	T	T	T	T	T	T	C	C	H	T	T
JAX00633783	7	26446107	1	A	G	A	A	A	A	A	G	A	A	A	A	A	A	A	G	A	A	A	A	A	H	A	G	A	A	A	A	A	A	A	A	A	A	A	A	A	A	A	A	A	G	H	A	A	A
JAX00633787	7	26452950	1	A	T	A	A	A	A	A	A	T	A	A	A	A	A	A	A	A	A	A	H	T	A	A	A	A	A	A	A	A	A	A	A	A	A	A	A	A	A	A	A	A	A	A	H	A	A
JAX00633788	7	26454942	1	G	A	G	G	G	G	G	A	A	G	G	G	G	G	G	A	G	G	G	H	A	H	G	A	G	G	G	G	G	G	G	G	G	G	G	G	G	G	G	G	G	A	H	H	G	G
JAX00633790	7	26462227	0	C	G	C	C	C	C	C	G	C	C	C	C	C	C	C	G	C	C	C	C	C	H	C	G	C	C	C	C	C	C	C	C	C	C	C	C	C	C	C	C	C	G	H	C	C	C
JAX00633791	7	26462945	1	T	C	T	T	C	T	T	T	C	T	T	T	T	T	T	T	T	T	T	C	C	T	T	T	T	T	C	T	C	T	T	T	T	H	T	T	T	T	T	T	T	T	H	H	T	T
JAX00149521	7	26465687	0	G	A	G	G	A	G	G	A	A	G	G	G	G	G	G	A	G	G	G	A	A	H	G	A	G	G	A	G	A	G	G	G	G	H	G	G	G	G	G	G	G	A	A	H	G	G
JAX00633793	7	26508945	0	T	G	T	T	T	T	T	G	G	T	T	T	T	T	T	G	T	T	T	H	G	H	T	G	T	T	T	T	T	T	T	T	T	T	T	T	T	T	T	T	T	G	H	H	T	T
JAX00149524	7	26510227	0	T	G	T	T	G	G	T	G	G	T	T	T	H	T	T	G	T	T	T	G	G	H	T	G	H	G	G	T	G	G	G	T	T	G	T	T	G	T	T	T	G	G	G	H	T	H
JAX00633794	7	26512641	1	C	T	C	C	C	C	C	C	T	C	C	C	C	C	C	C	C	C	C	H	T	C	C	C	C	C	C	C	C	C	C	C	C	C	C	C	C	C	C	C	C	C	C	H	C	C
JAX00149526	7	26522709	0	G	A	G	G	A	A	G	G	G	G	G	G	H	G	G	G	G	G	G	H	G	G	G	G	H	A	A	G	A	A	A	G	G	A	G	G	A	G	G	G	A	G	H	G	G	H
JAX00633798	7	26522931	1	G	A	G	G	G	G	G	G	A	G	G	G	G	G	G	G	G	G	G	H	A	G	G	G	G	G	G	G	G	G	G	G	G	G	G	G	G	G	G	G	G	G	G	H	G	G
JAX00633799	7	26522971	1	G	A	G	G	A	G	G	G	G	G	G	G	G	G	G	G	G	G	G	H	G	G	G	G	G	G	A	G	A	G	G	G	G	H	G	G	G	G	G	G	G	G	H	G	G	G
JAX00633800	7	26523005	1	G	A	G	G	A	A	G	A	A	G	G	G	H	G	G	A	G	G	G	A	A	H	G	A	H	A	A	G	A	A	A	G	G	A	G	G	A	G	G	G	A	A	A	H	G	H
JAX00633801	7	26524572	1	C	T	C	C	T	T	C	C	T	C	C	C	H	C	C	C	C	C	C	T	T	C	C	C	H	T	T	C	T	T	T	C	C	T	C	C	T	C	C	C	T	C	H	H	C	H
JAX00633803	7	26527154	1	A	T	A	A	T	T	A	A	A	A	A	A	H	A	A	A	A	A	A	H	A	A	A	A	H	T	T	A	T	T	T	A	A	T	A	A	T	A	A	A	T	A	H	A	A	H
JAX00633806	7	26533753	1	T	C	T	T	T	T	T	C	T	T	T	T	T	T	T	C	T	T	T	T	T	H	T	C	T	T	T	T	T	T	T	T	T	T	T	T	T	T	T	T	T	C	H	T	T	T
JAX00633813	7	26611010	0	C	T	C	C	C	C	C	C	T	C	C	C	C	C	C	C	C	C	C	H	T	C	C	C	C	C	C	C	C	C	C	C	C	C	C	C	C	C	C	C	C	C	C	H	C	C
JAX00149529	7	26628453	0	A	G	A	A	G	A	A	G	G	A	A	A	A	A	A	G	A	A	A	G	G	H	A	G	A	A	G	A	G	A	A	A	A	H	A	A	A	A	A	A	A	G	G	A	A	A
JAX00149531	7	26628828	0	G	A	G	G	A	G	G	A	A	G	G	G	G	G	G	A	G	G	G	A	A	G	G	A	G	G	A	G	A	G	G	G	G	H	G	G	G	G	G	G	G	A	A	H	G	G
JAX00149532	7	26641279	1	A	G	A	A	G	A	A	A	A	A	A	A	A	A	A	A	A	A	A	H	A	A	A	A	A	A	G	A	G	A	A	A	A	H	A	A	A	A	A	A	A	A	H	A	A	A
JAX00633819	7	26654951	1	A	T	A	A	A	A	A	T	T	A	A	A	A	A	A	T	A	A	A	H	T	H	A	T	A	A	A	A	A	A	A	A	A	A	A	A	A	A	A	A	A	T	H	H	A	A
JAX00149535	7	26691730	0	A	G	G	A	A	A	A	G	G	G	A	A	A	A	A	G	G	G	G	H	G	G	A	G	A	A	A	H	A	A	A	H	A	A	A	A	A	G	A	A	A	G	H	H	H	A
JAX00633829	7	26741118	0	G	A	G	G	G	G	G	G	G	A	G	G	G	G	G	G	H	A	A	G	G	G	G	G	G	G	G	G	G	G	G	H	G	G	G	G	G	A	G	G	G	G	G	G	G	G
JAX00633830	7	26743970	1	C	T	C	C	C	C	C	T	C	C	C	C	C	C	C	T	C	C	C	C	C	H	C	T	C	C	C	C	C	C	C	C	C	C	C	C	C	C	C	C	C	T	H	C	C	C
JAX00149538	7	26750842	1	C	G	C	C	G	C	C	C	G	G	C	C	C	C	C	C	H	G	G	G	G	C	C	C	C	C	G	C	G	C	C	H	C	H	C	C	C	G	C	C	C	C	H	H	C	C
JAX00633832	7	26755218	0	G	T	G	G	T	G	G	G	G	T	G	G	G	G	G	G	H	T	T	T	G	G	G	G	G	G	T	G	T	G	G	H	G	H	G	G	G	T	G	G	G	G	H	G	G	G
JAX00633833	7	26755600	0	G	A	G	G	G	G	G	G	A	G	G	G	G	G	G	G	G	G	G	H	A	G	G	G	G	G	G	G	G	G	G	G	G	G	G	G	G	G	G	G	G	G	G	H	G	G
JAX00633835	7	26755852	0	G	A	G	G	G	G	G	G	A	A	G	G	G	G	G	G	H	A	A	H	A	G	G	G	G	G	G	G	G	G	G	H	G	G	G	G	G	A	G	G	G	G	G	H	G	G
JAX00633837	7	26757787	1	T	C	T	T	C	C	T	C	C	C	T	T	H	T	T	C	H	C	C	C	C	H	T	C	H	C	C	T	C	C	C	H	T	C	T	T	C	C	T	T	C	C	C	H	T	H
JAX00633839	7	26783316	1	T	C	T	T	T	T	T	T	T	C	T	T	T	T	T	T	H	C	C	T	T	T	T	T	T	T	T	T	T	T	T	H	T	T	T	T	T	C	T	T	T	T	T	T	T	T
JAX00633840	7	26783354	0	G	A	G	G	G	A	G	G	G	G	G	G	H	G	G	G	G	G	G	G	G	G	G	G	H	A	G	G	G	A	A	G	G	H	G	G	A	G	G	G	A	G	G	G	G	H
JAX00633841	7	26783509	0	A	G	A	A	G	A	A	G	G	G	A	A	A	A	A	G	H	G	G	G	G	H	A	G	A	A	G	A	G	A	A	H	A	H	A	A	A	G	A	A	A	G	G	H	A	A
JAX00149543	7	26798706	0	T	A	T	T	A	T	T	T	A	T	T	T	T	T	T	T	T	T	T	A	A	T	T	T	T	T	A	T	A	T	T	T	T	H	T	T	T	T	T	T	T	T	H	H	T	T
JAX00633842	7	26798821	1	G	A	G	G	G	G	G	A	G	G	G	G	G	G	G	A	G	G	G	G	G	H	G	A	G	G	G	G	G	G	G	G	G	G	G	G	G	G	G	G	G	A	H	G	G	G
JAX00633844	7	26801710	0	A	C	A	A	A	C	A	C	A	A	A	A	H	A	A	C	A	A	A	A	A	H	A	C	H	C	A	A	A	C	C	A	A	H	A	A	C	A	A	A	C	C	H	A	A	H
JAX00149544	7	26828425	1	T	C	T	T	T	C	T	C	C	T	T	T	H	T	T	C	T	T	T	H	C	H	T	C	H	C	T	T	T	C	C	T	T	H	T	T	C	T	T	T	C	C	H	H	T	H
JAX00633846	7	26837773	0	A	G	A	A	A	A	A	G	A	A	A	A	A	A	A	G	A	A	A	A	A	A	A	G	A	A	A	A	A	A	A	A	A	A	A	A	A	A	A	A	A	G	A	A	A	A
JAX00149546	7	26839726	1	T	C	C	T	C	C	T	C	C	C	T	T	H	T	T	C	C	C	C	C	C	C	T	C	H	C	C	H	C	C	C	H	T	C	T	T	C	C	T	T	C	C	C	H	H	H
JAX00633848	7	26841278	0	G	C	G	G	G	C	G	C	C	G	G	G	H	G	G	C	G	G	G	H	C	H	G	C	H	C	G	G	G	C	C	G	G	H	G	G	C	G	G	G	C	C	H	H	G	H
JAX00633849	7	26841335	1	T	A	T	T	T	T	T	A	T	T	T	T	T	T	T	A	T	T	T	T	T	H	T	A	T	T	T	T	T	T	T	T	T	T	T	T	T	T	T	T	T	A	H	T	T	T
JAX00633850	7	26842460	0	C	A	C	C	C	A	C	C	C	C	C	C	C	C	C	C	C	C	C	C	C	C	C	C	C	H	C	C	C	C	H	C	C	H	C	C	H	C	C	C	A	C	C	C	C	C
JAX00633851	7	26842485	1	G	A	G	G	G	G	G	G	A	G	G	G	G	G	G	G	G	G	G	H	A	G	G	G	G	G	G	G	G	G	G	G	G	G	G	G	G	G	G	G	G	G	G	H	G	G
JAX00633852	7	26845662	0	G	A	G	G	G	A	G	G	A	G	G	G	G	G	G	G	G	G	G	H	A	G	G	G	H	H	G	G	G	H	A	G	G	H	G	G	A	G	G	G	A	G	G	H	G	H
JAX00633854	7	26853873	0	A	G	A	A	A	G	A	A	A	A	A	A	A	A	A	A	A	A	A	A	A	A	A	A	H	G	A	A	A	G	G	A	A	H	A	A	G	A	A	A	G	A	A	A	A	H
JAX00149548	7	26862170	0	T	C	T	T	T	T	T	C	C	T	T	T	T	T	T	C	T	T	T	H	C	H	T	C	T	T	T	T	T	T	T	T	T	T	T	T	T	T	T	T	T	C	H	H	T	T
JAX00149549	7	26862239	0	A	C	A	A	A	A	A	A	C	A	A	A	A	A	A	A	A	A	A	A	C	A	A	A	A	A	A	A	A	A	A	A	A	A	A	A	A	A	A	A	A	A	A	H	A	A
JAX00633856	7	26863759	1	G	A	G	G	G	G	G	A	G	G	G	G	G	G	G	A	G	G	G	G	G	H	G	A	G	G	G	G	G	G	G	G	G	G	G	G	G	G	G	G	G	A	H	G	G	G
JAX00633857	7	26864324	1	G	A	G	G	G	G	G	G	A	G	G	G	G	G	G	G	G	G	G	H	A	G	G	G	G	G	G	G	G	G	G	G	G	G	G	G	G	G	G	G	G	G	G	H	G	G
JAX00231583	7	26896906	0	A	G	A	A	A	A	A	A	G	A	A	A	A	A	A	A	A	A	A	H	G	A	A	A	A	A	A	A	A	A	A	A	A	A	A	A	A	A	A	A	A	A	A	H	A	A
JAX00633860	7	26917797	0	G	T	G	G	G	G	G	T	T	G	G	G	G	G	G	T	G	G	G	H	T	H	G	T	G	G	G	G	G	G	G	G	G	G	G	G	G	G	G	G	G	T	H	H	G	G
JAX00633861	7	26918354	1	G	T	G	G	G	G	G	G	T	G	G	G	G	G	G	G	G	G	G	H	T	G	G	G	G	G	G	G	G	G	G	G	G	G	G	G	G	G	G	G	G	G	G	H	G	G
JAX00149554	7	26946181	1	T	C	C	T	T	C	T	C	C	T	T	T	H	T	T	C	H	T	T	H	C	C	T	C	H	C	T	T	T	C	C	T	T	H	T	T	C	T	T	T	C	C	H	H	H	H
JAX00633865	7	26949218	1	A	G	A	A	A	A	A	G	G	A	A	A	A	A	A	G	A	A	A	H	G	H	A	G	A	A	A	A	A	A	A	A	A	A	A	A	A	A	A	A	A	G	H	H	A	A
JAX00633866	7	26949628	1	A	G	A	A	A	A	A	G	A	A	A	A	A	A	A	G	A	A	A	A	A	H	A	G	A	A	A	A	A	A	A	A	A	A	A	A	A	A	A	A	A	G	H	A	A	A
JAX00633868	7	26959385	1	T	C	T	T	T	T	T	C	T	T	T	T	T	T	T	C	T	T	T	T	T	H	T	C	T	T	T	T	T	T	T	T	T	T	T	T	T	T	T	T	T	C	H	T	T	T
JAX00149555	7	26959954	1	A	G	G	A	A	G	A	G	A	G	A	A	H	A	A	G	G	G	G	A	A	G	A	G	H	G	A	A	A	G	G	H	A	H	A	A	G	G	A	A	G	G	H	A	H	H
JAX00633869	7	26960139	1	T	C	T	T	T	T	T	C	C	T	T	T	T	T	T	C	T	T	T	H	C	H	T	C	T	T	T	T	T	T	T	T	T	T	T	T	T	T	T	T	T	C	H	H	T	T
JAX00149556	7	26972010	1	C	T	C	C	T	C	C	T	T	T	C	C	C	C	C	T	H	T	T	T	T	H	C	T	C	C	T	C	T	C	C	H	C	H	C	C	C	T	C	C	C	T	T	H	C	C
JAX00149557	7	26983645	0	T	G	T	T	G	T	T	G	G	G	T	T	T	T	T	G	H	G	G	G	G	H	T	G	T	T	G	T	G	T	T	H	T	H	T	T	T	G	T	T	T	G	G	H	T	T
JAX00149559	7	27006887	0	T	C	C	T	C	C	T	C	C	C	T	T	H	T	T	C	C	C	C	C	C	C	T	C	H	C	C	T	C	C	C	H	T	C	T	T	C	C	T	T	C	C	C	H	H	H
JAX00633871	7	27014786	0	C	T	C	C	C	C	C	T	T	C	C	C	C	C	C	T	C	C	C	H	T	H	C	T	C	C	C	C	C	C	C	C	C	C	C	C	C	C	C	C	C	T	H	H	C	C
JAX00633872	7	27021613	0	G	A	G	G	A	G	G	G	G	G	G	G	G	G	G	G	G	G	G	H	G	G	G	G	G	G	A	G	A	G	G	G	G	H	G	G	G	G	G	G	G	G	H	G	G	G
JAX00149560	7	27023160	0	T	C	T	T	C	T	T	C	C	T	H	T	T	T	T	C	T	T	T	C	C	H	T	C	T	T	C	T	C	T	T	T	T	H	T	T	T	T	T	T	T	C	C	H	T	T
JAX00633874	7	27025002	0	G	A	G	G	A	G	G	G	A	G	G	G	G	G	H	G	G	G	H	A	A	G	G	G	G	G	A	G	A	G	G	G	G	H	G	G	G	G	G	G	G	G	H	A	G	G
JAX00149561	7	27028164	0	C	T	T	C	C	T	C	C	T	T	C	C	H	C	C	C	T	T	T	H	T	H	C	C	H	T	C	C	C	T	T	H	C	H	C	C	T	T	C	C	T	C	C	H	H	H
JAX00633875	7	27031546	0	G	A	G	G	A	G	G	G	G	G	G	G	G	G	G	G	G	G	G	H	G	G	G	G	G	G	A	G	A	G	G	G	G	H	G	G	G	G	G	G	G	G	H	G	G	G
JAX00633877	7	27032008	1	G	A	G	G	G	G	G	A	G	G	G	G	G	G	G	A	G	G	G	G	G	H	G	A	G	G	G	G	G	G	G	G	G	G	G	G	G	G	G	G	G	A	H	G	G	G
JAX00149563	7	27060502	1	C	T	T	C	C	C	C	T	T	C	C	C	C	C	C	T	H	C	C	H	T	T	C	T	C	C	C	C	C	C	C	C	C	C	C	C	C	C	C	C	C	T	H	H	H	C
JAX00149564	7	27061650	0	T	A	A	T	T	T	T	A	A	T	T	T	T	T	T	A	H	T	T	H	A	A	T	A	T	T	T	T	T	T	T	T	T	T	T	T	T	T	T	T	T	A	H	H	H	T
JAX00633887	7	27090746	1	G	A	G	G	G	G	G	A	G	G	G	G	G	G	G	A	G	G	G	G	G	H	G	A	G	G	G	G	G	G	G	G	G	G	G	G	G	G	G	G	G	A	H	G	G	G
JAX00149565	7	27096965	0	A	G	G	A	A	A	A	G	G	A	A	A	A	A	A	G	H	A	A	H	G	G	A	G	A	A	A	A	A	A	A	A	A	A	A	A	A	A	A	A	A	G	H	H	H	A
JAX00633889	7	27100013	0	T	G	T	T	T	T	T	G	T	T	T	T	T	T	T	G	T	T	T	T	T	H	T	G	T	T	T	T	T	T	T	T	T	T	T	T	T	T	T	T	T	G	H	T	T	T
JAX00633890	7	27101840	1	A	G	A	A	A	A	A	G	G	A	A	A	A	A	A	G	A	A	A	H	G	H	A	G	A	A	A	A	A	A	A	A	A	A	A	A	A	A	A	A	A	G	H	H	A	A
JAX00231588	7	27109613	0	C	T	C	C	C	C	C	C	T	C	C	C	C	C	C	C	C	C	C	H	T	C	C	C	C	C	C	C	C	C	C	C	C	C	C	C	C	C	C	C	C	C	C	H	C	C
JAX00633892	7	27131624	0	T	G	T	T	T	T	T	G	G	T	T	T	T	T	T	G	T	T	T	H	G	H	T	G	T	T	T	T	T	T	T	T	T	T	T	T	T	T	T	T	T	G	H	H	T	T
JAX00633894	7	27143618	0	A	G	G	A	A	A	A	G	G	A	A	A	A	A	A	G	H	A	A	H	G	G	A	G	A	A	A	A	A	A	A	A	A	A	A	A	A	A	A	A	A	G	H	H	H	A
JAX00633896	7	27145659	1	C	T	T	C	C	C	C	T	C	C	C	C	C	C	C	T	H	C	C	C	C	T	C	T	C	C	C	C	C	C	C	C	C	C	C	C	C	C	C	C	C	T	H	C	H	C
JAX00633898	7	27158667	0	C	T	C	C	T	C	C	C	T	T	C	C	C	C	C	C	H	T	T	T	T	C	C	C	C	C	T	C	T	C	C	H	C	T	C	C	C	T	C	C	C	C	H	H	C	C
JAX00633899	7	27159335	1	T	A	T	T	A	T	T	T	A	A	T	T	T	T	T	T	H	A	A	A	A	T	T	T	T	T	A	T	A	T	T	H	T	A	T	T	T	A	T	T	T	T	H	H	T	T
JAX00149570	7	27159473	1	T	C	C	T	C	T	T	C	C	C	T	T	T	T	T	C	C	C	C	C	C	C	T	C	T	T	C	T	C	T	T	H	T	C	T	T	T	C	T	T	T	C	C	H	H	T
JAX00633900	7	27159582	0	G	A	G	G	A	G	G	G	G	A	G	G	G	G	G	G	H	A	A	H	G	G	G	G	G	G	A	G	A	G	G	H	G	A	G	G	G	A	G	G	G	G	H	G	G	G
JAX00633901	7	27159757	0	A	G	A	A	G	A	A	G	G	G	A	A	A	A	A	G	H	G	G	G	G	H	A	G	A	A	G	A	G	A	A	H	A	G	A	A	A	G	A	A	A	G	G	H	A	A
JAX00633902	7	27161660	0	A	G	G	A	G	A	A	A	G	G	A	A	A	A	A	A	G	G	G	G	G	H	A	A	A	A	G	A	G	A	A	H	A	G	A	A	A	G	A	A	A	A	H	H	H	A
JAX00149573	7	27165284	0	C	G	G	C	G	C	C	G	G	G	C	C	C	C	C	G	G	G	G	G	G	G	C	G	C	C	G	C	G	C	C	H	C	G	C	C	C	G	C	C	C	G	G	H	H	C
JAX00633903	7	27165356	0	C	T	T	C	C	C	C	C	C	C	H	C	C	C	C	C	T	C	H	C	C	T	C	C	C	C	C	C	C	C	C	C	C	C	C	C	C	C	C	C	C	C	C	C	T	C
JAX00633905	7	27169823	1	C	A	A	C	C	C	C	C	C	C	C	C	C	C	C	C	H	C	C	C	C	H	C	C	C	C	C	C	C	C	C	C	C	C	C	C	C	C	C	C	C	C	C	C	H	C
JAX00633907	7	27183756	0	G	A	G	G	G	G	G	G	A	G	G	G	G	G	G	G	G	G	G	H	A	G	G	G	G	G	G	G	G	G	G	G	G	G	G	G	G	G	G	G	G	G	G	H	G	G
JAX00633908	7	27184011	0	A	C	A	A	C	A	A	C	C	A	A	A	A	A	A	C	A	A	A	C	C	A	A	C	A	A	H	A	C	A	A	A	A	C	A	A	A	A	A	A	A	C	C	H	A	A
JAX00633909	7	27184055	0	A	G	A	A	G	A	A	G	G	A	A	A	A	A	A	G	A	A	A	G	G	H	A	G	A	A	G	A	G	A	A	A	A	G	A	A	A	A	A	A	A	G	G	H	A	A
JAX00633910	7	27185271	1	G	A	G	G	G	G	G	G	A	G	G	G	G	G	G	G	G	G	G	H	A	G	G	G	G	G	G	G	G	G	G	G	G	G	G	G	G	G	G	G	G	G	G	H	G	G
JAX00633911	7	27185748	1	C	T	C	C	T	C	C	C	C	C	C	C	C	C	C	C	C	C	C	H	C	C	C	C	C	C	T	C	T	C	C	C	C	T	C	C	C	C	C	C	C	C	H	C	C	C
JAX00149574	7	27213133	0	G	A	G	G	A	G	G	G	G	G	G	G	G	G	G	G	G	G	G	H	G	G	G	G	G	G	A	G	A	G	G	G	G	A	G	G	G	G	G	G	G	G	A	G	G	G
JAX00149576	7	27229298	1	T	C	C	T	C	C	T	C	C	T	T	T	H	T	T	C	H	T	T	C	C	C	T	C	H	C	C	T	C	C	C	T	T	C	T	T	C	T	T	T	C	C	C	H	H	H
JAX00190043	7	27233805	1	G	A	A	G	A	A	G	G	G	G	G	G	H	G	G	G	H	G	G	H	G	H	G	G	H	A	A	G	A	A	A	G	G	A	G	G	A	G	G	G	A	G	H	G	H	H
JAX00633926	7	27237624	1	A	G	A	A	A	A	A	G	G	G	A	A	A	A	A	G	H	G	G	H	G	H	A	G	A	A	A	A	A	A	A	H	A	A	A	A	A	G	A	A	A	G	H	H	A	A
JAX00633929	7	27252269	1	T	C	T	T	T	T	T	C	C	C	T	T	T	T	T	C	H	C	C	H	C	H	T	C	T	T	T	T	T	T	T	H	T	T	T	T	T	C	T	T	T	C	H	H	T	T
JAX00633930	7	27252846	1	T	A	T	T	T	T	T	T	A	T	T	T	T	T	T	T	T	T	T	H	A	T	T	T	T	T	T	T	T	T	T	T	T	T	T	T	T	T	T	T	T	T	T	H	T	T
JAX00149580	7	27294155	0	A	G	G	A	G	A	A	G	G	G	A	A	A	A	A	G	G	G	G	G	G	G	A	G	A	A	G	A	G	A	A	H	A	G	A	A	A	G	A	A	A	G	G	H	H	A
JAX00149582	7	27303857	1	T	A	A	T	T	T	T	T	T	T	T	T	T	T	T	T	H	T	T	T	T	H	T	T	T	T	T	T	T	T	T	T	T	T	T	T	T	T	T	T	T	T	T	T	H	T
JAX00633934	7	27308650	0	G	A	G	G	A	G	G	G	G	G	G	G	G	G	G	G	G	G	G	H	G	G	G	G	G	G	A	G	A	G	G	G	G	A	G	G	G	G	G	G	G	G	H	G	G	G
JAX00633935	7	27308917	1	C	T	C	C	C	C	C	C	T	C	C	C	C	C	C	C	C	C	C	H	T	C	C	C	C	C	C	C	C	C	C	C	C	C	C	C	C	C	C	C	C	C	C	H	C	C
JAX00633936	7	27309139	0	A	G	A	A	A	A	A	A	G	A	A	A	A	A	A	A	A	A	A	H	G	A	A	A	A	A	A	A	A	A	A	A	A	A	A	A	A	A	A	A	A	A	A	H	A	A
JAX00633937	7	27311688	0	A	G	G	A	A	A	A	G	G	A	A	A	A	A	A	G	H	A	A	H	G	G	A	G	A	A	A	A	A	A	A	A	A	A	A	A	A	A	A	A	A	G	H	H	H	A
JAX00633938	7	27314824	0	T	C	C	T	C	C	T	C	C	C	T	T	T	T	T	C	C	C	C	C	C	C	T	C	H	C	C	T	C	C	C	H	T	C	T	T	C	C	T	T	C	C	C	H	H	H
JAX00633940	7	27317558	1	T	A	T	T	T	T	T	T	T	A	T	T	T	T	T	T	H	A	A	T	T	T	T	T	T	T	T	T	T	T	T	H	T	T	T	T	T	A	T	T	T	T	T	T	T	T
JAX00633941	7	27318982	1	A	T	A	A	A	A	A	A	T	A	A	A	A	A	A	A	A	A	A	H	T	A	A	A	A	A	A	A	A	A	A	A	A	A	A	A	A	A	A	A	A	A	A	H	A	A
JAX00633942	7	27326102	1	A	G	G	A	A	A	A	A	A	A	A	A	A	A	A	A	H	A	A	A	A	H	A	A	A	A	A	A	A	A	A	A	A	A	A	A	A	A	A	A	A	A	A	A	H	A
JAX00633943	7	27341333	0	G	A	G	G	A	G	G	G	G	G	G	G	G	G	G	G	G	G	G	H	G	G	G	G	G	G	A	G	A	G	G	G	G	A	G	G	G	G	G	G	G	G	H	G	G	G
JAX00633946	7	27346737	0	T	C	C	T	C	C	C	C	C	C	T	T	H	T	T	C	C	C	C	C	C	C	T	C	C	C	C	T	C	C	C	C	C	C	C	T	C	C	C	C	C	C	C	C	H	C
JAX00633949	7	27351568	1	T	C	T	T	T	T	T	C	C	T	T	T	T	T	T	C	T	T	T	H	C	H	T	C	T	T	T	T	T	T	T	T	T	T	T	T	T	T	T	T	T	C	H	H	T	T
JAX00633950	7	27351655	1	T	G	T	T	T	T	T	G	T	T	T	T	T	T	T	G	T	T	T	T	T	H	T	G	T	T	T	T	T	T	T	T	T	T	T	T	T	T	T	T	T	G	H	T	T	T
JAX00149586	7	27368238	0	T	G	G	T	G	T	G	G	G	G	T	T	T	T	T	G	G	G	G	G	G	G	T	G	H	T	G	T	G	T	T	G	G	G	G	T	T	G	G	G	T	G	G	G	H	H
JAX00633954	7	27398787	0	T	G	T	T	T	T	T	G	G	T	T	T	T	T	T	G	T	T	T	T	G	G	T	G	T	T	T	T	T	T	T	T	T	T	T	T	T	T	T	T	T	G	H	H	T	T
JAX00149589	7	27414247	0	G	A	G	G	G	G	G	G	A	G	G	G	G	G	G	G	G	G	G	H	A	G	G	G	G	G	G	G	G	G	G	G	G	G	G	G	G	G	G	G	G	G	G	H	G	G
JAX00149590	7	27414273	0	T	C	T	T	T	T	T	T	C	T	T	T	T	T	T	T	T	T	T	H	C	T	T	T	T	T	T	T	T	T	T	T	T	T	T	T	T	T	T	T	T	T	T	H	T	T
JAX00149591	7	27414358	0	G	C	G	G	G	G	G	C	C	G	G	G	G	G	G	C	G	G	G	G	C	H	G	C	G	G	G	G	G	G	G	G	G	G	G	G	G	G	G	G	G	C	H	G	G	G
JAX00633956	7	27438808	0	G	A	G	G	G	G	A	A	A	A	G	G	G	G	G	A	H	A	A	H	A	H	G	A	H	G	G	G	G	G	G	A	A	G	A	G	G	A	A	A	G	A	H	A	G	H
JAX00633957	7	27438934	0	T	C	T	T	T	T	C	T	C	C	T	T	T	T	T	T	H	C	C	C	C	T	T	T	H	T	T	T	T	T	T	C	C	T	C	T	T	C	C	C	T	T	T	C	T	H
JAX00633958	7	27441927	1	T	A	T	T	T	T	T	A	T	T	T	T	T	T	T	A	T	T	T	T	T	H	T	A	T	T	T	T	T	T	T	T	T	T	T	T	T	T	T	T	T	A	H	T	T	T
JAX00633961	7	27443496	0	T	A	T	T	T	T	A	A	A	T	T	T	T	T	T	A	T	T	T	H	A	H	T	A	H	T	T	T	T	T	T	H	A	T	A	T	T	T	A	A	T	A	H	A	T	H
JAX00633965	7	27448537	0	G	A	A	G	A	G	G	A	A	G	G	G	G	G	G	A	H	G	G	A	A	A	G	A	G	G	A	G	A	G	G	G	G	A	G	G	G	G	G	G	G	A	A	H	H	G
JAX00149593	7	27450102	0	G	T	T	G	T	G	G	G	G	G	G	G	G	G	G	G	H	G	G	H	G	H	G	G	G	G	T	G	T	G	G	G	G	T	G	G	G	G	G	G	G	G	H	G	H	G
JAX00149594	7	27469544	1	T	C	C	T	C	T	C	C	C	C	T	T	T	T	T	C	C	C	C	C	C	C	T	C	H	T	C	T	C	T	T	C	C	C	C	T	T	C	C	C	T	C	C	C	H	H
JAX00633970	7	27483510	0	G	A	G	G	G	G	G	G	A	G	G	G	G	G	G	G	G	G	G	G	A	G	G	G	G	G	G	G	G	G	G	G	G	G	G	G	G	G	G	G	G	G	G	H	G	G
JAX00633972	7	27484031	1	A	G	A	A	A	A	A	G	G	A	A	A	A	A	A	G	A	A	A	H	G	A	A	G	A	A	A	A	A	A	A	A	A	A	A	A	A	A	A	A	A	G	H	H	A	A
JAX00149595	7	27497987	1	C	T	T	C	T	C	T	C	C	T	C	C	C	C	C	C	T	T	T	H	C	T	C	C	H	C	T	C	T	C	C	T	T	T	T	C	C	T	T	T	C	C	H	H	H	H
JAX00231591	7	27498400	1	G	A	G	G	G	G	G	A	A	G	G	G	G	G	G	A	G	G	G	H	A	G	G	A	G	G	G	G	G	G	G	G	G	G	G	G	G	G	G	G	G	A	H	H	G	G
JAX00633974	7	27502492	0	G	A	G	G	G	G	G	A	A	G	G	G	G	G	G	A	G	G	G	H	A	G	G	A	G	G	G	G	G	G	G	G	G	G	G	G	G	G	G	G	G	A	H	H	G	G
JAX00149597	7	27506667	1	T	A	A	T	A	T	A	A	T	A	T	T	T	T	T	A	A	A	A	H	T	A	T	A	H	T	A	T	A	T	T	A	A	A	A	T	T	A	A	A	T	A	A	H	H	H
JAX00633977	7	27529926	1	T	G	T	T	T	T	T	G	T	T	T	T	T	T	T	G	T	T	T	T	T	T	T	G	T	T	T	T	T	T	T	T	T	T	T	T	T	T	T	T	T	G	H	T	T	T
JAX00633981	7	27592708	0	G	A	G	G	G	G	A	A	A	G	G	G	G	G	G	A	G	G	G	G	A	G	G	A	G	G	G	G	G	G	G	G	H	G	A	G	G	G	A	H	G	A	H	A	G	G
JAX00231596	7	27612404	0	A	T	A	A	A	A	A	A	T	A	A	A	A	A	A	A	A	A	A	A	T	A	A	A	A	A	A	A	A	A	A	A	A	A	A	A	A	A	A	A	A	A	A	H	A	A
JAX00149605	7	27617661	0	T	A	A	T	A	T	A	A	A	A	T	T	T	T	T	A	A	A	A	A	A	A	T	A	H	T	A	T	A	T	T	A	A	A	A	T	T	A	A	A	T	A	A	A	H	H
JAX00633987	7	27628474	0	A	G	A	A	G	A	A	A	A	G	A	A	A	A	A	A	H	G	G	G	A	A	A	A	A	A	G	A	G	A	A	H	A	G	A	A	A	G	A	A	A	A	H	A	A	A
JAX00633994	7	27651415	1	C	T	C	C	T	C	T	T	T	T	C	C	C	C	C	T	H	T	T	T	T	C	C	T	H	C	T	C	T	C	C	T	T	T	T	C	C	T	T	T	C	T	T	T	C	H
JAX00149607	7	27652122	1	A	G	A	A	G	A	G	G	G	G	A	A	A	A	A	G	H	G	G	G	G	A	A	G	H	A	G	A	G	A	A	G	G	G	G	A	A	G	G	G	A	G	G	G	A	H
JAX00149608	7	27652159	0	C	T	C	C	T	C	T	C	C	T	C	C	C	C	C	C	H	T	T	T	C	C	C	C	H	C	T	C	T	C	C	T	T	T	T	C	C	T	T	T	C	C	H	T	C	H
JAX00633995	7	27668084	0	A	G	A	A	A	A	G	A	A	G	A	A	A	A	A	A	H	G	G	A	A	A	A	A	H	A	A	A	A	A	A	G	G	A	G	A	A	G	G	G	A	A	A	H	A	H
JAX00633997	7	27668456	1	T	G	T	T	T	T	G	G	G	G	T	T	T	T	T	G	H	G	G	T	G	H	T	G	H	T	T	T	T	T	T	G	G	T	G	T	T	G	G	G	T	G	H	G	T	H
JAX00634000	7	27684224	1	T	C	T	T	C	T	T	T	T	T	T	T	T	T	T	T	T	T	T	C	T	T	T	T	T	T	C	T	C	T	T	T	T	C	T	T	T	T	T	T	T	T	H	T	T	T
JAX00634001	7	27685031	1	C	T	C	C	C	C	C	T	T	C	C	C	C	C	C	T	C	C	C	C	T	H	C	T	C	C	C	C	C	C	C	C	C	C	C	C	C	C	C	C	C	T	H	H	C	C
JAX00634004	7	27687248	1	T	C	T	T	C	T	T	C	C	T	T	T	T	T	T	C	T	T	T	C	C	H	T	C	T	T	C	T	C	T	T	T	T	C	T	T	T	T	T	T	T	C	C	H	T	T
JAX00634005	7	27687954	0	T	C	T	T	T	T	T	C	C	T	T	T	T	T	T	C	T	T	T	H	C	H	T	C	T	T	T	T	T	T	T	T	T	T	T	T	T	T	T	T	T	C	H	H	T	T
JAX00634007	7	27691470	0	C	A	C	C	C	C	A	C	C	C	C	C	C	C	C	C	C	C	C	C	C	C	C	C	H	C	C	C	C	C	C	H	A	C	A	C	C	C	A	A	C	C	C	H	C	H
JAX00634008	7	27691722	0	C	T	C	C	C	C	C	C	T	C	C	C	C	C	C	C	C	C	C	C	T	C	C	C	C	C	C	C	C	C	C	C	C	C	C	C	C	C	C	C	C	C	C	H	C	C
JAX00149611	7	27715199	1	A	G	A	A	G	A	G	G	G	A	A	A	A	A	A	G	A	A	A	G	G	H	A	G	H	A	G	A	G	A	A	H	G	G	G	A	A	A	G	G	A	G	G	G	A	H
JAX00149613	7	27743462	0	A	T	T	A	T	A	T	A	A	A	A	A	A	A	A	A	H	A	A	H	A	H	A	A	H	A	T	A	T	A	A	H	T	T	T	A	A	A	T	T	A	A	H	H	H	H
JAX00149614	7	27743485	0	G	A	A	G	A	G	A	G	G	G	G	G	G	G	G	G	H	G	G	H	G	H	G	G	H	G	A	G	A	G	G	H	A	A	A	G	G	G	A	A	G	G	H	H	H	H
JAX00149615	7	27743752	0	G	A	A	G	A	G	A	G	G	G	G	G	G	G	G	G	H	G	G	H	G	H	G	G	H	G	A	G	A	G	G	H	A	A	A	G	G	G	A	A	G	G	H	H	H	H
JAX00634013	7	27749904	1	G	T	G	G	G	G	G	T	T	G	G	G	G	G	G	T	G	G	G	H	T	H	G	T	G	G	G	G	G	G	G	G	G	G	G	G	G	G	G	G	G	T	H	H	G	G
JAX00634014	7	27749979	1	C	T	T	C	C	C	T	T	C	C	C	C	C	C	C	T	H	C	C	C	C	T	C	T	H	C	C	C	C	C	C	H	T	C	T	C	C	C	T	T	C	T	C	H	H	H
JAX00231600	7	27752047	0	A	T	A	A	A	A	A	A	T	A	A	A	A	A	A	A	A	A	A	H	T	A	A	A	A	A	A	A	A	A	A	A	A	A	A	A	A	A	A	A	A	A	H	H	A	A
JAX00634018	7	27768075	0	C	A	C	C	A	C	C	C	C	C	C	C	C	C	C	C	C	C	C	A	C	C	C	H	C	C	A	C	A	C	C	C	C	A	C	C	C	C	C	C	C	C	H	C	C	C
JAX00149618	7	27794286	0	G	A	A	G	A	G	G	G	G	A	G	G	G	G	G	G	A	A	A	H	G	H	G	G	G	G	A	G	A	G	G	H	G	A	G	G	G	A	G	G	G	G	H	G	H	G
JAX00634024	7	27797355	1	A	G	G	A	A	A	A	A	G	G	A	A	A	A	A	A	G	G	G	H	G	H	A	A	A	A	A	A	A	A	A	H	A	A	A	A	A	G	A	A	A	A	H	H	H	A
JAX00634027	7	27798137	1	T	G	T	T	T	T	T	T	G	T	T	T	T	T	T	T	T	T	T	H	G	T	T	T	T	T	T	T	T	T	T	T	T	T	T	T	T	T	T	T	T	T	H	H	T	T
JAX00634029	7	27800043	1	A	T	T	A	T	A	A	A	T	T	A	A	A	A	A	A	T	T	T	T	T	H	A	A	A	A	T	A	T	A	A	H	A	T	A	A	A	T	A	A	A	A	T	H	H	A
JAX00634031	7	27800892	1	A	C	A	A	A	A	A	C	A	A	A	A	A	A	A	C	A	A	A	A	A	H	A	C	A	A	A	A	A	A	A	A	A	A	A	A	A	A	A	A	A	C	A	A	A	A
JAX00149620	7	27811318	1	G	T	T	G	G	G	G	G	T	T	G	G	G	G	G	G	T	T	T	H	T	H	G	G	G	G	G	G	G	G	G	H	G	G	G	G	G	T	G	G	G	G	H	H	H	G
JAX00634032	7	27811426	0	C	T	T	T	T	T	T	C	C	T	T	T	T	T	T	C	T	T	T	T	C	T	T	C	T	T	T	T	T	T	T	T	T	T	T	T	T	T	T	T	T	C	H	H	T	T
JAX00634033	7	27815604	1	G	A	G	G	A	G	G	A	G	G	G	G	G	G	G	A	G	G	G	H	G	H	G	A	G	G	A	G	A	G	G	G	G	A	G	G	G	G	G	G	G	A	H	G	G	G
JAX00634034	7	27816130	0	T	C	T	T	C	T	T	C	C	T	T	T	T	T	T	C	T	T	T	C	C	C	T	C	T	T	C	T	C	T	T	T	T	C	T	T	T	T	T	T	T	C	C	H	T	T
JAX00634038	7	27825305	1	T	C	T	T	T	T	T	T	C	T	T	T	T	T	T	T	T	T	T	H	C	T	T	T	T	T	T	T	T	T	T	T	T	T	T	T	T	T	T	T	T	T	H	H	T	T
JAX00634041	7	27832544	1	G	A	G	G	G	G	G	G	A	G	G	G	G	G	G	G	G	G	G	H	A	G	G	G	G	G	G	G	G	G	G	G	G	G	G	G	G	G	G	G	G	G	H	H	G	G
JAX00634044	7	27846068	0	T	C	T	T	C	T	T	T	C	C	T	T	T	T	T	T	H	C	C	C	C	T	T	T	T	T	C	T	C	T	T	H	T	C	T	T	T	C	T	T	T	T	C	H	T	T
JAX00634046	7	27851623	1	T	A	T	T	A	T	T	T	T	T	T	T	T	T	T	T	T	T	T	H	T	T	T	T	T	T	A	T	A	T	T	T	T	A	T	T	T	T	T	T	T	T	H	T	T	T
JAX00149622	7	27854947	0	G	T	G	G	T	G	G	G	G	G	G	G	G	G	G	G	G	G	G	H	G	G	G	G	G	G	T	G	T	G	G	G	G	T	G	G	G	G	G	G	G	G	H	G	G	G
JAX00149623	7	27855105	1	C	T	C	C	T	C	C	C	C	C	C	C	C	C	C	C	C	C	C	H	C	C	C	C	C	C	T	C	T	C	C	C	C	T	C	C	C	C	C	C	C	C	H	C	C	C
JAX00634050	7	27855148	1	C	A	C	C	A	C	C	A	A	A	C	C	C	C	C	A	H	A	A	A	A	H	C	A	C	C	A	C	A	C	C	H	C	A	C	C	C	A	C	C	C	A	A	H	C	C
JAX00634051	7	27855181	0	A	T	A	A	A	A	A	T	A	T	A	A	A	A	A	T	H	T	T	A	A	H	A	T	A	A	A	A	A	A	A	H	A	A	A	A	A	T	A	A	A	T	A	A	A	A
JAX00634052	7	27856515	1	T	C	T	T	T	T	T	T	T	C	T	T	T	T	T	T	H	C	C	T	T	T	T	T	T	T	T	T	T	T	T	H	T	T	T	T	T	C	T	T	T	T	T	T	T	T
JAX00634053	7	27856853	1	C	T	C	C	C	C	C	C	C	T	C	C	C	C	C	C	H	T	T	C	C	C	C	C	C	C	C	C	C	C	C	H	C	C	C	C	C	T	C	C	C	C	C	C	C	C
JAX00634054	7	27861081	0	A	G	A	A	A	A	A	A	G	A	A	A	A	A	A	A	A	A	A	H	G	A	A	A	A	A	A	A	A	A	A	A	A	A	A	A	A	A	A	A	A	A	H	H	A	A
JAX00149624	7	27865746	0	A	G	A	A	G	A	A	G	G	A	A	A	A	A	A	G	A	A	A	G	G	H	A	G	A	A	G	A	G	A	A	A	A	G	A	A	A	A	A	A	A	G	G	H	A	A
JAX00634056	7	27877506	1	C	T	C	C	C	C	C	C	T	C	C	C	C	C	C	C	C	C	C	H	T	C	C	C	C	C	C	C	C	C	C	C	C	C	C	C	C	C	C	C	C	C	H	H	C	C
JAX00634058	7	27877844	1	T	C	T	T	T	T	T	C	C	T	T	T	T	T	T	C	T	T	T	H	C	H	T	C	T	T	T	T	T	T	T	T	T	T	T	T	T	T	T	T	T	C	H	H	T	T
JAX00149627	7	27901537	0	G	A	G	G	G	G	G	G	A	G	G	G	G	G	G	G	G	G	G	H	A	G	G	G	G	G	G	G	G	G	G	G	G	G	G	G	G	G	G	G	G	G	H	H	G	G
JAX00634060	7	27904194	1	C	G	C	C	C	C	C	G	C	C	C	C	C	C	C	G	C	C	C	C	C	H	C	G	C	C	C	C	C	C	C	C	C	C	C	C	C	C	C	C	C	G	C	C	C	C
JAX00634061	7	27909348	0	C	G	C	C	C	C	C	C	G	C	C	C	C	C	C	C	C	C	C	H	G	C	C	C	C	C	C	C	C	C	C	C	C	C	C	C	C	C	C	C	C	C	H	H	C	C
JAX00149629	7	27923194	0	A	T	A	A	A	A	A	T	T	A	A	A	A	A	A	T	A	A	A	H	T	H	A	T	A	A	A	A	A	A	A	A	A	A	A	A	A	A	A	A	A	T	H	H	A	A
JAX00634062	7	27923319	0	A	G	A	A	A	A	A	G	G	A	A	A	A	A	A	G	A	A	A	H	G	H	A	G	A	A	A	A	A	A	A	A	A	A	A	A	A	A	A	A	A	G	H	H	A	A
JAX00149631	7	27980981	0	T	C	T	T	T	T	T	C	C	T	T	T	T	T	T	C	T	T	T	H	C	C	T	C	T	T	T	T	T	T	T	T	T	T	T	T	T	T	T	T	T	C	H	H	T	T
JAX00149632	7	27981133	1	T	C	T	T	T	T	T	C	C	T	T	T	T	T	T	C	T	T	T	H	C	H	T	C	T	T	T	T	T	T	T	T	T	T	T	T	T	T	T	T	T	C	H	H	T	T
JAX00149633	7	27981800	1	C	T	C	C	C	C	C	T	C	C	C	C	C	C	C	T	C	C	C	C	C	H	C	T	C	C	C	C	C	C	C	C	C	C	C	C	C	C	C	C	C	T	C	C	C	C
JAX00634064	7	27989823	1	C	T	C	C	C	C	C	T	T	C	C	C	C	C	C	T	C	C	C	H	T	H	C	T	C	C	C	C	C	C	C	C	C	C	C	C	C	C	C	C	C	T	H	H	C	C
JAX00149635	7	28010736	1	A	C	C	A	C	A	A	C	C	C	A	A	A	A	A	C	C	C	C	C	C	C	A	C	A	A	C	A	C	A	A	H	A	C	A	A	A	C	A	A	A	C	C	H	H	A
JAX00634065	7	28010847	0	A	T	A	A	A	A	A	A	T	A	A	A	A	A	A	A	A	A	A	H	T	A	A	A	A	A	A	A	A	A	A	A	A	A	A	A	A	A	A	A	A	A	H	H	A	A
JAX00149636	7	28013276	1	A	G	A	A	A	A	A	G	A	A	A	A	A	A	A	G	A	A	A	A	A	H	A	G	A	A	A	A	A	A	A	A	A	A	A	A	A	A	A	A	A	G	A	A	A	A
JAX00634066	7	28030886	1	T	C	T	T	T	T	T	C	C	T	T	T	T	T	T	C	T	T	T	H	C	H	T	C	T	T	T	T	T	T	T	T	T	T	T	T	T	T	T	T	T	C	H	H	T	T
JAX00634067	7	28032154	1	C	G	C	C	C	C	C	G	G	C	C	C	C	C	C	G	C	C	C	H	G	H	C	G	C	C	C	C	C	C	C	C	C	C	C	C	C	C	C	C	C	G	H	H	C	C
JAX00634068	7	28038196	1	A	G	A	A	A	A	A	G	G	A	A	A	A	A	A	G	A	A	A	H	G	H	A	G	A	A	A	A	A	A	A	A	A	A	A	A	A	A	A	A	A	G	H	H	A	A
JAX00634069	7	28045075	1	G	A	G	G	G	G	G	G	A	G	G	G	G	G	G	G	G	G	G	H	A	G	G	G	G	G	G	G	G	G	G	G	G	G	G	G	G	G	G	G	G	G	H	H	G	G
JAX00634070	7	28064161	1	C	T	C	C	C	C	C	C	T	C	C	C	C	C	C	C	C	C	C	H	T	C	C	C	C	C	C	C	C	C	C	C	C	C	C	C	C	C	C	C	C	C	H	H	C	C
JAX00634071	7	28078738	0	G	A	G	G	G	G	G	A	G	G	G	G	G	G	G	A	G	G	G	G	G	H	G	A	G	G	G	G	G	G	G	G	G	G	G	G	G	G	G	G	G	A	G	G	G	G
JAX00634072	7	28079464	1	G	A	G	G	G	G	G	G	A	G	G	G	G	G	G	G	G	G	G	H	A	G	G	G	G	G	G	G	G	G	G	G	G	G	G	G	G	G	G	G	G	G	H	H	G	G
JAX00634074	7	28111587	1	C	T	C	C	C	C	C	C	T	C	C	C	C	C	C	C	C	C	C	H	T	C	C	C	C	C	C	C	C	C	C	C	C	C	C	C	C	C	C	C	C	C	H	H	C	C
JAX00149642	7	28114443	0	A	G	A	A	G	A	A	G	G	G	A	A	A	A	A	G	H	G	G	G	G	A	A	G	A	A	G	A	G	A	A	H	A	G	A	A	A	G	A	A	A	G	G	A	A	A
JAX00149643	7	28120840	1	A	G	A	A	G	A	A	G	G	G	A	A	A	A	A	G	H	G	G	G	G	H	A	G	A	A	G	A	G	A	A	H	A	G	A	A	A	G	A	A	A	G	G	H	A	A
JAX00634078	7	28125787	1	C	G	C	C	C	C	C	C	G	C	C	C	C	C	C	C	C	C	C	H	G	C	C	C	C	C	C	C	C	C	C	C	C	C	C	C	C	C	C	C	C	C	H	H	C	C
JAX00149645	7	28141855	1	A	G	A	A	G	A	A	G	G	G	A	A	A	A	A	G	H	G	G	G	G	H	A	G	A	A	G	A	G	A	A	H	A	G	A	A	A	G	A	A	A	G	G	H	A	A
JAX00149646	7	28174318	0	T	C	C	T	C	T	T	C	C	C	T	T	T	T	T	C	C	C	C	C	C	C	T	C	T	T	C	T	C	T	T	H	T	C	T	T	T	C	T	T	T	C	C	H	H	T
JAX00634081	7	28179423	1	T	C	T	T	T	T	T	C	C	T	T	T	T	T	T	C	T	T	T	H	C	H	T	C	T	T	T	T	T	T	T	T	T	T	T	T	T	T	T	T	T	C	H	H	T	T
JAX00634083	7	28188446	1	T	C	T	T	T	T	T	C	C	T	T	T	T	T	T	C	T	T	T	H	C	H	T	C	T	T	T	T	T	T	T	T	T	T	T	T	T	T	T	T	T	C	H	H	T	T
JAX00634084	7	28194509	0	T	C	T	T	C	T	T	T	T	T	T	T	T	T	T	T	T	T	T	H	T	T	T	T	T	T	C	T	C	T	T	T	T	C	T	T	T	T	T	T	T	T	H	T	T	T
JAX00149648	7	28195817	1	T	C	T	T	C	T	T	C	C	C	T	T	T	T	T	C	H	C	C	C	C	H	T	C	T	T	C	T	C	T	T	H	T	C	T	T	T	C	T	T	T	C	C	H	T	T
JAX00634087	7	28200513	0	G	C	G	G	C	G	G	C	C	C	G	G	G	G	G	C	H	C	C	C	C	H	G	C	G	G	C	G	C	G	G	H	G	C	G	G	G	C	G	G	G	C	C	H	G	G
JAX00634088	7	28205552	0	G	C	G	G	G	G	G	C	C	G	G	G	G	G	G	C	G	G	G	H	C	H	G	C	G	G	G	G	G	G	G	G	G	G	G	G	G	G	G	G	G	C	H	H	G	G
JAX00149653	7	28265374	0	T	C	C	T	C	T	T	C	C	C	T	T	T	T	T	C	C	C	C	C	C	C	T	C	T	T	C	T	C	T	T	H	T	C	T	T	T	C	T	T	T	C	C	H	H	T
JAX00149654	7	28265789	0	G	A	A	G	A	G	G	G	G	G	G	G	G	G	G	G	G	G	G	G	G	H	G	G	G	G	A	G	A	G	G	G	G	A	G	G	G	G	G	G	G	G	G	G	H	G
JAX00634097	7	28272981	1	T	C	T	T	T	T	T	T	C	T	T	T	T	T	T	T	T	T	T	H	C	T	T	T	T	T	T	T	T	T	T	T	T	T	T	T	T	T	T	T	T	T	H	H	T	T
JAX00634100	7	28279668	1	G	A	G	G	G	G	G	A	G	G	G	G	G	G	G	A	G	G	G	G	G	H	G	A	G	G	G	G	G	G	G	G	G	G	G	G	G	G	G	G	G	A	G	G	G	G
JAX00634101	7	28284182	1	G	A	G	G	G	G	G	A	G	G	G	G	G	G	G	A	G	G	G	G	G	H	G	A	G	G	G	G	G	G	G	G	G	G	G	G	G	G	G	G	G	A	G	G	G	G
JAX00231611	7	28284305	1	T	C	T	T	T	T	T	T	C	T	T	T	T	T	T	T	T	T	T	H	C	T	T	T	T	T	T	T	T	T	T	T	T	T	T	T	T	T	T	T	T	T	H	H	T	T
JAX00634102	7	28287188	1	G	A	G	G	G	G	G	G	A	G	G	G	G	G	G	G	G	G	G	H	A	G	G	G	G	G	G	G	G	G	G	G	G	G	G	G	G	G	G	G	G	G	H	H	G	G
JAX00231613	7	28287599	0	A	C	A	A	A	A	A	C	C	A	A	A	A	A	A	C	A	A	A	H	C	A	A	C	A	A	A	A	A	A	A	A	A	A	A	A	A	A	A	A	A	C	H	H	A	A
JAX00634103	7	28289848	0	A	C	A	A	A	A	A	C	C	C	A	A	A	A	A	C	H	C	C	C	C	H	A	C	A	A	A	A	A	A	A	H	A	A	A	A	A	C	A	A	A	C	H	H	A	A
JAX00634104	7	28297858	0	G	A	G	G	G	G	G	G	A	A	G	G	G	G	G	G	H	A	A	H	A	G	G	G	G	G	G	G	G	G	G	H	G	G	G	G	G	A	G	G	G	G	H	H	G	G
JAX00149656	7	28299776	1	A	G	G	A	G	A	A	A	A	A	A	A	A	A	A	A	H	A	A	H	A	H	A	A	A	A	G	A	G	A	A	A	A	G	A	A	A	A	A	A	A	A	H	A	H	A
JAX00634105	7	28300910	0	G	A	G	G	G	G	G	G	A	G	G	G	G	G	G	G	G	G	G	H	A	G	G	G	G	G	G	G	G	G	G	G	G	G	G	G	G	G	G	G	G	G	H	H	G	G
JAX00634107	7	28301739	0	T	C	T	T	T	T	T	C	T	T	T	T	T	T	T	C	T	T	T	T	T	H	T	C	T	T	T	T	T	T	T	T	T	T	T	T	T	T	T	T	T	C	T	T	T	T
JAX00634109	7	28302851	0	T	C	T	T	T	T	T	C	T	T	T	T	T	T	T	C	T	T	T	T	T	H	T	C	T	T	T	T	T	T	T	T	T	T	T	T	T	T	T	T	T	C	T	T	T	T
JAX00634110	7	28304908	0	G	T	G	G	G	G	G	G	T	T	G	G	G	G	G	G	H	T	T	H	T	G	G	G	G	G	G	G	G	G	G	H	G	G	G	G	G	T	G	G	G	G	H	H	G	G
JAX00634111	7	28304920	1	T	C	T	T	T	T	T	T	C	T	T	T	T	T	T	T	T	T	T	H	C	T	T	T	T	T	T	T	T	T	T	T	T	T	T	T	T	T	T	T	T	T	H	H	T	T
JAX00634115	7	28321002	0	A	G	A	A	A	A	A	G	G	G	A	A	A	A	A	G	H	G	G	H	G	H	A	G	A	A	A	A	A	A	A	H	A	A	A	A	A	G	A	A	A	G	H	H	A	A
JAX00634116	7	28321137	1	G	A	G	G	G	G	G	A	G	G	G	G	G	G	G	A	G	G	G	G	G	H	G	A	G	G	G	G	G	G	G	G	G	G	G	G	G	G	G	G	G	A	G	G	G	G
JAX00634120	7	28327041	0	T	C	T	T	T	T	T	C	C	C	T	T	T	T	T	C	H	C	C	H	C	T	T	C	T	T	T	T	T	T	T	H	T	T	T	T	T	C	T	T	T	C	H	H	T	T
JAX00149660	7	28336875	0	T	C	T	T	T	T	T	C	C	C	T	T	T	T	T	C	H	C	C	H	C	H	T	C	T	T	T	T	T	T	T	H	T	T	T	T	T	C	T	T	T	C	H	H	T	T
JAX00634121	7	28355055	1	G	A	A	G	A	G	G	A	A	A	G	G	G	G	G	A	A	A	A	A	A	A	G	A	G	G	A	G	A	G	G	H	G	A	G	G	G	A	G	G	G	A	A	H	H	G
JAX00634122	7	28357417	1	C	T	C	C	C	C	C	T	T	C	C	C	C	C	C	T	C	C	C	H	T	H	C	T	C	C	C	C	C	C	C	C	C	C	C	C	C	C	C	C	C	T	H	H	C	C
JAX00634127	7	28374246	1	G	T	T	G	T	G	G	G	G	G	G	G	G	G	G	G	H	G	G	H	G	H	G	G	G	G	T	G	T	G	G	G	G	T	G	G	G	G	G	G	G	G	H	G	H	G
JAX00634128	7	28382186	1	A	G	G	A	G	A	A	G	G	A	A	A	A	A	A	G	H	A	A	G	G	G	A	G	A	A	G	A	G	A	A	A	A	G	A	A	A	A	A	A	A	G	G	H	H	A
JAX00634130	7	28382875	0	G	A	A	G	A	G	G	G	G	G	G	G	G	G	G	G	H	G	G	H	G	H	G	G	G	G	A	G	A	G	G	G	G	A	G	G	G	G	G	G	G	G	H	G	H	G
JAX00231615	7	28384587	1	C	G	C	C	C	C	C	C	G	C	C	C	C	C	C	C	C	C	C	H	G	C	C	C	C	C	C	C	C	C	C	C	C	C	C	C	C	C	C	C	C	C	H	H	C	C
JAX00149663	7	28386644	0	A	C	C	A	C	A	A	C	C	C	A	A	A	A	A	C	C	C	C	C	C	C	A	C	A	A	C	A	C	A	A	H	A	C	A	A	A	C	A	A	A	C	C	A	H	A
JAX00634133	7	28387370	1	T	A	T	T	T	T	T	A	A	T	T	T	T	T	T	A	T	T	T	H	A	H	T	A	T	T	T	T	T	T	T	T	T	T	T	T	T	T	T	T	T	A	H	H	T	T
JAX00149665	7	28406069	1	T	C	C	T	C	T	T	C	C	C	T	T	T	T	T	C	C	C	C	C	C	C	T	C	T	T	C	T	C	T	T	H	T	C	T	T	T	C	T	T	T	C	C	H	H	T
JAX00634136	7	28406221	1	G	C	G	G	G	G	G	G	C	G	G	G	G	G	G	G	G	G	G	H	C	G	G	G	G	G	G	G	G	G	G	G	G	G	G	G	G	G	G	G	G	G	H	H	G	G
JAX00634139	7	28451124	0	A	T	A	A	A	A	A	A	T	A	A	A	A	A	A	A	A	A	A	H	A	A	A	A	A	A	A	A	A	A	A	A	A	A	A	A	A	A	A	A	A	A	H	A	A	A
JAX00149667	7	28454903	0	T	C	T	T	C	T	T	C	C	C	T	T	T	T	T	C	H	C	C	C	T	H	T	C	T	T	C	T	C	T	T	H	T	C	T	T	T	C	T	T	T	C	C	H	T	T
JAX00634141	7	28466572	0	G	A	G	G	G	G	G	A	G	G	G	G	G	G	G	A	G	G	G	G	G	H	G	A	G	G	G	G	G	G	G	G	G	G	G	G	G	G	G	G	G	A	G	G	G	G
JAX00149669	7	28467280	0	G	A	G	G	A	G	G	G	G	A	G	G	G	G	G	G	H	A	A	H	G	G	G	G	G	G	A	G	A	G	G	H	G	A	G	G	G	A	G	G	G	G	H	G	G	G
JAX00634143	7	28468997	0	G	A	G	G	G	G	G	G	A	G	G	G	G	G	G	G	G	G	G	H	G	G	G	G	G	G	G	G	G	G	G	G	G	G	G	G	G	G	G	G	G	G	H	H	G	G
JAX00634144	7	28469487	0	C	T	C	C	T	C	C	C	T	T	C	C	C	C	C	C	H	T	T	T	C	C	C	C	C	C	T	C	T	C	C	H	C	T	C	C	C	T	C	C	C	C	T	H	C	C
JAX00634148	7	28484390	0	G	A	G	G	G	G	G	G	A	G	G	G	G	G	G	G	G	G	G	H	G	G	G	G	G	G	G	G	G	G	G	G	G	G	G	G	G	G	G	G	G	G	H	H	G	G
JAX00231618	7	28495654	0	G	A	G	G	G	G	G	A	A	G	G	G	G	G	G	A	G	G	G	H	G	H	G	A	G	G	G	G	G	G	G	G	G	G	G	G	G	G	G	G	G	A	H	H	G	G
JAX00149671	7	28498646	0	G	A	G	G	G	G	G	A	G	A	G	G	G	G	G	A	H	A	A	G	G	H	G	A	G	G	G	G	G	G	G	H	G	G	G	G	G	A	G	G	G	A	G	G	G	G
JAX00149672	7	28512039	0	T	A	T	T	A	T	T	T	T	T	T	T	T	T	T	T	T	T	T	H	T	T	T	T	T	T	A	T	A	T	T	T	T	A	T	T	T	T	T	T	T	T	H	T	T	T
JAX00149673	7	28528663	0	G	C	G	G	C	G	G	C	C	C	G	G	G	G	G	C	H	C	C	C	G	H	G	C	G	G	C	G	C	G	G	H	G	C	G	G	G	C	G	G	G	C	C	H	G	G
JAX00634150	7	28529910	1	G	C	G	G	G	G	G	G	C	G	G	G	G	G	G	G	G	G	G	H	G	G	G	G	G	G	G	G	G	G	G	G	G	G	G	G	G	G	G	G	G	G	H	H	G	G
JAX00634151	7	28529923	0	T	G	T	T	T	T	T	G	G	T	T	T	T	T	T	G	T	T	T	H	T	H	T	G	T	T	T	T	T	T	T	T	T	T	T	T	T	T	T	T	T	G	H	H	T	T
JAX00149674	7	28539353	1	A	C	A	A	C	A	A	A	A	A	A	A	A	A	A	A	A	A	A	H	A	A	A	A	A	A	C	A	C	A	A	A	A	C	A	A	A	A	A	A	A	A	H	A	A	A
JAX00634155	7	28539751	1	G	T	G	G	T	G	G	G	G	G	G	G	G	G	G	G	G	G	G	H	G	G	G	G	G	G	T	G	T	G	G	G	G	T	G	G	G	G	G	G	G	G	H	G	G	G
JAX00149675	7	28540971	0	G	A	G	G	G	G	G	A	G	G	G	G	G	G	G	A	G	G	G	G	G	H	G	A	G	G	G	G	G	G	G	G	G	G	G	G	G	G	G	G	G	A	G	G	G	G
JAX00634157	7	28541120	0	A	G	A	A	A	A	A	G	A	A	A	A	A	A	A	G	A	A	A	A	A	H	A	G	A	A	A	A	A	A	A	A	A	A	A	A	A	A	A	A	A	G	A	A	A	A
JAX00634162	7	28547308	1	G	A	G	G	G	G	G	A	G	G	G	G	G	G	G	A	G	G	G	G	G	H	G	A	G	G	G	G	G	G	G	G	G	G	G	G	G	G	G	G	G	A	G	G	G	G
JAX00634165	7	28568980	1	G	A	G	G	A	G	G	A	G	G	G	G	G	G	G	A	G	G	G	H	G	H	G	A	G	G	A	G	A	G	G	G	G	A	G	G	G	G	G	G	G	A	H	G	G	G
JAX00634166	7	28569377	1	A	G	A	A	G	A	A	G	A	A	A	A	A	A	A	G	A	A	A	H	A	H	A	G	A	A	G	A	G	A	A	A	A	G	A	A	A	A	A	A	A	G	H	A	A	A
JAX00149677	7	28569487	0	C	T	C	C	T	C	C	C	C	C	C	C	C	C	C	C	C	C	C	H	C	C	C	C	C	C	T	C	T	C	C	C	C	T	C	C	C	C	C	C	C	C	H	C	C	C
JAX00634175	7	28587994	0	T	C	T	T	T	T	T	C	C	T	T	T	T	T	T	C	T	T	T	H	T	H	T	C	T	T	T	T	T	T	T	T	T	T	T	T	T	T	T	T	T	C	H	H	T	T
JAX00634178	7	28588228	0	C	T	C	C	C	C	C	C	T	C	C	C	C	C	C	C	C	C	C	T	C	C	C	C	C	C	C	C	C	C	C	C	C	C	C	C	C	C	C	C	C	C	H	H	C	C
JAX00634180	7	28588701	1	G	A	G	G	G	G	G	G	A	G	G	G	G	G	G	G	G	G	G	H	G	G	G	G	G	G	G	G	G	G	G	G	G	G	G	G	G	G	G	G	G	G	H	H	G	G
JAX00231622	7	28589242	1	G	A	G	G	G	G	G	G	A	G	G	G	G	G	G	G	G	G	G	H	G	G	G	G	G	G	G	G	G	G	G	G	G	G	G	G	G	G	G	G	G	G	H	H	G	G
[truncated: 17,858 more rows]
[truncated: 127 more columns]
