# Supplementary material for: Genetic Analysis of Hematological Parameters in Incipient Lines of the Collaborative Cross
Source: G3 (Bethesda). 2012 Feb 1;2(2):157–65. doi: 10.1534/g3.111.001776 (PMC3284323; doi:10.1534/g3.111.001776)
Supplement: Supporting Information [file supp_2.2.157_TableS2.zip › chr8.csv]

id	chr	position	array	call0	call2	B/J	C57BL/6J	129/SvlmJ	NOD/LtJ	NZO/LtJ	CAST/EiJ	PWK/PhJ.2	WSB/EiJ	OR13m69	OR205m51	OR549m62	OR857m67	OR941m72	OR1390m66	OR1519m154	OR1536m143	OR2020m60	OR829m74	OR1122m139	OR125m64	OR190m55	OR220m52	OR291m157	OR380m69	OR489m79	OR555m52	OR559m152	OR699m69	OR779m146	OR822m147	OR896m61	OR940m160	OR1246m70	OR1401m157	OR1427m53	OR2075m59	OR2168m52	OR773m68	OR3594m47	OR3066m50	OR5066m143	OR3289m52	OR5049m130	OR5154m140
JAX00659231	8	3083611	0	A	G	A	A	G	A	A	G	G	A	A	A	A	G	A	A	A	A	A	G	A	A	A	G	A	A	A	A	G	A	G	A	G	A	A	A	A	A	A	G	A	A	A	H	A	A
JAX00158231	8	3089134	0	G	A	G	G	A	G	A	A	A	A	A	G	H	A	A	A	A	G	H	A	G	H	G	A	A	G	A	G	A	A	H	G	A	A	G	G	G	G	G	A	G	A	H	H	G	G
JAX00659235	8	3095897	1	G	A	G	G	G	G	G	G	A	G	G	G	G	H	G	G	G	G	G	G	G	G	G	G	G	G	G	G	G	G	G	G	A	G	G	G	G	G	G	G	G	G	G	H	G	G
JAX00158233	8	3112702	1	A	G	A	A	G	A	G	G	G	G	G	A	H	G	G	G	G	A	H	G	A	H	A	G	G	A	G	A	G	G	H	A	G	G	A	A	A	A	A	G	A	G	H	H	A	A
JAX00158234	8	3130848	0	C	G	C	C	G	C	C	G	G	C	C	C	C	G	C	C	C	C	C	G	C	C	C	G	C	C	C	C	G	C	H	C	G	C	C	C	C	C	C	G	C	C	C	H	C	C
JAX00659241	8	3158528	0	C	T	C	C	T	C	C	C	C	C	C	C	C	H	C	C	C	C	C	C	C	C	C	T	C	C	C	C	C	C	C	C	C	C	C	C	C	C	C	C	C	C	C	C	C	C
JAX00659242	8	3158600	0	G	A	G	G	A	G	G	A	A	G	G	G	G	A	G	G	G	G	G	A	G	G	G	A	G	G	G	G	A	G	H	G	A	G	G	G	G	G	G	A	G	G	G	H	G	G
JAX00659243	8	3158849	1	C	A	C	C	A	C	C	A	A	C	C	C	C	A	C	C	C	C	C	A	C	C	C	A	C	C	C	C	A	C	H	C	A	C	C	C	C	C	C	A	C	C	C	H	C	C
JAX00659244	8	3160572	0	C	A	C	C	C	C	A	C	C	A	A	C	H	C	A	A	A	C	H	C	C	H	C	C	A	C	A	C	C	A	C	C	C	A	C	C	C	C	C	C	C	A	H	C	C	C
JAX00659245	8	3160614	1	C	A	C	C	A	C	C	C	C	C	C	C	C	H	C	C	C	C	C	C	C	C	C	A	C	C	C	C	C	C	C	C	C	C	C	C	C	C	C	C	C	C	C	C	C	C
JAX00659249	8	3181809	1	T	C	T	T	C	T	T	C	C	T	T	T	T	C	T	T	T	T	T	C	T	T	T	C	T	T	T	T	C	T	H	T	C	T	T	T	T	T	T	C	T	T	T	H	T	T
JAX00659251	8	3184126	1	G	A	G	G	G	G	A	G	G	A	A	G	H	G	A	A	A	G	H	G	G	H	G	G	A	G	A	G	G	A	G	G	G	A	G	G	G	G	G	G	G	A	H	G	G	G
JAX00158239	8	3190102	0	C	T	C	C	T	C	C	T	T	C	C	C	C	T	C	C	C	C	C	T	C	C	C	T	C	C	C	C	T	C	H	C	T	C	C	C	C	C	C	T	C	C	C	H	C	C
JAX00158240	8	3205541	0	A	G	A	A	G	A	A	G	G	A	A	A	A	G	A	A	A	A	A	G	A	A	A	G	A	A	A	A	G	A	H	A	G	A	A	A	A	A	A	G	A	A	A	H	A	A
JAX00158241	8	3206822	1	G	C	G	G	C	G	G	G	C	G	G	G	G	C	G	G	G	G	G	G	G	G	G	C	G	G	G	G	G	G	G	G	C	G	G	G	G	G	G	G	G	G	G	H	G	G
JAX00158242	8	3206843	1	T	C	T	T	C	T	T	C	C	T	T	T	T	C	T	T	T	T	T	C	T	T	T	C	T	T	T	T	C	T	H	T	C	T	T	T	T	T	T	C	T	T	T	H	T	T
JAX00659253	8	3211459	1	C	T	C	C	C	C	C	T	C	C	C	C	C	C	C	C	C	C	C	T	C	C	C	C	C	C	C	C	T	C	H	C	C	C	C	C	C	C	C	T	C	C	C	C	C	C
JAX00659258	8	3217144	1	C	A	C	C	C	C	C	C	A	C	C	C	C	H	C	C	C	C	C	C	C	C	C	C	C	C	C	C	C	C	C	C	A	C	C	C	C	C	C	C	C	C	C	H	C	C
JAX00659259	8	3219649	0	A	G	A	A	G	A	A	G	G	A	A	A	A	G	A	A	A	A	A	G	A	A	A	G	A	A	A	A	G	A	H	A	G	A	A	A	A	A	A	G	A	A	A	H	A	A
JAX00659261	8	3235539	1	T	C	T	T	C	T	C	C	C	C	C	T	H	C	C	C	C	T	H	C	T	H	T	C	C	T	C	T	C	C	H	T	C	C	T	T	T	T	T	C	T	C	H	H	T	T
JAX00659264	8	3251109	0	A	G	A	A	A	A	A	G	A	A	A	A	A	A	A	A	A	A	A	G	A	A	A	A	A	A	A	A	G	A	H	A	A	A	A	A	A	A	A	G	A	A	A	A	A	A
JAX00158244	8	3262487	1	A	G	A	A	G	A	G	G	G	G	G	A	H	G	G	G	G	A	H	G	A	H	A	G	G	A	G	A	G	G	H	A	G	G	A	A	A	A	A	G	A	G	H	H	A	A
JAX00158245	8	3262913	1	A	G	A	A	G	A	A	G	G	A	A	A	A	G	A	A	A	A	A	G	A	A	A	G	A	A	A	A	G	A	H	A	G	A	A	A	A	A	A	G	A	A	A	H	A	A
JAX00659265	8	3269498	0	G	A	G	G	A	G	G	G	A	G	G	G	G	A	G	G	G	G	G	G	G	G	G	A	G	G	G	G	G	G	G	G	A	G	G	G	G	G	G	G	G	G	G	H	G	G
JAX00659266	8	3274708	0	A	G	A	A	G	A	A	G	G	A	A	A	A	G	A	A	A	A	A	G	A	A	A	G	A	A	A	A	G	A	H	A	G	A	A	A	A	A	A	G	A	A	A	H	A	A
JAX00659270	8	3299463	1	G	A	G	G	A	G	G	G	A	G	G	G	G	A	G	G	G	G	G	G	G	G	G	A	G	G	G	G	G	G	G	G	A	G	G	G	G	G	G	G	G	G	G	H	G	G
JAX00158246	8	3299881	0	T	C	T	T	C	T	C	C	C	C	C	T	H	C	C	C	C	T	H	C	T	H	T	C	C	T	C	T	C	C	H	T	C	C	T	T	T	T	T	C	T	C	H	H	T	T
JAX00659275	8	3312607	0	C	G	C	C	G	C	C	G	G	C	C	C	C	G	C	C	C	C	C	G	C	C	C	G	C	C	C	C	G	C	H	C	G	C	C	C	C	C	C	G	C	C	C	H	C	C
JAX00158248	8	3318053	1	A	G	A	A	G	A	G	G	G	G	G	A	H	G	G	G	G	A	H	G	A	H	A	G	G	A	G	A	G	G	H	A	G	G	A	A	A	A	A	G	A	G	H	H	A	A
JAX00659276	8	3319022	1	T	G	T	T	T	T	G	T	T	G	G	T	H	T	G	G	G	T	H	T	T	H	T	T	G	T	G	T	T	G	T	T	T	G	T	T	T	T	T	T	T	G	H	T	T	T
JAX00659277	8	3319137	1	C	T	C	C	C	C	C	C	C	T	T	C	C	C	T	T	T	C	H	C	C	H	C	C	T	C	T	C	C	C	C	C	C	T	C	C	C	C	C	C	C	C	C	C	C	C
JAX00659278	8	3321452	1	A	G	A	A	G	A	G	G	G	A	A	A	H	G	A	A	A	A	A	G	A	A	A	G	A	A	A	A	G	G	H	A	G	A	A	A	A	A	A	G	A	G	H	H	A	A
JAX00158249	8	3325759	0	C	A	C	C	A	C	C	C	A	C	C	C	C	A	C	C	C	C	C	C	C	C	C	A	C	C	C	C	C	C	C	C	A	C	C	C	C	C	C	C	C	C	C	H	C	C
JAX00659281	8	3327610	1	G	A	G	G	A	G	G	G	G	G	G	G	G	H	G	G	G	G	G	G	G	G	G	A	G	G	G	G	G	G	G	G	G	G	G	G	G	G	G	G	G	G	G	G	G	G
JAX00158250	8	3332524	0	G	T	G	G	T	G	G	T	T	G	G	G	G	T	G	G	G	G	G	T	G	G	G	T	G	G	G	G	T	G	H	G	T	G	G	G	G	G	G	T	G	G	G	H	G	G
JAX00158251	8	3356577	0	T	C	T	T	C	T	T	C	C	T	T	T	T	C	T	T	T	T	T	C	T	T	T	C	T	T	T	T	C	T	H	T	C	T	T	T	T	T	T	C	T	T	T	H	T	T
JAX00659285	8	3362362	1	G	A	G	G	A	G	G	A	A	G	G	G	G	A	G	G	G	G	G	A	G	G	G	A	G	G	G	G	A	G	H	G	A	G	G	G	G	G	G	A	G	G	G	H	G	G
JAX00158252	8	3373219	0	T	C	T	T	C	T	C	C	C	T	T	T	H	C	T	T	T	T	T	C	T	T	T	C	T	T	T	T	C	C	H	T	C	T	T	T	T	T	T	C	T	C	H	H	T	T
JAX00158253	8	3380019	0	A	G	A	A	G	A	A	A	G	A	A	A	A	G	A	A	A	A	A	A	A	A	A	G	A	A	A	A	A	A	A	A	G	A	A	A	A	A	A	A	A	A	A	H	A	A
JAX00158254	8	3390956	0	G	A	G	G	A	G	G	G	A	G	G	G	G	A	G	G	G	G	G	G	G	G	G	A	G	G	G	G	G	G	G	G	A	G	G	G	G	G	G	G	G	G	G	H	G	G
JAX00659288	8	3399902	1	G	A	G	G	G	G	G	A	G	G	G	G	G	G	G	G	G	G	G	A	G	G	G	G	G	G	G	G	A	G	H	G	G	G	G	G	G	G	G	A	G	G	G	G	G	G
JAX00158255	8	3402286	1	A	C	A	A	C	A	A	C	C	A	A	A	A	C	A	A	A	A	A	C	A	A	A	C	A	A	A	A	C	A	H	A	C	A	A	A	A	A	A	C	A	A	A	H	A	A
JAX00659289	8	3403617	1	C	T	C	C	C	C	C	C	T	C	C	C	C	H	C	C	C	C	C	C	C	C	C	C	C	C	C	C	C	C	C	C	T	C	C	C	C	C	C	C	C	C	C	H	C	C
JAX00659291	8	3419226	0	T	C	T	T	T	T	C	T	T	T	T	T	H	T	T	T	T	T	T	T	T	T	T	T	T	T	T	T	T	C	T	T	T	T	T	T	T	T	T	T	T	C	H	T	T	T
JAX00659292	8	3419438	1	C	T	C	C	C	C	T	T	C	C	C	C	H	C	C	C	C	C	C	T	C	C	C	C	C	C	C	C	T	T	H	C	C	C	C	C	C	C	C	T	C	T	H	C	C	C
JAX00659297	8	3424513	0	A	C	A	A	C	A	C	C	C	A	A	A	H	C	A	A	A	A	A	C	A	A	A	C	A	A	A	A	C	C	H	A	H	A	A	A	A	A	A	C	A	C	H	A	A	A
JAX00190231	8	3425810	1	A	G	G	A	G	G	G	G	G	G	G	H	G	G	G	G	G	G	G	G	A	G	G	G	G	G	G	G	G	G	G	A	G	G	G	G	G	G	A	G	G	G	H	G	G	G
JAX00659298	8	3429024	1	C	T	C	C	C	C	C	C	T	C	C	C	C	H	C	C	C	C	C	C	C	C	C	C	C	C	C	C	C	C	C	C	T	C	C	C	C	C	C	C	C	C	C	H	C	C
JAX00158256	8	3431993	0	G	T	G	G	T	G	G	T	T	G	G	G	G	T	G	G	G	G	G	T	G	G	G	T	G	G	G	G	T	G	H	G	T	G	G	G	G	G	G	T	G	G	G	H	G	G
JAX00659300	8	3432547	1	A	G	A	A	A	A	A	G	G	A	A	A	A	H	A	A	A	A	A	G	A	A	A	A	A	A	A	A	G	A	H	A	G	A	A	A	A	A	A	G	A	A	A	H	A	A
JAX00158257	8	3435084	0	G	A	G	G	A	G	G	A	A	G	G	G	G	A	G	G	G	G	G	A	G	G	G	A	G	G	G	G	A	G	H	G	A	G	G	G	G	G	G	A	G	G	G	H	G	G
JAX00659303	8	3449114	0	C	A	C	C	A	C	C	C	A	C	C	C	C	A	C	C	C	C	C	C	C	C	C	A	C	C	C	C	C	C	C	C	A	C	C	C	C	C	C	C	C	C	C	H	C	C
JAX00158259	8	3455204	0	G	A	G	G	A	G	G	G	A	G	G	G	G	A	G	G	G	G	G	G	G	G	G	A	G	G	G	G	G	G	G	G	A	G	G	G	G	G	G	G	G	G	G	H	G	G
JAX00659306	8	3458491	1	C	T	C	C	C	C	T	C	C	C	C	C	H	C	C	C	C	C	C	C	C	C	C	C	C	C	C	C	C	T	C	C	C	C	C	C	C	C	C	C	C	T	H	C	C	C
JAX00659307	8	3459598	1	G	A	G	G	G	G	A	G	G	G	G	G	H	G	G	G	G	G	G	G	G	G	G	G	G	G	G	G	G	A	G	G	G	G	G	G	G	G	G	G	G	A	H	G	G	G
JAX00659308	8	3476154	1	G	T	G	G	T	G	G	G	T	G	G	G	G	T	G	G	G	G	G	G	G	G	G	T	G	G	G	G	G	G	G	G	T	G	G	G	G	G	G	G	G	G	G	H	G	G
JAX00659309	8	3478347	0	G	A	G	G	G	G	G	G	G	A	A	G	G	G	A	A	A	G	H	G	G	H	G	G	A	G	A	G	G	G	G	G	G	A	G	G	G	G	G	G	G	G	G	G	G	G
JAX00659310	8	3479368	1	A	G	A	A	G	A	G	G	G	G	G	A	H	G	G	G	G	A	H	G	A	H	A	G	G	A	G	A	G	G	H	A	G	G	A	A	A	A	A	G	A	G	H	H	A	A
JAX00158262	8	3501726	1	C	T	C	C	T	C	T	T	T	T	T	C	H	T	T	T	T	C	H	T	C	H	C	T	T	C	T	C	T	T	H	C	T	T	C	C	C	C	C	T	C	T	H	H	C	C
JAX00659312	8	3509932	1	G	A	G	G	A	G	G	G	G	G	G	G	G	H	G	G	G	G	G	G	G	G	G	A	G	G	G	G	G	G	G	G	G	G	G	G	G	G	G	G	G	G	G	G	G	G
JAX00659313	8	3512953	0	G	A	G	G	G	G	G	A	G	G	G	G	G	G	G	G	G	G	G	A	G	G	G	G	G	G	G	G	A	G	H	G	G	G	G	G	G	G	G	A	G	G	G	G	G	G
JAX00659314	8	3514057	1	T	C	T	T	C	T	T	C	C	T	T	T	T	C	T	T	T	T	T	C	T	T	T	C	T	T	T	T	C	T	H	T	C	T	T	T	T	T	T	C	T	T	T	H	T	T
JAX00659317	8	3535392	0	A	T	A	A	A	A	T	A	A	T	T	A	H	A	T	T	T	A	H	A	A	H	A	A	T	A	T	A	A	T	A	A	A	T	A	A	A	A	A	A	A	T	H	A	A	A
JAX00158264	8	3539354	0	C	T	C	C	T	C	C	C	T	C	C	C	C	T	C	C	C	C	C	C	C	C	C	T	C	C	C	C	C	C	C	C	T	C	C	C	C	C	C	C	C	C	C	H	C	C
JAX00158265	8	3539968	0	C	G	C	C	G	C	C	G	G	C	C	C	C	G	C	C	C	C	C	G	C	C	C	G	C	C	C	C	G	C	H	C	G	C	C	C	C	C	C	G	C	C	C	H	C	C
JAX00659319	8	3545069	0	C	T	C	C	C	C	C	C	T	C	C	C	C	H	C	C	C	C	C	C	C	C	C	C	C	C	C	C	C	C	C	C	T	C	C	C	C	C	C	C	C	C	C	H	C	C
JAX00659320	8	3567694	0	G	A	G	G	A	G	G	G	G	G	G	G	H	H	G	G	G	H	H	G	G	G	G	A	G	G	G	G	G	G	G	G	G	G	G	G	G	G	G	G	G	G	G	G	G	G
JAX00158268	8	3592404	0	A	G	A	A	G	A	A	G	G	A	A	A	A	G	A	A	A	A	A	G	A	A	A	G	A	A	A	A	G	A	H	A	G	A	A	A	A	A	A	G	A	A	A	H	A	A
JAX00158269	8	3593425	0	T	C	T	T	C	T	T	C	T	T	T	T	T	H	T	T	T	T	T	C	T	T	T	C	T	T	T	T	C	T	H	T	T	T	T	T	T	T	T	C	T	T	T	T	T	T
JAX00659321	8	3596890	1	T	C	T	T	C	T	C	C	C	C	C	T	H	C	C	C	C	T	H	C	T	H	T	C	C	T	C	T	C	C	H	T	C	C	T	T	T	T	T	C	T	C	H	H	T	T
JAX00659322	8	3599762	0	C	T	C	C	C	C	T	C	C	T	T	C	H	C	T	T	T	C	H	C	C	H	C	C	T	C	T	C	C	T	C	C	C	T	C	C	C	C	C	C	C	T	H	C	C	C
JAX00659323	8	3599791	0	G	T	G	G	T	G	G	G	T	G	G	G	G	T	G	G	G	G	G	G	G	G	G	T	G	G	G	G	G	G	G	G	T	G	G	G	G	G	G	G	G	G	G	H	G	G
JAX00659325	8	3600726	1	A	G	A	A	G	A	A	G	G	A	A	A	A	G	A	A	A	A	A	G	A	A	A	G	A	A	A	A	G	A	H	A	G	A	A	A	A	A	A	G	A	A	A	H	A	A
JAX00659326	8	3601138	1	C	T	C	C	C	C	C	T	C	C	C	C	C	C	C	C	C	C	C	T	C	C	C	C	C	C	C	C	T	C	H	C	C	C	C	C	C	C	C	T	C	C	C	C	C	C
JAX00659328	8	3615470	1	G	T	G	G	G	G	G	G	T	G	G	G	G	H	G	G	G	G	G	G	G	G	G	G	G	G	G	G	G	G	G	G	T	G	G	G	G	G	G	G	G	G	G	H	G	G
JAX00659332	8	3631628	0	C	T	C	C	T	C	C	C	C	C	C	C	C	H	C	C	C	C	C	C	C	C	C	T	C	C	C	C	C	C	C	C	C	C	C	C	C	C	C	C	C	C	C	C	C	C
JAX00659333	8	3638831	0	A	T	A	A	T	A	T	T	T	T	T	A	H	T	T	T	T	A	H	T	A	A	A	T	T	A	T	A	T	T	H	A	T	T	A	A	A	A	A	T	A	T	H	H	A	A
JAX00233722	8	3641714	0	C	T	C	C	T	C	C	T	T	C	C	C	C	T	C	C	C	C	C	T	C	C	C	T	C	C	C	C	T	C	T	C	T	C	C	C	C	C	C	T	C	C	C	T	C	C
JAX00659334	8	3652537	0	T	C	T	T	T	T	T	C	T	T	T	T	T	T	T	T	T	T	T	C	T	T	T	T	T	T	T	T	C	T	H	T	T	T	T	T	T	T	T	C	T	T	T	T	T	T
JAX00659335	8	3653987	0	C	T	C	C	T	C	T	C	T	T	T	C	H	T	T	T	T	C	H	C	C	H	C	T	T	C	T	C	C	T	C	C	T	T	C	C	C	C	C	C	C	T	H	H	C	C
JAX00158275	8	3668371	0	A	G	A	A	G	A	A	G	G	A	A	A	A	G	A	A	A	A	A	G	A	A	A	G	A	A	A	A	G	A	H	A	G	A	A	A	A	A	A	G	A	A	A	H	A	A
JAX00659336	8	3681352	0	C	T	C	C	T	C	C	C	C	C	C	C	C	H	C	C	C	C	C	C	C	C	C	T	C	C	C	C	C	C	C	C	C	C	C	C	C	C	C	C	C	C	C	C	C	C
JAX00659337	8	3681569	0	G	A	G	G	A	G	G	A	A	G	G	G	G	A	G	G	G	G	G	A	G	G	G	A	G	G	G	G	A	G	H	G	A	G	G	G	G	G	G	A	G	G	G	H	G	G
JAX00659340	8	3684153	0	C	T	C	C	C	C	T	C	C	T	T	C	H	C	T	T	T	C	H	C	C	H	C	C	T	C	T	C	C	T	C	C	C	T	C	C	C	C	C	C	C	T	H	C	C	C
JAX00659341	8	3700629	1	G	A	G	G	G	G	G	A	G	G	G	G	G	G	G	G	G	G	G	A	G	G	G	G	G	G	G	G	A	G	H	G	G	G	G	G	G	G	G	A	G	G	G	G	G	G
JAX00659342	8	3701108	0	C	A	C	C	C	C	A	C	C	A	A	C	H	C	A	A	A	C	H	C	C	H	C	C	A	C	A	C	C	A	C	C	C	A	C	C	C	C	C	C	C	A	H	C	C	C
JAX00158277	8	3703689	0	C	T	C	C	T	C	C	C	T	C	C	C	C	T	C	C	C	C	C	C	C	C	C	T	C	C	C	C	C	C	C	C	T	C	C	C	C	C	C	C	C	C	C	H	C	C
JAX00659343	8	3708416	0	C	T	C	C	C	C	T	C	C	T	T	C	H	C	T	T	T	C	H	C	C	H	C	C	T	C	T	C	C	T	C	C	C	T	C	C	C	C	C	C	C	T	H	C	C	C
JAX00659344	8	3711933	0	G	C	G	G	C	G	C	C	C	C	C	G	H	C	C	C	C	G	H	C	G	H	G	C	C	G	C	G	C	C	H	G	C	C	G	G	G	G	G	C	G	C	H	H	G	G
JAX00659345	8	3714418	0	T	C	T	T	T	T	T	T	C	T	T	T	T	H	T	T	T	T	T	T	T	T	T	T	T	T	T	T	T	T	T	T	C	T	T	T	T	T	T	T	T	T	T	H	T	T
JAX00659346	8	3714591	1	G	T	G	G	G	G	T	G	G	T	T	G	H	G	T	T	T	G	H	G	G	H	G	G	T	G	T	G	G	T	G	G	G	T	G	G	G	G	G	G	G	T	H	G	G	G
JAX00659347	8	3715225	1	G	A	G	G	G	G	A	G	G	G	G	G	H	G	G	G	G	G	G	G	G	G	G	G	G	G	G	G	G	A	G	G	G	G	G	G	G	G	G	G	G	A	H	G	G	G
JAX00659348	8	3716469	1	T	C	T	T	C	T	T	C	C	T	T	T	T	C	T	T	T	T	T	C	T	T	T	C	T	T	T	T	C	T	H	T	C	T	T	T	T	T	T	C	T	T	T	H	T	T
JAX00158280	8	3738912	0	T	G	T	T	G	T	T	G	G	T	T	T	T	G	T	T	T	T	T	G	T	T	T	G	T	T	T	T	G	T	H	T	G	T	T	T	T	T	T	G	T	T	T	H	T	T
JAX00158281	8	3743954	1	T	A	T	T	A	T	A	A	A	A	A	T	H	A	A	A	A	T	H	A	T	H	T	A	A	T	A	T	A	A	H	T	A	A	T	T	T	T	T	A	T	A	H	H	T	T
JAX00659349	8	3746980	1	A	G	A	A	G	A	A	G	G	A	A	A	A	G	A	A	A	A	A	G	A	A	A	G	A	A	A	A	G	A	H	A	G	A	A	A	A	A	A	G	A	A	A	H	A	A
JAX00659351	8	3748463	0	T	C	T	T	T	T	T	C	T	T	T	T	T	T	T	T	T	T	T	H	T	T	T	T	T	T	T	T	H	T	H	T	T	T	T	T	T	T	T	H	T	T	T	T	T	T
JAX00158282	8	3768090	0	T	C	T	T	C	T	C	C	C	C	C	T	H	C	C	C	C	T	H	C	T	H	T	C	C	T	C	T	C	C	H	T	C	C	T	T	T	T	T	C	T	C	H	H	T	T
JAX00158283	8	3768237	1	G	T	G	G	T	G	G	G	G	G	G	G	G	H	G	G	G	G	G	G	G	G	G	T	G	G	G	G	G	G	G	G	G	G	G	G	G	G	G	G	G	G	G	G	G	G
JAX00659355	8	3768336	1	A	G	A	A	G	A	A	G	A	A	A	A	A	H	A	A	A	A	A	G	A	A	A	G	A	A	A	A	G	A	H	A	A	A	A	A	A	A	A	G	A	A	A	A	A	A
JAX00158284	8	3768571	1	T	A	T	T	A	T	T	T	T	T	T	T	T	H	T	T	T	T	T	T	T	T	T	A	T	T	T	T	T	T	T	T	T	T	T	T	T	T	T	T	T	T	T	T	T	T
JAX00659356	8	3841361	1	C	T	C	C	C	C	C	C	T	C	C	C	C	H	C	C	C	C	C	C	C	C	C	C	C	C	C	C	C	C	C	C	T	C	C	C	C	C	C	C	C	C	C	H	C	C
JAX00659357	8	3841592	0	A	G	A	A	A	A	A	G	A	A	A	A	A	A	A	A	A	A	A	G	A	A	A	A	A	A	A	A	G	A	H	A	A	A	A	A	A	A	A	G	A	A	A	A	A	A
JAX00659358	8	3842518	1	G	A	G	G	A	G	G	G	A	G	G	G	G	A	G	G	G	G	G	G	G	G	G	A	G	G	G	G	G	G	G	G	A	G	G	G	G	G	G	G	G	G	G	H	G	G
JAX00659359	8	3842593	1	C	T	C	C	T	C	C	C	C	C	C	C	C	H	C	C	C	C	C	C	C	C	C	T	C	C	C	C	C	C	C	C	C	C	C	C	C	C	C	C	C	C	C	C	C	C
JAX00158288	8	3848794	0	A	G	A	A	G	A	A	A	A	A	H	A	A	H	A	A	A	A	H	A	A	A	A	G	A	A	A	A	A	A	A	A	A	A	A	A	A	A	A	A	A	A	A	A	A	A
JAX00158289	8	3849087	0	C	T	C	C	T	C	T	T	T	T	T	C	H	T	T	T	T	C	H	T	C	H	C	T	T	C	T	C	T	T	H	C	T	T	C	C	C	C	C	T	C	T	H	H	C	C
JAX00158290	8	3858025	1	C	T	C	C	C	C	C	T	C	C	C	C	C	C	C	C	C	C	C	T	C	C	C	C	C	C	C	C	T	C	H	C	C	C	C	C	C	C	C	T	C	C	C	C	C	C
JAX00659364	8	3873961	0	G	A	G	G	G	G	G	G	A	G	G	G	G	H	G	G	G	G	G	G	G	G	G	G	G	G	G	G	G	G	G	G	A	G	G	G	G	G	G	G	G	G	G	H	G	G
JAX00659365	8	3874210	1	G	T	G	G	G	G	T	G	G	T	T	G	H	G	T	T	T	G	H	G	G	H	G	G	T	G	T	G	G	T	G	G	G	T	G	G	G	G	G	G	G	T	H	G	G	G
JAX00659366	8	3877328	0	T	G	T	T	G	T	T	G	G	T	T	T	T	G	T	T	T	T	T	G	T	T	T	G	T	T	T	T	G	T	H	T	G	T	T	T	T	T	T	G	T	T	T	H	T	T
JAX00659367	8	3878769	1	G	A	G	G	G	G	A	G	G	A	A	G	H	G	A	A	A	G	H	G	G	H	G	G	A	G	A	G	G	A	G	G	G	A	G	G	G	G	G	G	G	A	H	G	G	G
JAX00158293	8	3917999	0	T	C	T	T	C	T	C	C	C	C	C	T	H	C	C	C	C	T	H	C	T	H	T	C	C	T	C	T	C	C	H	T	C	C	T	T	T	T	T	C	T	C	H	H	T	T
JAX00659371	8	3920681	1	C	T	C	C	C	C	C	C	T	C	C	C	C	H	C	C	C	C	C	C	C	C	C	C	C	C	C	C	C	C	C	C	T	C	C	C	C	C	C	C	C	C	C	H	C	C
JAX00659373	8	3932882	1	C	T	C	C	T	C	T	C	T	T	T	C	H	T	T	T	T	C	H	C	C	H	C	T	T	C	T	C	C	T	C	C	T	T	C	C	C	C	C	C	C	T	H	H	C	C
JAX00158294	8	3941351	1	T	C	T	T	C	T	C	C	C	C	C	T	H	C	C	C	C	T	H	C	T	H	T	C	C	T	C	T	C	C	H	T	C	C	T	T	T	T	T	C	T	C	H	H	T	T
JAX00659375	8	3941778	1	T	C	T	T	T	T	T	C	T	T	T	T	T	T	T	T	T	T	T	C	T	T	T	T	T	T	T	T	C	T	H	T	T	T	T	T	T	T	T	C	T	T	T	T	T	T
JAX00158296	8	3954911	1	A	G	A	A	G	A	G	G	G	G	G	A	H	G	G	G	G	A	H	G	A	H	A	G	G	A	G	A	G	G	H	A	G	G	A	A	A	A	A	G	A	G	H	H	A	A
JAX00659376	8	3955947	1	C	T	C	C	T	C	T	C	C	T	T	C	H	H	T	T	T	C	H	C	C	H	C	T	T	C	T	C	C	T	C	C	C	T	C	C	C	C	C	C	C	T	H	C	C	C
JAX00659377	8	3956304	1	G	A	G	G	A	G	A	G	G	A	A	G	H	H	A	A	A	G	H	G	G	H	G	A	A	G	A	G	G	A	G	G	G	A	G	G	G	G	G	G	G	A	H	G	G	G
JAX00158297	8	3962688	1	T	C	T	T	C	T	C	C	C	C	C	T	H	C	C	C	C	T	H	C	T	H	T	C	C	T	C	T	C	C	H	T	C	C	T	T	T	T	T	C	T	C	H	H	T	T
JAX00659378	8	3962743	0	C	G	C	C	C	C	G	C	C	G	G	C	H	C	G	G	G	C	G	C	C	H	C	C	G	C	G	C	C	G	C	C	C	G	C	C	C	C	C	C	C	G	H	C	C	C
JAX00659380	8	3964084	0	C	T	C	C	T	C	C	C	C	C	C	C	C	H	C	C	C	C	C	C	C	C	C	T	C	C	C	C	C	C	C	C	C	C	C	C	C	C	C	C	C	C	C	C	C	C
JAX00659381	8	3966843	1	C	T	C	C	T	C	C	C	C	C	C	C	C	H	C	C	C	C	C	C	C	C	C	T	C	C	C	C	C	C	C	C	C	C	C	C	C	C	C	C	C	C	C	C	C	C
JAX00659382	8	3968903	0	G	A	G	G	G	G	G	G	A	G	G	G	G	H	G	G	G	G	G	G	G	G	G	G	G	G	G	G	G	G	G	G	A	G	G	G	G	G	G	G	G	G	G	H	G	G
JAX00659387	8	4037366	1	T	C	T	T	T	T	T	C	T	T	T	T	T	T	T	T	T	T	T	C	T	T	T	T	T	T	T	T	C	T	T	T	T	T	T	T	T	T	T	C	T	T	T	T	T	T
JAX00158303	8	4040137	0	G	A	G	G	A	G	A	A	A	A	A	G	H	A	A	A	A	G	H	A	G	H	G	A	A	G	A	G	A	A	G	G	A	A	G	G	G	G	G	A	G	A	H	H	G	G
JAX00659389	8	4045696	0	G	A	G	G	A	G	A	A	A	A	A	G	H	A	A	A	A	G	H	H	G	H	G	A	A	G	A	G	A	A	G	G	A	A	G	G	G	G	G	A	G	A	G	G	G	G
JAX00659390	8	4046679	0	T	A	T	T	T	T	A	T	T	A	A	T	H	T	A	A	A	T	H	T	T	H	T	T	A	T	A	T	T	A	T	T	T	A	T	T	T	T	T	T	T	A	H	T	T	T
JAX00659393	8	4103787	1	G	A	G	G	G	G	G	A	G	G	G	G	G	G	G	G	G	G	G	A	G	G	G	G	G	G	G	G	A	G	G	G	G	G	G	G	G	G	G	A	G	G	G	G	G	G
JAX00158308	8	4114693	0	G	A	G	G	A	G	G	G	A	G	G	G	G	A	G	G	G	G	G	G	G	G	G	A	G	G	G	G	G	G	G	G	A	G	G	G	G	G	G	G	G	G	G	H	G	G
JAX00659396	8	4124619	1	T	C	T	T	C	T	T	C	C	T	T	T	T	C	T	T	T	T	T	C	T	T	T	C	T	T	T	T	C	T	H	T	C	T	T	T	T	T	T	C	T	T	T	H	T	T
JAX00659397	8	4133377	0	T	G	T	T	G	T	T	G	G	T	T	T	T	G	T	T	T	T	T	G	T	T	T	G	T	T	T	T	G	T	H	T	G	T	T	T	T	T	T	G	T	T	T	H	T	T
JAX00158309	8	4138018	1	C	G	C	C	G	C	C	C	G	C	C	C	C	G	C	C	C	C	C	C	C	C	C	G	C	C	C	C	C	C	C	C	G	C	C	C	C	C	C	C	C	C	C	H	C	C
JAX00158310	8	4138487	0	G	A	G	G	G	G	G	A	G	G	G	G	G	G	G	G	G	G	G	A	G	G	G	G	G	G	G	G	A	G	G	G	G	G	G	G	G	G	G	H	G	G	G	G	G	G
JAX00659398	8	4169830	0	G	A	G	G	A	G	G	A	A	G	G	G	G	A	G	G	G	G	G	A	G	G	G	A	G	G	G	G	A	G	H	G	A	G	G	G	G	G	G	A	G	G	G	H	G	G
JAX00158312	8	4176255	1	T	A	T	T	A	T	T	A	A	T	T	T	T	A	T	T	T	T	T	A	T	T	T	A	T	T	T	T	A	T	H	T	A	T	T	T	T	T	T	A	T	T	T	H	T	T
JAX00158313	8	4182358	0	A	C	A	A	C	A	C	C	C	C	C	A	H	C	C	C	C	A	H	C	A	H	A	C	C	A	C	A	C	C	H	A	C	C	A	A	A	A	A	C	A	C	H	H	A	A
JAX00158314	8	4182903	0	G	A	G	G	A	G	A	A	A	A	A	G	H	A	A	A	A	G	H	A	G	H	G	A	A	G	A	G	A	A	H	G	A	A	G	G	G	G	G	A	G	A	H	H	G	G
JAX00659402	8	4182916	0	T	C	T	T	T	T	C	T	T	C	C	T	H	T	C	C	C	T	H	T	T	H	T	T	C	T	C	T	T	C	T	T	T	C	T	T	T	T	T	T	T	C	H	T	T	T
JAX00659404	8	4183308	1	G	T	G	G	G	G	T	G	G	T	T	G	H	G	T	T	T	G	H	G	G	H	G	G	T	G	T	G	G	T	G	G	G	T	G	G	G	G	G	G	G	T	H	G	G	G
JAX00233724	8	4184319	1	A	G	A	A	G	A	A	A	G	A	A	A	A	G	A	A	A	A	A	A	A	A	A	G	A	A	A	A	A	A	A	A	G	A	A	A	A	A	A	A	A	A	A	H	A	A
JAX00659406	8	4193918	0	C	T	C	C	C	C	T	C	C	T	T	C	H	C	T	T	T	C	H	C	C	H	C	C	T	C	T	C	C	T	C	C	C	T	C	C	C	C	C	C	C	T	H	C	C	C
JAX00659407	8	4194020	1	C	T	C	C	C	C	C	C	T	C	C	C	C	H	C	C	C	C	C	C	C	C	C	C	C	C	C	C	C	C	C	C	T	C	C	C	C	C	C	C	C	C	C	H	C	C
JAX00659408	8	4194661	0	G	A	G	G	G	G	G	A	G	G	G	G	G	G	G	G	G	G	G	A	G	G	G	G	G	G	G	G	A	G	H	G	G	G	G	G	G	G	G	A	G	G	G	G	G	G
JAX00659410	8	4199348	0	T	C	T	T	C	T	T	C	C	T	T	T	T	C	H	T	T	T	H	C	T	T	T	C	T	T	T	T	C	T	H	T	C	T	T	T	T	T	T	C	T	T	T	H	T	T
JAX00659414	8	4235627	0	G	A	G	G	G	G	G	G	A	G	G	G	G	H	G	G	G	G	G	G	G	G	G	G	G	G	G	G	G	G	G	G	A	G	G	G	G	G	G	G	G	G	G	H	G	G
JAX00659415	8	4235918	1	C	G	C	C	C	C	G	C	C	C	C	C	H	C	C	C	C	C	C	C	C	C	C	C	C	C	C	C	C	G	C	C	C	C	C	C	C	C	C	C	C	G	H	C	C	C
JAX00659416	8	4236505	1	G	T	G	G	T	G	G	G	T	G	G	G	G	T	G	G	G	G	G	G	G	G	G	T	G	G	G	G	G	G	G	G	T	G	G	G	G	G	G	G	G	G	G	H	G	G
JAX00659417	8	4238250	0	A	G	A	A	G	A	A	G	G	A	A	A	A	G	A	A	A	A	A	G	A	A	A	G	A	A	A	A	G	A	H	A	G	A	A	A	A	A	A	G	A	A	A	H	A	A
JAX00158318	8	4263335	0	T	C	T	T	C	T	C	C	C	C	C	T	H	C	C	C	C	T	H	C	T	H	T	C	C	T	C	T	C	C	H	T	C	C	T	T	T	T	T	C	T	C	H	H	T	T
JAX00659421	8	4263826	1	C	T	C	C	C	C	T	C	C	T	T	C	H	C	T	T	T	C	H	C	C	H	C	C	T	C	T	C	C	T	C	C	C	T	C	C	C	C	C	C	C	T	H	C	C	C
JAX00158320	8	4264015	0	G	A	G	G	A	G	G	G	G	G	G	G	G	H	G	G	G	G	G	G	G	G	G	A	G	G	G	G	G	G	G	G	G	G	G	G	G	G	G	G	G	G	G	G	G	G
JAX00659422	8	4266131	0	C	G	C	C	G	C	C	C	C	C	C	C	C	H	C	C	C	C	C	C	C	C	C	G	C	C	C	C	C	C	C	C	C	C	C	C	C	C	C	C	C	C	C	C	C	C
JAX00659423	8	4268939	0	C	T	C	C	T	C	C	C	T	C	C	C	C	T	C	C	C	C	C	C	C	C	C	T	C	C	C	C	C	C	C	C	T	C	C	C	C	C	C	C	C	C	C	H	C	C
JAX00659427	8	4289073	0	C	A	C	C	A	C	C	A	A	C	H	C	C	A	C	C	C	C	C	A	C	H	C	A	C	H	C	C	A	C	H	C	A	C	H	C	C	H	C	A	C	C	C	A	C	H
JAX00659428	8	4297090	0	T	C	T	T	T	T	T	C	T	T	T	T	T	T	T	T	T	T	T	C	T	T	T	T	T	T	T	T	C	T	H	T	T	T	T	T	T	T	T	C	T	T	T	T	T	T
JAX00158322	8	4306006	0	G	A	G	G	A	G	G	A	A	G	H	G	G	A	H	G	G	G	G	A	G	G	G	A	G	G	G	G	A	G	H	G	A	G	G	G	G	G	G	A	G	G	G	H	G	G
JAX00659429	8	4316332	1	G	A	G	G	G	G	A	G	G	A	H	G	H	G	A	A	A	G	H	G	G	H	G	G	A	G	A	G	G	A	G	G	G	A	G	G	G	G	G	G	G	A	H	G	G	G
JAX00659431	8	4322590	1	G	T	G	G	T	G	G	G	T	G	H	G	G	T	G	G	G	G	G	G	G	G	G	T	G	G	G	G	G	G	G	G	T	G	G	G	G	G	G	G	G	G	G	H	G	G
JAX00158325	8	4323743	1	T	A	T	T	A	T	A	A	A	A	A	T	H	A	A	A	A	T	H	A	T	H	T	A	A	T	A	T	A	A	H	T	A	A	T	T	T	T	T	A	T	A	H	H	T	T
JAX00659432	8	4335618	1	G	A	G	G	A	G	G	A	A	G	H	G	G	A	G	G	G	G	G	A	G	G	G	A	G	G	G	G	A	G	H	G	A	G	G	G	G	G	G	A	G	G	G	H	G	G
JAX00659434	8	4338420	1	C	G	C	C	C	C	C	C	G	C	C	C	C	H	C	C	C	C	C	C	C	C	C	C	C	C	C	C	C	C	C	C	G	C	C	C	C	C	C	C	C	C	C	H	C	C
JAX00158326	8	4351335	0	T	G	T	T	G	T	T	G	G	T	T	T	T	G	T	T	T	T	T	G	T	T	T	G	T	T	T	T	G	T	H	T	G	T	T	T	T	T	T	G	T	T	T	H	T	T
JAX00659436	8	4354154	1	G	A	G	G	A	G	G	G	G	G	G	G	G	H	G	G	G	G	G	G	G	G	G	A	G	G	G	G	G	G	G	G	G	G	G	G	G	G	G	G	G	G	G	G	G	G
JAX00659438	8	4357857	1	A	G	A	A	G	A	A	A	A	A	A	A	A	H	A	A	A	A	A	A	A	A	A	G	A	A	A	A	A	A	A	A	A	A	A	A	A	A	A	A	A	A	A	A	A	A
JAX00158327	8	4360442	1	C	G	C	C	G	C	C	C	G	C	C	C	C	G	C	C	C	C	C	C	C	C	C	G	C	C	C	C	C	C	C	C	G	C	C	C	C	C	C	C	C	C	C	H	C	C
JAX00158328	8	4365123	1	C	T	C	C	T	C	C	C	C	C	C	C	C	H	C	C	C	C	C	C	C	C	C	T	C	C	C	C	C	C	C	C	C	C	C	C	C	C	C	C	C	C	C	C	C	C
JAX00659439	8	4365157	1	C	G	C	C	C	C	C	C	G	C	C	C	C	H	C	C	C	C	C	C	C	C	C	C	C	C	C	C	C	C	C	C	G	C	C	C	C	C	C	C	C	C	C	H	C	C
JAX00659440	8	4365197	1	C	T	C	C	C	C	T	C	C	T	T	C	H	C	T	T	T	C	H	C	C	H	C	C	T	C	T	C	C	T	C	C	C	T	C	C	C	C	C	C	C	T	H	C	C	C
JAX00659441	8	4370758	1	A	G	A	A	A	A	G	A	A	G	G	A	H	A	G	G	G	A	H	A	A	H	A	A	G	A	G	A	A	G	A	A	A	G	A	A	A	A	A	A	A	G	H	A	A	A
JAX00659442	8	4371944	1	G	C	G	G	G	G	C	C	G	C	C	G	H	G	C	C	C	G	H	C	G	H	G	G	C	G	C	G	C	C	H	G	G	C	G	G	G	G	G	C	G	C	H	G	G	G
JAX00659443	8	4384864	0	G	A	G	G	A	G	G	G	A	G	G	G	G	A	G	G	G	G	G	G	G	G	G	A	G	G	G	G	G	G	G	G	A	G	G	G	G	G	G	G	G	G	G	H	G	G
JAX00659444	8	4401627	0	C	G	C	C	G	C	C	C	C	C	C	C	C	H	C	C	C	C	C	C	C	C	C	G	C	C	C	C	C	C	C	C	C	C	C	C	C	C	C	C	C	C	C	C	C	C
JAX00659445	8	4401652	0	A	T	A	A	T	A	A	T	T	A	H	A	A	T	A	A	A	A	A	T	A	A	A	T	A	A	A	A	T	A	H	A	T	A	A	A	A	A	A	T	A	A	A	H	A	A
JAX00158330	8	4402290	1	C	T	C	C	T	C	C	T	T	C	C	C	C	T	C	C	C	C	C	T	C	C	C	T	C	C	C	C	T	C	H	C	T	C	C	C	C	C	C	T	C	C	C	H	C	C
JAX00659446	8	4402388	0	A	G	A	A	A	A	A	A	A	G	G	A	A	A	G	G	G	A	H	A	A	H	A	A	G	A	G	A	A	A	A	A	A	G	A	A	A	A	A	A	A	A	A	A	A	A
JAX00659447	8	4402564	1	A	G	A	A	A	A	A	G	A	A	A	A	A	A	A	A	A	A	A	G	A	A	A	A	A	A	A	A	G	A	H	A	A	A	A	A	A	A	A	G	A	A	A	A	A	A
JAX00659448	8	4403218	0	G	A	G	G	G	G	G	A	G	G	G	G	G	G	G	G	G	G	G	A	G	G	G	G	G	G	G	G	A	G	H	G	G	G	G	G	G	G	G	A	G	G	G	G	G	G
JAX00659449	8	4403489	1	G	T	G	G	T	G	T	T	T	T	T	G	H	T	T	T	T	G	H	T	G	H	G	T	T	G	T	G	T	T	H	G	T	T	G	G	G	G	G	T	G	T	H	H	G	G
JAX00659450	8	4403546	0	A	G	A	A	G	A	G	G	G	G	G	A	H	G	G	G	G	A	H	G	A	H	A	G	G	A	G	A	G	G	H	A	G	G	A	A	A	A	A	G	A	G	H	H	A	A
JAX00158331	8	4426759	1	C	T	C	C	T	C	C	C	T	C	C	C	C	T	C	C	C	C	C	C	C	C	C	T	C	C	C	C	C	C	C	C	T	C	C	C	C	C	C	C	C	C	C	H	C	C
JAX00158332	8	4427113	1	G	A	G	G	A	G	G	G	G	G	G	G	G	H	G	G	G	G	G	G	G	G	G	A	G	G	G	G	G	G	G	G	G	G	G	G	G	G	G	G	G	G	G	G	G	G
JAX00659451	8	4428455	0	C	T	C	C	C	C	C	C	T	C	C	C	C	H	C	C	C	C	C	C	C	C	C	C	C	C	C	C	C	C	C	C	T	C	C	C	C	C	C	C	C	C	C	H	C	C
JAX00659452	8	4428477	1	T	C	T	T	C	T	T	C	C	T	T	T	T	C	T	T	T	T	T	C	T	T	T	C	T	T	T	T	C	T	H	T	C	T	T	T	T	T	T	C	T	T	T	H	T	T
JAX00659453	8	4468813	1	C	T	C	C	T	C	C	C	T	C	C	C	C	T	C	C	C	C	C	C	C	C	C	T	C	C	C	C	C	C	C	C	T	C	C	C	C	C	C	C	C	C	C	H	C	C
JAX00659454	8	4471064	0	T	C	T	T	C	T	C	C	C	T	T	T	C	C	T	T	T	T	T	C	T	T	T	C	T	T	T	T	C	C	C	T	C	T	T	T	T	T	T	C	T	C	C	C	T	T
JAX00158334	8	4475443	0	G	A	G	G	A	G	G	A	A	G	G	G	G	A	G	G	G	G	G	A	G	G	G	A	G	G	G	G	A	G	H	G	A	G	G	G	G	G	G	A	G	G	G	H	G	G
JAX00158336	8	4481606	0	G	A	G	G	A	G	G	A	A	G	G	G	G	A	G	G	G	G	G	A	G	G	G	A	G	G	G	G	A	G	H	G	A	G	G	G	G	G	G	A	G	G	G	H	G	G
JAX00158337	8	4496156	0	A	G	A	A	G	A	A	A	G	A	A	A	A	G	A	A	A	A	A	A	A	A	A	G	A	A	A	A	A	A	A	A	G	A	A	A	A	A	A	A	A	A	A	A	A	A
JAX00158338	8	4499270	1	A	C	A	A	C	A	A	C	C	A	A	A	A	C	A	A	A	A	A	C	A	A	A	C	A	A	A	A	C	A	H	A	C	A	A	A	A	A	A	C	A	A	A	H	A	A
JAX00659456	8	4514875	0	G	A	G	G	G	G	G	A	G	G	G	G	G	G	G	G	G	G	G	A	G	G	G	G	G	G	G	G	A	G	H	G	G	G	G	G	G	G	G	A	G	G	G	G	G	G
JAX00659457	8	4517047	0	G	A	G	G	G	G	G	A	G	G	G	G	G	G	G	G	G	G	G	A	G	G	G	G	G	G	G	G	A	G	H	G	G	G	G	G	G	G	G	A	G	G	G	G	G	G
JAX00158339	8	4521427	1	T	A	T	T	A	T	T	T	A	T	T	T	T	A	T	T	T	T	T	T	T	T	T	A	T	T	T	T	T	T	T	T	A	T	T	T	T	T	T	T	T	T	T	H	T	T
JAX00659458	8	4523608	0	C	G	C	C	G	C	C	G	G	C	C	C	C	G	C	C	C	C	C	G	C	C	C	G	C	C	C	C	G	C	H	C	G	C	C	C	C	C	C	G	C	C	C	H	C	C
JAX00158340	8	4523710	0	T	C	T	T	C	T	T	C	C	T	T	T	T	C	T	T	T	T	T	C	T	T	T	C	T	T	T	T	C	T	H	T	C	T	T	T	T	T	T	C	T	T	T	H	T	T
JAX00659459	8	4538547	0	G	T	G	G	T	G	G	T	T	G	G	G	G	T	G	G	G	G	G	T	G	G	G	T	G	G	G	G	T	G	H	G	T	G	G	G	G	G	G	T	G	G	G	H	G	G
JAX00659460	8	4539083	0	G	A	G	G	G	G	G	A	G	G	G	G	G	G	G	G	G	G	G	A	G	G	G	G	G	G	G	G	A	G	H	G	G	G	G	G	G	G	G	A	G	G	G	G	G	G
JAX00659462	8	4539365	0	G	A	G	G	A	G	G	G	A	G	G	G	G	A	G	G	G	G	G	G	G	G	G	A	G	G	G	G	G	G	G	G	A	G	G	G	G	G	G	G	G	G	G	H	G	G
JAX00158342	8	4565739	0	A	G	A	A	G	A	A	G	G	A	A	A	A	G	A	A	A	A	A	G	A	A	A	G	A	A	A	A	G	A	H	A	G	A	A	A	A	A	A	G	A	A	A	H	A	A
JAX00158343	8	4565940	1	C	T	C	C	T	C	C	C	T	C	C	C	C	T	C	C	C	C	C	C	C	C	C	T	C	C	C	C	C	C	C	C	T	C	C	C	C	C	C	C	C	C	C	H	C	C
JAX00659465	8	4578763	0	A	T	A	A	T	A	A	T	T	A	A	A	A	T	A	A	A	A	A	T	A	A	A	T	A	A	A	A	T	A	H	A	T	A	A	A	A	A	A	T	A	A	A	A	A	A
JAX00659469	8	4591439	0	G	A	G	G	A	G	G	G	A	G	G	G	G	A	G	G	G	G	G	G	G	G	G	A	G	G	G	G	G	G	G	G	A	G	G	G	G	G	G	G	G	G	G	H	G	G
JAX00158344	8	4593377	1	A	T	A	A	T	A	A	T	T	A	A	A	A	T	A	A	A	A	A	T	A	A	A	T	A	A	A	A	T	A	H	A	T	A	A	A	A	A	A	T	A	A	A	H	A	A
JAX00659470	8	4595609	1	T	C	T	T	C	T	T	C	C	T	T	T	T	C	T	T	T	T	T	C	T	T	T	C	T	T	T	T	C	T	H	T	C	T	T	T	T	T	T	C	T	T	T	H	T	T
JAX00158345	8	4630135	0	T	C	T	T	C	T	T	C	C	T	T	T	T	C	T	T	T	T	T	C	T	T	T	C	T	T	T	T	C	T	H	T	C	T	T	T	T	T	T	C	T	T	T	H	T	T
JAX00158346	8	4638632	0	C	T	C	C	T	C	C	T	T	C	C	C	C	T	C	C	C	C	C	T	C	C	C	T	C	C	C	C	T	C	H	C	T	C	C	C	C	C	C	T	C	C	C	H	C	C
JAX00158348	8	4647337	1	A	G	A	A	G	A	A	G	G	A	A	A	A	G	A	A	A	A	A	G	A	A	A	G	A	A	A	A	G	A	H	A	G	A	A	A	A	A	A	G	A	A	A	H	A	A
JAX00233727	8	4663629	1	T	C	T	T	C	T	T	C	C	T	T	T	T	C	T	T	T	T	T	C	T	T	T	C	T	T	T	T	C	T	H	T	C	T	T	T	T	T	T	C	T	T	T	H	T	T
JAX00659474	8	4677732	0	A	G	A	A	G	A	A	G	G	A	A	A	A	G	A	A	A	A	A	G	A	A	A	G	A	A	A	A	G	A	H	A	G	A	A	A	A	A	A	G	A	A	A	H	A	A
JAX00158350	8	4692076	1	T	C	T	T	C	T	T	T	C	T	T	T	T	C	T	T	T	T	T	T	T	T	T	C	T	T	T	T	T	T	T	T	C	T	T	T	T	T	T	T	T	T	T	H	T	T
JAX00158351	8	4703595	0	G	A	G	G	A	G	G	G	A	G	G	G	G	A	G	G	G	G	G	G	G	G	G	A	G	G	G	G	G	G	G	G	A	G	G	G	G	G	G	G	G	G	G	H	G	G
JAX00158352	8	4703620	0	T	C	T	T	C	T	T	C	C	T	T	T	T	C	T	T	T	T	T	C	T	T	T	C	T	T	T	T	C	T	H	T	C	T	T	T	T	T	T	C	T	T	T	H	T	T
JAX00659476	8	4727856	0	T	C	T	T	C	T	T	C	C	T	T	T	T	C	T	T	T	T	T	C	T	T	T	C	T	T	T	T	C	T	H	T	C	T	T	T	T	T	T	C	T	T	T	H	T	T
JAX00659477	8	4727962	1	A	G	A	A	A	A	A	G	A	A	A	A	A	A	A	A	A	A	A	G	A	A	A	A	A	A	A	A	G	A	H	A	A	A	A	A	A	A	A	G	A	A	A	A	A	A
JAX00158353	8	4736539	1	T	C	T	T	C	T	T	T	C	T	T	T	T	C	T	T	T	T	T	T	T	T	T	C	T	T	T	T	T	T	T	T	C	T	T	T	T	T	T	T	T	T	T	H	T	T
JAX00158354	8	4736609	0	C	T	C	C	T	C	C	C	T	C	C	C	C	T	C	C	C	C	C	C	C	C	C	T	C	C	C	C	C	C	C	C	T	C	C	C	C	C	C	C	C	C	C	H	C	C
JAX00158356	8	4780621	1	A	G	A	A	G	A	A	A	G	A	A	A	A	G	A	A	A	A	A	A	A	A	A	G	A	A	A	A	A	A	A	A	G	A	A	A	A	A	A	A	A	A	A	H	A	A
JAX00158357	8	4780925	1	A	G	A	A	G	A	A	A	G	A	A	A	A	G	A	A	A	A	A	A	A	A	A	G	A	A	A	A	A	A	A	A	G	A	A	A	A	A	A	A	A	A	A	H	A	A
JAX00659482	8	4784672	0	T	A	T	T	A	T	T	T	T	T	T	T	T	H	T	T	T	T	T	T	T	T	T	A	T	T	T	T	T	T	T	T	T	T	T	T	T	T	T	T	T	T	T	T	T	T
JAX00158358	8	4785018	1	A	C	A	A	C	A	A	C	C	A	A	A	A	C	A	A	A	A	A	C	A	A	A	C	A	A	A	A	C	A	H	A	C	A	A	A	A	A	A	C	A	A	A	H	A	A
JAX00659483	8	4785442	0	A	G	A	A	G	A	A	A	A	A	A	A	A	H	A	A	A	A	A	A	A	A	A	G	A	A	A	A	A	A	A	A	A	A	A	A	A	A	A	A	A	A	A	A	A	A
JAX00659486	8	4809815	0	C	T	C	C	T	C	C	C	T	C	C	C	C	T	C	C	C	C	C	C	C	C	C	T	C	C	C	C	C	C	C	C	T	C	C	C	C	C	C	C	C	C	C	H	C	C
JAX00158359	8	4821654	0	C	T	C	C	T	C	C	C	T	C	C	C	C	T	C	C	C	C	C	C	C	C	C	T	C	C	C	C	C	C	C	C	T	C	C	C	C	C	C	C	C	C	C	H	C	C
JAX00659488	8	4863719	1	G	A	G	G	G	G	G	A	G	G	G	G	G	G	G	G	G	G	G	A	G	G	G	G	G	G	G	G	A	G	H	G	G	G	G	G	G	G	G	A	G	G	G	G	G	G
JAX00158363	8	4879138	1	T	C	T	T	C	T	T	C	C	T	T	T	T	C	T	T	T	T	T	C	T	T	T	C	T	T	T	T	C	T	H	T	C	T	T	T	T	T	T	C	T	T	T	H	T	T
JAX00158364	8	4879279	0	G	A	G	G	A	G	G	G	A	G	G	G	G	A	G	G	G	G	G	G	G	G	G	A	G	G	G	G	G	G	G	G	A	G	G	G	G	G	G	G	G	G	G	H	G	G
JAX00659492	8	4883975	1	G	A	G	G	A	G	G	A	A	G	G	G	G	A	G	G	G	G	G	A	G	G	G	A	G	G	G	G	A	G	H	G	A	G	G	G	G	G	G	A	G	G	G	H	G	G
JAX00659493	8	4885855	0	G	A	G	G	G	G	G	G	A	G	G	G	G	H	G	G	G	G	G	G	G	G	G	G	G	G	G	G	G	G	G	G	A	G	G	G	G	G	G	G	G	G	G	H	G	G
JAX00659494	8	4895355	1	C	G	C	C	C	C	C	G	C	C	C	C	C	C	C	C	C	C	C	G	C	C	C	C	C	C	C	C	G	C	H	C	C	C	C	C	C	C	C	G	C	C	C	C	C	C
JAX00158365	8	4895575	1	C	A	C	C	A	C	C	C	A	C	C	C	C	A	C	C	C	C	C	C	C	C	C	A	C	C	C	C	C	C	C	C	A	C	C	C	C	C	C	C	C	C	C	H	C	C
JAX00158366	8	4895914	0	T	C	T	T	C	T	T	C	C	T	T	T	T	C	T	T	T	T	T	C	T	T	T	C	T	T	T	T	C	T	H	T	C	T	T	T	T	T	T	C	T	T	T	H	T	T
JAX00158367	8	4912409	0	T	C	T	T	C	T	C	C	C	C	C	T	H	C	C	C	C	T	H	C	T	C	T	C	C	T	C	T	C	C	H	T	C	C	T	T	T	T	T	C	T	C	H	H	T	T
JAX00659500	8	4956105	1	A	G	A	A	G	A	A	G	G	A	A	A	A	G	A	A	A	A	A	G	A	A	A	G	A	A	A	A	G	A	H	A	G	A	A	A	A	A	A	G	A	A	A	H	A	A
JAX00659503	8	4975913	1	C	T	C	C	C	C	C	T	C	C	C	C	C	C	C	C	C	C	C	T	C	C	C	C	C	C	C	C	T	C	H	C	C	C	C	C	C	C	C	T	C	C	C	C	C	C
JAX00158372	8	4979411	0	T	C	T	T	C	T	T	T	C	T	T	T	T	C	T	T	T	T	T	T	T	T	T	C	T	T	T	T	T	T	T	T	C	T	T	T	T	T	T	T	T	T	T	H	T	T
JAX00158373	8	4992505	1	G	A	G	G	A	G	G	G	A	G	G	G	G	A	G	G	G	G	G	G	G	G	G	A	G	G	G	G	G	G	G	G	A	G	G	G	G	G	G	G	G	G	G	H	G	G
JAX00659504	8	4993583	0	G	C	G	G	G	G	G	G	G	C	C	G	G	G	C	C	C	G	H	G	G	C	G	G	C	G	C	G	G	G	G	G	G	C	G	G	G	G	G	G	G	G	G	G	G	G
JAX00659505	8	5001508	0	C	A	C	C	A	C	C	A	A	C	C	C	C	A	C	C	C	C	C	A	C	C	C	A	C	C	C	C	A	C	H	C	A	C	C	C	C	C	C	A	C	C	C	H	C	C
JAX00233733	8	5011642	1	C	T	C	C	T	C	C	C	T	C	C	C	C	T	C	C	C	C	C	C	C	C	C	T	C	C	C	C	C	C	C	C	T	C	C	C	C	C	C	C	C	C	C	H	C	C
JAX00233734	8	5011704	1	T	C	T	T	C	T	T	C	C	T	T	T	T	C	T	T	T	T	T	C	T	T	T	C	T	T	T	T	C	T	H	T	C	T	T	T	T	T	T	C	T	T	T	H	T	T
JAX00659506	8	5012924	1	C	T	C	C	T	C	C	C	T	C	C	C	C	T	C	C	C	C	C	C	C	C	C	T	C	C	C	C	C	C	C	C	T	C	C	C	C	C	C	C	C	C	C	H	C	C
JAX00659507	8	5012937	1	T	C	T	T	C	T	T	T	C	T	T	T	T	C	T	T	T	T	T	T	T	T	T	C	T	T	T	T	T	T	T	T	C	T	T	T	T	T	T	T	T	T	T	H	T	T
JAX00158376	8	5026689	1	G	A	G	G	A	G	G	A	A	G	G	G	G	A	G	G	G	G	G	A	G	G	G	A	G	G	G	G	A	G	H	G	A	G	G	G	G	G	G	A	G	G	G	H	G	G
JAX00659509	8	5043364	1	G	C	G	G	C	G	G	C	C	G	G	G	G	C	G	G	G	G	G	C	G	G	G	C	G	G	G	G	C	G	H	G	C	G	G	G	G	G	G	C	G	G	G	H	G	G
JAX00659510	8	5060803	1	A	G	A	A	G	A	A	A	A	A	A	A	A	H	A	A	A	A	A	A	A	A	A	G	A	A	A	A	A	A	A	A	A	A	A	A	A	A	A	A	A	A	A	A	A	A
JAX00659511	8	5069562	1	A	G	A	A	G	A	A	G	G	A	A	A	A	G	A	A	A	A	A	G	A	A	A	G	A	A	A	A	G	A	H	A	G	A	A	A	A	A	A	G	A	A	A	H	A	A
JAX00659512	8	5082068	0	C	T	C	C	C	C	C	T	C	C	C	C	C	C	C	C	C	C	C	T	C	C	C	C	C	C	C	C	T	C	H	C	C	C	C	C	C	C	C	T	C	C	C	C	C	C
JAX00659513	8	5084061	1	G	A	G	G	G	G	G	A	G	G	G	G	G	G	G	G	G	G	G	A	G	G	G	G	G	G	G	G	A	G	H	G	G	G	G	G	G	G	G	A	G	G	G	G	G	G
JAX00158380	8	5091243	0	C	T	C	C	T	C	C	T	T	C	C	C	C	T	C	C	C	C	C	T	C	C	C	T	C	C	C	C	T	C	H	C	T	C	C	C	C	C	C	T	C	C	C	H	C	C
JAX00659514	8	5108176	1	T	C	T	T	C	T	T	C	C	T	T	T	T	C	T	T	T	T	T	C	T	T	T	C	T	T	T	T	C	T	H	T	C	T	T	T	T	T	T	C	T	T	T	H	T	T
JAX00233735	8	5149283	0	T	C	T	T	C	T	T	T	T	T	T	T	T	H	T	T	T	T	T	T	T	T	T	C	T	T	T	T	T	T	T	T	T	T	T	T	T	T	T	T	T	T	T	T	T	T
JAX00659518	8	5154664	0	A	T	A	A	T	A	A	T	T	A	A	A	A	T	A	A	A	A	A	T	A	A	A	T	A	A	A	A	T	A	H	A	T	A	A	A	A	A	A	T	A	A	A	H	A	A
JAX00659519	8	5155124	1	G	A	G	G	A	G	G	A	G	G	G	G	G	H	G	G	G	G	G	A	G	G	G	A	G	G	G	G	A	G	H	G	G	G	G	G	G	G	G	A	G	G	G	G	G	G
JAX00659520	8	5155705	0	A	G	A	A	A	A	A	G	A	A	A	A	A	A	A	A	A	A	A	G	A	A	A	A	A	A	A	A	G	A	H	A	A	A	A	A	A	A	A	G	A	A	A	A	H	A
JAX00158386	8	5170773	0	C	A	C	C	A	C	C	C	C	C	C	C	C	H	C	C	C	C	C	C	C	C	C	A	C	C	C	C	C	C	C	C	C	C	C	C	C	C	C	C	C	C	C	C	C	C
JAX00659522	8	5170977	1	A	C	A	A	A	A	A	A	C	A	A	A	A	H	A	A	A	A	A	A	A	A	A	A	A	A	A	A	A	A	A	A	C	A	A	A	A	A	A	A	A	A	A	H	A	A
JAX00158388	8	5185668	0	G	A	G	G	A	G	G	G	A	G	G	G	G	A	G	G	G	G	G	G	G	G	G	A	G	G	G	G	G	G	G	G	A	G	G	G	G	G	G	G	G	G	G	H	G	G
JAX00659524	8	5207418	1	C	T	C	C	C	C	C	C	T	C	C	C	C	H	C	C	C	C	C	C	C	C	C	C	C	C	C	C	C	C	C	C	T	C	C	C	C	C	C	C	C	C	C	H	C	C
JAX00659525	8	5208875	0	A	G	A	A	G	A	A	G	G	A	A	A	A	G	A	A	A	A	A	G	A	A	A	G	A	A	A	A	G	A	A	A	G	A	A	A	A	A	A	G	A	A	A	H	A	A
JAX00158389	8	5212614	1	A	C	A	A	C	A	A	A	A	A	A	A	A	H	A	A	A	A	A	A	A	A	A	C	A	A	A	A	A	A	A	A	A	A	A	A	A	A	A	A	A	A	A	A	A	A
JAX00158390	8	5226979	1	C	T	C	C	T	C	C	T	T	C	C	C	C	T	C	C	C	C	C	T	C	C	C	T	C	C	C	C	T	C	C	C	T	C	C	C	C	C	C	T	C	C	C	H	C	C
JAX00158391	8	5227843	1	A	G	A	A	A	A	A	A	G	A	A	A	A	H	A	A	A	A	A	A	A	A	A	A	A	A	A	A	A	A	A	A	G	A	A	A	A	A	A	A	A	A	A	H	A	A
JAX00659526	8	5239462	0	C	A	C	C	C	C	C	C	A	C	C	C	C	H	C	C	C	C	C	C	C	C	C	C	C	C	C	C	C	C	C	C	A	C	C	C	C	C	C	C	C	C	C	H	C	C
JAX00158392	8	5253786	0	A	G	A	A	G	A	A	G	G	A	A	A	A	G	A	A	A	A	A	G	A	A	A	G	A	A	A	A	G	A	A	A	G	A	A	A	A	A	A	G	A	A	A	H	A	A
JAX00158393	8	5254538	0	T	A	T	T	A	T	T	T	A	T	T	T	T	A	T	T	T	T	T	T	T	T	T	A	T	T	T	T	T	T	T	T	A	T	T	T	T	T	T	T	T	T	T	H	T	T
JAX00158394	8	5262263	1	A	G	A	A	G	A	A	G	G	A	A	A	A	G	A	A	A	A	A	G	A	A	A	G	A	A	A	A	G	A	A	A	G	A	A	A	A	A	A	G	A	A	A	H	A	A
JAX00659529	8	5276089	1	G	A	G	G	A	G	G	G	A	G	G	G	G	A	G	G	G	G	G	G	G	G	G	A	G	G	G	G	G	G	G	G	A	G	G	G	G	G	G	G	G	G	G	H	G	G
JAX00659530	8	5276119	1	G	C	G	G	C	G	G	G	C	G	G	G	G	C	G	G	G	G	G	G	G	G	G	C	G	G	G	G	G	G	G	G	C	G	G	G	G	G	G	G	G	G	G	H	G	G
JAX00659531	8	5276875	0	C	T	C	C	T	C	C	C	T	C	C	C	C	T	C	C	C	C	C	C	C	C	C	T	C	C	C	C	C	C	C	C	T	C	C	C	C	C	C	C	C	C	C	T	C	C
JAX00659532	8	5277166	1	A	G	A	A	A	A	A	G	A	A	A	A	A	A	A	A	A	A	A	G	A	A	A	A	A	A	A	A	G	A	A	A	A	A	A	A	A	A	A	G	A	A	A	A	A	A
JAX00659533	8	5286391	1	A	G	A	A	A	A	A	G	A	A	A	A	A	A	A	A	A	A	A	G	A	A	A	A	A	A	A	A	G	A	A	A	A	A	A	A	A	A	A	G	A	A	A	A	A	A
JAX00659535	8	5287148	1	G	T	G	G	T	G	G	G	T	G	G	G	G	T	G	G	G	G	G	G	G	G	G	T	G	G	G	G	G	G	G	G	T	G	G	G	G	G	G	G	G	G	G	H	G	G
JAX00659538	8	5292351	1	C	T	C	C	C	C	C	T	C	C	C	C	C	C	C	C	C	C	C	T	C	C	C	C	C	C	C	C	T	C	C	C	C	C	C	C	C	C	C	T	C	C	C	C	C	C
JAX00659539	8	5293635	0	G	T	G	G	G	G	G	G	G	T	T	G	G	G	T	T	T	G	H	G	G	H	G	G	T	G	T	G	G	G	H	G	G	T	G	G	G	G	G	G	G	G	G	G	G	G
JAX00158397	8	5299633	0	T	G	T	T	G	T	T	G	G	G	G	T	T	G	G	G	G	T	H	G	T	H	T	G	G	T	G	T	G	T	H	T	G	G	T	T	T	T	T	G	T	T	T	H	T	T
JAX00158398	8	5334890	0	A	G	A	A	G	A	A	G	G	G	G	A	A	G	G	G	G	A	H	G	A	A	A	G	G	A	H	A	G	A	A	A	G	G	A	A	A	A	A	G	A	A	A	H	A	A
JAX00659543	8	5361572	1	C	T	C	C	T	C	C	T	T	T	T	C	C	T	T	T	T	C	H	T	C	H	C	T	T	C	T	C	T	C	H	C	T	T	C	C	C	C	C	T	C	C	C	H	C	C
JAX00659544	8	5361672	1	G	C	G	G	C	G	G	C	C	G	G	G	G	C	G	G	G	G	G	C	G	G	G	C	G	G	G	G	C	G	G	G	C	G	G	G	G	G	G	C	G	G	G	H	G	G
JAX00158402	8	5363617	1	T	C	T	T	C	T	T	C	C	C	C	T	T	C	C	C	C	T	H	C	T	H	T	C	C	T	C	T	C	T	H	T	C	C	T	T	T	T	T	C	T	T	T	H	T	T
JAX00659546	8	5368333	0	C	T	C	C	T	C	C	T	T	T	T	C	C	T	T	T	T	C	H	T	C	H	C	T	T	C	T	C	T	C	H	C	T	T	C	C	C	C	C	T	C	C	C	H	C	C
JAX00659547	8	5368524	0	A	G	A	A	G	A	A	G	G	A	A	A	A	G	A	A	A	A	A	G	A	A	A	G	A	A	A	A	G	A	A	A	G	A	A	A	A	A	A	G	A	A	A	H	A	A
JAX00158403	8	5378041	1	C	G	C	C	G	C	C	G	G	C	C	C	C	G	C	C	C	C	C	G	C	C	C	G	C	C	C	C	G	C	C	C	G	C	C	C	C	C	C	G	C	C	C	H	C	C
JAX00659548	8	5404258	1	G	C	G	G	G	G	G	C	G	G	G	G	G	G	G	G	G	G	G	C	G	G	G	G	G	G	G	G	C	G	G	G	G	G	G	G	G	G	G	C	G	G	G	G	G	G
JAX00158404	8	5418828	1	C	G	C	C	G	C	G	G	G	G	G	C	H	G	G	G	G	C	H	G	C	H	C	G	G	C	G	C	G	G	H	C	G	G	C	C	C	C	C	G	C	G	H	H	C	C
JAX00659550	8	5426255	1	G	C	G	G	G	G	G	G	G	C	C	G	G	G	C	C	C	G	H	G	G	H	G	G	C	G	C	G	G	G	H	G	G	C	G	G	G	G	G	G	G	G	G	G	G	G
JAX00158406	8	5429315	0	A	G	A	A	G	A	G	G	G	G	G	A	H	G	G	G	G	A	H	G	A	H	A	G	G	A	G	A	G	G	H	A	G	G	A	A	A	A	A	G	A	G	H	H	A	A
JAX00659551	8	5429335	1	T	C	T	T	T	T	T	T	C	T	T	T	T	H	T	T	T	T	T	T	T	T	T	T	T	T	T	T	T	T	T	T	C	T	T	T	T	T	T	T	T	T	T	H	T	T
JAX00659553	8	5440205	1	G	A	G	G	G	G	G	A	G	G	G	G	G	G	G	G	G	G	G	A	G	G	G	G	G	G	G	G	A	G	G	G	G	G	G	G	G	G	G	A	G	G	G	G	G	G
JAX00158407	8	5462315	1	G	A	G	G	A	G	G	A	A	A	A	G	G	A	A	A	A	G	H	A	G	H	G	A	A	G	A	G	A	G	H	G	A	A	G	G	G	G	G	A	G	G	G	H	G	G
JAX00158408	8	5466448	0	G	T	G	G	T	G	G	T	T	G	G	G	G	T	G	G	G	G	G	T	G	G	G	T	G	G	G	G	T	G	G	G	T	G	G	G	G	G	G	T	G	G	G	H	G	G
JAX00158409	8	5479619	0	T	G	T	T	G	T	T	G	G	T	T	T	T	G	T	T	T	T	T	G	T	T	T	G	T	T	T	T	G	T	T	T	G	T	T	T	T	T	T	G	T	T	T	H	T	T
JAX00659555	8	5512477	0	A	T	A	A	T	A	A	T	T	A	A	A	A	T	A	A	A	A	A	T	A	A	A	T	A	A	A	A	T	A	A	A	T	A	A	A	A	A	A	T	A	A	A	H	A	A
JAX00158412	8	5513843	0	T	C	T	T	C	T	T	C	C	T	T	T	T	C	T	T	T	T	T	C	T	T	T	C	T	T	T	T	C	T	T	T	C	T	T	T	T	T	T	C	T	T	T	H	T	T
JAX00659556	8	5522938	1	A	G	A	A	A	A	A	A	G	A	A	A	A	H	A	A	A	A	A	A	A	A	A	A	A	A	A	A	A	A	A	A	G	A	A	A	A	A	A	A	A	A	A	H	A	A
JAX00659557	8	5523545	0	C	T	C	C	T	C	C	T	T	C	C	C	C	T	C	C	C	C	C	T	C	C	C	H	C	C	C	C	H	C	C	C	T	C	C	C	C	C	C	T	C	C	C	H	C	C
JAX00659559	8	5524633	1	G	A	G	G	A	G	G	A	A	G	G	G	G	A	G	G	G	G	G	A	G	G	G	A	G	G	G	G	A	G	G	G	A	G	G	G	G	G	G	A	G	G	G	H	G	G
JAX00158413	8	5534700	1	C	T	C	C	T	C	C	T	T	C	C	C	C	T	C	C	C	C	C	T	C	C	C	T	C	C	C	C	T	C	C	C	T	C	C	C	C	C	C	T	C	C	C	H	C	C
JAX00659563	8	5540617	1	G	C	G	G	G	G	G	C	G	G	G	G	G	G	G	G	G	G	G	C	G	G	G	G	G	G	G	G	C	G	G	G	G	G	G	G	G	G	G	C	G	G	G	G	G	G
JAX00659565	8	5541689	1	A	G	A	A	G	A	A	G	A	A	A	A	A	H	A	A	A	A	A	G	A	A	A	G	A	A	A	A	G	A	A	A	A	A	A	A	A	A	A	G	A	A	A	A	A	A
JAX00158416	8	5568734	1	T	C	T	T	C	T	T	C	C	T	T	T	T	C	T	T	T	T	T	C	T	T	T	C	T	T	T	T	C	T	T	T	C	T	T	T	T	T	T	C	T	T	T	H	T	T
JAX00659569	8	5578092	1	A	G	A	A	G	A	A	G	G	A	A	A	A	G	A	A	A	A	A	G	A	A	A	G	A	A	A	A	G	A	A	A	G	A	A	A	A	A	A	G	A	A	A	H	A	A
JAX00158418	8	5580329	0	C	A	C	C	A	C	C	C	C	C	C	C	C	H	C	C	C	C	C	C	C	C	C	A	C	C	C	C	C	C	C	C	C	C	C	C	C	C	C	C	C	C	C	C	C	C
JAX00659571	8	5591512	0	T	C	T	T	C	T	T	C	C	T	T	T	T	C	T	T	T	T	T	C	T	T	T	C	T	T	T	T	C	T	T	T	C	T	T	T	T	T	T	C	T	T	T	H	T	T
JAX00659572	8	5591591	1	T	C	T	T	T	T	T	T	C	T	T	T	T	H	T	T	T	T	T	T	T	T	T	T	T	T	T	T	T	T	T	T	C	T	T	T	T	T	T	T	T	T	T	H	T	T
JAX00158419	8	5621368	0	C	A	C	C	A	C	C	C	C	C	C	C	C	H	C	C	C	C	C	C	C	C	C	A	C	C	C	C	C	C	C	C	C	C	C	C	C	C	C	C	C	C	C	C	C	C
JAX00659574	8	5623882	0	T	C	T	T	C	T	T	C	C	T	T	T	T	C	T	T	T	T	T	C	T	T	T	C	T	T	T	T	C	T	T	T	C	T	T	T	T	T	T	C	T	T	T	H	T	T
JAX00158421	8	5626034	1	C	T	C	C	T	C	C	T	T	C	C	C	C	T	C	C	C	C	C	T	C	C	C	T	C	C	C	C	T	C	C	C	T	C	C	C	C	C	C	T	C	C	C	H	C	C
JAX00659576	8	5651462	1	T	A	T	T	A	T	T	A	A	T	T	T	T	A	T	T	T	T	T	A	T	T	T	A	T	T	T	T	A	T	T	T	A	T	T	T	T	T	T	A	T	T	T	H	T	T
JAX00659578	8	5660281	1	A	G	A	A	G	A	A	G	G	A	A	A	A	G	A	A	A	A	A	G	A	A	A	G	A	A	A	A	G	A	A	A	G	A	A	A	A	A	A	G	A	A	A	H	A	A
JAX00659579	8	5660521	0	G	T	G	G	G	G	G	T	G	G	G	G	G	G	G	G	G	G	G	T	G	G	G	G	G	G	G	G	T	G	G	G	G	G	G	G	G	G	G	T	G	G	G	G	G	G
JAX00659580	8	5660612	0	G	A	G	G	A	G	G	A	A	G	G	G	G	A	G	G	G	G	G	A	G	G	G	A	G	G	G	G	A	G	G	G	A	G	G	G	G	G	G	A	G	G	G	H	G	G
JAX00158422	8	5660808	1	G	A	G	G	A	G	G	G	G	G	G	G	G	H	G	G	G	G	G	G	G	G	G	A	G	G	G	G	G	G	G	G	G	G	G	G	G	G	G	G	G	G	G	G	G	G
JAX00158423	8	5661589	0	C	T	C	C	T	C	C	C	T	C	C	C	C	H	C	C	C	C	C	C	C	C	C	T	C	C	C	C	C	C	C	C	T	C	C	C	C	C	C	C	C	C	C	H	C	C
JAX00158424	8	5661713	0	T	C	T	T	C	T	T	T	C	T	T	T	T	C	T	T	T	T	T	T	T	T	T	C	T	T	T	T	T	T	T	T	C	T	T	T	T	T	T	T	T	T	T	H	T	T
JAX00659581	8	5661812	1	T	C	T	T	C	T	T	T	C	T	T	T	T	C	T	T	T	T	T	T	T	T	T	C	T	T	T	T	T	T	T	T	C	T	T	T	T	T	T	T	T	T	T	H	T	T
JAX00659586	8	5676695	1	T	G	T	T	T	T	T	G	T	T	T	T	T	T	T	T	T	T	T	G	T	T	T	T	T	T	T	T	G	T	T	T	T	T	T	T	T	T	T	G	T	T	T	T	T	T
JAX00659589	8	5677713	1	G	A	G	G	G	G	G	G	G	A	A	G	G	G	A	A	A	G	H	G	G	H	G	G	A	G	A	G	G	G	H	G	G	A	G	G	G	G	G	G	G	G	G	G	G	G
JAX00233739	8	5706416	1	A	C	A	A	C	A	A	A	C	A	A	A	A	C	A	A	A	A	A	A	A	A	A	C	A	A	A	A	A	A	A	A	C	A	A	A	A	A	A	A	A	A	A	H	A	A
JAX00659591	8	5714715	1	A	T	A	A	A	A	A	A	T	A	A	A	A	H	A	A	A	A	A	A	A	A	A	A	A	A	A	A	A	A	A	A	T	A	A	A	A	A	A	A	A	A	A	H	A	A
JAX00659592	8	5718157	0	C	A	C	C	C	C	C	A	C	C	C	C	C	C	C	C	C	C	C	A	C	C	C	C	C	C	C	C	A	C	C	C	C	C	C	C	C	C	C	A	C	C	C	C	C	C
JAX00158428	8	5720560	1	A	G	A	A	G	A	G	G	G	G	G	A	H	G	G	G	G	A	H	G	A	H	A	G	G	A	G	A	G	G	H	A	G	G	A	A	A	A	A	G	A	G	H	H	A	A
JAX00659593	8	5746840	0	T	G	T	T	G	T	T	T	G	T	T	T	T	G	T	T	T	T	T	T	T	T	T	G	T	T	T	T	T	T	T	T	G	T	T	T	T	T	T	T	T	T	T	H	T	T
JAX00659595	8	5750805	0	C	T	C	C	C	C	C	C	T	C	C	C	C	H	C	C	C	C	C	C	C	C	C	C	C	C	C	C	C	C	C	C	T	C	C	C	C	C	C	C	C	C	C	H	C	C
JAX00659596	8	5753933	0	A	T	A	A	T	A	A	T	T	T	T	A	A	T	T	T	T	A	H	T	A	H	A	T	T	A	T	A	T	A	H	A	T	T	A	A	A	A	A	T	A	A	A	H	A	A
JAX00659597	8	5767803	0	A	T	A	A	A	A	A	T	A	A	A	A	A	A	A	A	A	A	A	T	A	A	A	A	A	A	A	A	T	A	A	A	A	A	A	A	A	A	A	T	A	A	A	A	A	A
JAX00659598	8	5776821	0	T	C	T	T	T	T	T	C	C	T	T	T	T	C	T	T	T	T	T	C	T	T	T	T	T	T	T	T	C	T	T	T	C	T	T	T	T	T	T	C	T	T	T	H	T	T
JAX00158432	8	5779302	1	A	G	A	A	G	A	A	G	G	A	A	A	A	G	A	A	A	A	A	G	A	A	A	G	A	A	A	A	G	A	A	A	G	A	A	A	A	A	A	G	A	A	A	H	A	A
JAX00659599	8	5779355	0	G	C	G	G	G	G	G	C	C	G	G	G	G	H	G	G	G	G	G	C	G	G	G	G	G	G	G	G	C	G	G	G	C	G	G	G	G	G	G	C	G	G	G	H	G	G
JAX00659602	8	5781361	0	A	C	A	A	C	A	A	C	C	C	C	A	A	C	C	C	C	A	H	C	A	H	A	C	C	A	C	A	C	A	H	A	C	C	A	A	A	A	A	C	A	A	A	H	A	A
JAX00659603	8	5781450	0	A	G	A	A	A	A	A	A	A	G	G	H	A	A	G	G	G	H	G	A	A	H	A	A	G	A	G	A	A	A	G	A	A	G	A	A	A	A	A	A	A	A	A	A	A	A
JAX00659604	8	5781799	1	G	A	G	G	A	G	G	A	A	G	G	G	G	A	G	G	G	G	G	A	G	G	G	A	G	G	G	G	A	G	G	G	A	G	G	G	G	G	G	A	G	G	G	H	G	G
JAX00158437	8	5845545	1	T	C	T	T	C	T	T	T	C	C	C	T	T	C	C	C	C	T	H	T	T	H	T	C	C	T	C	T	T	T	H	T	C	C	T	T	T	T	T	T	T	T	T	H	T	T
JAX00659606	8	5846041	1	A	G	A	A	A	A	A	A	A	G	G	A	A	A	G	G	G	A	H	A	A	H	A	A	G	A	G	A	A	A	H	A	A	G	A	A	A	A	A	A	A	A	A	A	A	A
JAX00659607	8	5846266	0	G	T	G	G	T	G	G	T	T	T	T	G	G	T	T	T	T	G	H	T	G	H	G	T	T	G	T	G	T	G	H	G	T	T	G	G	G	G	G	T	G	G	G	H	G	G
JAX00158438	8	5852242	1	T	C	T	T	C	T	T	T	C	C	C	T	T	C	C	C	C	T	H	T	T	H	T	C	C	T	C	T	T	T	H	T	C	C	T	T	T	T	T	T	T	T	T	H	T	T
JAX00659610	8	5861621	1	A	T	A	A	A	A	A	A	T	A	A	A	A	H	A	A	A	A	A	A	A	A	A	A	A	A	A	A	A	A	A	A	T	A	A	A	A	A	A	A	A	A	A	H	A	A
JAX00659612	8	5873483	1	C	A	C	C	A	C	C	C	A	C	C	C	C	A	C	C	C	C	C	C	C	C	C	A	C	C	C	C	C	C	C	C	A	C	C	C	C	C	C	C	C	C	C	H	C	C
JAX00659614	8	5882085	1	A	C	A	A	A	A	A	C	A	A	A	A	A	A	A	A	A	A	A	C	A	A	A	A	A	A	A	A	C	A	A	A	A	A	A	A	A	A	A	C	A	A	A	A	A	A
JAX00659617	8	5891063	0	C	T	C	C	C	C	C	T	C	C	H	C	C	C	C	C	C	C	C	T	C	C	C	H	C	C	C	C	T	C	C	C	C	C	C	C	C	C	C	T	C	C	C	C	C	C
JAX00158440	8	5891722	0	C	T	C	C	T	C	C	C	C	C	C	C	C	C	C	C	C	C	C	H	C	C	C	T	C	C	C	C	H	C	C	C	C	C	C	C	C	C	C	H	C	C	C	C	C	C
JAX00158441	8	5894309	0	C	T	C	C	T	C	C	C	T	C	C	C	C	T	C	C	C	C	C	C	C	C	C	T	C	C	C	C	C	C	C	C	T	C	C	C	C	C	C	C	C	C	C	H	C	C
JAX00158442	8	5894954	0	A	T	A	A	T	A	A	A	T	A	A	A	A	T	A	A	A	A	A	A	A	A	A	T	A	A	A	A	A	A	A	A	T	A	A	A	A	A	A	A	A	A	A	H	A	A
JAX00659619	8	5913797	1	C	G	C	C	G	C	C	C	G	C	C	C	C	G	C	C	C	C	C	C	C	C	C	G	C	C	C	C	C	C	C	C	G	C	C	C	C	C	C	C	C	C	C	H	C	C
JAX00659620	8	5913878	0	C	G	C	C	G	C	C	C	G	C	C	C	C	G	C	C	C	C	C	C	C	C	C	G	C	C	C	C	C	C	C	C	G	C	C	C	C	C	C	C	C	C	C	G	C	C
JAX00659621	8	5924312	1	G	T	G	G	T	G	G	T	T	G	G	G	G	T	G	G	G	G	G	T	G	G	G	T	G	G	G	G	T	G	G	G	T	G	G	G	G	G	G	T	G	G	G	H	G	G
JAX00158443	8	5932243	1	T	C	T	T	C	T	T	C	C	T	T	T	T	C	T	T	T	T	T	C	T	T	T	C	T	T	T	T	C	T	T	T	C	T	T	T	T	T	T	C	T	T	T	H	T	T
JAX00158444	8	5932276	0	A	G	A	A	G	A	A	G	G	G	G	A	A	G	G	G	G	A	H	G	A	H	A	G	G	A	G	A	G	A	H	A	G	G	A	A	A	A	A	G	A	A	A	H	A	A
JAX00158445	8	5959297	1	A	G	A	A	G	A	A	A	G	A	A	A	A	G	A	A	A	A	A	A	A	A	A	G	A	A	A	A	A	A	A	A	G	A	A	A	A	A	A	A	A	A	A	H	A	A
JAX00158446	8	5964527	0	C	G	C	C	G	C	C	G	G	C	C	C	C	G	C	C	C	C	C	G	C	C	C	G	C	C	C	C	G	C	C	C	G	C	C	C	C	C	C	G	C	C	C	H	C	C
JAX00659625	8	5987543	1	C	T	C	C	T	C	C	C	T	C	C	C	C	T	C	C	C	C	C	C	C	C	C	T	C	C	C	C	C	C	C	C	T	C	C	C	C	C	C	C	C	C	C	H	C	C
JAX00158447	8	5992181	1	G	A	G	G	A	G	A	A	A	A	A	G	H	A	A	A	A	G	H	A	G	H	G	A	A	G	A	G	A	A	H	G	A	A	G	G	G	G	G	A	G	A	H	H	G	G
JAX00659628	8	5998330	1	C	T	C	C	C	C	C	T	C	C	C	C	C	C	C	C	C	C	C	T	C	C	C	C	C	C	C	C	T	C	C	C	C	C	C	C	C	C	C	T	C	C	C	C	C	C
JAX00233740	8	5998764	0	G	A	G	G	A	G	G	G	A	G	G	G	G	A	G	G	G	G	G	G	G	G	G	A	G	G	G	G	G	G	G	G	A	G	G	G	G	G	G	G	G	G	G	H	G	G
JAX00233741	8	5998854	0	G	T	G	G	T	G	G	G	T	G	G	G	G	T	G	G	G	G	G	G	G	G	G	T	G	G	G	G	G	G	G	G	T	G	G	G	G	G	G	G	G	G	G	H	G	G
JAX00659629	8	6009698	0	A	G	A	A	G	A	A	A	G	A	A	A	A	G	A	A	A	A	A	A	A	A	A	G	A	A	A	A	A	A	A	A	G	A	A	A	A	A	A	A	A	A	A	H	A	A
JAX00659630	8	6011126	1	A	G	A	A	G	A	A	G	G	G	G	A	A	G	G	G	G	A	H	G	A	H	A	G	G	A	G	A	G	A	H	A	G	G	A	A	A	A	A	G	A	A	A	H	A	A
JAX00659631	8	6013068	1	C	T	C	C	C	C	C	C	C	T	T	C	C	C	T	T	T	C	H	C	C	H	C	C	T	C	T	C	C	C	H	C	C	T	C	C	C	C	C	C	C	C	C	C	C	C
JAX00233743	8	6065797	0	T	G	T	T	G	T	T	T	G	T	T	T	T	G	T	T	T	T	T	T	T	T	T	G	T	T	T	T	T	T	T	T	G	T	T	T	T	T	T	T	T	T	T	H	T	T
JAX00158453	8	6070916	1	G	T	G	G	T	G	G	G	T	G	G	G	G	T	G	G	G	G	G	G	G	G	G	T	G	G	G	G	G	G	G	G	T	G	G	G	G	G	G	G	G	G	G	H	G	G
JAX00659633	8	6071147	1	T	C	T	T	T	T	T	C	T	T	T	T	T	T	T	T	T	T	T	C	T	T	T	T	T	T	T	T	C	T	T	T	T	T	T	T	T	T	T	C	T	T	T	T	T	T
JAX00158455	8	6085796	0	T	A	T	T	A	T	A	A	A	A	A	T	H	A	A	A	A	T	H	A	T	H	T	A	A	T	A	T	A	A	H	T	A	A	T	T	T	T	T	A	T	A	H	H	T	T
JAX00659635	8	6087871	0	T	C	T	T	C	T	T	C	C	T	T	T	T	C	T	H	T	T	T	C	T	T	T	C	T	T	T	T	C	T	T	T	C	T	T	T	T	T	H	C	T	T	T	H	T	T
JAX00659636	8	6088051	0	T	A	T	T	A	T	T	T	A	T	T	T	T	A	T	T	T	T	T	T	T	T	T	A	T	T	T	T	T	T	T	T	A	T	T	T	T	T	T	T	T	T	T	H	T	T
JAX00158456	8	6090768	1	A	G	A	A	G	A	G	G	G	G	G	A	H	G	G	G	G	A	H	G	A	H	A	G	G	A	G	A	G	G	H	A	G	G	A	A	A	A	A	G	A	G	H	H	A	A
JAX00659637	8	6090880	1	C	T	C	C	C	C	C	C	T	C	C	C	C	H	C	C	C	C	C	C	C	C	C	C	C	C	C	C	C	C	C	C	T	C	C	C	C	C	C	C	C	C	C	H	C	C
JAX00158457	8	6102690	0	G	A	G	G	A	G	G	G	G	G	G	G	G	H	G	G	G	G	G	G	G	G	G	A	G	G	G	G	G	G	G	G	G	G	G	G	G	G	G	G	G	G	G	G	G	G
JAX00659640	8	6111702	0	A	G	A	A	G	A	G	G	G	G	G	A	H	G	G	G	G	A	A	G	A	A	A	G	G	A	G	A	G	G	A	A	G	G	A	A	A	A	A	G	A	G	H	H	A	A
JAX00659641	8	6113084	0	G	A	G	G	A	G	G	G	A	G	G	G	G	A	G	G	G	G	G	G	G	G	G	A	G	G	G	G	G	G	G	G	A	G	G	G	G	G	G	G	G	G	G	H	G	G
JAX00659642	8	6114644	1	G	A	G	G	A	G	G	G	G	G	G	G	G	H	G	G	G	G	G	G	G	G	G	A	G	G	G	G	G	G	G	G	G	G	G	G	G	G	G	G	G	G	G	G	G	G
JAX00659644	8	6119533	1	G	C	G	G	G	G	G	G	C	G	G	G	G	H	G	G	G	G	G	G	G	G	G	G	G	G	G	G	G	G	G	G	C	G	G	G	G	G	G	G	G	G	G	H	G	G
JAX00158458	8	6121356	0	G	A	G	G	A	G	A	A	A	G	G	G	H	A	G	G	G	G	G	A	G	G	G	A	G	G	G	G	A	A	G	G	A	G	G	G	G	G	G	A	G	A	H	H	G	G
JAX00158459	8	6121846	0	G	A	G	G	A	G	G	A	A	G	G	G	G	A	G	G	G	G	G	A	G	G	G	A	G	G	G	G	A	G	G	G	A	G	G	G	G	G	G	A	G	G	G	H	G	G
JAX00659645	8	6133249	0	G	A	G	G	G	G	G	G	G	A	A	G	G	G	A	A	A	G	H	G	G	H	G	G	A	G	A	G	G	G	H	G	G	A	G	G	G	G	G	G	G	G	G	G	G	G
JAX00659646	8	6134181	1	G	T	G	G	G	G	G	T	G	T	T	G	G	G	T	T	T	G	H	T	G	H	G	G	T	G	T	G	T	G	H	G	G	T	G	G	G	G	G	T	G	G	G	G	G	G
JAX00659649	8	6139636	0	A	C	A	A	C	A	A	C	C	A	A	A	A	H	A	A	A	A	A	C	A	A	A	C	A	A	A	A	C	A	A	A	C	A	A	A	A	A	A	C	A	A	A	H	A	A
JAX00158460	8	6144334	1	C	A	C	C	A	C	C	C	A	C	C	C	C	H	C	C	C	C	C	C	C	C	C	A	C	C	C	C	C	C	C	C	A	C	C	C	C	C	C	C	C	C	C	H	C	C
JAX00659655	8	6166226	0	G	A	G	G	G	G	G	A	G	G	G	G	G	G	G	G	G	G	G	A	G	G	G	G	G	G	G	G	A	G	G	G	G	G	G	G	G	G	G	A	G	G	G	G	G	G
JAX00233745	8	6166905	0	C	A	C	C	A	C	C	C	C	C	C	C	C	C	C	C	C	C	C	C	C	C	C	H	C	C	C	C	C	C	C	C	C	C	C	C	C	C	C	C	C	C	C	C	C	C
JAX00659656	8	6172273	0	G	A	G	G	G	G	G	A	G	G	G	G	G	G	G	G	G	G	G	A	G	G	G	G	G	G	G	G	A	G	G	G	G	G	G	G	G	G	G	A	G	G	G	G	G	G
JAX00158462	8	6172586	0	A	G	A	A	G	A	A	A	A	A	A	A	A	A	A	A	A	A	A	A	A	A	A	G	A	A	A	A	A	A	A	A	A	A	A	A	A	A	A	A	A	A	A	A	A	A
JAX00158463	8	6172609	1	A	G	A	A	G	A	A	A	A	A	A	A	A	A	A	A	A	A	A	A	A	A	A	G	A	A	A	A	A	A	A	A	A	A	A	A	A	A	A	A	A	A	A	A	A	A
JAX00659658	8	6193291	0	G	A	G	G	A	G	G	G	A	G	H	G	G	A	G	G	G	G	G	G	G	G	G	A	G	G	G	G	G	G	G	G	A	G	G	G	G	G	G	G	G	G	G	H	G	G
JAX00659659	8	6193720	1	T	G	T	T	T	T	T	T	T	G	G	T	T	T	G	G	G	T	H	T	T	H	T	T	G	T	G	T	T	T	H	T	T	G	T	T	T	T	T	T	T	T	T	T	T	T
JAX00158464	8	6216643	0	T	C	T	T	C	T	C	C	C	C	C	T	H	C	C	C	C	T	H	C	T	H	T	C	C	T	C	T	C	C	H	T	C	C	T	T	T	T	T	C	T	C	H	H	T	T
JAX00158465	8	6216704	1	C	T	C	C	T	C	C	C	T	C	C	C	C	T	C	C	C	C	C	C	C	C	C	T	C	C	C	C	C	C	C	C	T	C	C	C	C	C	C	C	C	C	C	H	C	C
JAX00659661	8	6224382	1	T	C	T	T	T	T	C	T	T	C	C	T	H	T	C	C	C	T	H	T	T	H	T	T	C	T	C	T	T	C	H	T	T	C	T	T	T	T	T	T	T	C	H	T	T	T
JAX00659662	8	6230493	0	A	C	A	A	C	A	A	A	A	A	A	A	A	H	A	A	A	A	A	A	A	A	A	C	A	A	A	A	A	A	A	A	A	A	A	A	A	A	A	A	A	A	A	A	A	A
JAX00659663	8	6230615	1	T	G	T	T	G	T	T	G	G	G	G	T	T	G	G	G	G	T	H	G	T	H	T	G	G	T	G	T	G	T	H	T	G	G	T	T	T	T	T	G	T	T	T	H	T	T
JAX00659665	8	6236420	1	T	C	T	T	C	T	T	C	C	T	T	T	T	C	T	T	T	T	T	C	T	T	T	C	T	T	T	T	C	T	T	T	C	T	T	T	T	T	T	C	T	T	T	H	T	T
JAX00158468	8	6262493	1	A	T	A	A	T	A	A	A	A	A	A	A	A	H	A	A	A	A	A	A	A	A	A	T	A	A	A	A	A	A	A	A	A	A	A	A	A	A	A	A	A	A	A	A	A	A
JAX00158469	8	6269688	0	A	T	A	A	T	A	A	T	T	A	A	A	A	T	A	A	A	A	A	T	A	A	A	T	A	A	A	A	T	A	A	A	T	A	A	A	A	A	A	T	A	A	A	H	A	A
JAX00659667	8	6288121	1	C	T	C	C	T	C	C	C	T	C	C	C	C	T	C	C	C	C	C	C	C	C	C	T	C	C	C	C	C	C	C	C	T	C	C	C	C	C	C	C	C	C	C	H	C	C
JAX00659670	8	6288692	0	T	C	T	T	C	T	T	T	T	T	H	H	T	H	T	H	T	T	H	T	T	T	T	C	T	T	T	T	T	T	T	T	T	T	T	T	T	T	T	T	T	T	T	T	T	T
JAX00659671	8	6288867	0	A	G	A	A	G	A	A	G	G	G	G	A	A	G	G	G	G	A	H	G	A	H	A	G	G	A	G	A	G	A	H	A	G	G	A	A	A	A	A	G	A	A	A	H	A	A
JAX00659673	8	6326489	0	T	C	T	T	C	T	T	C	C	T	T	T	T	C	T	T	T	T	T	C	T	T	T	C	T	T	T	T	C	T	T	T	C	T	T	T	T	T	T	C	T	T	T	H	T	T
JAX00659675	8	6327142	1	T	C	T	T	T	T	T	C	T	T	T	T	T	T	T	T	T	T	T	C	T	T	T	T	T	T	T	T	C	T	T	T	T	T	T	T	T	T	T	C	T	T	T	T	T	T
JAX00659676	8	6333476	0	T	C	T	T	C	T	T	C	C	T	T	T	T	C	T	T	T	T	T	C	T	T	T	C	T	T	T	T	C	T	T	T	C	T	T	T	T	T	T	C	T	T	T	H	T	T
JAX00158473	8	6338083	0	C	G	C	C	G	C	C	C	G	C	C	C	C	G	C	C	C	C	C	C	C	C	C	G	C	C	C	C	C	C	C	C	G	C	C	C	C	C	C	C	C	C	C	H	C	C
JAX00158475	8	6338418	0	T	C	T	T	C	T	T	T	C	T	T	T	T	C	T	T	T	T	T	T	T	T	T	C	T	T	T	T	T	T	T	T	C	T	T	T	T	T	T	T	T	T	T	H	T	T
JAX00659680	8	6369332	0	C	T	C	C	C	C	C	T	C	C	C	C	C	C	C	C	C	C	C	T	C	C	C	C	C	C	C	C	T	C	C	C	C	C	C	C	C	C	C	T	C	C	C	C	C	C
JAX00659681	8	6370747	0	C	T	C	C	C	C	C	C	C	T	T	C	C	C	T	T	T	C	H	C	C	H	C	C	T	C	T	C	C	C	H	C	C	T	C	C	C	C	C	C	C	C	C	C	C	C
JAX00659682	8	6371002	1	C	T	C	C	T	C	C	T	T	T	T	C	C	T	T	T	T	C	H	T	C	H	C	T	T	C	T	C	T	C	H	C	T	T	C	C	C	C	C	T	C	C	C	H	C	C
JAX00659683	8	6371118	1	G	T	G	G	G	G	T	G	G	G	G	G	H	G	G	G	G	G	G	G	G	G	G	G	G	G	G	G	G	T	G	G	G	G	G	G	G	G	G	G	G	T	H	G	G	G
JAX00158476	8	6376844	0	A	G	A	A	G	A	A	G	G	A	A	A	A	G	A	A	A	A	A	G	A	A	A	G	A	A	A	A	G	A	A	A	G	A	A	A	A	A	A	G	A	A	A	H	A	A
JAX00158477	8	6380736	1	T	C	T	T	C	T	T	C	C	T	T	T	T	C	T	T	T	T	T	C	T	T	T	C	T	T	T	T	C	T	T	T	C	T	T	T	T	T	T	C	T	T	T	H	T	T
JAX00659686	8	6384876	0	T	A	T	T	A	T	A	A	A	A	A	T	H	A	A	A	A	T	H	A	T	H	T	A	A	T	A	T	A	A	H	T	A	A	T	T	T	T	T	A	T	A	H	H	T	T
JAX00659687	8	6385837	0	T	C	T	T	T	T	C	T	T	T	T	T	C	T	T	T	T	T	T	T	T	T	T	T	T	T	T	T	T	C	T	T	T	T	T	T	T	T	T	T	T	C	C	T	T	T
JAX00659690	8	6390967	0	T	G	T	T	T	T	T	T	G	T	T	T	T	H	T	T	T	T	T	T	T	T	T	T	T	T	T	T	T	T	T	T	G	T	T	T	T	T	T	T	T	T	T	H	T	T
JAX00233748	8	6394783	0	G	T	G	G	T	G	T	T	T	T	T	G	H	T	T	T	T	G	H	T	G	H	G	T	T	G	T	G	T	T	H	G	T	T	G	G	G	G	G	T	G	T	H	H	G	G
JAX00659691	8	6407087	1	T	C	T	T	C	T	C	C	C	C	C	T	H	C	C	C	C	T	H	C	T	H	T	C	C	T	C	T	C	C	H	T	C	C	T	T	T	T	T	C	T	C	H	H	T	T
JAX00659692	8	6415167	1	G	C	G	G	C	G	G	C	C	G	G	G	G	C	G	G	G	G	G	C	G	G	G	C	G	G	G	G	C	G	G	G	C	G	G	G	G	G	G	C	G	G	G	H	G	G
JAX00158479	8	6422677	0	C	T	C	C	T	C	C	C	T	C	C	C	C	T	C	C	C	C	C	C	C	C	C	T	C	C	C	C	C	C	C	C	T	C	C	C	C	C	C	C	C	C	C	H	C	C
JAX00659697	8	6457067	0	C	T	C	C	C	C	C	T	C	C	C	C	C	C	C	C	C	C	C	T	C	C	C	C	C	C	C	C	T	C	C	C	C	C	C	C	C	C	C	T	C	C	C	C	C	C
JAX00659699	8	6461214	0	T	C	T	T	T	T	T	T	C	T	T	T	T	H	T	T	T	T	T	T	T	T	T	T	T	T	T	T	T	T	T	T	C	T	T	T	T	T	T	T	T	T	T	H	T	T
JAX00659700	8	6472741	1	C	A	C	C	A	C	C	A	A	C	C	C	C	A	C	C	C	C	C	A	C	C	C	A	C	C	C	C	A	C	C	C	A	C	C	C	C	C	C	A	C	C	C	H	C	C
JAX00158486	8	6491029	1	A	G	A	A	G	A	A	G	G	A	A	A	A	G	A	A	A	A	A	G	A	A	A	G	A	A	A	A	G	A	A	A	G	A	A	A	A	A	A	G	A	A	A	H	A	A
JAX00659706	8	6524519	1	T	C	T	T	C	T	T	C	C	T	T	T	T	C	T	T	T	T	T	C	T	T	T	C	T	T	T	T	C	T	T	T	C	T	T	T	T	T	T	C	T	T	T	H	T	T
JAX00659707	8	6524904	0	A	G	A	A	A	A	A	A	G	A	A	A	A	H	A	A	A	A	A	A	A	A	A	A	A	A	A	A	A	A	A	A	G	A	A	A	A	A	A	A	A	A	A	H	A	A
JAX00158489	8	6540595	1	A	G	A	A	G	A	A	G	G	A	A	A	A	G	A	A	A	A	A	G	A	A	A	G	A	A	A	A	G	A	A	A	G	A	A	A	A	A	A	G	A	A	A	H	A	A
JAX00158490	8	6541431	1	T	A	T	T	A	T	T	A	A	T	T	T	T	A	T	T	T	T	T	A	T	T	T	A	T	T	T	T	A	T	T	T	A	T	T	T	T	T	T	A	T	T	T	H	T	T
JAX00659713	8	6553504	0	C	T	C	C	C	C	C	T	T	C	C	C	C	H	C	C	C	C	C	T	C	C	C	C	C	C	C	C	T	C	C	C	T	C	C	C	C	C	C	T	C	C	C	H	C	C
JAX00659714	8	6554154	1	A	C	A	A	C	A	A	A	A	A	A	A	A	H	A	A	A	A	A	A	A	A	A	C	A	A	A	A	A	A	A	A	A	A	A	A	A	A	A	A	A	A	A	A	A	A
JAX00659715	8	6562246	1	T	C	T	T	C	T	C	C	C	C	C	T	H	C	C	C	C	T	H	C	T	H	T	C	C	T	C	T	C	C	H	T	C	C	T	T	T	T	T	C	T	C	H	H	T	T
JAX00659716	8	6562267	1	G	T	G	G	G	G	G	G	T	G	G	G	G	H	G	G	G	G	G	G	G	G	G	G	G	G	G	G	G	G	G	G	T	G	G	G	G	G	G	G	G	G	G	H	G	G
JAX00659717	8	6562646	1	G	A	G	G	A	G	A	A	G	G	G	G	H	H	G	G	G	G	G	A	G	G	G	A	G	G	G	G	A	A	G	G	G	G	G	G	G	G	G	A	G	A	H	G	G	G
JAX00659719	8	6575261	1	C	A	C	C	C	C	C	C	C	A	A	C	C	C	A	A	A	C	H	C	C	H	C	C	A	C	A	C	C	C	H	C	C	A	C	C	C	C	C	C	C	C	C	C	C	C
JAX00659720	8	6575325	0	G	A	G	G	A	G	G	A	A	G	G	G	G	A	G	G	G	G	G	A	G	G	G	A	G	G	G	G	A	G	G	G	A	G	G	G	G	G	G	A	G	G	G	H	G	G
JAX00659721	8	6575381	0	A	T	A	A	T	A	A	A	T	A	A	A	A	T	A	A	A	A	A	A	A	A	A	T	A	A	A	A	A	A	A	A	T	A	A	A	A	A	A	A	A	A	A	H	A	A
JAX00659722	8	6575474	0	G	A	G	G	G	G	A	G	G	G	G	G	H	G	G	G	G	G	G	G	G	G	G	G	G	G	G	G	G	A	G	G	G	G	G	G	G	G	G	G	G	A	H	G	G	G
JAX00659723	8	6575521	0	C	T	C	C	C	C	T	C	C	C	C	C	H	C	C	C	C	C	C	C	C	C	C	C	C	C	C	C	C	T	C	C	C	C	C	C	C	C	C	C	C	T	H	C	C	C
JAX00659724	8	6575684	0	A	G	A	A	G	A	A	G	G	G	G	A	A	G	G	G	G	A	H	G	A	G	A	G	G	A	G	A	G	A	H	A	G	G	A	A	A	A	A	G	A	A	A	H	A	A
JAX00659725	8	6576162	0	T	C	T	T	C	T	T	C	C	T	T	T	T	C	T	T	T	T	T	C	T	T	T	C	T	T	T	T	C	T	T	T	C	T	T	T	T	T	T	C	T	T	T	H	T	T
JAX00233749	8	6578279	0	C	T	C	C	T	C	C	T	T	T	T	C	C	T	T	T	T	C	H	T	C	H	C	T	T	C	T	C	T	C	H	C	T	T	C	C	C	C	C	T	C	C	C	C	C	C
JAX00659730	8	6590226	1	G	A	G	G	G	G	A	G	G	A	A	G	H	G	A	A	A	G	H	G	G	H	G	G	A	G	A	G	G	A	H	G	G	A	G	G	G	G	G	G	G	A	H	G	G	G
JAX00659733	8	6594330	0	A	G	A	A	A	A	A	G	A	A	A	A	A	A	A	A	A	A	A	G	A	A	A	A	A	A	A	A	G	A	A	A	A	A	A	A	A	A	A	G	A	A	A	A	A	A
JAX00659735	8	6597387	1	C	T	C	C	T	C	T	C	T	T	T	C	H	T	T	T	T	C	H	C	C	H	C	T	T	C	T	C	C	T	H	C	T	T	C	C	C	C	C	C	C	T	H	H	C	C
JAX00659736	8	6602059	0	T	C	T	T	T	T	T	C	T	T	T	T	T	T	T	T	T	T	T	C	T	T	T	T	T	T	T	T	C	T	T	T	T	T	T	T	T	T	T	C	T	T	T	T	T	T
JAX00659737	8	6602091	0	A	G	A	A	A	A	A	G	A	A	A	A	A	A	A	A	A	A	A	G	A	A	A	A	A	A	A	A	G	A	A	A	A	A	A	A	A	A	A	G	A	A	A	A	A	A
JAX00659740	8	6603779	0	G	C	G	G	C	G	G	G	C	G	G	G	G	C	G	G	G	G	G	G	G	G	G	C	G	G	G	G	G	G	G	G	C	G	G	G	G	G	G	G	G	G	G	H	G	G
JAX00659741	8	6604716	1	A	C	A	A	C	A	C	C	C	C	C	A	H	C	C	C	C	A	H	C	A	H	A	C	C	A	C	A	C	C	H	A	C	C	A	A	A	A	A	C	A	C	H	H	A	A
JAX00659742	8	6605084	0	C	T	C	C	C	C	C	C	T	C	C	C	C	T	C	H	C	C	C	C	C	C	C	C	C	C	C	C	C	C	C	C	T	C	C	C	C	C	C	C	C	C	C	H	C	C
JAX00659743	8	6606092	1	C	T	C	C	T	C	C	T	T	C	C	C	C	T	C	C	C	C	C	T	C	C	C	T	C	C	C	C	T	C	C	C	T	C	C	C	C	C	C	T	C	C	C	H	C	C
JAX00659744	8	6611939	0	G	A	G	G	A	G	A	G	A	A	A	G	H	A	A	A	A	G	H	G	G	H	G	A	A	G	A	G	G	A	H	G	A	A	G	G	G	G	G	G	G	A	H	H	G	G
JAX00158494	8	6614099	0	G	C	G	G	C	G	C	C	C	C	C	G	H	C	C	C	C	G	H	C	G	H	G	C	C	G	C	G	C	C	H	G	C	C	G	G	G	G	G	C	G	C	H	H	G	G
JAX00158495	8	6615276	1	G	T	G	G	T	G	T	T	T	T	T	G	H	T	T	T	T	G	H	T	G	H	G	T	T	G	T	G	T	T	H	G	T	T	G	G	G	G	G	T	G	T	H	H	G	G
JAX00158496	8	6616715	1	C	T	C	C	T	C	C	C	T	C	C	C	C	T	C	C	C	C	C	C	C	C	C	T	C	C	C	C	C	C	C	C	T	C	C	C	C	C	C	C	C	C	C	H	C	C
JAX00659747	8	6617487	0	A	T	A	A	T	A	A	A	T	A	H	A	A	T	A	A	A	A	A	A	A	A	A	T	A	A	A	A	A	A	A	A	T	A	A	A	A	A	A	A	A	A	A	H	A	A
JAX00659748	8	6623090	1	C	A	C	C	A	C	C	A	A	C	C	C	C	A	C	C	C	C	C	A	C	C	C	A	C	C	C	C	A	C	C	C	A	C	C	C	C	C	C	A	C	C	C	H	C	C
JAX00659749	8	6623179	1	A	T	A	A	T	A	A	T	T	A	A	A	A	T	A	A	A	A	A	T	A	A	A	T	A	A	A	A	T	A	A	A	T	A	A	A	A	A	A	T	A	A	A	H	A	A
JAX00659750	8	6634850	1	C	T	C	C	C	C	T	C	C	T	T	C	H	C	T	T	T	C	H	C	C	H	C	C	T	C	T	C	C	T	H	C	C	T	C	C	C	C	C	C	C	T	H	C	C	C
JAX00158497	8	6645678	0	T	C	T	T	C	T	C	C	C	C	C	T	H	C	C	C	C	T	H	C	T	H	T	C	C	T	C	T	C	C	H	T	C	C	T	T	T	T	T	C	T	C	H	H	T	T
JAX00659753	8	6657564	0	C	T	C	C	C	C	C	T	C	C	C	C	C	C	C	C	C	C	C	T	C	C	C	C	C	C	C	C	T	C	C	C	C	C	C	C	C	C	C	T	C	C	C	C	C	C
JAX00659754	8	6657837	0	C	T	C	C	T	C	T	C	T	T	T	C	H	T	T	T	T	C	H	C	C	H	C	T	T	C	T	C	C	T	H	C	T	T	C	C	C	C	C	C	C	T	H	H	C	C
JAX00659755	8	6658077	0	T	C	T	T	T	T	C	C	T	C	C	T	H	T	C	C	C	T	H	C	T	H	T	T	C	T	C	T	C	C	H	T	T	C	T	T	T	T	T	C	T	C	H	T	T	T
JAX00659756	8	6659307	0	T	C	T	T	C	T	T	C	C	T	T	H	T	C	H	T	T	H	H	C	H	T	T	C	T	T	T	T	C	H	T	T	C	T	T	T	T	T	T	C	T	T	T	H	T	T
JAX00158498	8	6660401	1	T	C	T	T	C	T	C	C	C	C	C	T	H	C	C	C	C	T	H	C	T	H	T	C	C	T	C	T	C	C	H	T	C	C	T	T	T	T	T	C	T	C	H	H	T	T
JAX00158499	8	6675855	1	T	C	T	T	C	T	C	C	C	C	C	T	H	C	C	C	C	T	H	C	T	H	T	C	C	T	C	T	C	C	H	T	C	C	T	T	T	T	T	C	T	C	H	H	T	T
JAX00659760	8	6678373	1	G	T	G	G	T	G	T	G	T	T	T	G	H	T	T	T	T	G	H	G	G	H	G	T	T	G	T	G	G	T	H	G	T	T	G	G	G	G	G	G	G	T	H	H	G	G
JAX00659761	8	6678706	1	G	T	G	G	T	G	G	G	T	G	G	G	G	T	G	G	G	G	G	G	G	G	G	T	G	G	G	G	G	G	G	G	T	G	G	G	G	G	G	G	G	G	G	H	G	G
JAX00659764	8	6679840	1	A	G	A	A	G	A	G	G	G	G	G	A	H	G	G	G	G	A	H	G	A	H	A	G	G	A	G	A	G	G	H	A	G	G	A	A	A	A	A	G	A	G	H	H	A	A
JAX00158500	8	6687164	1	T	G	T	T	G	T	G	G	G	G	G	T	H	G	G	G	G	T	H	G	T	H	T	G	G	T	G	T	G	G	H	T	G	G	T	T	T	T	T	G	T	G	H	H	T	T
JAX00659765	8	6687834	1	T	C	T	T	T	T	T	T	C	T	T	T	T	H	T	T	T	T	T	T	T	T	T	T	T	T	T	T	T	T	T	T	C	T	T	T	T	T	T	T	T	T	T	H	T	T
JAX00659766	8	6688720	0	C	T	C	C	T	C	C	C	T	C	C	C	C	T	C	C	C	C	C	C	C	C	C	T	C	C	C	C	C	C	C	C	T	C	C	C	C	C	C	C	C	C	C	H	C	C
JAX00659767	8	6689692	1	T	C	T	T	C	T	T	C	C	T	T	T	T	C	T	T	T	T	T	C	T	T	T	C	T	T	T	T	C	T	T	T	C	T	T	T	T	T	T	C	T	T	T	H	T	T
JAX00659768	8	6689809	0	G	T	G	G	T	G	G	T	T	G	G	G	G	T	G	G	G	G	G	T	G	G	G	T	G	G	G	G	T	G	G	G	T	G	G	G	G	G	G	T	G	G	G	H	G	G
JAX00158501	8	6698980	0	A	G	A	A	G	A	G	G	G	G	G	A	H	G	G	G	G	A	H	G	A	H	A	G	G	A	G	A	G	G	H	A	G	G	A	A	A	A	A	G	A	G	H	H	A	A
JAX00158502	8	6699001	0	C	A	A	C	C	C	C	C	C	C	H	H	H	C	C	C	C	A	H	C	C	H	A	C	C	C	C	C	C	C	C	C	C	C	C	C	A	C	C	C	A	C	C	C	C	A
JAX00659769	8	6707904	1	A	G	A	A	G	A	A	A	G	A	A	A	A	G	A	A	A	A	A	A	A	A	A	G	A	A	A	A	A	A	A	A	G	A	A	A	A	A	A	A	A	A	A	H	A	A
JAX00659771	8	6726183	0	G	A	G	G	A	G	G	G	A	G	G	G	G	A	G	G	G	G	G	G	G	G	G	A	G	G	G	G	G	G	G	G	A	G	G	G	G	G	G	G	G	G	G	H	G	G
JAX00659772	8	6727582	1	G	A	G	G	A	G	G	G	G	G	G	G	G	H	G	G	G	G	G	G	G	G	G	A	G	G	G	G	G	G	G	G	G	G	G	G	G	G	G	G	G	G	G	G	G	G
JAX00659773	8	6727668	1	G	A	G	G	A	G	G	G	G	G	G	G	G	H	G	G	G	G	G	G	G	G	G	A	G	G	G	G	G	G	G	G	G	G	G	G	G	G	G	G	G	G	G	G	G	G
JAX00659774	8	6727708	0	C	T	C	C	C	C	C	C	T	C	C	C	C	H	C	C	C	C	C	C	C	C	C	C	C	C	C	C	C	C	C	C	T	C	C	C	C	C	C	C	C	C	C	H	C	C
JAX00659775	8	6729134	0	G	A	G	G	G	G	G	G	A	G	G	G	G	H	G	G	G	G	G	G	G	G	G	G	G	G	G	G	G	G	G	G	A	G	G	G	G	G	G	G	G	G	G	H	G	G
JAX00659778	8	6740018	0	C	T	C	C	T	C	C	C	C	C	C	C	C	H	C	C	C	C	C	C	C	C	C	T	C	C	C	C	C	C	C	C	C	C	C	C	C	C	C	C	C	C	C	C	C	C
JAX00158503	8	6740277	0	C	T	C	C	T	C	T	C	T	T	T	C	H	T	T	T	T	C	H	C	C	H	C	T	T	C	T	C	C	T	H	C	T	T	C	C	C	C	C	C	C	T	H	H	C	C
JAX00158504	8	6740474	1	G	A	G	G	A	G	A	A	A	A	A	G	H	A	A	A	A	G	H	A	G	H	G	A	A	G	A	G	A	A	H	G	A	A	G	G	G	G	G	A	G	A	H	H	G	G
JAX00158505	8	6740799	0	G	C	G	G	C	G	C	C	C	C	C	G	H	C	C	C	C	G	H	C	G	H	G	C	C	G	C	G	C	C	H	G	C	C	G	G	G	G	G	C	G	C	H	H	G	G
JAX00659779	8	6742263	1	T	C	T	T	T	T	C	C	T	C	C	T	H	T	C	C	C	T	H	C	T	H	T	T	C	T	C	T	C	C	H	T	T	C	T	T	T	T	T	C	T	C	H	T	T	T
JAX00659782	8	6746181	1	T	C	T	T	T	T	T	C	T	T	T	T	T	T	T	T	T	T	T	C	T	T	T	T	T	T	T	T	C	T	T	T	T	T	T	T	T	T	T	C	T	T	T	T	T	T
JAX00158507	8	6776000	1	A	G	A	A	G	A	A	A	G	A	A	A	A	G	A	A	A	A	A	A	A	A	A	G	A	A	A	A	A	A	A	A	G	A	A	A	A	A	A	A	A	A	A	H	A	A
JAX00659790	8	6808529	1	T	C	T	T	T	T	T	C	T	C	C	T	T	T	C	C	C	T	H	C	T	H	T	T	C	T	C	T	C	T	H	T	T	C	T	T	T	T	T	C	T	T	T	T	T	T
JAX00659791	8	6809220	1	T	C	T	T	C	T	T	C	C	C	C	T	T	C	C	C	C	T	H	C	T	H	T	C	C	T	C	T	C	T	H	T	C	C	T	T	T	T	T	C	T	T	T	H	T	T
JAX00659793	8	6812738	0	A	G	A	A	G	A	A	A	G	A	A	A	A	G	A	A	A	A	A	A	A	A	A	G	A	A	A	A	A	A	A	A	G	A	A	A	A	A	A	A	A	A	A	H	A	A
JAX00659794	8	6812828	1	G	A	G	G	G	G	G	A	G	G	G	G	G	G	G	G	G	G	G	A	G	G	G	G	G	G	G	G	A	G	G	G	G	G	G	G	G	G	G	A	G	G	G	G	G	G
JAX00158510	8	6813390	1	A	T	A	A	T	A	A	A	A	A	A	A	A	H	A	A	A	A	A	A	A	A	A	T	A	A	A	A	A	A	A	A	A	A	A	A	A	A	A	A	A	A	A	A	A	A
JAX00659797	8	6824474	1	G	T	G	G	T	G	G	T	T	G	G	G	G	T	G	G	G	G	G	T	G	G	G	T	G	G	G	G	T	G	G	G	T	G	G	G	G	G	G	T	G	G	G	H	G	G
JAX00659806	8	6833586	1	T	C	T	T	C	T	T	C	C	C	C	T	T	C	C	C	C	T	H	C	T	H	T	C	C	T	C	T	C	T	H	T	C	C	T	T	T	T	T	C	T	T	T	H	T	T
JAX00659808	8	6834396	1	G	T	G	G	G	G	G	G	T	G	G	G	G	H	G	G	G	G	G	G	G	G	G	G	G	G	G	G	G	G	G	G	T	G	G	G	G	G	G	G	G	G	G	H	G	G
JAX00659809	8	6835067	0	A	T	A	A	T	A	A	A	A	A	A	A	A	H	A	A	A	A	A	A	A	A	A	T	A	A	A	A	A	A	A	A	A	A	A	A	A	A	A	A	A	A	A	A	A	A
JAX00659810	8	6835586	1	A	G	A	A	A	A	A	G	G	A	A	A	A	H	A	A	A	A	A	G	A	A	A	A	A	A	A	A	G	A	A	A	G	A	A	A	A	A	A	G	A	A	A	H	A	A
JAX00659811	8	6835806	1	G	T	G	G	T	G	G	T	T	G	G	G	G	T	G	G	G	G	G	T	G	G	G	T	G	G	G	G	T	G	G	G	T	G	G	G	G	G	G	T	G	G	G	H	G	G
JAX00659812	8	6835839	1	T	G	T	T	T	T	T	G	T	T	T	T	T	T	T	T	T	T	T	G	T	T	T	T	T	T	T	T	G	T	T	T	T	T	T	T	T	T	T	G	T	T	T	T	T	T
JAX00659813	8	6836357	1	G	T	G	G	T	G	G	G	G	G	G	G	G	H	G	G	G	G	G	G	G	G	G	T	G	G	G	G	G	G	G	G	G	G	G	G	G	G	G	G	G	G	G	G	G	G
JAX00659814	8	6836408	1	A	T	A	A	A	A	A	A	A	T	T	A	A	A	T	T	T	A	H	A	A	H	A	A	T	A	T	A	A	A	H	A	A	T	A	A	A	A	A	A	A	A	A	A	A	A
JAX00659815	8	6837149	0	C	T	C	C	T	C	C	C	C	C	C	C	C	H	C	C	C	C	C	C	C	C	C	T	C	C	C	C	C	C	C	C	C	C	C	C	C	C	C	C	C	C	C	C	C	C
JAX00158512	8	6854595	0	C	T	C	C	C	C	C	T	C	C	C	C	C	C	C	C	C	C	C	T	C	H	C	C	C	C	C	C	T	C	C	C	C	C	C	C	C	C	C	T	C	C	C	C	C	C
JAX00659816	8	6882531	1	C	A	C	C	C	C	C	C	A	C	C	C	C	H	C	C	C	C	C	C	C	C	C	C	C	C	C	C	C	C	C	C	A	C	C	C	C	C	C	C	C	C	C	H	C	C
JAX00659819	8	6884371	0	A	G	A	A	G	A	A	G	A	G	G	A	A	H	G	G	G	A	H	G	A	H	A	G	G	A	G	A	G	A	H	A	A	G	A	A	A	A	A	G	A	A	A	A	A	A
JAX00659820	8	6885718	0	A	G	A	A	G	A	A	G	G	G	G	A	A	G	G	G	G	A	H	G	A	H	A	G	G	A	G	A	G	A	H	A	G	G	A	A	A	A	A	G	A	A	A	A	A	A
JAX00659821	8	6886214	1	A	G	A	A	G	A	A	A	G	A	A	A	A	G	A	A	A	A	A	A	A	A	A	G	A	A	A	A	A	A	A	A	G	A	A	A	A	A	A	A	A	A	A	H	A	A
JAX00158515	8	6889032	1	C	A	C	C	A	C	C	A	A	A	A	C	C	A	A	A	A	C	H	A	C	H	C	A	A	C	A	C	A	C	H	C	A	A	C	C	C	C	C	A	C	C	C	H	C	C
JAX00158516	8	6889108	1	A	T	A	A	T	A	A	T	T	T	T	A	A	T	T	T	T	A	H	T	A	H	A	T	T	A	T	A	T	A	H	A	T	T	A	A	A	A	A	T	A	A	A	H	A	A
JAX00659822	8	6891783	0	G	T	G	G	G	G	G	G	T	G	G	G	G	H	G	G	G	G	G	G	G	G	G	G	G	G	G	G	G	G	G	G	T	G	G	G	G	G	G	G	G	G	G	H	G	G
JAX00659824	8	6893922	0	C	T	C	C	C	C	C	T	C	C	C	C	C	C	C	C	C	C	C	T	C	C	C	C	C	C	C	C	T	C	C	C	C	C	C	C	C	C	C	T	C	C	C	C	C	C
JAX00659825	8	6909996	1	T	G	T	T	G	T	T	G	G	T	T	T	T	G	T	T	T	T	T	G	T	T	T	G	T	T	T	T	G	T	T	T	G	T	T	T	T	T	T	G	T	T	T	H	T	T
JAX00659827	8	6915607	0	A	T	A	A	T	A	A	A	T	A	A	A	A	T	A	A	A	A	A	A	A	A	A	T	A	A	A	A	A	A	A	A	T	A	A	A	A	A	A	A	A	A	A	H	A	A
JAX00659830	8	6917231	0	T	C	T	T	T	T	C	T	T	T	T	T	H	T	T	T	T	T	T	T	T	T	T	T	T	T	T	T	T	C	T	T	T	T	T	T	T	T	T	T	T	C	H	T	T	T
JAX00158518	8	6936992	1	T	C	T	T	C	T	T	C	C	T	T	T	T	C	T	T	T	T	T	C	T	T	T	C	T	T	T	T	C	T	T	T	C	T	T	T	T	T	T	C	T	T	T	H	T	T
JAX00158519	8	6938570	1	T	C	T	T	C	T	T	C	C	T	T	T	T	C	T	T	T	T	T	C	T	T	T	C	T	T	T	T	C	T	T	T	C	T	T	T	T	T	T	C	T	T	T	H	T	T
JAX00659838	8	6950300	1	C	T	C	C	T	C	C	T	T	C	C	C	C	T	C	C	C	C	C	T	C	C	C	T	C	C	C	C	T	C	C	C	T	C	C	C	C	C	C	T	C	C	C	H	C	C
JAX00659839	8	6951994	0	C	A	C	C	A	C	C	A	A	C	C	C	C	A	C	C	C	C	C	A	C	C	C	A	C	C	C	C	A	C	C	C	A	C	C	C	C	C	C	A	C	C	C	H	C	C
JAX00659840	8	6953200	1	A	G	A	A	G	A	A	G	G	A	A	A	A	G	A	A	A	A	A	G	A	A	A	G	A	A	A	A	G	A	A	A	G	A	A	A	A	A	A	G	A	A	A	H	A	A
JAX00659841	8	6953445	0	T	A	T	T	A	T	A	A	A	T	T	T	H	A	T	T	T	T	T	A	T	T	T	A	T	T	T	T	A	A	T	T	A	T	T	T	T	T	T	A	T	A	H	H	T	T
JAX00158522	8	6973600	0	C	A	C	C	A	C	C	C	A	C	C	C	C	A	C	C	C	C	C	C	C	C	C	A	C	C	C	C	C	C	C	C	A	C	C	C	C	C	C	C	C	C	C	H	C	C
JAX00158525	8	7014836	1	C	T	C	C	T	C	C	C	T	C	C	C	C	T	C	C	C	C	C	C	C	C	C	T	C	C	C	C	C	C	C	C	T	C	C	C	C	C	C	C	C	C	C	H	C	C
JAX00659844	8	7015097	1	A	T	A	A	A	A	A	T	A	A	A	A	A	A	A	A	A	A	A	T	A	A	A	A	A	A	A	A	T	A	A	A	A	A	A	A	A	A	A	T	A	A	A	A	A	A
JAX00659845	8	7017825	1	C	A	C	C	A	C	C	A	A	C	C	C	C	A	C	C	C	C	C	A	C	C	C	A	C	C	C	C	A	C	C	C	A	C	C	C	C	C	C	A	C	C	C	H	C	C
JAX00158526	8	7024966	0	G	C	G	G	C	G	G	C	C	G	G	G	G	C	G	G	G	G	G	C	G	G	G	C	G	G	G	G	C	G	G	G	C	G	G	G	G	G	G	C	G	G	G	H	G	G
JAX00659849	8	7049417	0	T	C	T	T	T	T	T	C	T	T	T	T	T	T	T	T	T	T	T	C	T	T	T	T	T	T	T	T	C	T	T	T	T	T	T	T	T	T	T	C	T	T	T	T	T	T
JAX00659850	8	7055493	1	C	T	C	C	T	C	C	C	T	C	C	C	C	T	C	C	C	C	C	C	C	C	C	T	C	C	C	C	C	C	C	C	T	C	C	C	C	C	C	C	C	C	C	H	C	C
JAX00158527	8	7058077	0	C	A	C	C	A	C	C	A	A	C	C	C	C	A	C	C	C	C	C	A	C	C	C	H	C	C	C	C	A	C	C	C	A	C	C	C	C	C	C	A	C	C	C	C	C	C
JAX00158528	8	7058178	1	A	G	A	A	G	A	A	A	G	A	A	A	A	G	A	A	A	A	A	A	A	A	A	G	A	A	A	A	A	A	A	A	G	A	A	A	A	A	A	A	A	A	A	H	A	A
JAX00158529	8	7069277	0	A	G	A	A	G	A	A	G	G	A	A	A	A	G	A	A	A	A	A	G	A	A	A	G	A	A	A	A	G	A	A	A	G	A	A	A	A	A	A	G	A	A	A	H	A	A
JAX00659852	8	7077932	1	A	C	A	A	C	A	A	A	C	A	A	A	A	C	A	A	A	A	A	A	A	A	A	C	A	A	A	A	A	A	A	A	C	A	A	A	A	A	A	A	A	A	A	H	A	A
JAX00659853	8	7078610	1	T	A	T	T	A	T	T	T	A	T	T	T	T	A	T	T	T	T	T	T	T	T	T	A	T	T	T	T	T	T	T	T	A	T	T	T	T	T	T	T	T	T	T	H	T	T
JAX00659854	8	7083512	0	A	C	A	A	C	A	A	C	C	A	A	A	A	C	A	A	A	A	A	C	A	A	A	C	A	A	A	A	C	A	A	A	C	A	A	A	A	A	A	C	A	A	A	H	A	A
JAX00233756	8	7084853	1	T	C	T	T	C	T	T	C	C	T	T	T	T	C	T	T	T	T	T	C	T	T	T	C	T	T	T	T	C	T	T	T	C	T	T	T	T	T	T	C	T	T	T	H	T	T
JAX00659856	8	7087309	1	A	C	A	A	A	A	A	A	C	A	A	A	A	H	A	A	A	A	A	A	A	A	A	A	A	A	A	A	A	A	A	A	C	A	A	A	A	A	A	A	A	A	A	H	A	A
JAX00158532	8	7098272	0	T	C	T	T	C	T	C	C	C	C	C	T	H	C	C	C	C	T	H	C	T	C	T	C	C	T	C	T	C	C	H	T	C	C	T	T	T	T	T	C	T	C	H	H	T	T
JAX00659858	8	7099546	0	C	A	C	C	C	C	C	A	C	C	C	C	C	C	C	C	C	C	C	A	C	C	C	C	C	C	C	C	A	C	C	C	C	C	C	C	C	C	C	A	C	C	C	C	C	C
JAX00158533	8	7139041	1	A	G	A	A	G	A	A	A	G	A	A	A	A	G	A	A	A	A	A	A	A	A	A	G	A	A	A	A	A	A	A	A	G	A	A	A	A	A	A	A	A	A	A	H	A	A
JAX00659861	8	7161113	0	C	A	C	C	A	C	C	A	A	C	C	C	C	A	C	C	C	C	C	A	C	C	C	A	C	C	C	C	A	C	C	C	A	C	C	C	C	C	C	A	C	C	C	H	C	C
JAX00659862	8	7161205	0	G	A	G	G	G	G	G	G	A	G	G	G	G	H	G	G	G	G	G	G	G	G	G	G	G	G	G	G	G	G	G	G	A	G	G	G	G	G	G	G	G	G	G	H	G	G
JAX00158536	8	7182047	1	C	T	C	C	T	C	T	T	T	T	T	C	H	T	T	T	T	C	H	T	C	H	C	T	T	C	T	C	T	T	H	C	T	T	C	C	C	C	C	T	C	T	H	H	C	C
JAX00659864	8	7184881	1	C	T	C	C	C	C	C	T	C	C	C	C	C	C	C	C	C	C	C	T	C	C	C	C	C	C	C	C	T	C	C	C	C	C	C	C	C	C	C	T	C	C	C	C	C	C
JAX00659865	8	7185218	0	A	G	A	A	A	A	G	G	A	G	G	A	H	A	G	G	G	A	H	G	A	H	A	A	G	A	G	A	G	G	H	A	A	G	A	A	A	A	A	G	A	G	H	A	A	A
JAX00158538	8	7190657	1	T	C	T	T	C	T	C	C	C	C	C	T	H	C	C	C	C	T	H	C	T	H	T	C	C	T	C	T	C	C	H	T	C	C	T	T	T	T	T	C	T	C	H	H	T	T
JAX00659869	8	7196110	0	T	G	T	T	T	T	G	T	T	G	G	T	H	T	G	G	G	T	H	T	T	H	T	T	G	T	G	T	T	G	H	T	T	G	T	T	T	T	T	T	T	G	H	T	T	T
JAX00659871	8	7202023	0	T	C	T	T	T	T	T	C	T	T	T	T	T	T	T	T	T	T	T	C	T	T	T	T	T	T	T	T	C	T	T	T	T	T	T	T	T	T	T	C	T	T	T	T	T	T
JAX00158539	8	7202970	1	C	G	C	C	G	C	G	G	G	G	G	C	H	G	G	G	G	C	H	G	C	H	C	G	G	C	G	C	G	G	H	C	G	G	C	C	C	C	C	G	C	G	H	H	C	C
JAX00659872	8	7203795	1	A	G	A	A	A	A	A	A	G	A	A	A	A	H	A	A	A	A	A	A	A	A	A	A	A	A	A	A	A	A	A	A	G	A	A	A	A	A	A	A	A	A	A	H	A	A
JAX00158540	8	7205572	0	C	T	C	C	T	C	T	T	T	T	T	C	H	T	T	T	T	C	H	T	C	H	C	T	T	C	T	C	T	T	H	C	T	T	C	C	C	C	C	T	C	T	H	H	C	C
JAX00158541	8	7205703	1	C	A	C	C	A	C	A	A	A	A	A	C	H	A	A	A	A	C	H	A	C	H	C	A	A	C	A	C	A	A	H	C	A	A	C	C	C	C	C	A	C	A	H	H	C	C
JAX00659873	8	7205801	1	A	G	A	A	A	A	G	A	A	G	G	A	H	A	G	G	G	A	H	A	A	H	A	A	G	A	G	A	A	G	H	A	A	G	A	A	A	A	A	A	A	G	H	A	A	A
JAX00659875	8	7223846	0	A	C	A	A	C	A	A	A	C	A	A	A	A	C	A	A	A	A	A	A	A	A	A	C	A	A	A	A	A	A	A	A	C	A	A	A	A	A	A	A	A	A	A	H	A	A
JAX00659876	8	7223960	0	T	C	T	T	C	T	T	T	C	T	H	T	T	C	T	T	T	T	H	T	T	T	T	C	T	T	T	T	T	T	T	T	C	T	T	T	T	T	T	T	T	T	T	H	T	T
JAX00659878	8	7231311	1	A	C	A	A	A	A	A	C	A	A	A	A	A	A	A	A	A	A	A	C	A	A	A	A	A	A	A	A	C	A	A	A	A	A	A	A	A	A	A	C	A	A	A	A	A	A
JAX00233759	8	7255325	1	C	T	C	C	C	C	C	C	T	C	C	C	C	H	C	C	C	C	C	C	C	C	C	C	C	C	C	C	C	C	C	C	T	C	C	C	C	C	C	C	C	C	C	H	C	C
JAX00659881	8	7256488	1	T	C	T	T	C	T	T	C	C	T	T	T	T	C	T	T	T	T	T	C	T	T	T	C	T	T	T	T	C	T	T	T	C	T	T	T	T	T	T	C	T	T	T	H	T	T
JAX00158542	8	7258967	0	G	A	G	G	A	G	G	G	G	G	G	G	G	H	G	G	G	G	G	G	G	G	G	A	G	G	G	G	G	G	G	G	G	G	G	G	G	G	G	G	G	G	G	G	G	G
JAX00158543	8	7259274	0	A	G	A	A	G	A	A	A	G	A	A	A	A	G	A	A	A	A	A	A	A	A	A	G	A	A	A	A	A	A	A	A	G	A	A	A	A	A	A	A	A	A	A	H	A	A
JAX00659882	8	7267557	1	A	G	A	A	G	A	A	G	G	A	A	A	A	G	A	A	A	A	A	G	A	A	A	G	A	A	A	A	G	A	A	A	G	A	A	A	A	A	A	G	A	A	A	H	A	A
JAX00659884	8	7267655	1	T	A	T	T	T	T	A	T	T	A	A	T	H	T	A	A	A	T	H	T	T	H	T	T	A	T	A	T	T	A	H	T	T	A	T	T	T	T	T	T	T	A	H	T	T	T
JAX00659885	8	7267860	0	C	A	C	C	A	C	C	A	A	C	C	C	C	A	C	C	C	C	C	A	C	C	C	A	C	C	C	C	A	C	C	C	A	C	C	C	C	C	C	A	C	C	C	H	C	C
JAX00158544	8	7277936	1	A	G	A	A	G	A	G	G	G	G	G	A	H	G	G	G	G	A	H	G	A	H	A	G	G	A	G	A	G	G	H	A	G	G	A	A	A	A	A	G	A	G	H	H	A	A
JAX00659891	8	7294306	0	G	A	G	G	G	G	G	G	A	G	G	G	G	H	G	G	G	G	G	G	G	G	G	G	G	G	G	G	G	G	G	G	A	G	G	G	G	G	G	G	G	G	G	H	G	G
JAX00659892	8	7294410	1	A	G	A	A	A	A	A	G	G	A	A	A	A	H	A	A	A	A	A	G	A	A	A	A	A	A	A	A	G	A	A	A	G	A	A	A	A	A	A	G	A	A	A	H	A	A
JAX00659893	8	7300668	0	T	A	T	T	A	T	T	A	A	T	T	T	T	A	T	T	T	T	T	A	T	T	T	A	T	T	T	T	A	T	T	T	A	T	T	T	T	T	T	A	T	T	T	H	T	T
JAX00659894	8	7300705	0	A	T	A	A	A	A	A	T	A	A	A	A	A	A	A	A	A	A	A	T	A	A	A	A	A	A	A	A	T	A	A	A	A	A	A	A	A	A	A	T	A	A	A	A	A	A
JAX00659896	8	7307642	1	A	C	A	A	C	A	A	A	C	A	A	A	A	C	A	A	A	A	A	A	A	A	A	C	A	A	A	A	A	A	A	A	C	A	A	A	A	A	A	A	A	A	A	H	A	A
JAX00659901	8	7323471	1	G	A	G	G	A	G	A	A	A	G	G	G	G	A	G	G	G	G	G	A	G	G	G	A	G	G	G	G	A	A	G	G	A	G	G	G	G	G	G	A	G	A	H	H	G	G
JAX00659902	8	7330817	1	G	A	G	G	G	G	A	A	G	G	G	G	G	G	G	G	G	G	G	A	G	G	G	G	G	G	G	G	A	A	G	G	G	G	G	G	G	G	G	A	G	A	H	G	G	G
JAX00659903	8	7330908	0	G	T	G	G	G	G	T	T	G	G	G	G	T	G	G	G	G	G	G	T	G	G	G	G	G	G	G	G	T	T	G	G	G	G	G	G	G	G	G	T	G	T	H	G	G	G
JAX00158549	8	7339167	1	T	C	T	T	C	T	C	C	C	T	T	T	T	C	T	T	T	T	T	C	T	T	T	C	T	T	T	T	C	C	T	T	C	T	T	T	T	T	T	C	T	C	H	H	T	T
JAX00158550	8	7339227	0	G	A	G	G	G	G	A	G	G	G	G	G	G	G	G	G	G	G	G	G	G	G	G	G	G	G	G	G	G	A	G	G	G	G	G	G	G	G	G	G	G	A	G	G	G	G
JAX00659905	8	7340415	0	A	T	A	A	T	A	T	T	T	A	A	A	A	T	A	A	A	A	A	T	A	A	A	T	A	A	A	A	T	T	A	A	T	A	A	A	A	A	A	T	A	T	H	H	A	A
JAX00659906	8	7345404	0	C	A	C	C	A	C	A	A	A	A	A	C	H	A	A	A	A	C	H	A	C	H	C	A	A	C	A	C	A	A	H	C	A	A	C	C	C	C	C	A	C	A	H	H	C	C
JAX00659907	8	7345854	0	C	T	C	C	C	C	C	T	C	C	C	C	C	C	C	C	C	C	C	T	C	C	C	C	C	C	C	C	T	C	C	C	C	C	C	C	C	C	C	T	C	C	C	C	C	C
JAX00659909	8	7358185	1	T	A	T	T	A	T	T	A	A	T	T	T	T	A	T	T	T	T	T	A	T	T	T	A	T	T	T	T	A	T	T	T	A	T	T	T	T	T	T	A	T	T	T	H	T	T
JAX00659912	8	7360460	0	G	T	G	G	T	G	G	G	G	G	G	G	G	H	G	G	G	G	G	G	G	G	G	T	G	G	G	G	G	G	G	G	G	G	G	G	G	G	G	G	G	G	G	G	G	G
JAX00659913	8	7360560	0	C	T	C	C	C	C	C	T	C	C	C	C	C	C	C	C	C	C	C	T	C	C	C	C	C	C	C	C	T	C	C	C	C	C	C	C	C	C	C	T	C	C	C	C	C	C
JAX00659914	8	7360961	1	C	G	C	C	G	C	C	C	G	C	C	C	C	G	C	C	C	C	C	C	C	C	C	G	C	C	C	C	C	C	C	C	G	C	C	C	C	C	C	C	C	C	C	H	C	C
JAX00659919	8	7366281	0	G	A	G	G	G	G	G	G	A	G	G	G	G	H	G	G	G	G	G	G	G	G	G	G	G	G	G	G	G	G	G	G	A	G	G	G	G	G	G	G	G	G	G	H	G	G
JAX00158552	8	7395200	0	A	C	A	A	C	A	C	C	C	C	C	A	H	C	C	C	C	A	C	C	A	H	A	C	C	A	C	A	C	C	H	A	C	C	A	A	A	A	A	C	A	C	H	H	A	A
JAX00659925	8	7395587	0	T	A	T	T	A	T	T	T	A	T	T	T	T	A	T	T	T	T	T	T	T	T	T	A	T	T	T	T	T	T	T	T	A	T	T	T	T	T	T	T	T	T	T	A	T	T
JAX00659926	8	7396206	1	A	C	A	A	C	A	A	C	C	A	A	A	A	C	A	A	A	A	A	C	A	A	A	C	A	A	A	A	C	A	A	A	C	A	A	A	A	A	A	C	A	A	A	H	A	A
JAX00659927	8	7400634	0	G	A	G	G	G	G	G	A	G	G	G	G	G	G	G	G	G	G	G	A	G	G	G	G	G	G	G	G	A	G	G	G	G	G	G	G	G	G	G	A	G	G	G	G	G	G
JAX00659928	8	7401052	0	G	A	G	G	A	G	G	G	G	G	G	G	G	G	G	G	G	G	G	G	G	G	G	A	G	G	G	G	G	G	G	G	G	G	G	G	G	G	G	G	G	G	G	G	G	G
JAX00659929	8	7401709	1	A	G	A	A	A	A	G	A	A	G	G	A	H	A	G	G	G	A	G	A	A	H	A	A	G	A	G	A	A	G	H	A	A	G	A	A	A	A	A	A	A	G	H	A	A	A
JAX00659932	8	7407996	0	T	G	T	T	T	T	T	T	T	G	G	T	T	T	G	G	G	T	G	T	T	H	T	T	G	T	G	T	T	T	H	T	T	G	T	T	T	T	T	T	T	T	T	T	T	T
JAX00659933	8	7408070	1	T	C	T	T	T	T	T	C	T	T	T	T	T	T	T	T	T	T	T	C	T	T	T	T	T	T	T	T	C	T	T	T	T	T	T	T	T	T	T	C	T	T	T	T	T	T
JAX00659935	8	7410011	1	T	C	T	T	C	T	C	C	C	C	C	T	H	C	C	C	C	T	C	C	T	H	T	C	C	T	C	T	C	C	H	T	C	C	T	T	T	T	T	C	T	C	H	H	T	T
JAX00158554	8	7411072	1	A	C	A	A	C	A	A	A	C	A	A	A	A	C	A	A	A	A	A	A	A	A	A	C	A	A	A	A	A	A	A	A	C	A	A	A	A	A	A	A	A	A	A	H	A	A
JAX00659937	8	7411211	0	T	C	T	T	C	T	T	C	C	T	T	T	T	C	T	T	T	T	T	C	T	T	T	C	T	T	T	T	C	T	T	T	C	T	T	T	T	T	T	C	T	T	T	H	T	T
JAX00659938	8	7419974	1	C	T	C	C	T	C	T	T	T	T	T	C	H	T	T	T	T	C	T	T	C	H	C	T	T	C	T	C	T	T	H	C	T	T	C	C	C	C	C	T	C	T	H	H	C	C
JAX00158555	8	7421528	0	G	C	G	G	C	G	G	G	C	G	G	G	G	C	G	G	G	G	G	G	G	G	G	C	G	G	G	G	G	G	G	G	C	G	G	G	G	G	G	G	G	G	G	H	G	G
JAX00158556	8	7421574	1	C	T	C	C	T	C	C	C	T	C	C	C	C	T	C	C	C	C	C	C	C	C	C	T	C	C	C	C	C	C	C	C	T	C	C	C	C	C	C	C	C	C	C	H	C	C
JAX00158557	8	7458503	1	A	T	A	A	T	A	T	T	T	A	A	A	H	T	A	A	A	A	A	T	A	A	A	T	A	A	A	A	T	T	A	A	T	A	A	A	A	A	A	T	A	T	H	H	A	A
JAX00158558	8	7460838	1	G	A	G	G	A	G	A	A	A	G	G	G	H	A	G	G	G	G	G	A	G	G	G	A	G	G	G	G	A	A	G	G	A	G	G	G	G	G	G	A	G	A	H	H	G	G
JAX00659945	8	7461209	1	T	C	T	T	C	T	T	C	C	T	T	T	T	C	T	T	T	T	T	C	T	T	T	C	T	T	T	T	C	T	T	T	C	T	T	T	T	T	T	C	T	T	T	H	T	T
JAX00659946	8	7463223	0	G	A	G	G	A	G	G	G	A	G	G	G	G	A	G	G	G	G	G	G	G	G	G	A	G	G	G	G	G	G	G	G	A	G	G	G	G	G	G	G	G	G	G	H	G	G
JAX00659949	8	7463373	1	G	A	G	G	A	G	G	A	A	G	G	G	G	A	G	G	G	G	G	A	G	G	G	A	G	G	G	G	A	G	G	G	A	G	G	G	G	G	G	A	G	G	G	H	G	G
JAX00233762	8	7466210	0	G	A	G	G	A	G	A	A	A	G	G	G	H	A	G	G	G	G	G	A	G	G	G	A	G	G	G	G	A	A	G	G	A	G	G	G	G	G	G	A	G	A	H	H	G	G
JAX00659952	8	7466873	1	G	A	G	G	G	G	G	G	A	G	G	G	G	H	G	G	G	G	G	G	G	G	G	G	G	G	G	G	G	G	G	G	A	G	G	G	G	G	G	G	G	G	G	H	G	G
JAX00659954	8	7467223	0	A	G	A	A	G	A	A	G	G	A	A	A	A	G	A	A	A	A	A	G	A	A	A	G	A	A	A	A	G	A	A	A	G	A	A	A	A	A	A	G	A	A	A	H	A	A
JAX00659955	8	7467277	0	T	G	T	T	T	T	T	T	T	G	G	T	T	T	G	G	G	T	G	T	T	H	T	T	G	T	G	T	T	T	H	T	T	G	T	T	T	T	T	T	T	T	T	T	T	T
JAX00659956	8	7469529	1	C	T	C	C	T	C	C	C	C	C	C	C	C	H	C	C	C	C	C	C	C	C	C	T	C	C	C	C	C	C	C	C	C	C	C	C	C	C	C	C	C	C	C	C	C	C
JAX00659957	8	7469571	1	C	G	C	C	C	G	C	C	C	C	C	C	H	C	C	C	C	C	C	C	C	C	C	C	C	G	C	G	C	C	H	C	C	C	G	G	C	G	H	C	C	C	C	H	G	C
JAX00659958	8	7469929	0	G	T	G	G	G	G	G	G	T	G	G	G	G	H	G	G	G	G	G	G	G	G	G	G	G	G	G	G	G	G	G	G	T	G	G	G	G	G	G	G	G	G	G	H	G	G
JAX00659959	8	7470806	1	A	G	A	A	G	A	A	G	A	A	A	A	A	H	A	A	A	A	A	G	A	A	A	G	A	A	A	A	G	A	A	A	A	A	A	A	A	A	A	G	A	A	A	A	A	A
JAX00659960	8	7470873	0	A	G	A	A	A	A	A	A	G	A	A	A	A	G	A	A	A	A	A	A	A	A	A	A	A	A	A	A	A	A	A	A	G	A	A	A	A	A	A	A	A	A	A	H	A	A
JAX00659962	8	7473379	0	C	G	C	C	G	C	C	C	C	C	C	C	C	H	C	C	C	C	C	C	C	C	C	G	C	C	C	C	C	C	C	C	C	C	C	C	C	C	C	H	C	C	C	C	C	C
JAX00659964	8	7473785	1	A	G	A	A	A	A	G	G	A	A	A	A	H	A	A	A	A	A	A	G	A	A	A	A	A	A	A	A	G	G	A	A	A	A	A	A	A	A	A	G	A	G	H	A	A	A
JAX00659969	8	7487675	0	C	A	C	C	C	C	C	A	C	C	C	C	C	C	C	C	C	C	C	A	C	C	C	C	C	C	C	C	A	C	C	C	C	C	C	C	C	C	C	A	C	C	C	C	C	C
JAX00659970	8	7488789	0	G	C	G	G	C	G	C	C	C	C	C	G	H	C	C	C	C	G	C	C	G	H	G	C	C	G	C	G	C	C	H	G	C	C	G	G	G	G	G	C	G	C	H	H	G	G
JAX00659971	8	7489328	1	C	T	C	C	C	C	C	C	C	T	T	C	C	C	T	T	T	C	T	C	C	H	C	C	T	C	T	C	C	C	H	C	C	T	C	C	C	C	C	C	C	C	C	C	C	C
JAX00158561	8	7494144	1	A	G	A	A	G	A	A	G	G	A	A	A	A	G	A	A	A	A	A	G	A	A	A	G	A	A	A	A	G	A	A	A	G	A	A	A	A	A	A	G	A	A	A	H	A	A
JAX00659977	8	7508679	0	C	T	C	C	C	C	C	T	C	C	C	C	C	C	C	C	C	C	C	T	C	C	C	C	C	C	C	C	T	C	C	C	C	C	C	C	C	C	C	T	C	C	C	C	C	C
JAX00659981	8	7512909	1	T	G	T	T	T	T	T	G	T	T	T	T	T	T	T	T	T	T	T	G	T	T	T	T	T	T	T	T	G	T	T	T	T	T	T	T	T	T	T	G	T	T	T	T	T	T
JAX00158562	8	7519793	0	T	C	T	T	C	T	C	C	C	T	T	T	H	C	T	T	T	T	T	C	T	T	T	C	T	T	T	T	C	C	T	T	C	T	T	T	T	T	T	C	T	C	H	H	T	T
JAX00158563	8	7522702	1	T	G	T	T	G	T	T	T	G	T	T	T	T	G	T	T	T	T	T	T	T	T	T	G	T	T	T	T	T	T	T	T	G	T	T	T	T	T	T	T	T	T	T	H	T	T
JAX00158565	8	7522932	1	T	C	T	T	C	T	C	C	C	T	T	T	H	C	T	T	T	T	T	C	T	T	T	C	T	T	T	T	C	C	T	T	C	T	T	T	T	T	T	C	T	C	H	H	T	T
JAX00659982	8	7562156	0	A	G	A	A	G	A	A	G	G	A	A	A	A	G	A	A	A	A	A	G	A	A	A	G	A	A	A	A	G	A	A	A	G	A	A	A	A	A	A	G	A	A	A	H	A	A
JAX00659983	8	7562216	1	A	G	A	A	A	A	A	G	A	A	A	A	A	A	A	A	A	A	A	G	A	A	A	A	A	A	A	A	G	A	A	A	A	A	A	A	A	A	A	G	A	A	A	A	A	A
JAX00659985	8	7571703	1	C	A	C	C	C	C	C	A	A	C	C	C	C	H	C	C	C	C	C	A	C	C	C	C	C	C	C	C	A	C	C	C	A	C	C	C	C	C	C	A	C	C	C	H	C	C
JAX00659988	8	7576943	1	T	C	T	T	C	T	T	C	C	T	T	T	T	C	T	T	T	T	T	C	T	T	T	C	T	T	T	T	C	T	T	T	C	T	T	T	T	T	T	C	T	T	T	H	T	T
JAX00158566	8	7577056	0	A	G	A	A	G	A	A	G	G	A	A	A	A	G	A	A	A	A	A	G	A	A	A	G	A	A	A	A	G	A	A	A	G	A	A	A	A	A	A	G	A	A	A	G	A	A
JAX00158567	8	7577100	1	T	C	T	T	C	T	T	C	C	T	T	T	T	C	T	T	T	T	T	C	T	T	T	C	T	T	T	T	C	T	T	T	C	T	T	T	T	T	T	C	T	T	T	H	T	T
JAX00659989	8	7579064	1	C	T	C	C	T	C	C	C	T	C	C	C	C	T	C	C	C	C	C	C	C	C	C	T	C	C	C	C	C	C	C	C	T	C	C	C	C	C	C	C	C	C	C	H	C	C
JAX00659990	8	7583787	0	G	C	G	G	C	G	G	C	C	G	G	G	G	C	G	G	G	G	G	C	G	G	G	C	G	G	G	G	C	G	G	G	C	G	G	G	G	G	G	C	G	G	G	H	G	G
JAX00659993	8	7588710	0	A	C	A	A	C	A	A	A	C	A	A	A	A	C	A	A	A	A	A	A	A	A	A	C	A	A	A	A	A	A	A	A	C	A	A	A	A	A	A	A	A	A	A	H	A	A
JAX00659994	8	7588976	1	C	G	C	C	C	C	C	G	C	C	C	C	C	C	C	C	C	C	C	G	C	C	C	C	C	C	C	C	G	C	C	C	C	C	C	C	C	C	C	G	C	C	C	C	C	C
JAX00659996	8	7614409	0	C	G	C	C	G	C	C	G	G	C	C	C	C	G	C	C	C	C	C	G	C	C	C	G	C	C	C	C	G	C	C	C	G	C	C	C	C	C	C	G	C	C	C	H	C	C
JAX00158569	8	7619279	0	A	T	A	A	T	A	A	A	T	A	A	A	A	T	A	A	A	A	A	A	A	A	A	T	A	A	A	A	A	A	A	A	T	A	A	A	A	A	A	A	A	A	A	H	A	A
JAX00158570	8	7619768	0	C	T	C	C	T	C	C	C	T	C	C	C	C	T	C	C	C	C	C	C	C	C	C	T	C	C	C	C	C	C	C	C	T	C	C	C	C	C	C	C	C	C	C	H	C	C
JAX00659998	8	7627280	0	G	A	G	G	A	G	G	G	A	G	G	G	G	A	G	G	G	G	G	G	G	G	G	A	G	G	G	G	G	G	G	G	A	G	G	G	G	G	G	G	G	G	G	H	G	G
JAX00659999	8	7627308	0	T	C	T	T	T	T	T	T	C	T	T	T	T	H	T	T	T	T	T	T	T	T	T	T	T	T	T	T	T	T	T	T	C	T	T	T	T	T	T	T	T	T	T	H	T	T
JAX00660000	8	7628043	0	G	A	G	G	A	G	G	A	A	G	G	G	G	A	G	G	G	G	G	A	G	G	G	A	G	G	G	G	A	G	G	G	A	G	G	G	G	G	G	A	G	G	G	H	G	G
JAX00158571	8	7634299	0	C	A	C	C	A	C	C	A	A	C	C	C	C	A	C	C	C	C	C	A	C	C	C	A	C	C	C	C	A	C	C	C	A	C	C	C	C	C	C	A	C	C	C	H	C	C
JAX00660001	8	7638813	0	C	T	C	C	T	C	C	C	C	C	C	C	C	T	C	C	C	C	C	C	C	C	C	T	C	C	C	C	C	C	C	C	C	C	C	C	C	C	C	C	C	C	C	C	C	C
JAX00660002	8	7639037	1	A	C	A	A	C	A	A	A	C	A	A	A	A	C	A	A	A	A	A	A	A	A	A	C	A	A	A	A	A	A	A	A	C	A	A	A	A	A	A	A	A	A	A	H	A	A
JAX00158572	8	7643949	0	A	T	A	A	T	A	A	T	T	A	A	A	A	T	A	A	A	A	A	T	A	A	A	T	A	A	A	A	T	A	A	A	T	A	A	A	A	A	A	T	A	A	A	H	A	A
JAX00158573	8	7649953	0	C	G	C	C	G	C	C	C	C	C	C	C	C	H	C	C	C	C	C	C	C	C	C	G	C	C	C	C	C	C	C	C	C	C	C	C	C	C	C	C	C	C	C	C	C	C
JAX00660004	8	7665835	1	C	A	C	C	A	C	C	A	A	C	C	C	C	A	C	C	C	C	C	A	C	C	C	A	C	C	C	C	A	C	C	C	A	C	C	C	C	C	C	A	C	C	C	H	C	C
JAX00158575	8	7689522	0	A	G	A	A	G	A	A	G	G	A	A	A	A	G	A	A	A	A	A	G	A	A	A	G	A	A	A	A	G	A	A	A	G	A	A	A	A	A	A	G	A	A	A	H	A	A
JAX00158576	8	7689558	0	G	A	G	G	A	G	G	A	A	G	G	G	G	A	G	G	G	G	G	A	G	G	G	A	G	G	G	G	A	G	G	G	A	G	G	G	G	G	G	A	G	G	G	H	G	G
JAX00158577	8	7710391	0	A	G	A	A	G	G	A	G	G	A	A	A	H	G	A	A	A	A	H	G	A	A	A	G	A	G	A	G	G	A	H	A	G	A	G	G	A	G	H	G	A	A	A	G	G	A
JAX00660008	8	7710476	0	A	C	A	A	C	A	A	C	C	A	A	A	A	C	A	A	A	A	A	C	A	A	A	C	A	A	A	A	C	A	A	A	C	A	A	A	A	A	A	C	A	A	A	H	A	A
JAX00660009	8	7710780	0	G	A	G	G	A	G	G	G	G	G	G	G	G	H	G	G	G	G	G	G	G	G	G	A	G	G	G	G	G	G	G	G	G	G	G	G	G	G	G	G	G	G	G	G	G	G
JAX00660014	8	7729216	0	G	A	G	G	G	G	G	G	A	G	G	G	G	H	G	G	G	G	G	G	G	G	G	G	G	G	G	G	G	G	G	G	A	G	G	G	G	G	G	G	G	G	G	H	G	G
JAX00660015	8	7729346	1	T	A	T	T	A	T	T	T	T	T	T	T	T	H	T	T	T	T	T	T	T	T	T	A	T	T	T	T	T	T	T	T	T	T	T	T	T	T	T	T	T	T	T	T	T	T
JAX00660016	8	7729788	0	A	G	A	A	G	A	A	G	G	A	A	A	A	G	A	A	A	A	A	G	A	A	A	G	A	A	A	A	G	A	A	A	G	A	A	A	A	A	A	G	A	A	A	H	A	A
JAX00660017	8	7730113	0	T	C	T	T	T	T	T	C	C	T	T	T	T	H	T	T	T	T	T	C	T	T	T	T	T	T	T	T	C	T	T	T	C	T	T	T	T	T	T	C	T	T	T	H	T	T
JAX00158579	8	7742626	1	T	A	T	T	A	T	T	A	A	T	T	T	T	A	T	T	T	T	T	A	T	T	T	A	T	T	T	T	A	T	T	T	A	T	T	T	T	T	T	A	T	T	T	H	T	T
JAX00660019	8	7742903	1	T	C	T	T	T	T	T	C	T	T	T	T	T	T	T	T	T	T	T	C	T	T	T	T	T	T	T	T	C	T	T	T	T	T	T	T	T	T	T	C	T	T	T	T	T	T
JAX00233768	8	7750622	1	A	C	A	A	C	A	A	A	C	A	A	A	A	C	A	A	A	A	A	A	A	A	A	C	A	A	A	A	A	A	A	A	C	A	A	A	A	A	A	A	A	A	A	H	A	A
JAX00660020	8	7759891	0	T	C	T	T	C	T	T	C	C	T	T	T	T	C	T	T	T	T	T	C	T	T	T	C	T	T	T	T	C	T	T	T	C	T	T	T	T	T	T	C	T	T	T	H	T	T
JAX00158583	8	7772712	1	C	A	C	C	A	C	C	C	A	C	C	C	C	A	C	C	C	C	C	C	C	C	C	A	C	C	C	C	C	C	C	C	A	C	C	C	C	C	C	C	C	C	C	H	C	C
JAX00660022	8	7794164	1	C	A	C	C	C	C	A	A	C	C	C	C	H	C	C	C	C	C	C	A	C	C	C	C	C	C	C	C	A	A	C	C	C	C	C	C	C	C	C	A	C	A	H	C	C	C
JAX00660023	8	7794288	0	T	G	T	T	T	T	G	G	T	T	T	T	H	T	T	T	T	T	T	G	T	T	T	T	T	T	T	T	G	G	T	T	T	T	T	T	T	T	T	G	T	G	T	T	T	T
JAX00660024	8	7794318	0	G	A	G	G	G	G	A	A	G	G	G	G	H	G	G	G	G	G	G	A	G	G	G	G	G	G	G	G	A	A	G	G	G	G	G	G	G	G	G	A	G	A	H	G	G	G
JAX00660026	8	7795614	1	T	G	T	T	T	T	T	G	T	T	T	T	T	T	T	T	T	T	T	G	T	T	T	T	T	T	T	T	G	T	T	T	T	T	T	T	T	T	T	G	T	T	T	T	T	T
JAX00660028	8	7805086	0	C	A	C	C	C	C	C	C	A	C	C	C	C	H	C	C	C	C	C	C	C	C	C	C	C	C	C	C	C	C	C	C	A	C	C	C	C	C	C	C	C	C	C	H	C	C
JAX00660029	8	7811472	0	C	T	C	C	T	C	C	C	T	C	C	C	C	T	C	C	C	C	C	C	C	C	C	T	C	C	C	C	C	C	C	C	T	C	C	C	C	C	C	C	C	C	C	H	C	C
JAX00158584	8	7813035	1	A	G	A	A	G	A	G	G	G	A	A	A	H	G	A	A	A	A	A	G	A	A	A	G	A	A	A	A	G	G	A	A	G	A	A	A	A	A	A	G	A	G	H	H	A	A
JAX00158585	8	7814241	1	G	A	G	G	A	G	G	G	A	G	G	G	G	A	G	G	G	G	G	G	G	G	G	A	G	G	G	G	G	G	G	G	A	G	G	G	G	G	G	G	G	G	G	H	G	G
JAX00660030	8	7814327	0	G	A	G	G	A	G	G	G	G	G	G	G	G	H	G	G	G	G	G	G	G	G	G	A	G	G	G	G	G	G	G	G	G	G	G	G	G	G	G	G	G	G	G	G	G	G
JAX00660033	8	7832752	1	A	G	A	A	G	A	G	G	G	A	A	A	H	G	A	A	A	A	A	G	A	A	A	G	A	A	A	A	G	G	A	A	G	A	A	A	A	A	A	G	A	G	H	H	A	A
JAX00660038	8	7843377	0	C	T	C	C	T	C	C	T	T	C	C	C	C	T	C	C	C	C	C	T	C	C	C	T	C	C	C	C	T	C	C	C	T	C	C	C	C	C	C	T	C	C	C	H	C	C
JAX00660039	8	7844674	1	C	T	C	C	T	C	T	C	T	C	C	C	H	T	C	C	C	C	C	C	C	C	C	T	C	C	C	C	C	T	C	C	T	C	C	C	C	C	C	C	C	T	H	H	C	C
JAX00660040	8	7852423	0	T	C	T	T	C	T	C	C	C	T	T	T	H	C	T	T	T	T	T	C	T	T	T	C	T	T	T	T	C	C	T	T	C	T	T	T	T	T	T	C	T	C	H	H	T	T
JAX00660041	8	7854682	0	T	C	T	T	T	T	T	C	T	T	T	T	T	T	T	T	T	T	T	C	T	T	T	T	T	T	T	T	C	T	T	T	T	T	T	T	T	T	T	C	T	T	T	T	T	T
JAX00660042	8	7854780	1	G	A	G	G	G	G	A	G	G	G	G	G	H	G	G	G	G	G	G	G	G	G	G	G	G	G	G	G	G	A	G	G	G	G	G	G	G	G	G	G	G	A	H	G	G	G
JAX00660043	8	7857145	0	C	T	C	C	T	C	C	C	C	C	C	C	C	H	C	C	C	C	C	C	C	C	C	T	C	C	C	C	C	C	C	C	C	C	C	C	C	C	C	C	C	C	C	C	C	C
JAX00660045	8	7858812	0	C	A	C	C	A	C	C	C	C	C	C	C	C	H	C	C	C	C	C	C	C	C	C	A	C	C	C	C	C	C	C	C	C	C	C	C	C	C	C	C	C	C	C	C	C	C
JAX00660046	8	7858850	1	A	G	A	A	G	A	A	G	A	A	A	A	A	H	A	A	A	A	A	G	A	A	A	G	A	A	A	A	G	A	A	A	A	A	A	A	A	A	A	G	A	A	A	A	A	A
JAX00660047	8	7861179	0	C	T	C	C	T	C	C	T	T	T	T	C	C	T	T	T	T	C	T	T	C	H	C	T	T	C	T	C	T	C	H	C	T	T	C	C	C	C	C	T	C	C	C	H	C	C
JAX00158588	8	7876600	1	G	A	G	G	G	A	A	A	G	A	A	G	A	G	A	A	A	G	A	A	G	H	G	G	A	A	A	A	A	A	A	G	G	A	A	A	G	A	H	A	G	A	H	H	A	G
JAX00158589	8	7876808	0	C	G	C	C	G	G	G	G	G	G	G	C	G	G	G	G	G	C	G	G	C	H	C	G	G	G	G	G	G	G	G	C	G	G	G	G	C	G	H	G	C	G	H	G	G	C
JAX00660048	8	7883211	1	A	T	A	A	A	T	T	A	A	T	T	A	T	A	T	T	T	A	T	A	A	H	A	A	T	T	T	T	A	T	T	A	A	T	T	T	A	T	H	A	A	T	H	H	T	A
JAX00158590	8	7883263	0	C	A	C	C	A	A	A	A	C	A	A	C	A	H	H	A	A	C	A	A	C	H	C	A	A	A	A	A	A	A	A	C	C	A	A	A	C	A	H	A	C	A	H	H	A	C
JAX00660050	8	7883440	0	C	T	C	C	C	C	C	C	T	C	C	C	C	H	C	C	C	C	C	C	C	C	C	C	C	C	C	C	C	C	C	C	T	C	C	C	C	C	C	C	C	C	C	H	C	C
JAX00158591	8	7887676	1	A	G	A	A	G	G	G	G	G	G	G	A	G	G	G	G	G	A	G	G	A	H	A	G	G	G	G	G	G	G	G	A	G	G	G	G	A	G	H	G	A	G	H	G	G	A
JAX00660053	8	7888543	0	A	G	A	A	A	G	G	A	A	G	G	A	G	A	G	G	G	A	G	A	A	H	A	A	G	G	G	G	A	G	G	A	A	G	G	G	A	G	H	A	A	G	H	H	G	A
JAX00660055	8	7901773	0	C	T	C	C	C	C	C	T	C	C	C	C	C	C	C	C	C	C	C	T	C	C	C	C	C	C	C	C	T	C	C	C	C	C	C	C	C	C	C	T	C	C	C	C	C	C
JAX00660056	8	7913692	0	T	C	T	T	C	T	T	T	T	T	T	T	T	H	T	T	T	T	T	T	T	T	T	C	T	T	T	T	T	T	T	T	T	T	T	T	T	T	T	T	T	T	T	T	T	T
JAX00660057	8	7915585	1	T	C	T	T	T	C	C	T	T	T	T	T	C	T	T	T	T	T	T	T	T	T	T	T	T	C	T	C	T	C	H	T	T	T	C	C	T	C	H	T	T	C	H	H	C	T
JAX00660059	8	7919695	0	G	A	G	G	A	G	G	A	A	G	G	G	G	A	G	G	G	G	G	A	G	G	G	A	G	G	G	G	A	G	G	G	A	G	G	G	G	G	G	A	G	G	G	H	G	G
JAX00660060	8	7920847	0	C	T	C	C	C	C	C	C	T	C	C	C	C	H	C	C	C	C	C	C	C	C	C	C	C	C	C	C	C	C	C	C	T	C	C	C	C	C	C	C	C	C	C	H	C	C
JAX00660061	8	7921876	0	A	T	A	A	T	A	A	T	T	A	A	A	A	T	A	A	A	A	A	T	A	A	A	T	A	A	A	A	T	A	A	A	T	A	A	A	A	A	A	T	A	A	A	H	A	A
JAX00660063	8	7922077	1	C	A	C	C	C	C	C	C	A	C	C	C	C	H	C	C	C	C	C	C	C	C	C	C	C	C	C	C	C	C	C	C	A	C	C	C	C	C	C	C	C	C	C	H	C	C
JAX00660064	8	7922131	1	G	A	G	G	G	A	A	G	G	A	A	G	A	G	A	A	A	G	A	G	G	H	G	G	A	A	A	A	G	A	A	G	G	A	A	A	G	A	H	G	G	A	H	H	A	G
JAX00158594	8	7948755	1	A	T	A	A	A	T	T	A	A	T	T	A	T	A	T	T	T	A	T	A	A	H	A	A	T	T	T	T	A	T	T	A	A	T	T	T	A	T	H	A	A	T	H	H	T	A
JAX00158595	8	7948954	0	G	T	G	G	G	T	T	T	G	T	T	G	T	G	T	T	T	G	T	T	G	H	G	G	T	T	T	T	T	T	T	G	G	T	T	T	G	T	H	T	G	T	H	H	T	G
JAX00660066	8	7957787	0	G	T	G	G	G	T	T	G	G	G	G	G	T	G	G	G	G	G	G	G	G	G	G	G	G	T	G	T	G	T	H	G	G	G	T	T	G	T	H	G	G	T	H	H	T	G
JAX00660067	8	7958242	1	G	A	G	G	A	G	G	G	A	G	G	G	G	A	G	G	G	G	G	G	G	G	G	A	G	G	G	G	G	G	G	G	A	G	G	G	G	G	G	G	G	G	G	H	G	G
JAX00158596	8	7962434	0	T	G	T	T	G	G	G	G	G	G	G	T	G	G	G	G	G	T	G	G	T	H	T	G	G	G	G	G	G	G	G	T	G	G	G	G	T	G	H	G	T	G	H	G	G	T
JAX00660068	8	7969369	1	C	A	C	C	C	C	C	C	C	A	A	C	C	C	A	A	A	C	A	C	C	H	C	C	A	C	A	C	C	C	H	C	C	A	C	C	C	C	C	C	C	C	C	C	C	C
JAX00158598	8	7980426	1	T	C	T	T	T	C	C	T	T	C	C	T	C	T	C	C	C	T	C	T	T	H	T	T	C	C	C	C	T	C	C	T	T	C	C	C	T	C	H	T	T	C	H	H	C	T
JAX00660070	8	7982925	0	C	T	C	C	C	C	C	C	C	T	T	C	C	C	T	H	T	C	T	C	C	C	C	C	T	C	T	C	C	C	H	C	C	T	C	C	C	C	C	C	C	C	C	C	C	C
JAX00660071	8	7983372	1	C	G	C	C	G	C	C	G	G	C	C	C	C	G	C	C	C	C	C	G	C	C	C	G	C	C	C	C	G	C	C	C	G	C	C	C	C	C	C	G	C	C	C	H	C	C
JAX00660074	8	7985008	0	G	A	G	G	G	G	G	A	A	G	G	G	G	G	G	G	G	G	G	A	G	G	G	G	G	G	G	G	A	G	G	G	A	G	G	G	G	G	G	A	G	G	G	H	G	G
JAX00660075	8	8007058	1	C	T	C	C	T	C	C	T	T	C	C	C	C	T	C	C	C	C	C	T	C	C	C	T	C	C	C	C	T	C	C	C	T	C	C	C	C	C	C	T	C	C	C	H	C	C
JAX00660076	8	8024326	1	G	A	G	G	G	G	A	G	G	G	G	G	H	G	G	G	G	G	G	G	G	G	G	G	G	G	G	G	G	A	G	G	G	G	G	G	G	G	G	G	G	A	H	G	G	G
JAX00660077	8	8025185	0	T	C	T	T	C	T	T	C	C	T	T	T	T	C	T	T	T	T	T	C	T	T	T	C	T	T	T	T	C	T	T	T	C	T	T	T	T	T	T	C	T	T	T	H	T	T
JAX00158603	8	8065101	1	T	G	T	T	G	T	T	G	G	T	T	T	T	G	T	T	T	T	T	G	T	T	T	G	T	T	T	T	G	T	T	T	G	T	T	T	T	T	T	G	T	T	T	H	T	T
JAX00158604	8	8065643	1	A	G	A	A	G	A	G	G	G	G	G	A	H	G	G	G	G	A	G	G	A	H	A	G	G	A	G	A	G	G	H	A	G	G	A	A	A	A	A	G	A	G	H	H	A	A
JAX00660080	8	8082980	1	T	C	T	T	T	T	T	T	C	T	T	T	T	H	T	T	T	T	T	T	T	T	T	T	T	T	T	T	T	T	T	T	C	T	T	T	T	T	T	T	T	T	T	H	T	T
JAX00660081	8	8083603	0	T	C	T	T	C	T	T	C	T	T	H	T	T	H	T	T	T	T	T	C	T	T	T	C	T	T	T	T	C	T	T	T	T	T	T	T	T	T	T	C	T	T	T	T	T	T
JAX00158605	8	8092968	1	A	C	A	A	C	A	A	C	A	A	A	A	A	H	A	A	A	A	A	C	A	A	A	C	A	A	A	A	C	A	A	A	A	A	A	A	A	A	A	C	A	A	A	A	A	A
JAX00660083	8	8096813	0	A	G	A	A	A	A	A	A	G	A	A	A	A	H	A	A	A	A	A	A	A	A	A	A	A	A	A	A	A	A	A	A	G	A	A	A	A	A	A	A	A	A	A	H	A	A
JAX00158606	8	8103607	1	G	T	G	G	T	G	G	T	T	G	G	G	G	T	G	G	G	G	G	T	G	G	G	T	G	G	G	G	T	G	G	G	T	G	G	G	G	G	G	T	G	G	G	H	G	G
JAX00158607	8	8109564	1	C	T	C	C	T	C	C	T	T	C	C	C	C	T	C	C	C	C	C	T	C	C	C	T	C	C	C	C	T	C	C	C	T	C	C	C	C	C	C	T	C	C	C	H	C	C
JAX00660085	8	8114612	0	C	T	C	C	T	C	C	T	T	C	C	C	C	T	C	C	C	C	C	T	C	C	C	T	C	C	C	C	T	C	C	C	T	C	C	C	C	C	C	T	C	C	C	H	C	C
JAX00660086	8	8135552	1	G	A	G	G	A	G	G	G	G	G	G	G	G	H	G	G	G	G	G	G	G	G	G	A	G	G	G	G	G	G	G	G	G	G	G	G	G	G	G	G	G	G	G	G	G	G
JAX00660088	8	8140861	1	G	A	G	G	A	G	G	A	G	G	G	G	G	H	G	G	G	G	G	A	G	G	G	A	G	G	G	G	A	G	G	G	G	G	G	G	G	G	G	A	G	G	G	G	G	G
JAX00158610	8	8143793	1	G	C	G	G	G	G	C	G	G	G	G	G	H	G	G	G	G	G	G	G	G	G	G	G	G	G	G	G	G	C	G	G	G	G	G	G	G	G	G	G	G	C	H	G	G	G
JAX00660089	8	8148304	1	G	A	G	G	A	G	G	A	A	G	G	G	G	A	G	G	G	G	G	A	G	G	G	A	G	G	G	G	A	G	G	G	A	G	G	G	G	G	G	A	G	G	G	H	G	G
JAX00660090	8	8149352	0	A	G	A	A	A	A	A	A	G	A	H	A	A	H	A	A	A	A	A	A	A	A	A	A	A	A	A	A	A	A	A	A	G	A	A	A	A	A	A	A	A	A	A	H	A	A
JAX00660092	8	8152224	0	C	T	C	C	C	C	C	C	T	C	C	C	C	H	C	C	C	C	C	C	C	C	C	C	C	C	C	C	C	C	C	C	T	C	C	C	C	C	C	C	C	C	C	H	C	C
JAX00660093	8	8152276	1	C	T	C	C	T	C	C	C	C	C	C	C	C	H	C	C	C	C	C	C	C	C	C	T	C	C	C	C	C	C	C	C	C	C	C	C	C	C	C	C	C	C	C	C	C	C
JAX00660094	8	8164460	1	C	T	C	C	T	C	C	T	T	C	C	C	C	T	C	C	C	C	C	T	C	C	C	T	C	C	C	C	T	C	C	C	T	C	C	C	C	C	C	T	C	C	C	H	C	C
JAX00158612	8	8182587	0	G	T	G	G	T	G	G	T	T	G	G	G	G	T	G	G	G	G	G	T	G	G	G	T	G	G	G	G	T	G	G	G	T	G	G	G	G	G	G	T	G	G	G	H	G	G
JAX00158613	8	8187785	1	G	C	G	G	C	G	C	C	C	C	C	G	H	C	C	C	C	G	C	C	G	H	G	C	C	G	C	G	C	C	H	G	C	C	G	G	G	G	G	C	G	C	H	H	G	G
JAX00660100	8	8198598	1	C	T	C	C	C	C	C	T	C	C	C	C	C	C	C	C	C	C	C	T	C	C	C	C	C	C	C	C	T	C	C	C	C	C	C	C	C	C	C	T	C	C	C	C	C	C
JAX00660102	8	8199642	1	C	T	C	C	C	C	C	T	C	C	C	C	C	C	C	C	C	C	C	T	C	C	C	C	C	C	C	C	T	C	C	C	C	C	C	C	C	C	C	T	C	C	C	C	C	C
JAX00660103	8	8212824	1	T	G	T	T	T	T	T	T	G	T	T	T	T	H	T	T	T	T	T	T	T	T	T	T	T	T	T	T	T	T	T	T	G	T	T	T	T	T	T	T	T	T	T	H	T	T
JAX00660104	8	8214241	0	C	T	C	C	T	C	C	C	C	C	C	C	C	H	C	C	C	C	C	C	C	C	C	T	C	C	C	C	C	C	C	C	C	C	C	C	C	C	C	C	C	C	C	C	C	C
JAX00660105	8	8214328	0	C	T	C	C	C	C	C	T	T	C	C	C	C	H	C	C	C	C	C	T	C	C	C	C	C	C	C	C	T	C	C	C	T	C	C	C	C	C	C	T	C	C	C	H	C	C
JAX00660108	8	8220756	0	G	A	G	G	A	G	G	A	G	G	G	G	G	H	G	G	G	G	G	A	G	G	G	A	G	G	G	G	A	G	G	G	G	G	G	G	G	G	G	A	G	G	G	G	G	G
JAX00660111	8	8223199	1	G	A	G	G	A	G	G	A	A	G	G	G	G	A	G	G	G	G	G	A	G	G	G	A	G	G	G	G	A	G	G	G	A	G	G	G	G	G	G	A	G	G	G	H	G	G
JAX00158616	8	8227100	1	T	C	T	T	C	T	C	C	C	C	C	T	H	C	C	C	C	T	C	C	T	H	T	C	C	T	C	T	C	C	H	T	C	C	T	T	T	T	T	C	T	C	H	H	T	T
JAX00660112	8	8227402	0	G	A	G	G	A	G	G	G	A	G	G	G	G	A	G	G	G	G	G	G	G	G	G	A	G	G	G	G	G	G	G	G	A	G	G	G	G	G	G	G	G	G	G	H	G	G
JAX00660113	8	8227910	1	G	T	G	G	T	G	T	G	T	T	T	G	H	T	T	T	T	G	T	G	G	H	G	T	T	G	T	G	G	T	H	G	T	T	G	G	G	G	G	G	G	T	H	H	G	G
JAX00660115	8	8236215	1	G	A	G	G	A	G	G	G	G	G	G	G	G	H	G	G	G	G	G	G	G	G	G	A	G	G	G	G	G	G	G	G	G	G	G	G	G	G	G	G	G	G	G	G	G	G
JAX00660119	8	8244902	0	G	A	G	G	G	G	A	G	G	A	A	G	H	G	A	A	A	G	A	G	G	H	G	G	A	G	A	G	G	A	H	G	G	A	G	G	G	G	G	G	G	A	H	G	G	G
JAX00660122	8	8249985	1	C	T	C	C	C	C	C	T	C	C	C	C	C	C	C	C	C	C	C	T	C	C	C	C	C	C	C	C	T	C	C	C	C	C	C	C	C	C	C	T	C	C	C	C	C	C
JAX00158617	8	8256371	1	T	C	T	T	C	T	C	C	C	C	C	T	H	C	C	C	C	T	C	C	T	H	T	C	C	T	C	T	C	C	H	T	C	C	T	T	T	T	T	C	T	C	H	H	T	T
JAX00660124	8	8257308	0	T	G	T	T	T	T	G	G	T	G	G	T	H	T	G	G	G	T	G	G	T	H	T	T	G	T	G	T	G	G	G	T	T	G	T	T	T	T	T	G	T	G	H	T	T	T
JAX00660125	8	8260091	1	T	C	T	T	T	T	T	C	C	T	T	T	T	H	T	T	T	T	T	C	T	T	T	T	T	T	T	T	C	T	T	T	C	T	T	T	T	T	T	C	T	T	T	H	T	T
JAX00158619	8	8261068	0	A	T	A	A	A	A	T	A	A	T	T	A	H	A	T	T	T	A	H	A	A	H	A	A	T	A	T	A	A	T	H	A	A	T	A	A	A	A	A	A	A	T	H	A	A	A
JAX00660126	8	8261382	1	C	A	C	C	C	C	C	A	A	C	C	C	C	H	C	C	C	C	C	A	C	C	C	C	C	C	C	C	A	C	C	C	A	C	C	C	C	C	C	A	C	C	C	H	C	C
JAX00660127	8	8264352	1	T	A	T	T	A	T	T	A	A	T	T	T	T	A	T	T	T	T	T	A	T	T	T	A	T	T	T	T	A	T	T	T	A	T	T	T	T	T	T	A	T	T	T	H	T	T
JAX00660129	8	8270385	0	T	C	T	T	T	T	C	C	T	C	C	T	H	T	C	C	C	T	C	C	T	H	T	T	C	T	C	T	C	C	H	T	T	C	T	T	T	T	T	C	T	C	H	T	T	T
JAX00660130	8	8271623	1	A	G	A	A	G	A	A	G	A	A	A	A	A	H	A	A	A	A	A	G	A	A	A	G	A	A	A	A	G	A	A	A	A	A	A	A	A	A	A	G	A	A	A	A	A	A
JAX00660131	8	8273596	1	A	C	A	A	C	A	A	A	A	A	A	A	A	H	A	A	A	A	A	A	A	A	A	C	A	A	A	A	A	A	A	A	A	A	A	A	A	A	A	A	A	A	A	A	A	A
JAX00660133	8	8274006	1	T	C	T	T	C	T	T	C	T	T	T	T	T	H	T	T	T	T	T	C	T	T	T	C	T	T	T	T	C	T	T	T	T	T	T	T	T	T	T	C	T	T	T	T	T	T
JAX00660134	8	8274100	0	C	T	C	C	C	C	C	C	T	C	C	C	C	H	C	C	C	C	C	C	C	C	C	C	C	C	C	C	C	C	C	C	T	C	C	C	C	C	C	C	C	C	C	H	C	C
JAX00660135	8	8294357	0	C	T	C	C	T	C	C	C	T	C	C	C	C	T	C	C	C	C	C	C	C	C	C	T	C	C	C	C	C	C	C	C	T	C	C	C	C	C	C	C	C	C	C	H	C	C
JAX00660136	8	8298972	1	T	C	T	T	T	T	T	C	T	T	T	T	T	T	T	T	T	T	T	C	T	T	T	T	T	T	T	T	C	T	T	T	T	T	T	T	T	T	T	C	T	T	T	T	T	T
JAX00158620	8	8299940	0	A	G	A	A	G	A	G	G	G	G	G	A	H	G	G	G	G	A	G	G	A	H	A	G	G	A	G	A	G	G	H	A	G	G	A	A	A	A	A	G	A	G	H	H	A	A
JAX00660138	8	8300247	1	G	A	G	G	G	G	G	A	G	G	G	G	G	G	G	G	G	G	G	A	G	G	G	G	G	G	G	G	A	G	G	G	G	G	G	G	G	G	G	A	G	G	G	G	G	G
JAX00158621	8	8300299	1	A	G	A	A	G	A	G	G	G	G	G	A	H	G	G	G	G	A	G	G	A	H	A	G	G	A	G	A	G	G	H	A	G	G	A	A	A	A	A	G	A	G	H	H	A	A
JAX00158622	8	8301518	1	G	A	G	G	G	G	A	G	G	A	A	G	H	G	A	A	A	G	A	G	G	H	G	G	A	G	A	G	G	A	H	G	G	A	G	G	G	G	G	G	G	A	H	G	G	G
JAX00660139	8	8305997	1	T	C	T	T	C	T	T	C	C	T	T	T	T	C	T	T	T	T	T	C	T	T	T	C	T	T	T	T	C	T	T	T	C	T	T	T	T	T	T	C	T	T	T	H	T	T
JAX00660140	8	8306041	0	C	T	C	C	T	C	C	C	T	C	C	C	C	T	C	C	C	C	C	C	C	C	C	T	C	C	C	C	C	C	C	C	T	C	C	C	C	C	C	C	C	C	C	H	C	C
JAX00660141	8	8327512	1	C	A	C	C	C	C	C	A	C	C	C	C	C	C	C	C	C	C	C	A	C	C	C	C	C	C	C	C	A	C	C	C	C	C	C	C	C	C	C	A	C	C	C	C	C	C
JAX00660142	8	8328595	1	G	A	G	G	A	G	G	G	A	G	G	G	G	A	G	G	G	G	G	G	G	G	G	A	G	G	G	G	G	G	G	G	A	G	G	G	G	G	G	G	G	G	G	H	G	G
JAX00660143	8	8329211	0	C	T	C	C	T	C	C	C	T	C	C	C	C	T	C	C	C	C	C	C	C	C	C	T	C	C	C	C	C	C	C	C	T	C	C	C	C	C	C	C	C	C	C	H	C	C
JAX00660144	8	8330309	1	A	G	A	A	G	A	A	G	G	A	A	A	A	G	A	A	A	A	A	G	A	A	A	G	A	A	A	A	G	A	A	A	G	A	A	A	A	A	A	G	A	A	A	H	A	A
JAX00158623	8	8334141	1	A	G	A	A	A	A	G	A	A	G	G	A	H	A	G	G	G	A	G	A	A	H	A	A	G	A	G	A	A	G	H	A	A	G	A	A	A	A	A	A	A	G	H	A	A	A
JAX00660147	8	8335109	0	C	T	C	C	T	C	C	C	T	C	C	C	C	T	C	C	C	C	C	C	C	C	C	T	C	C	C	C	C	C	C	C	T	C	C	C	C	C	C	C	C	C	C	H	C	C
JAX00660148	8	8336942	1	A	C	A	A	A	A	A	C	A	A	A	A	A	A	A	A	A	A	A	C	A	A	A	A	A	A	A	A	C	A	A	A	A	A	A	A	A	A	A	C	A	A	A	A	A	A
JAX00660149	8	8339639	1	C	T	C	C	C	C	T	T	C	C	C	C	H	C	C	C	C	C	C	T	C	C	C	C	C	C	C	C	T	T	C	C	C	C	C	C	C	C	C	T	C	T	H	C	C	C
JAX00660150	8	8341036	0	T	C	T	T	C	T	T	C	T	T	T	T	T	H	T	T	T	T	T	C	T	T	T	C	T	T	T	T	C	T	T	T	T	T	T	T	T	T	T	C	T	T	T	T	T	T
JAX00660152	8	8341374	1	C	T	C	C	C	C	C	C	C	T	T	C	C	C	T	T	T	C	T	C	C	H	C	C	T	C	T	C	C	C	H	C	C	T	C	C	C	C	C	C	C	C	C	C	C	C
JAX00660153	8	8341526	0	A	C	A	A	C	A	A	A	C	A	H	A	A	C	A	A	A	A	H	A	A	A	A	C	A	A	A	A	A	A	A	A	C	A	A	A	A	A	A	A	A	A	A	H	A	A
JAX00158625	8	8343717	0	C	T	C	C	C	C	T	T	C	T	T	C	H	C	T	T	T	C	T	T	C	H	C	C	T	C	T	C	T	T	H	C	C	T	C	C	C	C	C	T	C	T	H	C	C	C
JAX00660158	8	8345898	1	G	A	G	G	G	G	A	G	G	G	G	G	H	G	G	G	G	G	G	G	G	G	G	G	G	G	G	G	G	A	G	G	G	G	G	G	G	G	G	G	G	A	H	G	G	G
JAX00660163	8	8354581	0	A	G	A	A	A	A	A	A	A	G	G	A	A	H	G	G	G	A	G	A	A	H	A	A	G	A	G	A	A	A	H	A	A	G	A	A	A	A	A	A	A	A	A	A	A	A
JAX00660164	8	8357322	0	T	C	T	T	T	T	T	C	C	T	T	T	T	H	T	T	T	T	H	C	T	T	T	T	T	T	T	T	C	T	T	T	C	T	T	T	T	T	T	C	T	T	T	H	T	T
JAX00660165	8	8358283	0	G	A	G	G	G	G	G	A	A	G	G	G	G	G	G	G	G	G	G	A	G	G	G	G	G	G	G	G	A	G	G	G	A	G	G	G	G	G	G	A	G	G	G	H	G	G
JAX00660166	8	8358348	0	T	C	T	T	T	T	T	T	T	C	C	T	T	T	C	C	C	T	C	T	T	H	T	T	C	T	C	T	T	T	H	T	T	C	T	T	T	T	T	T	T	T	T	T	T	T
JAX00660167	8	8358731	1	G	C	G	G	C	G	G	G	G	G	G	G	G	H	G	G	G	G	G	G	G	G	G	C	G	G	G	G	G	G	G	G	G	G	G	G	G	G	G	G	G	G	G	G	G	G
JAX00660168	8	8358757	1	G	A	G	G	A	G	A	A	A	A	A	G	H	A	A	A	A	G	A	A	G	H	G	A	A	G	A	G	A	A	H	G	A	A	G	G	G	G	G	A	G	A	H	H	G	G
JAX00660171	8	8361493	0	C	T	C	C	C	C	C	T	C	C	C	C	C	C	C	C	C	C	C	T	C	C	C	C	C	C	C	C	T	C	C	C	C	C	C	C	C	C	C	T	C	C	C	C	C	C
JAX00158626	8	8362126	1	C	T	C	C	T	C	T	T	T	C	C	C	H	T	C	C	C	C	C	T	C	C	C	T	C	C	C	C	T	T	C	C	T	C	C	C	C	C	C	T	C	T	H	H	C	C
JAX00660176	8	8363690	0	G	A	G	G	G	G	A	G	G	A	A	G	H	G	A	A	A	G	A	G	G	H	G	G	A	G	A	G	G	A	H	G	G	A	G	G	G	G	G	G	G	A	H	G	G	G
JAX00660177	8	8363831	1	A	G	A	A	G	A	A	G	G	A	A	A	A	G	A	A	A	A	A	G	A	A	A	G	A	A	A	A	G	A	A	A	G	A	A	A	A	A	A	G	A	A	A	H	A	A
JAX00660179	8	8364240	1	C	T	C	C	T	C	C	C	C	C	C	C	C	H	C	C	C	C	C	C	C	C	C	T	C	C	C	C	C	C	C	C	C	C	C	C	C	C	C	C	C	C	C	C	C	C
JAX00660180	8	8364616	1	C	T	C	C	T	C	C	T	T	C	C	C	C	T	C	C	C	C	C	T	C	C	C	T	C	C	C	C	T	C	C	C	T	C	C	C	C	C	C	T	C	C	C	H	C	C
JAX00660181	8	8364643	1	G	A	G	G	G	G	A	G	G	G	G	G	H	G	G	G	G	G	G	G	G	G	G	G	G	G	G	G	G	A	G	G	G	G	G	G	G	G	G	G	G	A	H	G	G	G
JAX00660182	8	8378534	1	A	G	A	A	A	A	G	G	A	G	G	A	H	A	G	G	G	A	G	G	A	H	A	A	G	A	G	A	G	G	H	A	A	G	A	A	A	A	A	G	A	G	H	A	A	A
JAX00660185	8	8378905	1	A	G	A	A	G	A	G	G	G	G	G	A	H	G	G	G	G	A	G	G	A	H	A	G	G	A	G	A	G	G	H	A	G	G	A	A	A	A	A	G	A	G	H	H	A	A
JAX00660186	8	8378944	0	G	A	G	G	A	G	A	A	A	G	G	H	H	A	H	G	G	G	G	A	G	G	G	A	G	G	G	G	A	H	G	G	A	G	G	G	G	G	G	A	G	A	H	H	G	G
JAX00660187	8	8380728	1	C	T	C	C	T	C	C	T	C	C	C	C	C	H	C	C	C	C	C	T	C	C	C	T	C	C	C	C	T	C	C	C	C	C	C	C	C	C	C	T	C	C	C	C	C	C
JAX00660189	8	8380861	1	C	T	C	C	C	C	C	C	T	C	C	C	C	H	C	C	C	C	C	C	C	C	C	C	C	C	C	C	C	C	C	C	T	C	C	C	C	C	C	C	C	C	C	H	C	C
JAX00158627	8	8382399	1	T	C	T	T	C	T	C	C	C	C	C	T	H	C	C	C	C	T	C	C	T	H	T	C	C	T	C	T	C	C	H	T	C	C	T	T	T	T	T	C	T	C	H	H	T	T
JAX00660191	8	8384307	1	C	A	C	C	C	C	A	C	C	C	C	C	H	C	C	C	C	C	C	C	C	C	C	C	C	C	C	C	C	A	C	C	C	C	C	C	C	C	C	C	C	A	H	C	C	C
JAX00660194	8	8385795	1	T	G	T	T	G	T	G	G	G	G	G	T	H	G	G	G	G	T	G	G	T	H	T	G	G	T	G	T	G	G	H	T	G	G	T	T	T	T	T	G	T	G	H	H	T	T
JAX00660195	8	8386970	1	T	A	T	T	T	T	A	T	T	A	A	T	H	T	A	A	A	T	A	T	T	H	T	T	A	T	A	T	T	A	H	T	T	A	T	T	T	T	T	T	T	A	H	T	T	T
JAX00660196	8	8387547	1	C	G	C	C	G	C	C	C	G	C	C	C	C	G	C	C	C	C	C	C	C	C	C	G	C	C	C	C	C	C	C	C	G	C	C	C	C	C	C	C	C	C	C	H	C	C
JAX00660199	8	8394696	0	C	T	C	C	C	C	T	C	C	T	T	C	H	C	T	T	T	C	T	C	C	H	C	C	T	C	T	C	C	T	H	C	C	T	C	C	C	C	C	C	C	T	H	C	C	C
JAX00660200	8	8396850	1	C	T	C	C	C	C	C	T	C	C	C	C	C	C	C	C	C	C	C	T	C	C	C	C	C	C	C	C	T	C	C	C	C	C	C	C	C	C	C	T	C	C	C	C	C	C
JAX00158628	8	8397901	1	T	C	T	T	C	T	C	C	C	C	C	T	H	C	C	C	C	T	C	C	T	H	T	C	C	T	C	T	C	C	H	T	C	C	T	T	T	T	T	C	T	C	H	H	T	T
JAX00660201	8	8406651	1	T	G	T	T	G	T	T	T	G	T	T	T	T	G	T	T	T	T	T	T	T	T	T	G	T	T	T	T	T	T	T	T	G	T	T	T	T	T	T	T	T	T	T	H	T	T
JAX00660202	8	8406674	0	C	T	C	C	T	C	C	T	T	C	C	C	C	T	C	C	C	C	C	T	C	C	C	T	C	C	C	C	T	C	C	C	T	C	C	C	C	C	C	T	C	C	C	H	C	C
JAX00660205	8	8411262	1	C	A	C	C	A	C	C	A	A	C	C	C	C	A	C	C	C	C	C	A	C	C	C	A	C	C	C	C	A	C	C	C	A	C	C	C	C	C	C	A	C	C	C	H	C	C
JAX00660206	8	8411294	1	T	C	T	T	T	T	C	T	T	C	C	T	H	T	C	C	C	T	C	T	T	H	T	T	C	T	C	T	T	C	H	T	T	C	T	T	T	T	T	T	T	C	H	T	T	T
JAX00660207	8	8411812	0	G	A	G	G	A	G	G	A	A	G	G	G	G	A	G	G	G	G	G	A	G	G	G	A	G	G	G	G	A	G	G	G	A	G	G	G	G	G	G	A	G	G	G	H	G	G
JAX00158629	8	8416648	1	A	G	A	A	G	A	G	G	G	G	G	A	H	G	G	G	G	A	G	G	A	H	A	G	G	A	G	A	G	G	H	A	G	G	A	A	A	A	A	G	A	G	H	H	A	A
JAX00660212	8	8416717	0	A	G	A	A	A	A	A	G	A	A	A	A	A	A	A	A	A	A	A	G	A	A	A	A	A	A	A	A	G	A	A	A	A	A	A	A	A	A	A	G	A	A	A	A	A	A
JAX00158632	8	8453655	0	A	G	A	A	G	A	G	A	G	G	G	A	H	G	G	G	G	A	G	A	A	H	A	G	G	A	G	H	A	G	H	A	G	G	A	A	A	A	A	A	A	G	H	H	A	A
JAX00660216	8	8454936	0	G	T	G	G	T	G	T	T	T	T	T	G	H	T	T	T	T	G	T	T	G	H	G	T	T	G	T	G	T	T	H	G	T	T	G	G	G	G	G	T	G	T	H	H	G	G
JAX00660217	8	8455467	0	C	T	C	C	T	C	T	T	C	T	T	C	H	T	T	T	T	C	T	T	C	H	C	T	T	C	T	C	T	T	H	C	C	T	C	C	C	C	C	T	C	T	H	C	C	C
JAX00660218	8	8455486	0	G	A	G	G	G	G	G	G	A	G	G	G	G	H	G	G	G	G	G	G	G	G	G	G	G	G	G	G	G	G	G	G	A	G	G	G	G	G	G	G	G	G	G	H	G	G
JAX00158633	8	8456217	1	G	C	G	G	C	G	C	G	C	C	C	G	H	C	C	C	C	G	C	G	G	H	G	C	C	G	C	G	G	C	H	G	C	C	G	G	G	G	G	G	G	C	H	H	G	G
JAX00660220	8	8456571	1	A	T	A	A	T	A	T	A	A	T	T	A	H	H	T	T	T	A	T	A	A	H	A	T	T	A	T	A	A	T	H	A	A	T	A	A	A	A	A	A	A	T	H	A	A	A
JAX00660221	8	8456677	0	C	T	C	C	C	C	C	T	C	C	C	C	C	C	C	C	C	C	C	T	C	C	C	C	C	C	C	C	T	C	C	C	C	C	C	C	C	C	C	T	C	C	C	C	C	C
JAX00660222	8	8456690	0	C	T	C	C	T	C	T	C	T	T	T	C	H	T	T	T	T	C	T	C	C	H	C	T	T	C	T	C	C	T	H	C	T	T	C	C	C	C	C	C	C	T	H	H	C	C
JAX00660223	8	8456786	0	G	A	G	G	G	G	G	G	G	A	A	G	G	G	A	A	H	G	A	G	G	H	G	G	A	G	A	G	G	G	G	G	G	A	G	G	G	G	G	G	G	G	G	G	G	G
JAX00660225	8	8458019	1	G	T	G	G	G	G	G	T	G	G	G	G	G	G	G	G	G	G	G	T	G	G	G	G	G	G	G	G	T	G	G	G	G	G	G	G	G	G	G	T	G	G	G	G	G	G
JAX00660226	8	8458594	1	T	A	T	T	T	T	T	A	A	A	A	T	T	H	A	A	A	T	A	A	T	H	T	T	A	T	A	T	A	T	H	T	A	A	T	T	T	T	T	A	T	T	T	H	T	T
JAX00660228	8	8475677	1	T	A	T	T	T	T	T	A	A	T	T	T	T	H	T	T	T	T	T	A	T	T	T	T	T	T	T	T	A	T	T	T	A	T	T	T	T	T	T	A	T	T	T	H	T	T
JAX00660232	8	8485313	1	A	G	A	A	A	A	A	G	A	A	A	A	A	A	A	A	A	A	A	G	A	A	A	A	A	A	A	A	G	A	A	A	A	A	A	A	A	A	A	G	A	A	A	A	A	A
JAX00660233	8	8485553	0	A	G	A	A	A	A	A	G	G	G	G	A	A	H	G	G	G	A	G	G	A	H	A	A	G	A	G	A	G	A	H	A	G	G	A	A	A	A	A	G	A	A	A	H	A	A
JAX00660234	8	8493642	1	A	G	A	A	A	A	A	G	A	G	G	A	A	A	G	G	G	A	G	G	A	H	A	A	G	A	G	A	G	A	H	A	A	G	A	A	A	A	A	G	A	A	A	A	A	A
JAX00158636	8	8498273	1	A	G	A	A	A	A	A	G	A	A	A	A	A	A	A	A	A	A	A	G	A	A	A	A	A	A	A	A	G	A	A	A	A	A	A	A	A	A	A	G	A	A	A	A	A	A
JAX00158637	8	8498811	1	C	T	C	C	C	C	C	C	T	C	C	C	C	H	C	C	C	C	C	C	C	C	C	C	C	C	C	C	C	C	C	C	T	C	C	C	C	C	C	C	C	C	C	H	C	C
JAX00660236	8	8500015	1	G	C	G	G	G	G	G	C	G	G	G	G	G	G	G	G	G	G	G	C	G	G	G	G	G	G	G	G	C	G	G	G	G	G	G	G	G	G	G	C	G	G	G	G	G	G
JAX00660237	8	8500255	0	T	C	T	T	T	T	T	C	C	T	T	T	T	H	T	T	T	T	T	C	T	T	T	T	T	T	T	T	C	T	T	T	C	T	T	T	T	T	T	C	T	T	T	H	T	T
JAX00660240	8	8510755	1	T	G	T	T	T	T	T	T	G	T	T	T	T	H	T	T	T	T	T	T	T	T	T	T	T	T	T	T	T	T	T	T	G	T	T	T	T	T	T	T	T	T	T	H	T	T
JAX00660241	8	8510824	0	A	C	A	A	A	A	A	C	C	A	A	A	A	H	A	A	A	A	A	C	A	A	A	A	A	A	A	A	C	A	A	A	C	A	A	A	A	A	A	C	A	A	A	H	A	A
JAX00660244	8	8550763	1	G	C	G	G	C	G	G	C	C	G	G	G	G	C	G	G	G	G	G	C	G	G	G	C	G	G	G	G	C	G	G	G	C	G	G	G	G	G	G	C	G	G	G	H	G	G
JAX00660245	8	8550788	0	T	C	T	T	T	T	T	C	T	T	T	T	T	T	T	T	T	T	T	C	T	T	T	T	T	T	T	T	C	T	T	T	T	T	T	T	T	T	T	C	T	T	T	T	T	T
JAX00660246	8	8551001	1	C	T	C	C	T	C	C	C	C	C	C	C	C	H	C	C	C	C	C	C	C	C	C	T	C	C	C	C	C	C	C	C	C	C	C	C	C	C	C	C	C	C	C	C	C	C
JAX00660247	8	8557083	0	C	A	C	C	C	C	C	C	A	C	C	C	C	H	C	C	C	C	C	C	C	C	C	C	C	C	C	C	C	C	C	C	A	C	C	C	C	C	C	C	C	C	C	H	C	C
JAX00660248	8	8557342	1	G	A	G	G	A	G	G	A	A	G	G	G	G	A	G	G	G	G	G	A	G	G	G	A	G	G	G	G	A	G	G	G	A	G	G	G	G	G	G	A	G	G	G	H	G	G
JAX00660250	8	8570855	1	G	C	G	G	G	G	G	G	C	G	G	G	G	H	G	G	G	G	G	G	G	G	G	G	G	G	G	G	G	G	G	G	C	G	G	G	G	G	G	G	G	G	G	H	G	G
JAX00660251	8	8576133	0	G	C	G	G	G	G	G	C	C	G	G	G	G	H	G	G	G	G	G	C	G	G	G	G	G	G	G	G	C	G	G	G	C	G	G	G	G	G	G	C	G	G	G	H	G	G
JAX00158643	8	8579912	0	T	G	T	T	T	T	T	G	T	T	T	T	T	T	T	T	T	T	T	G	T	T	T	T	T	T	T	T	G	T	T	T	T	T	T	T	T	T	T	G	T	T	T	T	T	T
JAX00158645	8	8619005	1	C	G	C	C	C	C	C	G	C	C	C	C	C	C	C	C	C	C	C	G	C	C	C	C	C	C	C	C	G	C	C	C	C	C	C	C	C	C	C	G	C	C	C	C	C	C
JAX00660259	8	8637532	0	C	T	C	C	C	C	T	C	C	C	C	C	H	C	C	C	C	C	C	C	C	C	C	C	C	C	C	C	C	T	C	C	C	C	C	C	C	C	C	C	C	T	H	C	C	C
JAX00660260	8	8643578	0	G	A	G	G	G	G	G	G	A	G	G	G	G	H	G	G	G	G	G	G	G	G	G	G	G	G	G	G	G	G	G	G	A	G	G	G	G	G	G	G	G	G	G	H	G	G
JAX00660262	8	8644903	0	C	G	C	C	C	C	G	C	C	C	C	C	H	C	C	C	C	C	C	C	C	C	C	C	C	C	C	C	C	G	C	C	C	C	C	C	C	C	C	C	C	G	H	C	C	C
JAX00158649	8	8671104	1	A	C	A	A	A	A	A	C	C	A	A	A	A	H	A	A	A	A	A	C	A	A	A	A	A	A	A	A	C	A	A	A	C	A	A	A	A	A	A	C	A	A	A	H	A	A
JAX00660265	8	8672365	0	G	C	G	G	G	G	G	G	C	G	G	G	G	H	G	G	G	G	G	G	G	G	G	G	G	G	G	G	G	G	G	G	C	G	G	G	G	G	G	G	G	G	G	H	G	G
JAX00660266	8	8672883	0	T	C	T	T	T	T	C	C	C	T	T	T	H	H	T	T	T	T	T	C	T	T	T	T	T	T	T	T	C	C	T	T	C	T	T	T	T	T	T	C	T	C	H	H	T	T
JAX00660267	8	8678006	1	C	G	C	C	C	C	G	C	C	C	C	C	H	C	C	C	C	C	C	C	C	C	C	C	C	C	C	C	C	G	C	C	C	C	C	C	C	C	C	C	C	G	H	C	C	C
JAX00660268	8	8679675	1	C	T	C	C	C	C	T	T	T	C	C	C	H	H	C	C	C	C	C	T	C	C	C	C	C	C	C	C	T	T	C	C	T	C	C	C	C	C	C	T	C	T	H	H	C	C
JAX00233780	8	8687059	0	T	G	T	T	T	T	T	G	G	T	T	T	T	H	T	T	T	T	T	G	T	T	T	T	T	T	T	T	G	T	T	T	G	T	T	T	T	T	T	G	T	T	T	H	T	T
JAX00233781	8	8687130	0	C	T	C	C	C	C	C	C	T	C	C	C	C	H	C	C	C	C	C	C	C	C	C	C	C	C	C	C	C	C	C	C	T	C	C	C	C	C	C	C	C	C	C	H	C	C
JAX00158651	8	8711387	1	T	C	T	T	C	T	C	T	T	T	T	T	H	H	T	T	T	T	T	T	T	T	T	C	T	T	T	T	T	C	T	T	T	T	T	T	T	T	T	T	T	C	H	T	T	T
JAX00660272	8	8725741	0	G	T	G	G	G	G	G	T	T	G	G	G	G	H	G	G	G	G	G	T	G	G	G	G	G	G	G	G	T	G	G	G	T	G	G	G	G	G	G	T	G	G	G	H	G	G
JAX00660274	8	8729985	0	G	A	G	G	G	G	G	G	A	G	G	G	G	H	G	H	G	G	G	G	G	G	G	G	G	H	G	G	G	G	G	G	A	G	G	G	G	G	G	G	G	G	G	H	G	G
JAX00660275	8	8732532	1	A	C	A	A	C	A	C	C	C	A	A	A	H	C	A	A	A	A	A	C	A	A	A	C	A	A	A	A	C	C	A	A	C	A	A	A	A	A	A	C	A	C	H	H	A	A
JAX00660276	8	8732910	0	T	C	T	T	C	T	C	C	C	T	T	T	H	C	T	T	T	T	T	C	T	T	T	C	T	T	T	T	C	C	T	T	C	T	T	T	T	T	T	C	T	C	H	H	T	T
JAX00660277	8	8733265	1	G	C	G	G	C	G	C	G	G	G	G	G	H	H	G	G	G	G	G	G	G	G	G	C	G	G	G	G	G	C	G	G	G	G	G	G	G	G	G	G	G	C	H	G	G	G
JAX00660278	8	8734143	0	C	T	C	C	T	C	T	C	C	C	C	C	H	H	C	C	C	C	C	C	C	C	C	T	C	C	C	C	C	T	C	C	C	C	C	C	C	C	C	C	C	T	H	C	C	C
JAX00660279	8	8734161	1	T	C	T	T	T	T	T	T	C	T	T	T	T	H	T	T	T	T	T	T	T	T	T	T	T	T	T	T	T	T	T	T	C	T	T	T	T	T	T	T	T	T	T	H	T	T
JAX00158655	8	8735117	0	A	G	A	A	G	A	G	G	G	A	A	A	A	G	A	A	A	A	A	G	A	A	A	G	A	A	A	A	G	G	A	A	G	A	A	A	A	A	A	G	A	G	A	A	A	A
JAX00660280	8	8740001	0	T	C	T	T	T	T	T	C	C	C	C	T	T	H	C	C	C	T	C	C	T	H	T	T	C	T	C	T	C	T	H	T	C	C	T	T	T	T	T	C	T	T	T	H	T	T
JAX00660281	8	8741283	0	A	G	A	A	A	A	A	G	G	G	G	A	A	H	G	G	G	A	G	G	A	H	A	A	G	A	G	A	G	A	H	A	G	G	A	A	A	A	A	G	A	A	A	H	A	A
JAX00660283	8	8755826	0	G	A	G	G	G	G	G	A	G	G	G	G	G	G	G	G	G	G	G	A	G	G	G	G	G	G	G	G	A	G	G	G	G	G	G	G	G	G	G	A	G	G	G	G	G	G
JAX00660285	8	8758318	0	C	T	C	C	T	C	T	C	C	C	C	C	C	C	C	C	C	C	C	C	C	C	C	T	C	C	C	C	C	T	C	C	C	C	C	C	C	C	C	C	C	T	C	C	C	C
JAX00660287	8	8759477	0	T	C	T	T	T	T	T	T	C	C	C	T	T	H	C	C	C	T	C	T	T	H	T	T	C	T	C	T	T	T	H	T	C	C	T	T	T	T	T	T	T	T	T	H	T	T
JAX00660292	8	8773986	0	T	C	T	T	T	T	T	T	C	T	T	T	T	H	T	T	T	T	T	T	T	T	T	T	T	T	T	T	T	T	T	T	C	T	T	T	T	T	T	T	T	T	T	H	T	T
JAX00158656	8	8779074	1	C	T	C	C	C	C	C	C	T	C	C	C	C	H	C	C	C	C	C	C	C	C	C	C	C	C	C	C	C	C	C	C	T	C	C	C	C	C	C	C	C	C	C	H	C	C
JAX00158657	8	8780900	0	G	C	G	G	G	G	G	C	C	G	G	G	G	G	G	G	G	G	G	C	G	G	G	G	G	G	G	G	C	G	G	G	C	G	G	G	G	G	G	C	G	G	G	G	G	G
JAX00660293	8	8796446	1	C	T	C	C	C	C	C	T	C	C	C	C	C	C	C	C	C	C	C	T	C	C	C	C	C	C	C	C	T	C	C	C	C	C	C	C	C	C	C	T	C	C	C	C	C	C
JAX00660294	8	8796906	1	A	G	A	A	A	A	A	A	G	A	A	A	A	A	A	A	A	A	A	A	A	A	A	A	A	A	A	A	A	A	A	A	G	A	A	A	A	A	A	A	A	A	A	A	A	A
JAX00233784	8	8800902	1	A	G	A	A	A	A	A	A	G	A	A	A	A	A	A	A	A	A	A	A	A	A	A	A	A	A	A	A	A	A	A	A	G	A	A	A	A	A	A	A	A	A	A	A	A	A
JAX00158659	8	8818947	0	A	G	A	A	A	A	A	G	G	A	A	A	A	A	A	A	A	A	A	G	A	A	A	A	A	A	A	A	G	A	A	A	H	A	A	A	A	A	A	G	A	A	A	A	A	A
JAX00660297	8	8824028	1	A	G	A	A	A	A	A	G	G	A	A	A	A	A	A	A	A	A	A	G	A	A	A	A	A	A	A	A	G	A	A	A	G	A	A	A	A	A	A	G	A	A	A	A	A	A
JAX00660299	8	8827739	1	T	C	T	T	T	T	T	C	T	T	T	T	T	T	T	T	T	T	T	C	T	T	T	T	T	T	T	T	C	T	T	T	T	T	T	T	T	T	T	C	T	T	T	T	T	T
JAX00660301	8	8853211	1	T	A	T	T	T	T	T	T	A	T	T	T	T	T	T	T	T	T	T	T	T	T	T	T	T	T	T	T	T	T	T	T	A	T	T	T	T	T	T	T	T	T	T	T	T	T
JAX00660302	8	8856324	1	T	G	T	T	T	T	T	G	T	T	T	T	T	T	T	T	T	T	T	G	T	T	T	T	T	T	T	T	G	T	T	T	T	T	T	T	T	T	T	G	T	T	T	T	T	T
JAX00660304	8	8856853	1	T	C	T	T	T	T	T	C	T	T	T	T	T	T	T	T	T	T	T	C	T	T	T	T	T	T	T	T	C	T	T	T	T	T	T	T	T	T	T	C	T	T	T	T	T	T
JAX00158662	8	8858486	0	C	G	C	C	C	C	C	G	C	C	C	C	C	C	C	C	C	C	C	G	C	C	C	C	C	C	C	C	G	C	C	C	C	C	C	C	C	C	C	G	C	C	C	C	C	C
JAX00158664	8	8858796	1	T	C	T	T	T	T	T	C	T	T	T	T	T	T	T	T	T	T	T	C	T	T	T	T	T	T	T	T	C	T	T	T	T	T	T	T	T	T	T	C	T	T	T	T	T	T
JAX00158666	8	8908589	1	G	A	G	G	G	G	G	G	A	G	G	G	G	G	G	G	G	G	G	G	G	G	G	G	G	G	G	G	G	G	G	G	A	G	G	G	G	G	G	G	G	G	G	G	G	G
JAX00660306	8	8914283	0	G	A	G	G	G	G	G	G	A	G	G	G	G	H	G	G	G	G	G	G	G	G	G	G	G	G	G	G	G	G	G	G	A	G	G	G	G	G	G	G	G	G	G	H	G	G
JAX00660307	8	8914446	0	T	A	T	T	T	T	T	T	T	A	A	T	T	T	A	A	A	T	A	T	T	H	T	T	A	T	A	T	T	T	H	T	T	A	T	T	T	T	T	T	T	T	T	T	T	T
JAX00158667	8	8914572	1	G	C	G	G	C	G	C	C	G	C	C	G	H	H	C	C	C	G	C	C	G	H	G	C	C	G	C	G	C	C	H	G	G	C	G	G	G	G	G	C	G	C	H	G	G	G
JAX00660308	8	8915091	1	A	C	A	A	A	A	A	C	C	A	A	A	A	H	A	A	A	A	A	C	A	A	A	A	A	A	A	A	C	A	A	A	C	A	A	A	A	A	A	C	A	A	A	H	A	A
JAX00660309	8	8930525	1	T	C	T	T	T	T	T	C	C	T	T	T	T	H	T	T	T	T	T	C	T	T	T	T	T	T	T	T	C	T	T	T	C	T	T	T	T	T	T	C	T	T	T	H	T	T
JAX00158668	8	8938192	0	T	G	T	T	T	T	T	T	G	T	T	T	T	G	T	T	T	T	T	T	T	T	T	T	T	T	T	T	T	T	T	T	G	T	T	T	T	T	T	T	T	T	T	G	T	T
JAX00158669	8	8939422	1	C	A	C	C	C	C	C	C	C	A	A	C	C	C	A	A	A	C	A	C	C	H	C	C	A	C	A	C	C	C	H	C	C	A	C	C	C	C	C	C	C	C	C	C	C	C
JAX00158670	8	8940412	0	C	T	C	C	C	C	C	T	C	C	C	C	C	C	C	C	C	C	C	T	C	C	C	C	C	C	C	C	T	C	C	C	C	C	C	C	C	C	C	T	C	C	C	C	C	C
JAX00660310	8	8947159	0	G	A	G	G	G	G	G	G	A	G	G	G	G	G	G	G	G	G	G	G	G	G	G	G	G	G	G	G	G	G	G	G	A	G	G	G	G	G	G	G	G	G	G	G	G	G
JAX00158671	8	8979741	1	T	G	T	T	T	T	T	T	G	T	T	T	T	H	T	T	T	T	T	T	T	T	T	T	T	T	T	T	T	T	T	T	G	T	T	T	T	T	T	T	T	T	T	H	T	T
JAX00158672	8	8979941	1	T	A	T	T	T	T	T	T	A	T	T	T	T	H	T	T	T	T	T	T	T	T	T	T	T	T	T	T	T	T	T	T	A	T	T	T	T	T	T	T	T	T	T	H	T	T
JAX00660313	8	9007734	1	G	T	G	G	G	G	G	T	G	G	G	G	G	G	G	G	G	G	G	T	G	G	G	G	G	G	G	G	T	G	G	G	G	G	G	G	G	G	G	T	G	G	G	G	G	G
JAX00158674	8	9018031	1	G	A	G	G	G	G	G	A	A	G	G	G	G	H	G	G	G	G	G	A	G	G	G	G	G	G	G	G	A	G	G	G	A	G	G	G	G	G	G	A	G	G	G	H	G	G
JAX00158675	8	9018057	1	T	A	T	T	T	T	T	T	A	T	T	T	T	H	T	T	T	T	T	T	T	T	T	T	T	T	T	T	T	T	T	T	A	T	T	T	T	T	T	T	T	T	T	H	T	T
JAX00660316	8	9029364	1	C	A	C	C	C	C	C	C	A	C	C	C	C	H	C	C	C	C	C	C	C	C	C	C	C	C	C	C	C	C	C	C	A	C	C	C	C	C	C	C	C	C	C	H	C	C
JAX00660317	8	9035058	1	T	C	T	T	T	T	T	C	C	T	T	T	T	H	T	T	T	T	T	C	T	T	T	T	T	T	T	T	C	T	T	T	C	T	T	T	T	T	T	C	T	T	T	H	T	T
JAX00660318	8	9043643	0	C	A	C	C	C	C	C	C	A	C	C	C	C	H	C	C	C	C	C	C	C	C	C	C	C	C	C	C	C	C	C	C	A	C	C	C	C	C	C	C	C	C	C	H	C	C
JAX00660319	8	9046256	1	C	G	C	C	C	C	C	G	G	C	C	C	C	H	C	C	C	C	C	G	C	C	C	C	C	C	C	C	G	C	C	C	G	C	C	C	C	C	C	G	C	C	C	H	C	C
JAX00158679	8	9062541	1	T	C	T	T	C	T	C	C	T	C	C	T	H	H	C	C	C	T	C	C	T	H	T	C	C	T	C	T	C	C	H	T	T	C	T	T	T	T	T	C	T	C	H	T	T	T
JAX00660320	8	9070013	0	C	T	C	C	C	C	C	C	T	C	C	C	C	H	C	C	C	C	C	C	C	C	C	C	C	C	C	C	C	C	C	C	T	C	C	C	C	C	C	C	C	C	C	H	C	C
JAX00660321	8	9070079	0	T	C	T	T	T	T	T	C	C	T	T	T	T	H	T	T	T	T	T	C	T	T	T	T	T	T	T	T	C	T	T	T	C	T	T	T	T	T	T	C	T	T	T	H	T	T
JAX00660323	8	9070461	1	C	G	C	C	C	C	C	G	C	C	C	C	C	C	C	C	C	C	C	G	C	C	C	C	C	C	C	C	G	C	C	C	C	C	C	C	C	C	C	G	C	C	C	C	C	C
JAX00660326	8	9073001	0	T	C	T	T	C	T	C	T	C	C	C	T	H	C	C	C	C	T	C	T	T	H	T	C	C	T	C	T	T	C	H	T	C	C	T	T	T	T	T	T	T	C	H	H	T	T
JAX00660327	8	9073100	0	T	A	T	T	A	T	A	T	A	A	A	T	H	A	A	A	A	T	A	T	T	H	T	A	A	T	A	T	T	A	H	T	A	A	T	T	T	T	T	T	T	A	H	H	T	T
JAX00660328	8	9075902	1	C	T	C	C	T	C	T	C	T	T	T	C	H	T	T	T	T	C	T	C	C	H	C	T	T	C	T	C	C	T	H	C	T	T	C	C	C	C	C	C	C	T	H	H	C	C
JAX00660329	8	9076038	1	A	C	A	A	A	A	A	C	A	A	A	A	A	A	A	A	A	A	A	C	A	A	A	A	A	A	A	A	C	A	A	A	A	A	A	A	A	A	A	C	A	A	A	A	A	A
JAX00660330	8	9088772	0	C	G	C	C	G	C	G	C	C	G	G	C	H	G	G	G	G	C	G	C	C	H	C	G	G	C	G	C	C	G	H	C	C	G	C	C	C	C	C	C	C	G	H	C	C	C
JAX00660331	8	9088975	0	G	T	G	G	T	G	T	G	G	T	T	G	H	H	T	T	T	G	T	G	G	H	G	T	T	G	T	G	G	T	H	G	G	T	G	G	G	G	G	G	G	T	H	G	G	G
JAX00660332	8	9090382	1	A	T	A	A	A	A	A	T	A	A	A	A	A	A	A	A	A	A	A	T	A	A	A	A	A	A	A	A	T	A	A	A	A	A	A	A	A	A	A	T	A	A	A	A	A	A
JAX00660333	8	9090920	1	A	C	A	A	C	A	C	A	C	C	C	A	H	C	C	C	C	A	C	A	A	H	A	C	C	A	C	A	A	C	H	A	C	C	A	A	A	A	A	A	A	C	H	H	A	A
JAX00660334	8	9104164	0	T	C	T	T	T	T	T	C	T	T	T	T	T	T	T	T	T	T	T	C	T	T	T	T	T	T	T	T	C	T	T	T	T	T	T	T	T	T	T	C	T	T	T	T	T	T
JAX00158682	8	9104890	1	T	C	T	T	C	T	C	T	C	C	C	T	H	C	C	C	C	T	C	T	T	H	T	C	C	T	C	T	T	C	H	T	C	C	T	T	T	T	T	T	T	C	H	H	T	T
JAX00660337	8	9135317	0	C	T	C	C	C	C	C	T	T	C	C	C	C	H	C	C	C	C	C	T	C	C	C	C	C	C	C	C	T	C	C	C	T	C	C	C	C	C	C	T	C	C	C	H	C	C
JAX00158684	8	9144010	1	A	C	A	A	C	A	C	A	A	C	C	A	H	H	C	C	C	A	C	A	A	H	A	C	C	A	C	A	A	C	H	A	A	C	A	A	A	A	A	A	A	C	H	A	A	A
JAX00660339	8	9144617	0	G	C	G	G	G	G	G	C	G	G	G	G	G	G	G	G	G	G	G	C	G	G	G	G	G	G	G	G	C	G	G	G	G	G	G	G	G	G	G	C	G	G	G	G	G	G
JAX00660343	8	9159991	0	T	C	T	T	C	T	C	T	T	C	C	T	H	H	C	C	C	T	H	T	T	H	T	C	C	T	C	T	T	C	H	T	T	C	T	T	T	T	T	T	T	C	H	T	T	T
JAX00660344	8	9160127	1	A	G	A	A	G	A	G	G	G	G	G	A	H	G	G	G	G	A	G	G	A	H	A	G	G	A	G	A	G	G	H	A	G	G	A	A	A	A	A	G	A	G	H	H	A	A
JAX00660345	8	9160267	1	G	A	G	G	G	G	G	A	G	G	G	G	G	G	G	G	G	G	G	A	G	G	G	G	G	G	G	G	A	G	G	G	G	G	G	G	G	G	G	A	G	G	G	G	G	G
JAX00660346	8	9160439	1	G	A	G	G	G	G	G	G	A	G	G	G	G	H	G	G	G	G	G	G	G	G	G	G	G	G	G	G	G	G	G	G	A	G	G	G	G	G	G	G	G	G	G	H	G	G
JAX00158686	8	9163747	1	T	C	T	T	C	T	C	C	C	C	C	T	H	C	C	C	C	T	C	C	T	H	T	C	C	T	C	T	C	C	H	T	C	C	T	T	T	T	T	C	T	C	H	H	T	T
JAX00158687	8	9163914	0	C	T	C	C	T	C	T	C	C	T	H	C	H	H	T	T	T	C	T	C	C	H	C	H	T	C	T	C	C	T	H	C	C	T	C	C	C	C	C	C	C	T	H	C	C	C
JAX00660348	8	9169598	0	G	C	G	G	C	G	C	G	C	C	C	G	H	C	C	C	C	G	C	G	G	H	G	C	C	G	C	G	G	C	H	G	C	C	G	G	G	G	G	G	G	C	H	H	G	G
JAX00660350	8	9170303	1	T	A	T	T	A	T	A	T	A	A	A	T	H	A	A	A	A	T	A	T	T	H	T	A	A	T	A	T	T	A	H	T	A	A	T	T	T	T	T	T	T	A	H	H	T	T
JAX00660351	8	9171379	0	T	C	T	T	C	T	C	C	C	C	C	T	H	C	C	C	C	T	H	C	T	H	T	C	C	T	C	T	C	C	H	T	C	C	T	T	T	T	T	C	T	C	T	T	T	T
JAX00660352	8	9171787	0	T	A	T	T	T	T	T	T	A	T	T	T	T	H	T	T	T	T	T	T	T	T	T	T	T	T	T	T	T	T	T	T	A	T	T	T	T	T	T	T	T	T	T	H	T	T
JAX00660353	8	9175934	1	C	T	C	C	C	C	C	T	C	C	C	C	C	C	C	C	C	C	C	T	C	C	C	C	C	C	C	C	T	C	C	C	C	C	C	C	C	C	C	T	C	C	C	C	C	C
JAX00233793	8	9177684	1	G	T	G	G	G	G	G	T	T	G	G	G	G	H	G	G	G	G	G	T	G	G	G	G	G	G	G	G	T	G	G	G	T	G	G	G	G	G	G	T	G	G	G	H	G	G
JAX00233794	8	9178118	1	T	C	T	T	T	T	T	C	C	T	T	T	T	H	T	T	T	T	T	C	T	T	T	T	T	T	T	T	C	T	T	T	C	T	T	T	T	T	T	C	T	T	T	H	T	T
JAX00660354	8	9178205	0	G	A	G	G	G	G	G	A	A	G	G	G	G	H	G	G	G	G	G	A	G	G	G	G	G	G	G	G	A	G	G	G	A	G	G	G	G	G	G	A	G	G	G	H	G	G
JAX00660355	8	9196089	1	C	T	C	C	C	C	C	T	T	C	C	C	C	H	C	C	C	C	C	T	C	C	C	C	C	C	C	C	T	C	C	C	T	C	C	C	C	C	C	T	C	C	C	H	C	C
JAX00660356	8	9200938	0	T	C	T	T	T	T	T	T	C	T	T	T	T	T	T	T	T	T	T	T	T	T	T	T	T	T	T	T	T	T	T	T	C	T	T	T	T	T	T	T	T	T	T	H	T	T
JAX00660360	8	9215995	1	A	G	A	A	A	A	A	G	G	A	A	A	A	H	A	A	A	A	A	G	A	A	A	A	A	A	A	A	G	A	A	A	G	A	A	A	A	A	A	G	A	A	A	H	A	A
JAX00660361	8	9228667	1	T	C	T	T	T	T	T	C	C	T	T	T	T	H	T	T	T	T	T	C	T	T	T	T	T	T	T	T	C	T	T	T	C	T	T	T	T	T	T	C	T	T	T	H	T	T
JAX00660363	8	9238669	1	G	A	G	G	G	G	G	G	G	A	A	G	G	G	A	A	A	G	A	G	G	H	G	G	A	G	A	G	G	G	H	G	G	A	G	G	G	G	G	G	G	G	G	G	G	G
JAX00660367	8	9256783	1	C	T	C	C	C	C	C	T	T	C	C	C	C	H	C	C	C	C	C	T	C	C	C	C	C	C	C	C	T	C	C	C	T	C	C	C	C	C	C	T	C	C	C	H	C	C
JAX00158692	8	9258049	1	T	C	T	T	T	T	T	T	C	T	T	T	T	H	T	T	T	T	T	T	T	T	T	T	T	T	T	T	T	T	T	T	C	T	T	T	T	T	T	T	T	T	T	H	T	T
JAX00158693	8	9260212	0	A	T	A	A	A	A	A	T	T	T	T	A	A	H	T	T	T	A	T	T	A	H	A	A	T	A	T	A	T	A	H	A	T	T	A	A	A	A	A	T	A	A	A	H	A	A
JAX00158694	8	9260419	0	T	C	T	T	T	T	T	C	C	C	C	T	T	H	C	C	C	T	C	C	T	H	T	T	C	T	C	T	C	T	H	T	C	C	T	T	T	T	T	C	T	T	T	H	T	T
JAX00660368	8	9260566	0	T	A	T	T	T	T	T	T	T	A	H	T	T	T	A	A	A	T	A	T	T	H	T	T	A	T	A	T	T	T	H	T	T	A	T	T	T	T	T	T	T	T	T	T	T	T
JAX00660370	8	9283500	1	C	G	C	C	C	C	C	C	G	C	C	C	C	H	C	C	C	C	C	C	C	C	C	C	C	C	C	C	C	C	C	C	G	C	C	C	C	C	C	C	C	C	C	H	C	C
JAX00660371	8	9293120	1	C	G	C	C	C	C	C	G	G	C	C	C	C	H	C	C	C	C	C	G	C	C	C	C	C	C	C	C	G	C	C	C	G	C	C	C	C	C	C	G	C	C	C	H	C	C
JAX00158695	8	9294602	1	G	A	G	G	G	G	G	G	A	G	G	G	G	H	G	G	G	G	G	G	G	G	G	G	G	G	G	G	G	G	G	G	A	G	G	G	G	G	G	G	G	G	G	H	G	G
JAX00158696	8	9296042	1	G	A	G	G	G	G	G	A	G	G	G	G	G	G	G	G	G	G	G	A	G	G	G	G	G	G	G	G	A	G	G	G	G	G	G	G	G	G	G	A	G	G	G	G	G	G
JAX00158697	8	9296122	1	A	G	A	A	A	A	A	G	G	G	G	A	A	H	G	G	G	A	G	G	A	H	A	A	G	A	G	A	G	A	H	A	G	G	A	A	A	A	A	G	A	A	A	H	A	A
JAX00233798	8	9310011	1	A	T	A	A	A	A	A	T	T	A	A	A	A	H	A	A	A	A	A	T	A	A	A	A	A	A	A	A	T	A	A	A	T	A	A	A	A	A	A	T	A	A	A	H	A	A
JAX00660373	8	9332145	0	A	G	A	A	A	A	A	G	G	A	A	A	A	H	A	A	A	A	A	G	A	A	A	A	A	A	A	A	G	A	A	A	G	A	A	A	A	A	A	G	A	A	A	H	A	A
JAX00660375	8	9334232	1	T	C	T	T	T	T	T	T	T	C	C	T	T	T	C	C	C	T	C	T	T	H	T	T	C	T	C	T	T	T	H	T	T	C	T	T	T	T	T	T	T	T	T	T	T	T
JAX00660376	8	9334360	1	G	A	G	G	G	G	G	G	A	G	G	G	G	H	G	G	G	G	G	G	G	G	G	G	G	G	G	G	G	G	G	G	A	G	G	G	G	G	G	G	G	G	G	H	G	G
JAX00158699	8	9339632	0	C	A	C	C	C	C	C	A	C	C	C	C	C	C	C	C	C	C	C	A	C	C	C	C	C	C	C	C	A	C	C	C	C	C	C	C	C	C	C	A	C	C	C	C	C	C
JAX00660379	8	9343019	1	G	A	G	G	G	G	G	A	G	A	A	G	G	G	A	A	A	G	A	A	G	H	G	G	A	G	A	G	A	G	H	G	G	A	G	G	G	G	G	A	G	G	G	G	G	G
JAX00660381	8	9359022	0	T	G	T	T	T	T	T	T	T	G	G	T	T	T	G	G	G	H	G	T	T	H	T	T	G	T	G	T	T	T	H	T	T	G	T	T	T	T	T	T	T	T	T	T	T	T
JAX00660382	8	9362692	1	T	C	T	T	T	T	T	C	C	C	C	T	T	H	C	C	C	T	C	C	T	H	T	T	C	T	C	T	C	T	H	T	C	C	T	T	T	T	T	C	T	T	T	H	T	T
JAX00660383	8	9363172	0	G	A	G	G	G	G	G	A	A	G	G	G	G	H	G	G	G	G	G	A	G	G	G	G	G	G	G	G	A	G	G	G	A	G	G	G	G	G	G	A	G	G	G	H	G	G
JAX00660385	8	9372500	0	T	C	T	T	T	T	T	T	C	C	C	T	T	H	C	C	C	T	C	T	T	H	T	T	C	T	C	T	T	T	H	T	C	C	T	T	T	T	T	T	T	T	T	H	T	T
JAX00660386	8	9372632	1	C	T	C	C	C	C	C	T	C	C	C	C	C	C	C	C	C	C	C	T	C	C	C	C	C	C	C	C	T	C	C	C	C	C	C	C	C	C	C	T	C	C	C	C	C	C
JAX00660388	8	9375862	0	A	T	A	A	A	A	A	A	T	T	T	A	A	H	T	T	T	A	T	A	A	H	A	A	T	A	T	A	A	A	H	A	T	T	A	A	A	A	A	A	A	A	A	H	A	A
JAX00233800	8	9378671	0	T	A	T	T	T	T	T	A	T	T	T	T	T	T	T	H	T	T	H	A	T	T	T	T	T	T	T	T	A	T	T	T	T	T	T	T	T	T	T	A	T	T	T	T	T	T
JAX00158702	8	9378757	1	A	T	A	A	A	A	A	T	A	A	A	A	A	A	A	A	A	A	A	T	A	A	A	A	A	A	A	A	T	A	A	A	A	A	A	A	A	A	A	T	A	A	A	A	A	A
JAX00660390	8	9380947	0	G	A	G	G	G	G	G	A	G	G	G	G	G	G	G	G	G	G	G	A	G	G	G	G	G	G	G	G	A	G	G	G	G	G	G	G	G	G	G	A	G	G	G	G	G	G
JAX00660391	8	9384240	1	C	A	C	C	C	C	C	C	A	C	C	C	C	H	C	C	C	C	C	C	C	C	C	C	C	C	C	C	C	C	C	C	A	C	C	C	C	C	C	C	C	C	C	H	C	C
JAX00660392	8	9386940	0	T	C	T	T	T	T	T	C	T	T	T	T	T	T	T	T	T	T	T	C	T	T	T	T	T	T	T	T	C	T	T	T	T	T	T	T	T	T	T	C	T	T	T	T	T	T
JAX00660393	8	9399732	0	G	A	G	G	G	G	G	G	G	A	H	G	G	G	A	A	A	G	H	G	G	H	G	G	A	G	A	G	G	G	H	G	G	A	G	G	G	G	G	G	G	G	G	G	G	G
JAX00660397	8	9403978	1	A	C	A	A	A	A	A	A	C	C	C	A	A	H	C	C	C	A	C	A	A	H	A	A	C	A	C	A	A	A	H	A	C	C	A	A	A	A	A	A	A	A	A	H	A	A
JAX00158704	8	9418193	1	T	C	T	T	T	T	T	T	T	C	C	T	T	T	C	C	C	T	C	T	T	H	T	T	C	T	C	T	T	T	H	T	T	C	T	T	T	T	T	T	T	T	T	T	T	T
JAX00158705	8	9421721	1	T	C	T	T	T	T	T	C	T	T	T	T	T	T	T	T	T	T	T	C	T	T	T	T	T	T	T	T	C	T	T	T	T	T	T	T	T	T	T	C	T	T	T	T	T	T
JAX00660399	8	9431881	0	A	G	A	A	A	A	A	G	G	A	A	A	A	H	A	A	A	A	A	G	A	A	A	A	A	A	A	A	G	A	A	A	G	A	A	A	A	A	A	G	A	A	A	H	A	A
JAX00660400	8	9432013	0	T	C	T	T	T	T	T	T	T	C	C	T	T	T	C	C	C	T	C	T	T	H	T	T	C	T	C	T	T	T	H	T	T	C	T	T	T	T	T	T	T	T	T	T	T	T
JAX00660401	8	9432890	0	C	T	C	C	C	C	C	C	T	C	C	C	C	H	C	C	C	C	C	C	C	C	C	C	C	C	C	C	C	C	C	C	T	C	C	C	C	C	C	C	C	C	C	H	C	C
JAX00660402	8	9434210	0	G	T	G	G	G	G	G	G	T	G	G	G	G	T	H	G	G	G	G	G	G	G	G	G	G	G	G	G	G	G	G	G	T	G	G	G	G	G	G	G	G	G	G	H	G	G
JAX00660403	8	9436545	1	T	G	T	T	T	T	T	G	T	G	G	T	T	T	G	G	G	T	G	G	T	H	T	T	G	T	G	T	G	T	H	T	T	G	T	T	T	T	T	G	T	T	T	T	T	T
JAX00660404	8	9442466	0	G	A	G	G	G	G	G	A	A	G	G	G	G	H	G	G	G	G	G	A	G	G	G	G	G	G	G	G	A	G	G	G	A	G	G	G	G	G	G	A	G	G	G	H	G	G
JAX00660405	8	9445448	0	C	T	C	C	C	C	C	C	C	T	T	C	C	C	T	T	T	C	T	C	C	H	C	C	T	C	T	C	C	C	H	C	C	T	C	C	C	T	C	C	C	C	C	C	C	C
JAX00660406	8	9445547	0	T	G	T	T	T	T	T	T	G	G	G	H	T	H	G	G	G	T	G	T	T	H	T	T	G	T	G	T	T	T	H	T	G	G	T	T	T	G	T	T	T	T	T	H	T	T
JAX00660408	8	9446553	0	G	A	G	G	G	G	G	G	G	A	A	G	G	G	A	A	A	G	A	G	G	H	G	G	A	G	A	G	G	G	H	G	G	A	G	G	G	A	G	G	G	G	G	G	G	G
JAX00660413	8	9451859	1	G	C	G	G	G	G	G	G	G	C	C	G	G	G	C	C	C	G	C	G	G	H	G	G	C	G	C	G	G	G	H	G	G	C	G	G	G	C	G	G	G	G	G	G	G	G
JAX00158708	8	9464710	1	A	G	A	A	A	A	A	G	G	A	A	A	A	H	A	A	A	A	A	G	A	A	A	A	A	A	A	A	G	A	A	A	G	A	A	A	A	A	A	G	A	A	A	H	A	A
JAX00660416	8	9475234	0	C	T	C	C	C	C	C	C	T	T	T	C	C	H	T	T	T	C	T	C	C	H	C	C	T	C	T	C	C	C	H	C	T	T	C	C	C	T	C	C	C	C	C	H	C	C
JAX00660417	8	9476379	0	T	G	T	T	T	T	T	T	G	T	T	T	T	G	T	T	T	T	T	T	T	T	T	T	T	T	T	T	T	T	T	T	G	T	T	T	T	T	T	T	T	T	T	G	T	T
JAX00660419	8	9492095	0	G	T	G	G	G	G	G	T	T	G	G	G	G	H	G	G	G	G	G	T	G	G	G	G	G	G	G	G	T	G	G	G	T	G	G	G	G	G	G	T	G	G	G	H	G	G
JAX00660420	8	9492303	1	G	A	G	G	G	G	G	G	A	G	G	G	G	H	G	G	G	G	G	G	G	G	G	G	G	G	G	G	G	G	G	G	A	G	G	G	G	G	G	G	G	G	G	H	G	G
JAX00158710	8	9498981	1	A	G	A	A	A	A	A	G	G	A	A	A	A	H	A	A	A	A	A	G	A	A	A	A	A	A	A	A	G	A	A	A	G	A	A	A	A	A	A	G	A	A	A	H	A	A
JAX00158711	8	9499102	1	C	A	C	C	C	C	C	A	A	C	C	C	C	H	C	C	C	C	C	A	C	C	C	C	C	C	C	C	A	C	C	C	A	C	C	C	C	C	C	A	C	C	C	H	C	C
JAX00660421	8	9500211	1	G	A	G	G	G	G	G	A	G	G	G	G	G	G	G	G	G	G	G	A	G	G	G	G	G	G	G	G	A	G	G	G	G	G	G	G	G	G	G	A	G	G	G	G	G	G
JAX00660422	8	9505829	1	C	T	C	C	C	C	C	T	T	T	T	C	C	H	T	T	T	C	T	T	C	H	C	C	T	C	T	C	T	C	H	C	T	T	C	C	C	T	C	T	C	C	C	H	C	C
JAX00158713	8	9530435	1	T	C	C	T	C	C	C	C	C	C	C	T	C	C	C	C	C	C	C	C	C	C	C	C	C	C	C	C	C	C	C	T	C	C	C	C	C	C	H	C	C	C	H	C	C	C
JAX00158714	8	9538169	1	C	T	C	C	C	C	C	T	T	C	C	C	C	H	C	C	C	C	C	T	C	C	C	C	C	C	C	C	T	C	C	C	T	C	C	C	C	C	C	T	C	C	C	H	C	C
JAX00158715	8	9538297	0	A	C	A	A	A	A	A	C	A	A	A	A	A	A	A	A	A	A	A	C	A	A	A	A	A	A	A	A	C	A	A	A	A	A	A	A	A	A	A	C	A	A	A	A	A	A
JAX00660428	8	9540006	0	C	T	C	C	C	C	C	C	T	C	C	C	C	H	C	C	C	C	C	C	C	C	C	C	C	C	C	C	C	C	C	C	T	C	C	C	C	C	C	C	C	C	C	H	C	C
JAX00660429	8	9547451	0	A	G	A	A	A	A	A	A	A	G	G	A	A	A	G	G	G	A	G	A	A	H	A	A	G	A	G	A	A	A	H	A	A	G	A	A	A	G	A	A	A	A	A	A	A	A
JAX00660430	8	9548846	0	C	T	C	C	C	C	C	C	C	T	T	C	C	C	T	T	T	C	T	C	C	H	C	C	T	C	T	C	C	C	H	C	C	T	C	C	C	T	C	C	C	C	C	C	C	C
JAX00660432	8	9558510	1	G	T	G	G	G	G	G	G	G	T	T	G	G	G	T	T	T	G	T	G	G	H	G	G	T	G	T	G	G	G	H	G	G	T	G	G	G	T	G	G	G	G	G	G	G	G
JAX00660433	8	9562930	0	G	C	G	G	G	G	G	C	C	C	C	G	G	H	C	C	C	G	C	C	G	H	G	G	C	G	C	G	C	G	H	G	C	C	G	G	G	C	G	C	G	G	G	H	G	G
JAX00660434	8	9569109	1	A	G	A	A	A	A	A	A	G	A	A	A	A	H	A	A	A	A	A	A	A	A	A	A	A	A	A	A	A	A	A	A	G	A	A	A	A	A	A	A	A	A	A	H	A	A
JAX00660435	8	9570359	0	A	G	A	A	A	A	A	G	A	G	G	A	A	A	G	G	G	A	G	G	A	H	A	A	G	A	G	A	G	A	H	A	A	G	A	A	A	G	A	G	A	A	A	A	A	A
JAX00660436	8	9571110	1	G	T	G	G	G	G	G	T	T	T	T	G	G	H	T	T	T	G	T	T	G	H	G	G	T	G	T	G	T	G	H	G	T	T	G	G	G	T	G	T	G	G	G	H	G	G
JAX00660438	8	9571524	1	A	C	A	A	A	A	A	C	C	A	A	A	A	H	A	A	A	A	A	C	A	A	A	A	A	A	A	A	C	A	A	A	C	A	A	A	A	A	A	C	A	A	A	H	A	A
JAX00660439	8	9571594	0	C	T	C	C	C	C	C	T	C	T	T	C	C	C	T	T	T	C	T	T	C	T	C	C	T	C	T	C	T	C	H	C	C	T	C	C	C	T	C	T	C	C	C	C	C	C
JAX00660440	8	9576256	0	T	G	T	T	T	T	T	G	T	T	H	T	T	T	T	T	T	T	T	G	T	T	T	T	T	T	T	T	H	T	T	T	T	T	T	T	T	T	T	G	T	T	T	T	T	T
JAX00158716	8	9580121	0	T	C	T	T	T	T	T	C	T	T	T	T	T	T	T	T	T	T	T	C	T	T	T	T	T	T	T	T	C	T	T	T	T	T	T	T	T	T	T	C	T	T	T	T	T	T
JAX00158717	8	9581810	0	C	A	C	C	C	C	C	C	A	C	C	C	C	H	C	C	C	C	C	C	C	C	C	C	C	C	C	C	C	C	C	C	A	C	C	C	C	C	C	C	C	C	C	H	C	C
JAX00158718	8	9582041	1	T	C	T	T	T	T	T	T	C	C	C	T	T	H	C	C	C	T	C	T	T	H	T	T	C	T	C	T	T	T	H	T	C	C	T	T	T	C	T	T	T	T	T	H	T	T
JAX00660441	8	9587988	0	G	C	G	G	G	G	G	G	G	C	C	G	G	G	C	C	C	G	C	G	G	H	G	G	C	G	C	G	G	G	H	G	G	C	G	G	G	C	G	G	G	G	G	G	G	G
JAX00660442	8	9588209	0	A	G	A	A	A	A	A	G	G	G	G	A	A	H	G	G	G	A	G	G	A	H	A	A	G	A	G	A	G	A	H	A	G	G	A	A	A	G	A	G	A	A	A	H	A	A
JAX00660443	8	9595175	0	G	A	G	G	G	G	G	G	A	G	G	G	G	H	G	G	G	G	G	G	G	G	G	G	G	G	G	G	G	G	G	G	A	G	G	G	G	G	G	G	G	G	G	H	G	G
JAX00660445	8	9611652	0	T	C	T	T	T	T	T	C	C	T	T	T	T	H	T	T	T	T	T	C	T	T	T	T	T	T	T	T	C	T	T	T	C	T	T	T	T	T	T	C	T	T	T	H	T	T
JAX00158719	8	9618229	0	T	C	T	T	T	T	T	C	C	T	T	T	T	H	T	T	T	T	T	C	T	T	T	T	T	T	T	T	C	T	T	T	C	T	T	T	T	T	T	C	T	T	T	H	T	T
JAX00660452	8	9654709	1	G	A	G	G	G	G	G	A	G	G	G	G	G	G	G	G	G	G	G	A	G	G	G	G	G	G	G	G	A	G	G	G	G	G	G	G	G	G	G	A	G	G	G	G	G	G
JAX00158723	8	9658421	1	G	T	G	G	G	G	G	T	G	G	G	G	G	G	G	G	G	G	G	T	G	G	G	G	G	G	G	G	T	G	G	G	G	G	G	G	G	G	G	T	G	G	G	G	G	G
JAX00158724	8	9658465	1	A	G	A	A	A	A	A	G	A	A	A	A	A	A	A	A	A	A	A	G	A	A	A	A	A	A	A	A	G	A	A	A	A	A	A	A	A	A	A	G	A	A	A	A	A	A
JAX00660453	8	9663791	0	A	G	A	A	A	A	A	G	G	A	A	A	A	H	A	A	A	A	A	G	A	A	A	A	A	A	A	H	G	A	A	A	G	A	A	A	A	A	A	G	A	A	A	H	A	A
JAX00660454	8	9663826	0	T	C	T	T	T	T	T	C	C	T	T	T	T	H	T	T	T	T	T	C	T	T	T	T	T	T	T	T	C	T	T	T	C	T	T	T	T	T	T	C	T	T	T	H	T	T
JAX00660455	8	9676978	1	A	G	A	A	A	A	A	G	G	A	A	A	A	H	A	A	A	A	A	G	A	A	A	A	A	A	A	A	G	A	A	A	G	A	A	A	A	A	A	G	A	A	A	H	A	A
JAX00158725	8	9699823	0	T	A	T	T	T	T	T	A	A	T	T	T	T	H	T	T	T	T	T	A	T	T	T	T	T	T	T	T	A	T	T	T	A	T	T	T	T	T	T	A	T	T	T	H	T	T
JAX00158726	8	9699923	1	A	C	A	A	A	A	A	C	C	A	A	A	A	H	A	A	A	A	A	C	A	A	A	A	A	A	A	A	C	A	A	A	C	A	A	A	A	A	A	C	A	A	A	H	A	A
JAX00158727	8	9700125	0	T	A	T	T	T	T	T	A	T	T	T	T	T	T	T	T	T	T	T	A	T	T	T	T	T	T	T	T	A	T	T	T	T	T	T	T	T	T	T	A	T	T	T	T	T	T
JAX00660460	8	9716756	0	T	C	T	T	T	T	T	T	C	T	T	T	T	H	T	T	T	T	T	T	T	T	T	T	T	T	T	T	T	T	T	T	C	T	T	T	T	T	T	T	T	T	T	H	T	T
JAX00660462	8	9731220	1	A	G	A	A	A	A	A	G	G	G	G	A	A	H	G	G	G	A	G	G	A	H	A	A	G	A	G	A	G	A	H	A	G	G	A	A	A	G	A	G	A	A	A	H	A	A
JAX00660465	8	9741276	0	T	C	T	T	T	T	T	C	C	C	C	T	T	H	C	C	C	T	C	C	T	H	T	T	C	T	C	T	C	T	H	T	C	C	T	T	T	C	T	C	T	T	T	H	T	T
JAX00660466	8	9748381	1	C	G	C	C	C	C	C	C	C	G	G	C	C	C	G	G	G	C	G	C	C	H	C	C	G	C	G	C	C	C	H	C	C	G	C	C	C	G	C	C	C	C	C	C	C	C
JAX00660467	8	9750204	0	T	C	T	T	T	T	T	C	T	T	T	T	T	T	T	T	T	T	T	C	T	T	T	T	T	T	T	T	C	T	T	T	T	T	T	T	T	T	T	C	T	T	T	T	T	T
JAX00660468	8	9751220	1	A	C	A	A	A	A	A	C	C	A	A	A	A	H	A	A	A	A	A	C	A	A	A	A	A	A	A	A	C	A	A	A	C	A	A	A	A	A	A	C	A	A	A	H	A	A
JAX00660470	8	9759719	0	A	G	A	A	A	A	A	A	G	A	A	A	A	H	A	A	A	A	A	A	A	A	A	A	A	A	A	A	A	A	A	A	G	A	A	A	A	A	A	A	A	A	A	H	A	A
JAX00158731	8	9779560	0	T	A	T	T	T	T	T	T	A	T	H	T	T	H	T	T	T	T	T	T	T	T	T	T	T	T	T	T	T	T	T	T	A	T	T	T	T	T	T	T	T	T	T	H	T	T
JAX00660474	8	9801589	1	C	G	C	C	C	C	C	G	C	C	C	C	C	C	C	C	C	C	C	G	C	C	C	C	C	C	C	C	G	C	C	C	C	C	C	C	C	C	C	G	C	C	C	C	C	C
JAX00660475	8	9807546	1	A	G	A	A	A	A	A	A	G	A	A	A	A	H	A	A	A	A	A	A	A	A	A	A	A	A	A	A	A	A	A	A	G	A	A	A	A	A	A	A	A	A	A	H	A	A
JAX00660476	8	9811445	1	A	C	A	A	A	A	A	C	C	A	A	A	A	H	A	A	A	A	A	C	A	A	A	A	A	A	A	A	C	A	A	A	C	A	A	A	A	A	A	C	A	A	A	H	A	A
JAX00660477	8	9813433	0	T	A	T	T	T	T	T	A	A	A	A	T	T	H	A	A	A	T	A	A	T	H	T	T	A	T	A	T	A	T	H	T	A	A	T	T	T	A	T	A	T	T	T	H	T	T
JAX00660478	8	9813789	0	A	G	A	A	A	A	A	G	A	G	G	A	A	A	G	G	G	A	G	G	A	H	A	A	G	A	G	A	G	A	H	A	A	G	A	A	A	G	A	G	A	A	A	A	A	A
JAX00660479	8	9817086	1	C	T	C	C	C	C	C	T	C	T	T	C	C	C	T	T	T	C	T	T	C	H	C	C	T	C	T	C	T	C	H	C	C	T	C	C	C	T	C	T	C	C	C	C	C	C
JAX00660480	8	9818095	0	T	C	T	T	T	T	T	C	C	C	C	T	T	H	C	C	C	T	C	C	T	H	T	T	C	T	C	T	C	T	H	T	C	C	T	T	T	C	T	C	T	T	T	H	T	T
JAX00158734	8	9818434	0	A	T	A	A	A	A	A	T	T	T	T	A	A	H	T	H	T	A	T	T	A	H	A	A	T	A	T	A	T	A	H	A	T	T	A	A	A	T	A	T	A	A	A	H	A	A
JAX00660481	8	9820112	0	A	C	A	A	A	A	A	A	A	C	C	A	A	A	C	C	C	A	C	A	A	C	A	A	C	A	C	A	A	A	C	A	A	C	A	A	A	C	A	A	A	A	A	A	A	A
JAX00660482	8	9820737	1	A	G	A	A	A	A	A	A	A	G	G	A	A	A	G	G	G	A	G	A	A	G	A	A	G	A	G	A	A	A	H	A	A	G	A	A	A	G	A	A	A	A	A	A	A	A
JAX00660483	8	9823377	1	G	A	G	G	G	G	G	G	G	A	A	G	G	G	A	A	A	G	A	G	G	A	G	G	A	G	A	G	G	G	H	G	G	A	G	G	G	A	G	G	G	G	G	G	G	G
JAX00660486	8	9829163	0	G	A	G	G	G	G	G	G	A	G	G	G	G	G	G	G	G	G	G	G	G	G	G	G	G	G	G	G	G	G	G	G	A	G	G	G	G	G	G	G	G	G	G	G	G	G
JAX00660487	8	9829454	1	C	T	C	C	C	C	C	T	T	T	T	C	C	H	T	T	T	C	T	T	C	T	C	C	T	C	T	C	T	C	H	C	T	T	C	C	C	T	C	T	C	C	C	H	C	C
JAX00660488	8	9833957	0	A	G	A	A	A	A	A	A	A	G	G	A	A	A	G	G	G	A	G	A	A	G	A	A	G	A	G	A	A	A	H	A	A	G	A	A	A	G	A	A	A	A	A	A	A	A
JAX00660490	8	9835926	1	A	G	A	A	A	A	A	A	A	G	G	A	A	A	G	G	G	A	G	A	A	G	A	A	G	A	G	A	A	A	H	A	A	G	A	A	A	G	A	A	A	A	A	A	A	A
JAX00660491	8	9848778	0	C	T	C	C	C	C	C	T	C	C	C	C	C	C	C	C	C	C	C	T	C	C	C	C	C	C	C	C	T	C	C	C	C	C	C	C	C	C	C	T	C	C	C	C	C	C
JAX00660492	8	9848931	0	C	G	C	C	C	C	C	G	C	C	C	C	C	C	C	C	C	C	C	G	C	C	C	C	C	C	C	C	G	C	C	C	C	C	C	C	C	C	C	G	C	C	C	C	C	C
JAX00660493	8	9848968	0	G	T	G	G	G	G	G	T	G	G	G	G	G	G	G	G	G	G	G	T	G	G	G	G	G	G	G	G	T	G	G	G	G	G	G	G	G	G	G	T	G	G	G	G	G	G
JAX00158737	8	9850492	1	A	C	A	A	A	A	A	A	C	A	A	A	A	H	A	A	A	A	A	A	A	A	A	A	A	A	A	A	A	A	A	A	C	A	A	A	A	A	A	A	A	A	A	H	A	A
JAX00158739	8	9860424	0	C	T	C	C	C	C	C	T	C	C	C	C	C	C	C	C	C	C	C	T	C	C	C	C	C	C	C	C	T	C	C	C	C	C	C	C	C	C	C	T	C	C	C	C	C	C
JAX00158741	8	9898641	1	G	A	G	G	G	G	G	A	A	G	G	G	G	H	G	G	G	G	G	A	G	G	G	G	G	G	G	G	A	G	G	G	A	G	G	G	G	G	G	A	G	G	G	H	G	G
JAX00660499	8	9924295	0	A	G	A	A	A	A	A	G	G	A	A	A	A	H	A	A	A	A	A	G	A	A	A	A	A	A	A	A	G	A	A	A	G	A	A	A	A	A	A	G	A	A	A	H	A	A
JAX00660500	8	9924827	1	T	C	T	T	T	T	T	T	T	C	C	T	T	T	C	C	C	T	C	T	T	H	T	T	C	T	C	T	T	T	H	T	T	C	T	T	T	C	T	T	T	T	T	T	T	T
JAX00660501	8	9924937	1	C	T	C	C	C	C	C	T	C	C	C	C	C	C	C	C	C	C	C	T	C	C	C	C	C	C	C	C	T	C	C	C	C	C	C	C	C	C	C	T	C	C	C	C	C	C
JAX00660503	8	9927449	0	G	A	G	G	G	G	G	A	A	G	G	G	G	H	G	G	G	G	G	A	G	G	G	G	G	G	G	G	A	G	G	G	A	G	G	G	G	G	G	A	G	G	G	H	G	G
JAX00660504	8	9927578	0	A	T	A	A	A	A	A	T	A	A	A	A	A	A	A	A	A	A	A	T	A	A	A	A	A	A	A	A	T	A	A	A	A	A	A	A	A	A	A	T	A	A	A	A	A	A
JAX00158743	8	9940781	1	A	T	A	A	A	A	A	T	T	A	A	A	A	H	A	A	A	A	A	T	A	A	A	A	A	A	A	A	T	A	A	A	T	A	A	A	A	A	A	T	A	A	A	H	A	A
JAX00233809	8	9940858	1	A	G	A	A	A	A	A	G	G	G	G	A	A	H	G	G	G	A	G	G	A	H	A	A	G	A	G	A	G	A	H	A	G	G	A	A	A	G	A	G	A	A	A	H	A	A
JAX00158744	8	9941234	1	T	C	T	T	T	T	T	C	C	T	T	T	T	H	T	T	T	T	T	C	T	T	T	T	T	T	T	T	C	T	T	T	C	T	T	T	T	T	T	C	T	T	T	H	T	T
JAX00660509	8	9941397	1	G	A	G	G	G	G	G	A	A	A	A	G	G	H	A	A	A	G	A	A	G	H	G	G	A	G	A	G	A	G	H	G	A	A	G	G	G	A	G	A	G	G	G	H	G	G
JAX00158745	8	9941797	0	A	T	A	A	A	A	A	T	A	A	A	A	A	A	A	A	A	A	A	T	A	A	A	A	A	A	A	A	T	A	A	A	A	A	A	A	A	A	A	T	A	A	A	A	A	A
JAX00660510	8	9941914	1	G	A	G	G	G	G	G	A	A	A	A	G	G	H	A	A	A	G	A	A	G	H	G	G	A	G	A	G	A	G	H	G	A	A	G	G	G	A	G	A	G	G	G	H	G	G
JAX00660511	8	9943560	0	T	C	T	T	T	T	T	C	T	C	C	T	T	T	C	C	C	T	C	C	T	H	T	T	C	T	C	T	C	T	H	T	T	C	T	T	T	C	T	C	T	T	T	T	T	T
JAX00660512	8	9945293	0	G	A	G	G	G	G	G	A	G	A	A	G	G	G	A	A	A	G	A	A	G	H	G	G	A	G	A	G	A	G	H	G	G	A	G	G	G	A	G	A	G	G	G	G	G	G
JAX00660513	8	9948597	0	T	A	T	T	T	T	T	T	A	A	A	T	T	H	A	A	A	T	A	T	T	H	T	T	A	T	A	T	T	T	H	T	A	A	T	T	T	A	T	T	T	T	T	H	T	T
JAX00158746	8	9983430	0	C	T	C	C	C	C	C	C	C	T	T	C	C	C	T	T	T	C	T	C	C	H	C	C	T	C	T	C	C	C	H	C	C	T	C	C	C	T	C	C	C	C	C	C	C	C
JAX00158747	8	9983627	1	G	A	G	G	G	G	G	G	G	A	A	G	G	G	A	A	A	G	A	G	G	H	G	G	A	G	A	G	G	G	H	G	G	A	G	G	G	A	G	G	G	G	G	G	G	G
JAX00158748	8	9983670	0	A	T	A	A	A	A	A	T	T	A	A	A	A	H	A	A	A	A	A	T	A	A	A	A	A	A	A	A	T	A	A	A	T	A	A	A	A	A	A	T	A	A	A	H	A	A
JAX00660517	8	9992617	0	C	T	C	C	C	C	C	C	C	T	T	C	C	C	T	T	T	C	T	C	C	H	C	C	T	C	T	C	C	C	H	C	C	T	C	C	C	T	C	C	C	C	C	C	C	C
JAX00660518	8	9992798	0	T	A	T	T	T	T	T	A	A	T	T	T	T	H	T	T	T	T	T	A	T	T	T	T	T	T	T	T	A	T	T	T	A	T	T	T	T	T	T	A	T	T	T	H	T	T
JAX00660519	8	9992925	1	C	T	C	C	C	C	C	T	C	C	C	C	C	C	C	C	C	C	C	T	C	C	C	C	C	C	C	C	T	C	C	C	C	C	C	C	C	C	C	T	C	C	C	C	C	C
JAX00660520	8	9993916	0	A	G	A	A	A	A	A	G	G	A	A	A	A	H	A	A	A	A	A	G	A	A	A	A	A	A	A	A	G	A	A	A	G	A	A	A	A	A	A	G	A	A	A	H	A	A
JAX00660521	8	10012522	0	C	G	C	C	C	C	C	G	C	G	G	C	C	C	G	G	G	C	G	G	C	H	C	C	G	C	G	C	G	C	H	C	C	G	C	C	C	G	C	G	C	C	C	C	C	C
JAX00158749	8	10018979	1	A	G	A	A	A	A	A	A	G	A	A	A	A	H	A	A	A	A	A	A	A	A	A	A	A	A	A	A	A	A	A	A	G	A	A	A	A	A	A	A	A	A	A	H	A	A
JAX00660524	8	10022803	0	A	G	A	A	A	A	A	G	G	A	A	A	A	H	A	A	A	A	A	G	A	A	A	A	A	A	A	A	G	A	A	A	G	A	A	A	A	A	A	G	A	A	A	H	A	A
JAX00158750	8	10027724	0	G	T	G	G	G	G	G	G	T	G	G	G	G	H	G	G	G	G	G	G	G	G	G	G	G	G	G	G	G	G	G	G	T	G	G	G	G	G	G	G	G	G	G	H	G	G
JAX00158751	8	10027762	1	A	G	A	A	A	A	A	A	G	A	A	A	A	H	A	A	A	A	A	A	A	A	A	A	A	A	A	A	A	A	A	A	G	A	A	A	A	A	A	A	A	A	A	H	A	A
JAX00660526	8	10031627	0	T	C	T	T	T	T	T	C	C	C	C	T	T	H	C	C	C	T	C	C	T	H	T	T	C	T	C	T	C	T	H	T	C	C	T	T	T	C	T	C	T	T	T	H	T	T
JAX00233812	8	10047901	0	C	T	C	C	C	C	C	T	T	C	C	C	C	H	C	C	C	C	C	T	C	C	C	C	C	C	C	C	T	C	C	C	H	C	C	C	C	C	C	T	C	C	C	H	C	C
JAX00158752	8	10058441	1	A	G	A	A	A	A	A	A	G	A	A	A	A	H	A	A	A	A	A	A	A	A	A	A	A	A	A	A	A	A	A	A	G	A	A	A	A	A	A	A	A	A	A	H	A	A
JAX00158753	8	10058525	1	T	C	T	T	T	T	T	C	T	T	T	T	T	T	T	T	T	T	T	C	T	T	T	T	T	T	T	T	C	T	T	T	T	T	T	T	T	T	T	C	T	T	T	T	T	T
JAX00158754	8	10059488	0	T	C	T	T	T	T	T	C	T	T	T	T	T	T	T	T	T	T	T	C	T	T	T	T	T	T	T	T	C	T	T	T	T	T	T	T	T	T	T	C	T	T	T	T	T	T
JAX00660530	8	10079764	0	G	A	G	G	G	G	G	G	G	A	A	G	G	G	A	A	A	G	A	G	G	H	G	G	A	G	A	G	G	G	H	G	G	A	G	G	G	A	G	G	G	G	G	G	G	G
JAX00158755	8	10098083	1	A	G	A	A	A	A	A	G	G	A	A	A	A	H	A	A	A	A	A	G	A	A	A	A	A	A	A	A	G	A	A	A	G	A	A	A	A	A	A	G	A	A	A	H	A	A
JAX00158756	8	10099725	1	C	T	C	C	C	C	C	C	T	C	C	C	C	H	C	C	C	C	C	C	C	C	C	C	C	C	C	C	C	C	C	C	T	C	C	C	C	C	C	C	C	C	C	H	C	C
JAX00158757	8	10101658	0	A	T	A	A	A	A	A	T	A	A	A	A	A	A	A	A	A	A	A	T	A	A	A	A	A	A	A	A	T	A	A	A	A	A	A	A	A	A	A	T	A	A	A	A	A	A
JAX00660532	8	10116166	0	G	A	G	G	G	G	G	A	G	G	G	G	G	G	G	G	G	G	G	A	G	G	G	G	G	G	G	G	A	G	G	G	G	G	G	G	G	G	G	A	G	G	G	G	G	G
JAX00660533	8	10116515	1	T	C	T	T	T	T	T	C	C	T	T	T	T	H	T	T	T	T	T	C	T	T	T	T	T	T	T	T	C	T	T	T	C	T	T	T	T	T	T	C	T	T	T	H	T	T
JAX00660534	8	10118142	1	C	A	C	C	C	C	C	A	A	C	C	C	C	H	C	C	C	C	C	A	C	C	C	C	C	C	C	C	A	C	C	C	A	C	C	C	C	C	C	A	C	C	C	H	C	C
JAX00660535	8	10123268	0	C	T	C	C	C	C	C	C	T	C	C	C	C	H	C	C	C	C	C	C	C	C	C	C	C	C	C	C	C	C	C	C	T	C	C	C	C	C	C	C	C	C	C	H	C	C
JAX00660536	8	10126890	1	T	C	T	T	T	T	T	T	C	C	C	T	T	H	C	C	C	T	C	T	T	H	T	T	C	T	C	T	T	T	C	T	C	C	T	T	T	C	T	T	T	T	T	H	T	T
JAX00660537	8	10129520	1	T	C	T	T	T	T	T	C	C	C	C	T	T	H	C	C	C	T	C	C	T	H	T	T	C	T	C	T	C	T	C	T	C	C	T	T	T	C	T	C	T	T	T	H	T	T
JAX00660540	8	10149097	1	G	A	G	G	G	G	G	A	G	G	G	G	G	G	G	G	G	G	G	A	G	G	G	G	G	G	G	G	A	G	G	G	G	G	G	G	G	G	G	A	G	G	G	G	G	G
JAX00660544	8	10157015	0	T	C	T	T	T	T	T	C	C	T	T	T	T	T	T	T	T	T	T	C	T	T	T	T	T	T	T	T	C	T	T	T	C	T	T	T	T	T	T	C	T	T	T	T	T	T
JAX00660545	8	10158781	0	A	G	A	A	A	A	A	G	A	G	G	A	A	A	G	G	G	A	G	G	A	H	A	A	G	A	G	A	G	A	G	A	A	G	A	A	A	G	A	G	A	A	A	A	A	A
JAX00660548	8	10164928	0	G	C	G	G	G	G	G	C	C	C	C	G	G	H	C	C	C	G	C	C	G	H	G	G	C	G	C	G	C	G	C	G	C	C	G	G	G	C	G	C	G	G	G	H	G	G
JAX00660549	8	10178708	1	G	A	G	G	G	G	G	G	G	A	A	G	G	G	A	A	A	G	A	G	G	H	G	G	A	G	A	G	G	G	A	G	G	A	G	G	G	A	G	G	G	G	G	G	G	G
JAX00158761	8	10180424	1	T	C	T	T	T	T	T	T	T	C	C	T	T	T	C	C	C	T	C	T	T	H	T	T	C	T	C	T	T	T	C	T	T	C	T	T	T	C	T	T	T	T	T	T	T	T
JAX00660551	8	10180663	1	C	T	C	C	C	C	C	T	T	C	C	C	C	H	C	C	C	C	C	T	C	C	C	C	C	C	C	C	T	C	C	C	T	C	C	C	C	C	C	T	C	C	C	H	C	C
JAX00660552	8	10180919	0	T	A	T	T	T	T	T	T	A	T	T	T	T	H	T	T	T	T	T	T	T	T	T	T	T	T	T	T	T	T	T	T	A	T	T	T	T	T	T	T	T	T	T	H	T	T
JAX00660555	8	10187671	0	A	G	A	A	A	A	A	G	A	A	A	A	A	A	A	A	A	A	A	G	A	A	A	A	A	A	A	A	G	A	A	A	A	A	A	A	A	A	A	G	A	A	A	A	A	A
JAX00660556	8	10187855	0	C	T	C	C	C	C	C	C	T	T	T	C	C	H	T	T	T	C	T	C	C	H	C	C	T	C	T	C	C	C	T	C	T	T	C	C	C	T	C	C	C	C	C	H	C	C
JAX00660558	8	10188949	1	A	G	A	A	A	A	A	A	G	G	G	A	A	H	G	G	G	A	G	A	A	H	A	A	G	A	G	A	A	A	G	A	G	G	A	A	A	G	A	A	A	A	A	H	A	A
JAX00660559	8	10192123	0	A	G	A	A	A	A	A	A	A	G	G	A	A	A	G	G	G	A	G	A	A	G	A	A	G	A	G	A	A	A	G	A	A	G	A	A	A	G	A	A	A	A	A	A	A	A
JAX00660560	8	10199003	0	C	T	C	C	C	C	C	T	T	C	C	C	C	H	C	C	C	C	C	T	C	C	C	C	C	C	C	C	T	C	C	C	T	C	C	C	C	C	C	T	C	C	C	H	C	C
JAX00158762	8	10199181	0	G	A	G	G	G	G	G	A	A	A	A	G	G	H	A	A	A	G	H	A	G	H	G	G	A	G	A	G	A	G	A	G	A	A	G	G	G	A	G	A	G	G	G	H	G	G
JAX00660561	8	10199251	0	G	A	G	G	G	G	G	A	G	G	G	G	G	G	G	G	G	G	H	A	G	G	G	G	G	G	G	G	H	G	G	G	G	G	G	G	G	G	G	A	G	G	G	G	G	G
JAX00660565	8	10218067	1	T	C	T	T	T	T	T	T	C	T	T	T	T	H	T	T	T	T	T	T	T	T	T	T	T	T	T	T	T	T	T	T	C	T	T	T	T	T	T	T	T	T	T	H	T	T
JAX00660566	8	10218240	1	G	A	G	G	G	G	G	A	G	G	G	G	G	G	G	G	G	G	G	A	G	G	G	G	G	G	G	G	A	G	G	G	G	G	G	G	G	G	G	A	G	G	G	G	G	G
JAX00158765	8	10219152	1	T	C	T	T	T	T	T	C	T	T	T	T	T	T	T	T	T	T	T	C	T	T	T	T	T	T	T	T	C	T	T	T	T	T	T	T	T	T	T	C	T	T	T	T	T	T
JAX00660567	8	10232459	1	T	C	T	T	T	T	T	C	C	T	T	T	T	H	T	T	T	T	T	C	T	T	T	T	T	T	T	T	C	T	T	T	C	T	T	T	T	T	T	C	T	T	T	H	T	T
JAX00660568	8	10242244	0	A	G	A	A	A	A	A	A	G	A	A	A	A	H	A	A	A	A	A	A	A	A	A	A	A	A	A	A	A	A	A	A	G	A	A	A	A	A	A	A	A	A	A	H	A	A
JAX00660569	8	10243750	0	A	G	A	A	A	A	A	A	A	G	G	A	A	A	G	G	G	A	G	A	A	H	A	A	G	A	G	A	A	A	G	A	A	G	A	A	A	G	A	A	A	A	A	A	A	A
JAX00660571	8	10251203	0	T	A	T	T	T	T	T	A	A	A	A	T	T	T	A	A	A	T	A	A	T	T	T	T	A	T	A	T	A	T	A	T	A	A	T	T	T	A	T	A	T	T	T	T	T	T
JAX00660572	8	10255320	1	G	A	G	G	G	G	G	A	G	G	G	G	G	G	G	G	G	G	G	A	G	G	G	G	G	G	G	G	A	G	G	G	G	G	G	G	G	G	G	A	G	G	G	G	G	G
JAX00158767	8	10258593	0	A	C	A	A	A	A	A	C	C	C	C	A	A	H	C	C	C	A	C	C	A	H	A	A	C	A	C	A	C	A	C	A	C	C	A	A	A	C	A	C	A	A	A	H	A	A
JAX00660575	8	10271316	1	T	C	T	T	T	T	T	T	T	C	C	T	T	T	C	C	C	T	C	T	T	H	T	T	C	T	C	T	T	T	C	T	T	C	T	T	T	C	T	T	T	T	T	T	T	T
JAX00660576	8	10277027	1	C	T	C	C	C	C	C	T	T	T	T	C	C	H	T	T	T	C	T	T	C	H	C	C	T	C	T	C	T	C	T	C	T	T	C	C	C	T	C	T	C	C	C	H	C	C
JAX00158772	8	10300348	1	C	T	C	C	C	C	C	C	C	T	T	C	C	C	T	T	T	C	T	C	C	H	C	C	T	C	T	C	C	C	T	C	C	T	C	C	C	T	C	C	C	C	C	C	C	C
JAX00660584	8	10341243	0	A	G	A	A	A	A	A	G	G	G	G	A	A	A	H	G	G	A	G	G	A	H	A	A	G	A	G	A	G	A	G	A	G	G	A	A	A	G	A	G	A	A	A	H	A	A
JAX00660585	8	10343881	0	G	A	G	G	G	G	G	G	A	G	G	G	G	H	G	G	G	G	G	G	G	G	G	G	G	G	G	G	G	G	G	G	A	G	G	G	G	G	G	G	G	G	G	H	G	G
JAX00158773	8	10353875	1	T	C	T	T	T	T	T	C	C	T	T	T	T	H	T	T	T	T	T	C	T	T	T	T	T	T	T	T	C	T	T	T	C	T	T	T	T	T	T	C	T	T	T	H	T	T
JAX00660586	8	10354039	1	T	C	T	T	T	T	T	C	C	T	T	T	T	H	T	T	T	T	T	C	T	T	T	T	T	T	T	T	C	T	T	T	C	T	T	T	T	T	T	C	T	T	T	H	T	T
JAX00158775	8	10354417	0	T	C	T	T	T	T	T	C	C	T	T	T	T	H	T	T	T	T	T	C	T	T	T	T	T	T	T	T	C	T	T	T	C	T	T	T	T	T	T	C	T	T	T	H	T	T
JAX00660588	8	10362295	1	G	T	G	G	G	G	G	T	T	T	T	G	G	H	T	T	T	G	T	T	G	H	G	G	T	G	T	G	T	G	T	G	T	T	G	G	G	T	G	T	G	G	G	H	G	G
JAX00660590	8	10365706	0	A	G	A	A	A	A	A	G	A	A	A	A	A	A	A	A	A	A	A	G	A	A	A	A	A	A	A	A	G	A	A	A	A	A	A	A	A	A	A	A	A	A	A	A	A	A
JAX00660591	8	10366141	0	T	A	T	T	T	T	T	T	A	A	A	T	T	H	A	A	A	T	A	T	T	H	T	T	A	T	A	T	T	T	A	T	A	A	T	T	T	A	T	H	T	T	T	H	T	T
JAX00158776	8	10378012	1	G	A	G	G	G	G	G	A	A	A	A	G	G	H	A	A	A	G	A	A	G	H	G	G	A	G	A	G	A	G	A	G	A	A	G	G	G	A	G	A	G	G	G	H	G	G
JAX00660595	8	10383130	1	T	C	T	T	T	T	T	T	C	T	T	T	T	H	T	T	T	T	T	T	T	T	T	T	T	T	T	T	T	T	T	T	C	T	T	T	T	T	T	T	T	T	T	H	T	T
JAX00660599	8	10401473	0	A	C	A	A	A	A	A	C	C	A	A	A	A	H	A	A	A	A	A	C	A	A	A	A	A	A	A	A	C	A	A	A	C	A	A	A	A	A	A	H	A	A	A	H	A	A
JAX00660600	8	10405561	1	G	A	G	G	G	G	G	A	A	G	G	G	G	H	G	G	G	G	G	A	G	G	G	G	G	G	G	G	A	G	G	G	A	G	G	G	G	G	G	H	G	G	G	H	G	G
JAX00660604	8	10406525	1	C	T	C	C	C	C	C	T	C	T	T	C	C	C	T	T	T	C	T	T	C	H	C	C	T	C	T	C	T	C	T	C	C	T	C	C	C	T	C	T	C	C	C	C	C	C
JAX00660605	8	10412289	0	C	G	C	C	C	C	C	C	G	G	G	C	C	H	G	G	G	C	G	C	C	H	C	C	G	C	G	C	C	H	G	C	G	G	C	C	C	G	C	H	C	C	C	H	C	C
JAX00660606	8	10416911	1	C	A	C	C	C	C	C	C	C	A	A	C	C	C	A	A	A	C	A	C	C	H	C	C	A	C	A	C	C	C	A	C	C	A	C	C	C	A	C	H	C	C	C	C	C	C
JAX00158780	8	10418993	1	C	A	C	C	C	C	C	A	C	C	C	C	C	C	C	C	C	C	C	A	C	C	C	C	C	C	C	C	A	C	C	C	C	C	C	C	C	C	C	H	C	C	C	C	C	C
JAX00660609	8	10448821	1	C	T	C	C	C	C	C	C	C	T	T	C	C	C	T	T	T	C	T	C	C	H	C	C	T	C	T	C	C	C	T	C	C	T	C	C	C	T	C	H	C	C	C	C	C	C
JAX00158782	8	10458669	1	T	C	T	T	T	T	T	T	C	T	T	T	T	H	T	T	T	T	T	T	T	T	T	T	T	T	T	T	T	T	T	T	C	T	T	T	T	T	T	T	T	T	T	H	T	T
JAX00158783	8	10459174	0	G	T	G	G	G	G	G	G	T	G	G	G	G	H	G	G	G	G	G	G	G	G	G	G	G	G	G	G	G	G	G	G	T	G	G	G	G	G	G	G	G	G	G	H	G	G
JAX00660610	8	10461683	0	G	A	G	G	G	G	G	A	A	A	A	G	G	H	A	A	A	G	A	A	G	H	G	G	A	G	A	G	A	G	A	G	A	A	G	G	G	A	G	A	G	G	G	G	G	G
JAX00660616	8	10476260	0	C	T	C	C	C	C	C	C	C	T	T	C	C	C	T	T	T	C	T	C	C	H	C	C	T	C	T	C	C	C	T	C	C	T	C	C	C	T	C	H	C	C	C	C	C	C
JAX00660618	8	10491386	1	G	A	G	G	G	G	G	A	A	A	A	G	G	H	A	A	A	G	A	A	G	H	G	G	A	G	A	G	A	G	A	G	A	A	G	G	G	A	G	A	G	G	G	H	G	G
JAX00158785	8	10498032	1	C	T	C	C	C	C	C	T	T	C	C	C	C	H	C	C	C	C	C	T	C	C	C	C	C	C	C	C	T	C	C	C	T	C	C	C	C	C	C	H	C	C	C	H	C	C
JAX00158787	8	10499462	1	G	A	G	G	G	G	G	G	A	G	G	G	G	H	G	G	G	G	G	G	G	G	G	G	G	G	G	G	G	G	G	G	A	G	G	G	G	G	G	G	G	G	G	H	G	G
JAX00660623	8	10501679	0	A	G	A	A	A	A	A	G	G	G	G	A	A	H	G	G	G	A	G	G	A	H	A	A	G	A	G	A	G	A	G	A	G	G	A	A	A	G	A	G	A	A	A	H	A	A
JAX00660625	8	10504235	1	A	G	A	A	A	A	A	G	A	A	A	A	A	A	A	A	A	A	A	G	A	A	A	A	A	A	A	A	G	A	A	A	A	A	A	A	A	A	A	H	A	A	A	A	A	A
JAX00660626	8	10515001	0	C	T	C	C	C	C	C	C	T	C	C	C	C	H	C	C	C	C	C	C	C	C	C	C	C	C	C	C	C	C	C	C	T	C	C	C	C	C	C	C	C	C	C	H	C	C
JAX00660628	8	10518285	1	C	G	C	C	C	C	C	G	G	C	C	C	C	H	C	C	C	C	C	G	C	C	C	C	C	C	C	C	G	C	C	C	G	C	C	C	C	C	C	H	C	C	C	H	C	C
JAX00660629	8	10518832	1	G	T	G	G	G	G	G	G	T	G	G	G	G	H	G	G	G	G	G	G	G	G	G	G	G	G	G	G	G	G	G	G	T	G	G	G	G	G	G	G	G	G	G	H	G	G
JAX00233821	8	10527942	1	T	C	T	T	T	T	T	C	C	T	T	T	T	H	T	T	T	T	T	C	T	T	T	T	T	T	T	T	C	T	T	T	C	T	T	T	T	T	T	H	T	T	T	H	T	T
JAX00660632	8	10534226	0	C	A	C	C	C	C	C	A	A	C	C	C	C	H	C	C	C	C	C	A	C	C	C	C	C	C	C	C	A	C	C	C	A	C	C	C	C	C	C	H	C	C	C	H	C	C
JAX00158788	8	10538171	0	T	A	T	T	T	T	T	T	A	T	T	T	T	H	T	T	T	T	T	T	T	T	T	T	T	T	T	T	T	T	T	T	A	T	T	T	T	T	T	T	T	T	T	H	T	T
JAX00158789	8	10538244	1	A	C	A	A	A	A	A	C	C	A	A	A	A	H	A	A	A	A	A	C	A	A	A	A	A	A	A	A	C	A	A	A	C	A	A	A	A	A	A	H	A	A	A	H	A	A
JAX00660633	8	10544685	0	C	T	C	C	C	C	C	C	C	T	T	C	C	C	T	T	T	C	T	C	C	H	C	C	T	C	T	C	C	C	T	C	C	T	C	C	C	T	C	H	C	C	C	C	C	C
JAX00660635	8	10546920	1	T	C	T	T	T	T	T	T	C	T	T	T	T	H	T	T	T	T	T	T	T	T	T	T	T	T	T	T	T	T	T	T	C	T	T	T	T	T	T	T	T	T	T	H	T	T
JAX00660639	8	10550661	0	A	C	A	A	A	A	A	A	A	C	C	A	A	A	C	C	C	A	C	A	A	H	A	A	C	A	C	A	A	A	C	A	A	C	A	A	A	C	A	A	A	A	A	A	A	A
JAX00660640	8	10554029	0	G	T	G	G	G	G	G	T	G	G	G	G	G	G	G	G	G	G	G	T	G	G	G	G	G	G	G	G	T	G	G	G	G	G	G	G	G	G	G	H	G	G	G	G	G	G
JAX00660642	8	10562919	1	G	A	G	G	G	G	G	G	A	G	G	G	G	H	G	G	G	G	G	G	G	G	G	G	G	G	G	G	G	G	G	G	A	G	G	G	G	G	G	G	G	G	G	H	G	G
JAX00660645	8	10566684	1	T	C	T	T	T	T	T	C	T	C	C	T	T	T	C	C	C	T	C	C	T	H	T	T	C	T	C	T	C	T	C	T	T	C	T	T	T	C	T	C	T	T	T	T	T	T
JAX00660651	8	10574912	1	G	A	G	G	G	G	G	A	G	G	G	G	G	G	G	G	G	G	G	A	G	G	G	G	G	G	G	G	A	G	G	G	G	G	G	G	G	G	G	H	G	G	G	G	G	G
JAX00158791	8	10581578	0	A	G	A	A	A	A	A	G	G	A	A	A	A	G	A	A	A	A	A	G	A	A	A	A	A	A	A	A	G	A	A	A	G	A	A	A	A	A	A	G	A	A	A	G	A	A
JAX00158792	8	10581775	1	G	A	G	G	G	G	G	A	A	G	G	G	G	H	G	G	G	G	G	A	G	G	G	G	G	G	G	G	A	G	G	G	A	G	G	G	G	G	G	H	G	G	G	H	G	G
JAX00233822	8	10591781	1	A	G	A	A	A	A	A	A	G	A	A	A	A	H	A	A	A	A	A	A	A	A	A	A	A	A	A	A	A	A	A	A	G	A	A	A	A	A	A	A	A	A	A	H	A	A
JAX00233823	8	10591820	0	T	G	T	T	T	T	T	T	G	T	T	T	T	H	T	T	T	T	T	T	T	T	T	T	T	T	T	T	T	T	T	T	G	T	T	T	T	T	T	T	T	T	T	H	T	T
JAX00660653	8	10597443	1	A	G	A	A	A	A	A	G	G	A	A	A	A	H	A	A	A	A	A	G	A	A	A	A	A	A	A	A	G	A	A	A	G	A	A	A	A	A	A	H	A	A	A	H	A	A
JAX00660654	8	10599265	0	G	A	G	G	G	G	G	A	G	G	G	G	G	G	G	G	G	G	G	A	G	G	G	G	G	G	G	G	A	G	G	G	G	G	G	G	G	G	G	H	G	G	G	G	G	G
JAX00660655	8	10599962	1	A	C	A	A	A	A	A	A	C	A	A	A	A	H	A	A	A	A	A	A	A	A	A	A	A	A	A	A	A	A	A	A	C	A	A	A	A	A	A	A	A	A	A	H	A	A
JAX00660656	8	10607660	0	T	C	T	T	T	T	T	T	C	T	T	T	T	H	T	T	T	T	T	T	T	T	T	T	T	T	T	T	T	T	T	T	C	T	T	T	T	T	T	T	T	T	T	H	T	T
JAX00660657	8	10607707	0	G	A	G	G	G	G	G	G	A	G	G	G	G	H	G	G	G	G	G	G	G	G	G	G	G	G	G	G	G	G	G	G	A	G	G	G	G	G	G	G	G	G	G	H	G	G
JAX00158795	8	10621838	0	T	C	T	T	T	T	T	C	C	T	T	T	T	T	T	T	T	T	T	C	T	T	T	T	T	T	T	T	C	T	T	T	C	T	T	T	T	T	T	H	T	T	T	H	T	T
JAX00660659	8	10623540	0	A	C	A	A	A	A	A	C	C	C	C	A	A	H	C	C	C	A	C	C	A	H	A	A	C	A	C	A	C	A	C	A	C	C	A	A	A	C	A	C	A	A	A	H	A	A
JAX00660660	8	10623759	1	C	T	C	C	C	C	C	T	T	C	C	C	C	H	C	C	C	C	C	T	C	C	C	C	C	C	C	C	T	C	C	C	T	C	C	C	C	C	C	H	C	C	C	H	C	C
JAX00660661	8	10625476	1	A	G	A	A	A	A	A	G	G	G	G	A	A	H	G	G	G	A	G	G	A	H	A	A	G	A	G	A	G	A	G	A	G	G	A	A	A	G	A	G	A	A	A	H	A	A
JAX00660665	8	10646159	1	A	G	A	A	A	A	A	G	G	G	G	A	A	H	G	G	G	A	G	G	A	H	A	A	G	A	G	A	G	A	G	A	G	G	A	A	A	G	A	G	A	A	A	H	A	A
JAX00660669	8	10648426	0	A	G	A	A	A	A	A	G	G	A	A	A	A	H	A	A	A	A	A	G	A	A	A	A	A	A	A	A	G	A	A	A	G	A	A	A	A	A	A	H	A	A	A	H	A	A
JAX00660671	8	10653148	1	G	A	G	G	G	G	G	A	A	G	G	G	G	H	G	G	G	G	G	A	G	G	G	G	G	G	G	G	A	G	G	G	A	G	G	G	G	G	G	H	G	G	G	H	G	G
JAX00660673	8	10653299	1	A	G	A	A	A	A	A	A	G	A	A	A	A	H	A	A	A	A	A	A	A	A	A	A	A	A	A	A	A	A	A	A	G	A	A	A	A	A	A	A	A	A	A	H	A	A
JAX00158797	8	10656995	1	C	T	C	C	C	C	C	C	T	C	C	C	C	H	C	C	C	C	C	C	C	C	C	C	C	C	C	C	C	C	C	C	T	C	C	C	C	C	C	C	C	C	C	H	C	C
JAX00660676	8	10663105	0	C	T	C	C	C	C	C	T	C	T	T	C	C	C	T	T	T	C	T	T	C	C	C	C	T	C	T	C	T	C	H	C	C	T	C	C	C	T	C	T	C	C	C	C	C	C
JAX00660677	8	10675568	0	T	C	T	T	T	T	T	C	C	T	T	T	T	H	T	T	T	T	T	C	T	T	T	T	T	T	T	T	C	T	T	T	C	T	T	T	T	T	T	H	T	T	T	H	T	T
JAX00660680	8	10681060	0	C	T	C	C	C	C	C	C	T	C	C	C	C	H	C	C	C	C	C	C	C	C	C	C	C	C	C	C	C	C	C	C	T	C	C	C	C	C	C	C	C	C	C	H	C	C
JAX00660681	8	10683435	1	A	T	A	A	A	A	A	A	T	A	A	A	A	H	A	A	A	A	A	A	A	A	A	A	A	A	A	A	A	A	A	A	T	A	A	A	A	A	A	A	A	A	A	H	A	A
JAX00660682	8	10687370	1	C	A	C	C	C	C	C	C	A	C	C	C	C	H	C	C	C	C	C	C	C	C	C	C	C	C	C	C	C	C	C	C	A	C	C	C	C	C	C	C	C	C	C	H	C	C
JAX00660683	8	10694194	0	T	A	T	T	T	T	T	A	A	T	T	T	T	H	T	T	T	T	T	A	T	T	T	T	T	T	T	T	A	T	T	T	H	T	T	T	T	T	T	H	T	T	T	H	T	T
JAX00660684	8	10695168	1	T	A	T	T	T	T	T	A	T	T	T	T	T	T	T	T	T	T	T	A	T	T	T	T	T	T	T	T	A	T	T	T	T	T	T	T	T	T	T	H	T	T	T	T	T	T
JAX00660685	8	10700101	0	T	G	T	T	T	T	T	G	G	T	T	T	T	H	T	T	T	T	T	G	T	T	T	T	T	T	T	T	G	T	T	T	G	T	T	T	T	T	T	H	T	T	T	H	T	T
JAX00660686	8	10700444	0	C	T	C	C	C	C	C	T	T	C	C	C	C	H	C	C	C	C	C	T	C	C	C	C	C	C	C	C	T	C	C	C	T	C	C	C	C	C	C	H	C	C	C	H	C	C
JAX00660688	8	10707400	1	A	G	A	A	A	A	A	A	G	A	A	A	A	H	A	A	A	A	A	A	A	A	A	A	A	A	A	A	A	A	A	A	G	A	A	A	A	A	A	A	A	A	A	H	A	A
JAX00660689	8	10719371	0	T	C	T	T	T	T	T	T	C	T	T	T	T	H	T	T	T	T	T	T	T	T	T	T	T	T	T	T	T	T	T	T	C	T	T	T	T	T	T	T	T	T	T	H	T	T
JAX00158804	8	10737111	1	A	G	A	A	A	A	A	A	G	A	A	A	A	H	A	A	A	A	A	A	A	A	A	A	A	A	A	A	A	A	A	A	G	A	A	A	A	A	A	A	A	A	A	H	A	A
JAX00158805	8	10737765	0	A	C	A	A	A	A	A	C	C	A	A	A	A	H	A	A	A	A	A	C	A	A	A	A	A	A	A	A	C	A	A	A	C	A	A	A	A	A	A	H	A	A	A	H	A	A
JAX00660692	8	10755220	1	G	A	G	G	G	G	G	G	A	G	G	G	G	H	G	G	G	G	G	G	G	G	G	G	G	G	G	G	G	G	G	G	A	G	G	G	G	G	G	G	G	G	G	H	G	G
JAX00660693	8	10766980	0	A	G	A	A	A	A	A	G	G	A	A	A	A	H	A	A	A	A	A	G	A	A	A	A	A	A	A	A	G	A	A	A	G	A	A	A	A	A	A	H	A	A	A	H	A	A
JAX00660694	8	10768585	1	C	T	C	C	C	C	C	C	T	C	C	C	C	H	C	C	C	C	C	C	C	C	C	C	C	C	C	C	C	C	C	C	T	C	C	C	C	C	C	C	C	C	C	H	C	C
JAX00158806	8	10770070	0	C	T	C	C	C	C	C	T	T	C	C	C	C	T	H	C	C	C	H	T	C	C	C	C	C	C	C	C	T	C	C	C	T	C	C	C	C	C	C	C	C	C	C	T	C	C
JAX00158807	8	10788017	0	T	C	T	T	T	T	T	C	C	T	T	T	T	C	T	T	T	T	T	C	T	T	T	T	T	T	T	T	C	T	T	T	C	T	T	T	T	T	T	H	T	T	T	C	T	T
JAX00158808	8	10789713	0	T	C	T	T	T	T	T	T	C	T	H	T	T	H	T	T	T	T	T	T	T	T	T	T	T	T	T	T	T	T	T	T	C	T	T	T	T	T	T	T	T	T	T	C	T	T
JAX00660695	8	10790109	1	T	A	T	T	T	T	T	T	A	T	T	T	T	H	T	T	T	T	T	T	T	T	T	T	T	T	T	T	T	T	T	T	A	T	T	T	T	T	T	T	T	T	T	A	T	T
JAX00660696	8	10815423	0	C	G	C	C	C	C	C	C	G	C	C	C	C	H	C	C	C	C	C	C	C	C	C	C	C	C	C	C	C	C	C	C	H	C	C	C	C	C	C	C	C	C	C	H	C	C
JAX00158809	8	10820709	1	G	A	G	G	G	G	G	A	G	G	G	G	G	G	G	G	G	G	G	A	G	G	G	G	G	G	G	G	A	G	G	G	G	G	G	G	G	G	G	H	G	G	G	G	G	G
JAX00158810	8	10820725	0	C	T	C	C	C	C	C	T	T	C	C	C	C	H	C	C	C	C	C	T	C	C	C	C	C	C	C	C	T	C	C	C	T	C	C	C	C	C	C	H	C	C	C	H	C	C
JAX00158811	8	10822683	1	T	C	T	T	T	T	T	C	C	T	T	T	T	H	T	T	T	T	T	C	T	T	T	T	T	T	T	T	C	T	T	T	C	T	T	T	T	T	T	H	T	T	T	H	T	T
JAX00660699	8	10842856	1	A	C	A	A	A	A	A	C	A	A	A	A	A	A	A	A	A	A	A	C	A	A	A	A	A	A	A	A	C	A	A	A	A	A	A	A	A	A	A	H	A	A	A	A	A	A
JAX00660700	8	10842943	1	T	C	T	T	T	T	T	C	C	T	T	T	T	H	T	T	T	T	T	C	T	T	T	T	T	T	T	T	C	T	T	T	C	T	T	T	T	T	T	H	T	T	T	H	T	T
JAX00158812	8	10858456	0	T	C	T	T	T	T	T	C	C	T	T	T	T	H	T	T	T	T	T	C	T	T	T	T	T	T	T	T	C	T	T	T	C	T	T	T	T	T	T	H	T	T	T	H	T	T
JAX00158814	8	10861335	1	A	C	A	A	A	A	A	C	C	A	A	A	A	H	A	A	A	A	A	C	A	A	A	A	A	A	A	A	C	A	A	A	C	A	A	A	A	A	A	H	A	A	A	H	A	A
JAX00660702	8	10866147	1	G	A	G	G	G	G	G	G	A	G	G	G	G	H	G	G	G	G	G	G	G	G	G	G	G	G	G	G	G	G	G	G	A	G	G	G	G	G	G	G	G	G	G	H	G	G
JAX00660703	8	10866272	0	A	G	A	A	A	A	A	G	G	G	G	A	A	H	G	G	G	A	G	G	A	H	A	A	G	A	G	A	G	A	G	A	G	G	A	A	A	G	A	G	A	A	A	H	A	A
JAX00660706	8	10871802	1	A	C	A	A	A	A	A	C	C	A	A	A	A	H	A	A	A	A	A	C	A	A	A	A	A	A	A	A	C	A	A	A	C	A	A	A	A	A	A	H	A	A	A	H	A	A
JAX00660708	8	10872089	0	A	T	A	A	A	A	A	T	T	A	A	A	A	H	A	A	A	A	A	T	A	A	A	A	A	A	A	A	T	A	A	A	T	A	A	A	A	A	A	H	A	A	A	H	A	A
JAX00233829	8	10883921	0	A	G	A	A	A	A	A	G	G	A	H	A	A	H	H	A	A	A	H	G	A	A	A	A	A	A	A	A	G	A	A	A	G	A	A	A	A	A	A	A	A	A	A	A	A	A
JAX00233831	8	10884544	0	A	G	A	A	A	A	A	A	G	A	A	A	A	H	A	A	A	A	A	A	A	A	A	A	A	A	A	A	A	A	A	A	G	A	A	A	A	A	A	A	A	A	A	H	A	A
JAX00660710	8	10886576	1	A	C	A	A	A	A	A	C	C	A	A	A	A	H	A	A	A	A	A	C	A	A	A	A	A	A	A	A	C	A	A	A	C	A	A	A	A	A	A	H	A	A	A	H	A	A
JAX00660712	8	10888829	1	C	T	C	C	C	C	C	T	T	T	T	C	C	H	T	T	T	C	T	T	C	H	C	C	T	C	T	C	T	C	T	C	T	T	C	C	C	T	C	T	C	C	C	H	C	C
JAX00660713	8	10892669	0	C	T	C	C	C	C	C	T	C	C	C	C	C	C	C	C	C	C	C	T	C	C	C	C	C	C	C	C	T	C	C	C	C	C	C	C	C	C	C	H	C	C	C	C	C	C
JAX00660714	8	10893027	0	A	T	A	A	A	A	A	A	A	T	T	A	A	A	T	T	T	A	T	A	A	H	A	A	T	A	T	A	A	A	T	A	A	T	A	A	A	T	A	H	A	A	A	A	A	A
JAX00158817	8	10903648	0	C	T	C	C	C	C	C	C	T	C	C	C	C	H	C	C	C	C	C	C	C	C	C	C	C	C	C	C	C	C	C	C	T	C	C	C	C	C	C	C	C	C	C	H	C	C
JAX00660719	8	10919939	1	G	A	G	G	G	G	G	A	G	A	A	G	G	G	A	A	A	G	A	A	G	H	G	G	A	G	A	G	A	G	A	G	G	A	G	G	G	A	G	A	G	G	G	G	G	G
JAX00158818	8	10940729	0	T	C	T	T	T	T	T	C	C	T	T	T	T	T	T	T	T	T	T	C	T	T	T	T	T	T	T	T	C	T	T	T	C	T	T	T	T	T	T	T	T	T	T	T	T	T
JAX00158819	8	10941888	0	G	A	G	G	G	G	G	A	A	G	G	G	G	H	G	G	G	G	H	A	G	G	G	G	G	G	G	G	A	G	G	G	A	G	G	G	G	G	G	H	G	G	G	H	G	G
JAX00660724	8	10944737	1	A	G	A	A	A	A	A	G	A	A	A	A	A	A	A	A	A	A	A	G	A	A	A	A	A	A	A	A	G	A	A	A	A	A	A	A	A	A	A	H	A	A	A	A	A	A
JAX00660726	8	10948531	0	G	C	G	G	G	G	G	C	G	G	G	G	G	G	G	G	G	G	G	C	G	G	G	G	G	G	G	G	C	G	G	G	G	G	G	G	G	G	G	G	G	G	G	G	G	G
JAX00233834	8	10957924	0	G	A	G	G	G	G	G	G	A	G	G	G	G	H	G	G	G	G	G	G	G	G	G	G	G	G	G	G	G	G	G	G	H	G	G	G	G	G	G	G	G	G	G	H	G	G
JAX00158822	8	10981082	1	C	T	C	C	C	C	C	T	T	C	C	C	C	H	C	C	C	C	C	T	C	C	C	C	C	C	C	C	T	C	C	C	T	C	C	C	C	C	C	H	C	C	C	H	C	C
JAX00660729	8	10987961	0	C	T	C	C	C	C	C	T	T	C	C	C	C	H	C	C	C	C	C	T	C	C	C	C	C	C	C	C	T	C	C	C	T	C	C	C	C	C	C	H	C	C	C	H	C	C
JAX00158823	8	10994500	0	T	G	T	T	T	T	T	G	G	T	T	T	T	H	T	T	T	T	T	G	T	T	T	T	T	T	T	T	G	T	T	T	G	T	T	T	T	T	T	H	T	T	T	H	T	T
JAX00660730	8	11028052	0	G	A	G	G	G	G	G	A	G	G	G	G	G	G	G	G	G	G	G	A	G	G	G	G	G	G	G	G	A	G	G	G	G	G	G	G	G	G	G	H	G	G	G	G	G	G
JAX00660731	8	11029252	0	T	C	T	T	T	T	T	T	C	T	T	T	T	H	T	T	T	T	T	T	T	T	T	T	T	T	T	T	T	T	T	T	C	T	T	T	T	T	T	T	T	T	T	H	T	T
JAX00660733	8	11036106	1	C	T	C	C	C	C	C	T	C	C	C	C	C	C	C	C	C	C	C	T	C	C	C	C	C	C	C	C	T	C	C	C	C	C	C	C	C	C	C	H	C	C	C	C	C	C
JAX00158827	8	11060653	1	A	G	A	A	A	A	A	G	G	A	A	A	A	H	A	A	A	A	A	G	A	A	A	A	A	A	A	A	G	A	A	A	G	A	A	A	A	A	A	H	A	A	A	H	A	A
JAX00660736	8	11070050	0	A	T	A	A	A	A	A	T	T	A	A	A	A	H	A	A	A	A	A	T	A	A	A	A	A	A	A	A	T	A	A	A	T	A	A	A	A	A	A	H	A	A	A	H	A	A
JAX00660737	8	11072510	1	C	T	C	C	C	C	C	C	T	C	C	C	C	H	C	C	C	C	C	C	C	C	C	C	C	C	C	C	C	C	C	C	T	C	C	C	C	C	C	C	C	C	C	H	C	C
JAX00660741	8	11085343	1	T	C	T	T	T	T	T	T	C	T	T	T	T	H	T	T	T	T	T	T	T	T	T	T	T	T	T	T	T	T	T	T	C	T	T	T	T	T	T	T	T	T	T	H	T	T
JAX00660742	8	11085633	0	C	G	C	C	C	C	C	C	G	C	C	C	C	H	C	C	C	C	C	C	C	C	C	C	C	C	C	C	C	C	C	C	G	C	C	C	C	C	C	C	C	C	C	H	C	C
JAX00660745	8	11098178	1	T	C	T	T	T	T	T	C	T	T	T	T	T	T	T	T	T	T	T	C	T	T	T	T	T	T	T	T	C	T	T	T	T	T	T	T	T	T	T	H	T	T	T	T	T	T
JAX00158831	8	11098685	0	G	A	G	G	A	G	A	G	G	G	G	G	H	H	G	G	G	G	G	G	G	G	G	A	G	G	G	G	G	A	G	G	G	G	G	G	G	G	G	G	G	A	H	G	G	G
JAX00158832	8	11099098	1	T	C	T	T	C	T	C	T	T	T	T	T	H	H	T	T	T	T	T	T	T	T	T	C	T	T	T	T	T	C	T	T	T	T	T	T	T	T	T	T	T	C	H	T	T	T
JAX00660747	8	11105049	0	C	T	C	C	C	C	C	T	T	C	C	C	C	H	C	C	C	C	C	T	C	C	C	C	C	C	C	C	T	C	C	C	T	C	C	C	C	C	C	H	C	C	C	H	C	C
JAX00660753	8	11130988	0	G	A	G	G	G	G	G	A	G	G	G	G	G	G	G	G	G	G	G	A	G	G	G	G	G	G	G	G	A	G	G	G	G	G	G	G	G	G	G	H	G	G	G	G	G	G
JAX00158833	8	11135103	1	G	A	G	G	A	G	A	G	G	G	G	G	H	H	G	G	G	G	G	G	G	G	G	A	G	G	G	G	G	A	G	G	G	G	G	G	G	G	G	G	G	A	H	G	G	G
JAX00233839	8	11135727	1	A	C	A	A	A	A	A	C	C	A	A	A	A	H	A	A	A	A	A	C	A	A	A	A	A	A	A	A	C	A	A	A	C	A	A	A	A	A	A	H	A	A	A	H	A	A
JAX00158834	8	11139006	0	A	G	A	A	G	A	G	G	G	A	A	A	H	G	A	A	A	A	A	G	A	A	A	G	A	A	A	A	G	G	A	A	G	A	A	A	A	A	A	H	A	G	H	H	A	A
JAX00660755	8	11154985	1	T	G	T	T	T	T	T	T	G	T	T	T	T	H	T	T	T	T	T	T	T	T	T	T	T	T	T	T	T	T	T	T	G	T	T	T	T	T	T	T	T	T	T	H	T	T
JAX00158836	8	11178607	0	A	G	A	A	G	A	G	G	G	A	A	A	H	G	A	A	A	A	A	G	A	A	A	G	A	A	A	A	G	G	A	A	G	A	A	A	A	A	A	A	A	G	H	H	A	A
JAX00158837	8	11179256	1	G	A	G	G	A	G	A	G	G	G	G	G	H	H	G	G	G	G	G	G	G	G	G	A	G	G	G	G	G	A	G	G	G	G	G	G	G	G	G	G	G	A	H	G	G	G
JAX00158838	8	11180601	0	T	C	T	T	T	T	T	T	C	T	T	T	T	H	T	T	T	T	T	T	T	T	T	T	T	T	T	T	T	T	T	T	C	T	T	T	T	T	T	T	T	T	T	H	T	T
JAX00660759	8	11182212	1	T	C	T	T	C	T	C	T	C	T	T	T	H	C	T	T	T	T	T	T	T	T	T	C	T	T	T	T	T	C	T	T	C	T	T	T	T	T	T	T	T	C	H	H	T	T
JAX00660763	8	11209739	0	G	A	G	G	G	G	G	G	A	G	G	G	G	H	G	G	G	G	G	G	G	G	G	G	G	G	G	G	G	G	G	G	A	G	G	G	G	G	G	G	G	G	G	H	G	G
JAX00660764	8	11210006	1	A	G	A	A	G	A	G	G	G	A	A	A	H	G	A	A	A	A	A	G	A	A	A	G	A	A	A	A	G	G	A	A	G	A	A	A	A	A	A	H	A	G	H	H	A	A
JAX00660765	8	11211371	0	G	A	G	G	A	G	A	A	G	G	G	G	H	H	G	G	G	G	G	A	G	G	G	A	G	G	G	G	A	A	G	G	G	G	G	G	G	G	G	H	G	A	H	G	G	G
JAX00660766	8	11211669	1	T	C	T	T	C	T	C	C	C	C	C	T	H	C	C	C	C	T	C	C	T	H	T	C	C	T	C	T	C	C	C	T	C	C	T	T	T	C	T	C	T	C	H	H	T	T
JAX00660767	8	11213887	0	G	A	G	G	A	G	A	A	G	G	G	G	H	H	G	G	G	G	G	A	G	G	G	A	G	G	G	G	A	A	G	G	G	G	G	G	G	G	G	H	G	A	H	G	G	G
JAX00660771	8	11238051	0	T	C	T	T	T	T	T	C	C	T	T	T	T	H	T	T	T	T	T	C	T	T	T	T	T	T	T	T	C	T	T	T	C	T	T	T	T	T	T	H	T	T	T	H	T	T
JAX00660772	8	11238288	0	A	G	A	A	A	A	A	G	G	A	A	A	A	H	A	A	A	A	A	G	A	A	A	A	A	A	A	A	G	A	A	A	G	A	A	A	A	A	A	H	A	A	A	H	A	A
JAX00660774	8	11238803	0	T	A	T	T	A	T	A	T	T	T	T	T	H	H	T	T	T	T	T	T	T	T	T	A	T	T	T	T	T	A	T	T	T	T	T	T	T	T	T	T	T	A	H	T	T	T
JAX00660775	8	11240947	1	T	A	T	T	T	T	T	A	T	T	T	T	T	T	T	T	T	T	T	A	T	T	T	T	T	T	T	T	A	T	T	T	T	T	T	T	T	T	T	H	T	T	T	T	T	T
JAX00660776	8	11241018	0	A	G	A	A	A	A	A	G	A	A	A	A	A	A	A	A	A	A	A	G	A	A	A	A	A	A	A	A	G	A	A	A	A	A	A	A	A	A	A	H	A	A	A	A	A	A
JAX00158842	8	11252798	0	T	C	T	T	C	T	C	C	C	T	T	T	H	C	T	T	T	T	T	C	T	T	T	C	T	T	T	T	C	C	T	T	C	T	T	T	T	T	T	H	T	C	H	H	T	T
JAX00158843	8	11253109	0	C	A	C	C	A	C	A	C	C	C	C	C	H	H	C	C	C	C	C	H	C	C	C	A	C	C	C	C	H	A	C	C	C	C	C	C	C	C	C	C	C	A	H	C	C	C
JAX00660777	8	11253123	1	G	A	G	G	G	G	G	A	G	G	G	G	G	G	G	G	G	G	G	A	G	G	G	G	G	G	G	G	A	G	G	G	G	G	G	G	G	G	G	H	G	G	G	G	G	G
JAX00158844	8	11256714	1	A	G	A	A	G	A	G	G	G	A	A	A	H	G	A	A	A	A	A	G	A	A	A	G	A	A	A	A	G	G	A	A	G	A	A	A	A	A	A	H	A	G	H	H	A	A
JAX00660778	8	11259720	1	A	G	A	A	G	A	G	G	G	A	A	A	H	G	A	A	A	A	A	G	A	A	A	G	A	A	A	A	G	G	A	A	G	A	A	A	A	A	A	H	A	G	H	H	A	A
JAX00660779	8	11264472	1	T	C	T	T	C	T	C	C	C	T	T	T	H	C	T	T	T	T	T	C	T	T	T	C	T	T	T	T	C	C	T	T	C	T	T	T	T	T	T	H	T	C	H	H	T	T
JAX00190234	8	11279377	1	T	G	G	T	G	G	G	G	G	G	G	T	G	G	G	G	G	G	G	G	G	G	G	G	G	G	G	G	G	G	G	T	G	G	G	G	G	G	H	G	G	G	H	G	G	G
JAX00660785	8	11281731	1	C	T	C	C	T	C	T	C	C	C	C	C	H	H	C	C	C	C	C	C	C	C	C	T	C	C	C	C	C	T	C	C	C	C	C	C	C	C	C	C	C	T	H	C	C	C
JAX00660786	8	11287753	0	T	C	T	T	T	T	T	C	C	T	T	T	T	H	T	T	T	T	T	C	T	T	T	T	T	T	T	T	C	T	T	T	C	T	T	T	T	T	T	H	T	T	T	H	T	T
JAX00158845	8	11295212	0	T	C	T	T	C	T	C	T	T	C	C	T	H	H	C	C	C	T	C	T	T	H	T	C	C	T	C	T	T	C	C	T	T	C	T	T	T	C	T	H	T	C	H	T	T	T
JAX00660788	8	11299178	1	G	A	G	G	G	G	G	A	G	G	G	G	G	G	G	G	G	G	G	A	G	G	G	G	G	G	G	G	A	G	G	G	G	G	G	G	G	G	G	H	G	G	G	G	G	G
JAX00660789	8	11301620	0	T	G	T	T	G	T	G	T	T	G	G	T	H	H	G	G	G	T	G	T	T	H	T	G	G	T	G	T	T	G	G	T	T	G	T	T	T	G	T	H	T	G	H	T	T	T
JAX00158846	8	11303521	0	C	A	C	C	A	C	A	A	A	A	A	C	H	A	A	A	A	C	A	A	C	H	C	A	A	C	A	C	A	A	A	C	A	A	C	C	C	A	C	A	C	A	H	H	C	C
JAX00660790	8	11304123	1	C	T	C	C	T	C	T	C	T	T	T	C	H	T	T	T	T	C	T	C	C	H	C	T	T	C	T	C	C	T	T	C	T	T	C	C	C	T	C	H	C	T	H	H	C	C
JAX00660793	8	11320975	0	C	T	C	C	C	C	C	C	T	C	C	C	C	H	C	C	C	C	C	C	C	C	C	C	C	C	C	C	C	C	C	C	T	C	C	C	C	C	C	C	C	C	C	T	C	C
JAX00660795	8	11332226	1	T	C	T	T	T	T	T	C	T	T	T	T	T	T	T	T	T	T	T	C	T	T	T	T	T	T	T	T	C	T	T	T	T	T	T	T	T	T	T	H	T	T	T	T	T	T
JAX00660797	8	11336859	1	A	G	A	A	A	A	A	G	A	A	A	A	A	A	A	A	A	A	A	G	A	A	A	A	A	A	A	A	G	A	A	A	A	A	A	A	A	A	A	H	A	A	A	A	A	A
JAX00158848	8	11337428	1	A	G	A	A	G	A	G	G	A	G	G	A	H	H	G	G	G	A	G	G	A	H	A	G	G	A	G	A	G	G	G	A	A	G	A	A	A	G	A	G	A	G	H	A	A	A
JAX00233843	8	11342818	0	G	A	G	G	G	G	G	A	A	G	G	G	G	H	G	G	G	G	G	A	G	G	G	G	G	G	G	G	A	G	G	G	A	G	G	G	G	G	G	H	G	G	G	H	G	G
JAX00158849	8	11344522	1	C	T	C	C	T	C	T	C	C	T	T	C	H	H	T	T	T	C	T	C	C	H	C	T	T	C	T	C	C	T	T	C	C	T	C	C	C	T	C	H	C	T	H	C	C	C
JAX00158850	8	11348402	0	A	G	A	A	G	A	G	G	G	G	G	A	H	G	G	G	G	A	G	G	A	H	A	G	G	A	G	A	G	G	G	A	G	G	A	A	A	G	A	G	A	G	H	H	A	A
JAX00660798	8	11350371	1	C	T	C	C	C	C	C	T	C	C	C	C	C	C	C	C	C	C	C	T	C	C	C	C	C	C	C	C	T	C	C	C	C	C	C	C	C	C	C	H	C	C	C	C	C	C
JAX00660801	8	11352537	1	A	T	A	A	A	A	A	T	A	A	A	A	A	A	A	A	A	A	A	T	A	A	A	A	A	A	A	A	T	A	A	A	A	A	A	A	A	A	A	H	A	A	A	A	A	A
JAX00660802	8	11354352	0	A	T	A	A	A	A	A	T	T	A	A	A	A	H	A	A	A	A	A	T	A	A	A	A	A	A	A	A	T	A	A	A	T	A	A	A	A	A	A	H	A	A	A	H	A	A
JAX00660804	8	11356313	0	A	C	A	A	C	A	C	C	C	C	C	A	H	C	C	C	C	A	C	C	A	H	A	C	C	A	C	A	C	C	C	A	C	C	A	A	A	C	A	C	A	C	H	H	A	A
JAX00660805	8	11359346	0	G	A	G	G	A	G	A	G	G	A	A	G	H	G	A	A	A	G	A	G	G	G	G	A	A	G	A	G	G	A	A	G	G	A	G	G	G	A	G	H	G	A	H	G	G	G
JAX00660806	8	11359869	0	G	A	G	G	G	G	G	G	A	G	G	G	G	H	G	G	G	G	G	G	G	G	G	G	G	G	G	G	G	G	G	G	A	G	G	G	G	G	G	G	G	G	G	H	G	G
JAX00660807	8	11361526	0	C	T	T	C	C	C	C	C	C	C	H	C	C	C	C	C	C	C	C	C	T	H	T	C	C	C	C	C	C	C	C	C	C	C	C	C	H	C	C	C	T	C	C	C	C	T
JAX00660808	8	11362002	1	A	G	A	A	G	A	G	G	A	G	G	A	H	H	G	G	G	A	G	G	A	H	A	G	G	A	G	A	G	G	G	A	A	G	A	A	A	G	A	G	A	G	H	A	A	A
JAX00660811	8	11367384	1	T	A	T	T	A	T	A	T	A	A	A	T	H	A	A	A	A	T	A	T	T	H	T	A	A	T	A	T	T	A	A	T	A	A	T	T	T	A	T	H	T	A	H	H	T	T
JAX00660813	8	11375954	1	C	T	C	C	C	C	C	T	T	C	C	C	C	H	C	C	C	C	C	T	C	C	C	C	C	C	C	C	T	C	C	C	T	C	C	C	C	C	C	H	C	C	C	H	C	C
JAX00660814	8	11376223	1	A	G	A	A	A	A	A	G	G	A	A	A	A	H	A	A	A	A	A	G	A	A	A	A	A	A	A	A	G	A	A	A	G	A	A	A	A	A	A	H	A	A	A	H	A	A
JAX00660815	8	11377318	1	C	T	C	C	C	C	C	T	T	C	C	C	C	H	C	C	C	C	C	T	C	C	C	C	C	C	C	C	T	C	C	C	T	C	C	C	C	C	C	H	C	C	C	H	C	C
JAX00660817	8	11380092	0	T	C	T	T	C	T	C	C	C	T	T	T	H	C	T	T	T	T	T	C	T	T	T	C	T	T	T	T	C	C	T	T	C	T	T	T	T	T	T	H	T	C	H	H	T	T
JAX00660818	8	11380361	1	G	A	G	G	A	G	A	G	G	G	G	G	H	H	G	G	G	G	G	G	G	G	G	A	G	G	G	G	G	A	G	G	G	G	G	G	G	G	G	G	G	A	H	G	G	G
JAX00158852	8	11380741	0	A	G	A	A	G	A	G	G	G	G	G	A	H	G	G	G	G	A	G	G	A	H	A	G	G	A	G	A	G	G	G	A	G	G	A	A	A	G	A	G	A	G	H	H	A	A
JAX00660820	8	11384052	0	G	T	G	G	T	G	T	G	T	G	G	G	H	T	G	G	G	G	G	G	G	G	G	T	G	G	G	H	G	T	G	G	T	G	G	G	G	G	G	G	G	T	H	H	G	G
JAX00660821	8	11384631	0	G	T	G	G	G	G	G	T	G	G	G	G	G	G	G	G	G	G	G	T	G	G	G	G	G	G	G	G	T	G	G	G	G	G	G	G	G	G	G	H	G	G	G	G	G	G
JAX00660822	8	11385400	0	T	G	T	T	T	T	T	T	G	T	T	T	T	H	T	T	T	T	T	T	T	T	T	T	T	T	T	T	T	T	T	T	G	T	T	T	T	T	T	T	T	T	T	H	T	T
JAX00660823	8	11386404	0	T	C	T	T	C	T	C	C	T	T	T	T	H	H	T	T	T	T	T	C	T	T	T	C	T	T	T	T	C	C	T	T	T	T	T	T	T	T	T	H	T	C	H	T	T	T
JAX00158854	8	11405974	0	G	A	G	G	A	G	A	G	A	G	G	G	H	A	G	G	G	G	G	G	G	G	G	A	G	G	G	G	G	A	G	G	A	G	G	G	G	G	G	G	G	A	H	H	G	G
JAX00660832	8	11407965	0	A	T	A	A	T	A	T	T	T	A	H	A	H	T	A	A	A	A	A	T	A	A	A	T	A	A	A	A	T	T	A	A	T	A	A	A	A	A	A	H	A	T	H	H	A	A
JAX00660833	8	11408183	1	T	A	T	T	T	T	T	A	T	T	T	T	T	T	T	T	T	T	T	A	T	T	T	T	T	T	T	T	A	T	T	T	T	T	T	T	T	T	T	H	T	T	T	T	T	T
JAX00660834	8	11411408	1	T	G	T	T	G	T	G	G	G	G	G	T	H	G	G	G	G	T	G	G	T	H	T	G	G	T	G	T	G	G	G	T	G	G	T	T	T	G	T	G	T	G	H	H	T	T
JAX00660835	8	11414650	0	T	C	T	T	C	T	C	C	T	C	C	T	H	H	C	C	C	T	C	C	T	H	T	C	C	T	C	T	C	C	C	T	T	C	T	T	T	C	T	C	T	C	H	T	T	T
JAX00158856	8	11414927	0	T	C	T	T	C	T	C	C	T	C	C	T	H	H	C	C	C	T	C	C	T	H	T	C	C	T	C	T	C	C	C	T	T	C	T	T	T	C	T	C	T	C	H	T	T	T
JAX00660837	8	11415006	0	T	C	T	T	C	T	C	C	T	C	C	T	H	C	C	C	C	T	C	C	T	H	T	C	C	T	C	H	C	C	C	T	T	C	T	T	T	C	T	C	T	C	H	T	T	T
JAX00660838	8	11415046	0	A	G	A	A	G	A	G	A	A	G	G	A	H	H	G	G	G	A	G	A	A	H	A	G	G	A	G	A	A	G	G	A	A	G	A	A	A	G	A	H	A	G	H	A	A	A
JAX00660839	8	11415110	1	G	C	G	G	G	G	G	C	G	G	G	G	G	G	G	G	G	G	G	C	G	G	G	G	G	G	G	G	C	G	G	G	G	G	G	G	G	G	G	H	G	G	G	G	G	G
JAX00660840	8	11415436	0	C	T	C	C	C	C	C	C	T	C	C	C	C	H	C	C	C	C	C	C	C	C	C	C	C	C	C	C	C	C	C	C	T	C	C	C	C	C	C	C	C	C	C	H	C	C
JAX00660842	8	11430086	0	G	A	G	G	G	G	G	G	G	A	A	G	G	G	A	A	A	G	A	G	G	H	G	G	A	G	A	G	G	G	A	G	G	A	G	G	G	A	G	H	G	G	G	G	G	G
JAX00660844	8	11433336	1	C	T	C	C	C	C	C	T	C	T	T	C	C	C	T	T	T	C	T	T	C	H	C	C	T	C	T	C	T	C	T	C	C	T	C	C	C	T	C	T	C	C	C	C	C	C
JAX00660846	8	11434249	0	A	G	A	A	A	A	A	G	G	A	A	A	A	H	A	A	A	A	A	G	A	A	A	A	A	A	A	A	G	A	A	A	G	A	A	A	A	A	A	H	A	A	A	H	A	A
JAX00660847	8	11437043	0	G	T	G	G	G	G	G	G	T	G	G	G	G	H	G	G	G	G	G	G	G	G	G	G	G	G	G	G	G	G	G	G	T	G	G	G	G	G	G	G	G	G	G	H	G	G
JAX00158858	8	11460450	1	A	C	A	A	C	A	C	C	C	A	A	A	H	C	A	A	A	A	A	C	A	A	A	C	A	A	A	A	C	C	A	A	C	A	A	A	A	A	A	H	A	C	H	H	A	A
JAX00660852	8	11464877	0	C	T	C	C	C	C	C	C	T	C	C	C	C	H	C	C	C	C	C	C	C	C	C	C	C	C	C	C	C	C	C	C	T	C	C	C	C	C	C	C	C	C	C	H	C	C
JAX00660853	8	11464927	1	G	A	G	G	G	G	G	A	G	G	G	G	G	G	G	G	G	G	G	A	G	G	G	G	G	G	G	G	A	G	G	G	G	G	G	G	G	G	G	H	G	G	G	G	G	G
JAX00660854	8	11465305	1	G	A	G	G	G	G	G	G	A	G	G	G	G	H	G	G	G	G	G	G	G	G	G	G	G	G	G	G	G	G	G	G	A	G	G	G	G	G	G	G	G	G	G	H	G	G
JAX00660855	8	11501615	1	C	T	C	C	C	C	C	T	T	C	C	C	C	H	C	C	C	C	C	T	C	C	C	C	C	C	C	C	T	C	C	C	T	C	C	C	C	C	C	H	C	C	C	H	C	C
JAX00660856	8	11501704	0	T	G	T	T	T	T	T	G	T	T	T	T	T	T	T	T	T	T	T	G	T	T	T	T	T	T	T	T	G	T	T	T	T	T	T	T	T	T	T	T	T	T	T	T	T	T
JAX00158862	8	11505741	1	A	G	A	A	G	A	G	G	G	A	A	A	H	G	A	A	A	A	A	G	A	A	A	G	A	A	A	A	G	G	A	A	G	A	A	A	A	A	A	H	A	G	H	H	A	A
JAX00158863	8	11537720	1	T	C	T	T	C	T	C	C	C	T	T	T	H	C	T	T	T	T	T	C	T	T	T	C	T	T	T	T	C	C	T	T	C	T	T	T	T	T	T	H	T	C	H	H	T	T
JAX00660866	8	11537798	1	T	A	T	T	A	T	A	T	T	T	T	T	H	H	T	T	T	T	T	T	T	T	T	A	T	T	T	T	T	A	T	T	T	T	T	T	T	T	T	T	T	A	H	T	T	T
JAX00660867	8	11542728	1	A	T	A	A	A	A	A	T	A	A	A	A	A	A	A	A	A	A	A	T	A	A	A	A	A	A	A	A	T	A	A	A	A	A	A	A	A	A	A	H	A	A	A	A	A	A
JAX00158864	8	11552111	0	A	G	A	A	G	A	G	G	G	A	A	A	H	G	A	A	A	A	A	G	A	A	A	G	A	A	A	A	G	G	A	A	G	A	A	A	A	A	A	H	A	G	H	H	A	A
JAX00158866	8	11570067	0	C	A	C	C	A	C	A	A	A	C	C	C	H	A	C	C	C	C	C	A	C	C	C	A	C	C	C	H	A	A	C	C	A	C	C	C	C	C	C	H	C	A	H	H	C	C
JAX00158867	8	11570114	0	C	T	C	C	T	C	T	T	T	C	C	C	H	T	C	C	C	C	C	T	C	C	C	T	C	C	C	C	T	T	C	C	T	C	C	C	C	C	C	H	C	T	H	H	C	C
JAX00158868	8	11583208	0	T	C	T	T	T	T	T	C	C	T	T	T	T	H	T	T	T	T	T	C	T	T	T	T	T	T	T	T	C	T	T	T	C	T	T	T	T	T	T	H	T	T	T	H	T	T
JAX00158869	8	11603005	1	A	G	A	A	G	A	G	G	G	A	A	A	H	G	A	A	A	A	A	G	A	A	A	G	A	A	A	A	G	G	A	A	G	A	A	A	A	A	A	H	A	G	H	H	A	A
JAX00158870	8	11621619	0	G	T	G	G	G	G	G	T	T	G	G	G	G	H	G	G	G	G	G	T	G	G	G	G	G	G	G	G	T	G	G	G	T	G	G	G	G	G	G	H	G	G	G	H	G	G
JAX00158871	8	11621634	1	C	T	C	C	C	C	C	T	T	C	C	C	C	H	C	C	C	C	C	T	C	C	C	C	C	C	C	C	T	C	C	C	T	C	C	C	C	C	C	H	C	C	C	H	C	C
JAX00660874	8	11624464	0	G	C	G	G	G	G	G	C	G	G	G	G	G	G	G	G	G	G	G	C	G	G	G	G	G	G	G	G	C	G	G	G	G	G	G	G	G	G	G	H	G	G	G	G	G	G
JAX00233849	8	11641578	1	C	T	C	C	C	C	C	T	T	C	C	C	C	H	C	C	C	C	C	T	C	C	C	C	C	C	C	C	T	C	C	C	T	C	C	C	C	C	C	H	C	C	C	H	C	C
JAX00660876	8	11662758	1	T	C	T	T	C	T	C	T	T	T	T	T	H	H	T	T	T	T	T	T	T	T	T	C	T	T	T	T	T	C	T	T	T	T	T	T	T	T	T	T	T	C	H	T	T	T
JAX00660878	8	11678715	1	G	A	G	G	G	G	G	G	A	G	G	G	G	H	G	G	G	G	G	G	G	G	G	G	G	G	G	G	G	G	G	G	A	G	G	G	G	G	G	G	G	G	G	H	G	G
JAX00660879	8	11678914	1	T	A	T	T	T	T	T	T	A	T	T	T	T	H	T	T	T	T	T	T	T	T	T	T	T	T	T	T	T	T	T	T	A	T	T	T	T	T	T	T	T	T	T	H	T	T
JAX00660882	8	11682098	1	T	C	T	T	T	T	T	C	C	C	C	T	T	H	C	C	C	T	C	C	T	H	T	T	C	T	C	T	C	T	C	T	C	C	T	T	T	C	T	C	T	T	T	H	T	T
JAX00660884	8	11685340	1	T	C	T	T	T	T	T	C	C	C	C	T	T	H	C	C	C	T	C	C	T	H	T	T	C	T	C	T	C	T	C	T	C	C	T	T	T	C	T	C	T	T	T	H	T	T
JAX00660886	8	11693838	0	C	T	C	C	C	C	C	C	T	C	C	C	C	C	C	C	C	C	C	C	C	C	C	C	C	C	C	C	C	C	C	C	T	C	C	C	C	C	C	C	C	C	C	H	C	C
JAX00233851	8	11699223	0	G	T	G	G	G	G	G	T	T	G	G	G	G	H	G	G	G	G	G	T	G	G	G	G	G	G	G	G	T	G	G	G	T	G	G	G	G	G	G	H	G	G	G	H	G	G
JAX00158877	8	11702782	0	T	C	T	T	T	T	T	T	C	T	T	T	T	H	T	T	T	T	T	T	T	T	T	T	T	T	T	T	T	T	T	T	C	T	T	T	T	T	T	T	T	T	T	H	T	T
JAX00660891	8	11707571	0	T	G	T	T	T	T	T	T	G	T	T	T	T	H	T	T	T	T	T	T	T	T	T	T	T	T	T	T	T	T	T	T	G	T	T	T	T	T	T	T	T	T	T	H	T	T
JAX00233852	8	11723087	1	T	G	T	T	T	T	T	G	G	T	T	T	T	H	T	T	T	T	T	G	T	T	T	T	T	T	T	T	G	T	T	T	G	T	T	T	T	T	T	H	T	T	T	H	T	T
JAX00158878	8	11738685	1	A	G	A	A	A	A	A	A	G	A	A	A	A	H	A	A	A	A	A	A	A	A	A	A	A	A	A	A	A	A	A	A	G	A	A	A	A	A	A	A	A	A	A	H	A	A
JAX00158879	8	11738834	1	C	T	C	C	C	C	C	C	T	C	C	C	C	H	C	C	C	C	C	C	C	C	C	C	C	C	C	C	C	C	C	C	T	C	C	C	C	C	C	C	C	C	C	H	C	C
JAX00660895	8	11743704	0	T	C	T	T	T	T	T	C	C	T	T	T	T	H	T	T	T	T	T	C	T	T	T	T	T	T	T	T	C	T	T	T	C	T	T	T	T	T	T	H	T	T	T	H	T	T
JAX00660899	8	11747417	0	A	G	A	A	A	A	A	G	G	A	A	A	A	H	A	A	A	A	A	G	A	A	A	A	A	A	A	A	G	A	A	A	G	A	A	A	A	A	A	H	A	A	A	H	A	A
JAX00660900	8	11748228	0	G	A	G	G	G	G	G	G	A	G	G	G	G	H	G	G	G	G	G	G	G	G	G	G	G	G	G	G	G	G	G	G	A	G	G	G	G	G	G	G	G	G	G	H	G	G
JAX00660901	8	11749863	0	A	G	A	A	A	A	A	G	A	A	A	A	A	A	A	A	A	A	A	G	A	A	A	A	A	A	A	A	G	A	A	A	A	A	A	A	A	A	A	H	A	A	A	A	A	A
JAX00660902	8	11753477	0	T	C	T	T	T	T	T	T	C	T	T	T	T	H	T	T	T	T	T	T	T	T	T	T	T	T	T	T	T	T	T	T	C	T	T	T	T	T	T	T	T	T	T	H	T	T
JAX00660903	8	11754673	1	A	G	A	A	A	A	A	G	A	A	A	A	A	A	A	A	A	A	A	G	A	A	A	A	A	A	A	A	G	A	A	A	A	A	A	A	A	A	A	H	A	A	A	A	A	A
JAX00660904	8	11756854	0	T	C	T	T	T	T	T	T	C	T	T	T	T	H	T	T	T	T	T	T	T	T	T	T	T	T	T	T	T	T	T	T	C	T	T	T	T	T	T	T	T	T	T	H	T	T
JAX00660906	8	11757385	0	G	A	G	G	G	G	G	A	A	A	A	G	G	H	A	A	A	G	A	A	G	G	G	G	A	G	A	G	A	G	A	G	A	A	G	G	G	A	G	A	G	G	G	H	G	G
JAX00660907	8	11791781	0	T	C	T	T	T	T	T	C	C	C	C	T	T	H	C	C	C	T	C	C	T	H	T	T	C	T	C	T	C	T	C	T	C	C	T	T	T	C	T	C	T	T	T	H	T	T
JAX00660913	8	11813607	1	G	A	G	G	G	G	G	G	A	G	G	G	G	H	G	G	G	G	G	G	G	G	G	G	G	G	G	G	G	G	G	G	A	G	G	G	G	G	G	G	G	G	G	H	G	G
JAX00660914	8	11821707	0	T	G	T	T	T	T	T	T	G	T	T	T	T	H	T	T	T	T	T	T	T	T	T	T	T	T	T	T	T	T	T	T	G	T	T	T	T	T	T	T	T	T	T	H	T	T
JAX00660918	8	11830021	1	A	T	A	A	A	A	A	A	A	T	T	A	A	A	T	T	T	A	T	A	A	H	A	A	T	A	T	A	A	A	T	A	A	T	A	A	A	T	A	H	A	A	A	A	A	A
JAX00660919	8	11830038	0	A	G	A	A	A	A	A	G	A	A	A	A	A	A	A	A	A	A	A	G	A	A	A	A	A	A	A	A	G	A	A	A	A	A	A	A	A	A	A	G	A	A	A	A	A	A
JAX00233855	8	11844660	1	T	G	T	T	T	T	T	G	G	T	T	T	T	H	T	T	T	T	T	G	T	T	T	T	T	T	T	T	G	T	T	T	G	T	T	T	T	T	T	H	T	T	T	H	T	T
JAX00158887	8	11860176	0	C	A	C	C	C	C	C	A	C	C	C	C	C	H	H	C	C	C	C	A	C	C	C	C	C	C	C	C	A	C	C	C	H	C	C	C	C	C	C	H	C	C	C	C	H	C
JAX00158888	8	11860236	0	G	A	G	G	G	G	G	A	A	A	A	G	G	H	A	A	A	G	A	A	G	H	G	G	A	G	A	G	A	G	A	G	A	A	G	G	G	A	G	A	G	G	G	H	G	G
JAX00158889	8	11860521	0	C	A	C	C	C	C	C	A	A	C	C	C	C	H	C	C	C	C	C	A	C	C	C	C	C	C	C	C	A	C	C	C	A	C	C	C	C	C	C	H	C	C	C	H	C	C
JAX00660922	8	11871917	0	A	G	A	A	A	A	A	G	G	A	A	A	A	H	A	A	A	A	A	G	A	A	A	A	A	A	A	A	G	A	A	A	G	A	A	A	A	A	A	H	A	A	A	H	A	A
JAX00660923	8	11875350	0	G	A	G	G	G	G	G	G	A	G	G	G	G	H	G	G	G	G	G	G	G	G	G	G	G	G	G	G	G	G	G	G	A	G	G	G	G	G	G	G	G	G	G	H	G	G
JAX00660924	8	11884107	0	G	A	G	G	G	G	G	G	A	G	G	G	G	H	G	G	G	G	G	G	G	G	G	G	G	G	G	G	G	G	G	G	A	G	G	G	G	G	G	G	G	G	G	H	G	G
JAX00158890	8	11895520	1	T	C	T	T	T	T	T	T	C	T	T	T	T	H	T	T	T	T	T	T	T	T	T	T	T	T	T	T	T	T	T	T	C	T	T	T	T	T	T	T	T	T	T	H	T	T
JAX00158891	8	11898177	1	T	C	T	T	T	T	T	C	C	C	C	T	T	H	C	C	C	T	C	C	T	H	T	T	C	T	C	T	C	T	C	T	C	C	T	T	T	C	T	C	T	T	T	H	T	T
JAX00660926	8	11899654	1	A	G	A	A	A	A	A	G	A	A	A	A	A	A	A	A	A	A	A	G	A	A	A	A	A	A	A	A	G	A	A	A	A	A	A	A	A	A	A	H	A	A	A	A	A	A
JAX00660931	8	11918383	1	C	T	C	C	T	C	T	C	C	C	C	C	H	H	C	C	C	C	C	C	C	C	C	T	C	C	C	C	C	T	C	C	C	C	C	C	C	C	C	C	C	T	H	C	C	C
JAX00660933	8	11922423	0	T	C	T	T	T	T	T	C	T	T	T	T	T	T	T	T	T	T	T	C	T	T	T	T	T	T	T	T	C	T	T	T	T	T	T	T	T	T	T	H	T	T	T	T	T	T
JAX00660934	8	11923891	0	C	T	C	C	T	C	T	C	T	T	T	C	H	T	T	T	T	C	T	C	C	H	C	T	T	C	T	C	C	T	T	C	T	T	C	C	C	T	C	H	C	T	H	H	C	C
JAX00660935	8	11925012	0	T	C	T	T	T	T	T	T	C	T	T	T	T	H	T	T	T	T	T	T	T	T	T	T	T	T	T	T	T	T	T	T	C	T	T	T	T	T	T	T	T	T	T	C	T	T
JAX00660936	8	11925321	1	A	G	A	A	A	A	A	A	G	A	A	A	A	H	A	A	A	A	A	A	A	A	A	A	A	A	A	A	A	A	A	A	G	A	A	A	A	A	A	A	A	A	A	H	A	A
JAX00158893	8	11925625	0	T	A	T	T	A	T	A	T	T	A	A	T	H	H	A	A	A	T	A	T	T	H	T	A	A	T	A	T	T	H	A	T	T	A	T	T	T	A	T	H	T	A	H	T	T	T
JAX00660937	8	11925655	0	A	C	A	A	C	A	C	C	A	C	C	A	H	H	C	C	C	A	C	C	A	H	A	C	C	A	C	A	C	C	C	A	A	C	A	A	A	C	A	C	A	C	H	A	A	A
JAX00660938	8	11925731	1	C	T	C	C	T	C	T	T	T	C	C	C	H	T	C	C	C	C	C	T	C	C	C	T	C	C	C	C	T	T	C	C	T	C	C	C	C	C	C	H	C	T	H	H	C	C
JAX00660939	8	11927791	1	A	G	A	A	G	A	G	G	A	G	G	A	H	H	G	G	G	A	G	G	A	H	A	G	G	A	G	A	G	G	G	A	A	G	A	A	A	G	A	G	A	G	H	A	A	A
JAX00660940	8	11927869	1	T	C	T	T	C	T	C	C	C	C	C	T	H	C	C	C	C	T	C	C	T	H	T	C	C	T	C	T	C	C	C	T	C	C	T	T	T	C	T	C	T	C	H	H	T	T
JAX00660943	8	11943588	0	A	G	A	A	A	A	A	G	G	A	A	A	A	H	A	A	A	A	A	G	A	A	A	A	A	A	A	A	G	A	A	A	G	A	A	A	A	A	A	H	A	A	A	H	A	A
JAX00158895	8	11959521	1	A	G	A	A	G	A	G	G	G	G	G	A	H	G	G	G	G	A	G	G	A	H	A	G	G	A	G	A	G	G	G	A	G	G	A	A	A	G	A	G	A	G	H	H	A	A
JAX00158896	8	11962336	1	C	T	C	C	T	C	T	C	C	C	C	C	H	H	C	C	C	C	C	C	C	C	C	T	C	C	C	C	C	T	C	C	C	C	C	C	C	C	C	C	C	T	H	C	C	C
JAX00660946	8	11971689	0	A	G	A	A	G	A	G	G	G	A	A	A	H	G	A	A	A	A	H	G	A	A	A	G	A	A	A	A	G	G	A	A	G	A	A	A	A	A	A	H	A	G	H	H	A	A
JAX00660947	8	11971756	1	C	T	C	C	C	C	C	C	T	C	C	C	C	H	C	C	C	C	C	C	C	C	C	C	C	C	C	C	C	C	C	C	T	C	C	C	C	C	C	C	C	C	C	H	C	C
JAX00660948	8	11983003	1	G	A	G	G	G	G	G	G	G	A	A	G	G	G	A	A	A	G	A	G	G	H	G	G	A	G	A	G	G	G	A	G	G	A	G	G	G	A	G	H	G	G	G	G	G	G
JAX00660951	8	11989592	0	G	A	G	G	G	G	G	G	G	A	A	G	G	G	A	A	A	G	A	G	G	H	G	G	A	G	A	G	G	G	A	G	G	A	G	G	G	A	G	A	G	G	G	G	G	G
JAX00660955	8	12005947	0	T	A	T	T	A	T	A	A	A	T	T	T	H	A	T	T	T	T	T	A	T	T	T	A	T	T	T	T	A	A	T	T	A	T	T	T	T	T	T	H	T	A	H	H	T	T
JAX00233860	8	12008216	0	T	C	T	T	T	T	T	C	C	T	T	T	T	T	T	T	T	T	T	C	T	T	T	T	T	T	T	T	C	T	T	T	C	T	T	T	T	T	T	H	T	T	T	T	T	T
JAX00158899	8	12018581	1	T	A	T	T	A	T	A	T	T	T	T	T	H	H	T	T	T	T	T	T	T	T	T	A	T	T	T	T	T	A	T	T	T	T	T	T	T	T	T	T	T	A	H	T	T	T
JAX00660957	8	12019110	1	G	C	G	G	G	G	G	C	C	G	G	G	G	H	G	G	G	G	G	C	G	G	G	G	G	G	G	G	C	G	G	G	C	G	G	G	G	G	G	H	G	G	G	H	G	G
JAX00660959	8	12027561	1	G	C	G	G	C	G	C	C	C	C	C	G	H	C	C	C	C	G	C	C	G	H	G	C	C	G	C	G	C	C	C	G	C	C	G	G	G	C	G	C	G	C	H	H	G	G
JAX00660961	8	12038419	1	G	A	G	G	G	G	G	A	G	G	G	G	G	G	G	G	G	G	G	A	G	G	G	G	G	G	G	G	A	G	G	G	G	G	G	G	G	G	G	H	G	G	G	G	G	G
JAX00158901	8	12039192	1	C	T	C	C	T	C	T	C	C	C	C	C	H	H	C	C	C	C	C	C	C	C	C	T	C	C	C	C	C	T	C	C	C	C	C	C	C	C	C	C	C	T	H	C	C	C
JAX00660964	8	12063475	0	T	G	T	T	G	T	G	T	G	G	G	T	H	G	G	G	G	T	G	T	T	H	T	G	G	T	G	T	T	G	G	T	G	G	T	T	T	G	T	H	T	G	H	H	T	T
JAX00660965	8	12064154	0	G	A	G	G	A	G	A	G	A	A	A	G	H	A	A	A	A	G	A	G	G	H	G	A	A	G	A	G	G	A	A	G	A	A	G	G	G	A	G	H	G	A	H	H	G	G
JAX00660966	8	12068101	0	C	T	C	C	C	C	C	C	T	C	C	C	C	H	C	C	C	C	C	C	C	C	C	C	C	C	C	C	C	C	C	C	H	C	C	C	C	C	C	C	C	C	C	H	C	C
JAX00660967	8	12071877	1	A	T	A	A	A	A	A	T	T	A	A	A	A	H	A	A	A	A	A	T	A	A	A	A	A	A	A	A	T	A	A	A	T	A	A	A	A	A	A	H	A	A	A	H	A	A
JAX00158903	8	12074699	0	A	G	A	A	G	A	G	G	G	G	G	A	H	G	G	G	G	A	G	G	A	H	A	G	G	A	G	H	G	G	G	A	G	G	A	A	A	G	A	G	A	G	H	H	A	A
JAX00158904	8	12077200	1	C	T	C	C	T	C	T	C	C	T	T	C	H	H	T	T	T	C	T	C	C	H	C	T	T	C	T	C	C	T	T	C	C	T	C	C	C	T	C	H	C	T	H	C	C	C
JAX00660969	8	12083560	0	C	T	C	C	T	C	T	C	C	T	T	C	H	H	T	T	T	C	T	C	C	H	C	T	T	C	T	C	C	T	T	C	C	T	C	C	C	T	C	C	C	T	H	C	C	C
JAX00158906	8	12093115	0	A	C	A	A	C	A	C	C	C	C	C	A	H	C	C	C	C	A	C	C	A	A	A	C	C	A	C	A	C	C	C	A	C	C	A	A	A	C	A	C	A	C	H	H	A	A
JAX00158907	8	12101187	1	T	C	T	T	C	T	C	T	T	C	C	T	H	H	C	C	C	T	C	T	T	H	T	C	C	T	C	T	T	C	C	T	T	C	T	T	T	C	T	H	T	C	H	T	T	T
JAX00660971	8	12102155	0	C	T	C	C	C	C	C	T	C	C	C	C	C	C	C	C	C	C	C	T	C	C	C	C	C	C	C	C	T	C	C	C	C	C	C	C	C	C	C	H	C	C	C	C	C	C
JAX00660972	8	12107240	0	A	G	A	A	A	A	A	A	G	A	A	A	A	H	A	A	A	A	A	A	A	A	A	A	A	A	A	A	A	A	A	A	G	A	A	A	A	A	A	A	A	A	A	H	A	A
JAX00660974	8	12120742	0	A	G	A	A	G	A	G	G	G	G	G	A	H	G	G	G	G	A	G	G	A	H	A	G	G	A	G	A	G	G	G	A	G	G	A	A	A	G	A	G	A	G	H	H	A	A
JAX00158908	8	12129243	1	G	A	G	G	A	G	A	G	G	A	A	G	H	H	A	A	A	G	A	G	G	H	G	A	A	G	A	G	G	A	A	G	G	A	G	G	G	A	G	H	G	A	H	G	G	G
JAX00660978	8	12135526	0	C	T	C	C	T	C	T	C	C	T	T	C	H	H	T	T	T	C	T	C	C	H	C	T	T	C	T	C	C	T	T	C	C	T	C	C	C	T	C	H	C	T	H	C	C	C
JAX00660979	8	12138126	1	A	G	A	A	A	A	A	A	G	A	A	A	A	H	A	A	A	A	A	A	A	A	A	A	A	A	A	A	A	A	A	A	G	A	A	A	A	A	A	A	A	A	A	H	A	A
JAX00158910	8	12141960	1	C	T	C	C	C	C	C	C	T	C	C	C	C	H	C	C	C	C	C	C	C	C	C	C	C	C	C	C	C	C	C	C	T	C	C	C	C	C	C	C	C	C	C	H	C	C
JAX00660980	8	12148478	0	T	C	T	T	T	T	T	C	T	T	T	T	T	T	T	T	T	T	T	C	T	T	T	T	T	T	T	T	C	T	T	T	T	T	T	T	T	T	T	H	T	T	T	T	T	T
JAX00660983	8	12152436	1	T	C	T	T	T	T	T	C	C	T	T	T	T	H	T	T	T	T	T	C	T	T	T	T	T	T	T	T	C	T	T	T	C	T	T	T	T	T	T	H	T	T	T	H	T	T
JAX00660984	8	12152736	0	G	A	G	G	G	G	G	G	A	G	G	G	G	H	G	G	G	G	G	G	G	G	G	G	G	G	G	G	G	G	G	G	A	G	G	G	G	G	G	G	G	G	G	H	G	G
JAX00660986	8	12155280	1	C	T	C	C	T	C	T	C	C	C	C	C	H	H	C	C	C	C	C	C	C	C	C	T	C	C	C	C	C	T	C	C	C	C	C	C	C	C	C	C	C	T	H	C	C	C
JAX00660988	8	12155397	1	T	C	T	T	C	T	C	C	T	T	T	T	H	H	T	T	T	T	T	C	T	T	T	C	T	T	T	T	C	C	T	T	T	T	T	T	T	T	T	H	T	C	H	T	T	T
JAX00660989	8	12155998	0	T	C	T	T	C	T	C	C	T	T	T	T	H	C	T	T	T	T	H	C	T	T	T	C	T	T	T	T	C	C	T	T	T	T	T	T	T	T	T	C	T	C	H	T	T	T
JAX00660993	8	12162088	1	A	G	A	A	A	A	A	A	G	A	A	A	A	H	A	A	A	A	A	A	A	A	A	A	A	A	A	A	A	A	A	A	G	A	A	A	A	A	A	A	A	A	A	H	A	A
JAX00660994	8	12162663	0	G	A	G	G	G	G	G	G	A	G	G	G	A	A	G	G	G	G	G	G	G	G	G	G	G	H	G	G	G	G	G	G	A	G	G	G	G	G	G	G	G	G	G	A	G	G
JAX00660995	8	12164813	0	G	T	G	G	T	G	T	G	G	G	G	G	H	H	G	G	G	G	G	G	G	G	G	T	G	G	G	G	G	T	G	G	G	G	G	G	G	G	G	G	G	T	H	G	G	G
JAX00660996	8	12167030	0	C	T	C	C	C	C	C	T	T	C	C	C	H	H	C	C	C	C	C	T	C	C	C	C	C	C	C	C	T	C	C	C	T	C	C	C	C	C	C	H	C	C	C	H	C	C
JAX00158911	8	12179872	0	T	C	T	T	C	T	C	C	C	C	C	T	C	C	C	C	C	T	C	C	T	H	T	C	C	T	C	T	C	C	C	T	C	C	T	T	T	C	T	C	T	C	H	C	T	T
JAX00158912	8	12180775	0	A	G	A	A	G	A	G	G	G	G	G	A	G	G	G	G	G	A	G	G	A	H	A	G	G	A	G	A	G	G	G	A	G	G	A	A	A	G	A	G	A	G	H	H	A	A
JAX00660997	8	12188354	1	A	G	A	A	A	A	A	G	A	A	A	A	A	A	A	A	A	A	A	G	A	A	A	A	A	A	A	A	G	A	A	A	A	A	A	A	A	A	A	H	A	A	A	A	A	A
JAX00660998	8	12190507	1	T	C	T	T	T	T	T	C	C	C	C	T	H	H	C	C	C	T	C	C	T	H	T	T	C	T	C	T	C	T	C	T	C	C	T	T	T	C	T	C	T	T	T	H	T	T
JAX00660999	8	12196981	0	C	A	C	C	C	C	C	C	C	A	A	C	C	C	A	A	A	C	A	C	C	H	C	C	A	C	A	C	C	C	A	C	C	A	C	C	C	A	C	H	C	C	C	C	C	C
JAX00661000	8	12198497	1	C	T	C	C	C	C	C	C	T	C	C	C	H	H	C	C	C	C	C	C	C	C	C	C	C	C	C	C	C	C	C	C	T	C	C	C	C	C	C	C	C	C	C	H	C	C
JAX00661001	8	12199926	0	T	C	T	T	C	T	C	C	C	C	C	T	C	C	C	C	C	T	C	C	T	H	T	C	C	T	C	T	C	C	C	T	C	C	T	T	T	C	T	C	T	C	H	H	T	T
JAX00233867	8	12201070	1	G	T	G	G	G	G	G	G	T	G	G	G	H	H	G	G	G	G	G	G	G	G	G	G	G	G	G	G	G	G	G	G	T	G	G	G	G	G	G	G	G	G	G	H	G	G
JAX00661002	8	12212248	1	C	T	C	C	C	C	C	T	T	C	C	C	H	H	C	C	C	C	C	T	C	C	C	C	C	C	C	C	T	C	C	C	T	C	C	C	C	C	C	H	C	C	C	H	C	C
JAX00661003	8	12213963	1	C	T	C	C	C	C	C	C	C	T	T	C	C	C	T	T	T	C	T	C	C	H	C	C	T	C	T	C	C	C	T	C	C	T	C	C	C	T	C	H	C	C	C	C	C	C
JAX00158914	8	12220296	1	A	C	A	A	A	A	A	A	C	A	A	A	H	H	A	A	A	A	A	A	A	A	A	A	A	A	A	A	A	A	A	A	C	A	A	A	A	A	A	A	A	A	A	H	A	A
JAX00661005	8	12228099	1	G	A	G	G	G	G	G	G	A	G	G	G	H	H	G	G	G	G	G	G	G	G	G	G	G	G	G	G	G	G	G	G	A	G	G	G	G	G	G	G	G	G	G	H	G	G
JAX00158915	8	12230243	0	A	T	A	A	T	A	T	T	T	A	A	A	T	T	A	A	A	A	A	T	A	A	A	T	A	A	A	A	T	T	A	A	T	A	A	A	A	A	A	H	A	T	H	H	A	A
JAX00661010	8	12232268	0	G	A	G	G	G	G	G	A	G	G	G	G	G	G	G	G	G	G	G	A	G	G	G	G	G	G	G	G	A	G	G	G	G	G	G	G	G	G	G	H	G	G	G	G	G	G
JAX00661012	8	12232477	1	T	C	T	T	C	T	C	T	C	T	T	T	C	C	T	T	T	T	T	T	T	T	T	C	T	T	T	T	T	C	T	T	C	T	T	T	T	T	T	T	T	C	H	H	T	T
JAX00661014	8	12233263	1	C	T	C	C	T	C	T	C	C	T	T	C	H	H	T	T	T	C	T	C	C	H	C	T	T	C	T	C	C	T	T	C	C	T	C	C	C	T	C	H	C	T	H	C	C	C
JAX00661016	8	12234048	0	G	A	G	G	G	G	G	A	A	G	G	G	H	H	G	G	G	G	G	A	G	G	G	G	G	G	G	G	A	G	G	G	A	G	G	G	G	G	G	H	G	G	G	H	G	G
JAX00158916	8	12234905	0	G	A	G	G	A	G	A	G	G	G	G	G	A	A	G	G	G	G	H	G	G	G	G	A	G	G	G	G	G	A	G	G	G	G	G	G	G	G	G	G	G	A	A	G	G	G
JAX00661018	8	12235181	0	G	A	G	G	G	G	G	G	A	G	G	G	H	H	G	G	G	G	G	G	G	G	G	G	G	G	G	G	G	G	G	G	A	G	G	G	G	G	G	G	G	G	G	H	G	G
JAX00661021	8	12238184	0	C	T	C	C	C	C	C	C	T	C	C	C	H	H	C	C	C	C	C	C	C	C	C	C	C	C	C	C	C	H	C	C	T	C	C	C	C	C	C	C	C	C	C	H	C	C
JAX00158917	8	12244225	0	T	C	T	T	T	T	T	C	C	T	T	T	H	H	T	T	T	T	T	C	T	T	T	T	T	T	T	T	C	T	T	T	C	T	T	T	T	T	T	H	T	T	T	H	T	T
JAX00158918	8	12254977	1	A	G	A	A	G	A	G	G	G	G	G	A	G	G	G	G	G	A	G	G	A	H	A	G	G	A	G	A	G	G	G	A	G	G	A	A	A	G	A	G	A	G	H	H	A	A
JAX00661028	8	12257759	0	T	C	T	T	T	T	T	C	C	C	C	T	H	H	C	C	C	T	C	C	T	H	T	T	C	T	C	T	C	T	C	T	C	C	T	T	T	C	T	C	T	T	T	H	T	T
JAX00158919	8	12259213	1	A	G	A	A	A	A	A	G	G	A	A	A	H	H	A	A	A	A	A	G	A	A	A	A	A	A	A	A	G	A	A	A	G	A	A	A	A	A	A	H	A	A	A	H	A	A
JAX00661029	8	12259811	1	A	C	A	A	A	A	A	C	C	C	C	A	H	H	C	C	C	A	C	C	A	H	A	A	C	A	C	A	C	A	C	A	C	C	A	A	A	C	A	C	A	A	A	H	A	A
JAX00661032	8	12277079	0	T	C	T	T	T	T	T	C	C	T	T	T	H	H	T	T	T	T	T	C	T	T	T	T	T	T	T	T	C	T	T	T	C	T	T	T	T	T	T	H	T	T	T	H	T	T
JAX00661034	8	12278350	0	A	C	A	A	A	A	A	A	C	A	A	A	H	H	A	A	A	A	A	A	A	A	A	A	A	A	A	A	A	A	A	A	C	A	A	A	A	A	A	A	A	A	A	H	A	A
JAX00661035	8	12279801	0	G	C	G	G	G	G	G	C	C	G	G	G	H	H	G	G	G	G	G	C	G	G	G	G	G	G	G	G	C	G	G	G	C	G	G	G	G	G	G	H	G	G	G	H	G	G
JAX00661036	8	12281169	0	A	G	A	A	A	A	A	A	G	A	A	A	H	H	A	A	A	A	A	A	A	A	A	A	A	A	A	A	A	A	A	A	G	A	A	A	A	A	A	A	A	A	A	H	A	A
JAX00661037	8	12284818	1	C	T	C	C	C	C	C	C	C	T	T	C	C	C	T	T	T	C	T	C	C	H	C	C	T	C	T	C	C	C	T	C	C	T	C	C	C	T	C	H	C	C	C	C	C	C
JAX00661038	8	12284945	1	T	G	T	T	G	T	G	G	T	T	T	T	H	H	T	T	T	T	T	G	T	T	T	G	T	T	T	T	G	G	T	T	T	T	T	T	T	T	T	H	T	G	H	T	T	T
JAX00661039	8	12287955	0	A	G	A	A	A	A	A	G	G	A	A	A	H	H	A	A	A	A	A	G	A	A	A	A	A	A	A	A	G	A	A	A	G	A	A	A	A	A	A	H	A	A	A	H	A	A
JAX00661041	8	12299062	0	T	C	T	T	T	T	T	C	T	T	T	T	T	T	T	T	T	T	T	C	T	T	T	T	T	T	T	T	C	T	T	T	T	T	T	T	T	T	T	H	T	T	T	T	T	T
JAX00661042	8	12299080	1	T	C	T	T	T	T	T	C	C	T	T	T	H	H	T	T	T	T	T	C	T	T	T	T	T	T	T	T	C	T	T	T	C	T	T	T	T	T	T	H	T	T	T	H	T	T
JAX00661044	8	12301375	1	T	C	T	T	T	T	T	T	C	T	T	T	H	H	T	T	T	T	T	T	T	T	T	T	T	T	T	T	T	T	T	T	C	T	T	T	T	T	T	T	T	T	T	H	T	T
JAX00158921	8	12301565	0	G	A	G	G	A	G	A	G	G	G	G	G	A	A	G	G	G	G	G	G	G	G	G	A	G	G	G	G	G	A	G	G	G	G	G	G	G	G	G	G	G	A	A	G	G	G
JAX00661045	8	12302346	1	T	C	T	T	C	T	C	C	T	T	T	T	H	H	T	T	T	T	T	C	T	T	T	C	T	T	T	T	C	C	T	T	T	T	T	T	T	T	T	H	T	C	H	T	T	T
JAX00661046	8	12302677	0	T	C	T	T	C	T	C	C	T	T	T	T	H	H	T	T	T	T	T	C	T	T	T	C	T	T	T	T	C	C	T	T	T	T	T	T	T	T	T	H	T	C	H	T	T	T
JAX00661048	8	12305531	1	G	T	G	G	T	G	T	G	T	T	T	G	T	T	T	T	T	G	T	G	G	H	G	T	T	G	T	G	G	T	T	G	T	T	G	G	G	T	G	H	G	T	H	H	G	G
JAX00661051	8	12317002	0	C	T	C	C	C	C	C	T	C	C	C	C	C	C	C	C	C	C	C	T	C	C	C	C	C	C	C	C	T	C	C	C	C	C	C	C	C	C	C	H	C	C	C	C	C	C
JAX00661052	8	12319426	0	C	T	C	C	C	C	C	C	T	C	C	C	H	T	C	C	C	C	C	C	C	C	C	C	C	C	C	C	C	C	C	C	T	C	C	C	C	C	C	C	C	C	C	H	C	C
JAX00661054	8	12328465	0	G	A	G	G	A	G	A	G	G	A	A	G	H	H	A	A	A	G	A	G	G	G	G	A	A	G	A	G	G	A	A	G	G	A	G	G	G	A	G	H	G	A	G	G	G	G
JAX00661056	8	12329009	1	C	T	C	C	C	C	C	C	T	C	C	C	H	H	C	C	C	C	C	C	C	C	C	C	C	C	C	C	C	C	C	C	T	C	C	C	C	C	C	C	C	C	C	H	C	C
JAX00661057	8	12331092	1	G	A	G	G	A	G	A	G	G	G	G	G	H	H	G	G	G	G	G	G	G	G	G	A	G	G	G	G	G	A	G	G	G	G	G	G	G	G	G	G	G	A	H	G	G	G
JAX00158923	8	12336349	0	G	A	G	G	A	G	A	G	G	G	G	G	G	H	G	G	G	G	G	G	G	G	G	H	G	G	G	G	G	A	G	G	G	G	G	G	G	G	G	G	G	A	H	G	G	G
JAX00158924	8	12337463	1	C	T	C	C	C	C	C	C	T	C	C	C	H	H	C	C	C	C	C	C	C	C	C	C	C	C	C	C	C	C	C	C	T	C	C	C	C	C	C	C	C	C	C	H	C	C
JAX00661061	8	12359076	1	C	T	C	C	C	C	C	C	C	T	T	C	C	C	T	T	T	C	T	C	C	H	C	C	T	C	T	C	C	C	T	C	C	T	C	C	C	T	C	H	C	C	C	C	C	C
JAX00233871	8	12361468	0	C	A	C	C	A	C	A	A	A	C	C	C	A	A	C	C	C	C	C	A	C	C	C	A	C	C	C	C	A	A	C	C	A	C	C	C	C	C	C	H	C	A	H	H	C	C
JAX00661062	8	12364456	0	G	A	G	G	A	G	A	G	G	G	G	G	G	G	G	G	G	G	G	G	G	G	G	A	G	G	G	G	G	A	G	G	G	G	G	G	G	G	G	G	G	A	G	G	G	G
JAX00661063	8	12364621	1	C	A	C	C	A	C	A	C	C	C	C	C	H	H	C	C	C	C	C	C	C	C	C	A	C	C	C	C	C	A	C	C	C	C	C	C	C	C	C	C	C	A	H	C	C	C
JAX00158926	8	12368173	0	G	A	G	G	A	G	A	G	G	G	G	G	H	H	G	G	G	G	G	G	G	G	G	A	G	G	G	G	G	A	G	G	G	G	G	G	G	G	G	G	G	A	H	G	G	G
JAX00158927	8	12376559	1	G	A	G	G	A	G	A	G	G	G	G	G	H	H	G	G	G	G	G	G	G	G	G	A	G	G	G	G	G	A	G	G	G	G	G	G	G	G	G	G	G	A	H	G	G	G
JAX00661069	8	12404212	0	C	T	C	C	C	C	C	T	C	C	C	C	C	C	C	C	C	C	C	T	C	C	C	C	C	C	C	C	T	C	C	C	C	C	C	C	C	C	C	H	C	C	C	C	C	C
JAX00158929	8	12409047	0	C	T	C	C	T	C	T	T	T	C	C	C	T	T	C	C	C	C	C	T	C	C	C	T	C	C	C	C	T	T	C	C	T	C	C	C	C	C	C	H	C	T	T	H	C	C
JAX00158930	8	12410589	1	A	G	A	A	G	A	G	G	G	G	G	A	G	G	G	G	G	A	G	G	A	H	A	G	G	A	G	A	G	G	G	A	G	G	A	A	A	G	A	G	A	G	H	H	A	A
JAX00158931	8	12433928	1	A	G	A	A	A	A	A	G	G	A	A	A	H	H	A	A	A	A	A	G	A	A	A	A	A	A	A	A	G	A	A	A	G	A	A	A	A	A	A	H	A	A	A	H	A	A
JAX00233872	8	12433967	0	T	C	T	T	T	T	T	C	C	T	T	T	H	H	T	T	T	T	T	C	T	T	T	T	T	T	T	T	C	T	T	T	C	T	T	T	T	T	T	H	T	T	T	H	T	T
JAX00233873	8	12447826	1	G	A	G	G	G	G	G	G	A	G	G	G	H	H	G	G	G	G	G	G	G	G	G	G	G	G	G	G	G	G	G	G	A	G	G	G	G	G	G	G	G	G	G	H	G	G
JAX00661077	8	12461923	0	C	T	C	C	C	C	C	C	T	C	C	C	H	H	C	C	C	C	C	C	C	C	C	C	C	C	C	C	C	C	C	C	T	C	C	C	C	C	C	C	C	C	C	H	C	C
JAX00661079	8	12469221	0	G	T	G	G	G	G	G	G	G	T	T	G	G	G	T	T	T	G	T	G	G	H	G	G	T	G	T	G	G	G	T	G	G	T	G	G	G	T	G	H	G	G	G	G	G	G
JAX00233874	8	12469890	1	G	C	G	G	G	G	G	G	C	G	G	G	H	H	G	G	G	G	G	G	G	G	G	G	G	G	G	G	G	G	G	G	C	G	G	G	G	G	G	G	G	G	G	H	G	G
JAX00158933	8	12471631	1	A	T	A	A	T	A	T	T	A	A	A	A	H	H	A	A	A	A	A	T	A	A	A	T	A	A	A	A	T	T	A	A	A	A	A	A	A	A	A	H	A	T	H	A	A	A
JAX00158934	8	12479650	1	A	G	A	A	G	A	G	G	G	A	A	A	G	G	A	A	A	A	A	G	A	A	A	G	A	A	A	A	G	G	A	A	G	A	A	A	A	A	A	H	A	G	H	H	A	A
JAX00661084	8	12495865	1	T	C	T	T	C	T	C	C	T	T	T	T	H	H	T	T	T	T	T	C	T	T	T	C	T	T	T	T	C	C	T	T	T	T	T	T	T	T	T	H	T	C	H	T	T	T
JAX00661085	8	12495914	0	G	A	G	G	A	G	A	G	G	G	G	G	H	H	G	G	G	G	G	G	G	G	G	A	G	G	G	G	G	A	G	G	G	G	G	G	G	G	G	G	G	A	H	G	G	G
JAX00158937	8	12498235	1	T	C	T	T	C	T	C	C	C	T	T	T	C	C	T	T	T	T	T	C	T	T	T	C	T	T	T	T	C	C	T	T	C	T	T	T	T	T	T	H	T	C	H	H	T	T
JAX00661089	8	12507623	0	G	A	G	G	G	G	G	G	A	G	G	G	H	H	G	G	G	G	G	G	G	G	G	G	G	G	G	G	G	G	G	G	A	G	G	G	G	G	G	G	G	G	G	H	G	G
JAX00661090	8	12530149	0	G	A	G	G	G	G	G	A	A	G	G	G	H	H	G	G	G	G	G	A	G	G	G	G	G	G	G	G	A	G	G	G	A	G	G	G	G	G	G	H	G	G	G	H	G	G
JAX00158940	8	12541852	0	G	A	G	G	G	G	G	A	A	G	G	G	H	H	G	G	G	G	G	A	G	G	G	G	G	G	G	G	A	G	G	G	A	G	G	G	G	G	G	H	G	G	G	H	G	G
JAX00661094	8	12544474	0	C	T	C	C	C	C	C	T	T	T	T	C	H	H	T	T	T	C	T	T	C	H	C	C	T	C	T	C	T	C	T	C	T	T	C	C	C	T	C	T	C	C	C	H	C	C
JAX00661095	8	12544628	0	G	A	G	G	G	G	G	A	G	G	G	G	G	G	G	G	G	G	G	A	G	G	G	G	G	G	G	G	A	G	G	G	G	G	G	G	G	G	G	H	G	G	G	G	G	G
JAX00661097	8	12556645	0	A	G	A	A	A	A	A	G	G	A	H	A	G	G	H	H	A	A	A	G	A	A	A	A	A	A	A	A	G	A	A	A	G	A	A	A	A	A	A	G	A	A	A	H	A	A
JAX00661098	8	12558649	1	T	C	T	T	T	T	T	C	T	T	T	T	T	T	T	T	T	T	T	C	T	T	T	T	T	T	T	T	C	T	T	T	T	T	T	T	T	T	T	H	T	T	T	T	T	T
JAX00661099	8	12558834	0	A	G	A	A	A	A	A	G	A	A	A	A	A	A	A	A	A	A	A	G	A	A	A	A	A	A	A	A	G	A	A	A	A	A	A	A	A	A	A	H	A	A	A	A	A	A
JAX00661100	8	12558932	1	T	C	T	T	T	T	T	C	C	T	T	T	H	H	T	T	T	T	T	C	T	T	T	T	T	T	T	T	C	T	T	T	C	T	T	T	T	T	T	H	T	T	T	H	T	T
JAX00661102	8	12560833	0	A	C	A	A	A	A	A	A	C	A	A	A	H	H	A	A	A	A	A	A	A	A	A	A	A	A	A	A	A	A	A	A	C	A	A	A	A	A	A	A	A	A	A	H	A	A
JAX00661107	8	12577713	1	C	T	C	C	T	C	T	C	T	T	T	C	T	T	T	T	T	C	T	C	C	H	C	T	T	C	T	C	C	T	T	C	T	T	C	C	C	T	C	H	C	T	H	H	C	C
JAX00661109	8	12578973	0	A	G	A	A	G	A	G	G	A	G	G	A	H	H	G	G	G	A	G	G	A	H	A	G	G	A	G	A	G	G	G	A	A	G	A	A	A	G	A	G	A	G	H	A	A	A
JAX00661110	8	12581221	1	T	C	T	T	C	T	C	C	C	C	C	T	C	C	C	C	C	T	C	C	T	H	T	C	C	T	C	T	C	C	C	T	C	C	T	T	T	C	T	C	T	C	H	H	T	T
JAX00661111	8	12581312	0	A	G	A	A	G	A	G	G	G	G	G	A	G	G	G	G	G	A	G	G	A	H	A	G	G	A	G	A	G	G	G	A	G	G	A	A	A	G	A	G	A	G	H	H	A	A
JAX00661112	8	12590662	1	C	T	C	C	T	C	T	T	T	C	C	C	T	T	C	C	C	C	C	T	C	C	C	T	C	C	C	C	T	T	C	C	T	C	C	C	C	C	C	H	C	T	H	H	C	C
JAX00158943	8	12590952	0	T	C	T	T	C	T	C	C	C	T	T	T	C	C	T	T	T	T	T	C	T	T	T	C	T	T	T	T	C	C	T	T	C	T	T	T	T	T	T	H	T	C	H	H	T	T
JAX00661113	8	12597732	1	G	A	G	G	A	G	A	G	G	G	G	G	H	H	G	G	G	G	G	G	G	G	G	A	G	G	G	G	G	A	G	G	G	G	G	G	G	G	G	G	G	A	H	G	G	G
JAX00158944	8	12609884	0	C	T	C	C	T	C	T	T	C	T	T	C	H	H	T	T	T	C	T	T	C	H	C	T	T	C	T	C	T	T	T	C	C	T	C	C	C	T	C	T	C	T	H	C	C	C
JAX00661119	8	12609999	1	G	A	G	G	G	G	G	G	G	A	A	G	G	G	A	A	A	G	A	G	G	H	G	G	A	G	A	G	G	G	A	G	G	A	G	G	G	A	G	H	G	G	G	G	G	G
JAX00661120	8	12610253	1	G	A	G	G	G	G	G	G	G	A	A	G	G	G	A	A	A	G	A	G	G	H	G	G	A	G	A	G	G	G	A	G	G	A	G	G	G	A	G	H	G	G	G	G	G	G
JAX00661121	8	12616517	0	G	A	G	G	G	G	G	G	G	A	A	G	G	G	A	A	A	G	A	G	G	H	G	G	A	G	A	G	G	G	A	G	G	A	G	G	G	A	G	H	G	G	G	G	G	G
JAX00233880	8	12616676	0	A	G	A	A	G	A	G	G	G	G	G	A	G	G	G	G	G	A	G	G	A	A	A	G	G	A	G	A	G	G	G	A	G	G	A	A	A	G	A	G	A	G	A	A	A	A
JAX00158945	8	12618077	0	C	T	C	C	T	C	T	T	C	T	T	C	H	H	T	T	T	C	T	T	C	H	C	T	T	C	T	C	T	T	T	C	C	T	C	C	C	T	C	T	C	T	H	C	C	C
JAX00661122	8	12621751	0	G	A	G	G	G	G	G	A	A	G	G	G	H	H	G	G	G	G	G	A	G	G	G	G	G	G	G	G	A	G	G	G	H	G	G	G	G	G	G	H	G	G	G	H	G	G
JAX00158946	8	12625807	1	T	G	T	T	G	T	G	G	G	G	G	T	G	G	G	G	G	T	G	G	T	H	T	G	G	T	G	T	G	G	G	T	G	G	T	T	T	G	T	G	T	G	H	H	T	T
JAX00661125	8	12638145	1	C	A	C	C	A	C	A	C	C	A	A	C	H	H	A	A	A	C	A	C	C	H	C	A	A	C	A	C	C	A	A	C	C	A	C	C	C	A	C	H	C	A	H	C	C	C
JAX00661127	8	12649051	0	T	C	T	T	T	T	T	T	C	T	T	T	H	H	T	T	T	T	T	T	T	T	T	T	T	T	T	T	T	T	T	T	C	T	T	T	T	T	T	T	T	T	T	H	T	T
JAX00661128	8	12649246	0	G	A	A	G	G	G	G	G	G	G	G	G	G	G	G	G	G	G	G	G	A	H	A	G	G	G	G	G	G	G	G	G	G	G	G	G	H	G	G	G	A	G	G	G	G	A
JAX00661129	8	12650089	0	C	G	C	C	C	C	C	G	C	C	C	C	C	C	C	C	C	C	C	G	C	C	C	C	C	C	C	C	G	C	C	C	C	C	C	C	C	C	C	H	C	C	C	C	C	C
JAX00661130	8	12651964	0	G	A	G	G	G	G	G	G	A	G	G	G	H	H	G	G	G	G	G	G	G	G	G	G	G	G	G	G	G	G	G	G	A	G	G	G	G	G	G	G	G	G	G	H	G	G
JAX00661131	8	12660594	0	G	A	G	G	G	G	G	G	A	G	G	G	H	H	G	G	G	G	G	G	G	G	G	G	G	G	G	G	G	G	G	G	H	G	G	G	G	G	G	G	G	G	G	H	G	G
JAX00661132	8	12661453	1	C	A	C	C	A	C	A	C	C	A	A	C	H	H	A	A	A	C	A	C	C	H	C	A	A	C	A	C	C	A	A	C	C	A	C	C	C	A	C	H	C	A	H	C	C	C
JAX00661135	8	12679372	0	A	G	A	A	G	A	G	G	G	G	G	A	G	G	G	G	G	A	G	G	A	H	A	G	G	A	G	A	G	G	G	A	G	G	A	A	A	G	A	G	A	G	H	H	A	A
JAX00158950	8	12680626	1	T	C	T	T	C	T	C	C	C	C	C	T	C	C	C	C	C	T	C	C	T	H	T	C	C	T	C	T	C	C	C	T	C	C	T	T	T	C	T	C	T	C	H	H	T	T
JAX00158951	8	12681413	1	A	G	A	A	G	A	G	G	A	G	G	A	H	H	G	G	G	A	G	G	A	H	A	G	G	A	G	A	G	G	G	A	A	G	A	A	A	G	A	G	A	G	H	A	A	A
JAX00661139	8	12692042	1	G	A	G	G	G	G	G	G	A	G	G	G	H	H	G	G	G	G	G	G	G	G	G	G	G	G	G	G	G	G	G	G	A	G	G	G	G	G	G	G	G	G	G	H	G	G
JAX00661141	8	12708663	1	C	T	C	C	C	C	C	C	T	C	C	C	H	H	C	C	C	C	C	C	C	C	C	C	C	C	C	C	C	C	C	C	T	C	C	C	C	C	C	C	C	C	C	H	C	C
JAX00661142	8	12709376	1	A	G	A	A	G	A	G	G	G	A	A	A	G	G	A	A	A	A	A	G	A	A	A	G	A	A	A	A	G	G	A	A	G	A	A	A	A	A	A	H	A	G	H	H	A	A
JAX00158952	8	12709804	1	C	A	C	C	A	C	A	C	C	C	C	C	H	H	C	C	C	C	C	C	C	C	C	A	C	C	C	C	C	A	C	C	C	C	C	C	C	C	C	C	C	A	H	C	C	C
JAX00661143	8	12713901	1	G	A	G	G	G	G	G	A	G	G	G	G	G	G	G	G	G	G	G	A	G	G	G	G	G	G	G	G	A	G	G	G	G	G	G	G	G	G	G	H	G	G	G	G	G	G
JAX00661144	8	12714379	1	A	G	A	A	A	A	A	G	A	G	G	A	A	A	G	G	G	A	G	G	A	H	A	A	G	A	G	A	G	A	G	A	A	G	A	A	A	G	A	G	A	A	A	A	A	A
JAX00661146	8	12715908	0	T	C	T	T	T	T	T	C	T	C	C	T	T	T	C	C	C	T	C	C	T	H	T	T	C	T	C	T	C	T	C	T	T	C	T	T	T	C	T	C	T	T	T	T	T	T
JAX00661147	8	12717980	1	G	T	G	G	G	G	G	T	T	T	T	G	H	H	T	T	T	G	T	T	G	H	G	G	T	G	T	G	T	G	T	G	T	T	G	G	G	T	G	T	G	G	G	H	G	G
JAX00661148	8	12722023	1	T	C	T	T	T	T	T	C	C	C	C	T	H	H	C	C	C	T	C	C	T	H	T	T	C	T	C	T	C	T	C	T	C	C	T	T	T	C	T	C	T	T	T	H	T	T
JAX00661149	8	12722581	1	C	T	C	C	C	C	C	C	T	C	C	C	H	H	C	C	C	C	C	C	C	C	C	C	C	C	C	C	C	C	C	C	T	C	C	C	C	C	C	C	C	C	C	H	C	C
JAX00661151	8	12728704	0	T	C	T	T	T	T	T	C	C	T	T	T	H	H	T	T	T	T	T	C	T	T	T	T	T	T	T	T	C	T	T	T	C	T	T	T	T	T	T	H	T	T	T	H	T	T
JAX00661152	8	12730984	0	G	A	G	G	G	G	G	G	G	A	A	G	G	G	A	A	A	G	A	G	G	H	G	G	A	G	A	G	G	G	A	G	G	A	G	G	G	A	G	H	G	G	G	G	G	G
JAX00158953	8	12733008	1	A	G	A	A	G	A	G	G	G	A	A	A	G	G	A	A	A	A	A	G	A	A	A	G	A	A	A	A	G	G	A	A	G	A	A	A	A	A	A	H	A	G	H	H	A	A
JAX00158954	8	12739471	1	A	G	A	A	G	A	G	G	G	G	G	A	G	G	G	G	G	A	G	G	A	H	A	G	G	A	G	A	G	G	G	A	G	G	A	A	A	G	A	G	A	G	H	H	A	A
JAX00158955	8	12739645	1	T	C	T	T	C	T	C	T	C	C	C	T	C	C	C	C	C	T	C	T	T	H	T	C	C	T	C	T	T	C	C	T	C	C	T	T	T	C	T	H	T	C	H	H	T	T
JAX00661155	8	12743424	1	G	A	G	G	A	G	A	G	G	A	A	G	H	H	A	A	A	G	A	G	G	H	G	A	A	G	A	G	G	A	A	G	G	A	G	G	G	A	G	H	G	A	H	G	G	G
JAX00661156	8	12746152	1	G	A	G	G	A	G	A	A	G	A	A	G	H	H	A	A	A	G	A	A	G	H	G	A	A	G	A	G	A	A	A	G	G	A	G	G	G	A	G	A	G	A	H	G	G	G
JAX00158958	8	12780643	0	G	T	G	G	G	G	G	G	T	G	G	G	H	H	G	G	G	G	G	G	G	G	G	G	G	G	G	G	G	G	G	G	T	G	G	G	G	G	G	G	G	G	G	H	G	G
JAX00661163	8	12791277	0	G	C	G	G	G	G	G	G	G	C	C	G	G	G	C	C	C	G	C	G	G	H	G	G	C	G	C	G	G	G	C	G	G	C	G	G	G	C	G	H	G	G	G	G	G	G
JAX00661165	8	12799262	1	C	T	C	C	C	C	C	T	C	C	C	C	C	C	C	C	C	C	C	T	C	C	C	C	C	C	C	C	T	C	C	C	C	C	C	C	C	C	C	H	C	C	C	C	C	C
JAX00661166	8	12799909	1	A	G	A	A	A	A	A	G	A	A	A	A	A	A	A	A	A	A	A	G	A	A	A	A	A	A	A	A	G	A	A	A	A	A	A	A	A	A	A	H	A	A	A	A	A	A
JAX00158959	8	12804850	1	C	A	C	C	C	C	C	C	A	C	C	C	H	H	C	C	C	C	C	C	C	C	C	C	C	C	C	C	C	C	C	C	A	C	C	C	C	C	C	C	C	C	C	H	C	C
JAX00661169	8	12807571	0	G	A	G	G	G	G	G	A	G	G	G	G	G	G	H	G	G	G	H	A	G	G	G	G	G	G	G	G	A	G	G	G	G	G	G	G	G	G	G	H	G	G	G	G	G	G
JAX00661170	8	12816965	0	G	A	G	G	G	G	G	G	A	G	G	G	H	H	G	G	G	G	G	G	G	G	G	G	G	G	G	G	G	G	G	G	A	G	G	G	G	G	G	G	G	G	G	H	G	G
JAX00661171	8	12817077	0	A	C	A	A	A	A	A	C	C	A	A	A	H	H	A	A	A	A	A	C	A	A	A	A	A	A	A	A	C	A	A	A	C	A	A	A	A	A	A	H	A	A	A	H	A	A
JAX00158961	8	12820911	0	T	C	T	T	T	T	T	T	C	T	T	T	H	H	T	T	T	T	T	T	T	T	T	T	T	T	T	T	T	T	T	T	C	T	T	T	T	T	T	T	T	T	T	H	T	T
JAX00661172	8	12824953	1	T	C	T	T	T	T	T	C	C	T	T	T	H	H	T	T	T	T	T	C	T	T	T	T	T	T	T	T	C	T	T	T	C	T	T	T	T	T	T	H	T	T	T	H	T	T
JAX00661174	8	12829277	0	T	C	T	T	T	T	T	C	C	T	T	T	H	H	T	T	T	T	T	C	T	T	T	T	T	T	T	T	C	T	T	T	C	T	T	T	T	T	T	H	T	T	T	H	T	T
JAX00661178	8	12835234	1	T	C	T	T	T	T	T	T	C	T	T	T	H	H	T	T	T	T	T	T	T	T	T	T	T	T	T	T	T	T	T	T	C	T	T	T	T	T	T	T	T	T	T	H	T	T
JAX00661180	8	12851424	0	G	C	G	G	G	G	G	C	G	G	G	G	G	G	G	G	G	G	G	C	G	G	G	G	G	G	G	G	C	G	G	G	G	G	G	G	G	G	G	H	G	G	G	G	G	G
JAX00661182	8	12854212	1	A	G	A	A	A	A	A	G	G	A	A	A	H	H	A	A	A	A	A	G	A	A	A	A	A	A	A	A	G	A	A	A	G	A	A	A	A	A	A	H	A	A	A	H	A	A
JAX00661183	8	12854617	1	A	T	A	A	A	A	A	T	A	A	A	A	A	A	A	A	A	A	A	T	A	A	A	A	A	A	A	A	T	A	A	A	A	A	A	A	A	A	A	H	A	A	A	A	A	A
JAX00661184	8	12855687	1	C	A	C	C	C	C	C	C	A	C	C	C	H	H	C	C	C	C	C	C	C	C	C	C	C	C	C	C	C	C	C	C	A	C	C	C	C	C	C	C	C	C	C	H	C	C
JAX00661185	8	12856613	1	C	A	C	C	C	C	C	C	A	C	C	C	H	H	C	C	C	C	C	C	C	C	C	C	C	C	C	C	C	C	C	C	A	C	C	C	C	C	C	C	C	C	C	H	C	C
JAX00661186	8	12861194	0	A	G	A	A	G	A	G	G	G	G	G	A	G	G	G	G	G	A	G	G	A	H	A	G	G	A	G	A	G	G	G	A	G	G	A	A	A	G	A	G	A	G	H	H	A	A
JAX00158962	8	12868499	1	C	T	C	C	T	C	T	T	T	T	T	C	T	T	T	T	T	C	T	T	C	H	C	T	T	C	T	C	T	T	T	C	T	T	C	C	C	T	C	T	C	T	H	H	C	C
JAX00661189	8	12868710	1	G	T	G	G	T	G	T	G	G	T	T	G	H	H	T	T	T	G	T	G	G	H	G	T	T	G	T	G	G	T	T	G	G	T	G	G	G	T	G	H	G	T	H	G	G	G
JAX00661190	8	12872414	1	C	T	C	C	C	C	C	C	T	C	C	C	H	H	C	C	C	C	C	C	C	C	C	C	C	C	C	C	C	C	C	C	T	C	C	C	C	C	C	C	C	C	C	H	C	C
JAX00158964	8	12877410	1	A	G	A	A	A	A	A	G	G	A	A	A	H	H	A	A	A	A	A	G	A	A	A	A	A	A	A	A	G	A	A	A	G	A	A	A	A	A	A	H	A	A	A	H	A	A
JAX00661194	8	12894082	0	G	A	G	G	A	G	A	G	G	A	A	G	H	H	A	A	A	G	A	G	G	H	G	A	A	G	A	G	G	A	A	G	G	A	G	G	G	A	G	H	G	A	H	G	G	G
JAX00661195	8	12894805	0	C	T	C	C	C	C	C	T	C	C	C	C	C	C	C	C	C	C	C	T	C	C	C	C	C	C	C	C	T	C	C	C	C	C	C	C	C	C	C	H	C	C	C	C	C	C
JAX00661197	8	12895593	1	C	G	C	C	G	C	G	G	C	G	G	C	H	H	G	G	G	C	G	G	C	H	C	G	G	C	G	C	G	G	G	C	C	G	C	C	C	G	C	G	C	G	H	C	C	C
JAX00158965	8	12901621	1	G	A	G	G	A	G	A	G	A	A	A	G	A	A	A	A	A	G	A	G	G	H	G	A	A	G	A	G	G	A	A	G	A	A	G	G	G	A	G	H	G	A	H	H	G	G
JAX00233886	8	12901936	1	G	C	G	G	G	G	G	C	C	G	G	G	H	H	G	G	G	G	G	C	G	G	G	G	G	G	G	G	C	G	G	G	C	G	G	G	G	G	G	H	G	G	G	H	G	G
JAX00158966	8	12901991	1	G	A	G	G	A	G	A	G	G	A	A	G	H	H	A	A	A	G	A	G	G	H	G	A	A	G	A	G	G	A	A	G	G	A	G	G	G	A	G	H	G	A	H	G	G	G
JAX00661201	8	12920538	0	G	A	G	G	G	G	G	A	A	G	G	G	H	H	G	G	G	G	G	A	G	G	G	G	G	G	G	G	A	G	G	G	A	G	G	G	G	G	G	H	G	G	G	H	G	G
JAX00158969	8	12925446	1	G	C	G	G	C	G	C	G	G	C	C	G	H	H	C	C	C	G	C	G	G	H	G	C	C	G	C	G	G	C	C	G	G	C	G	G	G	C	G	H	G	C	H	G	G	G
JAX00661202	8	12928828	1	C	T	C	C	C	C	C	T	T	C	C	C	H	H	C	C	C	C	C	T	C	C	C	C	C	C	C	C	T	C	C	C	T	C	C	C	C	C	C	H	C	C	C	H	C	C
JAX00661204	8	12931915	1	T	C	T	T	T	T	T	C	T	T	T	T	T	T	T	T	T	T	T	C	T	T	T	T	T	T	T	T	C	T	T	T	T	T	T	T	T	T	T	H	T	T	T	T	T	T
JAX00158970	8	12938645	1	C	T	C	C	T	C	T	T	T	T	T	C	T	T	T	T	T	C	T	T	C	H	C	T	T	C	T	C	T	T	T	C	T	T	C	C	C	T	C	T	C	T	H	H	C	C
JAX00661208	8	12939340	0	G	A	G	G	G	G	G	G	A	G	G	G	H	H	G	G	G	G	G	G	G	G	G	G	G	G	G	G	G	G	G	G	A	G	G	G	G	G	G	G	G	G	G	H	G	G
JAX00661210	8	12943732	1	G	A	G	G	G	G	G	G	A	G	G	G	H	H	G	G	G	G	G	G	G	G	G	G	G	G	G	G	G	G	G	G	A	G	G	G	G	G	G	G	G	G	G	H	G	G
JAX00661211	8	12947945	1	G	C	G	G	G	G	G	G	C	G	G	G	H	H	G	G	G	G	G	G	G	G	G	G	G	G	G	G	G	G	G	G	C	G	G	G	G	G	G	G	G	G	G	H	G	G
JAX00661212	8	12951601	0	G	A	G	G	G	G	G	A	G	G	G	G	G	G	G	G	G	G	G	A	G	G	G	G	G	G	G	G	A	G	G	G	G	G	G	G	G	G	G	H	G	G	G	G	G	G
JAX00233887	8	12951800	0	C	T	C	C	C	C	C	C	T	C	C	C	H	H	C	C	C	C	C	C	C	C	C	C	C	C	C	C	C	C	C	C	T	C	C	C	C	C	C	C	C	C	C	H	C	C
JAX00661213	8	12952356	0	C	G	C	C	C	C	C	C	G	C	C	C	C	C	C	C	C	C	C	C	C	C	C	C	C	C	C	C	C	C	C	C	G	C	C	C	C	C	C	C	C	C	C	C	C	C
JAX00158972	8	12963633	1	C	T	C	C	C	C	C	C	T	C	C	C	H	H	C	C	C	C	C	C	C	C	C	C	C	C	C	C	C	C	C	C	T	C	C	C	C	C	C	C	C	C	C	H	C	C
JAX00158973	8	12964192	0	A	G	A	A	A	A	A	G	G	A	A	A	H	H	A	A	A	A	A	G	A	A	A	A	A	A	A	A	G	A	A	A	G	A	A	A	A	A	A	H	A	A	A	H	A	A
JAX00661216	8	12964265	1	A	C	A	A	A	A	A	C	C	A	A	A	H	H	A	A	A	A	A	C	A	A	A	A	A	A	A	A	C	A	A	A	C	A	A	A	A	A	A	H	A	A	A	H	A	A
JAX00661223	8	12984519	0	G	A	G	G	G	G	G	G	A	G	G	G	H	H	G	G	G	G	G	G	G	G	G	G	G	G	G	G	G	G	G	G	A	G	G	G	G	G	G	G	G	G	G	H	G	G
JAX00661226	8	12994041	0	A	G	A	A	G	A	G	G	G	G	G	A	G	G	G	G	G	A	G	G	A	H	A	G	G	H	G	A	G	G	G	A	G	G	A	A	A	G	A	G	A	G	H	H	A	A
JAX00661230	8	13013480	1	G	T	G	G	G	G	G	T	G	T	T	G	G	G	T	T	T	G	T	T	G	H	G	G	T	G	T	G	T	G	T	G	G	T	G	G	G	T	G	T	G	G	G	G	G	G
JAX00661232	8	13015098	1	T	C	T	T	C	T	C	C	C	C	C	T	C	C	C	C	C	T	C	C	T	H	T	C	C	T	C	T	C	C	C	T	C	C	T	T	T	C	T	C	T	C	H	H	T	T
JAX00158974	8	13016733	1	C	G	C	C	G	C	G	G	G	G	G	C	G	G	G	G	G	C	G	G	C	H	C	G	G	C	G	C	G	G	G	C	G	G	C	C	C	G	C	G	C	G	H	H	C	C
JAX00661234	8	13017216	0	T	A	T	T	A	T	A	T	A	A	A	T	A	A	A	A	A	T	A	T	T	H	T	A	A	T	A	T	T	A	A	T	A	A	A	T	T	A	T	H	T	A	H	H	T	T
JAX00661238	8	13025079	0	C	T	C	C	C	C	C	T	T	C	C	C	H	H	C	C	C	C	C	T	C	C	C	C	C	C	C	C	T	C	C	C	T	C	C	C	C	C	C	H	C	C	C	H	C	C
JAX00661240	8	13029848	1	C	T	C	C	T	C	T	T	C	C	C	C	H	H	C	C	C	C	C	T	C	C	C	T	C	C	C	C	T	T	C	C	C	C	T	C	C	C	C	H	C	T	H	C	C	C
JAX00661241	8	13031227	1	A	G	A	A	G	A	G	G	G	A	A	A	G	G	A	A	A	A	A	G	A	A	A	G	A	A	A	A	G	G	A	A	G	A	G	A	A	A	A	H	A	G	H	H	A	A
JAX00661243	8	13032156	1	T	C	T	T	T	T	T	C	T	T	T	T	T	T	T	T	T	T	T	C	T	T	T	T	T	T	T	T	C	T	T	T	T	T	T	T	T	T	T	H	T	T	T	T	T	T
JAX00158975	8	13033475	0	G	A	G	G	G	G	G	G	A	G	G	G	H	H	G	G	G	G	G	G	G	G	G	G	G	G	G	G	G	G	G	G	A	G	G	G	G	G	G	G	G	G	G	H	G	G
JAX00158976	8	13033622	0	C	T	C	C	C	C	C	T	T	C	C	C	H	H	C	C	C	C	C	T	C	C	C	C	C	C	C	C	T	C	C	C	T	C	C	C	C	C	C	H	C	C	C	H	C	C
JAX00661246	8	13041680	1	G	A	G	G	G	G	G	G	A	A	A	G	H	H	A	A	A	G	A	G	G	H	G	G	A	G	A	G	G	G	A	G	A	A	G	G	G	A	G	H	G	G	G	H	G	G
JAX00661247	8	13043221	0	T	C	T	T	T	T	T	C	T	C	C	T	T	T	C	C	C	T	C	C	T	H	T	T	C	T	C	T	C	T	C	T	T	C	T	T	T	C	T	C	T	T	T	T	T	T
JAX00661248	8	13047435	0	G	A	G	G	A	G	A	G	A	A	A	G	A	A	A	A	A	G	A	G	G	H	G	A	A	G	A	G	G	A	A	G	A	A	A	G	G	A	G	H	G	A	H	H	G	G
JAX00661249	8	13048023	0	C	T	C	C	C	C	C	T	C	C	C	C	C	C	C	C	C	C	C	T	C	C	C	C	C	C	C	C	T	C	C	C	C	C	C	C	C	C	C	H	C	C	C	C	C	C
JAX00661251	8	13057412	0	A	G	A	A	G	A	G	A	A	G	G	A	H	H	G	G	G	A	G	A	A	H	A	G	G	A	G	A	A	G	G	A	A	G	G	A	A	G	A	H	A	G	H	A	A	A
JAX00661253	8	13064249	1	T	C	T	T	T	T	T	C	C	T	T	T	H	H	T	T	T	T	T	C	T	T	T	T	T	T	T	T	C	T	T	T	C	T	T	T	T	T	T	H	T	T	T	H	T	T
JAX00661254	8	13073382	1	T	C	T	T	T	T	T	C	C	T	T	T	H	H	T	T	T	T	T	C	T	T	T	T	T	T	T	T	C	T	T	T	C	T	T	T	T	T	T	H	T	T	T	H	T	T
JAX00661255	8	13079734	1	G	A	G	G	G	G	G	A	G	G	G	G	G	G	G	G	G	G	G	A	G	G	G	G	G	G	G	G	A	G	G	G	G	G	G	G	G	G	G	H	G	G	G	G	G	G
JAX00661256	8	13079798	1	T	G	T	T	T	T	T	T	G	G	G	T	H	H	G	G	G	T	G	T	T	H	T	T	G	T	G	T	T	T	G	T	G	G	T	T	T	G	T	H	T	T	T	H	T	T
JAX00158979	8	13079864	0	G	A	G	G	A	G	A	G	G	A	A	G	H	H	A	A	A	G	A	G	G	H	G	A	A	G	A	G	G	A	A	G	G	A	A	G	G	A	G	H	G	A	H	G	G	G
JAX00661259	8	13090500	0	G	A	G	G	G	G	G	A	A	A	A	G	H	H	A	A	A	G	A	A	G	H	G	G	A	G	A	G	A	G	A	G	A	A	G	G	G	A	G	A	G	G	G	H	G	G
JAX00661261	8	13092345	1	G	A	G	G	G	G	G	G	A	G	G	G	H	H	G	G	G	G	G	G	G	G	G	G	G	G	G	G	G	G	G	G	A	G	G	G	G	G	G	G	G	G	G	H	G	G
JAX00158980	8	13099202	0	T	C	T	T	C	T	C	C	C	T	T	T	C	C	T	T	T	T	T	C	T	T	T	C	T	T	T	T	C	C	T	T	C	T	C	T	T	T	T	H	T	C	H	H	T	T
JAX00661263	8	13099351	1	G	A	G	G	A	G	A	G	G	A	A	G	H	H	A	A	A	G	A	G	G	H	G	A	A	G	A	G	G	A	A	G	G	A	A	G	G	A	G	H	G	A	H	G	G	G
JAX00661264	8	13100510	1	G	A	G	G	G	G	G	G	G	A	A	G	G	G	A	A	A	G	A	G	G	H	G	G	A	G	A	G	G	G	A	G	G	A	G	G	G	A	G	H	G	G	G	G	G	G
JAX00158981	8	13112156	1	T	C	T	T	C	T	C	C	C	C	C	T	C	C	C	C	C	T	C	C	T	H	T	C	C	T	C	T	C	C	C	T	C	C	C	T	T	C	T	C	T	C	H	H	T	T
JAX00158982	8	13119213	0	G	T	G	G	T	G	T	T	T	T	T	G	T	T	T	T	T	G	T	T	G	H	G	T	T	G	T	G	T	T	T	G	T	T	T	G	G	T	G	T	G	T	H	H	G	G
JAX00661267	8	13120850	0	A	G	A	A	G	A	G	G	G	G	G	A	G	G	G	G	G	A	G	G	A	H	A	G	G	A	G	A	G	G	G	A	G	G	G	A	A	G	A	G	A	G	H	H	A	A
JAX00661268	8	13122121	0	T	C	T	T	T	T	T	C	T	T	T	T	T	T	T	T	T	T	T	C	T	T	T	T	T	T	T	T	C	T	T	T	T	T	T	T	T	T	T	T	T	T	T	T	T	T
JAX00233892	8	13122180	0	A	G	A	A	A	A	A	G	G	A	A	A	H	H	A	A	A	A	A	G	A	A	A	A	A	A	A	A	G	A	A	A	G	A	A	A	A	A	A	H	A	A	A	H	A	A
JAX00661269	8	13123783	1	A	G	A	A	A	A	A	A	G	A	A	A	H	H	A	A	A	A	A	A	A	A	A	A	A	A	A	A	A	A	A	A	G	A	A	A	A	A	A	A	A	A	A	H	A	A
JAX00661271	8	13126613	1	T	G	T	T	T	T	T	T	G	T	T	T	H	H	T	T	T	T	T	T	T	T	T	T	T	T	T	T	T	T	T	T	G	T	T	T	T	T	T	T	T	T	T	H	T	T
JAX00661272	8	13127589	1	C	T	C	C	T	C	T	C	C	C	C	C	H	H	C	C	C	C	C	C	C	C	C	T	C	C	C	C	C	T	C	C	C	C	T	C	C	C	C	C	C	T	H	C	C	C
JAX00661273	8	13128856	0	G	A	G	G	G	G	G	G	A	G	G	G	H	H	G	G	G	G	G	G	G	G	G	G	G	G	G	G	G	G	G	G	A	G	G	G	G	G	G	G	G	G	G	H	G	G
JAX00661274	8	13128952	1	A	G	A	A	G	A	G	G	G	G	G	A	G	G	G	G	G	A	G	G	A	H	A	G	G	A	G	A	G	G	G	A	G	G	G	A	A	G	A	G	A	G	H	H	A	A
JAX00158983	8	13137293	0	T	C	T	T	C	T	C	C	C	T	T	T	C	C	T	T	T	T	T	C	T	T	T	C	T	T	T	T	C	C	T	T	C	T	C	T	T	T	T	H	T	C	H	H	T	T
JAX00158984	8	13137410	1	T	C	T	T	C	T	C	C	C	T	T	T	C	C	T	T	T	T	T	C	T	T	T	C	T	T	T	T	C	C	T	T	C	T	C	T	T	T	T	H	T	C	H	H	T	T
JAX00661276	8	13137692	0	C	T	C	C	T	C	T	T	C	C	C	C	H	H	C	C	C	C	C	T	C	C	C	T	C	C	C	C	T	T	C	C	C	C	T	C	C	C	C	H	C	T	H	C	C	C
JAX00661279	8	13139157	1	C	G	C	C	C	C	C	C	G	G	G	C	H	H	G	G	G	C	G	C	C	H	C	C	G	C	G	C	C	C	G	C	G	G	C	C	C	G	C	H	C	C	C	H	C	C
JAX00661281	8	13141372	0	C	T	C	C	T	C	T	C	C	C	C	C	H	H	C	C	C	C	C	C	C	C	C	T	C	C	C	C	C	T	C	C	C	C	T	C	C	C	C	C	C	T	H	C	C	C
JAX00661282	8	13142187	1	A	G	A	A	A	A	A	G	A	G	G	A	A	A	G	G	G	A	G	G	A	H	A	A	G	A	G	A	G	A	G	A	A	G	A	A	A	G	A	G	A	A	A	A	A	A
JAX00661285	8	13143785	1	G	C	G	G	G	G	G	G	G	C	C	G	G	G	C	C	C	G	C	G	G	H	G	G	C	G	C	G	G	G	C	G	G	C	G	G	G	C	G	H	G	G	G	G	G	G
JAX00661286	8	13146415	1	T	C	T	T	T	T	T	C	T	T	T	T	T	T	T	T	T	T	T	C	T	T	T	T	T	T	T	T	C	T	T	T	T	T	T	T	T	T	T	H	T	T	T	T	T	T
JAX00158985	8	13148829	1	G	A	G	G	A	G	A	G	A	G	G	G	A	A	G	G	G	G	G	G	G	G	G	A	G	G	G	G	G	A	G	G	A	G	A	G	G	G	G	G	G	A	H	H	G	G
JAX00661287	8	13166997	1	C	G	C	C	C	C	C	C	C	G	G	C	C	C	G	G	G	C	G	C	C	H	C	C	G	C	G	C	C	C	G	C	C	G	C	C	C	G	C	H	C	C	C	C	C	C
JAX00661288	8	13171121	1	G	A	G	G	G	G	G	G	A	G	G	G	H	H	G	G	G	G	G	G	G	G	G	G	G	G	G	G	G	G	G	G	A	G	G	G	G	G	G	G	G	G	G	H	G	G
JAX00158986	8	13173788	0	G	A	G	G	G	G	G	A	A	G	G	G	A	A	G	G	G	G	G	A	G	G	G	G	G	G	G	G	A	G	G	G	A	G	G	G	G	G	G	H	G	G	G	A	G	G
JAX00158987	8	13180323	1	C	A	C	C	C	C	C	A	A	C	C	C	H	H	C	C	C	C	C	A	C	C	C	C	C	C	C	C	A	C	C	C	A	C	C	C	C	C	C	H	C	C	C	H	C	C
JAX00661291	8	13180346	0	A	G	A	A	A	A	A	G	A	A	A	A	A	A	A	A	A	A	A	G	A	A	A	A	A	A	A	A	G	A	A	A	A	A	A	A	A	A	A	H	A	A	A	A	A	A
JAX00233895	8	13222092	0	G	C	G	G	G	G	G	G	C	G	G	G	H	H	G	G	G	G	G	G	G	G	G	G	G	G	G	G	G	G	G	G	C	G	G	G	G	G	G	G	G	G	G	H	G	G
JAX00158990	8	13223799	0	G	T	G	G	G	G	G	G	T	G	G	G	H	H	G	G	G	G	G	G	G	G	G	G	G	G	G	G	G	G	G	G	T	G	G	G	G	G	G	G	G	G	G	H	G	G
JAX00661301	8	13255312	0	T	G	T	T	T	T	T	G	T	T	T	T	T	T	T	T	T	T	T	G	T	T	T	T	T	T	T	T	G	T	T	T	T	T	T	T	T	T	T	H	T	T	T	T	T	T
JAX00158992	8	13258870	1	G	A	G	G	G	G	G	G	A	G	G	G	H	H	G	G	G	G	G	G	G	G	G	G	G	G	G	G	G	G	G	G	A	G	G	G	G	G	G	G	G	G	G	H	G	G
JAX00158993	8	13259200	0	A	G	A	A	A	A	A	G	G	A	A	A	H	H	A	A	A	A	A	G	A	A	A	A	A	A	A	A	G	A	A	A	G	A	A	A	A	A	A	H	A	A	A	H	A	A
JAX00661304	8	13262814	0	T	G	T	T	T	T	T	T	G	T	T	T	H	H	T	T	T	T	T	T	T	T	T	T	T	T	T	T	T	T	T	T	G	T	T	T	T	T	T	T	T	T	T	H	T	T
JAX00661305	8	13280838	0	G	A	G	G	G	G	G	A	G	G	G	G	G	G	G	G	G	G	G	A	G	G	G	G	G	G	G	G	A	G	G	G	G	G	G	G	G	G	G	H	G	G	G	G	G	G
JAX00158995	8	13288931	1	T	A	T	T	T	T	T	A	A	T	T	T	H	H	T	T	T	T	T	A	T	T	T	T	T	T	T	T	A	T	T	T	A	T	T	T	T	T	T	H	T	T	T	H	T	T
JAX00661308	8	13290485	0	A	G	A	A	A	A	A	G	A	A	A	A	A	A	A	A	A	A	A	G	A	A	A	A	A	A	A	A	G	A	A	A	A	A	A	A	A	A	A	H	A	A	A	A	A	A
JAX00661310	8	13295877	0	T	C	T	T	T	T	T	C	T	T	T	T	T	T	T	T	T	T	T	C	T	T	T	T	T	T	T	T	C	T	T	T	T	T	T	T	T	T	T	H	T	T	T	T	T	T
JAX00233897	8	13309886	1	G	C	G	G	G	G	G	G	C	G	G	G	H	H	G	G	G	G	G	G	G	G	G	G	G	G	G	G	G	G	G	G	C	G	G	G	G	G	G	G	G	G	G	H	G	G
JAX00661311	8	13311334	0	T	C	T	T	T	T	T	C	T	C	C	T	T	T	C	C	C	T	C	C	T	H	T	T	C	T	C	T	C	T	C	T	T	C	T	T	T	C	T	C	T	T	T	T	T	T
JAX00661312	8	13315540	0	A	G	A	A	A	A	A	G	A	A	A	A	A	A	A	A	A	A	A	G	A	A	A	A	A	A	A	A	G	A	A	A	A	A	A	A	A	A	A	H	A	A	A	A	A	A
JAX00661313	8	13326018	0	G	A	G	G	G	G	G	G	A	G	G	G	H	H	G	G	G	G	G	G	G	G	G	G	G	G	G	G	G	G	G	G	A	G	G	G	G	G	G	G	G	G	G	H	G	G
JAX00159000	8	13341312	0	A	G	A	A	A	A	A	G	G	A	A	A	H	H	A	A	A	A	A	G	A	A	A	A	A	A	A	A	G	A	A	A	G	A	A	A	A	A	A	H	A	A	A	H	A	A
JAX00661316	8	13345874	0	A	C	A	A	A	A	A	C	C	A	A	A	H	H	H	A	A	A	H	C	A	A	A	A	A	A	A	A	C	A	A	A	C	A	A	A	A	A	A	H	A	A	A	H	A	A
JAX00661317	8	13352032	1	A	T	A	A	T	A	T	A	T	A	A	A	T	T	A	A	A	A	A	A	A	A	A	T	A	A	A	A	A	T	A	A	T	A	T	A	A	A	A	A	A	T	H	H	A	A
JAX00661324	8	13367663	0	T	C	T	T	T	T	T	T	C	T	T	T	H	H	T	T	T	T	T	T	T	T	T	T	T	T	T	T	T	T	T	T	C	T	T	T	T	T	T	T	T	T	T	H	T	T
JAX00661325	8	13368251	1	A	G	A	A	A	A	A	A	G	G	G	A	H	H	G	G	G	A	G	A	A	H	A	A	G	A	G	A	A	A	G	A	G	G	A	A	A	G	A	H	A	A	A	H	A	A
JAX00159001	8	13370298	0	T	C	T	T	T	T	T	C	C	T	T	T	H	H	T	T	T	T	T	C	T	T	T	T	T	T	T	T	C	T	T	T	C	T	T	T	T	T	T	H	T	T	T	H	T	T
JAX00661326	8	13370464	0	G	A	G	G	G	G	G	G	A	G	G	G	H	H	G	G	G	G	G	G	G	G	G	G	G	G	G	G	G	G	G	G	A	G	G	G	G	G	G	G	G	G	G	H	G	G
JAX00661327	8	13371196	0	C	T	C	C	C	C	C	C	C	T	T	C	C	C	T	T	T	C	T	C	C	H	C	C	T	C	T	C	C	C	T	C	C	T	C	C	C	T	C	H	C	C	C	C	C	C
JAX00661328	8	13373303	1	C	T	C	C	C	C	C	T	C	C	C	C	C	C	C	C	C	C	C	T	C	C	C	C	C	C	C	C	T	C	C	C	C	C	C	C	C	C	C	H	C	C	C	C	C	C
JAX00661329	8	13373501	1	T	C	T	T	C	T	C	C	C	T	T	T	C	C	T	T	T	T	T	C	T	T	T	C	T	T	T	T	C	C	T	T	C	T	C	T	T	T	T	H	T	C	H	H	T	T
JAX00661330	8	13410372	0	G	T	G	G	G	G	G	T	G	G	G	G	G	G	G	G	G	G	G	T	G	G	G	G	G	G	G	G	T	G	G	G	G	G	G	G	G	G	G	H	G	G	G	G	G	G
JAX00159004	8	13419004	0	T	C	T	T	T	T	T	C	C	T	T	T	H	H	T	T	T	T	T	C	T	T	T	T	T	T	T	T	C	T	T	T	C	T	T	T	T	T	T	H	T	T	T	H	T	T
JAX00661333	8	13425052	0	A	T	A	A	T	A	T	A	A	T	T	A	H	H	H	H	T	A	T	A	A	H	A	T	T	A	T	A	A	T	T	A	A	T	T	A	A	T	A	H	A	H	H	A	A	A
JAX00661334	8	13425475	0	A	G	A	A	G	A	G	G	A	G	G	A	H	H	G	G	G	A	H	G	A	H	A	G	G	A	G	A	G	G	G	A	A	G	G	A	A	G	A	G	A	G	H	A	A	A
JAX00159006	8	13426006	1	C	A	C	C	A	C	A	A	A	A	A	C	A	A	A	A	A	C	A	A	C	H	C	A	A	C	A	C	A	A	A	C	A	A	A	C	C	A	C	A	C	A	H	H	C	C
JAX00661335	8	13426930	1	T	C	T	T	C	T	C	C	T	C	C	T	H	H	C	C	C	T	C	C	T	H	T	C	C	T	C	T	C	C	C	T	T	C	C	T	T	C	T	C	T	C	H	T	T	T
JAX00661336	8	13427627	0	A	G	A	A	G	A	G	A	A	G	G	A	H	G	G	G	G	A	G	A	A	H	A	G	G	A	G	A	A	G	G	A	A	G	G	A	A	G	A	G	A	G	H	A	A	A
JAX00661339	8	13431504	0	T	C	T	T	C	T	C	C	C	C	C	T	C	C	C	C	C	T	C	C	T	H	T	C	C	T	C	T	C	C	C	T	C	C	C	T	T	C	T	C	T	C	H	H	T	T
JAX00661340	8	13434093	0	T	C	T	T	C	T	C	C	C	C	C	T	C	C	C	C	C	T	C	C	T	H	T	C	C	T	C	T	C	C	C	T	C	C	C	T	T	C	T	C	T	C	H	H	T	T
JAX00661344	8	13439054	1	C	A	C	C	C	C	C	A	A	C	C	C	H	H	C	C	C	C	C	A	C	C	C	C	C	C	C	C	A	C	C	C	A	C	C	C	C	C	C	H	C	C	C	H	C	C
JAX00661346	8	13453299	0	A	G	A	A	A	A	A	G	A	A	A	A	A	A	A	A	A	A	A	G	A	A	A	A	A	A	A	A	G	A	A	A	A	A	A	A	A	A	A	H	A	A	A	A	A	A
JAX00661349	8	13462832	0	C	T	C	C	C	C	C	T	T	T	T	C	H	H	T	T	T	C	T	T	C	H	C	C	T	C	T	C	T	C	T	C	T	T	C	C	C	T	C	T	C	C	C	T	C	C
JAX00159008	8	13463162	1	T	C	T	T	T	T	T	C	C	C	C	T	H	H	C	C	C	T	C	C	T	H	T	T	C	T	C	T	C	T	C	T	C	C	T	T	T	C	T	C	T	T	T	C	T	T
JAX00661350	8	13463947	0	A	G	A	A	A	A	A	A	G	A	A	A	H	H	A	A	A	A	A	A	A	A	A	A	A	A	A	A	A	A	A	A	G	A	A	A	A	A	A	A	A	A	A	G	A	A
JAX00661351	8	13465698	1	G	A	G	G	G	G	G	G	G	A	A	G	G	G	A	A	A	G	A	G	G	H	G	G	A	G	A	G	G	G	A	G	G	A	G	G	G	A	G	H	G	G	G	G	G	G
JAX00159009	8	13476799	1	A	C	A	A	C	A	C	A	A	A	A	A	H	H	A	A	A	A	A	A	A	A	A	C	A	A	A	A	A	C	A	A	A	A	C	A	A	A	A	A	A	C	H	A	A	A
JAX00661354	8	13477528	0	C	G	C	C	C	C	C	G	G	C	C	C	H	H	C	C	C	C	C	G	C	C	C	C	C	C	C	C	G	C	C	C	G	C	C	C	C	C	C	H	C	C	C	H	C	C
JAX00661355	8	13481386	0	G	T	G	G	G	G	G	G	T	G	G	G	H	H	G	G	G	G	G	G	G	G	G	G	G	G	G	G	G	G	G	G	T	G	G	G	G	G	G	G	G	G	G	H	G	G
JAX00661356	8	13481416	1	A	C	A	A	A	A	A	C	C	C	C	A	H	H	C	C	C	A	C	C	A	H	A	A	C	A	C	A	C	A	C	A	C	C	A	A	A	C	A	C	A	A	A	H	A	A
JAX00661357	8	13483928	1	C	T	C	C	C	C	C	C	T	T	T	C	H	H	T	T	T	C	T	C	C	H	C	C	T	C	T	C	C	C	T	C	T	T	C	C	C	T	C	H	C	C	C	H	C	C
JAX00159010	8	13503839	1	A	T	A	A	A	A	A	A	A	T	T	A	A	A	T	T	T	A	T	A	A	H	A	A	T	A	T	A	A	A	T	A	A	T	A	A	A	T	A	H	A	A	A	A	A	A
JAX00661360	8	13504359	1	C	T	C	C	C	C	C	T	T	T	T	C	H	H	T	T	T	C	T	T	C	H	C	C	T	C	T	C	T	C	T	C	T	T	C	C	C	T	C	T	C	C	C	H	C	C
JAX00661361	8	13511414	0	T	C	T	T	T	T	T	T	T	C	C	T	T	T	C	C	C	T	C	T	T	H	T	T	C	T	C	T	T	T	C	T	T	C	T	T	T	C	T	H	T	T	T	T	T	T
JAX00661362	8	13517788	1	T	C	T	T	T	T	T	C	C	C	C	T	H	H	C	C	C	T	C	C	T	H	T	T	C	T	C	T	C	T	C	T	C	C	T	T	T	C	T	C	T	T	T	H	T	T
JAX00661363	8	13523832	1	A	G	A	A	A	A	A	A	G	A	A	A	H	H	A	A	A	A	A	A	A	A	A	A	A	A	A	A	A	A	A	A	G	A	A	A	A	A	A	A	A	A	A	H	A	A
JAX00661364	8	13525404	1	G	T	G	G	G	G	G	G	T	G	G	G	H	H	G	G	G	G	G	G	G	G	G	G	G	G	G	G	G	G	G	G	T	G	G	G	G	G	G	G	G	G	G	H	G	G
JAX00159013	8	13539751	0	C	A	C	C	C	C	C	A	A	C	C	C	H	H	C	C	C	C	C	A	C	C	C	C	C	C	C	C	A	C	C	C	A	C	C	C	C	C	C	C	C	C	C	H	C	C
JAX00159014	8	13541102	0	C	T	C	C	C	C	C	C	T	C	C	C	H	H	C	C	C	C	C	C	C	C	C	C	C	C	C	C	C	C	C	C	T	C	C	C	C	C	C	C	C	C	C	H	C	C
JAX00661368	8	13556882	1	G	A	G	G	G	G	G	G	G	A	A	G	G	G	A	A	A	G	A	G	G	H	G	G	A	G	A	G	G	G	A	G	G	A	G	G	G	A	G	H	G	G	G	G	G	G
JAX00661370	8	13567664	1	A	G	A	A	A	A	A	G	G	A	A	A	H	H	A	A	A	A	A	G	A	A	A	A	A	A	A	A	G	A	A	A	G	A	A	A	A	A	A	H	A	A	A	H	A	A
JAX00661371	8	13568769	1	A	G	A	A	A	A	A	G	G	A	A	A	H	H	A	A	A	A	A	G	A	A	A	A	A	A	A	A	G	A	A	A	G	A	A	A	A	A	A	H	A	A	A	H	A	A
JAX00661372	8	13571572	1	A	G	A	A	A	A	A	A	G	A	A	A	H	H	A	A	A	A	A	A	A	A	A	A	A	A	A	A	A	A	A	A	G	A	A	A	A	A	A	A	A	A	A	H	A	A
JAX00159016	8	13573941	0	T	C	T	T	T	T	T	C	C	C	C	T	H	H	C	C	C	T	C	C	T	H	T	T	C	T	C	T	C	T	C	T	C	C	T	T	T	C	T	C	T	T	T	H	T	T
JAX00661376	8	13594382	1	C	T	C	C	C	C	C	C	T	C	C	C	H	H	C	C	C	C	C	C	C	C	C	C	C	C	C	C	C	C	C	C	T	C	C	C	C	C	C	C	C	C	C	H	C	C
JAX00661378	8	13598982	1	G	A	G	G	G	G	G	A	G	G	G	G	G	G	G	G	G	G	G	A	G	G	G	G	G	G	G	G	A	G	G	G	G	G	G	G	G	G	G	H	G	G	G	G	G	G
JAX00159019	8	13604512	0	T	A	T	T	T	T	T	A	A	T	T	T	H	H	T	T	T	T	T	A	T	T	T	T	T	T	T	T	A	T	T	T	A	T	T	T	T	T	T	H	T	T	T	H	T	T
JAX00159020	8	13604867	0	A	G	A	A	A	A	A	G	G	A	A	A	G	G	A	A	A	A	A	G	A	A	A	A	A	A	A	A	G	A	A	A	G	A	A	A	A	A	A	H	A	A	A	H	A	A
JAX00661380	8	13608998	1	G	A	G	G	G	G	G	A	G	G	G	G	G	G	G	G	G	G	G	A	G	G	G	G	G	G	G	G	A	G	G	G	G	G	G	G	G	G	G	H	G	G	G	G	G	G
JAX00661383	8	13617131	0	C	T	C	C	C	C	C	T	T	C	C	C	H	H	C	C	C	C	C	T	C	C	C	C	C	C	C	C	T	C	C	C	T	C	C	C	C	C	C	H	C	C	C	H	C	C
JAX00233906	8	13624418	0	C	T	C	C	C	C	C	T	T	C	C	C	H	H	C	C	C	C	C	T	C	C	C	C	C	C	C	C	T	C	C	C	T	C	C	C	C	C	C	H	C	C	C	H	C	C
JAX00661386	8	13625010	0	G	C	G	G	G	G	G	G	C	G	G	G	H	H	G	G	G	G	G	G	G	G	G	G	G	G	G	G	G	G	G	G	C	G	G	G	G	G	G	G	G	G	G	H	G	G
JAX00233907	8	13629245	0	T	G	T	T	T	T	T	G	G	T	T	T	H	H	T	T	T	T	T	G	T	T	T	T	T	T	T	T	G	T	T	T	G	T	T	T	T	T	T	H	T	T	T	H	T	T
JAX00159022	8	13646691	1	A	C	A	A	A	A	A	C	C	A	A	A	H	H	A	A	A	A	A	C	A	A	A	A	A	A	A	A	C	A	A	A	C	A	A	A	A	A	A	H	A	A	A	H	A	A
JAX00661392	8	13655492	0	T	A	T	T	T	T	T	T	A	T	T	T	H	H	T	T	T	T	T	T	T	T	T	T	T	T	T	T	T	T	T	T	A	T	T	T	T	T	T	T	T	T	T	H	T	T
JAX00661393	8	13655514	0	G	A	G	G	G	G	G	G	A	G	G	G	H	A	G	G	G	G	G	G	G	G	G	G	G	G	G	G	G	G	G	G	A	G	G	G	G	G	G	G	G	G	G	H	G	G
JAX00159023	8	13656329	1	T	C	T	T	T	T	T	C	C	T	T	T	H	H	T	T	T	T	T	C	T	T	T	T	T	T	T	T	C	T	T	T	C	T	T	T	T	T	T	H	T	T	T	H	T	T
JAX00661394	8	13666317	1	A	C	A	A	A	A	A	A	C	A	A	A	H	H	A	A	A	A	A	A	A	A	A	A	A	A	A	A	A	A	A	A	C	A	A	A	A	A	A	A	A	A	A	H	A	A
JAX00661395	8	13673539	1	G	T	G	G	G	G	G	T	T	G	G	G	H	H	G	G	G	G	G	T	G	G	G	G	G	G	G	G	T	G	G	G	T	G	G	G	G	G	G	H	G	G	G	H	G	G
JAX00661398	8	13700298	1	G	T	G	G	G	G	G	T	G	G	G	G	G	G	G	G	G	G	G	T	G	G	G	G	G	G	G	G	T	G	G	G	G	G	G	G	G	G	G	H	G	G	G	G	G	G
JAX00159027	8	13704551	0	C	G	C	C	C	C	C	G	G	G	G	C	H	H	G	G	G	C	G	G	C	H	C	C	G	C	G	C	G	C	G	C	G	G	C	C	C	G	C	G	C	C	C	H	C	C
JAX00661400	8	13710030	1	T	A	T	T	T	T	T	A	A	T	T	T	H	H	T	T	T	T	T	A	T	T	T	T	T	T	T	T	A	T	T	T	A	T	T	T	T	T	T	H	T	T	T	H	T	T
JAX00661402	8	13726285	0	C	T	C	C	C	C	C	C	T	C	C	C	H	H	C	C	C	C	C	C	C	C	C	C	C	C	C	C	C	C	C	C	T	C	C	C	C	C	C	C	C	C	C	H	C	C
JAX00661404	8	13728523	0	T	C	T	T	T	T	T	C	C	T	T	T	H	H	T	T	T	T	T	C	T	T	T	T	T	T	T	T	C	H	T	T	C	T	T	T	T	T	T	H	T	T	T	C	T	T
JAX00159028	8	13733577	0	T	G	T	T	T	T	T	G	G	T	T	T	H	H	T	T	T	T	T	G	T	T	T	T	T	T	T	T	G	T	T	T	G	T	T	T	T	T	T	H	T	T	T	H	T	T
JAX00159029	8	13736159	1	T	A	T	T	T	T	T	A	A	A	A	T	H	H	A	A	A	T	A	A	T	H	T	T	A	T	A	T	A	T	A	T	A	A	T	T	T	A	T	A	T	T	T	H	T	T
JAX00159030	8	13736934	1	G	A	G	G	G	G	G	A	A	G	G	G	H	H	G	G	G	G	G	A	G	G	G	G	G	G	G	G	A	G	G	G	A	G	G	G	G	G	G	H	G	G	G	H	G	G
JAX00661409	8	13750997	0	C	G	C	C	C	C	C	C	G	C	C	C	H	H	C	C	C	C	C	C	C	C	C	C	C	C	C	C	C	C	C	C	G	C	C	C	C	C	C	C	C	C	C	H	C	C
JAX00661410	8	13768635	1	C	A	C	C	C	C	C	A	A	C	C	C	H	H	C	C	C	C	C	A	C	C	C	C	C	C	C	C	A	C	C	C	A	C	C	C	C	C	C	H	C	C	C	H	C	C
JAX00661411	8	13768675	1	G	A	G	G	G	G	G	A	A	G	G	G	H	H	G	G	G	G	G	A	G	G	G	G	G	G	G	G	A	G	G	G	A	G	G	G	G	G	G	H	G	G	G	H	G	G
JAX00159031	8	13772803	1	T	C	T	T	T	T	T	C	C	C	C	T	H	H	C	C	C	T	C	C	T	H	T	T	C	T	C	T	C	T	C	T	C	C	T	T	T	C	T	C	T	T	T	H	T	T
JAX00159033	8	13773530	1	A	G	A	A	A	A	A	G	G	A	A	A	H	H	A	A	A	A	A	G	A	A	A	A	A	A	A	A	G	A	A	A	G	A	A	A	A	A	A	H	A	A	A	H	A	A
JAX00661416	8	13793486	0	G	A	G	G	G	G	G	G	A	G	G	G	G	G	G	G	G	G	G	G	G	G	G	G	G	G	G	G	G	G	G	G	H	G	G	G	G	G	G	G	G	G	G	G	G	G
JAX00661417	8	13793536	0	C	T	C	C	C	C	C	C	T	C	C	C	H	H	C	C	C	C	C	C	C	C	C	C	C	C	C	C	C	C	C	C	T	C	C	C	C	C	C	C	C	C	C	H	C	C
JAX00661424	8	13867167	0	A	G	A	A	A	A	A	G	G	A	H	A	G	A	A	A	A	A	H	G	A	A	A	A	A	A	A	A	G	A	A	A	G	A	A	A	A	A	A	H	A	A	A	A	A	A
JAX00661428	8	13879125	0	A	G	A	A	A	A	A	A	G	A	A	A	H	H	A	A	A	A	A	A	A	A	A	A	A	A	A	A	A	A	A	A	G	A	A	A	A	A	A	A	A	A	A	H	A	A
JAX00159041	8	13898334	0	C	A	C	C	C	C	C	A	A	C	C	C	H	H	C	C	C	C	C	A	C	C	C	C	C	C	C	C	A	C	C	C	A	C	C	C	C	C	C	H	C	C	C	H	C	C
JAX00159042	8	13899060	0	C	T	C	C	C	C	C	C	T	C	H	C	H	T	C	C	C	H	C	C	C	C	C	C	C	C	C	C	C	C	C	C	T	C	C	C	C	C	C	C	C	C	C	H	C	C
JAX00661432	8	13925949	0	C	G	C	C	C	C	C	C	G	C	C	C	H	H	C	C	C	C	C	C	C	C	C	C	C	C	C	C	C	C	C	C	G	C	C	C	C	C	C	C	C	C	C	H	C	C
JAX00159043	8	13933863	1	T	G	T	T	T	T	T	G	G	G	G	T	H	H	G	G	G	T	G	G	T	H	T	T	G	T	G	T	G	T	G	T	G	G	T	T	T	G	T	G	T	T	T	H	T	T
JAX00159044	8	13940637	1	G	A	G	G	G	G	G	G	G	A	A	G	G	G	A	A	A	G	A	G	G	H	G	G	A	G	A	G	G	G	A	G	G	A	G	G	G	A	G	H	G	G	G	G	G	G
JAX00661437	8	13951142	0	G	A	G	G	G	G	G	A	G	G	G	G	G	G	G	G	G	G	G	A	G	G	G	G	G	G	G	G	A	G	G	G	G	G	G	G	G	G	G	H	G	G	G	G	G	G
JAX00159046	8	13961954	1	A	G	A	A	A	A	A	G	G	G	G	A	H	H	G	G	G	A	G	G	A	H	A	A	G	A	G	A	G	A	G	A	G	G	A	A	A	G	A	G	A	A	A	H	A	A
JAX00661441	8	13976021	1	G	T	G	G	G	G	G	T	T	G	G	G	H	H	G	G	G	G	G	T	G	G	G	G	G	G	G	G	T	G	G	G	T	G	G	G	G	G	G	H	G	G	G	H	G	G
JAX00661442	8	13978093	1	C	T	C	C	C	C	C	T	T	C	C	C	H	H	C	C	C	C	C	T	C	C	C	C	C	C	C	C	T	C	C	C	T	C	C	C	C	C	C	H	C	C	C	H	C	C
JAX00159049	8	14010912	1	G	T	G	G	G	G	G	T	T	G	G	G	H	H	G	G	G	G	G	T	G	G	G	G	G	G	G	G	T	G	G	G	T	G	G	G	G	G	G	H	G	G	G	H	G	G
JAX00159050	8	14011171	1	T	C	T	T	T	T	T	C	C	C	C	T	H	H	C	C	C	T	C	C	T	H	T	T	C	T	C	T	C	T	C	T	C	C	T	T	T	C	T	C	T	T	T	H	T	T
JAX00661449	8	14015444	0	A	G	A	A	A	A	A	A	G	A	A	A	H	H	A	A	A	A	A	A	A	A	A	A	A	A	A	A	A	A	A	A	G	A	A	A	A	A	A	A	A	A	A	H	A	A
JAX00661450	8	14015522	1	G	A	G	G	G	G	G	A	A	G	G	G	H	H	G	G	G	G	G	A	G	G	G	G	G	G	G	G	A	G	A	G	A	G	G	G	G	G	G	H	G	G	G	H	G	G
JAX00661451	8	14015933	1	G	A	G	G	G	G	G	G	A	A	A	G	H	H	A	A	A	G	A	G	G	H	G	G	A	G	A	G	G	G	G	G	A	A	G	G	G	A	G	H	G	G	G	H	G	G
JAX00661452	8	14022488	0	G	A	G	G	G	G	G	G	G	A	A	G	G	G	A	A	A	G	A	G	G	H	G	G	A	G	A	H	G	G	G	G	G	A	G	G	G	A	G	H	G	G	G	G	G	G
JAX00159051	8	14028811	1	C	T	C	C	C	C	C	T	T	T	T	C	H	H	T	T	T	C	T	T	C	H	C	C	T	C	T	C	T	C	T	C	T	T	C	C	C	T	C	T	C	C	C	H	C	C
JAX00661454	8	14036876	0	T	G	T	T	T	T	T	G	G	T	T	T	H	H	T	T	T	T	T	G	T	T	T	T	T	T	T	T	G	T	G	T	G	T	T	T	T	T	T	H	T	T	T	H	T	T
JAX00159052	8	14040154	0	T	C	T	T	T	T	T	C	C	C	C	T	H	H	C	C	C	T	C	C	T	H	T	T	C	T	C	T	C	T	C	T	C	C	T	T	T	C	T	C	T	T	T	H	T	T
JAX00661456	8	14046779	1	A	C	A	A	A	A	A	A	C	A	A	A	H	H	A	A	A	A	A	A	A	A	A	A	A	A	A	A	A	A	A	A	C	A	A	A	A	A	A	A	A	A	A	H	A	A
JAX00661457	8	14047024	1	G	C	G	G	G	G	G	C	G	G	G	G	G	G	G	G	G	G	G	C	G	G	G	G	G	G	G	G	C	G	C	G	G	G	G	G	G	G	G	H	G	G	G	G	G	G
JAX00661460	8	14050811	1	T	C	T	T	T	T	T	C	T	T	T	T	T	T	T	T	T	T	T	C	T	T	T	T	T	T	T	T	C	T	C	T	T	T	T	T	T	T	T	H	T	T	T	T	T	T
JAX00661461	8	14073246	0	C	T	C	C	C	C	C	T	T	C	C	C	H	H	C	C	C	C	C	T	C	C	C	C	C	C	C	C	T	C	T	C	T	C	C	C	C	C	C	H	C	C	C	H	C	C
JAX00661462	8	14073337	1	T	C	T	T	T	T	T	C	C	T	T	T	H	H	T	T	T	T	T	C	T	T	T	T	T	T	T	T	C	T	C	T	C	T	T	T	T	T	T	H	T	T	T	H	T	T
JAX00159056	8	14099243	1	C	T	C	C	C	C	C	T	T	T	T	C	H	H	T	T	T	C	T	T	C	H	C	C	T	C	T	C	T	C	T	C	T	T	C	C	C	T	C	T	C	C	C	H	C	C
JAX00661464	8	14099871	1	T	C	T	T	T	T	T	C	T	T	T	T	T	T	T	T	T	T	T	C	T	T	T	T	T	T	T	T	C	T	C	T	T	T	T	T	T	T	T	H	T	T	T	T	T	T
JAX00661467	8	14124075	1	A	T	A	A	A	A	A	A	T	A	A	A	H	H	A	A	A	A	A	A	A	A	A	A	A	A	A	A	A	A	A	A	T	A	A	A	A	A	A	A	A	A	A	H	A	A
JAX00661468	8	14124239	1	T	C	T	T	T	T	T	C	C	T	T	T	H	H	T	T	T	T	T	C	T	T	T	T	T	T	T	T	C	T	C	T	C	T	T	T	T	T	T	H	T	T	T	H	T	T
JAX00661469	8	14143052	0	G	T	G	G	G	G	G	G	G	T	T	G	G	G	T	T	T	G	T	G	G	H	G	G	T	G	T	G	G	G	G	G	G	T	G	G	G	T	G	H	G	G	G	G	G	G
JAX00159058	8	14143112	0	A	G	A	A	A	A	A	G	G	G	G	A	H	H	G	G	G	A	G	G	A	H	A	A	G	A	G	A	G	A	G	A	G	G	A	A	A	G	A	G	A	A	A	H	A	A
JAX00661470	8	14149438	1	C	T	C	C	C	C	C	T	C	C	C	C	C	C	C	C	C	C	C	T	C	C	C	C	C	C	C	C	T	C	T	C	C	C	C	C	C	C	C	H	C	C	C	C	C	C
JAX00661473	8	14161109	0	A	C	A	A	A	A	A	C	A	C	C	A	A	A	C	C	C	A	C	C	A	H	A	A	C	A	C	A	C	A	C	A	A	C	A	A	A	C	A	C	A	A	A	A	A	A
JAX00661476	8	14168751	0	G	A	G	G	G	G	G	A	G	G	G	G	G	G	G	G	G	G	G	A	G	G	G	G	G	G	G	G	A	G	A	G	G	G	G	G	G	G	G	H	G	G	G	G	G	G
JAX00661477	8	14172649	0	T	A	T	T	T	T	T	A	T	T	T	T	T	T	T	T	T	T	T	A	T	T	T	T	T	T	T	T	A	T	A	T	T	T	T	T	T	T	T	H	T	T	T	T	T	T
JAX00661478	8	14172730	0	C	T	C	C	C	C	C	C	T	C	C	C	H	H	C	C	C	C	C	C	C	C	C	C	C	C	C	C	C	C	C	C	T	C	C	C	C	C	C	C	C	C	C	H	C	C
JAX00159061	8	14178669	1	A	C	A	A	A	A	A	C	C	C	C	A	H	H	C	C	C	A	C	C	A	H	A	A	C	A	C	A	C	A	C	A	C	C	A	A	A	C	A	C	A	A	A	H	A	A
JAX00159062	8	14180770	0	T	C	T	T	T	T	T	C	C	C	C	T	H	H	C	C	C	T	C	C	T	H	T	T	C	T	C	T	C	T	C	T	C	C	T	T	T	C	T	C	T	T	T	H	H	T
JAX00159063	8	14181531	0	T	C	T	T	T	T	T	C	C	C	C	T	H	H	C	C	C	T	C	C	T	H	T	T	C	T	C	T	C	T	C	T	C	C	T	T	T	C	T	C	T	T	T	H	T	T
JAX00661482	8	14183850	0	C	T	C	C	C	C	C	C	T	T	T	C	H	H	T	T	T	C	T	C	C	H	C	C	T	C	T	C	C	C	C	C	T	T	C	C	C	T	C	H	C	C	C	H	C	C
JAX00661484	8	14189061	0	C	T	C	C	C	C	C	C	C	T	T	C	C	C	T	T	T	C	T	C	C	H	C	C	T	C	T	C	C	C	C	C	C	T	C	C	C	T	C	H	C	C	C	C	C	C
JAX00661487	8	14192051	1	A	G	A	A	A	A	A	G	G	A	A	A	H	H	A	A	A	A	A	G	A	A	A	A	A	A	A	A	G	A	G	A	G	A	A	A	A	A	A	H	A	A	A	H	A	A
JAX00661488	8	14203015	0	T	A	T	T	T	T	T	T	A	A	A	T	T	T	A	A	A	T	A	T	T	T	T	T	A	T	A	T	T	T	T	T	A	A	T	T	T	A	T	T	T	T	T	T	T	T
JAX00661492	8	14205480	1	A	G	A	A	A	A	A	A	A	G	G	A	A	A	G	G	G	A	G	A	A	H	A	A	G	A	G	A	A	A	A	A	A	G	A	A	A	G	A	H	A	A	A	A	A	A
JAX00661493	8	14205989	0	C	T	C	C	C	C	C	C	T	C	C	C	H	H	C	C	C	C	C	C	C	C	C	C	C	C	C	C	C	C	C	C	T	C	C	C	C	C	C	C	C	C	C	H	C	C
JAX00661496	8	14230930	0	C	T	C	C	C	C	C	C	T	C	C	C	H	H	C	C	C	C	C	C	C	C	C	C	C	C	C	C	C	C	C	C	T	C	C	C	C	C	C	C	C	C	C	H	C	C
JAX00661497	8	14235905	0	T	C	T	T	T	T	T	C	C	C	C	T	H	H	C	C	C	T	C	C	T	H	T	T	C	T	C	T	C	T	C	T	C	C	T	T	T	C	T	C	T	T	T	H	T	T
JAX00661498	8	14238335	0	C	A	C	C	C	C	C	C	C	A	H	C	C	C	H	H	H	C	H	C	C	H	C	C	A	C	H	C	C	C	C	C	C	A	C	C	C	A	C	H	C	C	C	C	C	C
JAX00661499	8	14238459	1	G	A	G	G	G	G	G	G	G	A	A	G	G	G	A	A	A	G	A	G	G	H	G	G	A	G	A	G	G	G	G	G	G	A	G	G	G	A	G	H	G	G	G	G	G	G
JAX00661500	8	14238516	1	A	G	A	A	A	A	A	G	A	G	G	A	A	A	G	G	G	A	G	G	A	H	A	A	G	A	G	A	G	A	G	A	A	G	A	A	A	G	A	G	A	A	A	A	A	A
JAX00661505	8	14248562	0	C	T	C	C	C	C	C	T	C	C	C	C	C	C	C	C	C	C	C	T	C	C	C	C	C	C	C	C	T	C	T	C	C	C	C	C	C	C	C	H	C	C	C	C	C	C
JAX00661506	8	14248898	1	T	G	T	T	T	T	T	T	G	G	G	T	H	H	G	G	G	T	G	T	T	H	T	T	G	T	G	T	T	T	T	T	G	G	T	T	T	G	T	H	T	T	T	H	T	T
JAX00661507	8	14255787	1	G	A	G	G	G	G	G	G	G	A	A	G	G	G	A	A	A	G	A	G	G	H	G	G	A	G	A	G	G	G	G	G	G	A	G	G	G	A	G	H	G	G	G	G	G	G
JAX00159067	8	14256852	1	C	G	C	C	C	C	C	G	G	G	G	C	H	H	G	G	G	C	G	G	C	H	C	C	G	C	G	C	G	C	G	C	G	G	C	C	C	G	C	G	C	C	C	H	C	C
JAX00159071	8	14298823	1	A	G	A	A	A	A	A	G	G	A	A	A	H	H	A	A	A	A	A	G	A	A	A	A	A	A	A	A	G	A	G	A	G	A	A	A	A	A	A	H	A	A	A	H	A	A
JAX00159072	8	14301441	0	G	A	G	G	G	G	G	A	A	A	A	G	H	H	A	A	A	G	A	A	G	H	G	G	A	G	A	G	A	G	A	G	A	A	G	G	G	A	G	A	G	G	G	H	G	G
JAX00661515	8	14315099	1	C	T	C	C	C	C	C	C	T	T	T	C	H	H	T	T	T	C	T	C	C	H	C	C	T	C	T	C	C	C	C	C	T	T	C	C	C	T	C	H	C	C	C	H	C	C
JAX00233925	8	14318791	1	A	G	A	A	A	A	A	G	G	A	A	A	H	H	A	A	A	A	A	G	A	A	A	A	A	A	A	A	G	A	G	A	G	A	A	A	A	A	A	H	A	A	A	H	A	A
JAX00661516	8	14321131	1	G	A	G	G	G	G	G	G	A	A	A	G	H	H	A	A	A	G	A	G	G	H	G	G	A	G	A	G	G	G	G	G	A	A	G	G	G	A	G	H	G	G	G	H	G	G
JAX00661517	8	14321971	1	G	T	G	G	G	G	G	G	T	T	T	G	H	H	T	T	T	G	T	G	G	H	G	G	T	G	T	G	G	G	G	G	T	T	G	G	G	T	G	H	G	G	G	H	G	G
JAX00661518	8	14322891	1	A	G	A	A	A	A	A	G	A	G	G	A	A	A	G	G	G	A	G	G	A	H	A	A	G	A	G	A	G	A	G	A	A	G	A	A	A	G	A	G	A	A	A	A	A	A
JAX00661519	8	14323902	0	G	A	G	G	G	G	G	G	A	G	G	G	G	G	G	G	G	G	G	G	G	G	G	G	G	G	G	G	G	G	G	G	A	G	G	G	G	G	G	G	G	G	G	H	G	G
JAX00661520	8	14324168	0	A	T	A	A	A	A	A	A	T	A	A	A	H	H	A	A	A	A	A	A	A	A	A	A	A	A	A	A	A	A	A	A	T	A	A	A	A	A	A	A	A	A	A	H	A	A
JAX00661521	8	14325942	1	T	C	T	T	T	T	T	T	C	T	T	T	H	H	T	T	T	T	T	T	T	T	T	T	T	T	T	T	T	T	T	T	C	T	T	T	T	T	T	T	T	T	T	H	T	T
JAX00661522	8	14327797	0	A	G	A	A	A	A	A	G	G	G	G	A	H	H	G	G	G	A	G	G	A	H	A	A	G	A	G	A	G	A	G	A	G	G	A	A	A	G	A	G	A	A	A	H	A	A
JAX00661523	8	14328378	1	T	C	T	T	T	T	T	T	T	C	C	T	T	T	C	C	C	T	C	T	T	H	T	T	C	T	C	T	T	T	T	T	T	C	T	T	T	C	T	H	T	T	T	T	T	T
JAX00159073	8	14328722	0	A	G	A	A	A	A	A	G	G	A	A	A	H	H	A	A	A	A	A	G	A	A	A	A	A	A	A	A	G	A	G	A	G	A	A	A	A	A	A	H	A	A	A	H	A	A
JAX00159074	8	14347717	1	A	G	A	A	A	A	A	G	G	A	A	A	H	H	A	A	A	A	A	G	A	A	A	A	A	A	A	A	G	A	G	A	G	A	A	A	A	A	A	H	A	A	A	H	A	A
JAX00159075	8	14352406	1	T	C	T	T	T	T	T	C	C	T	T	T	H	H	T	T	T	T	T	C	T	T	T	T	T	T	T	T	C	T	C	T	C	T	T	T	T	T	T	H	T	T	T	H	T	T
JAX00661531	8	14352559	1	G	A	G	G	G	G	G	A	G	G	G	G	G	G	G	G	G	G	G	A	G	G	G	G	G	G	G	G	A	G	A	G	G	G	G	G	G	G	G	H	G	G	G	G	G	G
JAX00661532	8	14353641	0	T	C	T	T	T	T	T	C	C	T	T	T	H	H	T	T	T	T	T	C	T	T	T	T	T	T	T	T	C	T	C	T	C	T	T	T	T	T	T	H	T	T	T	H	T	T
JAX00661538	8	14366704	1	G	A	G	G	G	G	G	A	G	G	G	G	G	G	G	G	G	G	G	A	G	G	G	G	G	G	G	G	A	G	A	G	G	G	G	G	G	G	G	H	G	G	G	G	G	G
JAX00661539	8	14368118	0	A	T	A	A	A	A	A	T	A	A	A	A	A	A	A	A	A	A	A	T	A	A	A	A	A	A	A	A	T	A	T	A	A	A	A	A	A	A	A	H	A	A	A	A	A	A
JAX00661541	8	14368698	1	A	G	A	A	A	A	A	A	G	A	A	A	H	H	A	A	A	A	A	A	A	A	A	A	A	A	A	A	A	A	A	A	G	A	A	A	A	A	A	A	A	A	A	H	A	A
JAX00661543	8	14372291	0	C	T	C	C	C	C	C	T	T	C	C	C	H	H	C	C	C	C	C	T	C	C	C	C	C	C	C	C	T	C	T	C	T	C	C	C	C	C	C	H	C	C	C	H	C	C
JAX00661544	8	14372781	1	T	A	T	T	T	T	T	T	A	T	T	T	H	H	T	T	T	T	T	T	T	T	T	T	T	T	T	T	T	T	T	T	A	T	T	T	T	T	T	T	T	T	T	H	T	T
JAX00159076	8	14379489	1	C	T	C	C	C	C	C	C	T	C	C	C	H	H	C	C	C	C	C	C	C	C	C	C	C	C	C	C	C	C	C	C	T	C	C	C	C	C	C	C	C	C	C	H	C	C
JAX00661552	8	14403409	1	C	T	C	C	C	C	C	T	C	C	C	C	C	C	C	C	C	C	C	T	C	C	C	C	C	C	C	C	T	C	T	C	C	C	C	C	C	C	C	H	C	C	C	C	C	C
JAX00661553	8	14403607	1	T	C	T	T	T	T	T	C	T	T	T	T	T	T	T	T	T	T	T	C	T	T	T	T	T	T	T	T	C	T	C	T	T	T	T	T	T	T	T	H	T	T	T	T	T	T
JAX00661555	8	14407855	0	G	A	G	G	G	G	G	G	A	G	G	G	H	G	G	G	G	G	G	G	G	G	G	G	G	G	G	G	G	G	G	G	A	G	G	G	G	G	G	G	G	G	G	H	G	G
JAX00661558	8	14412130	0	T	C	T	T	T	T	T	C	C	T	T	T	H	H	T	T	T	T	T	C	T	T	T	T	T	T	T	T	C	T	C	T	C	T	T	T	T	T	T	H	T	T	T	H	T	T
JAX00233928	8	14426782	0	C	T	C	C	C	C	C	C	T	C	C	C	H	H	C	C	C	C	C	C	C	C	C	C	C	C	C	C	C	C	C	C	T	C	C	C	C	C	C	C	C	C	C	H	C	C
JAX00233929	8	14427020	0	G	A	G	G	G	G	G	G	A	G	G	G	H	H	G	G	G	G	G	G	G	G	G	G	G	G	G	G	G	G	G	G	H	G	G	G	G	G	G	G	G	G	G	H	G	G
JAX00159080	8	14430017	1	C	T	C	C	C	C	C	T	T	C	C	C	H	H	C	C	C	C	C	T	C	C	C	C	C	C	C	C	T	C	T	C	T	C	C	C	C	C	C	H	C	C	C	H	C	C
JAX00159081	8	14430244	1	G	A	G	G	G	G	G	G	A	G	G	G	H	H	G	G	G	G	G	G	G	G	G	G	G	G	G	G	G	G	G	G	A	G	G	G	G	G	G	G	G	G	G	H	G	G
JAX00661562	8	14444090	1	C	T	C	C	C	C	C	C	T	C	C	C	H	H	C	C	C	C	C	C	C	C	C	C	C	C	C	C	C	C	C	C	T	C	C	C	C	C	C	C	C	C	C	H	C	C
JAX00661566	8	14451056	1	A	G	A	A	A	A	A	G	A	A	A	A	A	A	A	A	A	A	A	G	A	A	A	A	A	A	A	A	G	A	G	A	A	A	A	A	A	A	A	H	A	A	A	A	A	A
JAX00159082	8	14457498	0	T	A	T	T	T	T	T	T	T	A	A	T	T	T	A	A	A	T	A	T	T	H	T	T	A	T	A	T	T	T	T	T	T	A	T	T	T	A	T	H	T	T	T	T	T	T
JAX00661568	8	14473789	0	G	A	G	G	G	G	G	A	G	G	G	G	G	G	G	G	G	G	G	A	G	G	G	G	G	G	G	G	A	G	A	G	G	G	G	G	G	G	G	H	G	G	G	G	G	G
JAX00159084	8	14476471	0	T	C	C	T	C	C	C	C	C	C	C	T	C	C	C	C	C	C	C	C	T	C	C	C	C	C	C	C	H	C	C	T	C	C	C	C	C	C	T	C	C	C	T	C	C	C
JAX00661571	8	14478019	0	T	C	T	T	T	T	T	C	C	T	T	T	H	H	T	T	T	T	T	C	T	H	T	T	T	T	T	T	C	T	C	T	C	T	T	T	T	T	T	H	T	T	T	H	T	T
JAX00661573	8	14478310	0	A	G	A	A	A	A	A	G	G	A	A	A	H	H	A	A	A	A	A	G	A	H	A	A	A	A	A	A	G	A	G	A	G	A	A	A	A	A	A	H	A	A	A	H	A	A
JAX00661574	8	14480071	0	G	A	G	G	G	G	G	A	G	G	G	G	G	G	G	G	G	G	G	A	G	G	G	G	G	G	G	G	A	G	A	G	G	G	G	G	G	G	G	H	G	G	G	G	G	G
JAX00661575	8	14481167	0	T	C	C	T	C	C	C	T	T	C	C	T	H	H	C	C	C	C	C	T	H	H	C	C	C	C	C	C	T	C	T	C	T	C	C	C	C	C	H	H	C	C	H	H	C	C
JAX00159086	8	14481408	0	C	T	T	C	T	T	T	C	C	T	T	C	H	H	T	T	T	T	T	C	H	H	T	T	T	T	T	T	C	T	C	H	C	T	T	T	T	T	H	H	T	T	H	H	T	T
JAX00661576	8	14494212	0	G	T	G	G	G	G	G	G	T	G	G	G	T	T	G	G	G	G	G	G	G	T	G	G	G	G	H	G	G	G	G	G	T	G	G	G	G	G	G	G	G	G	G	H	G	G
JAX00159087	8	14514856	0	G	A	A	G	A	A	A	G	G	A	A	G	H	H	A	A	A	A	A	G	H	H	A	A	A	A	A	A	G	A	G	H	G	A	A	A	A	A	H	H	A	A	H	H	A	A
JAX00661585	8	14518865	1	A	G	A	A	A	A	A	G	A	A	A	A	A	A	A	A	A	A	A	G	A	A	A	A	A	A	A	A	G	A	G	A	A	A	A	A	A	A	A	H	A	A	A	A	A	A
JAX00661586	8	14522406	1	A	G	A	A	A	A	A	G	A	A	A	A	A	A	A	A	A	A	A	G	A	A	A	A	A	A	A	A	G	A	G	A	A	A	A	A	A	A	A	H	A	A	A	A	A	A
JAX00190239	8	14528111	1	C	T	T	C	T	T	T	T	C	T	T	C	H	H	T	T	T	T	T	T	H	H	T	T	T	T	T	T	T	T	T	H	C	T	T	T	T	T	H	T	T	T	H	H	T	T
JAX00661589	8	14529823	0	T	C	T	T	T	T	T	C	T	T	T	T	T	T	T	T	T	T	T	C	T	T	T	T	T	T	T	T	C	T	C	T	T	T	T	T	T	T	T	H	T	T	T	T	T	T
JAX00661590	8	14532006	1	A	G	G	A	G	G	G	A	A	G	G	A	H	H	G	G	G	G	G	A	H	H	G	G	G	G	G	G	A	G	A	H	A	G	G	G	G	G	H	H	G	G	H	H	G	G
JAX00661591	8	14532053	0	C	G	C	C	C	C	C	G	G	G	G	C	H	H	G	G	G	C	G	G	C	G	C	C	G	C	G	C	G	C	G	C	G	G	C	C	C	G	C	G	C	C	C	H	C	C
JAX00190240	8	14536635	0	G	A	A	G	A	A	A	A	A	A	A	G	A	A	A	A	A	H	A	A	H	A	A	A	A	A	A	A	A	A	A	H	A	A	A	A	A	A	H	A	A	A	H	A	A	A
JAX00661593	8	14539514	0	G	A	G	G	G	G	G	A	G	G	G	G	G	G	G	G	G	G	G	A	G	G	G	G	G	G	G	G	A	G	A	G	G	G	G	G	G	G	G	H	G	G	G	G	G	G
JAX00661594	8	14543857	0	C	T	C	C	C	C	C	T	C	C	C	C	C	C	C	C	C	C	C	T	C	C	C	C	C	C	C	C	T	C	T	C	C	C	C	C	C	C	C	H	C	C	C	C	C	C
JAX00661598	8	14564756	0	C	G	G	C	G	G	G	G	C	C	C	C	H	H	C	C	C	G	C	G	H	C	G	G	C	G	C	G	G	G	G	H	C	C	G	G	G	C	H	H	G	G	H	H	G	G
JAX00661599	8	14569110	1	G	A	G	G	G	G	G	G	A	G	G	G	H	H	G	G	G	G	G	G	G	H	G	G	G	G	G	G	G	G	G	G	A	G	G	G	G	G	G	G	G	G	G	H	G	G
JAX00233932	8	14569856	1	T	C	T	T	T	T	T	T	C	T	T	T	H	H	T	T	T	T	T	T	T	H	T	T	T	T	T	T	T	T	T	T	C	T	T	T	T	T	T	T	T	T	T	H	T	T
JAX00661600	8	14571082	1	C	T	C	C	C	C	C	C	T	C	C	C	H	H	C	C	C	C	C	C	C	H	C	C	C	C	C	C	C	C	C	C	T	C	C	C	C	C	C	C	C	C	C	H	C	C
JAX00661602	8	14573328	0	A	G	A	A	A	A	A	A	G	A	A	A	H	H	A	A	A	A	A	A	A	H	A	A	A	A	A	A	A	A	A	A	G	A	A	A	A	A	A	A	A	A	A	H	A	A
JAX00661603	8	14574078	0	C	T	C	C	C	C	C	C	T	C	C	C	H	C	C	C	C	C	C	C	C	H	C	C	C	C	C	C	C	C	C	C	T	C	C	C	C	C	C	C	C	C	C	H	C	C
JAX00159091	8	14574777	0	A	G	G	A	G	G	G	A	A	A	A	A	H	H	A	A	A	G	A	A	H	A	G	G	A	G	A	G	A	G	A	H	A	A	G	G	G	A	H	A	G	G	H	H	G	G
JAX00159092	8	14580373	1	G	A	A	G	A	A	A	A	A	G	G	G	A	A	G	G	G	A	G	A	H	H	A	A	G	A	G	A	A	A	A	H	A	G	A	A	A	G	H	H	A	A	H	A	A	A
JAX00661606	8	14591733	1	C	T	T	C	T	T	T	C	C	C	C	C	H	H	C	C	C	T	C	C	H	C	T	T	C	T	C	T	C	T	C	H	C	C	T	T	T	C	H	C	T	T	H	H	T	T
JAX00661607	8	14593704	0	C	T	C	C	C	C	C	C	T	C	C	C	H	C	C	C	C	C	C	C	C	H	C	C	C	C	C	C	C	C	C	C	T	C	C	C	C	C	C	C	C	C	C	H	C	C
JAX00661608	8	14596248	1	T	C	C	T	C	C	C	C	C	T	T	T	C	C	T	T	T	C	T	C	H	H	C	C	T	C	T	C	C	C	C	H	C	T	C	C	C	T	H	H	C	C	H	C	C	C
JAX00661609	8	14596758	1	G	A	G	G	G	G	G	G	A	G	G	G	H	H	G	G	G	G	G	G	G	H	G	G	G	G	G	G	G	G	G	G	A	G	G	G	G	G	G	G	G	G	G	H	G	G
JAX00661613	8	14608094	0	A	G	G	A	G	G	G	G	G	A	A	A	G	G	A	A	A	G	A	G	G	H	G	G	A	G	A	G	G	G	G	H	H	A	G	G	G	A	H	H	G	G	H	G	G	G
JAX00159094	8	14609989	0	G	A	A	G	A	A	A	G	G	G	G	G	H	H	G	G	G	A	G	G	H	G	A	A	G	A	G	A	G	A	G	H	G	G	A	A	A	G	H	G	A	A	H	H	A	A
JAX00159095	8	14611009	0	G	A	A	G	A	A	A	G	A	G	G	G	A	A	G	G	G	A	G	G	H	G	A	A	G	A	G	A	G	A	G	H	A	G	A	A	A	G	H	G	A	A	H	A	A	A
JAX00661615	8	14613341	0	T	C	T	T	T	T	T	C	C	T	T	T	H	H	T	T	T	T	T	C	T	H	T	T	T	T	T	T	C	T	C	T	C	T	T	T	T	T	T	H	T	T	T	H	T	T
JAX00661616	8	14614632	0	T	C	T	T	T	T	T	C	C	T	T	T	H	H	T	T	T	T	T	C	T	H	T	T	T	T	T	T	C	T	C	T	C	T	T	T	T	T	T	H	T	T	T	H	T	T
JAX00661617	8	14615863	0	T	C	C	T	C	C	C	T	T	T	T	T	H	H	T	T	T	C	T	T	H	T	C	C	T	C	T	C	T	C	T	H	T	T	C	C	C	T	H	T	C	C	H	H	C	C
JAX00159096	8	14620954	0	C	T	T	C	T	T	T	C	C	C	C	C	H	H	C	C	C	T	C	C	H	C	T	T	C	T	C	T	C	T	C	H	C	C	T	T	T	C	H	C	T	T	H	H	T	T
JAX00661618	8	14621146	0	C	T	C	C	C	C	C	C	T	C	C	C	H	H	C	C	C	C	C	C	C	H	C	C	C	C	C	C	C	C	C	C	T	C	C	C	C	C	C	C	C	C	C	H	C	C
JAX00661619	8	14621305	1	G	T	G	G	G	G	G	T	T	G	G	G	H	H	G	G	G	G	G	T	G	H	G	G	G	G	G	G	T	G	T	G	T	G	G	G	G	G	G	H	G	G	G	H	G	G
JAX00661620	8	14625741	0	G	A	A	G	A	A	A	G	G	G	G	G	H	H	G	G	G	A	G	G	H	G	A	A	G	A	G	A	G	A	G	H	G	G	A	A	A	G	H	G	A	A	H	H	A	A
JAX00661621	8	14626866	1	C	T	T	C	T	T	T	C	C	C	C	C	H	H	C	C	C	T	C	C	H	C	T	T	C	T	C	T	C	T	C	H	C	C	T	T	T	C	H	C	T	T	H	H	T	T
JAX00661622	8	14628237	1	T	C	C	T	C	C	C	C	C	T	T	T	C	C	T	T	T	C	T	C	H	H	C	C	T	C	T	C	C	C	C	H	C	T	C	C	C	T	H	H	C	C	H	C	C	C
JAX00661623	8	14628556	0	C	G	G	C	G	G	G	C	G	C	C	C	G	G	C	C	C	G	C	C	H	G	G	G	C	G	C	G	C	G	C	G	G	C	G	G	G	C	H	C	G	G	H	G	G	G
JAX00661625	8	14629053	0	T	C	T	T	T	T	T	C	C	T	T	T	T	T	T	T	T	T	T	C	T	H	T	T	T	T	T	T	C	T	C	T	C	T	T	T	T	T	T	C	T	T	T	T	T	T
JAX00661626	8	14631278	0	G	T	G	G	G	G	G	T	T	G	G	G	H	H	G	G	G	G	G	T	G	H	G	G	G	G	G	G	T	G	T	G	T	G	G	G	G	G	G	H	G	G	G	H	G	G
JAX00661630	8	14642622	0	A	G	G	A	G	G	G	A	G	A	A	A	G	G	A	A	A	G	A	A	H	A	G	G	A	G	A	G	A	G	A	H	G	A	G	G	G	A	H	A	G	G	H	G	G	G
JAX00661631	8	14649462	0	T	G	T	T	T	T	T	G	T	T	T	T	T	T	T	T	T	T	T	G	T	T	T	T	T	T	T	T	G	T	G	T	T	T	T	T	T	T	T	H	T	T	T	T	T	T
JAX00661633	8	14652068	0	C	A	A	C	A	A	A	C	C	C	C	C	H	H	C	C	C	A	C	C	H	C	A	A	C	A	C	A	C	A	C	H	C	C	A	A	A	C	H	C	A	A	H	H	A	A
JAX00159098	8	14652394	1	C	A	A	C	A	A	A	C	A	C	C	C	A	A	C	C	C	A	C	C	H	C	A	A	C	A	C	A	C	A	C	H	A	C	A	A	A	C	H	C	A	A	H	A	A	A
JAX00159099	8	14652734	0	T	C	C	T	C	C	C	T	C	T	T	T	C	C	T	T	T	C	T	T	T	T	C	C	T	C	T	C	T	C	T	T	C	T	C	C	C	T	T	T	C	C	T	C	C	C
JAX00661634	8	14652922	0	T	C	C	T	C	C	C	T	C	T	H	T	C	C	T	T	T	C	T	T	H	T	C	C	T	C	T	C	T	C	T	C	C	T	C	C	C	T	H	H	C	C	C	C	C	C
JAX00661636	8	14653726	1	T	A	A	T	A	A	A	A	A	T	T	T	A	A	T	T	T	A	T	A	H	T	A	A	T	A	T	A	A	A	A	H	A	T	A	A	A	T	H	H	A	A	H	A	A	A
JAX00661641	8	14668368	0	T	C	T	T	T	T	T	T	C	T	T	T	H	H	T	T	T	T	T	T	T	C	T	T	T	T	T	T	T	T	T	T	C	T	T	T	T	T	T	T	T	T	T	H	T	T
JAX00661642	8	14668891	0	G	A	G	G	G	G	G	G	A	G	G	G	H	G	G	G	G	G	G	G	G	G	G	G	G	G	G	G	G	G	G	G	A	G	G	G	G	G	G	G	G	G	G	H	G	G
JAX00661644	8	14670399	1	C	A	C	C	C	C	C	C	A	C	C	C	H	H	C	C	C	C	C	C	C	C	C	C	C	C	C	C	C	C	C	C	A	C	C	C	C	C	C	C	C	C	C	H	C	C
JAX00661647	8	14673875	1	C	T	C	C	C	C	C	C	T	C	C	C	H	H	C	C	C	C	C	C	C	C	C	C	C	C	C	C	C	C	C	C	T	C	C	C	C	C	C	C	C	C	C	H	C	C
JAX00233935	8	14685229	1	A	T	A	A	A	A	A	A	T	A	A	A	H	H	A	A	A	A	A	A	A	A	A	A	A	A	A	A	A	A	A	A	T	A	A	A	A	A	A	A	A	A	A	H	A	A
JAX00661651	8	14690859	0	G	A	G	G	G	G	G	A	G	G	G	G	G	G	G	G	G	G	G	A	G	G	G	G	G	G	G	G	A	G	A	G	G	G	G	G	G	G	G	H	G	G	G	G	G	G
JAX00661653	8	14693889	0	C	T	C	C	C	C	C	C	T	C	C	C	H	H	C	C	C	C	C	C	C	H	C	C	C	C	C	C	C	C	C	C	T	C	C	C	C	C	C	C	C	C	C	H	C	C
JAX00159100	8	14699361	1	G	A	G	G	G	G	G	G	A	G	G	G	H	H	G	G	G	G	G	G	G	H	G	G	G	G	G	G	G	G	G	G	A	G	G	G	G	G	G	G	G	G	G	H	G	G
JAX00661656	8	14703653	1	G	A	A	G	A	A	A	G	G	G	G	G	H	H	G	G	G	A	G	G	H	G	A	A	G	A	G	A	G	A	G	H	G	G	A	A	A	G	H	G	A	A	H	H	A	A
JAX00159102	8	14714377	1	C	T	T	C	T	T	T	C	C	C	C	C	H	H	C	C	C	T	C	C	H	C	T	T	C	T	C	T	C	T	C	H	C	C	T	T	T	C	H	C	T	T	H	H	T	T
JAX00661657	8	14717072	0	A	G	A	A	A	A	A	G	G	A	A	A	H	H	A	A	A	A	A	G	A	H	A	A	A	A	A	A	G	A	G	A	G	A	A	A	A	A	A	H	A	A	A	H	A	A
JAX00661658	8	14721305	0	T	C	C	T	C	C	C	C	C	T	T	T	C	C	T	T	T	C	T	C	H	H	C	C	T	C	T	C	C	C	C	H	C	T	C	C	C	T	H	H	C	C	H	C	C	C
JAX00661659	8	14725500	1	A	G	A	A	A	A	A	A	G	A	A	A	H	H	A	A	A	A	A	A	A	H	A	A	A	A	A	A	A	A	A	A	G	A	A	A	A	A	A	A	A	A	A	H	A	A
JAX00661660	8	14725772	1	T	C	T	T	T	T	T	C	C	T	T	T	H	H	T	T	T	T	T	C	T	H	T	T	T	T	T	T	C	T	C	T	C	T	T	T	T	T	T	H	T	T	T	H	T	T
JAX00159103	8	14726380	1	A	G	G	A	G	G	G	G	G	A	A	A	G	G	A	A	A	G	A	G	H	H	G	G	A	G	A	G	G	G	G	H	G	A	G	G	G	A	H	H	G	G	H	G	G	G
JAX00661661	8	14733380	0	G	C	G	G	G	G	G	C	G	G	G	G	G	G	G	G	G	G	G	C	G	G	G	G	G	G	G	G	C	G	C	G	G	G	G	G	G	G	G	G	G	G	G	G	G	G
JAX00661663	8	14765677	0	C	T	C	C	C	C	C	C	C	T	T	C	C	C	T	T	T	C	T	C	C	H	C	C	T	C	T	C	C	C	C	C	C	T	C	C	C	T	C	H	C	C	C	C	C	C
JAX00661664	8	14768936	1	A	G	A	A	A	A	A	A	G	A	A	A	H	H	A	A	A	A	A	A	A	H	A	A	A	A	A	A	A	A	A	A	G	A	A	A	A	A	A	A	A	A	A	H	A	A
JAX00661665	8	14775749	1	C	T	C	C	C	C	C	T	C	C	C	C	C	C	C	C	C	C	C	T	C	C	C	C	C	C	C	C	T	C	T	C	C	C	C	C	C	C	C	H	C	C	C	C	C	C
JAX00159106	8	14779805	1	T	C	C	T	C	C	C	T	T	T	T	T	H	H	T	T	T	C	T	T	H	T	C	C	T	C	T	C	T	C	T	H	T	T	C	C	C	T	H	T	C	C	H	H	C	C
JAX00159107	8	14779848	1	A	G	G	A	G	G	G	A	A	A	A	A	H	H	A	A	A	G	A	A	H	A	G	G	A	G	A	G	A	G	A	H	A	A	G	G	G	A	H	A	G	G	H	H	G	G
JAX00661667	8	14783028	1	C	T	C	C	C	C	C	T	T	T	T	C	H	H	T	T	T	C	T	T	C	T	C	C	T	C	T	C	T	C	T	C	T	T	C	C	C	T	C	T	C	C	C	H	C	C
JAX00661668	8	14783772	0	G	A	A	G	A	A	A	G	G	G	G	G	H	A	G	G	G	A	G	G	H	G	A	A	G	A	G	A	G	A	G	H	G	G	A	A	A	G	H	G	A	A	H	H	A	A
JAX00661669	8	14788923	1	G	T	T	G	T	T	T	T	T	G	G	G	T	T	G	G	G	T	G	T	H	H	T	T	G	T	G	T	T	T	T	H	T	G	T	T	T	G	H	H	T	T	H	T	T	T
JAX00661672	8	14800663	0	C	T	C	C	C	C	C	C	T	C	C	C	H	H	C	C	C	C	C	C	C	H	C	C	C	C	C	C	C	C	C	C	T	C	C	C	C	C	C	C	C	C	C	H	C	C
JAX00159109	8	14818539	0	T	C	C	T	C	C	C	T	T	T	T	T	H	H	T	T	T	C	T	T	H	T	C	C	T	C	T	C	T	C	T	H	T	T	C	C	C	T	H	T	C	C	H	H	C	C
JAX00159110	8	14819316	1	C	T	T	C	T	T	T	C	C	T	T	C	H	H	T	T	T	T	T	C	H	H	T	T	T	T	T	T	C	T	C	H	C	T	T	T	T	T	H	H	T	T	H	H	T	T
JAX00661673	8	14819707	1	C	T	C	C	C	C	C	C	C	T	T	C	C	C	T	T	T	C	T	C	C	H	C	C	T	C	T	C	C	C	C	C	C	T	C	C	C	T	C	H	C	C	C	C	C	C
JAX00159111	8	14824917	1	A	C	C	A	C	C	C	C	C	C	C	A	C	C	C	C	C	C	C	C	H	C	C	C	C	C	C	C	C	C	C	H	C	C	C	C	C	C	H	C	C	C	H	C	C	C
JAX00661675	8	14827507	0	C	T	C	C	C	C	C	C	T	C	C	C	H	H	C	C	C	C	C	C	C	H	C	C	C	C	C	C	C	C	C	C	T	C	C	C	C	C	C	C	C	C	C	H	C	C
JAX00661676	8	14828773	0	G	A	G	G	G	G	G	G	A	G	G	G	H	H	G	G	G	G	G	G	G	A	G	G	G	G	G	G	G	G	G	G	A	G	G	G	G	G	G	G	G	G	G	H	G	G
JAX00661678	8	14831624	1	C	A	C	C	C	C	C	A	A	C	C	C	H	H	C	C	C	C	C	A	C	H	C	C	C	C	C	C	A	C	A	C	A	C	C	C	C	C	C	H	C	C	C	H	C	C
JAX00661679	8	14832401	0	A	G	A	A	A	A	A	A	G	G	G	A	G	H	G	G	G	A	G	A	A	G	A	A	G	A	G	A	A	A	A	A	G	G	A	A	A	G	A	H	A	A	A	H	A	A
JAX00661686	8	14853622	1	G	A	G	G	G	G	G	A	G	G	G	G	G	G	G	G	G	G	G	A	G	G	G	G	G	G	G	G	A	G	A	G	G	G	G	G	G	G	G	H	G	G	G	G	G	G
JAX00159112	8	14858730	0	G	A	G	G	G	G	G	G	A	G	G	G	H	H	G	G	G	G	G	G	G	H	G	G	G	G	G	G	G	G	G	G	A	G	G	G	G	G	G	G	G	G	G	H	G	G
JAX00661690	8	14871393	0	G	T	G	G	G	G	G	G	G	T	T	G	G	G	T	T	T	G	T	G	G	H	G	G	T	G	T	G	G	G	G	G	G	T	G	G	G	T	G	H	G	G	G	G	G	G
JAX00661692	8	14881761	0	C	G	C	C	C	C	C	G	G	G	G	C	H	H	G	G	G	C	G	G	C	G	C	C	G	C	G	C	G	C	G	C	G	G	C	C	C	G	C	G	C	C	C	H	C	C
JAX00661693	8	14881834	0	T	G	T	T	T	T	T	G	G	T	T	T	H	H	T	T	T	T	T	G	T	H	T	T	T	T	T	T	G	T	G	T	G	T	T	T	T	T	T	H	T	T	T	H	T	T
JAX00661696	8	14896815	0	G	A	G	G	G	G	G	G	A	G	G	G	H	H	G	G	G	G	G	G	G	H	G	G	G	G	G	G	G	G	G	G	A	G	G	G	G	G	G	G	G	G	G	H	G	G
JAX00661697	8	14897643	0	G	A	G	G	G	G	G	G	G	A	A	G	G	G	A	A	A	G	A	G	G	H	G	G	A	G	A	G	G	G	G	G	G	A	G	G	G	A	G	H	G	G	G	G	G	G
JAX00661699	8	14899649	1	C	T	C	C	C	C	C	T	C	C	C	C	C	C	C	C	C	C	C	T	C	C	C	C	C	C	C	C	T	C	T	C	C	C	C	C	C	C	C	H	C	C	C	C	C	C
JAX00661709	8	14920620	1	C	G	C	C	C	C	C	C	G	G	G	C	H	H	G	G	G	C	G	C	C	G	C	C	G	C	G	C	C	C	C	C	G	G	C	C	C	G	C	H	C	C	C	H	C	C
JAX00159118	8	14922171	0	C	T	T	C	T	T	T	C	C	T	T	C	H	H	T	T	T	T	T	C	H	H	T	T	T	T	T	T	C	T	C	H	C	T	T	T	T	T	H	H	T	T	H	H	T	T
JAX00661710	8	14923485	1	G	A	G	G	G	G	G	A	A	G	G	G	H	H	G	G	G	G	G	A	G	H	G	G	G	G	G	G	A	G	A	G	A	G	G	G	G	G	G	H	G	G	G	H	G	G
JAX00159119	8	14942105	0	T	G	T	T	T	T	T	G	G	T	T	T	H	H	T	T	T	T	T	G	T	H	T	T	T	T	T	T	G	T	G	T	G	T	T	T	T	T	T	H	T	T	T	H	T	T
JAX00159120	8	14942159	0	G	A	G	G	G	G	G	A	A	G	G	G	H	H	G	G	G	G	G	A	G	G	G	G	G	G	G	G	A	G	A	G	A	G	G	G	G	G	G	H	G	G	G	H	G	G
JAX00661714	8	14947262	0	C	A	C	C	C	C	C	C	A	C	C	C	H	A	H	C	C	H	C	C	C	H	C	C	C	C	C	C	C	C	C	C	A	C	C	C	C	C	C	C	C	C	C	A	C	C
JAX00661715	8	14948602	1	G	A	G	G	G	G	G	G	A	G	G	G	H	H	G	G	G	G	G	G	G	H	G	G	G	G	G	G	G	G	G	G	A	G	G	G	G	G	G	G	G	G	G	H	G	G
JAX00661721	8	14978422	1	T	C	C	T	C	C	C	T	C	C	C	T	C	C	C	C	C	C	C	T	H	C	C	C	C	C	C	C	T	C	T	H	C	C	C	C	C	C	H	H	C	C	H	C	C	C
JAX00661723	8	14980050	1	G	T	T	G	T	T	T	G	T	T	T	G	T	T	T	T	T	T	T	G	H	T	T	T	T	T	T	T	G	T	G	H	T	T	T	T	T	T	H	H	T	T	H	T	T	T
JAX00661725	8	14986140	0	T	C	C	T	C	C	C	C	C	T	T	T	C	C	T	T	T	C	T	C	H	H	C	C	T	C	T	C	C	C	C	C	C	T	C	C	C	T	H	H	C	C	H	C	C	C
JAX00661726	8	14987428	1	A	T	T	A	T	T	T	A	T	A	A	A	T	T	A	A	A	T	A	A	H	H	T	T	A	T	A	T	A	T	A	T	T	A	T	T	T	A	H	A	T	T	H	T	T	T
JAX00661727	8	14988427	0	G	T	T	G	T	T	T	T	G	G	G	G	H	H	G	G	G	T	G	T	H	G	T	T	G	T	G	T	T	T	T	T	G	G	T	T	T	G	H	H	T	T	H	H	T	T
JAX00661730	8	14991493	0	G	A	A	G	A	A	A	A	G	G	G	G	H	H	G	G	G	A	G	A	H	G	A	A	G	A	G	A	A	A	A	A	G	G	A	A	A	G	H	H	A	A	H	H	A	A
JAX00661731	8	14992002	0	G	A	A	G	A	A	A	G	G	G	G	G	H	H	G	G	G	A	G	G	H	G	A	A	G	A	G	A	G	A	G	A	G	G	A	A	A	G	H	G	A	A	H	H	A	A
JAX00661732	8	14995938	1	G	A	G	G	A	G	A	G	A	A	A	G	A	A	A	A	A	G	A	G	G	A	G	A	A	G	A	G	G	A	G	G	A	A	A	G	G	A	G	H	G	A	H	H	G	G
JAX00661737	8	14999968	1	C	T	C	C	C	C	C	T	C	C	C	C	C	C	C	C	C	C	C	T	C	C	C	C	C	C	C	C	T	C	T	C	C	C	C	C	C	C	C	H	C	C	C	C	C	C
JAX00661738	8	15002851	1	G	T	T	G	G	T	G	G	G	T	T	G	G	G	T	T	T	T	T	G	H	H	T	G	T	T	T	T	G	G	G	T	G	T	G	T	T	T	H	H	T	G	G	H	T	T
JAX00661739	8	15004476	1	C	T	C	C	C	C	C	C	T	C	C	C	H	H	C	C	C	C	C	C	C	H	C	C	C	C	C	C	C	C	C	C	T	C	C	C	C	C	C	C	C	C	C	H	C	C
JAX00159124	8	15014176	1	C	T	C	C	T	C	T	C	T	C	C	C	T	T	C	C	C	C	C	C	C	H	C	T	C	C	C	C	C	T	C	C	T	C	T	C	C	C	C	C	C	T	H	H	C	C
JAX00159125	8	15015365	1	C	T	C	C	T	C	T	T	T	C	C	C	T	T	C	C	C	C	C	T	C	H	C	T	C	C	C	C	T	T	T	C	T	C	T	C	C	C	C	H	C	T	H	H	C	C
JAX00159126	8	15026017	0	G	A	G	G	A	G	A	G	A	G	G	G	A	A	G	G	G	G	G	G	G	H	G	A	G	G	G	G	G	A	G	G	A	G	A	G	G	G	G	G	G	A	H	H	G	G
JAX00233943	8	15034063	0	T	C	T	T	C	T	C	T	T	T	T	T	C	H	T	T	T	T	T	T	T	T	T	C	T	T	T	T	T	C	T	T	T	T	C	T	T	T	T	T	T	C	H	T	T	T
JAX00661748	8	15039682	1	G	T	G	G	T	G	T	T	T	G	G	G	T	T	G	G	G	G	G	T	G	H	G	T	G	G	G	G	T	T	T	G	T	G	T	G	G	G	G	H	G	T	H	H	G	G
JAX00661750	8	15042894	0	G	A	G	G	A	G	A	G	G	G	G	G	H	H	G	G	G	G	G	G	G	G	G	A	G	G	G	G	G	A	G	G	G	G	A	G	G	G	G	G	G	A	H	G	G	G
JAX00661751	8	15045716	1	C	T	C	C	C	C	C	T	C	C	C	C	C	C	C	C	C	C	C	T	C	C	C	C	C	C	C	C	T	C	T	C	C	C	C	C	C	C	C	H	C	C	C	C	C	C
JAX00661753	8	15047924	0	C	T	C	C	C	C	C	C	C	T	T	C	C	C	T	T	T	C	T	C	C	H	C	C	T	C	T	C	C	C	C	C	C	T	C	C	C	T	C	H	C	C	C	C	C	C
JAX00661754	8	15049366	1	T	C	T	T	C	T	C	T	C	T	T	T	C	C	T	T	T	T	T	T	T	H	T	C	T	T	T	T	T	C	T	T	C	T	C	T	T	T	T	T	T	C	H	H	T	T
JAX00159127	8	15056931	1	G	A	A	G	G	A	G	G	G	G	G	G	G	G	G	G	G	A	G	G	H	G	A	G	G	A	G	A	G	G	G	A	G	G	G	A	A	G	H	G	A	G	G	H	A	A
JAX00661760	8	15062977	0	G	A	G	G	A	G	A	G	A	G	G	G	A	A	G	G	G	G	G	G	G	H	G	A	G	G	G	G	G	A	G	G	A	G	A	G	G	G	G	G	G	A	H	H	G	G
JAX00159129	8	15064666	1	C	T	T	C	C	T	C	C	C	C	C	C	C	C	C	C	C	T	C	C	H	C	T	C	C	T	C	T	C	C	C	T	C	C	C	T	T	C	H	C	T	C	C	H	T	T
JAX00661763	8	15079807	1	G	A	G	G	A	G	A	G	A	A	A	G	A	A	A	A	A	G	A	G	G	A	G	A	A	G	A	G	G	A	G	G	A	A	A	G	G	A	G	H	G	A	H	H	G	G
JAX00661764	8	15080511	0	C	T	C	C	T	C	T	C	T	C	C	C	H	H	C	C	C	C	C	C	C	H	C	T	C	C	C	C	C	T	C	C	T	C	T	C	C	C	C	C	C	T	H	H	C	C
JAX00661765	8	15084561	0	T	C	T	T	C	T	C	C	C	C	C	T	C	C	C	C	C	T	C	C	T	C	H	C	C	T	C	T	C	C	C	T	C	C	C	T	T	C	H	C	T	C	C	C	T	T
JAX00661766	8	15085103	1	C	A	C	C	A	C	A	C	C	C	C	C	H	H	C	C	C	C	C	C	C	C	C	A	C	C	C	C	C	A	C	C	C	C	A	C	C	C	C	C	C	A	H	C	C	C
JAX00159130	8	15089139	0	C	T	T	C	C	T	C	C	C	C	C	C	C	C	C	C	C	T	C	C	H	C	T	C	C	T	C	T	C	C	C	T	C	C	C	T	T	C	H	C	T	C	C	H	T	T
JAX00233945	8	15097273	1	G	A	G	G	A	G	A	G	G	G	G	G	H	H	G	G	G	G	G	G	G	G	G	A	G	G	G	G	G	A	G	G	G	G	A	G	G	G	G	G	G	A	H	G	G	G
JAX00159131	8	15098218	1	T	C	T	T	C	T	C	C	C	C	C	T	C	C	C	C	C	T	C	C	T	C	T	C	C	T	C	T	C	C	C	T	C	C	C	T	T	C	T	C	T	C	H	H	T	T
JAX00159132	8	15098607	1	A	T	A	A	A	A	A	T	A	T	T	A	A	A	T	T	T	A	T	T	A	H	A	A	T	A	T	A	T	A	T	A	A	T	A	A	A	T	A	T	A	A	A	A	A	A
JAX00661775	8	15130238	0	T	C	T	T	C	T	C	C	C	T	T	T	C	C	T	T	T	T	T	C	T	H	T	C	T	T	T	T	C	C	C	T	C	T	C	T	T	T	T	T	T	C	H	H	T	T
JAX00159134	8	15131955	0	T	C	C	T	T	C	T	T	T	T	T	T	T	T	T	T	T	C	T	T	T	T	C	T	T	C	T	C	T	T	T	C	T	T	T	C	C	T	T	T	C	T	T	H	C	C
JAX00661776	8	15132741	1	T	C	C	T	C	C	C	T	C	T	T	T	C	C	T	T	T	C	T	T	H	H	C	C	T	C	T	C	T	C	T	C	C	T	C	C	C	T	H	T	C	C	H	C	C	C
JAX00661777	8	15133107	1	C	T	T	C	T	T	T	T	T	C	C	C	T	T	C	C	C	T	C	T	H	H	T	T	C	T	C	T	T	T	T	T	T	C	T	T	T	C	H	H	T	T	H	T	T	T
JAX00661778	8	15150126	1	C	G	C	C	C	C	C	G	C	C	C	C	C	C	C	C	C	C	C	G	C	C	C	C	C	C	C	C	G	C	G	C	C	C	C	C	C	C	C	H	C	C	C	C	C	C
JAX00661779	8	15158713	0	T	C	C	T	C	C	C	C	C	T	T	T	C	C	T	T	T	C	T	C	H	T	C	C	T	C	T	C	C	C	C	C	C	T	C	C	C	T	H	H	C	C	H	C	C	C
JAX00661780	8	15164020	0	T	C	T	T	T	T	T	C	C	T	T	T	H	H	T	T	T	T	T	C	T	H	T	T	T	T	T	T	C	T	C	T	C	T	T	T	T	T	T	H	T	T	T	H	T	T
JAX00661781	8	15164073	1	T	C	T	T	T	T	T	C	C	T	T	T	H	H	T	T	T	T	T	C	T	H	T	T	T	T	T	T	C	T	C	T	C	T	T	T	T	T	T	H	T	T	T	H	T	T
JAX00661783	8	15166140	1	A	G	A	A	G	A	G	G	A	A	A	A	H	H	A	A	A	A	A	G	A	A	A	G	A	A	A	A	G	G	G	A	A	A	G	A	A	A	A	H	A	G	H	A	A	A
JAX00661785	8	15169865	1	G	T	G	G	T	G	T	G	G	G	G	G	H	H	G	G	G	G	G	G	G	G	G	T	G	G	G	G	G	T	G	G	G	G	T	G	G	G	G	G	G	T	H	G	G	G
JAX00159136	8	15169941	1	C	T	T	C	C	T	C	C	C	C	C	C	C	C	C	C	C	T	C	C	H	C	T	C	C	T	C	T	C	C	C	T	C	C	C	T	T	C	H	C	T	C	C	H	T	T
JAX00661786	8	15174906	0	C	T	C	C	T	C	T	C	C	C	C	C	H	H	C	C	C	C	C	C	C	C	C	T	C	C	C	C	C	T	C	C	C	C	T	C	C	C	C	C	C	T	H	C	C	C
JAX00661787	8	15175097	0	G	C	C	G	C	C	C	C	C	G	G	G	C	C	G	G	G	C	G	C	H	H	C	C	G	C	G	C	C	C	C	C	C	G	C	C	C	G	H	H	C	C	H	C	C	C
JAX00661789	8	15178319	1	G	A	G	G	G	G	G	G	A	A	A	G	H	H	A	A	A	G	A	G	G	A	G	G	A	G	A	G	G	G	G	G	A	A	G	G	G	A	G	H	G	G	G	H	G	G
JAX00159137	8	15179845	0	G	A	A	G	G	A	G	G	G	G	G	G	G	G	G	G	G	A	G	G	G	G	A	G	G	A	G	A	G	G	G	A	G	G	G	A	A	G	G	G	A	G	G	H	A	A
JAX00661791	8	15180909	0	T	G	T	T	T	T	T	T	T	G	G	T	T	T	G	G	G	T	G	T	T	H	T	T	G	T	G	T	T	T	T	T	T	G	T	T	T	G	T	H	T	T	T	T	T	T
JAX00159138	8	15186554	0	A	G	A	A	G	A	G	G	G	G	G	A	G	G	G	G	G	A	G	H	A	G	A	G	G	A	G	A	G	G	G	A	G	G	G	A	A	G	A	G	A	G	H	H	A	A
JAX00661793	8	15204797	1	C	T	C	C	C	C	C	T	C	C	C	C	C	C	C	C	C	C	C	T	C	C	C	C	C	C	C	C	T	C	T	C	C	C	C	C	C	C	C	H	C	C	C	C	C	C
JAX00661794	8	15208439	1	C	T	C	C	T	C	T	T	T	C	C	C	T	T	C	C	C	C	C	T	C	H	C	T	C	C	C	C	T	T	T	C	T	C	T	C	C	C	C	H	C	T	H	H	C	C
JAX00661796	8	15210178	0	A	G	A	A	G	A	G	G	G	G	G	A	G	G	G	G	G	H	G	G	A	G	A	G	G	A	G	A	G	G	G	A	G	G	G	A	A	G	A	G	A	G	H	H	A	A
JAX00159139	8	15222409	0	C	T	C	C	T	C	T	T	T	C	C	C	T	T	C	C	C	C	C	T	C	H	C	T	C	C	C	C	T	T	T	C	T	C	T	C	C	C	C	H	C	T	H	H	C	C
JAX00159140	8	15222498	0	T	C	T	T	C	T	C	T	C	T	T	T	C	C	T	T	T	T	T	T	T	H	T	C	T	T	T	T	T	C	T	T	C	T	C	T	T	T	T	T	T	C	H	H	T	T
JAX00661799	8	15227608	1	C	T	C	C	T	C	T	T	C	C	C	C	H	H	C	C	C	C	C	T	C	C	C	T	C	C	C	C	T	T	T	C	C	C	T	C	C	C	C	H	C	T	H	C	C	C
JAX00661800	8	15229043	0	C	T	C	C	C	C	C	C	C	T	T	C	C	C	T	T	T	C	T	C	C	H	C	C	T	C	T	C	C	C	C	C	C	T	C	C	C	T	C	T	C	C	C	C	C	C
JAX00661801	8	15238230	0	A	C	C	A	A	C	A	A	A	A	A	A	A	A	A	A	A	C	A	A	H	A	C	A	A	C	A	C	A	A	A	C	A	A	A	C	C	A	H	A	C	A	A	H	C	C
JAX00661802	8	15243516	1	A	C	A	A	C	A	C	C	C	C	C	A	C	C	C	C	C	A	C	C	A	C	A	C	C	A	C	A	C	C	C	A	C	C	C	A	A	C	A	C	A	C	H	H	A	A
JAX00661803	8	15249856	0	C	T	C	C	C	C	C	T	C	C	C	C	C	C	C	C	C	C	C	T	C	C	C	C	C	C	C	C	T	C	T	C	C	C	C	C	C	C	C	H	C	C	C	C	C	C
JAX00159143	8	15255330	1	T	C	T	T	C	T	C	C	C	T	T	T	C	C	T	T	T	T	T	C	T	H	T	C	T	T	T	T	C	C	C	T	C	T	C	T	T	T	T	H	T	C	H	H	T	T
JAX00661806	8	15270408	1	C	A	A	C	C	A	C	C	C	C	C	C	C	C	C	C	C	A	C	C	H	C	A	C	C	A	C	A	C	C	C	A	C	C	C	A	A	C	H	C	A	C	C	H	A	A
JAX00661807	8	15274329	0	C	A	C	C	A	C	A	A	C	C	C	C	H	H	C	C	C	C	C	A	C	C	C	A	C	C	C	C	A	A	A	C	C	C	A	C	C	C	C	H	C	A	H	C	C	C
JAX00661808	8	15286744	1	T	G	T	T	T	T	T	T	T	G	G	T	T	T	G	G	G	T	G	T	T	H	T	T	G	T	G	T	T	T	T	T	T	G	T	T	T	G	T	H	T	T	T	T	T	T
JAX00661810	8	15287914	0	T	G	G	T	G	G	G	G	T	T	T	T	H	H	T	T	T	G	T	G	H	T	G	G	T	G	T	G	G	G	G	G	T	T	G	G	G	T	H	H	G	G	H	H	G	G
JAX00159145	8	15296882	1	C	T	T	C	C	T	C	T	C	C	C	C	C	C	C	C	C	T	C	T	H	C	T	C	C	T	C	T	T	C	T	T	C	C	C	T	T	C	H	H	T	C	C	H	T	T
JAX00190241	8	15297103	0	T	C	C	T	C	C	C	C	C	C	C	T	C	C	C	C	C	C	C	C	H	C	C	C	C	C	C	C	C	C	C	C	C	C	C	C	C	C	H	C	C	C	H	C	C	C
JAX00661814	8	15300319	1	C	T	C	C	C	C	C	T	C	C	C	C	C	C	C	C	C	C	C	T	C	C	C	C	C	C	C	C	T	C	T	C	C	C	C	C	C	C	C	H	C	C	C	C	C	C
JAX00159147	8	15300919	1	C	T	T	C	C	T	C	C	C	C	C	C	C	C	C	C	C	T	C	C	H	C	T	C	C	T	C	T	C	C	C	T	C	C	C	T	T	C	H	C	T	C	C	H	T	T
JAX00661815	8	15301261	1	G	T	T	G	T	T	T	G	T	T	T	G	T	T	T	T	T	T	T	G	H	T	T	T	T	T	T	T	G	T	G	T	T	T	T	T	T	T	H	H	T	T	H	T	T	T
JAX00661816	8	15306660	0	A	C	A	A	A	A	A	A	A	C	C	A	A	A	C	C	C	A	C	A	A	H	A	A	C	A	C	A	A	A	A	A	A	C	A	A	A	C	A	H	A	A	A	A	A	A
JAX00661817	8	15306698	0	T	C	T	T	T	T	T	T	T	C	C	T	T	T	C	C	C	T	C	T	T	H	T	T	C	T	C	T	T	T	T	T	T	C	T	T	T	C	T	H	T	T	T	T	T	T
JAX00159148	8	15338029	1	G	C	G	G	C	G	C	C	C	G	G	G	C	C	G	G	G	G	G	C	G	H	G	C	G	G	G	G	C	C	C	G	C	G	C	G	G	G	G	H	G	C	H	H	G	G
JAX00661820	8	15344862	0	C	T	T	C	C	T	C	T	C	C	C	C	C	C	C	C	C	T	C	T	H	C	T	C	C	T	C	T	T	C	T	T	C	C	C	T	T	C	H	H	T	C	C	H	T	T
JAX00661821	8	15345559	0	C	G	G	C	C	G	C	C	C	C	C	C	C	C	C	C	C	G	C	C	H	C	G	C	C	G	C	G	C	C	C	G	C	C	C	G	G	C	H	C	G	C	C	H	G	G
JAX00661822	8	15346185	0	T	C	T	T	C	T	C	T	T	T	T	T	H	H	T	T	T	T	T	T	T	T	T	C	T	T	T	T	T	C	T	T	T	T	C	T	T	T	T	T	T	C	H	T	T	T
JAX00661823	8	15351541	0	T	C	T	T	T	T	T	C	T	T	T	T	T	T	T	T	T	T	T	C	T	T	T	T	T	T	T	T	C	T	C	T	T	T	T	T	T	T	T	H	T	T	T	T	T	T
JAX00159149	8	15351767	0	C	G	C	C	G	C	G	G	G	C	C	C	G	G	C	C	C	C	C	G	C	H	C	G	C	C	C	C	G	G	G	C	G	C	G	C	C	C	C	G	C	G	H	H	C	C
JAX00159150	8	15355094	1	G	C	C	G	C	C	C	C	C	C	C	G	C	C	C	C	C	C	C	C	H	C	C	C	C	C	C	C	C	C	C	C	C	C	C	C	C	C	H	C	C	C	H	C	C	C
JAX00159151	8	15361340	1	C	G	G	C	C	G	C	C	C	C	C	C	C	C	C	C	C	G	C	C	H	C	G	C	C	G	C	G	C	C	C	G	C	C	C	G	G	C	H	C	G	C	C	H	G	G
JAX00159152	8	15369047	0	T	C	T	T	C	T	C	T	C	T	T	T	C	C	T	T	T	T	T	T	T	H	T	C	T	T	T	T	T	C	T	T	C	T	C	T	T	T	T	T	T	C	H	C	T	T
JAX00661827	8	15370623	1	T	C	T	T	T	T	T	C	T	C	C	T	T	T	C	C	C	T	C	C	T	H	T	T	C	T	C	T	C	T	C	T	T	C	T	T	T	C	T	C	T	T	T	T	T	T
JAX00159153	8	15396849	0	G	C	G	G	C	G	C	C	C	G	G	G	C	C	G	H	G	G	G	C	G	C	G	C	G	G	G	G	C	C	C	G	C	G	C	G	G	G	G	H	G	C	H	H	G	G
JAX00661830	8	15397523	1	G	A	G	G	A	G	A	A	A	G	G	G	A	A	G	G	G	G	G	A	G	H	G	A	G	G	G	G	A	A	A	G	A	G	A	G	G	G	G	H	G	A	H	H	G	G
JAX00661832	8	15402552	1	T	C	T	T	C	T	C	T	T	T	T	T	H	H	T	T	T	T	T	T	T	T	T	C	T	T	T	T	T	C	T	T	T	T	C	T	T	T	T	T	T	C	H	T	T	T
JAX00661833	8	15402632	0	A	G	A	A	G	A	G	A	A	A	A	A	H	H	A	A	A	A	A	A	A	A	A	G	A	A	A	A	A	G	A	A	A	A	G	A	A	A	A	A	A	G	H	A	A	A
JAX00159155	8	15403099	1	G	C	G	G	C	G	C	C	C	G	G	G	C	C	G	G	G	G	G	C	G	H	G	C	G	G	G	G	C	C	C	G	C	G	C	G	G	G	G	H	G	C	H	H	G	G
JAX00661834	8	15403853	1	A	G	A	A	A	A	A	A	A	G	G	A	A	A	G	G	G	A	G	A	A	H	A	A	G	A	G	A	A	A	A	A	A	G	A	A	A	G	A	H	A	A	A	A	A	A
JAX00661835	8	15404535	0	G	C	G	G	G	G	G	G	G	C	C	G	G	G	C	C	C	G	C	G	G	H	G	G	C	G	C	G	G	G	G	G	G	C	G	G	G	C	G	H	G	G	G	G	G	G
JAX00159156	8	15420528	0	T	G	T	T	G	T	G	T	T	T	T	T	T	H	T	T	T	T	T	T	T	T	T	G	T	T	T	T	T	G	T	T	T	T	G	T	T	T	T	T	T	G	T	T	T	T
JAX00159160	8	15484896	1	A	G	A	A	G	A	G	A	G	A	A	A	G	G	A	A	A	A	A	A	A	H	A	G	A	A	A	A	A	G	A	A	G	A	G	A	A	A	A	A	A	G	H	H	A	A
JAX00661838	8	15495230	0	T	G	T	T	G	T	G	G	G	T	T	T	G	G	T	T	T	T	T	G	T	H	T	G	T	T	T	T	G	G	G	T	G	T	G	T	T	T	T	H	T	G	H	H	T	T
JAX00661839	8	15495454	1	C	G	C	C	C	C	C	G	C	C	C	C	C	C	C	C	C	C	C	G	C	C	C	C	C	C	C	C	G	C	G	C	C	C	C	C	C	C	C	H	C	C	C	C	C	C
JAX00159161	8	15495541	0	C	T	C	C	T	C	T	C	T	C	C	C	T	T	C	C	C	C	C	C	C	H	C	T	C	C	C	C	C	T	C	C	T	C	T	C	C	C	C	C	C	T	H	H	C	C
JAX00661840	8	15495608	1	T	C	T	T	C	T	C	T	C	T	T	T	C	C	T	T	T	T	T	T	T	H	T	C	T	T	T	T	T	C	T	T	C	T	C	T	T	T	T	T	T	C	H	H	T	T
JAX00661842	8	15501910	1	C	T	C	C	C	C	C	T	C	C	C	C	C	C	C	C	C	C	C	T	C	C	C	C	C	C	C	C	T	C	T	C	C	C	C	C	C	C	C	H	C	C	C	C	C	C
JAX00661843	8	15501972	0	G	T	G	G	G	G	G	G	G	T	T	G	G	G	T	T	T	G	T	G	G	H	G	G	T	G	T	G	G	G	G	G	G	T	G	G	G	T	G	H	G	G	G	G	G	G
JAX00661844	8	15502462	0	A	C	C	A	C	C	C	C	C	A	A	A	C	C	A	A	A	C	A	C	H	H	C	C	A	C	A	C	C	C	C	C	C	A	C	C	C	A	H	H	C	C	H	C	C	C
JAX00661845	8	15503419	1	T	C	T	T	C	T	C	C	C	T	T	T	C	C	T	T	T	T	T	C	T	H	T	C	T	T	T	T	C	C	C	T	C	T	C	T	T	T	T	H	T	C	H	H	T	T
JAX00159164	8	15523902	1	C	T	C	C	T	C	T	C	T	C	C	C	T	T	C	C	C	C	C	C	C	H	C	T	C	C	C	C	C	T	C	C	T	C	T	C	C	C	C	C	C	T	H	H	C	C
JAX00661846	8	15528835	0	G	A	A	G	G	A	G	G	G	G	G	G	G	G	G	G	G	A	G	G	H	G	A	G	G	A	G	A	G	G	G	A	G	G	G	A	A	G	H	G	A	G	G	H	A	A
JAX00661847	8	15529882	1	C	A	C	C	A	C	A	A	A	C	C	C	A	A	C	C	C	C	C	A	C	H	C	A	C	C	C	C	A	A	A	C	A	C	A	C	C	C	C	H	C	A	H	H	C	C
JAX00661848	8	15532153	0	G	T	G	G	G	G	G	G	G	T	T	G	G	G	T	T	T	G	T	G	G	T	G	G	T	G	T	G	G	G	G	G	G	T	G	G	G	T	G	H	G	G	G	G	G	G
JAX00661850	8	15540052	1	G	T	G	G	G	G	G	G	T	G	G	G	H	H	G	G	G	G	G	G	G	H	G	G	G	G	G	G	G	G	G	G	T	G	G	G	G	G	G	G	G	G	G	H	G	G
JAX00661851	8	15549318	1	T	C	T	T	C	T	C	C	C	C	C	T	C	C	C	C	C	T	C	C	T	C	T	C	C	T	C	T	C	C	C	T	C	C	C	T	T	C	T	C	T	C	H	H	T	T
JAX00661853	8	15549585	0	T	C	T	T	T	T	T	C	T	T	T	T	T	T	T	T	T	T	T	C	T	T	T	T	T	T	T	T	C	T	C	T	T	T	T	T	T	T	T	H	T	T	T	T	T	T
JAX00661854	8	15553301	1	C	G	C	C	G	C	G	C	C	C	C	C	H	H	C	C	C	C	C	C	C	C	C	G	C	C	C	C	C	G	C	C	C	C	G	C	C	C	C	C	C	G	H	C	C	C
JAX00233955	8	15556255	1	A	G	A	A	G	A	G	G	G	A	A	A	G	G	A	A	A	A	A	G	A	H	A	G	A	A	A	A	G	G	G	A	G	A	G	A	A	A	A	H	A	G	H	H	A	A
JAX00661855	8	15558623	1	C	T	C	C	T	C	T	C	T	T	T	C	T	T	T	T	T	C	T	C	C	T	C	T	T	C	T	C	C	T	C	C	T	T	T	C	C	T	C	H	C	T	H	H	C	C
JAX00159166	8	15564884	1	C	A	C	C	A	C	A	A	A	C	C	C	A	A	C	C	C	C	C	A	C	H	C	A	C	C	C	C	A	A	A	C	A	C	A	C	C	C	C	H	C	A	H	H	C	C
JAX00159168	8	15566467	0	A	C	A	A	C	A	C	A	C	A	A	A	C	C	A	A	A	A	A	A	A	H	A	C	A	A	A	A	A	C	A	A	C	A	C	A	A	A	H	A	A	C	H	H	A	A
JAX00661861	8	15580925	0	C	T	T	C	C	T	C	C	C	C	C	C	C	C	H	C	C	T	C	C	H	C	T	C	C	T	C	T	C	C	C	T	C	C	C	T	T	C	H	C	T	C	C	H	T	T
JAX00661862	8	15584683	1	G	C	G	G	C	G	C	G	G	G	G	G	H	H	G	G	G	G	G	G	G	G	G	C	G	G	G	G	G	C	G	G	G	G	C	G	G	G	G	G	G	C	H	G	G	G
JAX00661863	8	15585082	1	G	T	G	G	T	G	T	G	G	G	G	G	H	H	G	G	G	G	G	G	G	G	G	T	G	G	G	G	G	T	G	G	G	G	T	G	G	G	G	G	G	T	H	G	G	G
JAX00661866	8	15587815	0	G	A	G	G	G	G	G	A	G	A	A	G	G	G	A	A	A	G	A	A	G	H	G	G	A	G	A	G	A	G	A	G	G	A	G	G	G	A	G	A	G	G	G	G	G	G
JAX00661867	8	15588534	1	G	A	G	G	A	G	A	A	A	A	A	G	A	A	A	A	A	G	A	A	G	A	G	A	A	G	A	G	A	A	A	G	A	A	A	G	G	A	G	A	G	A	H	H	G	G
JAX00661869	8	15604740	0	C	T	C	C	C	C	C	C	C	T	T	C	C	C	T	T	T	C	T	C	C	H	C	C	T	C	T	C	C	C	C	C	C	T	C	C	C	T	C	C	C	C	C	C	C	C
JAX00661872	8	15607681	0	C	A	C	C	A	C	A	C	C	C	C	C	H	H	C	C	C	C	C	C	C	C	C	A	C	C	C	C	C	A	C	C	C	C	A	C	C	C	C	C	C	A	A	C	C	C
JAX00159169	8	15625547	1	C	T	C	C	T	C	T	T	T	C	C	C	T	T	C	C	C	C	C	T	C	H	C	T	C	C	C	C	T	T	T	C	T	C	T	C	C	C	C	H	C	T	H	H	C	C
JAX00159170	8	15625864	1	T	C	T	T	C	T	C	C	C	T	T	T	C	C	T	T	T	T	T	C	T	H	T	C	T	T	T	T	C	C	C	T	C	T	C	T	T	T	T	H	T	C	H	H	T	T
JAX00159171	8	15625972	0	A	G	A	A	G	A	G	G	G	G	G	A	G	G	G	G	G	A	G	G	A	G	A	G	G	A	G	A	G	G	G	A	G	G	G	A	A	G	A	G	A	G	H	H	A	A
JAX00661874	8	15628630	0	T	G	G	T	G	G	G	G	G	G	G	T	G	G	G	G	G	G	G	G	H	G	G	G	G	G	G	G	G	G	G	G	G	G	G	G	G	G	H	G	G	G	H	G	G	G
JAX00661877	8	15630625	1	G	A	G	G	A	G	A	G	G	G	G	G	H	H	G	G	G	G	G	G	G	G	G	A	G	G	G	G	G	A	G	G	G	G	A	G	G	G	G	G	G	A	H	G	G	G
JAX00661878	8	15635384	0	T	G	G	T	G	G	G	G	G	G	G	T	G	G	G	G	G	G	G	G	H	G	G	G	G	G	G	G	G	G	G	G	G	G	G	G	G	G	H	G	G	G	G	G	G	G
JAX00661881	8	15659784	0	T	C	T	T	C	T	C	T	C	C	C	T	C	C	C	C	C	T	C	T	T	C	T	C	C	T	C	T	T	C	T	T	C	C	C	T	T	C	T	H	T	C	H	H	T	T
JAX00661884	8	15665584	0	T	C	T	T	T	T	T	C	T	C	C	T	T	T	C	C	C	H	C	C	T	H	T	T	C	T	C	T	C	T	C	T	T	C	T	T	T	C	T	C	T	T	T	T	T	T
[truncated: 17,103 more rows]
[truncated: 127 more columns]
