# Supplementary material for: Genetic Analysis of Hematological Parameters in Incipient Lines of the Collaborative Cross
Source: G3 (Bethesda). 2012 Feb 1;2(2):157–65. doi: 10.1534/g3.111.001776 (PMC3284323; doi:10.1534/g3.111.001776)
Supplement: Supporting Information [file supp_2.2.157_TableS2.zip › chr9.csv]

id	chr	position	array	call0	call2	B/J	C57BL/6J	129/SvlmJ	NOD/LtJ	NZO/LtJ	CAST/EiJ	PWK/PhJ.2	WSB/EiJ	OR13m69	OR205m51	OR549m62	OR857m67	OR941m72	OR1390m66	OR1519m154	OR1536m143	OR2020m60	OR829m74	OR1122m139	OR125m64	OR190m55	OR220m52	OR291m157	OR380m69	OR489m79	OR555m52	OR559m152	OR699m69	OR779m146	OR822m147	OR896m61	OR940m160	OR1246m70	OR1401m157	OR1427m53	OR2075m59	OR2168m52	OR773m68	OR3594m47	OR3066m50	OR5066m143	OR3289m52	OR5049m130	OR5154m140
JAX00684515	9	3084105	1	T	C	T	T	T	T	T	C	C	T	T	T	T	C	T	T	T	T	H	T	T	C	C	T	T	H	T	T	T	T	T	H	T	T	H	T	T	C	T	T	T	T	T	T	T	T
JAX00684516	9	3095526	0	C	G	C	C	G	C	C	C	C	C	C	G	C	C	G	C	C	C	H	C	C	C	C	C	H	C	C	C	C	C	C	C	C	G	C	H	C	C	C	C	C	C	C	C	C	C
JAX00684518	9	3097506	1	C	A	C	C	C	C	C	A	C	C	C	C	C	C	C	C	C	C	C	C	C	A	A	C	C	C	C	C	C	C	C	C	C	C	H	C	C	A	C	C	C	C	C	C	C	C
JAX00684519	9	3097566	1	G	A	G	G	G	G	G	A	G	G	G	G	G	G	G	G	G	G	G	G	G	A	A	G	G	G	G	G	G	G	G	G	G	G	H	G	G	A	G	G	G	G	G	G	G	G
JAX00684520	9	3103629	1	C	T	C	C	C	C	C	C	T	C	C	C	C	T	C	C	C	C	H	C	C	C	C	C	C	H	C	C	C	C	C	H	C	C	C	C	C	C	C	C	C	C	C	C	C	C
JAX00684521	9	3113212	0	A	C	A	A	A	A	A	C	A	A	A	A	A	A	A	A	A	A	A	A	A	C	C	A	A	A	A	A	A	A	A	A	A	A	H	A	A	C	A	A	A	A	A	A	A	A
JAX00684524	9	3131611	0	T	C	T	T	T	T	T	C	C	T	T	T	T	C	T	T	T	T	H	T	T	C	H	T	T	H	T	T	T	T	T	H	T	T	H	T	T	C	T	T	T	T	T	T	T	T
JAX00684527	9	3134955	0	T	C	T	T	T	T	T	C	C	T	T	T	T	C	T	T	T	T	H	T	T	C	H	T	T	H	T	T	T	T	T	H	T	T	H	T	T	C	T	T	T	T	T	T	T	T
JAX00167601	9	3178037	1	C	G	C	C	C	C	C	C	G	C	C	C	C	G	C	C	C	C	H	C	C	C	C	C	C	H	C	C	C	C	C	H	C	C	C	C	C	C	C	C	C	C	C	C	C	C
JAX00684531	9	3194359	0	A	C	A	A	A	A	A	A	C	A	A	A	A	C	A	A	A	A	H	A	A	A	A	A	A	H	A	A	A	A	A	H	A	A	A	A	A	A	A	A	A	A	A	A	A	A
JAX00167605	9	3217029	0	C	T	C	C	C	C	C	T	C	C	C	C	C	C	C	C	C	C	C	C	C	T	H	C	C	C	C	C	C	C	C	C	C	C	H	C	C	T	C	C	C	C	C	C	C	C
JAX00167607	9	3252405	0	G	T	G	G	G	G	G	T	T	G	G	G	G	T	G	G	G	G	H	G	G	T	H	G	G	H	G	G	G	G	G	H	G	G	H	G	G	T	G	G	G	G	G	G	G	G
JAX00684535	9	3254093	0	C	T	C	C	C	C	C	C	T	C	C	C	C	H	C	C	C	C	C	C	C	C	C	C	C	H	C	C	C	C	C	H	C	C	C	C	C	C	C	C	C	C	C	C	C	C
JAX00167608	9	3259955	1	C	T	C	C	C	C	C	T	C	C	C	C	C	C	C	C	C	C	C	C	C	T	H	C	C	C	C	C	C	C	C	C	C	C	H	C	C	T	C	C	C	C	C	C	C	C
JAX00684537	9	3266678	0	T	C	T	T	T	T	T	C	C	T	T	T	T	C	T	T	T	T	H	T	T	C	H	T	T	H	T	T	T	T	T	H	T	T	H	T	T	C	T	T	T	T	T	T	T	T
JAX00684538	9	3287483	0	T	A	T	T	T	T	T	A	A	T	T	T	T	A	T	T	T	T	H	T	T	A	H	T	T	H	T	T	T	T	T	T	T	T	T	T	T	A	T	T	T	T	T	T	T	T
JAX00684542	9	3330382	1	T	C	T	T	T	T	T	T	C	T	T	T	T	C	T	T	T	T	H	T	T	T	T	T	T	H	T	T	T	T	T	H	T	T	T	T	T	T	T	T	T	T	T	T	T	T
JAX00167614	9	3339601	1	A	G	A	A	A	A	A	G	G	A	A	A	A	G	A	A	A	A	H	A	A	G	H	A	A	H	A	A	A	A	A	H	A	A	H	A	A	G	A	A	A	A	A	A	A	A
JAX00684543	9	3352845	1	G	C	G	G	G	G	G	C	C	G	G	G	G	C	G	G	G	G	H	G	G	C	H	G	G	H	G	G	G	G	G	H	G	G	H	G	G	C	G	G	G	G	G	G	G	G
JAX00684544	9	3352885	0	A	G	A	A	A	A	A	G	G	A	A	A	A	G	A	A	A	A	H	A	A	G	A	A	A	H	A	A	A	A	A	H	A	A	H	A	A	G	A	A	A	A	A	A	A	A
JAX00684546	9	3355479	1	G	A	G	G	G	G	G	A	A	G	G	G	G	A	G	G	G	G	H	G	G	A	H	G	G	H	G	G	G	G	G	H	G	G	H	G	G	A	G	G	G	G	G	G	G	G
JAX00684548	9	3369866	0	C	T	C	C	C	C	C	T	T	C	C	C	C	T	C	C	C	C	H	C	C	T	H	C	C	H	C	C	C	C	C	H	C	C	H	C	C	T	C	C	C	C	C	C	C	C
JAX00235954	9	3380177	0	A	C	A	A	A	A	A	C	C	A	A	A	A	C	A	A	A	A	H	A	A	C	H	A	A	H	A	A	A	A	A	H	A	A	H	A	A	C	A	A	A	A	A	A	A	A
JAX00167618	9	3386573	0	T	A	T	T	T	T	T	A	A	T	T	T	T	A	T	T	T	T	H	T	T	A	H	T	T	H	T	T	T	T	T	H	T	T	H	T	T	A	T	T	T	T	T	T	T	T
JAX00167620	9	3412563	1	G	A	G	G	G	G	G	A	G	G	G	G	G	G	G	G	G	G	G	G	G	A	H	G	G	G	G	G	G	G	G	G	G	G	H	G	G	A	G	G	G	G	G	G	G	G
JAX00167621	9	3412595	1	C	T	C	C	C	C	C	C	T	C	C	C	C	T	C	C	C	C	H	C	C	C	C	C	C	H	C	C	C	C	C	H	C	C	C	C	C	C	C	C	C	C	C	C	C	C
JAX00684549	9	3429730	0	A	G	A	A	A	A	A	G	G	A	H	A	A	G	A	A	A	A	H	A	A	G	H	A	A	H	A	A	A	A	A	H	A	A	H	A	A	G	A	A	A	A	A	A	A	A
JAX00684550	9	3442421	0	A	T	A	A	A	A	A	A	T	A	A	A	A	T	A	A	A	A	H	A	A	A	A	A	A	H	A	A	A	A	A	H	A	A	A	A	A	A	A	A	A	A	A	A	A	A
JAX00684551	9	3445462	1	T	G	T	T	T	T	T	G	G	T	T	T	T	G	T	T	T	T	H	T	T	G	H	T	T	H	T	T	T	T	T	H	T	T	H	T	T	G	T	T	T	T	T	T	T	T
JAX00167622	9	3452057	0	A	G	A	A	A	A	A	G	G	A	A	A	A	G	A	A	A	A	H	A	A	G	H	A	A	H	A	A	A	A	A	H	A	A	H	A	A	G	A	A	A	A	A	A	A	A
JAX00684553	9	3452414	1	G	A	G	G	G	G	G	A	A	G	G	G	G	A	G	G	G	G	H	G	G	A	H	G	G	H	G	G	G	G	G	H	G	G	H	G	G	A	G	G	G	G	G	G	G	G
JAX00684555	9	3452649	0	G	A	G	G	G	G	G	A	A	G	G	G	G	A	G	G	G	G	H	G	G	A	H	G	G	H	G	G	G	G	G	H	G	G	H	G	G	A	G	G	G	G	G	G	G	G
JAX00167623	9	3455359	0	G	A	G	G	G	G	G	A	A	G	G	G	G	A	G	G	G	G	H	G	G	A	H	G	G	H	G	G	G	G	G	H	G	G	H	G	G	A	G	G	G	G	G	G	G	G
JAX00167624	9	3455449	0	C	A	C	C	C	C	C	A	A	C	C	C	C	A	C	C	C	C	C	C	C	A	C	C	C	C	C	C	C	C	C	C	C	C	C	C	C	A	C	C	C	C	C	C	C	C
JAX00167626	9	3496718	0	G	A	G	G	G	G	G	A	A	G	G	G	G	A	G	G	G	G	H	G	G	A	H	G	G	H	G	G	G	G	G	H	G	G	H	G	G	A	G	G	G	G	G	G	G	G
JAX00167627	9	3497551	1	T	C	T	T	T	T	T	C	C	T	T	T	T	C	T	T	T	T	H	T	T	C	H	T	T	H	T	T	T	T	T	H	T	T	H	T	T	C	T	T	T	T	T	T	T	T
JAX00235957	9	3542954	1	T	C	T	T	T	T	T	T	C	T	T	T	T	C	T	T	T	T	H	T	T	T	T	T	T	H	T	T	T	T	T	H	T	T	T	T	T	T	T	T	T	T	T	T	T	T
JAX00684561	9	3575910	0	A	G	A	A	A	A	A	G	A	A	A	A	A	A	A	A	A	A	A	A	A	G	H	A	A	A	A	A	A	A	A	A	A	A	H	A	A	G	A	A	A	A	A	A	A	A
JAX00167630	9	3576467	0	T	A	T	T	T	T	T	A	A	T	T	T	T	A	T	T	T	T	H	T	T	A	H	T	T	H	T	T	T	T	T	H	T	T	H	T	T	A	T	T	T	T	T	T	T	T
JAX00167631	9	3576733	1	T	C	T	T	T	T	T	C	C	T	T	T	T	C	T	T	T	T	H	T	T	C	H	T	T	H	T	T	T	T	T	H	T	T	H	T	T	C	T	T	T	T	T	T	T	T
JAX00167632	9	3582987	0	T	C	T	T	C	C	T	C	C	C	T	C	H	C	C	C	C	C	H	T	H	C	H	T	H	T	C	C	T	T	T	H	C	C	C	H	H	C	T	T	C	H	T	T	H	T
JAX00684563	9	3583883	0	T	G	T	T	T	T	T	G	T	T	T	T	T	T	T	T	T	T	T	T	T	G	H	T	T	T	T	T	T	T	T	T	T	T	H	T	T	G	T	T	T	T	T	T	T	T
JAX00684565	9	3595409	1	A	G	A	A	A	A	A	A	G	A	A	A	A	G	A	A	A	A	H	A	A	A	A	A	A	H	A	A	A	A	A	H	A	A	A	A	A	A	A	A	A	A	A	A	A	A
JAX00684567	9	3637223	0	A	T	A	A	A	A	A	T	A	A	A	A	A	A	A	H	A	A	A	A	A	T	H	A	A	A	A	A	A	A	A	A	A	A	H	A	A	T	A	A	A	A	A	A	A	A
JAX00684571	9	3696601	1	C	A	C	C	C	C	C	A	C	C	C	C	C	C	C	C	C	C	C	C	C	A	H	C	C	C	C	C	C	C	C	C	C	C	H	C	C	A	C	C	C	C	C	C	C	C
JAX00684572	9	3701161	0	C	T	C	C	C	C	C	T	C	C	C	C	C	C	C	C	C	C	C	C	C	T	C	C	C	C	C	C	C	C	C	C	C	C	H	C	C	T	C	C	C	C	C	C	C	C
JAX00684573	9	3714416	0	A	G	A	A	A	A	A	A	G	A	A	A	A	G	A	A	A	A	G	A	A	A	A	A	A	H	A	A	A	A	A	H	A	A	A	A	A	A	A	A	A	A	A	A	A	A
JAX00684575	9	3714878	1	A	T	A	A	A	A	A	T	T	A	A	A	A	T	A	A	A	A	H	A	A	T	H	A	A	H	A	A	A	A	A	H	A	A	H	A	A	T	A	A	A	A	A	A	A	A
JAX00167642	9	3725972	0	T	C	T	T	T	T	T	T	C	T	T	T	T	C	T	T	T	T	H	T	T	T	T	T	T	H	T	T	T	T	T	H	T	T	T	T	T	T	T	T	T	T	T	T	T	T
JAX00167643	9	3735199	0	G	T	G	G	G	G	G	G	T	G	G	G	G	T	G	G	G	G	H	G	G	G	G	G	G	T	G	G	G	G	G	H	G	G	G	G	G	G	G	G	G	G	G	G	G	G
JAX00167644	9	3735318	0	A	G	A	A	A	A	A	G	G	A	A	A	A	G	A	A	A	A	H	A	A	G	H	A	A	H	A	A	A	A	A	H	A	A	H	A	A	G	A	A	A	A	A	A	A	A
JAX00235960	9	3762765	0	A	T	A	A	A	T	A	T	T	T	A	A	H	T	A	T	T	T	H	A	H	T	H	A	A	H	T	T	A	A	A	H	T	A	T	A	H	T	A	A	T	H	A	A	H	A
JAX00684576	9	3762807	0	T	C	T	T	T	T	T	C	C	T	T	T	T	C	T	T	T	T	H	T	T	C	H	T	T	H	T	T	T	T	T	H	T	T	H	T	T	C	T	T	T	T	T	T	T	T
JAX00684577	9	3762979	0	G	A	G	G	G	G	G	A	G	G	G	G	G	G	G	G	G	G	G	G	G	A	H	G	G	G	G	G	G	G	G	G	G	G	H	G	G	A	G	G	G	G	G	G	G	G
JAX00684578	9	3777244	0	G	A	G	G	G	G	G	G	A	G	G	G	G	A	G	G	G	G	H	G	G	G	G	G	G	H	G	G	G	G	G	H	G	G	G	G	G	G	G	G	G	G	G	G	G	G
JAX00684579	9	3777435	0	A	T	A	A	A	A	A	T	T	A	A	A	A	T	A	A	A	A	H	A	A	T	H	A	A	H	A	A	A	A	A	H	A	A	H	A	A	T	A	A	A	A	A	A	A	A
JAX00167645	9	3778493	0	C	G	C	C	C	C	C	G	G	C	C	C	C	G	C	C	C	C	H	C	C	G	H	C	C	H	C	C	C	C	C	H	C	C	H	C	C	G	C	C	C	C	C	C	C	C
JAX00167646	9	3779087	0	T	C	T	T	T	T	T	C	C	T	H	T	T	C	T	T	T	H	C	T	T	C	H	T	T	H	T	T	T	T	T	H	T	T	H	T	T	C	T	T	T	T	T	T	T	T
JAX00235962	9	3779498	0	T	A	T	T	T	T	T	T	A	T	T	T	T	A	T	T	T	T	A	T	T	T	T	T	T	H	T	T	T	T	T	H	T	T	T	T	T	T	T	T	T	T	T	T	T	T
JAX00167650	9	3816075	0	G	T	G	G	G	G	G	G	T	G	G	G	G	T	G	G	G	G	H	G	G	G	G	G	G	H	G	G	G	G	G	H	G	G	G	G	G	G	G	G	G	G	G	G	G	G
JAX00684582	9	3847617	1	C	T	C	C	C	C	C	T	C	C	C	C	C	C	C	C	C	C	C	C	C	T	H	C	C	C	C	C	C	C	C	C	C	C	H	C	C	T	C	C	C	C	C	C	C	C
JAX00684583	9	3847761	0	G	A	G	G	G	G	G	G	A	G	G	G	G	A	G	G	G	G	H	G	G	G	G	G	G	H	G	G	G	G	G	H	G	G	G	G	G	G	G	G	G	G	G	G	G	G
JAX00684584	9	3847780	0	T	A	T	T	T	T	T	T	T	A	T	T	T	T	T	T	A	H	T	T	T	T	T	T	T	T	A	A	T	T	T	T	T	T	T	T	T	T	T	T	A	T	T	T	H	T
JAX00684585	9	3850079	1	T	C	T	T	T	T	T	T	C	T	T	T	T	C	T	T	T	T	H	T	T	T	T	T	T	H	T	T	T	T	T	H	T	T	T	T	T	T	T	T	T	T	T	T	T	T
JAX00684588	9	3851804	1	T	C	T	T	T	T	T	C	C	T	T	T	T	C	T	T	T	T	H	T	T	C	H	T	T	H	T	T	T	T	T	H	T	T	H	T	T	C	T	T	T	T	T	T	T	T
JAX00684589	9	3851986	0	T	C	T	T	T	C	T	T	T	C	T	T	H	T	T	C	C	C	T	T	H	T	T	T	T	T	C	C	T	T	T	T	C	T	H	T	H	T	T	T	C	H	T	T	H	T
JAX00167651	9	3857725	0	T	C	T	T	T	C	T	C	C	C	T	T	H	C	T	C	C	C	H	T	H	C	H	T	T	H	C	C	T	T	T	H	C	T	C	T	H	C	T	T	C	H	T	T	H	T
JAX00684590	9	3857887	0	T	C	T	T	T	T	T	C	C	T	T	T	T	C	T	T	T	T	H	T	T	C	H	T	T	H	T	T	T	T	T	H	T	T	H	T	T	C	T	T	T	T	T	T	T	T
JAX00167652	9	3858409	1	T	C	T	T	T	T	T	C	C	T	T	T	T	C	T	T	T	T	H	T	T	C	H	T	T	H	T	T	T	T	T	H	T	T	H	T	T	C	T	T	T	T	T	T	T	T
JAX00167653	9	3858546	1	G	A	G	G	G	G	G	A	G	G	G	G	G	G	G	G	G	G	G	G	G	A	H	G	G	G	G	G	G	G	G	G	G	G	H	G	G	A	G	G	G	G	G	G	G	G
JAX00684591	9	3879103	1	C	T	C	C	C	C	C	C	T	C	C	C	C	T	C	C	C	C	H	C	C	C	C	C	C	H	C	C	C	C	C	H	C	C	C	C	C	C	C	C	C	C	C	C	C	C
JAX00684593	9	3897729	1	T	G	T	T	T	T	T	T	G	T	T	T	T	G	T	T	T	T	H	T	T	T	T	T	T	H	T	T	T	T	T	H	T	T	T	T	T	T	T	T	T	T	T	T	T	T
JAX00167654	9	3898080	0	T	A	T	T	T	A	T	A	A	A	T	T	H	A	T	A	A	A	H	T	H	A	H	T	T	H	A	A	T	T	T	H	A	T	A	T	H	A	T	T	A	H	T	T	H	T
JAX00167655	9	3898096	0	T	C	T	T	T	T	T	C	C	T	T	T	T	C	T	T	T	T	H	T	T	C	T	T	T	H	T	T	T	T	T	H	T	T	H	T	T	C	T	T	T	T	T	T	T	T
JAX00167656	9	3898528	0	T	C	T	T	T	T	T	C	T	T	T	T	T	T	T	T	T	T	T	T	T	C	T	T	T	T	T	T	T	T	T	T	T	T	H	T	T	C	T	T	T	T	T	T	T	T
JAX00684594	9	3899569	1	G	A	G	G	G	G	G	A	A	G	G	G	G	A	G	G	G	G	H	G	G	A	G	G	G	H	G	G	G	G	G	H	G	G	H	G	G	A	G	G	G	G	G	G	G	G
JAX00167657	9	3922503	1	C	A	C	C	C	C	C	C	A	C	C	C	C	A	C	C	C	C	H	C	C	C	C	C	C	H	C	C	C	C	C	H	C	C	C	C	C	C	C	C	C	C	C	C	C	C
JAX00167658	9	3922592	1	G	A	G	G	G	G	G	A	G	G	G	G	G	G	G	G	G	G	G	G	G	A	G	G	G	G	G	G	G	G	G	G	G	G	H	G	G	A	G	G	G	G	G	G	G	G
JAX00684595	9	3968250	0	G	C	G	G	G	G	G	G	C	G	G	G	G	C	G	G	G	G	H	G	G	G	G	G	G	H	G	G	G	G	G	H	G	G	G	G	G	G	G	G	G	G	G	G	G	G
JAX00684597	9	3968869	1	T	A	T	T	T	T	T	A	T	T	T	T	T	T	T	T	T	T	T	T	T	A	T	T	T	T	T	T	T	T	T	T	T	T	H	T	T	A	T	T	T	T	T	T	T	T
JAX00684598	9	4008545	1	A	G	A	A	A	A	A	A	G	A	A	A	A	G	A	A	A	A	H	A	A	A	A	A	A	H	A	A	A	A	A	H	A	A	A	A	A	A	A	A	A	A	A	A	A	A
JAX00167663	9	4014500	1	A	C	A	A	C	C	A	C	C	C	A	C	H	C	C	C	C	C	H	A	H	C	A	A	H	H	C	C	A	A	A	H	C	C	C	H	H	C	A	A	C	H	A	A	H	A
JAX00684599	9	4031810	0	T	C	T	T	T	T	T	C	T	T	T	T	T	T	T	T	T	T	T	T	T	C	T	T	T	T	T	T	T	T	T	T	T	T	H	T	T	C	T	T	T	T	T	T	T	T
JAX00684600	9	4032428	0	A	G	A	A	A	A	A	A	G	A	A	A	A	G	A	A	A	A	H	A	A	A	A	A	A	H	A	A	A	A	A	H	A	A	A	A	A	A	A	A	A	A	A	A	A	A
JAX00684601	9	4043517	0	A	G	A	A	A	A	A	G	G	A	A	A	A	H	A	A	A	A	A	A	A	G	A	A	A	A	A	A	A	A	A	A	A	A	A	A	A	G	A	A	A	A	A	A	A	A
JAX00684603	9	4043615	0	A	G	A	A	A	A	A	G	G	A	A	A	A	G	A	A	A	A	A	A	A	G	A	A	A	A	A	A	A	A	A	H	A	A	H	A	A	G	A	A	A	A	A	A	A	A
JAX00167666	9	4043940	0	T	C	T	T	C	C	T	C	C	C	T	C	H	C	C	C	C	C	H	T	H	C	T	T	H	T	C	C	T	T	T	H	C	C	C	H	H	C	T	T	C	H	T	T	H	T
JAX00167668	9	4064334	1	T	A	T	T	A	A	T	A	A	A	T	A	H	A	A	A	A	A	H	T	H	A	T	T	H	T	A	A	T	T	T	H	A	A	A	H	H	A	T	T	A	H	T	T	H	T
JAX00684606	9	4065982	1	A	G	A	A	G	G	A	G	G	G	A	G	H	G	G	G	G	G	H	A	H	G	A	A	H	A	G	G	A	A	A	H	G	G	G	H	H	G	A	A	G	H	A	A	H	A
JAX00684607	9	4066767	0	C	G	C	C	C	C	C	G	C	C	C	C	C	C	C	C	C	C	C	C	C	G	H	C	C	C	C	C	C	C	C	C	C	C	H	C	C	G	C	C	C	C	C	C	C	C
JAX00684609	9	4099531	1	G	A	G	G	G	G	G	G	A	G	G	G	G	A	G	G	G	G	G	G	G	G	G	G	G	G	G	G	G	G	G	H	G	G	G	G	G	G	G	G	G	G	G	G	G	G
JAX00167671	9	4099547	0	A	G	A	A	G	G	A	G	G	G	A	G	H	G	G	G	G	G	H	A	H	G	H	A	H	A	G	G	A	A	A	H	G	G	G	H	H	G	A	A	G	H	A	A	H	A
JAX00684610	9	4100486	1	C	T	C	C	C	C	C	T	T	C	C	C	C	T	C	C	C	C	C	C	C	T	H	C	C	C	C	C	C	C	C	H	C	C	H	C	C	T	C	C	C	C	C	C	C	C
JAX00167672	9	4122114	0	C	T	C	C	T	T	C	C	C	T	C	T	H	C	T	T	T	T	C	C	H	C	C	C	H	C	T	T	C	C	C	C	T	T	H	H	H	C	C	C	T	H	C	C	H	C
JAX00684615	9	4127793	1	G	A	G	G	G	G	G	A	A	G	G	G	G	A	G	G	G	G	G	G	G	A	H	G	G	H	G	G	G	G	G	H	G	G	H	G	G	A	G	G	G	G	G	G	G	G
JAX00684616	9	4128093	1	G	T	G	G	G	G	G	T	T	G	G	G	G	T	G	G	G	G	G	G	G	T	H	G	G	H	G	G	G	G	G	H	G	G	H	G	G	T	G	G	G	G	G	G	G	G
JAX00684617	9	4133380	0	G	A	G	G	G	G	G	A	A	G	G	G	G	A	G	G	G	G	G	G	G	A	H	G	G	H	G	G	G	G	G	H	G	G	H	G	G	A	G	G	G	G	G	G	G	G
JAX00167674	9	4148707	1	A	T	A	A	T	T	A	T	A	T	A	T	H	A	T	T	T	T	A	A	H	T	H	A	H	A	T	T	A	A	A	A	T	T	T	H	H	T	A	A	T	H	A	A	H	A
JAX00684619	9	4157353	0	G	C	G	G	G	G	G	C	G	G	G	G	G	G	G	G	G	G	G	G	G	C	H	G	G	G	G	G	G	G	G	G	G	G	H	G	G	C	G	G	G	G	G	G	G	G
JAX00167675	9	4163935	0	C	T	C	C	C	C	C	T	C	C	C	C	C	C	C	C	C	C	C	C	C	T	H	C	C	C	C	C	C	C	C	C	C	C	H	C	C	T	C	C	C	C	C	C	C	C
JAX00167676	9	4178084	0	A	G	A	A	A	A	A	G	G	A	A	A	A	G	A	A	A	A	A	A	A	G	H	A	A	H	A	A	A	A	A	G	A	A	H	A	A	G	A	A	A	A	A	A	A	A
JAX00684620	9	4213382	1	T	C	T	T	T	T	T	C	C	T	T	T	T	C	T	T	T	T	T	T	T	C	H	T	T	H	T	T	T	T	T	H	T	T	H	T	T	C	T	T	T	T	T	T	T	T
JAX00684621	9	4213759	1	C	G	C	C	C	C	C	C	G	C	C	C	C	G	C	C	C	C	C	C	C	C	C	C	C	H	C	C	C	C	C	H	C	C	C	C	C	C	C	C	C	C	C	C	C	C
JAX00167678	9	4214143	0	A	G	A	A	G	G	A	G	G	G	A	G	H	G	G	G	G	G	H	A	H	G	H	A	H	G	G	G	A	A	A	H	G	G	G	H	H	G	A	A	G	H	A	A	H	A
JAX00167679	9	4215411	0	G	A	G	G	G	G	G	G	A	G	G	G	G	A	G	G	G	G	H	G	G	G	G	G	G	H	G	G	G	G	G	H	G	G	G	G	G	G	G	G	G	G	G	G	G	G
JAX00235967	9	4227858	0	C	T	C	C	C	C	C	T	T	C	C	C	C	T	C	C	C	C	H	C	C	T	H	C	C	H	C	C	C	C	C	H	C	C	H	C	C	T	C	C	C	C	C	C	C	C
JAX00235968	9	4227918	0	G	C	G	G	G	G	G	C	C	G	G	G	G	C	G	G	G	G	H	G	G	C	H	G	G	H	G	G	G	G	G	H	G	G	H	G	G	C	G	G	G	G	G	G	G	G
JAX00684624	9	4275913	0	G	A	G	G	G	G	G	G	A	G	G	G	G	H	G	G	G	G	G	G	G	G	G	G	G	G	G	G	G	G	G	G	G	G	G	G	G	G	G	G	G	G	G	G	G	G
JAX00684625	9	4283128	1	G	C	G	G	G	G	G	C	C	G	G	G	G	C	G	G	G	G	H	G	G	C	H	G	G	H	G	G	G	G	G	H	G	G	H	G	G	C	G	G	G	G	G	G	G	G
JAX00167683	9	4296288	1	G	C	G	G	G	G	G	C	G	G	G	G	G	G	G	G	G	G	G	G	G	C	H	G	G	G	G	G	G	G	G	G	G	G	H	G	G	C	G	G	G	G	G	G	G	G
JAX00684627	9	4310628	0	T	C	T	T	T	T	T	T	C	T	T	T	T	C	T	T	T	T	H	T	T	T	T	T	T	C	T	T	T	T	T	H	T	T	T	T	T	T	T	T	T	T	T	T	T	T
JAX00167684	9	4310875	0	T	C	T	T	C	C	T	T	T	T	T	C	H	T	C	C	T	H	T	T	H	T	T	T	H	T	T	H	T	T	T	T	C	C	H	H	H	T	T	T	T	H	T	T	T	T
JAX00167685	9	4319151	0	C	T	C	C	T	T	C	T	T	C	C	T	H	T	T	T	C	H	H	C	H	T	H	C	H	H	C	H	C	C	C	H	T	T	T	H	H	T	C	C	C	H	C	C	C	C
JAX00684628	9	4320211	0	C	T	C	C	C	C	C	T	C	C	C	C	C	C	C	C	C	C	C	C	C	T	H	C	C	C	C	C	C	C	C	C	C	C	H	C	C	T	C	C	C	C	C	C	C	C
JAX00684630	9	4328057	0	G	A	G	G	G	G	G	A	G	G	G	G	G	G	G	G	G	G	G	G	G	A	H	G	G	G	G	H	G	G	G	G	G	G	H	G	G	A	G	G	G	G	G	G	G	G
JAX00235969	9	4343168	0	T	C	T	T	T	T	T	C	C	T	T	T	T	C	T	T	T	T	H	T	T	C	H	T	T	H	T	T	T	T	T	H	T	T	H	T	T	C	T	T	T	T	T	T	T	T
JAX00235970	9	4343225	0	A	C	A	A	A	A	A	C	C	A	A	A	A	C	A	A	A	A	H	A	A	C	H	A	A	H	A	A	A	A	A	H	A	A	C	A	A	C	A	A	A	A	A	A	A	A
JAX00235971	9	4343414	1	G	T	G	G	G	G	G	G	T	G	G	G	G	T	G	G	G	G	H	G	G	G	G	G	G	H	G	G	G	G	G	H	G	G	G	G	G	G	G	G	G	G	G	G	G	G
JAX00684631	9	4343707	1	A	G	A	A	A	A	A	G	G	A	A	A	A	G	A	A	A	A	H	A	A	G	H	A	A	H	A	A	A	A	A	H	A	A	H	A	A	G	A	A	A	A	A	A	A	A
JAX00167687	9	4350106	1	T	C	T	T	T	T	T	T	C	T	T	T	T	C	T	T	T	T	H	T	T	T	T	T	T	H	T	T	T	T	T	H	T	T	T	T	T	T	T	T	T	T	T	T	T	T
JAX00684632	9	4350131	0	G	A	G	G	G	G	G	G	A	G	G	G	G	A	G	G	G	G	H	G	G	G	G	G	G	H	G	G	G	G	G	H	G	G	G	G	G	G	G	G	G	G	G	G	G	G
JAX00684633	9	4350724	1	A	T	A	A	A	A	A	T	T	A	A	A	A	T	A	A	A	A	H	A	A	T	H	A	A	H	A	A	A	A	A	H	A	A	H	A	A	T	A	A	A	A	A	A	A	A
JAX00167688	9	4358779	0	A	C	C	A	C	C	A	C	C	C	C	C	H	C	C	C	C	C	C	H	H	C	A	A	H	C	C	C	C	C	A	H	C	C	C	C	H	C	A	A	C	C	A	A	C	C
JAX00684634	9	4362483	1	A	T	A	A	A	A	A	T	A	A	A	A	A	A	A	A	A	A	A	A	A	T	H	A	A	A	A	A	A	A	A	A	A	A	H	A	A	T	A	A	A	A	A	A	A	A
JAX00167689	9	4374088	0	T	C	T	T	C	C	T	C	C	T	T	C	H	C	C	C	T	H	H	T	H	C	H	T	H	H	T	H	T	T	T	H	C	C	C	H	H	C	T	T	T	H	T	T	T	T
JAX00167690	9	4374130	1	G	A	G	G	A	A	G	A	A	G	G	A	H	A	A	A	G	H	H	G	H	A	H	G	H	H	G	H	G	G	G	H	A	A	A	H	H	A	G	G	G	H	G	G	G	G
JAX00684635	9	4381293	0	T	A	T	T	T	T	T	T	A	T	T	T	T	A	T	T	T	T	H	T	T	T	T	T	T	H	T	T	T	T	T	H	T	T	T	T	T	T	T	T	T	T	T	T	T	T
JAX00684636	9	4381355	1	G	T	G	G	T	T	G	T	T	G	G	T	H	T	T	T	G	H	H	G	H	T	H	G	H	H	G	H	G	G	G	H	T	T	T	H	H	T	G	G	G	H	G	G	G	G
JAX00684638	9	4415445	0	T	C	T	T	T	T	T	C	C	T	T	T	T	C	T	T	T	T	H	T	T	C	H	T	T	H	T	T	T	T	T	H	T	T	H	T	T	C	T	T	T	T	T	T	T	T
JAX00684639	9	4419814	0	C	T	C	C	C	C	C	T	C	C	C	C	C	C	C	C	C	C	C	C	C	T	H	C	C	C	C	C	C	C	C	C	C	C	H	C	C	T	C	C	C	C	C	C	C	C
JAX00684640	9	4424863	0	A	G	A	A	A	A	A	G	G	A	H	A	A	G	A	A	A	H	G	A	A	G	H	A	A	H	A	A	A	A	A	H	A	A	H	A	A	G	A	A	A	A	A	A	A	A
JAX00167692	9	4425194	1	C	T	C	C	T	T	C	C	C	C	C	T	H	C	T	T	C	H	C	C	H	C	C	C	H	C	C	H	C	C	C	C	T	T	H	H	H	C	C	C	C	H	C	C	C	C
JAX00684641	9	4429048	1	C	T	C	C	C	C	C	T	C	C	C	C	C	C	C	C	C	C	C	C	C	T	H	C	C	C	C	C	C	C	C	C	C	C	H	C	C	T	C	C	C	C	C	C	C	C
JAX00684644	9	4436953	1	C	T	C	C	C	C	C	T	T	C	C	C	C	T	C	C	C	C	H	C	C	T	H	C	C	H	C	C	C	C	C	H	C	C	H	C	C	T	C	C	C	C	C	C	C	C
JAX00684645	9	4441575	1	G	A	G	G	G	G	G	A	G	G	G	G	G	G	G	G	G	G	G	G	G	A	H	G	G	G	G	G	G	G	G	G	G	G	H	G	G	A	G	G	G	G	G	G	G	G
JAX00167695	9	4447130	0	A	T	A	A	T	T	A	A	A	T	A	T	H	A	T	T	T	T	A	A	H	A	A	A	H	A	T	T	A	A	A	A	T	T	H	H	H	A	A	A	T	H	A	A	H	A
JAX00167696	9	4453365	1	G	A	G	G	A	A	G	G	G	A	G	A	H	G	A	A	A	A	G	G	H	G	G	G	H	G	A	A	G	G	G	G	A	A	H	H	H	G	G	G	A	H	G	G	H	G
JAX00167697	9	4453819	0	T	C	T	T	C	C	T	T	T	T	T	C	H	T	C	C	T	H	T	T	H	T	T	T	H	T	T	H	T	T	T	T	C	C	H	H	H	T	T	T	T	H	T	T	T	T
JAX00684649	9	4458030	1	C	A	C	C	C	C	C	A	C	C	C	C	C	C	C	C	C	C	C	C	C	A	H	C	C	C	C	C	C	C	C	C	C	C	H	C	C	A	C	C	C	C	C	C	C	C
JAX00684651	9	4465349	1	T	C	T	T	T	T	T	C	T	T	T	T	T	T	T	T	T	T	T	T	T	C	H	T	T	T	T	T	T	T	T	T	T	T	H	T	T	C	T	T	T	T	T	T	T	T
JAX00684652	9	4505956	1	T	A	T	T	T	T	T	A	T	T	T	T	T	T	T	T	T	T	T	T	T	A	H	T	T	T	T	T	T	T	T	T	T	T	H	T	T	A	T	T	T	T	T	T	T	T
JAX00684654	9	4518367	1	T	C	T	T	C	C	T	T	C	C	T	C	H	C	C	C	C	C	H	T	H	T	T	T	H	H	C	C	T	T	T	H	C	C	H	H	H	T	T	T	C	H	T	T	H	T
JAX00167701	9	4526789	0	G	C	G	G	C	C	G	C	C	C	G	C	H	C	C	C	C	C	H	G	H	C	H	G	H	H	C	C	G	G	G	H	C	C	C	H	H	C	G	G	C	H	G	G	H	G
JAX00167703	9	4536196	1	G	A	G	G	A	A	G	A	A	A	G	A	H	A	A	A	A	A	H	G	H	A	H	G	H	H	A	A	G	G	G	H	A	A	A	H	H	A	G	G	A	H	G	G	H	G
JAX00684658	9	4537894	1	T	C	T	T	T	T	T	C	T	T	T	T	T	T	T	T	T	T	T	T	T	C	H	T	T	T	T	T	T	T	T	T	T	T	H	T	T	C	T	T	T	T	T	T	T	T
JAX00684659	9	4538235	0	G	A	G	G	G	G	G	G	A	G	G	G	G	A	G	G	G	G	H	G	G	G	G	G	G	H	G	G	G	G	G	H	G	G	G	G	G	G	G	G	G	G	G	G	G	G
JAX00684660	9	4555007	0	C	T	C	C	C	C	C	T	T	C	C	C	C	H	C	C	C	C	H	C	C	T	H	C	C	H	C	C	C	C	C	H	C	C	H	C	C	T	C	C	C	C	C	C	C	C
JAX00684661	9	4555206	0	C	T	C	C	C	C	C	T	C	C	C	C	C	C	C	C	C	C	C	C	C	T	H	C	C	C	C	C	C	C	C	C	C	C	H	C	C	T	C	C	C	C	C	C	C	C
JAX00684662	9	4555724	1	T	C	T	T	T	T	T	C	C	T	T	T	T	C	T	T	T	T	H	T	T	C	H	T	T	H	T	T	T	T	T	H	T	T	H	T	T	C	T	T	T	T	T	T	T	T
JAX00235972	9	4555859	1	A	C	A	A	A	A	A	A	C	A	A	A	A	C	A	A	A	A	H	A	A	A	A	A	A	H	A	A	A	A	A	H	A	A	A	A	A	A	A	A	A	A	A	A	A	A
JAX00684663	9	4555908	0	T	G	T	T	G	G	T	G	G	G	T	G	G	G	G	G	G	G	H	T	G	G	G	T	G	H	G	G	T	T	T	H	G	G	G	G	G	G	T	T	G	H	T	T	H	T
JAX00684664	9	4556056	1	T	C	T	T	C	C	T	C	C	C	T	C	H	C	C	C	C	C	H	T	H	C	H	T	H	H	C	C	T	T	T	H	C	C	C	H	H	C	T	T	C	H	T	T	H	T
JAX00167705	9	4568911	1	A	G	A	A	G	G	A	G	G	G	A	G	H	G	G	G	G	G	H	A	H	G	H	A	H	H	G	G	A	A	A	H	G	G	G	H	H	G	A	A	G	H	A	A	H	A
JAX00684666	9	4590882	1	G	T	G	G	G	G	G	T	G	G	G	G	G	G	G	G	G	G	G	G	G	T	H	G	G	G	G	G	G	G	G	G	G	G	H	G	G	T	G	G	G	G	G	G	G	G
JAX00684667	9	4592727	1	G	T	G	G	T	G	G	G	G	G	G	T	G	G	T	G	G	G	G	G	G	G	G	G	H	G	G	H	G	G	G	G	G	T	G	H	G	G	G	G	G	G	G	G	G	G
JAX00167707	9	4602169	0	A	G	A	A	A	A	A	A	G	A	A	A	A	G	A	A	A	A	G	A	A	A	A	A	A	G	A	A	A	A	A	G	A	A	A	A	A	A	A	H	A	A	A	A	A	A
JAX00167708	9	4602443	0	G	A	G	G	G	G	G	A	A	G	G	G	G	A	G	G	G	G	H	G	G	A	H	G	G	H	G	G	G	G	G	H	G	G	H	G	G	A	G	G	G	G	G	G	G	G
JAX00167709	9	4602471	1	A	G	A	A	A	A	A	G	G	A	A	A	A	G	A	A	A	A	H	A	A	G	H	A	A	H	A	A	A	A	A	H	A	A	H	A	A	G	A	A	A	A	A	A	A	A
JAX00684671	9	4632139	0	T	A	T	T	T	T	T	T	A	T	T	T	T	A	T	T	T	T	H	T	T	T	T	T	T	H	T	T	T	T	T	H	T	T	T	T	T	T	T	T	T	T	T	T	T	T
JAX00167710	9	4658029	1	T	C	T	T	T	T	T	T	C	T	T	T	T	C	T	T	T	T	H	T	T	T	T	T	T	H	T	T	T	T	T	H	T	T	T	T	T	T	T	T	T	T	T	T	T	T
JAX00684673	9	4658467	0	A	G	A	A	A	A	A	A	G	A	A	A	A	H	A	A	A	A	A	A	A	A	A	A	A	A	A	A	A	A	A	A	A	A	A	A	A	A	A	A	A	A	A	A	A	A
JAX00235975	9	4674768	0	A	G	A	A	A	A	A	A	G	A	A	A	A	G	A	A	A	A	H	A	A	A	A	A	A	H	A	A	A	A	A	H	A	A	A	A	A	A	A	A	A	A	A	A	A	A
JAX00167713	9	4696243	0	A	G	A	A	A	A	A	G	G	A	A	A	A	G	A	A	A	A	H	A	A	G	H	A	A	H	A	A	A	A	A	H	A	A	H	A	A	G	A	A	A	A	A	A	A	A
JAX00684674	9	4696617	1	G	A	G	G	G	G	G	A	G	G	G	G	G	G	G	G	G	G	G	G	G	A	H	G	G	G	G	G	G	G	G	G	G	G	H	G	G	A	G	G	G	G	G	G	G	G
JAX00684676	9	4697441	1	T	C	T	T	T	T	T	C	C	T	T	T	T	C	T	T	T	T	H	T	T	C	H	T	T	H	T	T	T	T	T	H	T	T	H	T	T	C	T	T	T	T	T	T	T	T
JAX00684677	9	4698143	1	T	G	T	T	T	T	T	G	T	T	T	T	T	T	T	T	T	T	T	T	T	G	H	T	T	T	T	T	T	T	T	T	T	T	H	T	T	G	T	T	T	T	T	T	T	T
JAX00684678	9	4701746	1	A	G	A	A	A	A	A	G	G	A	A	A	A	G	A	A	A	A	H	A	A	G	H	A	A	H	A	A	A	A	A	H	A	A	H	A	A	G	A	A	A	A	A	A	A	A
JAX00235977	9	4704559	0	A	G	A	A	A	A	A	G	G	A	A	A	A	G	A	A	A	A	H	A	A	G	H	A	A	H	A	A	A	A	A	H	A	A	H	A	A	G	A	A	A	A	A	A	A	A
JAX00684679	9	4718557	0	C	T	C	C	C	C	C	C	T	C	C	C	C	T	C	C	C	C	H	C	C	C	C	C	C	H	C	C	C	C	C	H	C	C	C	C	C	C	C	C	C	C	C	C	C	C
JAX00167718	9	4758110	0	T	G	T	T	G	T	T	G	G	G	T	G	T	G	G	T	G	H	H	T	T	G	H	T	H	H	G	H	T	T	T	H	T	G	H	H	T	G	T	T	G	T	T	T	H	T
JAX00684687	9	4772920	1	G	A	G	G	A	G	G	A	A	A	G	A	G	A	A	G	A	H	H	G	G	A	H	G	H	H	A	H	G	G	G	H	G	A	H	H	G	A	G	G	A	G	G	G	H	G
JAX00684688	9	4773629	0	C	G	C	C	C	C	C	G	G	C	C	C	C	G	C	C	C	C	C	C	C	G	H	C	C	H	C	C	C	C	C	H	C	C	H	C	C	G	C	C	C	C	C	C	C	C
JAX00684693	9	4798843	1	A	G	A	A	A	A	A	G	G	A	A	A	A	G	A	A	A	A	H	A	A	G	H	A	A	H	A	A	A	A	A	H	A	A	H	A	A	G	A	A	A	A	A	A	A	A
JAX00684694	9	4798968	0	C	A	C	C	C	C	C	C	C	A	C	C	C	C	C	C	A	H	C	C	C	C	C	C	C	C	A	H	C	C	C	C	C	C	C	C	C	C	C	C	A	C	C	C	H	C
JAX00684695	9	4799187	0	T	C	T	T	C	T	T	T	T	C	T	C	T	T	C	T	C	H	T	T	T	T	T	T	H	T	C	H	T	T	T	T	T	C	T	H	T	T	T	T	C	T	T	T	H	T
JAX00684696	9	4800272	0	A	T	A	A	A	A	A	T	A	A	H	A	A	A	A	A	A	A	A	A	A	T	T	A	A	A	A	A	A	A	A	A	A	A	T	A	A	T	A	A	A	A	A	A	A	A
JAX00684699	9	4804505	0	A	G	A	A	G	A	A	G	G	G	A	G	A	G	G	A	G	H	A	A	A	G	H	A	H	H	G	H	A	A	A	H	A	G	H	H	A	G	A	A	G	A	A	A	H	A
JAX00167722	9	4805448	0	C	T	C	C	T	C	C	T	T	T	C	T	C	T	T	C	T	H	H	C	C	T	H	C	H	H	T	H	C	C	C	H	C	T	H	H	C	T	C	C	T	C	C	C	H	C
JAX00167723	9	4808113	1	T	A	T	T	A	T	T	A	A	A	T	A	T	A	A	T	A	H	H	T	T	A	H	T	H	H	A	H	T	T	T	H	T	A	H	H	T	A	T	T	A	T	T	T	H	T
JAX00167725	9	4861872	1	G	A	G	G	G	G	G	G	A	G	G	G	G	A	G	G	G	G	H	G	G	G	G	G	G	H	G	G	G	G	G	H	G	G	G	G	G	G	G	G	G	G	G	G	G	G
JAX00684700	9	4877798	0	A	G	A	A	A	A	A	G	G	A	A	A	A	G	A	A	A	A	H	A	A	G	H	A	A	H	A	A	A	A	A	H	A	A	H	A	A	G	A	A	A	A	A	A	A	A
JAX00684701	9	4877993	0	G	A	G	G	G	G	G	A	G	G	G	G	G	G	G	G	G	G	G	G	G	A	H	G	G	G	G	G	G	G	G	G	G	G	H	G	G	A	G	G	G	G	G	G	G	G
JAX00684703	9	4879420	1	T	G	T	T	T	T	T	G	G	T	T	T	T	G	T	T	T	T	H	T	T	G	H	T	T	H	T	T	T	T	T	H	T	T	H	T	T	G	T	T	T	T	T	T	T	T
JAX00684704	9	4909782	0	G	C	G	G	G	G	G	C	C	G	G	G	G	C	G	G	G	G	C	G	G	C	C	G	G	C	G	G	G	G	G	C	G	G	C	G	G	C	G	G	G	G	G	G	G	G
JAX00684706	9	4914026	1	C	G	C	C	C	C	C	C	G	C	C	C	C	G	C	C	C	C	H	C	C	C	C	C	C	H	C	C	C	C	C	H	C	C	C	C	C	C	C	C	C	C	C	C	C	C
JAX00684707	9	4932310	0	C	T	C	C	C	C	C	C	T	C	C	C	C	T	C	C	C	C	H	C	C	C	C	C	C	H	C	C	C	C	C	H	C	C	C	C	C	C	C	C	C	C	C	C	C	C
JAX00684708	9	4932412	0	G	T	G	G	T	G	G	G	G	T	G	T	G	G	T	G	T	H	G	G	G	G	G	G	H	G	T	H	G	G	G	G	G	T	G	H	G	G	G	G	T	G	G	G	H	G
JAX00684709	9	4936933	1	G	A	G	G	G	G	G	A	G	G	G	G	G	G	G	G	G	G	G	G	G	A	H	G	G	G	G	G	G	G	G	G	G	G	H	G	G	A	G	G	G	G	G	G	G	G
JAX00167736	9	4988762	0	G	A	G	G	G	G	G	G	A	G	G	G	G	A	G	G	G	G	H	G	G	G	G	G	G	H	G	G	G	G	G	H	G	G	G	G	G	G	G	G	G	G	G	G	G	G
JAX00684712	9	4991300	1	C	A	C	C	A	C	C	C	C	A	C	A	C	C	A	C	A	H	C	C	C	C	C	C	H	C	A	H	C	C	C	C	C	A	C	H	C	C	C	C	A	C	C	C	H	C
JAX00235979	9	4999468	0	T	G	T	T	T	T	T	T	G	T	T	T	T	G	T	T	T	T	T	T	T	T	T	T	T	H	T	T	T	T	T	T	T	T	T	T	T	T	T	T	T	T	T	T	T	T
JAX00684716	9	5025647	0	T	A	T	T	T	T	T	A	T	T	T	T	T	T	T	T	T	T	T	T	T	A	H	T	T	T	T	T	T	T	T	T	T	T	H	T	T	A	T	T	T	T	T	T	T	T
JAX00167739	9	5038125	0	C	A	C	C	A	C	C	A	C	A	C	A	C	C	A	C	A	H	C	C	C	A	H	C	H	C	A	H	C	C	C	C	C	A	H	H	C	A	C	C	A	C	C	C	H	C
JAX00684720	9	5044255	1	G	A	G	G	A	G	G	A	A	A	G	A	G	A	A	G	A	H	H	G	G	A	H	G	H	H	A	H	G	G	G	H	G	A	H	H	G	A	G	G	A	G	G	G	H	G
JAX00684721	9	5044325	0	T	C	T	T	C	T	T	C	T	C	T	C	T	T	C	T	C	H	T	T	T	C	H	T	H	T	C	H	T	T	T	T	T	C	H	H	T	C	T	T	C	T	T	T	H	T
JAX00684722	9	5046944	0	A	T	A	A	A	A	A	T	T	A	A	A	A	T	A	A	A	A	H	A	A	T	H	A	A	H	A	A	A	A	A	H	A	A	H	A	A	T	A	A	A	A	A	A	A	A
JAX00684728	9	5083355	1	T	C	T	T	T	T	T	T	C	T	T	T	T	C	T	T	T	T	H	T	T	T	T	T	T	H	T	T	T	T	T	H	T	T	T	T	T	T	T	T	T	T	T	T	T	T
JAX00167743	9	5090817	0	T	C	T	T	T	T	T	T	C	T	T	T	T	C	T	T	T	T	C	T	T	T	T	T	T	H	T	T	T	T	T	H	T	T	T	T	T	T	T	T	T	T	T	T	T	T
JAX00167744	9	5091498	0	A	C	A	A	C	C	A	C	C	C	A	C	H	C	C	C	C	C	H	A	H	C	H	A	H	H	C	C	A	A	A	H	C	C	C	H	H	C	A	A	C	H	A	A	H	A
JAX00684733	9	5104465	0	T	A	T	T	T	T	T	T	A	T	T	T	T	A	T	T	H	H	H	T	T	T	T	T	T	H	T	H	T	T	T	T	T	T	T	H	T	T	T	T	T	T	T	T	T	T
JAX00684734	9	5104556	1	A	G	A	A	A	A	A	G	A	A	A	A	A	A	A	A	A	A	A	A	A	G	H	A	A	A	A	A	A	A	A	A	A	A	H	A	A	G	A	A	A	A	A	A	A	A
JAX00235984	9	5127686	1	T	A	T	T	T	T	T	A	A	T	T	T	T	A	T	T	T	H	H	T	T	A	H	T	T	H	T	T	T	T	T	H	T	T	H	T	T	A	T	T	T	T	T	T	T	T
JAX00167746	9	5145706	0	A	G	A	A	G	A	A	G	G	G	A	G	A	G	G	H	G	H	H	A	A	G	A	A	A	H	G	H	A	A	A	H	A	G	H	H	A	G	A	A	G	A	A	A	H	A
JAX00684736	9	5153753	1	T	C	T	T	T	T	T	T	C	T	T	T	T	C	T	T	T	H	H	T	T	T	T	T	T	H	T	T	T	T	T	H	T	T	T	T	T	T	T	T	T	T	T	T	T	T
JAX00684737	9	5154608	0	C	T	C	C	T	C	C	C	C	T	C	T	C	C	T	C	T	C	C	C	C	C	C	C	H	C	T	H	C	C	C	C	C	T	C	H	C	C	C	C	T	C	C	C	H	C
JAX00167750	9	5181424	1	A	G	A	A	G	A	A	G	A	G	A	G	A	A	G	A	G	A	A	A	A	G	H	A	H	A	G	H	A	A	A	A	A	G	H	H	A	G	A	A	G	A	A	A	H	A
JAX00167751	9	5181440	1	G	A	G	G	A	G	G	A	A	A	G	A	G	A	A	G	A	H	H	G	G	A	H	G	H	H	A	H	G	G	G	H	G	A	H	H	G	A	G	G	A	G	G	G	H	G
JAX00684741	9	5188371	0	A	T	A	A	A	A	A	T	A	A	A	A	A	A	A	A	A	A	A	A	A	T	H	A	A	A	A	A	A	A	A	A	A	A	H	A	A	T	A	A	A	A	A	A	A	A
JAX00684742	9	5188743	1	T	A	T	T	A	T	T	T	A	A	T	A	T	A	A	T	A	H	H	T	T	T	T	T	H	H	A	H	T	T	T	H	T	A	T	H	T	T	T	T	A	T	T	T	H	T
JAX00684743	9	5189479	0	G	C	G	G	G	G	G	C	G	G	H	G	G	G	G	G	G	G	G	G	G	C	C	G	G	G	G	G	G	G	G	G	G	G	H	G	G	C	G	G	G	G	G	G	G	G
JAX00684745	9	5211327	0	G	A	G	G	G	G	G	A	G	G	G	G	G	G	G	G	G	G	G	G	G	A	H	G	G	G	G	G	G	G	G	G	G	G	H	G	G	A	G	G	G	G	G	G	G	G
JAX00167754	9	5230198	0	T	C	T	T	C	T	T	T	C	C	T	C	T	C	C	T	C	C	H	T	T	T	T	T	H	H	C	H	T	T	T	H	T	C	T	H	T	T	T	T	C	T	T	T	H	T
JAX00684749	9	5254581	0	C	A	C	C	C	C	C	A	C	C	C	C	C	C	C	C	C	C	C	C	C	A	H	C	C	C	C	C	C	C	C	C	C	C	H	C	C	A	C	C	C	C	C	C	C	C
JAX00167756	9	5268444	0	C	T	C	C	T	C	C	C	C	T	C	T	C	C	T	C	T	H	C	C	C	C	C	C	H	C	T	H	C	C	C	C	C	T	C	H	C	C	C	C	T	C	C	C	H	C
JAX00684753	9	5278701	1	T	C	T	T	T	T	T	C	C	T	T	T	T	C	T	T	T	T	H	T	T	C	H	T	T	H	T	T	T	T	T	H	T	T	H	T	T	C	T	T	T	T	T	T	T	T
JAX00167757	9	5279076	1	T	G	T	T	G	T	T	T	T	G	T	G	T	T	G	T	G	H	T	T	T	T	T	T	H	T	G	H	T	T	T	T	T	G	T	H	T	T	T	T	G	T	T	T	H	T
JAX00235987	9	5279306	1	T	C	T	T	T	T	T	C	C	T	T	T	T	C	T	T	T	T	H	T	T	C	H	T	T	H	T	T	T	T	T	H	T	T	H	T	T	C	T	T	T	T	T	T	T	T
JAX00684754	9	5284971	1	T	A	T	T	T	T	T	A	T	T	T	T	T	T	T	T	T	T	T	T	T	A	H	T	T	T	T	T	T	T	T	T	T	T	H	T	T	A	T	T	T	T	T	T	T	T
JAX00684756	9	5290303	1	G	A	G	G	A	G	G	G	G	A	G	A	G	G	A	G	A	H	G	G	G	G	G	G	H	G	A	H	G	G	G	G	G	A	G	H	G	G	G	G	A	G	G	G	H	G
JAX00684757	9	5290473	0	T	C	T	T	C	T	T	T	C	C	T	C	T	C	C	T	C	H	H	T	T	T	T	T	H	H	C	H	T	T	T	H	T	C	T	H	T	T	T	T	C	T	T	T	H	T
JAX00684758	9	5290699	0	G	A	G	G	A	G	G	G	A	A	G	A	G	A	A	G	A	H	H	G	G	G	G	G	H	H	A	H	G	G	G	H	G	A	G	H	G	G	G	G	A	G	G	G	H	G
JAX00684759	9	5290905	1	A	G	A	A	G	A	A	A	G	G	A	G	A	G	G	A	G	H	H	A	A	A	A	A	H	H	G	H	A	A	A	H	A	G	A	H	A	A	A	A	G	A	A	A	H	A
JAX00684760	9	5291361	1	A	T	A	A	T	A	A	A	A	T	A	T	A	A	T	A	T	H	A	A	A	A	A	A	H	A	T	H	A	A	A	A	A	T	A	H	A	A	A	A	T	A	A	A	H	A
JAX00167759	9	5298471	1	C	A	C	C	C	C	C	A	A	C	C	C	C	A	C	C	C	C	H	C	C	A	H	C	C	H	C	C	C	C	C	H	C	C	H	C	C	A	C	C	C	C	C	C	C	C
JAX00684763	9	5307553	0	C	T	C	C	C	C	C	C	T	C	C	C	C	T	C	C	C	C	H	C	C	C	C	C	C	H	C	C	C	C	C	H	C	C	C	C	C	C	C	C	C	C	C	C	C	C
JAX00684764	9	5322283	1	A	T	A	A	A	A	A	T	A	A	A	A	A	A	A	A	A	A	A	A	A	T	H	A	A	A	A	A	A	A	A	A	A	A	H	A	A	T	A	A	A	A	A	A	A	A
JAX00684766	9	5327634	1	G	T	G	G	G	G	G	G	T	G	G	G	G	T	G	G	G	G	H	G	G	G	G	G	G	H	G	G	G	G	G	H	G	G	G	G	G	G	G	G	G	G	G	G	G	G
JAX00167761	9	5336207	1	A	T	A	A	T	A	A	A	A	T	A	T	A	A	T	A	T	H	A	A	A	A	A	A	H	A	T	H	A	A	A	A	A	T	A	H	A	A	A	A	T	A	A	A	H	A
JAX00684767	9	5346517	0	A	C	A	A	C	A	A	A	A	C	A	C	A	A	C	A	C	H	A	A	A	A	A	A	H	A	C	H	A	A	A	A	A	C	A	H	A	A	A	A	C	A	A	A	H	A
JAX00684770	9	5348846	0	T	A	T	T	A	T	T	T	A	A	T	A	T	A	A	T	A	H	H	T	T	T	T	T	H	H	A	H	T	T	T	H	T	A	T	H	T	T	T	T	A	T	T	T	H	T
JAX00684773	9	5351226	1	A	T	A	A	T	A	A	A	A	T	A	T	A	A	T	A	T	H	A	A	A	A	A	A	H	A	T	H	A	A	A	A	A	T	A	H	A	A	A	A	T	A	A	A	H	A
JAX00684774	9	5351395	0	A	C	A	A	A	A	A	C	C	A	A	A	A	C	A	A	A	A	H	A	A	C	H	A	A	H	A	A	A	A	A	H	A	A	H	A	A	C	A	A	A	A	A	A	A	A
JAX00235990	9	5366644	0	C	A	C	C	C	C	C	A	A	C	C	C	C	A	C	C	C	C	H	C	C	A	H	C	C	H	C	C	C	C	C	H	C	C	H	C	C	A	C	C	C	C	C	C	C	C
JAX00167765	9	5375871	0	T	C	T	T	T	T	T	T	C	T	T	T	T	C	T	T	T	T	H	T	T	T	T	T	T	C	T	T	T	T	T	C	T	T	T	T	T	T	T	T	T	T	T	T	T	T
JAX00684777	9	5402685	1	A	G	A	A	A	A	A	G	A	A	A	A	A	A	A	A	A	A	A	A	A	G	H	A	A	A	A	A	A	A	A	A	A	A	H	A	A	G	A	A	A	A	A	A	A	A
JAX00684778	9	5406933	1	A	T	A	A	A	A	A	A	T	A	A	A	A	T	A	A	A	A	H	A	A	A	A	A	A	H	A	A	A	A	A	H	A	A	A	A	A	A	A	A	A	A	A	A	A	A
JAX00167767	9	5408036	0	T	C	T	T	C	T	T	C	T	C	T	C	T	T	C	T	C	H	T	T	T	C	H	T	H	T	C	H	T	T	T	T	T	C	H	H	T	C	T	T	C	T	T	T	H	T
JAX00684779	9	5408074	0	T	A	T	T	T	T	T	A	A	T	T	T	T	A	T	T	T	T	H	T	T	A	H	T	T	H	T	T	T	T	T	H	T	T	H	T	T	A	T	T	T	T	T	T	T	T
JAX00684780	9	5408512	0	G	T	G	G	G	G	G	T	G	G	G	G	G	G	G	G	G	G	G	G	G	T	H	G	G	G	G	G	G	G	G	G	G	G	H	G	G	T	G	G	G	G	G	G	G	G
JAX00167769	9	5419577	1	T	A	T	T	A	T	T	A	A	A	T	A	T	A	A	T	A	H	H	T	T	A	H	T	H	H	A	H	T	T	T	H	T	A	H	H	T	A	T	T	A	T	T	T	H	T
JAX00684782	9	5449625	0	G	T	G	G	G	G	G	G	T	G	G	G	G	T	G	G	G	G	H	G	G	G	G	G	G	H	G	G	G	G	G	H	G	G	G	G	G	G	G	G	G	G	G	G	G	G
JAX00167771	9	5455643	0	C	G	C	C	C	C	C	G	C	C	C	C	C	C	C	C	C	C	C	C	C	G	H	C	C	C	C	C	C	C	C	C	C	C	H	C	C	G	C	C	C	C	C	C	C	C
JAX00684784	9	5455691	0	G	A	G	G	G	G	G	G	A	G	G	G	G	A	G	G	G	G	H	G	G	G	G	G	G	H	G	G	G	G	G	H	G	G	G	G	G	G	G	G	G	G	G	G	G	G
JAX00684785	9	5455880	1	G	A	G	G	G	G	G	A	G	G	G	G	G	G	G	G	G	G	G	G	G	A	H	G	G	G	G	G	G	G	G	G	G	G	H	G	G	A	G	G	G	G	G	G	G	G
JAX00167772	9	5455933	1	T	G	T	T	T	T	T	G	G	T	T	T	T	G	T	T	T	T	H	T	T	G	H	T	T	H	T	T	T	T	T	H	T	T	H	T	T	G	T	T	T	T	T	T	T	T
JAX00684787	9	5510742	1	C	T	C	C	C	C	C	T	C	C	C	C	C	C	C	C	C	C	C	C	C	T	H	C	C	C	C	C	C	C	C	C	C	C	H	C	C	T	C	C	C	C	C	C	C	C
JAX00684788	9	5510758	0	C	T	C	C	C	C	C	C	C	T	C	C	C	C	C	C	T	H	C	C	C	C	C	C	C	C	T	C	C	C	C	C	C	C	C	C	C	C	C	C	T	C	C	C	H	C
JAX00684789	9	5510811	1	C	A	C	C	A	C	C	C	A	A	C	A	C	A	A	C	A	H	H	C	C	C	C	C	H	H	A	C	C	C	C	H	C	A	C	H	C	C	C	C	A	C	C	C	H	C
JAX00684792	9	5517271	1	T	C	T	T	T	T	T	T	C	T	T	T	T	C	T	T	T	T	H	T	T	T	T	T	T	H	T	T	T	T	T	H	T	T	T	T	T	T	T	T	T	T	T	T	T	T
JAX00684794	9	5526067	1	T	C	T	T	C	T	T	C	T	C	T	C	T	T	C	T	C	H	T	T	T	C	H	T	H	T	C	T	T	T	T	T	T	C	H	H	T	C	T	T	C	T	T	T	H	T
JAX00167776	9	5533033	0	C	T	C	C	T	C	C	C	C	T	C	T	C	C	T	C	T	H	C	C	C	C	C	C	H	C	T	C	C	C	C	C	C	T	C	H	C	C	C	C	T	C	C	C	H	C
JAX00235993	9	5558095	0	T	G	T	T	G	T	T	T	G	G	T	G	T	G	G	T	G	H	H	T	T	T	T	T	H	H	G	H	T	T	T	H	T	G	T	H	T	T	T	T	G	T	T	T	H	T
JAX00167781	9	5579801	0	T	C	T	T	C	T	T	C	C	C	T	C	T	C	C	T	C	H	H	T	T	C	H	T	H	H	C	H	T	T	T	H	T	C	H	H	T	C	T	T	C	T	T	T	H	T
JAX00684798	9	5580191	0	G	A	G	G	G	G	G	G	A	G	G	G	G	A	G	G	G	G	H	G	G	G	G	G	G	G	G	G	G	G	G	H	G	G	G	G	G	G	G	G	G	G	G	G	G	G
JAX00684799	9	5580966	0	C	A	C	C	C	C	C	C	A	C	C	C	C	A	C	C	C	C	H	C	C	C	C	C	C	H	C	C	C	C	C	H	C	C	C	C	C	C	C	C	C	C	C	C	C	C
JAX00684800	9	5595221	1	C	T	C	C	C	C	C	T	T	C	C	C	C	T	C	C	C	C	H	C	C	T	H	C	C	H	C	C	C	C	C	H	C	C	H	C	C	T	C	C	C	C	C	C	C	C
JAX00684803	9	5625586	0	A	G	A	A	A	A	A	G	A	A	A	A	A	A	A	A	A	A	A	A	A	G	H	A	A	A	A	A	A	A	A	A	A	A	H	A	A	G	A	A	A	A	A	A	A	A
JAX00684805	9	5630302	1	A	G	A	A	A	A	A	G	G	A	A	A	A	G	A	A	A	A	H	A	A	G	H	A	A	H	A	A	A	A	A	H	A	A	H	A	A	G	A	A	A	A	A	A	A	A
JAX00684806	9	5631714	0	A	G	A	A	G	A	A	A	A	G	A	G	A	A	G	A	G	H	A	A	A	A	A	A	A	A	G	A	A	A	A	A	A	G	A	A	A	A	A	A	G	A	A	A	A	A
JAX00684807	9	5631807	0	A	C	A	A	A	A	A	C	C	A	A	A	A	C	A	A	A	A	H	A	A	C	A	A	A	A	A	A	A	A	A	A	A	A	A	A	A	C	A	A	A	A	A	A	A	A
JAX00684808	9	5632049	0	C	T	C	C	T	C	C	C	C	C	C	T	C	C	T	C	C	C	C	C	C	C	C	C	H	C	C	C	C	C	C	C	C	T	C	H	C	C	C	C	C	C	C	C	C	C
JAX00167783	9	5632825	0	A	G	A	A	G	A	A	G	G	G	A	G	A	G	G	A	G	H	H	A	A	G	H	A	H	H	G	H	A	A	A	H	A	G	H	H	A	G	A	A	G	A	A	A	H	A
JAX00167784	9	5633561	0	C	T	C	C	T	C	C	T	T	T	C	T	C	T	T	C	T	H	H	C	C	T	C	C	C	C	T	C	C	C	C	C	C	T	C	C	C	T	C	C	T	C	C	C	C	C
JAX00684809	9	5633899	0	T	C	T	T	T	T	T	C	C	T	T	T	T	C	T	T	T	T	H	T	T	C	H	T	T	H	T	T	T	T	T	H	T	T	H	T	T	C	T	T	T	T	T	T	T	T
JAX00167785	9	5657564	0	T	C	T	T	C	T	T	C	C	C	T	C	T	C	C	T	C	H	H	T	T	C	H	T	H	H	C	H	T	T	T	H	T	C	H	H	T	C	T	T	C	T	T	T	H	T
JAX00684811	9	5668108	0	G	A	G	G	G	G	G	A	A	G	G	G	G	A	G	G	G	G	H	G	G	A	H	G	G	H	G	G	G	G	G	H	G	G	G	G	G	A	G	G	G	G	G	G	G	G
JAX00167787	9	5668818	1	C	A	C	C	A	C	C	C	C	A	C	A	C	C	A	C	A	H	C	C	C	C	C	C	H	C	A	H	C	C	C	C	C	A	C	H	C	C	C	C	A	C	C	C	H	C
JAX00684813	9	5672553	0	C	T	C	C	C	C	C	T	C	C	C	C	C	C	C	C	C	C	C	C	C	T	H	C	C	C	C	C	C	C	C	C	C	C	H	C	C	T	C	C	C	C	C	C	C	C
JAX00684814	9	5674350	1	C	T	C	C	C	C	C	C	C	T	C	C	C	C	C	C	T	H	C	C	C	C	C	C	C	C	T	H	C	C	C	C	C	C	C	C	C	C	C	C	T	C	C	C	H	C
JAX00684815	9	5683982	1	C	T	C	C	C	C	C	T	C	C	C	C	C	C	C	C	C	C	C	C	C	T	H	C	C	C	C	C	C	C	C	C	C	C	H	C	C	T	C	C	C	C	C	C	C	C
JAX00167790	9	5688507	0	T	G	T	T	T	T	T	G	T	T	T	T	T	T	T	T	T	T	T	T	T	G	G	T	T	T	T	T	T	T	T	T	T	T	G	T	T	G	T	T	T	T	T	T	T	T
JAX00684818	9	5729268	1	C	T	C	C	C	C	C	T	C	C	C	C	C	C	C	C	C	C	C	C	C	T	H	C	C	C	C	C	C	C	C	C	C	C	H	C	C	T	C	C	C	C	C	C	C	C
JAX00167792	9	5743972	1	G	T	G	G	G	G	G	G	T	G	G	G	G	T	G	G	G	G	H	G	G	G	G	G	G	H	G	G	G	G	G	H	G	G	G	G	G	G	G	G	G	G	G	G	G	G
JAX00167794	9	5780490	0	T	C	T	T	C	T	T	C	C	C	T	C	T	C	C	T	C	H	H	T	T	C	H	T	H	H	C	H	T	T	T	H	T	C	H	H	T	C	T	T	C	T	T	T	H	T
JAX00167795	9	5780529	1	C	T	C	C	C	C	C	T	C	C	C	C	C	C	C	C	C	C	C	C	C	T	H	C	C	C	C	C	C	C	C	C	C	C	H	C	C	T	C	C	C	C	C	C	C	C
JAX00684822	9	5792347	0	C	T	C	C	T	C	C	C	T	T	C	T	C	T	T	C	T	H	H	C	C	C	C	C	H	H	T	H	C	C	C	H	C	T	C	H	C	C	C	C	T	C	C	C	H	C
JAX00684824	9	5793024	1	C	T	C	C	T	C	C	C	T	T	C	T	C	T	T	C	T	H	H	C	C	C	C	C	H	H	T	H	C	C	C	H	C	T	C	H	C	C	C	C	T	C	C	C	H	C
JAX00235998	9	5810776	0	A	G	A	A	A	A	A	G	G	A	A	A	A	G	A	A	A	A	H	A	A	G	H	A	A	H	A	A	A	A	A	H	A	A	H	A	A	G	A	A	A	A	A	A	A	A
JAX00167797	9	5814624	0	A	G	A	A	G	A	A	A	A	G	A	G	A	A	G	A	G	H	A	A	A	A	A	A	H	A	G	H	A	A	A	A	A	G	A	H	A	A	A	A	G	A	A	A	H	A
JAX00167798	9	5814709	0	A	G	A	A	G	A	A	G	G	G	A	G	A	G	G	A	G	H	H	A	A	G	H	A	H	H	G	H	A	A	A	H	A	G	H	H	A	G	A	A	G	A	A	A	H	A
JAX00235999	9	5815236	0	T	A	T	T	T	T	T	A	A	T	T	T	T	A	T	T	T	T	H	T	T	A	H	T	T	H	T	T	T	T	T	H	T	T	H	T	T	A	T	T	T	T	T	T	T	T
JAX00684827	9	5816764	0	T	C	T	T	T	T	T	C	T	T	T	T	T	T	T	T	T	T	T	T	T	C	H	T	T	T	T	T	T	T	T	T	T	T	H	T	T	C	T	T	T	T	T	T	T	T
JAX00684828	9	5833089	0	G	T	G	G	G	G	G	T	T	G	G	G	G	T	G	G	G	G	G	G	G	T	H	G	G	G	G	G	G	G	G	G	G	G	H	G	G	T	G	G	G	G	G	G	G	G
JAX00684829	9	5836233	1	A	C	A	A	A	A	A	C	C	A	A	A	A	C	A	A	A	A	H	A	A	C	H	A	A	H	A	A	A	A	A	H	A	A	H	A	A	C	A	A	A	A	A	A	A	A
JAX00236000	9	5837205	1	C	T	C	C	C	C	C	C	T	C	C	C	C	T	C	C	C	C	H	C	C	C	C	C	C	H	C	C	C	C	C	H	C	C	C	C	C	C	C	C	C	C	C	C	C	C
JAX00167799	9	5837497	1	T	C	T	T	C	T	T	T	T	C	T	C	T	T	C	T	C	H	T	T	T	T	T	T	H	T	C	H	T	T	T	T	T	C	T	H	T	T	T	T	C	T	T	T	H	T
JAX00684832	9	5844713	1	C	T	C	C	C	C	C	C	T	C	C	C	C	T	C	C	C	C	H	C	C	C	C	C	C	H	C	C	C	C	C	H	C	C	C	C	C	C	C	C	C	C	C	C	C	C
JAX00684833	9	5868456	1	T	C	T	T	T	T	T	T	C	T	T	T	T	C	T	T	T	T	H	T	T	T	T	T	T	H	T	T	T	T	T	H	T	T	T	T	T	T	T	T	T	T	T	T	T	T
JAX00684836	9	5882073	1	C	T	C	C	C	C	C	T	C	C	C	C	C	C	C	C	C	C	C	C	C	T	H	C	C	C	C	C	C	C	C	C	C	C	H	C	C	T	C	C	C	C	C	C	C	C
JAX00684838	9	5885191	0	C	T	C	C	C	C	C	T	T	C	C	C	C	T	C	C	C	C	H	C	C	T	C	C	C	H	C	C	C	C	C	H	C	C	H	C	C	T	C	C	C	C	C	C	C	C
JAX00684839	9	5888410	0	G	A	G	G	G	G	G	A	G	G	G	G	G	G	G	G	G	G	G	G	G	A	H	G	G	G	G	G	G	G	G	G	G	G	H	G	G	A	G	G	G	G	G	G	G	G
JAX00167804	9	5901218	0	C	T	C	C	T	C	C	T	C	T	C	T	C	C	T	C	T	H	C	C	C	T	H	C	H	C	T	H	C	C	C	C	C	T	H	H	C	T	C	C	T	C	C	C	H	C
JAX00167805	9	5901235	0	A	G	A	A	G	A	A	A	A	G	H	G	H	A	G	A	G	G	A	A	A	A	A	A	H	A	G	H	A	A	A	A	A	G	A	H	A	A	A	A	G	A	A	A	H	A
JAX00684841	9	5910260	0	G	A	G	G	G	G	G	A	G	G	G	G	G	G	G	G	G	G	G	G	G	A	H	G	G	G	G	G	G	G	G	G	G	G	H	G	G	A	G	G	G	G	G	G	G	G
JAX00167806	9	5942091	1	T	C	T	T	T	T	T	C	C	T	T	T	T	C	T	T	T	T	H	T	T	C	H	T	T	H	T	T	T	T	T	H	T	T	H	T	T	C	T	T	T	T	T	T	T	T
JAX00167808	9	5955149	0	A	T	A	A	T	A	A	A	A	T	A	T	A	H	T	A	T	H	H	A	A	A	A	A	H	A	T	H	A	A	A	A	A	T	A	H	A	A	A	A	T	A	A	A	H	A
JAX00167811	9	5990918	0	G	A	G	G	A	G	G	G	G	G	G	A	G	G	A	G	G	G	G	G	G	G	G	G	H	G	G	G	G	G	G	G	G	A	G	H	G	G	G	G	G	G	G	G	G	G
JAX00684847	9	5992689	1	T	C	T	T	T	T	T	T	C	T	T	T	T	C	T	T	T	T	H	T	T	T	T	T	T	H	T	T	T	T	T	H	T	T	T	T	T	T	T	T	T	T	T	T	T	T
JAX00684849	9	6008124	1	A	C	A	A	A	A	A	A	A	C	A	A	A	A	A	A	C	H	A	A	A	A	A	A	A	A	C	H	A	A	A	A	A	A	A	A	A	A	A	A	C	A	A	A	H	A
JAX00684850	9	6008172	1	A	G	A	A	A	A	A	G	G	A	A	A	A	G	A	A	A	A	H	A	A	G	H	A	A	H	A	A	A	A	A	H	A	A	H	A	A	G	A	A	A	A	A	A	A	A
JAX00684851	9	6008593	1	A	T	A	A	A	A	A	T	T	T	A	A	A	T	A	A	T	H	H	A	A	T	H	A	A	H	T	H	A	A	A	H	A	A	H	A	A	T	A	A	T	A	A	A	H	A
JAX00684853	9	6011446	0	T	C	T	T	T	T	T	C	C	T	T	T	T	C	T	T	T	T	H	T	T	C	C	T	T	H	T	T	T	T	T	H	T	T	C	T	T	C	T	T	T	T	T	T	T	T
JAX00236005	9	6011615	1	A	G	A	A	A	A	A	G	G	A	A	A	A	G	A	A	A	A	H	A	A	G	H	A	A	H	A	A	A	A	A	H	A	A	H	A	A	G	A	A	A	A	A	A	A	A
JAX00684858	9	6015534	1	C	T	C	C	C	C	C	T	C	C	C	C	C	C	C	C	C	C	C	C	C	T	H	C	C	C	C	C	C	C	C	C	C	C	H	C	C	T	C	C	C	C	C	C	C	C
JAX00167814	9	6015680	0	T	C	T	T	T	T	T	C	C	C	T	T	T	C	T	T	C	H	T	T	T	C	T	T	T	T	C	C	T	T	T	T	T	T	H	T	T	C	T	T	C	T	T	T	H	T
JAX00167816	9	6067649	0	A	G	A	A	A	A	A	G	A	A	A	A	A	A	A	A	A	A	A	A	A	G	H	A	A	A	A	A	A	A	A	A	A	A	H	A	A	G	A	A	A	A	A	A	A	A
JAX00167817	9	6067761	1	C	T	C	C	C	C	C	C	T	C	C	C	C	T	C	C	C	C	H	C	C	C	C	C	C	H	C	C	C	C	C	H	C	C	C	C	C	C	C	C	C	C	C	C	C	C
JAX00167818	9	6104003	1	G	A	G	G	A	G	G	G	G	G	G	A	G	G	A	G	G	G	G	G	G	G	G	G	H	G	G	G	G	G	G	G	G	A	G	H	G	G	G	G	G	G	G	G	G	G
JAX00684862	9	6108027	1	G	A	G	G	A	G	G	G	G	G	G	A	G	G	A	G	G	G	G	G	G	G	G	G	H	G	G	G	G	G	G	G	G	A	G	H	G	G	G	G	G	G	G	G	G	G
JAX00684863	9	6110397	0	T	C	T	T	T	T	T	C	T	T	T	T	T	T	T	T	T	T	T	T	T	C	H	T	T	T	T	T	T	T	T	T	T	T	H	T	T	C	T	T	T	T	T	T	T	T
JAX00684868	9	6139857	1	C	T	C	C	C	C	C	T	T	C	C	C	C	T	C	C	C	C	H	C	C	T	H	C	C	H	C	C	C	C	C	H	C	C	H	C	C	T	C	C	C	C	C	C	C	C
JAX00684869	9	6140492	0	T	C	T	T	C	T	T	C	C	T	T	C	T	C	C	T	T	T	H	T	T	C	H	T	H	H	T	T	T	T	T	H	T	C	H	H	T	C	T	T	T	T	T	T	T	T
JAX00684872	9	6148727	1	C	T	C	C	C	C	C	T	T	C	C	C	C	T	C	C	C	C	H	C	C	T	H	C	C	H	C	C	C	C	C	H	C	C	H	C	C	T	C	C	C	C	C	C	C	C
JAX00684873	9	6149978	0	C	G	C	C	G	C	C	C	C	C	C	G	C	C	G	C	C	C	C	C	C	C	C	C	H	C	C	C	C	C	C	C	C	G	C	H	C	C	C	C	C	C	C	C	C	C
JAX00236008	9	6150379	0	T	C	T	T	T	T	T	T	C	T	T	T	T	H	T	T	T	T	H	T	T	T	T	T	T	H	T	T	T	T	T	H	T	T	T	T	T	T	T	T	T	T	T	T	T	T
JAX00167823	9	6152068	1	T	C	T	T	C	T	T	C	C	T	T	C	T	H	C	T	T	T	H	T	T	C	H	T	H	H	T	T	T	T	T	H	T	C	H	H	T	C	T	T	T	T	T	T	T	T
JAX00684875	9	6162021	1	C	T	C	C	C	C	C	C	T	C	C	C	C	H	C	C	C	C	H	C	C	C	C	C	C	H	C	C	C	C	C	H	C	C	C	C	C	C	C	C	C	C	C	C	C	C
JAX00167824	9	6165369	1	T	C	T	T	C	T	T	C	C	T	T	C	T	H	C	T	T	T	H	T	T	C	H	T	H	H	T	T	T	T	T	H	T	C	H	H	T	C	T	T	T	T	T	T	T	T
JAX00684877	9	6168266	1	T	G	T	T	G	T	T	G	G	T	T	G	T	H	G	T	T	T	H	T	T	G	H	T	H	H	T	T	T	T	T	H	T	G	H	H	T	G	T	T	T	T	T	T	T	T
JAX00684878	9	6168297	0	C	T	C	C	T	C	C	C	C	C	C	T	C	C	T	C	C	C	C	C	C	C	C	C	H	C	C	C	C	C	C	C	C	T	C	H	C	C	C	C	C	C	C	C	C	C
JAX00684879	9	6169422	0	C	T	C	C	C	C	C	C	T	C	C	C	C	H	C	C	C	C	H	C	C	C	C	C	C	H	C	C	C	C	C	H	C	C	C	C	C	C	C	C	C	C	C	C	C	C
JAX00684881	9	6178277	1	C	A	C	C	C	C	C	A	A	A	C	C	C	H	C	C	A	H	H	C	C	A	H	C	C	H	A	A	C	C	C	H	C	C	H	C	C	A	C	C	A	C	C	C	H	C
JAX00684882	9	6181532	0	C	G	C	C	C	C	C	G	G	C	C	C	C	H	C	C	C	C	H	C	C	G	H	C	C	H	C	C	C	C	C	H	C	C	H	C	C	G	C	C	C	C	C	C	C	C
JAX00684884	9	6199219	0	A	C	A	A	A	C	A	C	C	A	A	A	H	H	A	C	A	H	A	A	H	H	A	A	A	A	A	H	A	A	A	A	C	A	C	A	H	H	A	A	A	H	A	A	A	A
JAX00684886	9	6199510	1	G	A	G	G	G	G	G	G	A	G	G	G	G	H	G	G	G	G	H	G	G	G	G	G	G	H	G	G	G	G	G	H	G	G	G	G	G	G	G	G	G	G	G	G	G	G
JAX00236010	9	6209551	0	T	A	T	T	T	T	T	T	A	T	T	T	T	A	T	T	T	T	H	T	T	T	T	T	T	H	T	T	T	T	T	H	T	T	T	T	T	T	T	T	T	T	T	T	T	T
JAX00684887	9	6212057	0	A	C	A	A	A	A	A	A	C	A	A	A	A	C	A	A	A	A	H	A	A	A	A	A	A	H	A	A	A	A	A	H	A	A	A	A	A	A	A	A	A	A	A	A	A	A
JAX00167829	9	6232456	1	T	G	T	T	G	G	T	G	G	T	T	G	H	G	G	G	T	H	H	T	H	G	T	T	H	H	T	T	T	T	T	H	G	G	G	H	H	G	T	T	T	H	T	T	T	T
JAX00684890	9	6232808	0	G	A	G	G	G	G	G	A	A	G	G	G	G	A	G	G	G	G	H	G	G	A	G	G	G	H	G	G	G	G	G	H	G	G	G	G	G	A	G	G	G	G	G	G	G	G
JAX00167831	9	6267898	1	G	A	G	G	G	G	G	A	G	G	G	G	G	G	G	G	G	G	G	G	G	A	G	G	G	G	G	G	G	G	G	G	G	G	H	G	G	A	G	G	G	G	G	G	G	G
JAX00684892	9	6268138	1	A	C	A	A	A	A	A	A	C	A	A	A	A	C	A	A	A	A	H	A	A	A	A	A	A	H	A	A	A	A	A	H	A	A	A	A	A	A	A	A	A	A	A	A	A	A
JAX00684897	9	6280498	0	T	C	T	T	T	T	T	T	C	T	T	T	T	C	T	T	T	T	H	T	T	T	T	T	T	T	T	T	T	T	T	T	T	T	T	T	T	T	T	T	T	T	T	T	T	T
JAX00684898	9	6288097	0	A	G	A	A	A	A	A	A	A	G	A	A	A	A	A	A	G	H	A	A	A	A	A	A	A	A	G	G	A	A	A	A	A	A	A	A	A	A	A	A	G	A	A	A	H	A
JAX00684899	9	6294520	0	G	A	G	G	G	G	G	G	A	G	G	G	G	A	G	H	G	G	H	G	G	G	G	G	G	H	G	G	G	G	G	H	G	G	G	G	G	G	G	G	G	G	G	G	G	G
JAX00167834	9	6298740	0	C	A	C	C	A	C	C	C	C	C	C	A	C	C	A	C	C	C	C	C	C	C	C	C	H	C	C	C	C	C	C	C	C	A	C	H	C	C	C	C	C	C	C	C	C	C
JAX00167835	9	6299039	1	C	T	C	C	C	C	C	C	C	T	C	C	C	C	C	C	T	H	C	C	C	C	C	C	C	C	T	T	C	C	C	C	C	C	C	C	C	C	C	C	T	C	C	C	H	C
JAX00236013	9	6329890	0	A	G	A	A	A	A	A	G	G	A	A	A	A	G	A	A	A	A	H	A	A	G	H	A	A	H	A	A	A	A	A	H	A	A	H	A	A	G	A	A	A	A	A	A	A	A
JAX00236014	9	6329996	0	C	T	C	C	C	C	C	C	T	C	C	C	C	T	C	C	C	C	H	C	C	C	C	C	C	H	C	C	C	C	C	H	C	C	C	C	C	C	C	C	C	C	C	C	C	C
JAX00167836	9	6333898	0	T	C	T	T	T	T	T	T	C	T	T	T	T	C	T	T	T	T	H	T	T	H	T	T	T	H	T	T	T	T	T	H	T	T	T	T	T	T	T	T	T	T	T	T	T	T
JAX00684904	9	6339975	0	C	T	C	C	C	C	C	C	T	C	C	C	C	T	C	C	C	C	C	C	C	C	C	C	C	H	C	C	C	C	C	C	C	C	C	C	C	C	C	C	C	C	C	C	C	C
JAX00684906	9	6348198	0	A	T	A	A	A	A	A	T	T	A	A	A	A	T	A	A	A	A	H	A	A	T	H	A	A	H	A	A	A	A	A	H	A	A	H	A	A	T	A	A	A	A	A	A	A	A
JAX00684908	9	6359571	0	C	T	C	C	C	C	C	T	T	C	C	C	C	H	C	C	C	C	H	C	C	T	H	C	C	H	C	C	C	C	C	H	C	C	H	C	C	T	C	C	C	C	C	C	C	C
JAX00167838	9	6359914	1	T	C	T	T	C	C	T	C	C	C	T	C	H	C	C	C	C	C	H	T	H	C	H	T	T	H	C	C	T	T	T	H	C	C	C	H	H	C	T	T	C	H	T	T	H	T
JAX00684909	9	6361572	0	T	C	T	T	C	C	T	T	T	C	T	C	H	T	C	C	C	C	T	T	T	T	T	T	T	T	C	C	T	T	T	T	C	C	H	H	H	T	T	T	C	H	T	T	H	T
JAX00684911	9	6362053	1	G	A	G	G	A	A	G	G	G	A	G	A	H	G	A	A	A	A	G	G	H	G	G	G	G	G	A	A	G	G	G	G	A	A	H	H	H	G	G	G	A	H	G	G	H	G
JAX00684917	9	6376577	0	C	T	C	C	C	C	C	T	T	C	C	C	C	T	C	C	C	C	H	C	C	T	H	C	C	H	C	C	C	C	C	H	C	C	H	C	C	T	C	C	C	C	C	C	C	C
JAX00684919	9	6377107	1	G	A	G	G	G	G	G	A	A	G	G	G	G	A	G	G	G	G	H	G	G	A	H	G	G	H	G	G	G	G	G	H	G	G	H	G	G	A	G	G	G	G	G	G	G	G
JAX00684921	9	6379719	0	G	A	G	G	G	G	G	A	G	G	G	G	G	G	G	G	G	G	G	G	G	A	H	G	G	G	G	G	G	G	G	G	G	G	H	G	G	A	G	G	G	G	G	G	G	G
JAX00684922	9	6380070	0	C	T	C	C	C	C	C	C	T	C	C	C	C	T	C	C	C	C	H	C	C	C	C	C	C	H	C	C	C	C	C	H	C	C	C	C	C	C	C	C	C	C	C	C	C	C
JAX00167841	9	6385580	0	G	T	G	G	T	T	G	G	G	T	G	T	H	G	T	T	T	T	G	G	H	G	G	G	G	G	T	T	G	G	G	G	T	T	H	H	H	G	G	G	T	H	G	G	H	G
JAX00167842	9	6400400	0	C	T	C	C	T	T	C	C	C	T	C	T	H	C	T	T	T	T	C	C	H	C	C	C	C	C	T	T	C	C	C	C	T	T	H	H	H	C	C	C	T	H	C	C	H	C
JAX00684923	9	6406824	0	G	A	G	G	G	G	G	G	A	G	G	G	G	A	G	G	G	G	H	G	G	G	G	G	G	H	G	G	G	G	G	H	G	G	G	G	G	G	G	G	G	G	G	G	G	G
JAX00236016	9	6407528	0	C	T	C	C	C	C	C	C	T	C	C	C	C	T	C	C	C	C	H	C	C	C	C	C	C	T	C	C	C	C	C	H	C	C	C	C	C	C	C	C	C	C	C	C	C	C
JAX00236017	9	6407695	0	T	A	T	T	T	T	T	T	A	T	T	T	T	A	T	T	T	T	H	T	T	T	T	T	T	H	T	T	T	T	T	H	T	T	T	T	T	T	T	T	T	T	T	T	T	T
JAX00167843	9	6411782	0	T	C	T	T	C	C	T	C	C	C	T	C	H	C	C	C	C	C	H	T	C	C	H	T	T	H	C	C	T	T	T	H	C	C	C	H	H	C	T	T	C	H	T	T	H	T
JAX00684925	9	6461300	0	G	T	G	G	G	G	G	T	G	G	G	G	G	G	G	G	G	G	G	G	G	T	H	G	G	G	G	G	G	G	G	G	G	G	H	G	G	T	G	G	G	G	G	G	G	G
JAX00684926	9	6461603	1	G	C	G	G	G	G	G	C	C	G	G	G	G	C	G	G	G	G	H	G	G	C	H	G	G	H	G	G	G	G	G	H	G	G	H	G	G	C	G	G	G	G	G	G	G	G
JAX00684927	9	6461785	1	G	T	G	G	G	G	G	G	T	G	G	G	G	T	G	G	G	G	H	G	G	G	G	G	G	H	G	G	G	G	G	H	G	G	G	G	G	G	G	G	G	G	G	G	G	G
JAX00167847	9	6461827	1	G	A	G	G	G	A	G	G	G	G	G	G	H	G	G	A	G	H	G	G	H	G	G	G	G	G	G	G	G	G	G	G	A	G	H	G	H	G	G	G	G	H	G	G	G	G
JAX00236018	9	6480422	0	A	G	A	A	A	A	A	A	G	A	A	A	A	G	A	A	A	A	G	A	A	A	A	H	A	G	A	H	A	A	H	H	H	A	A	A	A	A	A	A	A	A	A	A	A	A
JAX00684930	9	6482712	1	C	T	C	C	C	C	C	C	T	C	C	C	C	T	C	C	C	C	H	C	C	C	C	C	C	H	C	C	C	C	C	H	C	C	C	C	C	C	C	C	C	C	C	C	C	C
JAX00684932	9	6497954	0	T	A	T	T	T	T	T	A	A	T	T	T	T	A	T	T	T	T	H	T	T	A	H	T	T	H	T	T	T	T	T	H	T	T	H	T	T	A	T	T	T	T	T	T	T	T
JAX00684937	9	6504503	0	T	C	T	T	T	T	T	C	C	T	T	T	T	C	T	T	T	T	H	T	T	C	T	T	T	H	T	T	T	T	T	H	T	T	H	T	T	C	T	T	T	T	T	T	T	T
JAX00684939	9	6504780	1	C	T	C	C	C	C	C	T	C	C	C	C	C	C	C	C	C	C	C	C	C	T	H	C	C	C	C	C	C	C	C	C	C	C	H	C	C	T	C	C	C	C	C	C	C	C
JAX00684940	9	6504797	1	C	T	C	C	C	C	C	T	C	C	C	C	C	C	C	C	C	C	C	C	C	T	H	C	C	C	C	C	C	C	C	C	C	C	H	C	C	T	C	C	C	C	C	C	C	C
JAX00167850	9	6519359	0	C	T	C	C	T	C	C	C	C	C	C	T	C	C	T	C	C	C	C	C	C	C	C	C	C	C	C	C	C	C	C	C	C	T	C	H	C	C	C	C	C	C	C	C	C	C
JAX00684941	9	6521605	1	A	G	A	A	A	A	A	A	G	A	A	A	A	G	A	A	A	A	H	A	A	A	A	A	A	H	A	A	A	A	A	H	A	A	A	A	A	A	A	A	A	A	A	A	A	A
JAX00236019	9	6551411	1	C	A	C	C	C	C	C	A	A	C	C	C	C	A	C	C	C	C	H	C	C	A	H	C	C	H	C	C	C	C	C	H	C	C	H	C	C	A	C	C	C	C	C	C	C	C
JAX00684942	9	6555555	0	C	T	C	C	C	C	C	T	C	C	C	C	C	C	C	C	C	C	C	C	C	T	H	C	C	C	C	C	C	C	C	C	C	C	H	C	C	T	C	C	C	C	C	C	C	C
JAX00167854	9	6562302	0	T	C	T	T	C	T	T	T	C	T	T	C	T	C	C	T	T	T	H	T	T	T	T	T	T	H	T	T	T	T	T	H	T	C	T	H	T	T	T	T	T	T	T	T	T	T
JAX00167855	9	6562488	0	G	A	G	G	A	G	G	G	A	G	G	A	G	A	A	G	G	G	H	G	G	G	G	G	G	H	G	G	G	G	G	H	G	A	G	H	G	G	G	G	G	G	G	G	G	G
JAX00167856	9	6562680	0	C	A	C	C	A	C	C	C	A	C	C	A	C	A	A	C	C	C	A	C	C	C	C	C	C	H	C	C	C	C	C	H	C	A	C	H	C	C	C	C	C	C	C	C	C	C
JAX00684943	9	6562852	1	G	C	G	G	C	G	G	C	C	G	G	C	G	C	C	G	G	G	H	G	G	C	H	G	G	H	G	G	G	G	G	H	G	C	H	H	G	C	G	G	G	G	G	G	G	G
JAX00684944	9	6562976	0	T	C	T	T	C	T	T	C	C	T	T	C	T	C	C	T	T	T	H	T	T	C	H	T	T	H	T	T	T	T	T	H	T	C	H	H	T	C	T	T	T	T	T	T	T	T
JAX00684946	9	6569833	1	A	G	A	A	A	A	A	G	A	G	A	A	A	A	A	A	G	H	A	A	A	G	H	A	A	A	G	G	A	A	A	A	A	A	H	A	A	G	A	A	G	A	A	A	H	A
JAX00684950	9	6589897	0	A	G	A	A	A	A	A	A	G	G	A	A	A	G	A	A	G	H	H	A	A	A	A	A	A	A	G	A	A	A	A	A	A	A	A	A	A	A	A	A	G	A	A	A	A	A
JAX00684951	9	6591605	1	A	G	A	A	A	A	A	G	G	G	A	A	A	G	A	A	G	H	H	A	A	G	H	A	A	H	G	A	A	A	A	H	A	A	H	A	A	G	A	A	G	A	A	A	H	A
JAX00684952	9	6605452	1	G	T	G	G	G	G	G	T	T	T	G	G	G	T	G	G	T	H	H	G	G	T	H	G	G	H	T	G	G	G	G	H	G	G	H	G	G	T	G	G	T	G	G	G	H	G
JAX00684953	9	6605666	1	A	C	A	A	A	A	A	C	A	A	A	A	A	A	A	A	A	A	A	A	A	C	H	A	A	A	A	A	A	A	A	A	A	A	H	A	A	C	A	A	A	A	A	A	A	A
JAX00684956	9	6617565	0	G	T	G	G	G	G	G	T	T	G	G	G	G	T	G	G	G	G	H	G	G	T	H	G	G	H	G	G	G	G	G	H	G	G	H	G	G	T	G	G	G	G	G	G	G	G
JAX00684958	9	6625128	0	C	A	C	C	C	C	C	C	A	C	C	C	C	A	C	C	C	C	H	C	C	C	C	C	C	H	C	C	C	C	C	H	C	C	C	C	C	C	C	C	C	C	C	C	C	C
JAX00684959	9	6625530	1	G	A	G	G	G	G	G	G	A	G	G	G	G	A	G	G	G	G	H	G	G	G	G	G	G	H	G	G	G	G	G	H	G	G	G	G	G	G	G	G	G	G	G	G	G	G
JAX00684960	9	6640083	1	T	C	T	T	T	T	T	T	T	C	T	T	T	T	T	T	C	H	T	T	T	T	T	T	T	T	C	H	T	T	T	T	T	T	T	T	T	T	T	T	C	T	T	T	H	T
JAX00684961	9	6640180	1	A	G	A	A	A	A	A	G	G	A	A	A	A	G	A	A	A	A	H	A	A	G	H	A	A	H	A	A	A	A	A	H	A	A	H	A	A	G	A	A	A	A	A	A	A	A
JAX00684963	9	6651451	1	G	A	G	G	G	G	G	A	G	G	G	G	G	G	G	G	G	G	G	G	G	A	H	G	G	G	G	G	G	G	G	G	G	G	H	G	G	A	G	G	G	G	G	G	G	G
JAX00684964	9	6651613	1	C	T	C	C	C	C	C	C	T	C	C	C	C	T	C	C	C	C	H	C	C	C	C	C	C	H	C	C	C	C	C	H	C	C	C	C	C	C	C	C	C	C	C	C	C	C
JAX00684965	9	6652212	1	G	A	G	G	G	G	G	G	A	G	G	G	G	A	G	G	G	G	H	G	G	G	G	G	G	H	G	G	G	G	G	H	G	G	G	G	G	G	G	G	G	G	G	G	G	G
JAX00167861	9	6656853	0	A	G	A	A	A	A	A	G	G	G	A	A	A	G	A	A	G	A	H	A	A	G	H	A	A	H	G	H	A	A	A	H	A	A	H	A	A	G	A	A	G	A	A	A	H	A
JAX00684967	9	6665887	0	T	G	T	T	T	T	T	G	T	T	T	T	T	T	T	T	T	T	T	T	T	G	G	T	T	T	T	T	T	T	T	T	T	T	G	T	T	G	T	T	T	T	T	T	T	T
JAX00684969	9	6667519	0	C	T	C	C	C	C	C	T	C	C	C	C	C	C	C	C	C	C	C	C	C	T	H	C	C	C	C	C	C	C	C	C	C	C	H	C	C	T	C	C	C	C	C	C	C	C
JAX00684971	9	6667935	1	A	G	A	A	A	A	A	A	G	G	A	A	A	G	A	A	G	H	H	A	A	A	A	A	A	H	G	H	A	A	A	H	A	A	A	A	A	A	A	A	G	A	A	A	H	A
JAX00684972	9	6668174	1	A	G	A	A	A	A	A	A	G	A	A	A	A	G	A	A	A	A	H	A	A	A	A	A	A	H	A	A	A	A	A	H	A	A	A	A	A	A	A	A	A	A	A	A	A	A
JAX00167863	9	6706724	0	A	G	A	A	A	A	A	G	A	A	A	A	A	A	A	A	A	A	A	A	A	G	H	A	A	A	A	A	A	A	A	A	A	A	H	A	A	G	A	A	A	A	A	A	A	A
JAX00167864	9	6706785	1	C	T	C	C	C	C	C	T	C	C	C	C	C	C	C	C	C	C	C	C	C	T	H	C	C	C	C	C	C	C	C	C	C	C	H	C	C	T	C	C	C	C	C	C	C	C
JAX00167865	9	6706928	1	A	C	A	A	A	A	A	C	C	C	A	A	A	C	A	A	C	H	H	A	A	C	H	A	A	H	C	H	A	A	A	H	A	A	H	A	A	C	A	A	C	A	A	A	H	A
JAX00167866	9	6738790	1	A	G	A	A	A	A	A	G	A	G	A	A	A	A	A	A	G	H	A	A	A	G	H	A	A	A	G	H	A	A	A	A	A	A	H	A	A	G	A	A	G	A	A	A	H	A
JAX00167867	9	6740016	0	G	T	G	G	G	G	G	T	T	G	G	G	G	T	G	G	G	G	G	G	G	T	H	G	G	G	G	G	G	G	G	H	G	G	H	G	G	T	G	G	G	G	G	G	G	G
JAX00236023	9	6749634	1	C	G	C	C	C	C	C	G	C	C	C	C	C	C	C	C	C	C	C	C	C	G	H	C	C	C	C	C	C	C	C	C	C	C	H	C	C	G	C	C	C	C	C	C	C	C
JAX00684974	9	6750157	1	G	T	G	G	G	G	G	T	T	G	G	G	G	T	G	G	G	G	H	G	G	T	H	G	G	H	G	G	G	G	G	H	G	G	H	G	G	T	G	G	G	G	G	G	G	G
JAX00167869	9	6780113	1	C	T	C	C	C	C	C	T	C	C	C	C	C	C	C	C	C	C	C	C	C	T	H	C	C	C	C	C	C	C	C	C	C	C	H	C	C	T	C	C	C	C	C	C	C	C
JAX00167872	9	6816118	0	C	G	C	C	C	C	C	G	G	C	H	C	C	G	C	C	C	C	H	C	C	G	C	C	C	H	C	C	C	C	C	H	C	C	H	C	C	G	C	C	C	C	C	C	C	C
JAX00684978	9	6825912	1	G	A	G	G	G	G	G	G	G	A	G	G	G	G	G	G	A	H	G	G	G	G	G	G	G	G	A	H	G	G	G	G	G	G	G	G	G	G	G	G	A	G	G	G	H	G
JAX00684980	9	6830279	1	G	C	G	G	G	G	G	C	C	C	G	G	G	C	G	G	C	H	H	G	G	C	H	G	G	H	C	H	G	G	G	H	G	G	H	G	G	C	G	G	C	G	G	G	H	G
JAX00684982	9	6836725	0	T	C	T	T	T	T	T	C	C	T	T	T	T	C	T	T	T	T	H	T	T	C	H	T	T	H	T	T	T	T	T	C	T	T	H	T	T	C	T	T	T	T	T	T	T	T
JAX00167875	9	6854012	1	G	A	G	G	G	G	G	A	A	G	G	G	G	A	G	G	G	G	H	G	G	A	H	G	G	H	G	G	G	G	G	H	G	G	H	G	G	A	G	G	G	G	G	G	G	G
JAX00167876	9	6855412	0	A	G	A	A	A	A	A	G	G	A	A	A	A	G	A	A	A	A	H	A	A	G	H	A	A	H	A	A	A	A	A	A	A	A	H	A	A	G	A	A	A	A	A	A	A	A
JAX00167877	9	6856527	0	G	A	G	G	G	G	G	A	G	G	G	G	G	G	G	G	G	G	G	G	G	A	H	G	G	G	G	G	G	G	G	G	G	G	H	G	G	A	G	G	G	G	G	G	G	G
JAX00684986	9	6869951	1	G	A	G	G	G	G	G	A	G	G	G	G	G	G	G	G	G	G	G	G	G	A	H	G	G	G	G	G	G	G	G	G	G	G	H	G	G	A	G	G	G	G	G	G	G	G
JAX00684989	9	6880279	0	C	T	C	C	C	C	C	T	T	C	C	C	C	T	C	C	C	C	H	C	C	T	H	C	C	H	C	C	C	C	C	H	C	C	H	C	C	T	C	C	C	C	C	C	C	C
JAX00684990	9	6889427	0	C	T	C	C	C	C	C	T	C	C	C	C	C	C	C	C	C	C	C	C	C	T	T	C	C	C	C	C	C	C	C	C	C	C	T	C	C	T	C	C	C	C	C	C	C	C
JAX00684991	9	6890237	0	A	G	A	A	A	A	A	G	G	A	A	A	A	G	A	A	A	A	H	A	A	G	H	A	A	H	A	A	H	A	A	H	A	A	H	A	A	G	A	A	A	A	A	A	A	A
JAX00684992	9	6890420	0	T	C	T	T	T	T	T	C	T	T	T	T	T	T	T	T	T	T	T	T	T	C	H	T	T	T	T	T	T	T	T	T	T	T	H	T	T	C	T	T	T	T	T	T	T	T
JAX00684994	9	6893607	1	A	G	A	A	A	A	A	G	A	A	A	A	A	A	A	A	A	A	A	A	A	G	H	A	A	A	A	A	A	A	A	A	A	A	H	A	A	G	A	A	A	A	A	A	A	A
JAX00684998	9	6898640	1	C	G	C	C	C	C	C	C	G	C	C	C	C	G	C	C	C	C	H	C	C	C	C	C	C	H	C	C	C	C	C	H	C	C	C	C	C	C	C	C	C	C	C	C	C	C
JAX00236029	9	6951788	1	T	G	T	T	T	T	T	T	G	T	T	T	T	G	T	T	T	T	H	T	T	T	T	T	T	H	T	T	T	T	T	H	T	T	T	T	T	T	T	T	T	T	T	T	T	T
JAX00684999	9	6951824	0	A	G	A	A	A	A	A	A	G	A	A	A	A	G	A	A	A	A	H	A	A	A	A	A	A	H	A	A	A	A	A	H	A	A	A	A	A	A	A	A	A	A	A	A	A	A
JAX00685000	9	6954126	1	T	C	T	T	T	T	T	C	C	T	T	T	T	C	T	T	T	T	H	T	T	C	H	T	T	H	T	T	T	T	T	H	T	T	H	T	T	C	T	T	T	T	T	T	T	T
JAX00167883	9	6956259	1	C	A	C	C	A	C	C	C	C	A	C	A	C	C	A	C	A	H	C	C	C	C	C	C	C	C	A	H	C	C	C	C	C	A	C	H	C	C	C	C	A	C	C	C	H	C
JAX00685003	9	6969876	0	T	G	T	T	T	T	T	G	T	T	T	T	T	T	T	T	T	T	T	T	T	G	H	T	T	T	T	T	T	T	T	T	T	T	H	T	T	G	T	T	T	T	T	T	T	T
JAX00685004	9	6970562	0	C	T	C	C	C	C	C	T	C	C	C	C	C	C	C	C	C	C	C	C	C	T	T	C	C	C	C	C	C	C	C	C	C	C	H	C	C	T	C	C	C	C	C	C	C	C
JAX00685006	9	6991030	0	G	A	G	G	G	G	G	G	A	G	G	G	G	A	G	G	G	G	H	G	G	G	G	G	G	H	G	G	G	G	G	H	G	G	G	G	G	G	G	G	G	G	G	G	G	G
JAX00685009	9	7003944	1	G	A	G	G	G	G	G	A	A	G	G	G	G	A	G	G	G	G	H	G	G	A	H	G	G	H	G	G	G	G	G	H	G	G	H	G	G	A	G	G	G	G	G	G	G	G
JAX00685010	9	7004104	1	A	T	A	A	A	A	A	A	T	A	A	A	A	T	A	A	A	A	H	A	A	A	A	A	A	H	A	A	A	A	A	H	A	A	A	A	A	A	A	A	A	A	A	A	A	A
JAX00685011	9	7004552	0	C	T	C	C	C	C	C	T	C	C	C	C	C	C	C	C	C	C	C	C	C	T	H	C	C	C	C	C	C	C	C	C	C	C	H	C	C	T	C	C	C	C	C	C	C	C
JAX00685012	9	7006622	0	T	A	T	T	T	T	T	A	A	T	T	T	T	A	T	T	T	T	H	T	T	A	H	T	T	H	T	T	T	T	T	H	T	T	H	T	T	A	T	T	T	T	T	T	T	T
JAX00167888	9	7009414	0	A	C	A	A	A	A	A	C	C	A	A	A	A	C	A	A	A	A	H	A	A	C	H	A	A	H	A	A	A	A	A	H	A	A	H	A	A	C	A	A	A	A	A	A	A	A
JAX00685015	9	7025797	0	C	G	C	C	C	C	C	G	G	C	C	C	C	G	C	C	C	C	H	C	C	G	H	C	C	H	C	C	C	C	C	H	C	C	H	C	C	G	C	C	C	C	C	C	C	C
JAX00685017	9	7048628	1	G	A	G	G	G	G	G	G	A	G	G	G	G	A	G	G	G	G	H	G	G	G	G	G	G	H	G	G	G	G	G	H	G	G	G	G	G	G	G	G	G	G	G	G	G	G
JAX00685018	9	7051105	0	T	G	T	T	T	T	T	G	T	T	T	T	T	T	T	T	T	T	T	T	T	G	H	T	T	T	T	T	T	T	T	T	T	T	H	T	T	G	T	T	T	T	T	T	T	T
JAX00167890	9	7052481	1	A	T	A	A	A	A	A	T	A	A	A	A	A	A	A	A	A	A	A	A	A	T	H	A	A	A	A	A	A	A	A	A	A	A	H	A	A	T	A	A	A	A	A	A	A	A
JAX00167891	9	7052532	0	A	G	A	A	A	A	A	G	G	A	A	A	A	G	A	A	A	A	H	A	A	G	H	A	A	H	A	A	A	A	A	H	A	A	H	A	A	G	A	A	A	A	A	A	A	A
JAX00685019	9	7052716	1	A	G	A	A	A	A	A	G	G	A	A	A	A	G	A	A	A	A	H	A	A	G	H	A	A	H	A	A	A	A	A	H	A	A	H	A	A	G	A	A	A	A	A	A	A	A
JAX00685022	9	7073472	0	G	C	G	G	G	G	G	G	C	G	G	G	G	C	G	G	G	G	H	G	G	G	G	G	G	H	G	G	G	G	G	H	G	G	G	G	G	G	G	G	G	G	G	G	G	G
JAX00167893	9	7083022	0	A	G	A	A	A	A	A	G	G	A	A	A	A	G	A	A	A	A	H	A	A	G	H	A	A	A	A	A	A	A	A	H	A	A	H	A	A	G	A	A	A	A	A	A	A	A
JAX00167894	9	7085441	0	T	C	T	T	T	T	T	C	C	T	T	T	T	C	T	T	T	T	H	T	T	C	H	T	T	H	T	T	T	T	T	H	T	T	H	T	T	C	T	T	T	T	T	T	T	T
JAX00167895	9	7101944	1	T	A	T	T	T	T	T	A	A	T	T	T	T	A	T	T	T	T	H	T	T	A	H	T	T	H	T	T	T	T	T	H	T	T	H	T	T	A	T	T	T	T	T	T	T	T
JAX00685024	9	7117348	0	G	C	G	G	G	G	G	C	C	G	G	G	G	C	G	H	G	G	H	G	G	C	H	G	G	H	G	G	G	G	G	H	G	G	H	G	G	C	G	G	G	G	G	G	G	G
JAX00685025	9	7118975	1	C	G	C	C	C	C	C	G	C	C	C	C	C	C	C	C	C	C	C	C	C	G	H	C	C	C	C	C	C	C	C	C	C	C	H	C	C	G	C	C	C	C	C	C	C	C
JAX00685026	9	7121191	0	A	G	A	A	A	A	A	A	G	A	A	A	A	H	A	A	A	A	H	A	A	A	A	A	A	H	A	A	A	A	A	H	A	A	A	A	A	A	A	A	A	A	A	A	A	A
JAX00685028	9	7135579	1	C	T	C	C	C	C	C	C	T	C	C	C	C	T	C	C	C	C	H	C	C	C	C	C	C	H	C	C	C	C	C	H	C	C	C	C	C	C	C	C	C	C	C	C	C	C
JAX00236032	9	7151598	0	A	T	A	A	A	A	A	T	T	A	A	A	A	T	A	A	A	A	H	A	A	T	H	A	A	H	A	A	A	A	A	H	A	A	H	A	A	T	A	A	A	A	A	A	A	A
JAX00167898	9	7158658	0	A	G	A	A	A	A	A	G	G	A	A	A	A	G	A	A	A	A	H	A	A	G	H	A	A	H	A	A	A	A	A	H	A	A	H	A	A	G	A	A	A	A	A	A	A	A
JAX00685029	9	7169404	0	G	A	G	G	G	G	G	A	G	G	G	G	G	G	G	G	G	G	G	G	G	A	H	G	G	G	G	G	G	G	G	G	G	G	H	G	G	A	G	G	G	G	G	G	G	G
JAX00685030	9	7169675	0	T	C	T	T	T	T	T	C	C	T	T	T	T	C	T	T	T	T	H	T	T	C	H	T	T	H	T	T	T	T	T	H	T	T	H	T	T	C	T	T	T	T	T	T	T	T
JAX00167901	9	7178245	0	C	T	C	C	C	C	C	T	C	C	C	C	C	C	C	C	C	C	C	C	C	T	H	C	C	C	C	C	C	C	C	C	C	C	H	C	C	T	C	C	C	C	C	C	C	C
JAX00685032	9	7195978	0	A	G	A	A	A	G	A	A	A	A	A	A	H	A	A	G	A	H	A	A	H	A	A	A	A	A	A	A	A	A	A	A	G	A	H	A	H	A	A	A	A	H	A	A	A	A
JAX00685033	9	7196669	0	T	C	T	T	T	T	T	C	C	T	T	T	T	C	T	T	T	T	H	T	T	C	H	T	T	H	T	T	T	T	T	H	T	T	H	T	T	C	T	T	T	T	T	T	T	T
JAX00685034	9	7196833	1	T	C	T	T	T	T	T	C	T	T	T	T	T	T	T	T	T	T	T	T	T	C	H	T	T	T	T	T	T	T	T	T	T	T	H	T	T	C	T	T	T	T	T	T	T	T
JAX00685035	9	7199782	1	G	A	G	G	G	G	G	G	A	G	G	G	G	A	G	G	G	G	H	G	G	G	G	G	G	H	G	G	G	G	G	H	G	G	G	G	G	G	G	G	G	G	G	G	G	G
JAX00167902	9	7207171	1	A	G	A	A	A	A	A	G	G	G	A	A	A	G	A	A	G	H	H	A	A	G	H	A	A	H	G	H	A	A	A	H	A	A	H	A	A	G	A	A	G	A	A	A	H	A
JAX00685036	9	7212149	0	G	A	G	G	G	G	G	A	A	G	G	G	G	A	G	G	G	G	H	G	G	A	H	G	G	H	G	G	G	G	G	H	G	G	H	G	G	A	G	G	G	G	G	G	G	G
JAX00167903	9	7220996	0	C	T	C	C	C	C	C	C	T	C	C	C	C	T	C	C	C	C	C	C	C	C	C	C	C	H	C	C	C	C	C	T	C	C	C	C	C	C	C	C	C	C	C	C	C	C
JAX00685037	9	7222574	1	G	A	G	G	G	G	G	A	A	G	G	G	G	A	G	G	G	G	H	G	G	A	H	G	G	H	G	G	G	G	G	H	G	G	H	G	G	A	G	G	G	G	G	G	G	G
JAX00685038	9	7224852	0	G	C	G	G	G	G	G	C	G	G	G	G	G	G	G	G	G	G	H	G	G	C	H	G	G	G	G	G	G	G	G	G	G	G	H	G	G	C	G	G	G	G	G	G	G	G
JAX00685040	9	7234054	0	T	G	T	T	T	T	T	G	T	T	T	T	T	T	T	T	T	T	T	T	T	G	T	T	T	T	T	T	T	T	T	T	T	T	T	T	T	G	T	T	T	T	T	T	T	T
JAX00167904	9	7235684	1	T	A	T	T	T	T	T	T	T	A	T	T	T	T	T	T	A	H	T	T	T	T	T	T	T	T	A	H	T	T	T	T	T	T	T	T	T	T	T	T	A	T	T	T	H	T
JAX00685041	9	7238016	0	C	G	C	C	C	C	C	G	G	C	C	C	C	G	C	C	C	C	H	C	C	G	H	C	C	H	C	C	C	C	C	H	C	C	H	C	C	G	C	C	C	C	C	C	C	C
JAX00685047	9	7280268	1	T	C	T	T	T	T	T	C	C	T	T	T	T	C	T	T	T	T	H	T	T	C	H	T	T	H	T	T	T	T	T	H	T	T	H	T	T	C	T	T	T	T	T	T	T	T
JAX00685048	9	7281850	0	G	A	G	G	G	G	G	A	A	G	G	G	G	A	G	G	G	G	H	G	G	A	G	G	G	G	G	G	G	G	G	H	G	G	H	G	G	A	G	G	G	G	G	G	G	G
JAX00685050	9	7290827	0	T	C	T	T	T	T	T	C	T	T	T	T	T	T	T	T	T	T	T	T	T	C	H	T	T	T	T	T	T	T	T	T	T	T	H	T	T	C	T	T	T	T	T	T	T	T
JAX00167908	9	7292849	1	C	T	C	C	C	C	C	T	C	C	C	C	C	C	C	C	C	C	C	C	C	T	H	C	C	C	C	C	C	C	C	C	C	C	H	C	C	T	C	C	C	C	C	C	C	C
JAX00167910	9	7310640	0	G	A	G	G	A	G	G	G	G	G	G	A	G	G	A	G	G	G	G	G	G	G	G	G	G	G	G	G	G	G	G	G	G	A	G	H	G	G	G	G	G	G	G	G	G	G
JAX00685052	9	7317970	1	G	A	G	G	G	G	G	A	A	G	G	G	G	A	G	G	G	G	H	G	G	A	H	G	G	H	G	G	G	G	G	H	G	G	H	G	G	A	G	G	G	G	G	G	G	G
JAX00167911	9	7336837	0	C	T	C	C	C	C	C	T	C	C	C	C	C	C	C	C	C	C	C	C	C	T	H	C	C	C	C	C	C	C	C	C	C	C	H	C	C	T	C	C	C	C	C	C	C	C
JAX00685059	9	7367064	0	C	A	C	C	C	C	C	A	C	C	C	C	C	C	C	C	C	C	C	C	C	A	H	C	C	C	C	C	C	C	C	C	C	C	H	C	C	A	C	C	C	C	C	C	C	C
JAX00685065	9	7443024	1	G	A	G	G	G	G	G	A	G	G	G	G	G	G	G	G	G	G	G	G	G	A	H	G	G	G	G	G	G	G	G	G	G	G	H	G	G	A	G	G	G	G	G	G	G	G
JAX00685068	9	7449960	1	G	A	G	G	G	G	G	A	A	G	G	G	G	A	G	G	G	G	H	G	G	A	H	G	G	H	G	G	G	G	G	H	G	G	H	G	G	A	G	G	G	G	G	G	G	G
JAX00167917	9	7458851	1	G	A	G	G	G	G	G	A	A	G	G	G	G	A	G	G	G	G	H	G	G	A	H	G	G	H	G	G	G	G	G	H	G	G	H	G	G	A	G	G	G	G	G	G	G	G
JAX00685071	9	7466856	0	A	G	A	A	A	A	A	G	A	A	A	H	H	H	H	H	H	G	G	A	A	G	H	A	A	A	A	A	A	A	A	A	A	A	H	A	A	G	A	A	A	A	A	A	A	A
JAX00167920	9	7500930	1	C	T	C	C	C	C	C	T	T	C	C	C	C	T	C	C	C	C	H	C	C	T	H	C	C	H	C	C	C	C	C	H	C	C	H	C	C	T	C	C	C	C	C	C	C	C
JAX00167921	9	7501016	0	C	T	C	C	C	C	C	T	C	C	C	C	C	C	C	C	C	C	C	C	C	T	H	C	C	C	C	C	C	C	C	C	C	C	H	C	C	T	C	C	C	C	C	C	C	C
JAX00685075	9	7509743	1	G	A	G	G	G	G	G	A	G	G	G	G	G	G	G	G	G	G	G	G	G	A	H	G	G	G	G	G	G	G	G	G	G	G	H	G	G	A	G	G	G	G	G	G	G	G
JAX00236042	9	7518686	1	G	C	G	G	G	G	G	C	C	G	G	G	G	C	G	G	G	G	H	G	G	C	H	G	G	H	G	G	G	G	G	H	G	G	H	G	G	C	G	G	G	G	G	G	G	G
JAX00685079	9	7527350	1	A	C	A	A	A	A	A	C	A	A	A	A	A	A	A	A	A	A	A	A	A	C	H	A	A	A	A	A	A	A	A	A	A	A	H	A	A	C	A	A	A	A	A	A	A	A
JAX00167925	9	7543889	1	A	C	A	A	A	A	A	C	C	A	A	A	A	C	A	A	A	A	H	A	A	C	H	A	A	H	A	A	A	A	A	H	A	A	H	A	A	C	A	A	A	A	A	A	A	A
JAX00685080	9	7549626	1	A	T	A	A	A	A	A	T	A	A	A	A	A	A	A	A	A	A	A	A	A	T	H	A	A	A	A	A	A	A	A	A	A	A	H	A	A	T	A	A	A	A	A	A	A	A
JAX00685081	9	7553709	0	C	A	C	C	C	C	C	C	C	A	C	C	C	C	C	C	A	H	C	C	C	C	C	C	C	C	A	H	C	C	C	C	C	C	C	C	C	C	C	C	A	C	C	C	H	C
JAX00685084	9	7565216	1	A	G	A	A	A	A	A	A	A	G	A	A	A	A	A	A	G	H	A	A	A	A	A	A	A	A	G	H	A	A	A	A	A	A	A	A	A	A	A	A	G	A	A	A	H	A
JAX00685085	9	7567336	0	A	G	A	A	A	A	A	G	G	G	A	A	A	G	A	A	G	H	H	A	A	G	H	A	A	H	G	H	A	A	A	H	A	A	H	A	A	G	A	A	G	A	A	A	H	A
JAX00685087	9	7567417	0	T	C	T	T	T	T	T	C	T	T	T	T	T	T	T	T	T	T	T	T	T	C	H	T	T	T	T	T	T	T	T	T	T	T	H	T	T	C	T	T	T	T	T	T	T	T
JAX00685088	9	7568086	0	C	G	C	C	C	C	C	C	C	G	C	C	C	C	C	C	G	H	C	C	C	C	C	C	C	C	G	H	C	C	C	C	C	C	C	C	C	C	C	C	G	C	C	C	H	C
JAX00685089	9	7577665	0	G	A	G	G	G	G	G	A	G	G	G	G	G	G	G	G	G	G	G	G	G	A	H	G	G	G	G	G	G	G	G	G	G	G	H	G	G	A	G	G	G	G	G	G	G	G
JAX00167926	9	7578292	1	G	A	G	G	G	G	G	G	A	G	G	G	G	A	G	G	G	G	H	G	G	G	G	G	G	H	G	G	G	G	G	H	G	G	G	G	G	G	G	G	G	G	G	G	G	G
JAX00167927	9	7578540	0	A	G	A	A	A	A	A	G	A	A	A	H	A	A	H	A	A	A	A	A	A	G	H	A	A	A	A	A	A	A	A	A	A	A	H	A	A	G	A	A	A	A	A	A	A	A
JAX00685090	9	7581339	0	G	T	G	G	G	G	G	T	T	G	G	G	G	T	G	G	G	G	H	G	G	T	H	G	G	H	G	G	G	G	G	H	G	G	H	G	G	T	G	G	G	G	G	G	G	G
JAX00685092	9	7593563	0	C	T	C	C	C	C	C	T	C	C	C	C	C	C	C	C	C	C	C	C	C	T	C	C	C	C	C	C	C	C	C	C	C	C	H	C	C	T	C	C	C	C	C	C	C	C
JAX00685094	9	7595278	1	C	T	C	C	C	C	C	T	C	C	C	C	C	C	C	C	C	C	C	C	C	T	H	C	C	C	C	C	C	C	C	C	C	C	H	C	C	T	C	C	C	C	C	C	C	C
JAX00685095	9	7595312	0	C	T	C	C	C	C	C	T	T	C	C	C	C	T	C	C	C	C	H	C	C	T	H	C	C	H	C	C	C	C	C	H	C	C	H	C	C	T	C	C	C	C	C	C	C	C
JAX00685096	9	7595342	1	T	C	T	T	T	T	T	C	C	T	T	T	T	C	T	T	T	T	H	T	T	C	H	T	T	H	T	T	T	T	T	H	T	T	H	T	T	C	T	T	T	T	T	T	T	T
JAX00685097	9	7595612	0	G	T	G	G	G	G	G	T	G	G	G	G	G	G	G	G	G	G	G	G	G	T	H	G	G	G	G	G	G	G	G	G	G	G	H	G	G	T	G	G	G	G	G	G	G	G
JAX00685100	9	7617720	1	G	C	G	G	G	G	G	G	G	C	G	G	G	G	G	G	C	H	G	G	G	G	G	G	G	G	C	H	G	G	G	G	G	G	G	G	G	G	G	G	C	G	G	G	H	G
JAX00685101	9	7617741	1	C	T	C	C	C	C	C	T	T	C	C	C	C	T	C	C	C	C	H	C	C	T	H	C	C	H	C	C	C	C	C	H	C	C	H	C	C	T	C	C	C	C	C	C	C	C
JAX00685106	9	7620893	0	T	C	T	T	T	T	T	T	C	T	T	T	T	C	T	T	T	T	H	T	T	T	T	T	T	H	T	T	T	T	T	H	T	T	T	T	T	T	T	T	T	T	T	T	T	T
JAX00685107	9	7621319	0	C	T	C	C	C	C	C	T	C	C	C	C	C	C	C	C	C	C	C	C	C	T	H	C	C	C	C	C	C	C	C	C	C	C	H	C	C	T	C	C	C	C	C	C	C	C
JAX00685108	9	7621411	1	G	C	G	G	G	G	G	C	G	G	G	G	G	G	G	G	G	G	G	G	G	C	H	G	G	G	G	G	G	G	G	G	G	G	H	G	G	C	G	G	G	G	G	G	G	G
JAX00685109	9	7628963	1	G	A	G	G	G	G	G	A	A	G	G	G	G	A	G	G	G	G	H	G	G	A	H	G	G	H	G	G	G	G	G	H	G	G	H	G	G	A	G	G	G	G	G	G	G	G
JAX00167931	9	7639429	0	G	C	G	G	C	G	G	C	C	C	G	C	G	C	C	G	C	H	H	G	G	C	H	G	G	G	C	H	G	G	G	G	G	C	H	H	G	C	G	G	C	G	G	G	H	G
JAX00685113	9	7641499	0	G	A	G	G	A	G	G	A	A	A	G	A	G	A	A	G	A	H	H	G	G	A	H	G	G	H	A	H	G	G	G	H	G	A	H	H	G	A	G	G	A	G	G	G	H	G
JAX00685116	9	7644592	1	C	T	C	C	C	C	C	T	T	C	C	C	C	T	C	C	C	C	H	C	C	T	H	C	C	H	C	C	C	C	C	H	C	C	H	C	C	T	C	C	C	C	C	C	C	C
JAX00167932	9	7644985	0	C	A	C	C	A	C	C	C	A	C	C	A	C	A	A	C	C	C	H	C	C	C	C	C	C	H	C	C	C	C	C	H	C	A	C	H	C	C	C	C	C	C	C	C	C	C
JAX00167933	9	7657585	1	T	C	T	T	C	T	T	C	C	C	T	C	T	C	C	T	C	H	H	T	T	C	H	T	T	H	C	H	T	T	T	H	T	C	H	H	T	C	T	T	C	T	T	T	H	T
JAX00685120	9	7661111	0	A	T	A	A	A	A	A	T	T	T	A	A	A	T	A	A	T	H	A	A	A	T	H	A	A	H	T	H	A	A	A	H	A	A	H	A	A	T	A	A	T	A	A	A	H	A
JAX00685122	9	7662444	1	C	T	C	C	C	C	C	C	C	T	C	C	C	C	C	C	T	H	C	C	C	C	C	C	C	C	T	H	C	C	C	C	C	C	C	C	C	C	C	C	T	C	C	C	H	C
JAX00685123	9	7663317	0	G	A	G	G	G	G	G	G	G	A	G	G	G	G	G	G	A	A	G	G	G	G	G	G	G	G	A	H	G	G	G	G	G	G	G	G	G	G	G	G	A	G	G	G	H	G
JAX00685125	9	7674791	0	T	C	T	T	T	T	T	C	C	T	T	T	T	C	T	T	T	T	H	T	T	C	H	T	T	H	T	T	T	T	T	H	T	T	H	T	T	C	T	T	T	T	T	T	T	T
JAX00685128	9	7683179	1	C	T	C	C	C	C	C	C	C	T	C	C	C	C	C	C	T	H	C	C	C	C	C	C	C	C	T	H	C	C	C	C	C	C	C	C	C	C	C	C	T	C	C	C	H	C
JAX00685129	9	7683304	1	A	T	A	A	A	A	A	T	T	A	A	A	A	T	A	A	A	A	H	A	A	T	H	A	A	H	A	A	A	A	A	H	A	A	H	A	A	T	A	A	A	A	A	A	A	A
JAX00236047	9	7711914	1	C	T	C	C	C	C	C	C	T	C	C	C	C	T	C	C	C	C	H	C	C	C	C	C	C	H	C	C	C	C	C	H	C	C	C	C	C	C	C	C	C	C	C	C	C	C
JAX00236048	9	7711928	1	T	C	T	T	T	T	T	T	C	T	T	T	T	C	T	T	T	T	H	T	T	T	T	T	T	H	T	T	T	T	T	H	T	T	T	T	T	T	T	T	T	T	T	T	T	T
JAX00167937	9	7712347	0	G	T	G	G	T	G	G	T	G	T	G	T	G	G	T	G	T	G	G	G	G	T	G	G	G	G	T	G	G	T	G	G	G	T	G	G	G	T	G	G	T	G	G	G	G	G
JAX00685131	9	7734092	0	C	T	C	C	C	C	C	C	T	C	C	C	C	T	C	C	C	C	H	C	C	C	C	C	C	H	C	C	C	C	C	H	C	C	C	C	C	C	C	C	C	C	C	C	C	C
JAX00685133	9	7736884	1	T	C	T	T	C	T	T	C	C	T	T	C	T	C	C	T	T	T	H	T	T	C	T	T	T	H	T	T	T	T	T	H	T	C	H	H	T	C	T	T	T	T	T	T	T	T
JAX00685134	9	7737949	0	G	T	G	G	T	G	G	T	T	G	G	T	G	T	T	G	G	G	H	G	G	T	G	G	G	H	G	G	G	G	G	H	G	T	H	H	G	T	G	G	G	G	G	G	G	G
JAX00685136	9	7748545	0	T	C	T	T	C	T	T	T	T	T	T	C	T	T	C	T	T	T	T	T	T	T	T	T	T	H	T	T	T	T	T	T	T	C	T	H	T	T	T	T	T	T	T	T	T	T
JAX00685137	9	7748862	0	G	A	G	G	G	G	G	A	G	G	G	G	G	G	G	G	G	G	G	G	G	A	H	G	G	G	G	G	G	G	G	G	G	G	H	G	G	A	G	G	G	G	G	G	G	G
JAX00685140	9	7750552	1	A	C	A	A	C	A	A	C	A	A	A	C	A	A	C	A	A	A	A	A	A	C	H	A	A	A	A	A	A	A	A	A	A	C	H	H	A	C	A	A	A	A	A	A	A	A
JAX00685143	9	7768488	1	C	T	C	C	T	C	C	C	C	C	C	T	C	C	T	C	C	C	C	C	C	C	C	C	C	C	C	C	C	C	C	C	C	T	C	H	C	C	C	C	C	C	C	C	C	C
JAX00685146	9	7770570	1	G	A	G	G	G	G	G	A	G	G	G	G	G	G	G	G	G	G	G	G	G	A	H	G	G	G	G	G	G	G	G	G	G	G	H	G	G	A	G	G	G	G	G	G	G	G
JAX00685148	9	7771081	1	T	C	T	T	T	T	T	C	C	T	T	T	T	C	T	T	T	T	H	T	T	C	H	T	T	H	T	T	T	T	T	H	T	T	H	T	T	C	T	T	T	T	T	T	T	T
JAX00685150	9	7773478	1	A	G	A	A	A	A	A	A	G	A	A	A	A	G	A	A	A	A	H	A	A	A	A	A	A	H	A	A	A	A	A	H	A	A	A	A	A	A	A	A	A	A	A	A	A	A
JAX00167941	9	7781685	1	G	C	G	G	C	G	G	C	G	G	G	C	G	G	C	G	G	G	G	G	G	C	H	G	G	G	G	G	G	G	G	G	G	C	H	H	G	C	G	G	G	G	G	G	G	G
JAX00167943	9	7785525	0	T	C	T	T	C	T	T	C	C	T	T	C	T	C	C	T	T	T	H	T	T	C	H	T	T	H	T	H	T	T	T	H	T	C	H	H	T	C	T	T	T	T	T	T	T	T
JAX00685159	9	7816998	0	A	T	A	A	A	A	A	T	T	A	A	A	A	T	A	A	A	A	H	A	A	T	H	A	A	H	A	A	A	A	A	H	A	A	H	A	A	T	A	A	A	A	A	A	A	A
JAX00167945	9	7821206	1	C	T	C	C	C	C	C	C	T	C	C	C	C	T	C	C	C	C	H	C	C	C	C	C	C	H	C	C	C	C	C	H	C	C	C	C	C	C	C	C	C	C	C	C	C	C
JAX00167946	9	7821504	0	T	A	T	T	T	T	T	A	T	T	T	T	T	T	T	T	T	T	T	T	T	A	H	T	T	T	T	T	T	T	T	T	T	T	H	T	T	A	T	T	T	T	T	T	T	T
JAX00685163	9	7832250	1	A	G	A	A	A	A	A	A	A	G	A	A	A	A	A	A	G	H	A	A	A	A	A	A	A	A	G	H	A	G	A	A	A	A	A	A	A	A	A	A	G	A	A	A	H	A
JAX00685166	9	7847708	0	T	C	T	T	T	T	T	C	C	T	T	T	T	C	T	T	T	T	H	T	T	H	T	T	T	H	T	T	T	T	T	H	T	T	T	T	T	C	T	T	T	T	T	T	T	T
JAX00685168	9	7867320	1	A	T	A	A	A	A	A	T	T	A	A	A	A	T	A	A	A	A	H	A	A	T	H	A	A	H	A	A	A	A	A	H	A	A	H	A	A	T	A	A	A	A	A	A	A	A
JAX00167949	9	7872306	1	G	A	G	G	G	G	G	G	A	G	G	G	G	A	G	G	G	G	H	G	G	G	G	G	G	H	G	G	G	G	G	H	G	G	G	G	G	G	G	G	G	G	G	G	G	G
JAX00685169	9	7882341	1	C	T	C	C	C	C	C	C	T	C	C	C	C	T	C	C	C	C	H	C	C	C	C	C	C	H	C	C	C	C	C	H	C	C	C	C	C	C	C	C	C	C	C	C	C	C
JAX00685170	9	7883136	1	A	G	A	A	A	A	A	G	G	A	A	A	A	G	A	A	A	A	H	A	A	G	H	A	A	H	A	A	A	A	A	H	A	A	H	A	A	G	A	A	A	A	A	A	A	A
JAX00236053	9	7901806	1	G	A	G	G	G	G	G	A	A	G	G	G	G	A	G	G	G	G	H	G	G	A	H	G	G	H	G	G	G	G	G	H	G	G	H	G	G	A	G	G	G	G	G	G	G	G
JAX00167953	9	7927118	1	A	T	A	A	T	A	A	T	A	T	A	T	A	A	T	A	T	H	A	A	A	T	H	A	A	A	T	H	A	T	A	A	A	T	H	H	A	T	A	A	T	A	A	A	H	A
JAX00167954	9	7935892	0	T	C	T	T	C	T	T	C	C	C	T	C	T	C	H	T	C	H	H	T	T	C	H	T	T	H	C	H	T	C	T	H	T	C	H	T	T	C	T	T	C	T	T	T	H	T
JAX00685173	9	7936694	0	C	T	C	C	C	C	C	T	C	C	C	C	C	C	C	C	C	C	C	C	C	T	H	C	C	C	C	C	C	C	C	C	C	C	H	C	C	T	C	C	C	C	C	C	C	C
JAX00685174	9	7937393	0	A	G	A	A	A	A	A	G	G	A	A	A	A	H	A	A	A	A	H	A	A	G	H	A	A	H	A	A	A	A	A	H	A	A	H	A	A	G	A	A	A	A	A	A	A	A
JAX00167955	9	7938093	0	A	C	A	A	A	A	A	C	C	A	A	A	A	C	A	A	A	A	C	A	A	C	H	A	A	H	A	A	A	A	A	H	A	A	H	A	A	C	A	A	A	A	A	A	A	A
JAX00685175	9	7940552	0	C	T	C	C	C	C	C	C	T	C	C	C	C	T	C	C	C	C	H	C	C	C	C	C	C	C	C	C	C	C	C	H	C	C	C	C	C	C	C	C	C	C	C	C	C	C
JAX00167956	9	7964459	0	C	A	C	C	A	C	C	A	A	A	C	A	C	A	A	C	A	H	H	C	C	A	A	C	C	A	A	H	C	A	C	A	C	A	H	H	C	A	C	C	A	C	C	C	H	C
JAX00685177	9	7967086	0	C	T	C	C	T	C	C	C	T	T	C	T	C	T	T	C	T	H	H	C	C	C	C	C	C	H	T	H	C	T	C	H	C	T	C	H	C	C	C	C	T	C	C	C	H	C
JAX00685178	9	7967108	0	C	T	C	C	T	C	C	C	C	T	C	T	C	C	T	C	T	H	C	C	C	C	C	C	C	C	T	T	C	T	C	C	C	T	C	H	C	C	C	C	T	C	C	C	H	C
JAX00685179	9	7967190	0	A	G	A	A	G	A	A	G	G	G	A	G	A	G	G	A	G	H	H	A	A	G	H	A	A	H	G	H	A	G	A	H	A	G	H	H	A	G	A	A	G	A	A	A	H	A
JAX00685182	9	7973804	1	C	G	C	C	C	C	C	G	G	C	C	C	C	G	C	C	C	C	H	C	C	G	H	C	C	H	C	C	C	C	C	H	C	C	H	C	C	G	C	C	C	C	C	C	C	C
JAX00685183	9	7973839	0	T	C	T	T	T	T	T	C	C	T	T	T	T	C	T	T	T	T	H	T	T	C	H	T	T	H	T	T	T	T	T	H	T	T	H	T	T	C	T	T	T	T	T	T	T	T
JAX00167957	9	7974536	0	C	T	C	C	T	C	C	C	C	T	C	T	C	C	T	C	T	H	C	C	C	C	C	C	C	C	H	T	C	T	C	C	C	T	C	T	C	C	C	C	T	C	C	C	H	C
JAX00167958	9	7976036	0	G	A	G	G	A	G	G	A	A	A	G	A	G	A	A	G	A	H	H	G	G	A	H	G	G	H	A	H	G	A	G	H	G	A	H	H	G	A	G	G	A	G	G	G	H	G
JAX00685184	9	7979607	0	C	T	C	C	C	C	C	C	C	T	C	C	C	C	C	C	T	H	C	C	C	C	C	C	C	C	T	H	C	T	C	C	C	C	C	C	C	C	C	C	T	C	C	C	H	C
JAX00685185	9	7987372	1	T	C	T	T	T	T	T	T	C	T	T	T	T	C	T	T	T	T	H	T	T	T	T	T	T	H	T	T	T	T	T	H	T	T	T	T	T	T	T	T	T	T	T	T	T	T
JAX00685187	9	7991020	1	G	A	G	G	A	G	G	G	G	A	G	A	G	G	A	G	A	H	G	G	G	G	G	G	G	G	A	H	G	A	G	G	G	A	G	H	G	G	G	G	A	G	G	G	H	G
JAX00167959	9	8007805	1	C	G	C	C	G	C	C	C	C	C	C	G	C	C	G	C	C	C	C	C	C	C	C	C	C	C	C	C	C	C	C	C	C	G	C	H	C	C	C	C	C	C	C	C	C	C
JAX00685192	9	8020291	0	A	G	A	A	A	A	A	G	G	A	A	A	A	G	A	A	A	A	H	A	A	G	H	A	A	H	A	A	A	A	A	H	A	A	H	A	A	G	A	A	A	A	A	A	A	A
JAX00685193	9	8023679	0	A	G	A	A	G	A	A	A	G	A	A	G	A	G	G	A	A	A	H	A	A	A	A	A	A	H	A	A	A	A	A	H	A	G	A	H	A	A	A	A	A	A	A	A	A	A
JAX00685194	9	8025148	0	G	A	G	G	G	G	G	A	G	G	G	G	G	G	G	G	G	G	G	G	G	A	H	G	G	G	G	G	G	G	G	G	G	G	H	G	G	A	G	G	G	G	G	G	G	G
JAX00167960	9	8036010	1	A	C	A	A	C	A	A	C	C	A	A	C	A	C	C	A	A	A	H	A	A	C	H	A	A	H	A	A	A	A	A	H	A	C	H	H	A	C	A	A	A	A	A	A	A	A
JAX00167961	9	8036912	1	T	C	T	T	C	T	T	C	C	T	T	C	T	C	C	T	T	T	H	T	T	C	H	T	T	H	T	T	T	T	T	H	T	C	H	H	T	C	T	T	T	T	T	T	T	T
JAX00685198	9	8042371	0	C	T	C	C	C	C	C	C	T	C	C	C	C	T	C	C	C	C	H	C	C	C	C	C	C	H	C	C	C	C	C	H	C	C	C	C	C	C	C	C	C	C	C	C	C	C
JAX00685200	9	8043547	1	T	A	T	T	T	T	T	T	A	T	T	T	T	A	T	T	T	T	H	T	T	T	T	T	T	H	T	T	T	T	T	H	T	T	T	T	T	T	T	T	T	T	T	T	T	T
JAX00685201	9	8056446	1	G	A	G	G	G	G	G	A	A	G	G	G	G	A	G	G	G	G	H	G	G	A	H	G	G	H	G	G	G	G	G	H	G	G	H	G	G	A	G	G	G	G	G	G	G	G
JAX00167964	9	8058032	0	A	G	A	A	G	A	A	G	G	A	A	G	A	G	G	A	A	A	H	A	A	G	H	A	A	H	A	A	A	A	A	H	A	G	H	H	A	G	A	A	A	A	A	A	A	A
JAX00685205	9	8072384	0	A	G	A	A	G	A	A	G	G	A	A	G	A	G	G	H	A	A	H	A	A	H	H	A	A	H	A	H	A	A	A	H	A	G	H	H	A	G	A	A	A	A	A	A	A	A
JAX00685206	9	8077558	1	T	G	T	T	T	T	T	T	G	T	T	T	T	G	T	T	T	T	H	T	T	T	T	T	T	H	T	T	T	T	T	H	T	T	T	T	T	T	T	T	T	T	T	T	T	T
JAX00685208	9	8093762	1	C	A	C	C	C	C	C	A	A	C	C	C	C	A	C	C	C	C	H	C	C	A	H	C	C	H	C	C	C	C	C	H	C	C	H	C	C	A	C	C	C	C	C	C	C	C
JAX00167967	9	8100425	1	T	C	T	T	C	T	T	C	C	T	T	C	T	C	C	T	T	T	H	T	T	C	H	T	T	H	T	T	T	T	T	H	T	C	H	H	T	C	T	T	T	T	T	T	T	T
JAX00685209	9	8106719	1	T	C	T	T	T	T	T	C	T	T	T	T	T	T	T	T	T	T	T	T	T	C	H	T	T	T	T	T	T	T	T	T	T	T	H	T	T	C	T	T	T	T	T	T	T	T
JAX00685210	9	8108993	0	T	C	T	T	C	T	T	C	C	C	T	C	T	C	C	T	C	H	H	T	T	C	H	T	T	H	C	H	T	C	T	H	T	C	H	H	T	C	T	T	C	T	T	T	H	T
JAX00685212	9	8112983	0	G	A	G	G	G	G	G	G	A	G	G	G	G	A	G	G	G	G	G	G	G	G	G	G	G	G	G	G	G	G	G	H	G	G	G	G	G	G	G	G	G	G	G	G	G	G
JAX00685216	9	8123133	1	A	G	A	A	G	A	A	A	A	A	A	G	A	A	G	A	A	A	A	A	A	A	A	A	A	A	A	A	A	A	A	A	A	G	A	H	A	A	A	A	A	A	A	A	A	A
JAX00685217	9	8123176	0	T	C	T	T	T	T	T	C	C	T	T	T	T	C	T	T	T	T	H	T	T	C	H	T	T	H	H	T	T	T	T	H	T	T	H	T	T	C	T	T	T	T	T	T	T	T
JAX00685218	9	8123978	0	A	G	A	A	A	A	A	G	A	A	A	A	A	A	A	A	A	A	A	A	A	G	H	A	A	A	A	A	A	A	A	A	A	A	H	A	A	G	A	A	A	A	A	A	A	A
JAX00685219	9	8124381	0	T	A	T	T	T	T	T	T	A	T	T	T	T	A	T	T	T	T	H	T	T	T	T	T	T	H	T	T	T	T	T	H	T	T	T	T	T	T	T	T	T	T	T	T	T	T
JAX00685221	9	8130725	0	C	T	C	C	C	C	C	T	C	C	C	C	C	C	C	C	C	C	C	C	C	T	H	C	C	C	C	C	C	C	C	C	C	C	H	C	C	T	C	C	C	C	C	C	C	C
JAX00167969	9	8157587	0	A	G	A	A	G	A	A	G	G	G	A	G	A	G	G	A	G	H	H	A	A	G	H	A	A	H	G	H	A	G	A	H	A	G	H	H	A	G	A	A	G	A	A	A	H	A
JAX00167970	9	8158833	1	G	C	G	G	C	G	G	C	C	G	G	C	G	C	C	G	G	G	H	G	G	C	H	G	G	H	G	G	G	G	G	H	G	C	H	H	G	C	G	G	G	G	G	G	G	G
JAX00685227	9	8177882	0	G	C	G	G	C	G	G	G	G	G	G	C	G	G	C	G	G	G	G	G	G	G	G	G	G	G	G	G	G	H	G	G	G	C	G	H	G	G	G	G	H	G	G	G	G	G
JAX00685230	9	8181726	1	T	C	T	T	C	T	T	C	C	T	T	C	T	C	C	T	T	T	H	T	T	C	H	T	T	H	T	T	T	T	T	H	T	C	H	H	T	C	T	T	T	T	T	T	T	T
JAX00685231	9	8182838	0	A	G	A	A	A	A	A	A	A	G	A	A	A	A	A	A	G	H	A	A	A	A	A	A	A	A	G	H	A	G	A	A	A	A	A	A	A	A	A	A	G	A	A	A	H	A
JAX00685232	9	8183542	0	T	G	T	T	T	T	T	T	T	G	T	T	T	T	T	T	G	H	T	T	T	T	T	T	T	T	G	H	T	G	T	T	T	T	T	T	T	T	T	T	G	T	T	T	H	T
JAX00167973	9	8185662	0	G	A	G	G	A	G	G	A	A	A	G	A	G	A	A	G	A	H	H	G	G	A	H	G	G	H	A	H	G	A	G	H	G	A	H	H	G	A	G	G	A	G	G	G	H	G
JAX00685244	9	8310754	1	T	G	T	T	T	T	T	T	G	T	T	T	T	G	T	T	T	T	H	T	T	T	T	T	T	H	T	T	T	T	T	H	T	T	T	T	T	T	T	T	T	T	T	T	T	T
JAX00685246	9	8325230	1	T	G	T	T	T	T	T	G	G	T	T	T	T	G	T	T	T	T	H	T	T	G	H	T	T	H	T	T	T	T	T	H	T	T	H	T	T	G	T	T	T	T	T	T	T	T
JAX00167984	9	8330325	1	C	T	C	C	T	C	C	C	C	T	C	T	C	C	T	C	T	H	C	C	C	C	C	C	C	C	T	H	C	T	C	C	C	T	C	H	C	C	C	C	T	C	C	C	H	C
JAX00685250	9	8340123	1	C	T	C	C	C	C	C	C	T	C	C	C	C	T	C	C	C	C	H	C	C	C	C	C	C	H	C	C	C	C	C	H	C	C	C	C	C	C	C	C	C	C	C	C	C	C
JAX00685253	9	8390309	1	T	C	T	T	T	T	T	C	T	T	T	T	T	T	T	T	T	T	T	T	T	C	H	T	T	T	T	T	T	T	T	T	T	T	H	T	T	C	T	T	T	T	T	T	T	T
JAX00685255	9	8395640	1	G	C	G	G	G	G	G	C	C	G	G	G	G	C	G	G	G	G	H	G	G	C	H	G	G	H	G	G	G	G	G	H	G	G	H	G	G	C	G	G	G	G	G	G	G	G
JAX00685262	9	8402901	1	G	T	G	G	T	G	G	G	T	T	G	T	G	T	T	G	T	H	H	G	G	G	G	G	G	H	T	H	G	T	G	H	G	T	G	H	G	G	G	G	T	G	G	G	H	G
JAX00685265	9	8441149	1	G	A	G	G	G	G	G	A	G	G	G	G	G	G	G	G	G	G	G	G	G	A	H	G	G	G	G	G	G	G	G	G	G	G	H	G	G	A	G	G	G	G	G	G	G	G
JAX00685266	9	8441568	1	G	T	G	G	G	G	G	T	G	G	G	G	G	G	G	G	G	G	G	G	G	T	H	G	G	G	G	G	G	G	G	G	G	G	H	G	G	T	G	G	G	G	G	G	G	G
JAX00685267	9	8444130	0	C	G	C	C	C	C	C	G	G	C	C	C	C	G	C	C	C	C	H	C	C	G	H	C	C	H	C	C	C	C	C	H	C	C	H	C	C	G	C	C	C	C	C	C	C	C
JAX00685268	9	8444298	1	T	G	T	T	T	T	T	G	G	T	T	T	T	G	T	T	T	T	H	T	T	G	H	T	T	H	T	T	T	T	T	H	T	T	H	T	T	G	T	T	T	T	T	T	T	T
JAX00167993	9	8459449	0	T	G	T	T	G	T	T	G	G	G	T	G	T	G	G	T	G	H	H	T	T	G	H	T	T	H	G	H	T	G	T	H	T	G	H	H	T	G	T	T	G	T	T	T	H	T
JAX00685271	9	8459486	0	G	T	G	G	G	G	G	G	T	G	G	G	G	T	G	G	G	G	H	G	G	G	G	G	G	H	G	G	G	G	G	H	G	G	G	G	G	G	G	G	G	G	G	G	G	G
JAX00685272	9	8464910	0	G	A	G	G	G	G	G	G	A	G	G	G	G	A	G	G	G	G	H	G	G	G	G	G	G	H	G	G	G	G	G	H	G	G	G	G	G	G	G	G	G	G	G	G	G	G
JAX00167996	9	8498164	1	C	A	C	C	A	C	C	C	C	C	C	A	C	C	A	C	C	C	C	C	C	C	C	C	C	C	C	C	C	C	C	C	C	A	C	H	C	C	C	C	C	C	C	C	C	C
JAX00167997	9	8500673	0	A	C	A	A	C	A	A	A	C	C	A	C	A	C	C	A	C	H	H	A	A	A	A	A	A	H	C	H	A	C	A	H	A	C	A	H	A	A	A	A	C	A	A	A	H	A
JAX00685274	9	8500823	1	G	A	G	G	G	G	G	A	G	G	G	G	G	G	G	G	G	G	G	G	G	A	H	G	G	G	G	G	G	G	G	G	G	G	H	G	G	A	G	G	G	G	G	G	G	G
JAX00685275	9	8501502	0	A	G	A	A	A	A	A	G	A	A	A	A	A	A	A	A	A	A	A	A	A	G	H	A	A	A	A	A	A	A	A	A	A	A	H	A	A	G	A	A	A	A	A	A	A	A
JAX00685276	9	8503546	0	T	C	T	T	T	T	T	T	C	T	T	T	T	C	T	T	T	T	H	T	T	T	T	T	T	H	T	T	T	T	T	H	T	T	T	T	T	T	T	T	T	T	T	T	T	T
JAX00685277	9	8503665	1	A	G	A	A	A	A	A	G	A	A	A	A	A	A	A	A	A	A	A	A	A	G	H	A	A	A	A	A	A	A	A	A	A	A	H	A	A	G	A	A	A	A	A	A	A	A
JAX00685279	9	8504207	0	T	C	T	T	T	T	T	T	C	T	T	T	T	C	T	T	T	T	H	T	T	T	T	T	T	H	T	H	T	T	T	H	T	T	T	T	T	T	T	T	T	T	T	T	T	T
JAX00236060	9	8516741	1	C	T	C	C	C	C	C	C	T	C	C	C	C	T	C	C	C	C	H	C	C	C	C	C	C	H	C	C	C	C	C	H	C	C	C	C	C	C	C	C	C	C	C	C	C	C
JAX00167999	9	8552404	0	T	G	T	T	G	T	T	G	G	G	T	G	T	G	G	T	G	H	H	T	T	G	H	T	T	H	G	H	T	G	T	H	T	G	H	H	T	G	T	T	G	T	T	T	H	T
JAX00168000	9	8555437	1	T	G	T	T	G	T	T	T	T	T	T	G	T	T	G	T	T	T	T	T	T	T	T	T	T	T	T	T	T	T	T	T	T	G	T	H	T	T	T	T	T	T	T	T	T	T
JAX00168001	9	8570307	0	G	T	G	G	G	G	G	T	T	G	G	G	G	T	G	G	G	G	H	G	G	T	H	G	G	H	G	G	G	G	G	H	G	G	H	G	G	T	G	G	G	G	G	G	G	G
JAX00685280	9	8570436	1	A	G	A	A	A	A	A	G	G	A	A	A	A	G	A	A	A	A	H	A	A	G	H	A	A	H	A	A	A	A	A	H	A	A	H	A	A	G	A	A	A	A	A	A	A	A
JAX00168003	9	8599214	0	A	G	A	A	G	A	A	G	G	G	A	G	A	G	G	A	G	H	H	A	A	G	H	A	A	H	G	H	A	G	A	H	A	G	H	H	A	G	A	A	G	A	A	A	H	A
JAX00685285	9	8600471	0	A	T	A	A	A	A	A	T	A	A	A	A	A	A	A	A	A	A	A	A	A	T	H	A	A	A	A	A	A	A	A	A	A	A	H	A	A	T	A	A	A	A	A	A	A	A
JAX00685287	9	8619905	1	T	C	T	T	T	T	T	T	C	T	T	T	T	C	T	T	T	T	H	T	T	T	T	T	T	H	T	T	T	T	T	H	T	T	T	T	T	T	T	T	T	T	T	T	T	T
JAX00685288	9	8620681	1	C	T	C	C	C	C	C	C	T	C	C	C	C	T	C	C	C	C	H	C	C	C	C	C	C	H	C	C	C	C	C	H	C	C	C	C	C	C	C	C	C	C	C	C	C	C
JAX00168006	9	8634946	1	G	T	G	G	T	G	G	T	T	T	G	T	G	T	T	G	T	H	H	G	G	T	H	G	G	H	T	H	G	T	G	H	G	T	H	H	G	T	G	G	T	G	G	G	H	G
JAX00685289	9	8636266	1	G	A	G	G	G	G	G	G	A	G	G	G	G	A	G	G	G	G	H	G	G	G	G	G	G	H	G	G	G	G	G	H	G	G	G	G	G	G	G	G	G	G	G	G	G	G
JAX00685290	9	8636564	1	G	A	G	G	G	G	G	A	A	G	G	G	G	A	G	G	G	G	H	G	G	A	H	G	G	H	G	G	G	G	G	H	G	G	H	G	G	A	G	G	G	G	G	G	G	G
JAX00685291	9	8637209	0	T	C	T	T	T	T	T	C	T	T	T	T	T	T	T	T	T	T	T	T	T	C	H	T	T	T	T	T	T	T	T	T	T	T	H	T	T	C	T	T	T	T	T	T	T	T
JAX00685292	9	8641404	0	A	C	A	A	A	A	A	C	A	A	A	A	A	A	A	A	A	A	A	A	A	C	H	A	A	A	A	A	A	A	A	A	A	A	H	A	A	C	A	A	A	A	A	A	A	A
JAX00685296	9	8655292	0	C	G	C	C	C	C	C	C	C	G	C	C	C	C	C	C	G	H	C	C	C	C	C	C	C	C	G	H	C	G	C	C	C	C	C	C	C	C	C	C	G	C	C	C	H	C
JAX00685297	9	8655720	0	T	A	T	T	T	T	T	A	A	T	T	T	T	A	T	T	T	T	H	T	T	A	A	T	T	H	T	T	T	T	T	H	T	T	H	T	T	A	T	T	T	T	T	T	T	T
JAX00168007	9	8658851	0	T	G	T	T	T	T	T	T	G	T	T	T	T	G	T	T	T	T	H	T	T	T	T	T	T	G	T	T	T	H	T	G	T	T	T	T	T	T	T	T	T	T	T	T	T	T
JAX00685298	9	8658882	0	T	C	T	T	T	T	T	C	C	T	T	T	T	C	T	T	T	T	H	T	T	C	H	T	T	H	T	T	T	T	T	H	T	T	H	T	T	C	T	T	T	T	T	T	T	T
JAX00168008	9	8658996	0	T	C	T	T	T	T	T	C	C	T	T	T	T	C	T	T	T	T	C	T	T	C	C	T	T	C	T	T	T	T	T	C	T	T	C	T	T	C	T	T	T	T	T	T	T	T
JAX00685304	9	8694334	1	A	G	A	A	A	A	A	G	A	A	A	A	A	A	A	A	A	A	A	A	A	G	H	A	A	A	A	A	A	A	A	A	A	A	H	A	A	G	A	A	A	A	A	A	A	A
JAX00236065	9	8708384	0	A	G	A	A	A	A	A	G	G	A	A	A	A	G	A	A	A	A	H	A	A	G	H	A	A	H	A	A	A	A	A	H	A	A	H	A	A	G	A	A	A	A	A	A	A	A
JAX00168012	9	8714579	1	A	C	A	A	A	A	A	C	C	A	A	A	A	C	A	A	A	A	H	A	A	C	H	A	A	H	A	A	A	A	A	H	A	A	H	A	A	C	A	A	A	A	A	A	A	A
JAX00168013	9	8724015	1	A	G	A	A	A	A	A	A	G	A	A	A	A	G	A	A	A	A	H	A	A	A	A	A	A	H	A	A	A	A	A	H	A	A	A	A	A	A	A	A	A	A	A	A	A	A
JAX00168014	9	8724156	1	C	T	C	C	C	C	C	C	T	C	C	C	C	T	C	C	C	C	H	C	C	C	C	C	C	H	C	C	C	C	C	H	C	C	C	C	C	C	C	C	C	C	C	C	C	C
JAX00168015	9	8724351	1	T	C	T	T	T	T	T	C	T	T	T	T	T	T	T	T	T	T	T	T	T	C	H	T	T	T	T	T	T	T	T	T	T	T	H	T	T	C	T	T	T	T	T	T	T	T
JAX00685310	9	8778639	1	A	T	A	A	A	A	A	T	T	A	A	A	A	T	A	A	A	A	H	A	A	T	H	A	A	H	A	A	A	A	A	H	A	A	H	A	A	T	A	A	A	A	A	A	A	A
JAX00685311	9	8778861	0	G	A	G	G	A	G	G	A	A	A	G	A	G	A	A	G	A	H	H	G	G	A	H	G	G	H	A	H	G	A	G	H	G	A	H	H	G	A	G	G	A	G	G	G	H	G
JAX00168018	9	8790287	0	C	T	C	C	T	C	C	T	T	T	C	T	C	T	T	C	T	H	H	C	C	T	T	C	C	H	T	H	C	T	C	H	C	T	H	H	C	T	C	C	T	C	C	C	H	C
JAX00685318	9	8794916	1	G	A	G	G	A	G	G	G	G	A	G	A	G	G	A	G	A	H	G	G	G	G	G	G	G	G	A	H	G	A	G	G	G	A	G	H	G	G	G	G	A	G	G	G	H	G
JAX00168019	9	8814901	0	T	C	T	T	C	T	T	C	C	C	T	C	T	C	C	T	C	H	H	T	T	C	H	T	T	H	C	H	T	C	T	H	T	C	H	H	T	C	T	T	C	T	T	T	H	T
JAX00685321	9	8819613	1	A	G	A	A	A	A	A	A	G	A	A	A	A	G	A	A	A	A	H	A	A	A	A	A	A	H	A	A	A	A	A	H	A	A	A	A	A	A	A	A	A	A	A	A	A	A
JAX00168020	9	8829478	1	T	C	T	T	C	T	T	C	C	C	T	C	T	C	C	T	C	H	H	T	T	C	H	T	T	H	C	H	T	C	T	H	T	C	H	H	T	C	T	T	C	T	T	T	H	T
JAX00236067	9	8833227	1	G	A	G	G	G	G	G	A	A	G	G	G	G	A	G	G	G	G	H	G	G	A	H	G	G	H	G	G	G	G	G	H	G	G	H	G	G	A	G	G	G	G	G	G	G	G
JAX00236068	9	8833242	1	A	T	A	A	A	A	A	T	T	A	A	A	A	T	A	A	A	A	H	A	A	T	H	A	A	H	A	A	A	A	A	H	A	A	H	A	A	T	A	A	A	A	A	A	A	A
JAX00236069	9	8833360	0	T	A	T	T	T	T	T	A	A	T	T	T	T	A	T	T	T	T	H	T	T	A	H	T	T	H	T	T	T	T	T	H	T	T	H	T	T	A	T	T	T	T	T	T	T	T
JAX00168022	9	8849307	0	A	G	A	A	G	A	A	G	G	G	A	G	A	G	H	A	G	H	H	A	A	G	H	A	A	H	G	H	A	G	A	H	A	G	H	H	A	G	A	A	G	A	A	A	H	A
JAX00685327	9	8854926	0	A	G	A	A	A	A	A	G	A	A	A	A	A	A	A	A	A	A	A	A	A	G	H	A	A	A	A	A	A	A	A	A	A	A	H	A	A	G	A	A	A	A	A	A	A	A
JAX00685329	9	8857529	0	C	T	C	C	C	C	C	T	T	C	C	C	C	T	C	C	C	C	H	C	C	T	H	C	C	H	C	C	C	C	C	H	C	C	H	C	C	T	C	C	C	C	C	C	C	C
JAX00168024	9	8858845	1	T	C	T	T	C	T	T	T	T	C	T	C	T	T	C	T	C	H	T	T	T	T	T	T	T	T	C	H	T	C	T	T	T	C	T	H	T	T	T	T	C	T	T	T	H	T
JAX00685330	9	8859048	0	G	A	G	G	A	G	G	G	G	A	G	A	G	G	A	G	A	H	G	G	G	G	G	G	G	G	A	H	G	A	G	G	G	A	G	H	G	G	G	G	A	G	G	G	H	G
JAX00724842	9	8884060	1	G	A	G	G	G	G	G	G	A	G	G	G	G	A	G	G	G	G	H	G	G	G	G	G	G	H	G	G	G	G	G	H	G	G	G	G	G	G	G	G	G	G	G	G	G	G
JAX00685333	9	8884493	0	T	C	T	T	T	T	T	C	C	T	T	T	T	C	T	T	T	T	H	T	T	C	H	T	T	H	T	T	T	T	T	H	T	T	H	T	T	C	T	T	T	T	T	T	T	T
JAX00685336	9	8891024	0	T	C	T	T	T	T	T	C	C	T	T	T	T	C	T	T	T	T	H	T	T	C	H	T	T	T	T	T	T	T	T	H	T	T	H	T	T	C	T	T	T	T	T	T	T	T
JAX00685337	9	8891683	0	G	A	G	G	G	G	G	A	G	G	G	G	G	G	G	G	G	G	G	G	G	A	H	G	G	G	G	G	G	G	G	G	G	G	H	G	G	A	G	G	G	G	G	G	G	G
JAX00685340	9	8916080	0	G	A	G	G	G	G	G	A	A	G	G	G	G	A	G	G	G	G	H	G	G	A	H	G	G	H	G	G	G	G	G	H	G	G	H	G	G	A	G	G	G	G	G	G	G	G
JAX00685343	9	8918105	0	T	C	T	T	T	T	T	C	C	T	T	T	T	C	T	T	T	T	H	T	T	C	H	T	T	C	T	T	T	T	T	H	T	T	H	T	T	C	T	T	T	T	T	T	T	T
JAX00168028	9	8928814	0	T	C	T	T	C	T	T	T	T	T	T	C	T	T	C	T	T	T	T	T	T	T	T	T	T	T	T	T	T	T	T	T	T	C	T	C	T	T	T	T	T	T	T	T	T	T
JAX00685345	9	8956777	0	T	G	T	T	T	T	T	G	T	T	T	T	T	T	T	T	T	T	T	T	T	G	H	T	T	T	T	T	T	T	T	T	T	T	H	T	T	G	T	T	T	T	T	T	T	T
JAX00685347	9	8957048	1	A	G	A	A	A	A	A	G	A	A	A	A	A	A	A	A	A	A	A	A	A	G	H	A	A	A	A	A	A	A	A	A	A	A	H	A	A	G	A	A	A	A	A	A	A	A
JAX00168029	9	8957160	1	T	A	T	T	A	T	T	T	T	T	T	A	T	T	A	T	T	T	T	T	T	T	T	T	T	T	T	T	T	T	T	T	T	A	T	H	T	T	T	T	T	T	T	T	T	T
JAX00685349	9	8961514	0	C	A	C	C	C	C	C	A	A	C	C	C	C	A	C	C	C	C	H	C	C	A	H	C	C	H	C	C	C	C	C	H	C	C	H	C	C	A	C	C	C	C	C	C	C	C
JAX00685350	9	8961769	0	T	C	T	T	T	T	T	C	C	T	T	T	T	C	T	T	T	T	H	T	T	C	H	T	T	H	T	T	T	T	T	H	T	T	H	T	T	C	T	T	T	T	T	T	T	T
JAX00685351	9	8962624	1	A	T	A	A	A	A	A	A	T	A	A	A	A	T	A	A	A	A	H	A	A	A	A	A	A	H	A	A	A	A	A	H	A	A	A	A	A	A	A	A	A	A	A	A	A	A
JAX00685352	9	8965266	0	A	G	A	A	G	A	A	A	A	A	A	G	A	A	G	A	A	A	A	A	A	A	A	A	A	A	A	A	A	A	A	A	A	G	A	H	A	A	A	A	A	A	A	A	A	A
JAX00685353	9	8965475	0	C	G	C	C	C	C	C	C	G	C	C	C	C	G	C	C	C	C	G	C	C	C	C	C	C	G	C	C	C	C	C	H	C	C	C	C	C	C	C	C	C	C	C	C	C	C
JAX00685356	9	8966473	0	T	A	T	T	A	T	T	A	A	T	T	A	T	A	A	T	T	T	H	T	T	A	H	T	T	H	T	T	T	T	T	H	T	A	H	H	T	A	T	T	T	T	T	T	T	T
JAX00685357	9	8966952	1	C	A	C	C	C	C	C	A	C	C	C	C	C	C	C	C	C	C	C	C	C	A	H	C	C	C	C	C	C	C	C	C	C	C	H	C	C	A	C	C	C	C	C	C	C	C
JAX00236070	9	8972051	0	T	C	T	T	T	T	T	C	C	T	T	T	T	C	T	T	T	T	H	T	T	C	H	T	T	H	T	T	T	T	T	H	T	T	H	T	T	C	T	T	T	T	T	T	T	T
JAX00236072	9	8975125	1	A	G	A	A	A	A	A	G	G	A	A	A	A	G	A	A	A	A	H	A	A	G	H	A	A	H	A	A	A	A	A	H	A	A	H	A	A	G	A	A	A	A	A	A	A	A
JAX00168034	9	9008191	1	G	A	G	G	A	G	G	A	A	G	G	A	G	A	A	G	G	G	H	G	G	A	H	G	G	H	G	G	G	G	G	H	G	A	H	H	G	A	G	G	G	G	G	G	G	G
JAX00685360	9	9043956	1	G	A	G	G	A	G	G	G	G	G	G	A	G	G	A	G	G	G	G	G	G	G	G	G	G	G	G	G	G	G	G	G	G	A	G	H	G	G	G	G	G	G	G	G	G	G
JAX00685363	9	9044280	1	A	G	A	A	G	A	A	G	G	A	A	G	A	G	G	A	A	A	H	A	A	G	H	A	A	H	A	A	A	A	A	H	A	G	H	H	A	G	A	A	A	A	A	A	A	A
JAX00685364	9	9044327	1	G	C	G	G	C	G	G	G	C	G	G	C	G	C	C	G	G	G	H	G	G	G	G	G	G	H	G	G	G	G	G	H	G	C	G	H	G	G	G	G	G	G	G	G	G	G
JAX00685365	9	9052964	0	G	A	G	G	A	G	G	G	G	G	G	A	G	G	A	G	G	G	G	G	G	G	G	G	G	G	G	G	G	G	G	G	G	A	G	G	G	G	G	G	G	G	G	G	G	G
JAX00168039	9	9076814	1	C	T	C	C	T	C	C	C	C	C	C	T	C	C	T	C	C	C	C	C	C	C	C	C	C	C	C	C	C	C	C	C	C	T	C	H	C	C	C	C	C	C	C	C	C	C
JAX00685368	9	9082978	0	C	T	C	C	C	C	C	C	T	C	C	C	C	T	C	C	C	C	H	C	C	C	C	C	C	C	C	C	C	C	C	H	C	C	C	C	C	C	C	C	C	C	C	C	C	C
JAX00685370	9	9083545	1	T	C	T	T	C	T	T	C	C	T	T	C	T	C	C	T	T	T	H	T	T	C	H	T	T	H	T	T	T	T	T	H	T	C	H	H	T	C	T	T	T	T	T	T	T	T
JAX00168040	9	9088395	0	A	G	A	A	G	A	A	G	G	A	A	G	A	G	G	A	A	A	H	A	A	G	H	A	A	H	A	A	A	A	A	H	A	G	H	H	A	G	A	A	A	A	A	A	A	A
JAX00168041	9	9088699	1	T	C	T	T	C	T	T	C	C	T	T	C	T	C	C	T	T	T	H	T	T	C	H	T	T	H	T	T	T	T	T	H	T	C	H	H	T	C	T	T	T	T	T	T	T	T
JAX00685375	9	9089878	1	G	A	G	G	G	G	G	G	A	G	G	G	G	A	G	G	G	G	H	G	G	G	G	G	G	H	G	G	G	G	G	H	G	G	G	G	G	G	G	G	G	G	G	G	G	G
JAX00685376	9	9091630	1	A	G	A	A	A	A	A	G	G	A	A	A	A	G	A	A	A	A	H	A	A	G	H	A	A	H	A	A	A	A	A	H	A	A	H	A	A	G	A	A	A	A	A	A	A	A
JAX00685377	9	9092528	0	G	A	G	G	A	G	G	A	G	G	G	A	G	G	A	G	G	G	G	G	G	A	H	G	G	G	G	G	G	G	G	G	G	A	H	G	G	A	G	G	G	G	G	G	G	G
JAX00168042	9	9098666	1	T	G	T	T	G	T	T	G	G	T	T	G	T	G	G	T	T	T	H	T	T	G	H	T	T	H	T	T	T	T	T	H	T	G	H	H	T	G	T	T	T	T	T	T	T	T
JAX00685378	9	9099590	0	C	T	C	C	C	C	C	T	C	C	C	C	C	C	C	C	C	C	C	C	C	T	T	C	C	C	C	C	C	C	C	C	C	C	T	C	C	T	C	C	C	C	C	C	C	C
JAX00685379	9	9100610	0	C	A	C	C	A	C	C	C	C	C	C	A	C	C	A	C	C	C	C	C	C	C	C	C	C	C	C	C	C	C	C	C	C	A	C	H	C	C	C	C	C	C	C	C	C	C
JAX00685384	9	9137859	1	T	C	T	T	T	T	T	C	C	T	T	T	T	C	T	T	T	T	H	T	T	C	H	T	T	H	T	T	T	T	T	H	T	T	H	T	T	C	T	T	T	T	T	T	T	T
JAX00685385	9	9138122	0	G	A	G	G	G	G	G	A	G	G	G	G	G	G	G	G	G	G	G	G	G	A	H	G	G	G	G	G	G	G	G	G	G	G	H	G	G	A	G	G	G	G	G	G	G	G
JAX00168044	9	9139492	0	A	G	A	A	A	A	A	G	G	A	A	A	A	G	A	A	A	A	H	A	A	G	H	A	A	H	A	A	A	A	A	H	A	A	H	A	A	G	A	A	A	A	A	A	A	A
JAX00685386	9	9139735	1	T	C	T	T	T	T	T	C	T	T	T	T	T	T	T	T	T	T	T	T	T	C	H	T	T	T	T	T	T	T	T	T	T	T	H	T	T	C	T	T	T	T	T	T	T	T
JAX00685388	9	9142175	0	C	G	C	C	C	C	C	G	G	C	C	C	C	G	C	C	C	C	H	C	C	G	H	C	C	H	C	C	C	C	C	H	C	C	H	C	C	G	C	C	C	C	C	C	C	C
JAX00685389	9	9142347	1	T	G	T	T	T	T	T	G	G	T	T	T	T	G	T	T	T	T	H	T	T	G	H	T	T	H	T	T	T	T	T	H	T	T	H	T	T	G	T	T	T	T	T	T	T	T
JAX00685391	9	9144375	1	G	C	G	G	G	G	G	G	C	G	G	G	G	C	G	G	G	G	H	G	G	G	G	G	G	H	G	G	G	G	G	H	G	G	G	G	G	G	G	G	G	G	G	G	G	G
JAX00685392	9	9144495	0	G	C	G	G	G	G	G	G	C	G	G	G	G	C	G	G	G	G	H	G	G	G	G	G	G	H	G	G	G	G	G	H	G	G	G	G	G	G	G	G	G	G	G	G	G	G
JAX00685393	9	9145181	0	A	G	A	A	A	A	A	A	G	A	A	A	A	G	A	A	A	A	H	A	A	A	A	A	A	H	A	A	A	A	A	H	A	A	A	A	A	A	A	A	A	A	A	A	A	A
JAX00685394	9	9150083	0	C	T	C	C	C	C	C	T	C	C	C	C	C	C	C	C	C	C	C	C	C	T	H	C	C	C	C	C	C	C	C	C	C	C	H	C	C	T	C	C	C	C	C	C	C	C
JAX00685395	9	9152616	1	C	T	C	C	C	C	C	T	C	C	C	C	C	C	C	C	C	C	C	C	C	T	H	C	C	C	C	C	C	C	C	C	C	C	H	C	C	T	C	C	C	C	C	C	C	C
JAX00685396	9	9153970	0	C	G	C	C	C	C	C	G	C	C	C	C	C	C	C	H	C	C	C	C	C	G	G	C	C	C	H	C	C	C	C	C	C	C	G	C	C	G	C	C	C	C	C	C	C	C
JAX00685399	9	9160443	0	A	G	A	A	A	A	A	A	G	A	A	A	A	G	A	A	A	A	H	A	A	A	A	A	A	H	A	A	A	A	A	H	A	A	A	A	A	A	A	A	A	A	A	A	A	A
JAX00685400	9	9177317	1	T	C	T	T	T	T	T	C	C	T	T	T	T	C	T	T	T	T	H	T	T	C	H	T	T	H	T	T	T	T	T	H	T	T	H	T	T	C	T	T	T	T	T	T	T	T
JAX00236075	9	9178300	1	G	T	G	G	G	G	G	T	T	G	G	G	G	T	G	G	G	G	H	G	G	T	H	G	G	H	G	G	G	G	G	H	G	G	H	G	G	T	G	G	G	G	G	G	G	G
JAX00168046	9	9178361	1	C	T	C	C	C	C	C	T	T	C	C	C	C	T	C	C	C	C	H	C	C	T	H	C	C	H	C	C	C	C	C	H	C	C	H	C	C	T	C	C	C	C	C	C	C	C
JAX00685401	9	9178788	1	A	C	A	A	A	A	A	C	A	A	A	A	A	A	A	A	A	A	A	A	A	C	H	A	A	A	A	A	A	A	A	A	A	A	H	A	A	C	A	A	A	A	A	A	A	A
JAX00236076	9	9198995	0	T	C	T	T	T	T	T	C	C	T	T	T	T	C	T	T	T	T	H	T	T	C	H	T	T	H	T	T	T	T	T	H	T	T	H	T	T	C	T	T	T	T	T	T	T	T
JAX00685408	9	9205550	1	C	T	C	C	C	C	C	C	T	C	C	C	C	T	C	C	C	C	H	C	C	C	C	C	C	H	C	C	C	C	C	H	C	C	C	C	C	C	C	C	C	C	C	C	C	C
JAX00236078	9	9211239	1	C	T	C	C	C	C	C	C	T	C	C	C	C	T	C	C	C	C	H	C	C	C	C	C	C	H	C	C	C	C	C	H	C	C	C	C	C	C	C	C	C	C	C	C	C	C
JAX00685412	9	9222278	0	A	G	A	A	G	A	A	A	A	A	A	G	A	A	G	A	A	A	A	A	A	A	A	A	A	A	A	A	A	A	A	A	A	G	A	H	A	A	A	A	A	A	A	A	A	A
JAX00168049	9	9222918	0	G	A	G	G	A	G	G	A	A	G	G	A	G	A	A	G	G	G	H	G	G	A	H	G	G	H	G	G	G	G	G	H	G	A	H	H	G	A	G	G	G	G	G	G	G	G
JAX00168050	9	9223137	1	T	C	T	T	C	T	T	T	T	T	T	C	T	T	C	T	T	T	T	T	T	T	T	T	T	T	T	T	T	T	T	T	T	C	T	H	T	T	T	T	T	T	T	T	T	T
JAX00685415	9	9223831	1	G	A	G	G	A	G	G	G	G	G	G	A	G	G	A	G	G	G	G	G	G	G	G	G	G	G	G	G	G	G	G	G	G	A	G	H	G	G	G	G	G	G	G	G	G	G
JAX00685416	9	9226007	0	C	T	C	C	T	C	C	C	T	C	C	T	C	T	T	C	C	C	H	C	C	C	C	C	C	H	C	C	C	C	C	H	C	T	C	T	C	C	C	C	C	C	C	C	C	C
JAX00685419	9	9250487	1	T	G	T	T	G	T	T	G	G	T	T	G	T	G	G	T	T	T	H	T	T	G	H	T	T	H	T	T	T	T	T	H	T	G	H	H	T	G	T	T	T	T	T	T	T	T
JAX00685424	9	9251935	0	A	G	A	A	G	A	A	A	G	A	H	G	H	G	G	A	A	A	H	A	A	A	A	A	A	H	A	A	A	A	A	H	A	G	A	A	A	A	A	A	A	A	A	A	A	A
JAX00168053	9	9252350	1	G	A	G	G	A	G	G	A	A	G	G	A	G	A	A	G	G	G	H	G	G	A	H	G	G	H	G	G	G	G	G	H	G	A	H	G	G	A	G	G	G	G	G	G	G	G
JAX00685425	9	9252572	0	G	C	G	G	G	G	G	C	G	G	G	G	G	G	G	G	G	G	G	G	G	C	H	G	G	G	G	G	G	G	G	G	G	G	H	G	G	C	G	G	G	G	G	G	G	G
JAX00685428	9	9254421	1	C	T	C	C	C	C	C	C	T	C	C	C	C	T	C	C	C	C	H	C	C	C	C	C	C	H	C	C	C	C	C	H	C	C	C	C	C	C	C	C	C	C	C	C	C	C
JAX00685430	9	9264965	0	C	T	C	C	C	C	C	T	T	C	C	C	C	T	C	C	C	C	H	C	C	T	H	C	C	H	C	C	C	C	C	H	C	C	H	C	C	T	C	C	C	C	C	C	C	C
JAX00685434	9	9265493	0	G	A	G	G	G	G	G	A	G	G	G	G	G	G	G	G	G	G	G	G	G	A	H	G	G	G	G	G	G	G	G	G	G	G	H	G	G	A	G	G	G	G	G	G	G	G
JAX00168054	9	9272919	1	T	C	T	T	C	T	T	C	C	T	T	C	T	C	C	T	T	T	H	T	T	C	H	T	T	H	T	T	T	T	T	H	T	C	H	T	T	C	T	T	T	T	T	T	T	T
JAX00168056	9	9304231	0	A	T	A	A	T	A	A	T	T	A	A	T	A	T	T	A	A	A	H	A	A	T	H	A	A	H	A	A	A	A	A	H	A	T	H	A	A	T	A	A	A	A	A	A	A	A
JAX00168057	9	9304299	1	C	T	C	C	T	C	C	T	T	C	C	T	C	T	T	C	C	C	H	C	C	T	H	C	C	H	C	C	C	C	C	H	C	T	H	C	C	T	C	C	C	C	C	C	C	C
JAX00685435	9	9316424	1	C	T	C	C	C	C	C	C	T	C	C	C	C	T	C	C	C	C	H	C	C	C	C	C	C	H	C	C	C	C	C	H	C	C	C	C	C	C	C	C	C	C	C	C	C	C
JAX00685436	9	9316480	0	C	T	C	C	C	C	C	T	C	C	C	C	C	C	C	C	C	C	C	C	C	T	H	C	C	C	C	C	C	C	C	C	C	C	H	C	C	T	C	C	C	C	C	C	C	C
JAX00685440	9	9325969	1	C	G	C	C	C	C	C	G	G	C	C	C	C	G	C	C	C	C	H	C	C	G	H	C	C	H	C	C	C	C	C	H	C	C	H	C	C	G	C	C	C	C	C	C	C	C
JAX00685441	9	9327020	0	G	A	G	G	A	G	G	G	G	G	G	A	G	G	A	G	G	G	G	G	G	G	G	G	G	G	G	G	G	G	G	G	G	A	G	H	G	G	G	G	G	G	G	G	G	G
JAX00685442	9	9327220	1	G	C	G	G	G	G	G	C	G	G	G	G	G	G	G	G	G	G	G	G	G	C	H	G	G	G	G	G	G	G	G	G	G	G	H	G	G	C	G	G	G	G	G	G	G	G
JAX00685443	9	9327374	0	G	A	G	G	G	G	G	G	A	G	G	G	G	A	G	G	G	G	H	G	G	G	G	G	G	H	G	G	G	G	G	H	G	G	G	G	G	G	G	G	G	G	G	G	G	G
JAX00685445	9	9329884	0	A	G	A	A	A	A	A	G	G	A	H	A	A	G	A	A	A	A	G	A	A	G	A	A	A	H	A	A	A	A	A	H	A	A	H	A	A	G	A	A	A	A	A	A	A	A
JAX00685446	9	9330068	0	T	A	T	T	A	T	T	T	A	T	T	A	T	A	A	T	T	T	A	T	T	T	T	T	T	H	T	T	T	T	T	H	T	A	T	T	T	T	T	T	T	T	T	T	T	T
JAX00168060	9	9340166	0	T	G	T	T	G	T	T	G	G	G	T	G	T	G	G	T	G	H	H	T	T	G	H	T	T	H	G	H	T	G	T	H	T	G	H	H	T	G	T	T	G	T	T	T	H	T
JAX00685452	9	9357582	0	G	A	G	G	A	G	G	G	G	G	G	A	G	G	A	G	G	G	G	G	G	G	G	G	G	G	G	G	G	G	G	G	G	A	G	H	G	G	G	G	G	G	G	G	G	G
JAX00685453	9	9357708	1	T	C	T	T	C	T	T	C	C	T	T	C	T	C	C	T	T	T	H	T	T	C	H	T	T	H	T	T	T	T	T	H	T	C	H	H	T	C	T	T	T	T	T	T	T	T
JAX00685454	9	9386697	1	C	G	C	C	C	C	C	G	G	C	C	C	C	G	C	C	C	C	H	C	C	G	H	C	C	H	C	C	C	C	C	H	C	C	H	C	C	G	C	C	C	C	C	C	C	C
JAX00168063	9	9387039	0	T	C	T	T	C	T	T	C	C	C	T	C	T	C	C	T	C	H	H	T	T	C	H	T	T	H	C	H	T	C	T	H	T	C	H	H	T	C	T	T	C	T	T	T	H	T
JAX00685456	9	9391969	0	C	T	C	C	C	C	C	T	T	C	C	C	C	T	C	C	C	C	H	C	C	T	H	C	C	H	C	C	C	C	C	H	C	C	H	C	C	T	C	C	C	C	C	C	C	C
JAX00685457	9	9392739	1	C	G	C	C	C	C	C	C	C	G	C	C	C	C	C	C	G	H	C	C	C	C	C	C	C	C	G	H	C	G	C	C	C	C	C	C	C	C	C	C	G	C	C	C	H	C
JAX00168065	9	9417613	0	A	G	A	A	A	A	A	G	G	A	A	A	A	G	A	A	A	A	H	A	A	G	H	A	A	A	A	A	A	A	A	A	A	A	H	A	A	G	A	A	A	A	A	A	A	A
JAX00168066	9	9417646	0	G	T	G	G	G	G	G	T	T	G	G	G	G	H	G	G	G	G	G	G	G	T	G	G	G	G	G	G	G	G	G	G	G	G	G	G	G	T	G	G	G	G	G	G	G	G
JAX00685459	9	9417902	1	T	C	T	T	T	T	T	C	C	T	T	T	T	C	T	T	T	T	H	T	T	C	H	T	T	T	T	T	T	T	T	T	T	T	H	T	T	C	T	T	T	T	T	T	T	T
JAX00685460	9	9438009	0	G	A	G	G	G	G	G	G	A	G	G	G	G	A	G	G	G	G	H	G	G	G	G	G	G	H	G	G	G	G	G	H	G	G	G	G	G	G	G	G	G	G	G	G	G	G
JAX00685461	9	9438542	0	T	C	T	T	T	T	T	C	T	T	T	T	T	T	T	T	T	T	T	T	T	C	C	T	T	T	T	T	T	T	T	T	T	T	C	T	T	C	T	T	T	T	T	T	T	T
JAX00685462	9	9439269	1	G	A	G	G	G	G	G	A	A	A	G	G	G	A	G	G	A	H	H	G	G	A	H	G	G	H	A	H	G	A	G	H	G	G	H	G	G	A	G	G	A	G	G	G	H	G
JAX00168068	9	9467074	1	C	T	C	C	T	C	C	C	C	C	C	T	C	C	T	C	C	C	C	C	C	C	C	C	C	C	C	C	C	C	C	C	C	T	C	H	C	C	C	C	C	C	C	C	C	C
JAX00168069	9	9476072	1	T	C	T	T	T	T	T	C	C	C	T	T	T	C	T	T	C	H	H	T	T	C	H	T	T	H	C	H	T	C	T	H	T	T	H	T	T	C	T	T	C	T	T	T	H	T
JAX00685466	9	9476504	0	C	T	C	C	C	C	C	C	T	T	C	C	C	T	C	C	T	H	H	C	C	C	C	C	C	H	T	H	C	T	C	H	C	C	C	C	C	C	C	C	T	C	C	C	H	C
JAX00685468	9	9491551	1	T	A	T	T	T	A	T	T	T	T	T	T	H	T	T	A	T	H	T	T	H	T	T	T	T	T	T	T	T	T	T	T	A	T	H	T	H	T	T	T	T	H	T	T	T	T
JAX00685469	9	9491945	0	C	T	C	C	C	C	C	T	T	T	H	C	C	T	C	C	T	H	H	C	C	T	H	C	C	H	T	H	C	T	C	H	C	C	H	C	C	T	C	C	T	C	C	C	H	C
JAX00685471	9	9495886	0	G	A	G	G	G	G	G	G	A	G	G	G	G	A	G	G	G	G	H	G	G	G	G	G	G	H	G	G	G	G	G	H	G	G	G	G	G	G	G	G	G	G	G	G	G	G
JAX00685472	9	9496298	1	C	A	C	C	C	C	C	A	C	A	C	C	C	C	C	C	A	H	C	C	C	A	H	C	C	C	A	H	C	A	C	C	C	C	H	C	C	A	C	C	A	C	C	C	H	C
JAX00168070	9	9499113	1	C	T	C	C	C	C	C	T	C	C	C	C	C	C	C	C	C	C	C	C	C	T	H	C	C	C	C	C	C	C	C	C	C	C	H	C	C	T	C	C	C	C	C	C	C	C
JAX00168071	9	9499210	0	A	G	A	A	A	A	A	G	G	G	A	A	A	G	A	A	H	A	H	A	A	G	H	A	A	H	H	A	A	H	A	H	A	A	H	A	A	G	A	A	G	A	A	A	A	A
JAX00685473	9	9499372	0	T	C	T	T	T	T	T	C	T	T	T	T	T	T	T	T	T	T	T	T	T	C	H	T	T	T	T	T	T	T	T	T	T	T	H	T	T	C	T	T	T	T	T	T	T	T
JAX00685475	9	9499777	0	G	T	G	G	G	G	G	G	T	G	G	G	G	T	G	G	G	G	H	G	G	G	G	G	G	H	G	G	G	G	G	H	G	G	G	G	G	G	G	G	G	G	G	G	G	G
JAX00685477	9	9508612	1	A	G	A	A	A	A	A	A	A	G	A	A	A	A	A	A	G	H	A	A	A	A	A	A	A	A	G	H	A	G	A	A	A	A	A	A	A	A	A	A	G	A	A	A	H	A
JAX00685479	9	9517684	1	A	G	A	A	G	A	A	A	A	A	A	G	A	A	G	A	A	A	A	A	A	A	A	A	A	A	A	A	A	A	A	A	A	G	A	H	A	A	A	A	A	A	A	A	A	A
JAX00685480	9	9525676	0	G	A	G	G	G	G	G	A	A	G	G	G	G	A	G	G	G	G	H	G	G	A	H	G	G	H	G	G	G	G	G	H	G	G	H	G	G	A	G	G	G	G	G	G	G	G
JAX00168073	9	9525823	1	C	T	C	C	T	C	C	C	C	C	C	T	C	C	T	C	C	C	C	C	C	C	C	C	C	C	C	C	C	C	C	C	C	T	C	H	C	C	C	C	C	C	C	C	C	C
JAX00168075	9	9527464	0	C	T	C	C	T	C	C	T	T	T	C	T	C	T	T	C	T	H	H	C	C	T	H	C	C	H	T	H	C	T	C	H	C	T	H	H	C	T	C	C	T	C	C	C	H	C
JAX00685482	9	9528521	1	G	A	G	G	G	G	G	G	G	A	G	G	G	G	G	G	A	H	G	G	G	G	G	G	G	G	A	H	G	A	G	G	G	G	G	G	G	G	G	G	A	G	G	G	H	G
JAX00685484	9	9546248	0	A	G	A	A	A	A	A	A	G	A	A	A	A	G	A	A	A	A	H	A	A	A	A	A	A	H	A	A	A	A	A	H	A	A	A	A	A	A	A	A	A	A	A	A	A	A
JAX00685486	9	9554001	0	A	T	A	A	A	A	A	A	A	T	A	A	A	A	A	A	T	H	A	A	A	A	A	A	A	A	T	H	A	T	A	A	A	A	A	A	A	A	A	A	T	A	A	A	H	A
JAX00685488	9	9555111	1	A	G	A	A	G	A	A	A	A	A	A	G	A	A	G	A	A	A	A	A	A	A	A	A	A	A	A	A	A	A	A	A	A	G	A	H	A	A	A	A	A	A	A	A	A	A
JAX00168076	9	9580920	0	T	A	T	T	T	T	T	T	A	T	T	T	T	A	T	T	T	T	H	T	T	T	T	T	T	H	T	T	T	T	T	H	T	T	T	T	T	T	T	T	T	T	T	T	T	T
JAX00685490	9	9592093	0	C	A	C	C	C	C	C	A	A	A	C	C	C	A	C	C	A	H	H	C	C	A	H	C	C	H	A	H	C	A	C	H	C	C	H	C	C	A	C	C	A	C	C	C	H	C
JAX00685491	9	9592181	1	C	T	C	C	C	C	C	C	T	C	C	C	C	T	C	C	C	C	H	C	C	C	C	C	C	H	C	C	C	C	C	H	C	C	C	C	C	C	C	C	C	C	C	C	C	C
JAX00168078	9	9592394	1	G	A	G	G	A	G	G	G	G	G	G	A	G	G	A	G	G	G	G	G	G	G	G	G	G	G	G	G	G	G	G	G	G	A	G	H	G	G	G	G	G	G	G	G	G	G
JAX00685492	9	9598134	0	T	G	T	T	T	T	T	G	T	G	T	T	T	T	T	T	G	H	T	T	T	G	H	T	T	T	G	H	T	G	T	T	T	T	H	T	T	G	T	T	G	T	T	T	H	T
JAX00685493	9	9598204	0	T	C	T	T	T	T	T	C	C	C	T	T	T	C	T	T	C	H	H	T	T	C	H	T	T	H	C	H	T	C	T	H	T	T	H	T	T	C	T	T	C	T	T	T	H	T
JAX00685494	9	9599229	1	T	C	T	T	T	T	T	T	T	C	T	T	T	T	T	T	C	H	T	T	T	T	T	T	T	T	C	H	T	C	T	T	T	T	T	T	T	T	T	T	C	T	T	T	H	T
JAX00685495	9	9600034	1	T	G	T	T	T	T	T	G	T	T	T	T	T	T	T	T	T	T	T	T	T	G	H	T	T	T	T	T	T	T	T	T	T	T	H	T	T	G	T	T	T	T	T	T	T	T
JAX00685502	9	9607957	0	C	T	C	C	C	C	C	T	T	C	C	C	C	T	C	C	C	C	H	C	C	T	H	C	C	H	C	C	C	C	C	H	C	C	H	C	C	T	C	C	C	C	C	C	C	C
JAX00685505	9	9657522	1	G	C	G	G	G	G	G	C	G	G	G	G	G	G	G	G	G	G	G	G	G	C	H	G	G	G	G	G	G	G	G	G	G	G	H	G	G	C	G	G	G	G	G	G	G	G
JAX00168084	9	9658780	0	T	C	T	T	T	T	T	C	C	T	T	T	T	T	H	T	T	T	T	T	T	C	H	H	T	T	H	T	T	T	T	T	T	H	H	T	T	C	T	T	H	T	T	T	T	T
JAX00685506	9	9662843	1	G	A	G	G	G	G	G	A	A	A	G	G	G	A	G	G	A	H	H	G	G	A	H	G	G	H	A	H	G	A	G	H	G	G	H	G	G	A	G	G	A	G	G	G	H	G
JAX00685509	9	9679193	0	T	C	T	T	T	T	T	C	C	T	T	T	T	C	T	T	T	T	H	T	T	C	H	T	T	H	T	T	T	T	T	H	T	T	H	T	T	C	T	T	T	T	T	T	T	T
JAX00685510	9	9680461	1	A	G	A	A	A	A	A	G	A	A	A	A	A	A	A	A	A	A	A	A	A	G	H	A	A	A	A	A	A	A	A	A	A	A	H	A	A	G	A	A	A	A	A	A	A	A
JAX00685511	9	9696740	0	T	C	T	T	T	T	T	C	T	T	T	T	T	T	T	T	T	T	T	T	T	C	H	T	T	T	T	T	T	T	T	T	T	T	H	T	T	C	T	T	T	T	T	T	T	T
JAX00168085	9	9697959	1	T	C	T	T	T	T	T	C	T	T	T	T	T	T	T	T	T	T	T	T	T	C	H	T	T	T	T	T	T	T	T	T	T	T	H	T	T	C	T	T	T	T	T	T	T	T
JAX00168086	9	9698009	0	G	A	G	G	G	G	G	A	G	G	G	G	G	G	G	G	G	G	G	G	G	A	H	G	G	G	G	G	G	G	G	G	G	G	H	G	G	A	G	G	G	G	G	G	G	G
JAX00685512	9	9730359	1	C	T	C	C	C	C	C	T	C	C	C	C	C	C	C	C	C	C	C	C	C	T	H	C	C	C	C	C	C	C	C	C	C	C	H	C	C	T	C	C	C	C	C	C	C	C
JAX00168088	9	9739746	1	C	T	C	C	C	C	C	T	C	C	C	C	C	C	C	C	C	C	C	C	C	T	H	C	C	C	C	C	C	C	C	C	C	C	H	C	C	T	C	C	C	C	C	C	C	C
JAX00685515	9	9748525	0	A	G	A	A	A	A	A	A	A	G	A	A	A	A	A	A	G	A	A	A	A	A	A	A	A	A	G	A	A	G	A	A	A	A	A	A	A	A	A	A	G	A	A	A	A	A
JAX00685517	9	9749606	0	C	G	C	C	C	C	C	C	C	G	C	C	C	H	C	C	G	H	C	C	C	C	C	C	C	C	G	G	C	G	C	C	C	C	C	C	C	C	C	C	G	C	C	C	H	C
JAX00168089	9	9749779	0	G	T	G	G	G	G	G	T	T	T	G	G	G	H	G	G	T	H	H	G	G	T	H	G	G	G	T	G	G	T	G	H	G	G	H	G	G	T	G	G	T	G	G	G	H	G
JAX00168090	9	9749931	0	G	A	G	G	G	G	G	G	A	G	G	G	G	A	G	G	G	G	H	G	G	G	G	G	G	G	G	G	G	G	G	H	G	G	G	G	G	G	G	G	G	G	G	G	G	G
JAX00685521	9	9753709	1	T	C	T	T	T	T	T	C	T	T	T	T	T	T	T	T	T	T	T	T	T	C	H	T	T	T	T	T	T	T	T	T	T	T	H	T	T	C	T	T	T	T	T	T	T	T
JAX00685522	9	9754024	1	T	G	T	T	T	T	T	G	T	T	T	T	T	T	T	T	T	T	T	T	T	G	H	T	T	T	T	T	T	T	T	T	T	T	H	T	T	G	T	T	T	T	T	T	T	T
JAX00685523	9	9756923	1	C	T	C	C	C	C	C	T	T	C	C	C	C	T	C	C	C	C	H	C	C	T	H	C	C	C	C	C	C	C	C	H	C	C	H	C	C	T	C	C	C	C	C	C	C	C
JAX00685525	9	9758328	0	T	C	T	T	T	T	T	C	T	T	T	T	T	T	T	T	T	T	T	T	T	C	H	T	T	T	T	T	T	T	T	T	T	T	H	T	T	C	T	T	T	T	T	T	T	T
JAX00168091	9	9761187	0	C	A	C	C	C	C	C	C	A	C	C	C	C	A	C	C	C	C	H	C	C	C	C	C	C	A	C	C	C	C	C	H	C	C	C	C	C	C	C	C	C	C	C	C	C	C
JAX00168092	9	9761721	1	C	G	C	C	C	C	C	G	G	C	C	C	C	G	C	C	C	C	H	C	C	G	H	C	C	H	C	C	C	C	C	H	C	C	H	C	C	G	C	C	C	C	C	C	C	C
JAX00685527	9	9762288	0	C	G	C	C	C	C	C	G	C	C	C	C	C	C	C	C	C	C	C	C	C	G	H	C	C	C	C	C	C	C	C	C	C	C	H	C	C	G	C	C	C	C	C	C	C	C
JAX00685528	9	9764656	1	C	T	C	C	C	C	C	C	T	C	C	C	C	T	C	C	C	C	H	C	C	C	C	C	C	H	C	C	C	C	C	H	C	C	C	C	C	C	C	C	C	C	C	C	C	C
JAX00685529	9	9765691	0	G	A	G	G	G	G	G	A	A	G	H	G	G	A	G	G	G	G	A	G	G	A	H	G	G	H	G	G	G	G	G	H	G	G	H	G	G	A	G	G	G	G	G	G	G	G
JAX00685532	9	9771770	1	G	T	G	G	G	G	G	G	G	T	G	G	G	G	G	G	T	H	G	G	G	G	G	G	G	G	T	G	G	T	G	G	G	G	G	G	G	G	G	G	T	G	G	G	H	G
JAX00236086	9	9778909	0	C	G	C	C	C	C	C	G	G	C	C	C	C	G	C	C	C	C	H	C	C	G	H	C	C	H	C	C	C	C	C	H	C	C	H	C	C	G	C	C	C	C	C	C	C	C
JAX00168093	9	9780201	1	C	G	C	C	C	C	C	G	C	C	C	C	C	C	C	C	C	C	C	C	C	G	H	C	C	C	C	C	C	C	C	C	C	C	H	C	C	G	C	C	C	C	C	C	C	C
JAX00685536	9	9796194	0	C	T	C	C	C	C	C	C	T	C	C	C	C	T	C	C	C	C	H	C	C	C	C	C	C	H	C	C	C	C	C	C	C	C	C	C	C	C	C	C	C	C	C	C	C	C
JAX00685537	9	9796450	0	C	T	C	C	C	C	C	T	C	C	C	C	C	C	C	C	C	C	C	C	C	T	H	C	C	C	C	C	C	C	C	C	C	C	H	C	C	T	C	C	C	C	C	C	C	C
JAX00685542	9	9818134	0	A	G	A	A	A	A	A	A	A	G	A	A	A	A	A	A	G	H	A	A	A	A	A	A	A	A	G	H	A	G	A	A	A	A	A	A	A	A	A	A	G	A	A	A	H	A
JAX00685543	9	9818260	1	A	T	A	A	A	A	A	A	T	A	A	A	A	T	A	A	A	A	H	A	A	A	A	A	A	H	A	A	A	A	A	A	A	A	A	A	A	A	A	A	A	A	A	A	A	A
JAX00168095	9	9818854	1	A	G	A	A	A	A	A	G	G	G	A	A	A	G	A	A	G	H	H	A	A	G	H	A	A	H	G	H	A	G	A	A	A	A	H	A	A	G	A	A	G	A	A	A	H	A
JAX00685544	9	9819399	1	T	C	T	T	T	T	T	T	C	C	T	T	T	C	T	T	C	H	H	T	T	T	T	T	T	H	C	H	T	C	T	T	T	T	T	T	T	T	T	T	C	T	T	T	H	T
JAX00168096	9	9820518	0	T	C	T	T	T	T	T	C	C	C	T	T	T	C	T	T	C	H	H	T	T	C	H	T	T	H	C	H	T	C	T	H	T	T	H	T	T	C	T	T	C	T	T	T	H	T
JAX00685547	9	9821917	1	G	A	G	G	G	G	G	G	G	A	G	G	G	G	G	G	A	H	G	G	G	G	G	G	G	G	A	H	G	A	G	G	G	G	G	G	G	G	G	G	A	G	G	G	H	G
JAX00685550	9	9835542	0	A	G	A	A	A	A	A	G	G	G	A	A	A	H	A	A	G	H	A	A	A	G	H	A	A	A	G	H	A	G	A	A	A	A	H	A	A	G	A	A	G	A	A	A	H	A
JAX00685553	9	9846461	0	T	C	T	T	T	T	T	C	C	T	T	T	H	C	T	T	T	H	T	T	T	C	H	T	T	T	T	T	T	T	T	T	T	T	H	T	T	C	T	T	H	T	T	T	T	T
JAX00685554	9	9846546	0	T	C	T	T	T	T	T	T	C	T	T	T	T	C	T	T	T	T	T	T	T	T	T	T	T	T	T	T	T	T	T	T	T	T	T	T	T	T	T	T	T	T	T	T	T	T
JAX00685558	9	9870519	0	C	A	C	C	C	C	C	A	A	C	C	C	C	A	C	C	C	C	H	C	C	A	C	C	C	C	C	C	C	C	C	C	C	C	C	C	C	A	C	C	C	C	C	C	C	C
JAX00685559	9	9870619	1	T	A	T	T	T	T	T	A	A	T	T	T	T	A	T	T	T	T	H	T	T	A	H	T	T	T	T	T	T	T	T	T	T	T	H	T	T	A	T	T	T	T	T	T	T	T
JAX00168100	9	9891949	0	A	C	A	A	A	A	A	C	A	A	A	A	A	A	A	A	A	A	A	A	A	C	H	A	A	A	A	A	A	A	A	A	A	A	H	A	A	C	A	A	A	A	A	A	A	A
JAX00168101	9	9895465	0	A	C	A	A	A	A	A	C	C	A	A	A	A	C	H	A	A	H	H	A	A	C	C	A	A	H	A	A	A	A	A	A	A	A	H	A	A	C	A	A	A	A	A	A	A	A
JAX00685560	9	9911023	1	A	G	A	A	A	A	A	A	G	A	A	A	A	G	A	A	A	A	H	A	A	A	A	A	A	H	A	A	A	A	A	A	A	A	A	A	A	A	A	A	A	A	A	A	A	A
JAX00685561	9	9911793	1	C	T	C	C	C	C	C	T	C	C	C	C	C	C	C	C	C	C	C	C	C	T	H	C	C	C	C	C	C	C	C	C	C	C	H	C	C	T	C	C	C	C	C	C	C	C
JAX00685562	9	9912850	0	C	A	C	C	C	C	C	C	A	C	C	C	C	A	C	C	C	C	C	C	C	C	C	C	C	C	C	C	C	C	C	C	C	C	C	C	C	C	C	C	C	C	C	C	C	C
JAX00685563	9	9914839	0	C	G	C	C	C	C	C	C	G	C	C	C	C	G	C	C	C	C	H	C	C	C	C	C	C	H	C	C	C	C	C	H	C	C	C	C	C	C	C	C	C	C	C	C	C	C
JAX00685564	9	9917796	1	T	C	T	T	T	T	T	T	C	T	T	T	T	C	T	T	T	T	H	T	T	T	T	T	T	H	T	T	T	T	T	T	T	T	T	T	T	T	T	T	T	T	T	T	T	T
JAX00168103	9	9939079	1	G	C	G	G	G	G	G	C	G	G	G	G	G	G	G	G	G	G	G	G	G	C	H	G	G	G	G	G	G	G	G	G	G	G	H	G	G	C	G	G	G	G	G	G	G	G
JAX00685566	9	9947776	1	T	C	T	T	T	T	T	C	C	T	T	T	T	C	T	T	T	T	H	T	T	C	H	T	T	H	T	T	T	T	T	T	T	T	H	T	T	C	T	T	T	T	T	T	T	T
JAX00685567	9	9948026	0	C	G	C	C	C	C	C	C	G	C	C	C	C	G	C	C	C	C	H	C	C	C	C	C	C	H	C	C	C	C	C	C	C	C	C	C	C	C	C	C	C	C	C	C	C	C
JAX00685570	9	9962830	0	A	T	A	A	A	A	A	T	T	A	A	A	A	T	A	A	A	A	H	A	A	T	H	A	A	H	A	A	A	A	A	H	A	A	H	A	A	T	A	A	A	A	A	A	A	A
JAX00685571	9	9969582	1	G	A	G	G	G	G	G	G	A	G	G	G	G	A	G	G	G	G	H	G	G	G	G	G	G	H	G	G	G	G	G	H	G	G	G	G	G	G	G	G	G	G	G	G	G	G
JAX00685572	9	9970023	1	C	G	C	C	C	C	C	C	G	C	C	C	C	G	C	C	C	C	H	C	C	C	C	C	C	H	C	C	C	C	C	H	C	C	C	C	C	C	C	C	C	C	C	C	C	C
JAX00168106	9	9978876	1	T	G	T	T	T	T	T	G	G	T	T	T	T	G	T	T	T	T	H	T	T	G	H	T	T	H	T	T	T	T	T	H	T	T	H	T	T	G	T	T	T	T	T	T	T	T
JAX00168107	9	9978982	1	T	G	T	T	T	T	T	G	T	T	T	T	T	T	T	T	T	T	T	T	T	G	H	T	T	T	T	T	T	T	T	T	T	T	H	T	T	G	T	T	T	T	T	T	T	T
JAX00168108	9	9979566	0	C	T	C	C	C	C	C	T	T	C	C	C	C	T	C	C	C	C	H	C	C	T	H	C	C	H	C	C	C	C	C	H	C	C	H	C	C	T	C	C	C	C	C	C	C	C
JAX00685579	9	9985970	0	T	C	T	T	T	T	T	C	C	T	T	T	T	C	T	T	T	T	H	T	T	C	H	T	T	H	T	T	T	T	T	H	T	T	H	T	T	C	T	T	T	T	T	T	T	T
JAX00168109	9	10018099	1	C	T	C	C	C	C	C	T	C	C	C	C	C	C	C	C	C	C	C	C	C	T	H	C	C	C	C	C	C	C	C	C	C	C	H	C	C	T	C	C	C	C	C	C	C	C
JAX00168110	9	10018601	1	G	T	G	G	G	G	G	T	G	G	G	G	G	G	G	G	G	G	G	G	G	T	H	G	G	G	G	G	G	G	G	G	G	G	H	G	G	T	G	G	G	G	G	G	G	G
JAX00685583	9	10021475	1	C	A	C	C	C	C	C	A	C	C	C	C	C	C	C	C	C	C	C	C	C	A	H	C	C	C	C	C	C	C	C	C	C	C	H	C	C	A	C	C	C	C	C	C	C	C
JAX00168111	9	10021591	0	A	G	A	A	A	A	A	G	G	A	H	A	A	G	A	A	A	A	H	A	A	G	G	A	A	G	A	A	A	A	A	G	A	A	G	A	A	G	A	A	A	A	A	A	A	A
JAX00685585	9	10035671	0	C	T	C	C	C	C	C	T	C	C	C	C	C	C	C	C	C	C	C	C	C	T	H	C	C	C	C	C	C	C	C	C	C	C	H	C	C	T	C	C	C	C	C	C	C	C
JAX00168113	9	10059989	0	C	G	C	C	C	C	C	G	C	C	C	C	C	C	C	C	C	C	C	C	C	G	H	C	C	C	C	C	C	C	C	C	C	C	H	C	C	G	C	C	C	C	C	C	C	C
JAX00685587	9	10060268	0	T	C	T	T	T	T	T	C	C	T	T	T	T	C	T	T	T	T	H	T	T	C	H	T	T	H	T	T	T	T	T	H	T	T	H	T	T	C	T	T	T	T	T	T	T	T
JAX00168114	9	10060557	1	A	G	A	A	A	A	A	A	G	A	A	A	A	G	A	A	A	A	H	A	A	A	A	A	A	H	A	A	A	A	A	H	A	A	A	A	A	A	A	A	A	A	A	A	A	A
JAX00685589	9	10064646	1	C	T	C	C	C	C	C	T	C	C	C	C	C	C	C	C	C	C	C	C	C	T	H	C	C	C	C	C	C	C	C	C	C	C	H	C	C	T	C	C	C	C	C	C	C	C
JAX00685590	9	10065979	0	T	A	T	T	T	T	T	T	A	T	T	T	T	A	T	T	T	T	H	T	T	T	T	T	T	T	T	T	T	T	T	H	T	T	T	T	T	T	T	T	T	T	T	T	T	T
JAX00685591	9	10075459	0	A	G	A	A	A	A	A	G	G	A	A	A	A	G	A	A	A	A	H	A	A	G	H	A	A	A	A	A	A	A	A	H	A	A	H	A	A	G	A	A	A	A	A	A	A	A
JAX00685595	9	10083121	0	T	C	T	T	T	T	T	C	C	T	T	T	T	C	T	T	T	T	H	T	T	C	H	T	T	H	T	T	T	T	T	H	T	T	H	T	T	C	T	T	T	T	T	T	T	T
JAX00685596	9	10083184	0	A	G	A	A	A	A	A	G	G	A	A	A	A	G	A	A	A	A	H	A	A	G	H	A	A	H	A	A	A	A	A	H	A	A	H	A	A	G	A	A	A	A	A	A	A	A
JAX00685597	9	10084330	0	G	A	G	G	G	G	G	A	A	G	G	G	G	A	G	G	G	G	H	G	G	A	H	G	G	H	G	G	G	G	G	H	G	G	H	G	G	A	G	G	G	G	G	G	G	G
JAX00685600	9	10087069	1	T	G	T	T	T	T	T	G	G	T	T	T	T	G	T	T	T	T	H	T	T	G	H	T	T	H	T	T	T	T	T	H	T	T	H	T	T	G	T	T	T	T	T	T	T	T
JAX00685602	9	10115239	0	T	C	T	T	T	T	T	C	C	C	C	T	T	C	T	T	C	H	H	T	T	C	H	T	T	H	C	H	T	C	T	H	T	T	H	T	T	C	T	T	C	T	T	T	H	T
JAX00685603	9	10115588	1	C	G	C	C	C	C	C	C	G	C	C	C	C	G	C	C	C	C	H	C	C	C	C	C	C	H	C	C	C	C	C	H	C	C	C	C	C	C	C	C	C	C	C	C	C	C
JAX00685604	9	10130414	1	T	A	T	T	T	T	T	A	T	A	A	T	T	T	T	T	A	H	T	T	T	A	H	T	T	T	A	H	T	A	T	T	T	T	H	T	T	A	T	T	A	T	T	T	H	T
JAX00685605	9	10130674	1	G	A	G	G	G	G	G	G	A	G	G	G	G	A	G	G	G	G	H	G	G	G	G	G	G	H	G	G	G	G	G	H	G	G	G	G	G	G	G	G	G	G	G	G	G	G
JAX00168119	9	10143124	0	T	C	T	T	T	T	T	C	T	C	C	T	T	T	T	T	C	H	T	T	T	C	H	T	T	T	C	H	T	C	T	T	T	T	H	T	T	C	T	T	C	T	T	T	H	T
JAX00685606	9	10199887	0	T	C	T	T	T	T	T	C	C	C	C	T	T	C	T	T	C	H	H	T	T	C	H	T	T	H	C	H	T	C	T	H	T	T	H	T	T	C	T	T	C	T	T	T	H	T
JAX00168125	9	10225126	1	T	G	T	T	T	T	T	G	G	G	G	T	T	G	T	T	G	H	H	T	T	G	H	T	T	H	G	H	T	G	T	H	T	T	H	T	T	G	T	T	G	T	T	T	H	T
JAX00685612	9	10232489	1	G	A	G	G	G	G	G	G	A	G	G	G	G	A	G	G	G	G	H	G	G	G	G	G	G	H	G	G	G	G	G	H	G	G	G	G	G	G	G	G	G	G	G	G	G	G
JAX00236098	9	10246295	0	C	T	C	C	C	C	C	C	T	C	C	C	C	T	C	C	C	C	H	C	C	C	C	C	C	H	C	C	C	C	C	H	C	C	C	C	C	C	C	C	C	C	C	C	C	C
JAX00168127	9	10268598	0	G	A	G	G	G	G	G	A	G	A	A	G	G	G	H	G	H	H	G	G	G	A	H	G	G	G	A	H	G	A	G	G	G	G	H	G	G	A	G	G	A	G	G	G	H	G
JAX00685613	9	10268878	1	T	G	T	T	T	T	T	T	G	T	T	T	T	G	T	T	T	T	H	T	T	T	T	T	T	H	T	T	T	T	T	H	T	T	T	T	T	T	T	T	T	T	T	T	T	T
JAX00685614	9	10270543	1	C	T	C	C	C	C	C	T	C	T	T	C	C	C	C	C	T	H	C	C	C	T	H	C	C	C	T	H	C	T	C	C	C	C	H	C	C	T	C	C	T	C	C	C	H	C
JAX00685615	9	10273784	0	A	T	A	A	A	A	A	T	T	T	T	A	A	T	A	A	T	H	A	A	A	T	H	A	A	H	T	H	A	T	A	A	A	A	H	A	A	T	A	A	T	A	A	A	H	A
JAX00685616	9	10274179	0	T	A	T	T	T	T	T	A	T	A	A	T	T	T	T	T	A	H	T	T	T	A	H	T	T	T	A	H	T	A	T	T	T	T	H	T	T	A	T	T	A	T	T	T	H	T
JAX00168129	9	10274234	1	A	G	A	A	A	A	A	G	A	G	G	A	A	A	A	A	G	H	A	A	A	G	H	A	A	A	G	H	A	G	A	A	A	A	H	A	A	G	A	A	G	A	A	A	H	A
JAX00236100	9	10278564	1	T	C	T	T	T	T	T	C	C	C	C	T	T	C	T	T	C	H	H	T	T	C	H	T	T	H	C	H	T	C	T	H	T	T	H	T	T	C	T	T	C	T	T	T	H	T
JAX00685619	9	10292965	1	C	T	C	C	C	C	C	C	T	C	C	C	C	T	C	C	C	C	H	C	C	C	C	C	C	H	C	C	C	C	C	H	C	C	C	C	C	C	C	C	C	C	C	C	C	C
JAX00685621	9	10340513	0	A	G	A	A	A	A	A	G	A	A	A	A	A	A	A	A	A	A	A	A	A	G	H	A	A	A	A	A	A	A	A	A	A	A	H	A	A	G	A	A	A	A	A	A	A	A
JAX00685622	9	10359366	1	T	C	T	T	T	T	T	C	T	C	C	T	T	T	T	T	C	H	T	T	T	C	H	T	T	T	C	H	T	C	T	T	T	T	H	T	T	C	T	T	C	T	T	T	H	T
JAX00685624	9	10366700	1	T	G	T	T	T	T	T	G	G	G	G	T	T	G	T	T	G	H	H	T	T	G	H	T	T	H	G	H	T	G	T	H	T	T	H	T	T	G	T	T	G	T	T	T	H	T
JAX00685626	9	10369370	0	A	T	A	A	A	A	A	A	T	A	A	A	A	T	A	A	A	A	H	A	A	A	A	A	A	H	A	A	A	A	A	H	A	A	A	A	A	A	A	A	A	A	A	A	A	A
JAX00168137	9	10376835	0	T	C	T	T	T	T	T	C	T	C	C	T	T	T	T	T	C	H	T	T	T	C	H	T	T	T	C	H	T	C	T	T	T	T	H	T	T	C	T	T	C	T	T	T	H	T
JAX00168138	9	10376951	0	G	A	G	G	G	G	G	A	G	A	A	G	G	G	G	G	H	H	G	G	G	A	H	G	G	G	A	A	G	A	G	G	G	G	H	G	G	A	G	G	A	G	G	G	H	G
JAX00685628	9	10391379	1	A	G	A	A	A	A	A	A	G	A	A	A	A	G	A	A	A	A	H	A	A	A	A	A	A	H	A	A	A	A	A	H	A	A	A	A	A	A	A	A	A	A	A	A	A	A
JAX00168139	9	10418380	0	C	T	C	C	C	C	C	T	T	C	C	C	C	T	C	C	C	C	H	C	C	T	H	C	C	H	C	C	C	C	C	H	C	C	H	C	C	T	C	C	C	C	C	C	C	C
JAX00168141	9	10421612	1	G	T	G	G	G	G	G	T	T	G	G	G	G	T	G	G	G	G	H	G	G	T	H	G	G	H	G	G	G	G	G	H	G	G	H	G	G	T	G	G	G	G	G	G	G	G
JAX00685631	9	10424738	1	C	A	C	C	C	C	C	A	C	C	C	C	C	C	C	C	C	C	C	C	C	A	H	C	C	C	C	C	C	C	C	C	C	C	H	C	C	A	C	C	C	C	C	C	C	C
JAX00685632	9	10425257	1	T	A	T	T	T	T	T	A	T	T	T	T	T	T	T	T	T	T	T	T	T	A	H	T	T	T	T	T	T	T	T	T	T	T	H	T	T	A	T	T	T	T	T	T	T	T
JAX00685635	9	10445557	0	G	A	G	G	G	G	G	G	A	G	H	G	G	A	H	H	G	G	H	G	G	G	G	G	G	H	G	G	G	G	G	H	G	G	G	G	G	G	G	G	G	G	G	G	G	G
JAX00685637	9	10450726	0	T	G	T	T	T	T	T	G	T	T	T	T	T	T	T	T	T	T	T	T	T	G	H	T	T	T	T	T	T	T	T	T	T	T	H	T	T	G	T	T	T	T	T	T	T	T
JAX00685638	9	10451288	0	G	A	G	G	G	G	G	A	A	G	G	G	G	A	G	G	G	G	H	G	G	A	H	G	G	H	G	G	G	G	G	H	G	G	H	G	G	A	G	G	G	G	G	G	G	G
JAX00168144	9	10454864	0	C	T	C	C	C	C	C	T	T	C	H	C	C	T	C	C	C	H	H	C	C	T	C	C	C	H	C	C	C	C	C	T	C	C	H	C	C	T	C	C	C	C	C	C	C	C
JAX00685640	9	10478334	1	A	G	A	A	A	A	A	A	G	A	A	A	A	G	A	A	A	A	H	A	A	A	A	A	A	H	A	A	A	A	A	H	A	A	A	A	A	A	A	A	A	A	A	A	A	A
JAX00685641	9	10478907	1	T	G	T	T	T	T	T	G	T	T	T	T	T	T	T	T	T	T	T	T	T	G	H	T	T	T	T	T	T	T	T	T	T	T	H	T	T	G	T	T	T	T	T	T	T	T
JAX00685643	9	10496963	1	C	A	C	C	C	C	C	A	A	C	C	C	C	A	C	C	C	C	H	C	C	A	H	C	C	H	C	C	C	C	C	H	C	C	H	C	C	A	C	C	C	C	C	C	C	C
JAX00685645	9	10500865	1	A	G	A	A	A	A	A	A	A	G	G	A	A	A	A	A	G	H	A	A	A	A	A	A	A	A	G	H	A	G	A	A	A	A	A	A	A	A	A	A	G	A	A	A	H	A
JAX00685647	9	10520352	0	T	C	T	T	T	T	T	C	T	T	T	T	T	T	T	T	T	T	T	T	T	C	H	T	T	T	T	T	T	T	T	T	T	T	H	T	T	C	T	T	T	T	T	T	T	T
JAX00685648	9	10520977	0	C	T	C	C	C	C	C	T	C	C	C	C	C	C	C	C	C	C	C	C	C	T	H	C	C	C	C	C	C	C	C	C	C	C	H	C	C	H	C	C	C	C	C	C	C	C
JAX00168148	9	10534851	0	T	C	C	T	T	T	T	T	T	T	T	T	T	T	T	T	T	T	H	C	T	T	T	T	T	H	T	T	C	T	T	T	T	T	T	H	T	T	T	T	T	T	T	T	H	C
JAX00685651	9	10557743	1	C	T	C	C	C	C	C	T	T	C	C	C	C	T	C	C	C	C	H	C	C	T	H	C	C	H	C	C	C	C	C	H	C	C	H	C	C	T	C	C	C	C	C	C	C	C
JAX00685652	9	10561299	0	G	A	G	G	G	G	G	A	A	G	G	G	G	A	G	G	G	G	H	G	G	A	H	G	G	H	G	G	G	G	G	H	G	G	H	G	G	A	G	G	G	G	G	G	G	G
JAX00685654	9	10565117	1	A	G	A	A	A	A	A	A	G	A	A	A	A	G	A	A	A	A	H	A	A	A	A	A	A	H	A	A	A	A	A	H	A	A	A	A	A	A	A	A	A	A	A	A	A	A
JAX00685655	9	10576267	0	T	C	T	T	T	T	T	C	T	T	T	T	T	T	T	T	T	T	H	T	T	C	H	T	T	T	T	T	T	T	T	T	T	T	H	T	T	C	T	T	T	T	T	T	T	T
JAX00168151	9	10578213	1	C	A	C	C	C	C	C	C	A	C	C	C	C	A	C	C	C	C	H	C	C	C	C	C	C	H	C	C	C	C	C	H	C	C	C	C	C	C	C	C	C	C	C	C	C	C
JAX00685662	9	10603903	1	A	G	A	A	A	A	A	A	G	A	A	A	A	G	A	A	A	A	H	A	A	A	A	A	A	H	A	A	A	A	A	H	A	A	A	A	A	A	A	A	A	A	A	A	A	A
JAX00168154	9	10617173	1	T	C	T	T	T	T	T	T	C	T	T	T	T	C	T	T	T	T	H	T	T	T	T	T	T	H	T	T	T	T	T	H	T	T	T	T	T	T	T	T	T	T	T	T	T	T
JAX00236107	9	10623737	0	C	T	C	C	C	C	C	C	T	C	C	C	C	T	C	C	C	C	H	C	C	C	C	C	C	H	C	C	C	C	C	H	C	C	C	C	C	C	C	C	C	C	C	C	C	C
JAX00168155	9	10624809	1	G	A	G	G	G	G	G	A	G	G	G	G	G	G	G	G	G	G	G	G	G	A	H	G	G	G	G	G	G	G	G	G	G	G	H	G	G	A	G	G	G	G	G	G	G	G
JAX00685664	9	10644851	1	T	A	T	T	T	T	T	A	T	T	T	T	T	T	T	T	T	T	T	T	T	A	H	T	T	T	T	T	T	T	T	T	T	T	H	T	T	A	T	T	T	T	T	T	T	T
JAX00685665	9	10648322	0	C	A	C	C	C	C	C	C	A	C	H	C	C	A	C	C	C	C	H	C	C	C	C	C	C	C	C	C	C	C	C	H	C	C	C	C	C	C	C	C	C	C	C	C	C	C
JAX00168157	9	10661819	0	T	C	T	T	T	T	T	T	C	T	T	T	T	C	T	T	T	T	H	T	T	T	T	T	T	C	T	T	T	T	T	C	T	T	T	T	T	T	T	T	T	T	T	T	T	T
JAX00168159	9	10661933	1	C	T	C	C	C	C	C	C	T	C	C	C	C	T	C	C	C	C	H	C	C	C	C	C	C	H	C	C	C	C	C	H	C	C	C	C	C	C	C	C	C	C	C	C	C	C
JAX00685669	9	10709470	0	T	C	T	T	T	T	T	T	C	T	T	T	T	C	T	T	T	T	H	T	T	T	T	T	T	H	T	T	T	T	T	H	T	T	T	T	T	T	T	T	T	T	T	T	T	T
JAX00685670	9	10710819	0	C	G	C	C	C	C	C	C	C	G	G	C	C	C	C	C	G	H	C	C	C	C	C	C	C	C	G	G	C	G	C	C	C	C	C	C	C	C	C	C	G	C	C	C	H	C
JAX00685671	9	10712031	1	T	C	T	T	T	T	T	C	C	T	T	T	T	C	T	T	T	T	H	T	T	C	H	T	T	H	T	T	T	T	T	H	T	T	H	T	T	C	T	T	T	T	T	T	T	T
JAX00685674	9	10720600	0	T	A	T	T	T	T	T	A	T	T	T	T	T	T	T	T	T	T	T	T	T	A	H	T	T	T	T	T	T	T	T	T	T	T	A	T	T	A	T	T	T	T	T	T	T	T
JAX00685675	9	10723773	0	G	A	G	G	G	G	G	A	G	G	G	G	G	G	G	G	G	H	G	G	G	A	H	G	G	G	G	G	G	G	G	G	G	G	H	G	G	A	G	G	G	G	G	G	G	G
JAX00685676	9	10730992	0	T	G	T	T	T	T	T	G	T	G	G	T	T	T	T	T	G	H	T	T	T	G	H	T	T	T	G	H	T	G	T	T	T	T	H	T	T	G	T	T	G	T	T	T	H	T
JAX00685677	9	10733169	1	A	G	A	A	A	A	A	G	G	G	G	A	A	G	A	A	G	H	H	A	A	G	H	A	A	H	G	H	A	G	A	H	A	A	H	A	A	G	A	A	G	A	A	A	H	A
JAX00168164	9	10736231	0	G	A	G	G	G	G	G	A	A	A	A	G	G	A	G	G	A	H	H	G	G	A	H	G	G	H	A	H	G	A	G	H	G	G	H	G	G	A	G	G	A	G	G	G	H	G
JAX00168165	9	10740382	0	G	A	G	G	G	G	G	A	A	A	A	G	G	A	G	G	A	H	H	G	G	A	H	G	G	H	A	H	G	A	G	H	G	G	H	G	G	A	G	G	A	G	G	G	H	G
JAX00685679	9	10749578	1	A	G	A	A	A	A	A	G	G	G	G	A	A	G	A	A	G	H	H	A	A	G	H	A	A	H	G	H	A	G	A	H	A	A	H	A	A	G	A	A	G	A	A	A	H	A
JAX00685680	9	10749602	0	G	A	G	G	G	G	G	G	A	G	G	G	G	A	G	G	G	G	H	G	G	G	G	G	G	H	G	G	G	G	G	G	G	G	G	G	G	G	G	G	G	G	G	G	G	G
JAX00685681	9	10750320	1	A	C	A	A	A	A	A	C	A	A	A	A	A	A	A	A	A	A	A	A	A	C	H	A	A	A	A	A	A	A	A	A	A	A	H	A	A	C	A	A	A	A	A	A	A	A
JAX00685682	9	10750390	1	G	A	G	G	G	G	G	A	G	G	G	G	G	G	G	G	G	G	G	G	G	A	H	G	G	G	G	G	G	G	G	G	G	G	H	G	G	A	G	G	G	G	G	G	G	G
JAX00685686	9	10773366	0	G	A	G	G	G	G	G	A	G	G	G	G	G	G	G	G	G	G	G	G	G	A	H	G	G	G	G	G	G	G	G	G	G	G	H	G	G	A	G	G	G	G	G	G	G	G
JAX00685691	9	10812991	0	A	T	A	A	A	A	A	T	A	A	A	A	A	A	A	A	A	A	A	A	A	T	H	A	A	A	A	A	A	A	A	A	A	A	H	A	A	T	A	A	A	A	A	A	A	A
JAX00685692	9	10816069	0	A	G	A	A	A	A	A	G	A	G	G	A	A	A	A	A	G	H	H	A	A	G	H	A	A	A	G	H	A	G	A	A	A	A	H	A	A	G	A	A	G	A	A	A	H	A
JAX00685693	9	10816087	0	A	G	A	A	A	A	A	G	A	G	G	A	A	A	A	A	G	H	A	A	A	G	H	A	A	A	G	H	A	G	A	A	A	A	H	A	A	G	A	A	G	A	A	A	H	A
JAX00168171	9	10826201	0	T	C	T	T	T	T	T	T	C	T	T	T	T	C	T	T	T	T	H	T	T	T	T	T	T	H	T	T	T	T	T	H	T	T	T	T	T	T	T	T	T	T	T	T	T	T
JAX00685696	9	10838896	0	T	C	T	T	T	T	T	C	C	C	C	T	T	C	T	T	C	H	H	T	T	C	H	T	T	H	C	H	T	C	T	H	T	T	H	T	T	C	T	T	C	T	T	T	H	T
JAX00685697	9	10839511	0	G	A	G	G	G	G	G	A	A	G	G	G	G	A	G	G	G	G	G	G	G	A	G	G	G	G	G	G	G	G	G	G	G	G	G	G	G	A	G	G	G	G	G	G	G	G
JAX00685698	9	10840655	1	A	G	A	A	A	A	A	G	G	G	G	A	A	G	A	A	G	H	H	A	A	G	H	A	A	H	G	H	A	G	A	H	A	A	H	A	A	G	A	A	G	A	A	A	H	A
JAX00685701	9	10853804	1	C	T	C	C	C	C	C	T	T	T	T	C	C	T	C	C	T	H	H	C	C	T	H	C	C	H	T	H	C	T	C	H	C	C	H	C	C	T	C	C	T	C	C	C	H	C
JAX00685702	9	10854100	1	A	T	A	A	A	A	A	A	T	T	T	A	A	T	A	A	T	H	H	A	A	A	A	A	A	H	T	H	A	T	A	H	A	A	A	A	A	A	A	A	T	A	A	A	H	A
JAX00685704	9	10854704	1	G	A	G	G	G	G	G	A	G	G	G	G	G	G	G	G	G	G	G	G	G	A	H	G	G	G	G	G	G	G	G	G	G	G	H	G	G	A	G	G	G	G	G	G	G	G
JAX00168172	9	10860832	0	T	C	T	T	T	T	T	T	C	T	T	T	T	C	T	T	T	T	H	T	T	T	T	T	T	H	T	T	T	T	T	H	T	T	T	T	T	T	T	T	T	T	T	T	T	T
JAX00685706	9	10861170	1	C	T	C	C	C	C	C	C	T	C	C	C	C	T	C	C	C	C	H	C	C	C	C	C	C	H	C	C	C	C	C	H	C	C	C	C	C	C	C	C	C	C	C	C	C	C
JAX00168174	9	10861421	1	A	T	A	A	A	A	A	T	A	A	A	A	A	A	A	A	A	A	A	A	A	T	H	A	A	A	A	A	A	A	A	A	A	A	H	A	A	T	A	A	A	A	A	A	A	A
JAX00685707	9	10861869	0	T	C	T	T	T	T	T	T	T	C	C	T	T	T	T	T	C	H	T	T	T	T	T	T	T	T	C	H	T	C	T	T	T	T	T	T	T	T	T	T	C	T	T	T	H	T
JAX00168175	9	10905128	0	G	A	G	G	G	G	G	A	A	A	A	G	G	A	G	G	A	H	H	G	G	A	H	G	G	H	A	H	G	A	G	H	G	G	H	G	G	A	G	G	A	G	G	G	H	G
JAX00168176	9	10905724	1	C	A	C	C	C	C	C	C	C	A	A	C	C	C	C	C	A	H	C	C	C	C	C	C	C	C	A	H	C	A	C	C	C	C	C	C	C	C	C	C	A	C	C	C	H	C
JAX00168177	9	10905765	1	T	C	T	T	T	T	T	T	C	T	T	T	T	C	T	T	T	T	H	T	T	T	T	T	T	H	T	T	T	T	T	H	T	T	T	T	T	T	T	T	T	T	T	T	T	T
JAX00168179	9	10944558	0	T	C	T	T	T	T	T	C	T	T	T	T	T	T	T	T	T	T	T	T	T	C	H	T	T	T	T	T	T	T	T	T	T	T	H	T	T	C	T	T	T	T	T	T	T	T
JAX00236117	9	10945541	0	T	C	T	T	T	T	T	T	C	T	T	T	T	C	T	T	T	T	H	T	T	T	T	T	T	H	T	T	T	T	T	H	T	T	T	T	T	T	T	T	T	T	T	T	T	T
JAX00168180	9	10949630	1	G	T	G	G	G	G	G	G	G	T	T	G	G	G	G	G	T	H	G	G	G	G	G	G	G	G	T	H	G	T	G	G	G	G	G	G	G	G	G	G	T	G	G	G	H	G
JAX00685708	9	10953506	1	T	G	T	T	T	T	T	T	G	G	G	T	T	G	T	T	G	H	H	T	T	T	T	T	T	H	G	H	T	G	T	H	T	T	T	T	T	T	T	T	G	T	T	T	H	T
JAX00168183	9	10976431	1	C	A	C	C	C	C	C	C	C	A	A	C	C	C	C	C	A	H	C	C	C	C	C	C	C	C	A	H	C	A	C	C	C	C	C	C	C	C	C	C	A	C	C	C	H	C
JAX00685712	9	10989357	0	C	G	C	C	C	C	C	G	C	C	C	C	C	C	C	C	C	C	C	C	C	G	C	C	C	C	C	C	C	C	C	C	C	C	H	C	C	G	C	C	C	C	C	C	C	C
JAX00685713	9	10991887	0	G	C	G	G	G	G	G	G	C	C	C	G	G	C	G	G	C	H	H	G	G	G	G	G	G	H	C	G	G	C	G	H	G	G	G	G	G	G	G	G	C	G	G	G	H	G
JAX00168185	9	11022069	1	C	G	C	C	C	C	C	C	G	C	C	C	C	G	C	C	C	C	H	C	C	C	C	C	C	H	C	C	C	C	C	H	C	C	C	C	C	C	C	C	C	C	C	C	C	C
JAX00168187	9	11044279	0	A	T	A	A	A	A	A	A	T	A	A	A	A	T	A	A	A	H	H	A	A	A	A	A	A	H	A	A	A	A	A	H	A	A	A	A	A	A	A	A	A	A	A	A	A	A
JAX00168188	9	11044450	1	G	A	G	G	G	G	G	G	A	G	G	G	G	A	G	G	G	G	H	G	G	G	G	G	G	H	G	G	G	G	G	H	G	G	G	G	G	G	G	G	G	G	G	G	G	G
JAX00685718	9	11052949	0	A	G	A	A	A	A	A	A	G	G	G	A	A	G	A	A	G	H	H	A	A	A	A	A	A	H	G	H	A	G	A	H	A	A	A	A	A	A	A	A	G	A	A	A	H	A
JAX00685719	9	11053261	1	A	G	A	A	A	A	A	A	G	A	A	A	A	G	A	A	A	A	H	A	A	A	A	A	A	H	A	A	A	A	A	H	A	A	A	A	A	A	A	A	A	A	A	A	A	A
JAX00685721	9	11054051	1	G	A	G	G	G	G	G	G	A	A	A	G	G	A	G	G	A	H	H	G	G	G	G	G	G	H	A	H	G	A	G	H	G	G	G	G	G	G	G	G	A	G	G	G	H	G
JAX00685722	9	11054724	0	G	A	G	G	G	G	G	G	G	A	A	G	G	G	G	G	A	H	G	G	G	G	G	G	G	G	A	H	G	A	G	G	G	G	G	G	G	G	G	G	A	G	G	G	H	G
JAX00168192	9	11107980	0	A	G	A	A	A	A	A	G	A	G	G	A	A	A	A	A	G	H	A	A	A	G	H	A	A	A	G	H	A	G	A	A	A	A	H	A	A	G	A	A	G	A	A	A	H	A
JAX00685729	9	11108369	1	A	C	A	A	A	A	A	A	C	A	A	A	A	C	A	A	A	A	H	A	A	A	A	A	A	H	A	A	A	A	A	H	A	A	A	A	A	A	A	A	A	A	A	A	A	A
JAX00685730	9	11108414	1	G	A	G	G	G	G	G	A	A	A	A	G	G	A	G	G	A	H	H	G	G	A	H	G	G	H	A	H	G	A	G	H	G	G	H	G	G	A	G	G	A	G	G	G	H	G
JAX00236123	9	11127243	1	A	C	A	A	A	A	A	A	C	A	A	A	A	C	A	A	A	A	H	A	A	A	A	A	A	H	A	A	A	A	A	H	A	A	A	A	A	A	A	A	A	A	A	A	A	A
JAX00168194	9	11139002	0	T	C	T	T	T	T	T	C	C	C	C	T	T	C	T	T	C	C	H	T	T	C	H	T	T	T	C	H	T	C	T	H	T	T	H	T	T	C	T	T	C	T	T	T	H	T
JAX00168195	9	11151724	0	T	A	T	T	T	T	T	T	A	T	T	T	T	A	T	T	T	T	H	T	T	T	T	T	T	H	T	T	T	T	T	H	T	T	T	T	T	T	T	T	T	T	T	T	T	T
JAX00168196	9	11193008	0	T	C	T	T	T	T	T	T	C	T	T	T	T	C	T	T	T	T	H	T	T	T	T	T	T	H	T	T	T	T	T	H	T	T	T	T	T	T	T	T	T	T	T	T	T	T
JAX00168198	9	11193110	0	T	A	T	T	T	T	T	T	A	T	T	T	T	A	T	T	T	T	H	T	T	T	T	T	T	H	T	T	T	T	T	H	T	T	T	T	T	T	T	T	T	T	T	T	T	T
JAX00685736	9	11193269	0	A	T	A	A	A	A	A	T	A	A	A	A	A	A	A	A	A	A	A	A	A	T	H	A	A	A	A	A	A	A	A	A	A	A	H	A	A	T	A	A	A	A	A	A	A	A
JAX00685738	9	11197396	0	A	G	A	A	A	A	A	G	G	A	A	A	A	G	A	A	A	A	A	A	A	G	H	A	A	H	A	A	A	A	A	H	A	A	H	A	A	G	A	A	A	A	A	A	A	A
JAX00168199	9	11214264	1	T	C	T	T	T	T	T	T	C	T	T	T	T	C	T	T	T	T	H	T	T	T	T	T	T	H	T	T	T	T	T	H	T	T	T	T	T	T	T	T	T	T	T	T	T	T
JAX00168200	9	11214418	0	T	C	T	T	T	T	T	C	C	T	T	T	T	C	T	T	T	T	H	T	T	C	H	T	T	H	T	T	T	T	T	C	T	T	H	T	T	C	T	T	T	T	T	T	T	T
JAX00236124	9	11232975	1	C	T	C	C	C	C	C	C	T	C	C	C	C	T	C	C	C	C	H	C	C	C	C	C	C	H	C	C	C	C	C	H	C	C	C	C	C	C	C	C	C	C	C	C	C	C
JAX00685743	9	11237847	0	T	C	T	T	T	T	T	T	C	T	T	T	T	C	T	T	T	T	H	T	T	T	T	T	T	H	T	T	T	T	T	H	T	T	T	T	T	T	T	T	T	T	T	T	T	T
JAX00685748	9	11246426	0	G	A	G	G	G	G	G	G	A	G	G	G	G	A	G	G	G	G	H	G	G	G	G	G	G	A	G	G	G	G	G	H	G	G	G	G	G	G	G	G	G	G	G	G	G	G
JAX00168202	9	11261647	1	C	G	C	C	C	C	C	G	C	C	C	C	C	C	C	C	C	C	C	C	C	G	H	C	C	C	C	C	C	C	C	C	C	C	H	C	C	G	C	C	C	C	C	C	C	C
JAX00168203	9	11261797	0	A	G	A	A	A	A	A	A	A	G	G	A	A	A	A	A	G	H	A	A	A	A	A	A	A	A	G	H	A	G	A	A	A	A	A	A	A	A	A	A	G	A	A	A	H	A
JAX00168204	9	11261975	1	G	A	G	G	G	G	G	G	G	A	A	G	G	G	G	G	A	H	G	G	G	G	G	G	G	G	A	H	G	A	G	G	G	G	G	G	G	G	G	G	A	G	G	G	H	G
JAX00685752	9	11278312	0	C	T	C	C	C	C	C	C	T	C	H	C	C	T	C	C	C	C	H	C	C	C	C	C	C	H	C	C	C	C	C	H	C	C	C	C	C	C	C	C	C	C	C	C	C	C
JAX00685753	9	11280324	1	T	G	T	T	T	T	T	T	G	G	G	T	T	G	T	T	G	H	H	T	T	T	T	T	T	H	G	H	T	G	T	H	T	T	T	T	T	T	T	T	G	T	T	T	H	T
JAX00168205	9	11298885	1	C	T	C	C	C	C	C	C	T	T	T	C	C	T	C	C	T	H	H	C	C	C	C	C	C	H	T	H	C	T	C	H	C	C	C	C	C	C	C	C	T	C	C	C	H	C
JAX00168207	9	11299147	1	T	G	T	T	T	T	T	T	G	G	G	T	T	G	T	T	G	H	H	T	T	T	T	T	T	H	G	H	T	G	T	H	T	T	T	T	T	T	T	T	G	T	T	T	H	T
JAX00685755	9	11300320	1	G	A	G	G	G	G	G	A	G	G	G	G	G	G	G	G	G	G	G	G	G	A	H	G	G	G	G	G	G	G	G	G	G	G	H	G	G	A	G	G	G	G	G	G	G	G
JAX00685756	9	11300712	1	A	G	A	A	A	A	A	G	A	A	A	A	A	A	A	A	A	A	A	A	A	G	H	A	A	A	A	A	A	A	A	A	A	A	H	A	A	G	A	A	A	A	A	A	A	A
JAX00685758	9	11307887	1	T	C	T	T	T	T	T	T	C	C	C	T	T	C	T	T	C	H	H	T	T	T	T	T	T	H	C	H	T	C	T	H	T	T	T	T	T	T	T	T	C	T	T	T	H	T
JAX00685759	9	11309914	1	A	G	A	A	A	A	A	A	A	G	G	A	A	A	A	A	G	H	A	A	A	A	A	A	A	A	G	H	A	G	A	A	A	A	A	A	A	A	A	A	G	A	A	A	H	A
JAX00685760	9	11309963	0	G	A	G	G	G	G	G	G	G	A	A	G	G	G	G	G	A	H	G	G	G	G	G	G	G	G	A	H	G	H	G	G	G	G	G	G	G	G	G	G	A	G	G	G	H	G
JAX00685761	9	11309986	0	C	T	C	C	C	C	C	C	C	T	H	C	C	C	C	C	T	C	C	C	C	C	C	C	C	C	T	H	C	T	C	C	C	C	C	C	C	C	C	C	T	C	C	C	H	C
JAX00685765	9	11334359	1	T	C	T	T	T	T	T	C	C	T	T	T	T	C	T	T	T	T	H	T	T	C	H	T	T	H	T	T	T	T	T	H	T	T	H	T	T	C	T	T	T	T	T	T	T	T
JAX00168209	9	11341081	0	C	T	C	C	C	C	C	C	T	C	C	C	C	T	C	C	C	C	T	C	C	C	C	C	C	H	C	C	C	C	C	H	C	C	C	C	C	C	C	C	C	C	C	C	C	C
JAX00685768	9	11393495	0	G	A	G	G	G	G	G	G	A	G	G	G	G	A	G	G	G	G	H	G	G	G	G	G	G	H	G	G	G	G	G	H	G	G	G	G	G	G	G	G	G	G	G	G	G	G
JAX00685769	9	11393575	1	A	G	A	A	A	A	A	A	G	A	A	A	A	G	A	A	A	A	H	A	A	A	A	A	A	H	A	A	A	A	A	H	A	A	A	A	A	A	A	A	A	A	A	A	A	A
JAX00168212	9	11393623	1	C	G	C	C	C	C	C	C	G	C	C	C	C	G	C	C	C	C	H	C	C	C	C	C	C	H	C	C	C	C	C	H	C	C	C	C	C	C	C	C	C	C	C	C	C	C
JAX00685771	9	11393757	0	T	G	T	T	T	T	T	G	G	G	G	T	T	G	T	T	G	H	H	T	T	G	H	T	T	T	G	H	T	G	T	T	T	T	H	T	T	G	T	T	G	T	T	T	H	T
JAX00168217	9	11458862	1	C	T	C	C	C	C	C	C	T	C	C	C	C	T	C	C	C	C	H	C	C	C	C	C	C	H	C	C	C	C	C	H	C	C	C	C	C	C	C	C	C	C	C	C	C	C
JAX00168219	9	11459057	0	G	C	G	G	G	G	G	C	C	C	C	G	G	C	G	G	C	H	C	G	G	C	H	G	G	H	C	H	G	C	G	H	G	G	H	G	G	C	G	G	C	G	G	G	H	G
JAX00685776	9	11474027	1	T	C	T	T	T	T	T	C	T	C	C	T	T	T	T	T	C	H	T	T	T	C	H	T	T	T	C	H	T	C	T	T	T	T	H	T	T	C	T	T	C	T	T	T	H	T
JAX00685777	9	11474158	1	C	T	C	C	C	C	C	C	T	C	C	C	C	T	C	C	C	C	H	C	C	C	C	C	C	H	C	C	C	C	C	H	C	C	C	C	C	C	C	C	C	C	C	C	C	C
JAX00685779	9	11492454	0	C	T	C	C	C	C	C	C	T	C	C	C	C	T	C	C	C	C	H	C	C	C	C	C	C	H	C	C	C	C	C	H	C	C	C	C	C	C	C	C	C	C	C	C	C	C
JAX00685780	9	11494543	0	A	G	A	A	A	A	A	G	G	G	G	A	A	G	A	A	G	H	H	A	A	G	H	A	A	H	G	H	A	G	A	H	A	A	H	A	A	G	A	A	G	A	A	A	H	A
JAX00685781	9	11498548	0	G	A	G	G	G	G	G	G	A	G	G	G	G	A	G	G	G	G	G	G	G	G	G	G	G	H	G	G	G	G	G	G	G	G	G	G	G	G	G	G	G	G	G	G	G	G
JAX00168221	9	11499232	0	A	G	A	A	A	A	A	G	A	G	G	A	A	A	A	A	G	H	A	A	A	G	H	A	A	A	G	H	A	G	A	A	A	A	H	A	A	G	A	A	G	A	A	A	H	A
JAX00168222	9	11499481	0	C	G	C	C	C	C	C	G	C	G	G	C	C	C	C	C	G	H	C	C	C	G	H	C	C	C	G	H	C	G	C	C	C	C	H	C	C	G	C	C	G	C	C	C	H	C
JAX00236127	9	11502393	0	A	T	A	A	A	A	A	A	T	A	A	A	A	T	A	A	A	A	H	A	A	A	A	A	A	H	A	A	A	A	A	H	A	A	A	A	A	A	A	A	A	A	A	A	A	A
JAX00685783	9	11523977	1	A	G	A	A	A	A	A	A	G	A	A	A	A	G	A	A	A	A	H	A	A	A	A	A	A	H	A	A	A	A	A	H	A	A	A	A	A	A	A	A	A	A	A	A	A	A
JAX00685786	9	11524821	0	C	T	C	C	C	C	C	T	T	T	T	C	C	T	C	C	T	H	H	C	C	T	H	C	C	H	T	H	C	T	C	H	C	C	H	C	C	T	C	C	T	C	C	C	H	C
JAX00685787	9	11525032	1	T	A	T	T	T	T	T	A	T	A	A	T	T	T	T	T	A	H	T	T	T	A	H	T	T	T	A	H	T	A	T	T	T	T	H	T	T	A	T	T	A	T	T	T	H	T
JAX00685788	9	11541636	1	A	C	A	A	A	A	A	C	C	C	C	A	A	C	A	A	C	H	H	A	A	C	H	A	A	H	C	H	A	C	A	H	A	A	H	A	A	C	A	A	C	A	A	A	H	A
JAX00685791	9	11575003	0	A	G	A	A	A	A	A	G	A	G	G	A	A	A	A	A	G	G	A	A	A	G	H	A	A	A	G	H	A	G	A	A	A	A	H	A	A	G	A	A	G	A	A	A	H	A
JAX00685793	9	11575306	0	C	G	C	C	C	C	C	G	G	G	G	C	C	G	C	C	G	H	H	C	C	G	H	C	C	H	G	H	C	G	C	H	C	C	H	C	C	G	C	C	G	C	C	C	H	C
JAX00685794	9	11575356	1	C	T	C	C	C	C	C	T	C	T	T	C	C	C	C	C	T	H	C	C	C	T	H	C	C	C	T	H	C	T	C	C	C	C	H	C	C	T	C	C	T	C	C	C	H	C
JAX00685795	9	11593355	0	C	T	C	C	C	C	C	T	T	T	T	C	C	T	C	C	T	H	H	C	C	T	H	C	C	H	T	T	C	T	C	H	C	C	H	C	C	T	C	C	T	C	C	C	H	C
JAX00685797	9	11598117	1	A	G	A	A	A	A	A	G	A	G	G	A	A	A	A	A	G	H	A	A	A	G	H	A	A	A	G	H	A	G	A	A	A	A	H	A	A	G	A	A	G	A	A	A	H	A
JAX00168227	9	11599425	1	C	T	C	C	C	C	C	C	T	C	C	C	C	T	C	C	C	C	H	C	C	C	C	C	C	H	C	C	C	C	C	H	C	C	C	C	C	C	C	C	C	C	C	C	C	C
JAX00168228	9	11599779	0	C	A	C	C	C	C	C	A	A	A	A	C	C	A	C	C	A	H	H	C	C	A	H	C	C	H	A	H	C	A	C	H	C	C	H	C	C	A	C	C	A	C	C	C	H	C
JAX00685799	9	11600137	0	A	T	A	A	A	A	A	A	T	A	A	A	A	T	A	A	A	A	H	A	A	A	A	A	A	A	A	A	A	A	A	H	A	A	A	A	A	A	A	A	A	A	A	A	A	A
JAX00685802	9	11635738	1	C	T	C	C	C	C	C	T	C	T	T	C	C	C	C	C	T	H	C	C	C	T	H	C	C	C	T	H	C	T	C	C	C	C	H	C	C	T	C	C	T	C	C	C	H	C
JAX00168233	9	11655879	1	T	G	T	T	T	T	T	T	G	T	T	T	T	G	T	T	T	T	H	T	T	T	T	T	T	H	T	T	T	T	T	H	T	T	T	T	T	T	T	T	T	T	T	T	T	T
JAX00168234	9	11666138	0	C	T	C	C	C	C	C	C	T	C	C	C	C	T	C	C	C	C	H	C	C	C	C	C	C	H	C	C	C	C	C	H	C	C	C	C	C	C	C	C	C	C	C	C	C	C
JAX00236131	9	11672647	0	G	A	G	G	G	G	G	A	A	A	A	G	G	A	G	G	A	H	H	G	G	A	H	G	G	H	A	H	G	A	G	H	G	G	H	G	G	A	G	G	A	G	G	G	H	G
JAX00236132	9	11672717	0	G	A	G	G	G	G	G	G	A	G	G	G	G	A	G	G	G	G	H	G	G	G	G	G	G	H	G	G	G	G	G	H	G	G	G	G	G	G	G	G	G	G	G	G	G	G
JAX00685808	9	11676510	0	T	C	T	T	T	T	T	T	C	T	T	T	T	C	T	T	T	T	H	T	T	T	T	T	T	T	T	T	T	T	T	T	T	T	T	T	T	T	T	T	T	T	T	T	T	T
JAX00685811	9	11702111	0	T	C	T	T	T	T	T	T	C	T	T	T	T	C	T	T	T	T	H	T	T	T	T	T	T	C	T	T	T	T	T	H	T	T	T	T	T	T	T	T	T	T	T	T	T	T
JAX00168239	9	11740426	1	T	G	T	T	T	T	T	T	G	T	T	T	T	G	T	T	T	T	H	T	T	T	T	T	T	H	T	T	T	T	T	H	T	T	T	T	T	T	T	T	T	T	T	T	T	T
JAX00168241	9	11771521	0	T	G	T	T	T	T	T	T	G	T	T	T	T	G	T	T	T	T	H	T	T	T	T	T	T	H	T	T	T	T	T	H	T	T	T	T	T	T	T	T	T	T	T	T	T	T
JAX00168245	9	11823692	1	A	G	A	A	A	A	A	A	G	A	A	A	A	G	A	A	A	A	H	A	A	A	A	A	A	H	A	A	A	A	A	H	A	A	A	A	A	A	A	A	A	A	A	A	A	A
JAX00685821	9	11831444	1	G	A	G	G	G	G	G	G	A	G	G	G	G	A	G	G	G	G	H	G	G	G	G	G	G	H	G	G	G	G	G	H	G	G	G	G	G	G	G	G	G	G	G	G	G	G
JAX00168246	9	11836024	1	G	A	G	G	G	G	G	G	A	G	G	G	G	A	G	G	G	G	H	G	G	G	G	G	G	H	G	G	G	G	G	H	G	G	G	G	G	G	G	G	G	G	G	G	G	G
JAX00685823	9	11857692	1	C	T	C	C	C	C	C	C	T	C	C	C	C	T	C	C	C	C	H	C	C	C	C	C	C	H	C	C	C	C	C	H	C	C	C	C	C	C	C	C	C	C	C	C	C	C
JAX00685825	9	11871624	1	G	T	G	G	G	G	G	G	T	G	G	G	G	T	G	G	G	G	H	G	G	G	G	G	G	H	G	G	G	G	G	H	G	G	G	G	G	G	G	G	G	G	G	G	G	G
JAX00685826	9	11875211	0	T	C	T	T	T	T	T	C	C	C	C	T	T	C	T	T	C	H	H	T	T	C	H	T	T	H	C	H	T	C	T	C	T	T	H	T	T	C	T	T	C	T	T	T	H	T
JAX00685828	9	11876126	1	T	C	T	T	T	T	T	T	C	T	T	T	T	C	T	T	T	T	H	T	T	T	T	T	T	H	T	T	T	T	T	H	T	T	T	T	T	T	T	T	T	T	T	T	T	T
JAX00236135	9	11879039	0	T	C	T	T	T	T	T	T	C	T	T	T	T	C	T	T	T	T	H	T	T	T	T	T	T	H	T	T	T	T	T	H	T	T	T	T	T	T	T	T	T	T	T	T	T	T
JAX00685829	9	11880753	0	G	A	G	G	G	G	G	G	G	A	A	G	G	G	G	G	A	H	G	G	G	G	G	G	G	G	A	H	G	A	G	G	G	G	G	G	G	G	G	G	A	G	G	G	H	G
JAX00685830	9	11881190	0	A	C	A	A	A	A	A	A	C	A	A	A	A	C	A	A	A	A	A	A	A	A	A	A	A	A	A	A	A	A	A	A	A	A	A	A	A	A	A	A	A	A	A	A	A	A
JAX00168250	9	11894294	1	C	G	C	C	C	C	C	G	C	G	G	C	C	C	C	C	G	H	C	C	C	G	H	C	C	C	G	H	C	G	C	C	C	C	H	C	C	G	C	C	G	C	C	C	H	C
JAX00236138	9	11905217	0	A	G	A	A	A	A	A	A	G	A	A	A	A	G	A	A	A	A	H	A	A	A	A	A	A	H	A	A	A	A	A	H	A	A	A	A	A	A	A	A	A	A	A	A	A	A
JAX00685836	9	11934710	1	G	T	G	G	G	G	G	G	G	T	T	G	G	G	G	G	T	H	G	G	G	G	G	G	G	G	T	H	G	T	G	G	G	G	G	G	G	G	G	G	T	G	G	G	H	G
JAX00685839	9	11937875	1	C	T	C	C	C	C	C	T	T	T	T	C	C	T	C	C	T	H	H	C	C	T	H	C	C	H	T	H	C	T	C	H	C	C	H	C	C	T	C	C	T	C	C	C	H	C
JAX00685840	9	11941665	1	T	A	T	T	T	T	T	A	T	A	A	T	T	T	T	T	A	H	T	T	T	A	H	T	T	T	A	H	T	A	T	T	T	T	H	T	T	A	T	T	A	T	T	T	H	T
JAX00685841	9	11942650	0	A	T	A	A	A	A	A	T	A	T	T	A	A	A	A	A	T	H	A	A	A	T	H	A	A	A	T	H	A	T	A	A	A	A	H	A	A	T	A	A	T	A	A	A	H	A
JAX00685843	9	11965034	0	T	C	T	T	T	T	T	C	C	C	C	T	T	C	T	T	C	H	H	T	T	C	H	T	T	H	C	H	T	C	T	H	T	T	H	T	T	C	T	T	C	T	T	T	H	T
JAX00685846	9	11993982	0	A	G	A	A	A	A	A	G	G	G	G	A	A	G	A	A	G	H	H	A	A	G	H	A	A	H	G	H	A	G	A	H	A	A	H	A	A	G	A	A	G	A	A	A	H	A
JAX00685847	9	11994048	1	T	C	T	T	T	T	T	T	C	T	T	T	T	C	T	T	T	T	H	T	T	T	T	T	T	H	T	T	T	T	T	H	T	T	T	T	T	T	T	T	T	T	T	T	T	T
JAX00685850	9	12021785	1	G	T	G	G	G	G	G	G	T	G	G	G	G	T	G	G	G	G	H	G	G	G	G	G	G	H	G	G	G	G	G	H	G	G	G	G	G	G	G	G	G	G	G	G	G	G
JAX00685852	9	12024266	1	C	T	C	C	C	C	C	C	T	C	C	C	C	T	C	C	C	C	H	C	C	C	C	C	C	H	C	C	C	C	C	H	C	C	C	C	C	C	C	C	C	C	C	C	C	C
JAX00685853	9	12027509	0	T	C	T	T	T	T	T	T	C	T	T	T	T	C	T	T	T	T	H	T	T	T	T	T	T	H	T	T	T	T	T	H	T	T	T	T	T	T	T	T	T	T	T	T	T	T
JAX00168263	9	12058999	0	T	C	T	T	T	T	T	C	C	C	C	T	T	C	T	T	C	H	H	T	T	C	H	T	T	H	C	H	T	C	T	H	T	T	H	T	T	C	T	T	C	T	T	T	H	T
JAX00685856	9	12079315	1	C	T	C	C	C	C	C	C	T	C	C	C	C	T	C	C	C	C	H	C	C	C	C	C	C	H	C	C	C	C	C	H	C	C	C	C	C	C	C	C	C	C	C	C	C	C
JAX00685857	9	12079904	1	G	A	G	G	G	G	G	A	G	G	G	G	G	G	G	G	G	G	G	G	G	A	H	G	G	G	G	G	G	G	G	G	G	G	H	G	G	A	G	G	G	G	G	G	G	G
JAX00685860	9	12083383	1	T	C	T	T	T	T	T	T	C	T	T	T	T	C	T	T	T	T	H	T	T	T	T	T	T	H	T	T	T	T	T	H	T	T	T	T	T	T	T	T	T	T	T	T	T	T
JAX00168265	9	12106551	0	T	A	T	T	T	T	T	T	A	T	T	T	T	A	T	T	T	T	H	T	T	T	T	T	T	H	T	T	T	T	T	H	T	T	T	T	T	T	T	T	T	T	T	T	T	T
JAX00685861	9	12106735	0	G	A	G	G	G	G	G	G	A	G	G	G	G	A	G	G	G	G	H	G	G	G	G	G	G	H	G	G	G	G	G	H	G	G	G	G	G	G	G	G	G	G	G	G	G	G
JAX00236141	9	12112526	0	C	T	C	C	C	C	C	C	T	C	C	C	C	T	C	C	C	C	H	C	C	C	C	C	C	H	C	C	C	C	C	H	C	C	C	C	C	C	C	C	C	C	C	C	C	C
JAX00236142	9	12112786	1	C	T	C	C	C	C	C	C	T	C	C	C	C	T	C	C	C	C	H	C	C	C	C	C	C	H	C	C	C	C	C	H	C	C	C	C	C	C	C	C	C	C	C	C	C	C
JAX00168268	9	12129411	1	T	G	T	T	T	T	T	T	G	T	T	T	T	G	T	T	T	T	H	T	T	T	T	T	T	H	T	T	T	T	T	H	T	T	T	T	T	T	T	T	T	T	T	T	T	T
JAX00168269	9	12129580	0	T	C	T	T	T	T	T	T	C	T	T	T	T	C	T	T	T	T	H	T	T	T	T	T	T	H	T	T	T	T	T	H	T	T	T	T	T	T	T	T	T	T	T	T	T	T
JAX00168270	9	12129669	0	T	C	T	T	T	T	T	T	C	T	T	T	T	C	T	T	T	T	H	T	T	T	T	T	T	H	T	T	T	T	T	H	T	T	T	T	T	T	T	T	T	T	T	T	T	T
JAX00685863	9	12134718	0	A	C	A	A	A	A	A	C	C	C	C	A	A	C	A	A	C	H	H	A	A	C	H	A	A	H	C	H	A	C	A	H	A	A	H	A	A	C	A	A	C	A	A	A	H	A
JAX00685865	9	12162672	1	T	G	T	T	T	T	T	T	G	T	T	T	T	G	T	T	T	T	H	T	T	T	T	T	T	H	T	T	T	T	T	H	T	T	T	T	T	T	T	T	T	T	T	T	T	T
JAX00685866	9	12163205	0	G	T	G	G	G	G	G	T	G	G	G	G	G	G	G	G	G	G	G	G	G	T	H	G	G	G	G	G	G	G	G	G	G	G	H	G	G	T	G	G	G	G	G	G	G	G
JAX00685867	9	12163244	1	C	T	C	C	C	C	C	C	C	T	T	C	C	C	C	C	T	H	C	C	C	C	C	C	C	C	T	H	C	T	C	C	C	C	C	C	C	C	C	C	T	C	C	C	H	C
JAX00685868	9	12163487	1	A	G	A	A	A	A	A	A	G	A	A	A	A	G	A	A	A	A	H	A	A	A	A	A	A	H	A	A	A	A	A	H	A	A	A	A	A	A	A	A	A	A	A	A	A	A
JAX00685869	9	12164756	0	G	A	G	G	G	G	G	G	A	G	G	G	G	A	G	G	G	G	H	G	G	G	G	G	G	H	G	G	G	G	G	H	G	G	G	G	G	G	G	G	G	G	G	G	G	G
JAX00168272	9	12191143	1	G	A	G	G	G	G	G	G	A	G	G	G	G	A	G	G	G	G	H	G	G	G	G	G	G	H	G	G	G	G	G	H	G	G	G	G	G	G	G	G	G	G	G	G	G	G
JAX00168273	9	12191482	1	T	C	T	T	T	T	T	T	C	T	T	T	T	C	T	T	T	T	H	T	T	T	T	T	T	H	T	T	T	T	T	H	T	T	T	T	T	T	T	T	T	T	T	T	T	T
JAX00685871	9	12197302	0	C	T	C	C	C	C	C	C	T	C	C	C	C	T	C	C	C	C	H	C	C	C	C	C	C	H	C	C	C	C	C	H	C	C	C	C	C	C	C	C	C	C	C	C	C	C
JAX00168275	9	12218732	1	T	C	T	T	T	T	T	C	T	T	T	T	T	T	T	T	T	T	T	T	T	C	H	T	T	T	T	T	T	T	T	T	T	T	H	T	T	C	T	T	T	T	T	T	T	T
JAX00685873	9	12229371	1	C	T	C	C	C	C	C	C	T	C	C	C	C	T	C	C	C	C	H	C	C	C	C	C	C	H	C	C	C	C	C	H	C	C	C	C	C	C	C	C	C	C	C	C	C	C
JAX00685875	9	12243375	0	T	G	T	T	T	T	T	G	T	T	T	T	T	T	T	T	T	T	T	T	T	G	H	T	T	T	T	T	T	T	T	T	T	T	H	T	T	G	T	T	T	T	T	T	T	T
JAX00685878	9	12255047	0	C	T	C	C	C	C	C	C	T	C	C	C	C	T	C	C	C	C	H	C	C	C	C	C	C	H	C	C	C	C	C	H	C	C	C	C	C	C	C	C	C	C	C	C	C	C
JAX00168278	9	12255079	0	T	G	T	T	T	T	T	G	G	T	T	T	T	G	T	T	T	T	H	T	T	G	H	T	T	H	T	T	T	T	T	H	T	T	H	T	T	G	T	T	T	T	T	T	T	T
JAX00685879	9	12255248	0	A	G	A	A	A	A	A	A	G	A	A	A	A	G	A	A	A	A	H	A	A	A	A	A	A	H	A	A	A	A	A	H	A	A	A	A	A	A	A	A	A	A	A	A	A	A
JAX00685880	9	12255353	1	G	C	G	G	G	G	G	C	C	G	G	G	G	C	G	G	G	G	H	G	G	C	H	G	G	H	G	G	G	G	G	H	G	G	H	G	G	C	G	G	G	G	G	G	G	G
JAX00168281	9	12303876	0	C	G	C	C	C	C	C	C	G	C	C	C	C	G	C	C	C	C	H	C	C	C	C	C	C	H	C	C	C	C	C	H	C	C	C	C	C	C	C	C	C	C	C	C	C	C
JAX00685881	9	12305310	0	T	A	T	T	T	T	T	T	A	T	T	T	T	A	T	T	T	T	H	T	T	T	T	T	T	H	T	T	T	T	T	H	T	T	T	T	T	T	T	T	T	T	T	T	T	T
JAX00685885	9	12320738	0	A	G	A	A	A	A	A	A	G	A	A	A	A	G	A	A	A	A	A	A	A	A	A	A	A	A	A	A	A	A	A	A	A	A	A	A	A	A	A	A	A	A	A	A	A	A
JAX00685891	9	12365275	0	T	G	T	T	T	T	T	T	T	G	H	T	T	T	T	T	G	H	T	T	T	T	T	T	T	T	G	H	T	G	T	T	T	T	T	T	T	T	T	T	G	T	T	T	H	T
JAX00685892	9	12382642	1	C	A	C	C	C	C	C	C	A	A	A	C	C	A	C	C	A	H	H	C	C	C	C	C	C	H	A	H	C	A	C	H	C	C	C	C	C	C	C	C	A	C	C	C	H	C
JAX00685893	9	12384201	1	G	A	G	G	G	G	G	A	A	A	A	G	G	A	G	G	A	H	H	G	G	A	H	G	G	H	A	H	G	A	G	H	G	G	H	G	G	A	G	G	A	G	G	G	H	G
JAX00685894	9	12389602	1	T	A	T	T	T	T	T	T	A	A	A	T	T	A	T	T	A	H	H	T	T	T	T	T	T	H	A	H	T	A	T	H	T	T	T	T	T	T	T	T	A	T	T	T	H	T
JAX00685896	9	12398898	0	T	G	T	T	T	T	T	T	G	T	T	T	T	G	T	T	T	T	G	T	T	T	T	T	T	H	T	T	T	T	T	H	T	T	T	T	T	T	T	T	T	T	T	T	T	T
JAX00685897	9	12409775	1	C	A	C	C	C	C	C	C	A	A	A	C	C	A	C	C	A	H	H	C	C	C	C	C	C	H	A	H	C	A	C	H	C	C	C	C	C	C	C	C	A	C	C	C	H	C
JAX00685900	9	12460867	0	C	A	C	C	C	C	C	C	A	C	C	C	C	A	C	C	C	C	H	C	C	C	C	C	C	C	C	C	C	C	C	C	C	C	C	C	C	C	C	C	C	C	C	C	C	C
JAX00685903	9	12477510	0	T	C	T	T	T	T	T	T	C	T	T	T	T	C	T	T	T	T	H	T	T	T	T	T	T	H	T	T	T	T	T	H	T	T	T	T	T	T	T	T	T	T	T	T	T	T
JAX00168295	9	12506133	0	G	A	G	G	G	G	G	G	A	A	A	G	G	A	G	G	A	H	H	G	G	G	G	G	G	H	A	H	G	A	G	H	G	G	G	G	G	G	G	G	A	G	G	G	H	G
JAX00168297	9	12506278	0	G	T	G	G	G	G	G	G	T	G	G	G	G	T	G	G	H	G	T	G	G	G	G	G	G	T	G	G	G	G	G	T	G	G	G	G	G	G	G	G	G	G	G	G	G	G
JAX00685905	9	12520508	1	T	G	T	T	T	T	T	T	G	T	T	T	T	G	T	T	T	T	H	T	T	T	T	T	T	H	T	T	T	T	T	H	T	T	T	T	T	T	T	T	T	T	T	T	T	T
JAX00685906	9	12521147	1	A	G	A	A	A	A	A	A	A	G	G	A	A	A	A	A	G	H	A	A	A	A	A	A	A	A	G	H	A	G	A	A	A	A	A	A	A	A	A	A	G	A	A	A	H	A
JAX00168298	9	12545865	1	T	A	T	T	T	T	T	T	A	A	A	T	T	A	T	T	A	H	H	T	T	T	T	T	T	H	A	H	T	A	T	H	T	T	T	T	T	T	T	T	A	T	T	T	H	T
JAX00168299	9	12545932	0	A	T	A	A	A	A	A	A	T	A	A	A	A	T	A	A	A	A	H	A	A	A	A	A	A	H	A	A	A	A	A	H	A	A	A	A	A	A	A	A	A	A	A	A	A	A
JAX00168300	9	12547225	1	C	T	C	C	C	C	C	C	T	C	C	C	C	T	C	C	C	C	H	C	C	C	C	C	C	H	C	C	C	C	C	H	C	C	C	C	C	C	C	C	C	C	C	C	C	C
JAX00685911	9	12554201	1	A	G	A	A	A	A	A	A	G	G	G	A	A	G	A	A	G	H	H	A	A	A	A	A	A	H	G	H	A	G	A	H	A	A	A	A	A	A	A	A	G	A	A	A	H	A
JAX00685912	9	12555036	0	G	T	G	G	G	G	G	G	T	T	T	G	G	T	G	G	T	H	H	G	G	G	G	G	G	H	T	H	G	T	G	H	G	G	G	G	G	G	G	G	T	G	G	G	H	G
JAX00685913	9	12557244	1	T	C	T	T	T	T	T	T	T	C	C	T	T	T	T	T	C	H	T	T	T	T	T	T	T	T	C	H	T	C	T	T	T	T	T	T	T	T	T	T	C	T	T	T	H	T
JAX00168302	9	12599157	0	T	G	T	T	T	T	T	T	G	T	T	T	T	G	T	T	T	T	H	T	T	T	T	T	T	H	T	T	T	T	T	H	T	T	T	T	T	T	T	T	T	T	T	T	T	T
JAX00685917	9	12601591	0	G	C	G	G	G	G	G	C	G	G	G	G	G	G	G	G	G	G	G	G	G	C	H	G	G	G	G	G	G	G	G	G	G	G	H	G	G	C	G	G	G	G	G	G	G	G
JAX00685919	9	12615974	1	C	T	C	C	C	C	C	T	C	C	C	C	C	C	C	C	C	C	C	C	C	T	H	C	C	C	C	C	C	C	C	C	C	C	H	C	C	T	C	C	C	C	C	C	C	C
JAX00168305	9	12620082	0	G	A	G	G	G	G	G	G	A	A	A	G	G	A	G	G	A	H	H	G	G	G	G	G	G	H	A	H	G	A	G	H	G	G	G	G	G	G	G	G	A	G	G	G	H	G
JAX00168306	9	12620168	1	T	C	T	T	T	T	T	T	C	C	C	T	T	C	T	T	C	H	H	T	T	T	T	T	T	H	C	H	T	C	T	H	T	T	T	T	T	T	T	T	C	T	T	T	H	T
JAX00685922	9	12625192	1	A	C	A	A	A	A	A	A	C	A	A	A	A	C	A	A	A	A	H	A	A	A	A	A	A	H	A	A	A	A	A	H	A	A	A	A	A	A	A	A	A	A	A	A	A	A
JAX00685923	9	12626505	0	T	C	T	T	T	T	T	T	T	C	C	T	T	T	T	T	C	H	T	T	T	T	T	T	T	T	C	H	T	C	T	T	T	T	T	T	T	T	T	T	C	T	T	T	H	T
JAX00685924	9	12626822	1	C	A	C	C	C	C	C	C	C	A	A	C	C	C	C	C	A	H	C	C	C	C	C	C	C	C	A	H	C	A	C	C	C	C	C	C	C	C	C	C	A	C	C	C	H	C
JAX00685925	9	12631021	0	C	T	C	C	C	C	C	C	T	C	C	C	C	T	C	C	C	C	H	C	C	C	C	C	C	C	C	C	C	C	C	C	C	C	C	C	C	C	C	C	C	C	C	C	C	C
JAX00685926	9	12637955	0	A	C	A	A	A	A	A	A	C	C	C	A	A	C	A	A	C	H	H	A	A	A	A	A	A	H	C	H	A	C	A	H	A	A	A	A	A	A	A	A	C	A	A	A	H	A
JAX00168308	9	12650262	1	C	T	C	C	C	C	C	C	T	C	C	C	C	T	C	C	C	C	H	C	C	C	C	C	C	H	C	C	C	C	C	H	C	C	C	C	C	C	C	C	C	C	C	C	C	C
JAX00685927	9	12670932	0	A	C	A	A	A	A	A	C	C	C	C	A	A	C	A	A	C	H	H	A	A	C	H	A	A	H	C	H	A	C	A	H	A	A	H	A	A	C	A	A	C	A	A	A	H	A
JAX00685929	9	12671079	1	C	A	C	C	C	C	C	C	A	C	C	C	C	A	C	C	C	C	H	C	C	C	C	C	C	H	C	C	C	C	C	H	C	C	C	C	C	C	C	C	C	C	C	C	C	C
JAX00685931	9	12681106	1	T	C	T	T	T	T	T	T	T	C	C	T	T	T	T	T	C	H	T	T	T	T	T	T	T	T	C	H	T	C	T	T	T	T	T	T	T	T	T	T	C	T	T	T	H	T
JAX00685935	9	12691490	1	A	T	A	A	A	A	A	A	T	T	T	A	A	T	A	A	T	H	H	A	A	A	A	A	A	H	T	H	A	T	A	H	A	A	A	A	A	A	A	A	T	A	A	A	H	A
JAX00685938	9	12717402	0	T	C	T	T	T	T	T	T	C	T	T	T	T	C	T	T	T	T	H	T	T	T	T	T	T	H	T	T	T	T	T	H	T	T	T	T	T	T	T	T	T	T	T	T	T	T
JAX00168313	9	12740243	1	A	G	A	A	A	A	A	A	G	A	A	A	A	G	A	A	A	A	H	A	A	A	A	A	A	H	A	A	A	A	A	H	A	A	A	A	A	A	A	A	A	A	A	A	A	A
JAX00168315	9	12741073	0	T	C	T	T	T	T	T	T	C	C	C	T	T	C	T	T	C	H	H	T	T	T	T	T	T	H	C	H	T	C	T	H	T	T	T	T	T	T	T	T	C	T	T	T	H	T
JAX00685940	9	12750648	1	G	A	G	G	G	G	G	A	A	A	A	G	G	A	G	G	A	H	H	G	G	A	H	G	G	H	A	H	G	A	G	H	G	G	H	G	G	A	G	G	A	G	G	G	H	G
JAX00168317	9	12775268	0	A	G	A	A	A	A	A	G	A	A	A	A	A	A	A	A	A	A	A	A	A	G	H	A	A	A	A	A	A	A	A	A	A	A	H	A	A	G	A	A	A	A	A	A	A	A
JAX00236152	9	12781605	1	C	T	C	C	C	C	C	C	T	C	C	C	C	T	C	C	C	H	H	C	C	C	C	C	C	H	C	C	C	C	C	H	C	C	C	C	C	C	C	C	C	C	C	C	C	C
JAX00685945	9	12798297	0	G	A	G	G	G	G	G	G	A	G	H	H	G	A	G	G	G	H	A	G	G	G	G	G	G	H	G	G	G	G	G	H	G	G	G	G	G	G	G	G	G	G	G	G	G	G
JAX00685947	9	12816502	1	C	G	C	C	C	C	C	C	G	C	C	C	C	G	C	C	C	H	H	C	C	C	C	C	C	H	C	C	C	C	C	H	C	C	C	C	C	C	C	C	C	C	C	C	C	C
JAX00685948	9	12817591	0	G	T	G	G	G	G	G	T	G	T	H	G	G	G	G	G	T	G	G	G	G	T	G	G	G	G	T	G	G	T	G	G	G	G	G	G	G	T	G	G	T	G	G	G	H	G
JAX00168322	9	12858952	0	C	T	C	C	C	C	C	C	T	C	C	C	C	T	C	C	C	C	H	C	C	C	C	C	C	H	C	C	C	C	C	H	C	C	C	C	C	C	C	C	C	C	C	C	C	C
JAX00168323	9	12860857	1	T	G	T	T	T	T	T	G	T	G	G	T	T	T	T	T	G	H	T	T	T	G	H	T	T	T	G	H	T	G	T	T	T	T	H	T	T	G	T	T	G	T	T	T	H	T
JAX00168324	9	12860947	1	A	G	A	A	A	A	A	A	G	A	A	A	A	G	A	A	A	A	H	A	A	A	A	A	A	H	A	A	A	A	A	H	A	A	A	A	A	A	A	A	A	A	A	A	A	A
JAX00685952	9	12876483	0	C	T	C	C	C	C	C	C	T	C	C	C	C	T	C	C	C	C	H	C	C	C	C	C	C	H	C	C	C	C	C	H	C	C	C	C	C	C	C	C	C	C	C	C	C	C
JAX00685953	9	12876558	0	A	T	A	A	A	A	A	T	T	T	T	A	A	T	A	A	T	H	H	A	A	T	H	A	A	H	T	H	A	T	A	H	A	A	H	A	A	T	A	A	T	A	A	A	H	A
JAX00685955	9	12887500	0	G	A	G	G	G	G	G	G	A	G	G	G	G	H	G	G	G	G	H	G	G	G	G	G	G	H	G	G	G	G	G	H	G	G	G	G	G	G	G	G	G	G	G	G	G	G
JAX00685956	9	12895469	1	A	G	A	A	A	A	A	G	G	G	G	A	A	G	A	A	G	H	H	A	A	G	H	A	A	H	G	H	A	G	A	H	A	A	H	A	A	G	A	A	G	A	A	A	H	A
JAX00685957	9	12895745	0	A	G	A	A	A	A	A	A	G	A	A	A	A	G	A	A	A	A	H	A	A	A	A	A	A	H	A	A	A	A	A	H	A	A	A	A	A	A	A	A	A	A	A	A	A	A
JAX00168325	9	12898743	1	A	T	A	A	A	A	A	A	T	A	A	A	A	T	A	A	A	A	H	A	A	A	A	A	A	H	A	A	A	A	A	H	A	A	A	A	A	A	A	A	A	A	A	A	A	A
JAX00685958	9	12899818	0	C	T	C	C	C	C	C	T	C	T	T	C	C	C	C	C	T	H	C	C	C	T	H	C	C	C	T	H	C	T	C	C	C	C	H	C	C	T	C	C	T	C	C	C	H	C
JAX00168327	9	12918316	1	A	G	A	A	A	A	A	A	G	A	A	A	A	G	A	A	A	A	H	A	A	A	A	A	A	H	A	A	A	A	A	H	A	A	A	A	A	A	A	A	A	A	A	A	A	A
JAX00685963	9	12936024	1	A	G	A	A	A	A	A	A	G	A	A	A	A	G	A	A	A	A	H	A	A	A	A	A	A	H	A	A	A	A	A	H	A	A	A	A	A	A	A	A	A	A	A	A	A	A
JAX00685964	9	12943174	1	A	T	A	A	A	A	A	T	A	A	A	A	A	A	A	A	A	A	A	A	A	T	H	A	A	A	A	A	A	A	A	A	A	A	H	A	A	T	A	A	A	A	A	A	A	A
JAX00168330	9	12943250	1	T	G	T	T	T	T	T	G	G	G	G	T	T	G	T	T	G	H	H	T	T	G	H	T	T	H	G	H	T	G	T	H	T	T	H	T	T	G	T	T	G	T	T	T	H	T
JAX00168333	9	12978266	1	A	G	A	A	A	A	A	G	G	G	G	A	A	G	A	A	G	H	H	A	A	G	H	A	A	H	G	H	A	G	A	H	A	A	H	A	A	G	A	A	G	A	A	A	H	A
JAX00685971	9	13011021	0	T	C	T	T	T	T	T	T	T	C	C	T	T	T	T	T	C	H	T	T	T	T	T	T	T	T	C	H	T	C	T	T	T	T	T	T	T	T	T	T	C	T	T	T	H	T
JAX00168334	9	13011953	1	G	A	G	G	G	G	G	G	A	G	G	G	G	A	G	G	G	G	G	G	G	G	G	G	G	H	G	G	G	G	G	H	G	G	G	G	G	G	G	G	G	G	G	G	G	G
JAX00168335	9	13012216	0	G	A	G	G	G	G	G	G	A	G	G	G	G	A	G	G	G	G	G	G	G	G	G	G	G	G	G	G	G	G	G	G	G	G	G	G	G	G	G	G	G	G	G	G	G	G
JAX00685974	9	13020514	1	G	A	G	G	G	G	G	G	A	A	A	G	G	A	G	G	A	H	G	G	G	G	G	G	G	H	A	H	G	A	G	H	G	G	G	G	G	G	G	G	A	G	G	G	H	G
JAX00685976	9	13031813	1	C	G	C	C	C	C	C	C	G	C	C	C	C	G	C	C	C	C	C	C	C	C	C	C	C	H	C	C	C	C	C	H	C	C	C	C	C	C	C	C	C	C	C	C	C	C
JAX00168337	9	13058079	0	C	A	C	C	C	C	C	C	A	C	C	C	C	H	C	C	C	C	C	C	C	C	C	C	C	H	C	C	C	C	C	H	C	C	C	C	C	C	C	C	C	C	C	C	C	C
JAX00168338	9	13058779	1	T	C	T	T	T	T	T	T	C	T	T	T	T	C	T	T	T	T	T	T	T	T	T	T	T	H	T	T	T	T	T	H	T	T	T	T	T	T	T	T	T	T	T	T	T	T
JAX00685981	9	13066219	1	A	G	A	A	A	A	A	A	G	G	G	A	A	G	A	A	G	H	A	A	A	A	A	A	A	H	G	H	A	G	A	H	A	A	A	A	A	A	A	A	G	A	A	A	H	A
JAX00236155	9	13069259	1	G	T	G	G	G	G	G	G	T	G	G	G	G	T	G	G	G	G	G	G	G	G	G	G	G	H	G	G	G	G	G	H	G	G	G	G	G	G	G	G	G	G	G	G	G	G
JAX00685983	9	13090063	1	G	A	G	G	G	G	G	G	A	A	A	G	G	A	G	G	A	H	G	G	G	G	G	G	G	H	A	H	G	A	G	H	G	G	G	G	G	G	G	G	A	G	G	G	H	G
JAX00685985	9	13092853	0	A	G	A	A	A	A	A	A	G	A	A	A	A	G	A	A	A	A	H	A	A	A	A	A	A	H	A	A	A	A	A	G	A	A	A	A	A	A	A	A	A	A	A	A	A	A
JAX00168340	9	13097564	0	T	C	T	T	T	T	T	T	C	T	T	T	T	C	T	T	T	T	H	T	T	T	T	T	T	H	T	T	T	T	T	H	T	T	T	T	T	T	T	T	T	T	T	T	T	T
JAX00168342	9	13097615	0	A	G	A	A	A	A	G	G	G	G	G	A	A	G	A	A	G	H	H	A	H	G	G	A	G	G	G	G	A	G	G	H	A	A	H	A	A	G	A	H	G	G	G	G	H	A
JAX00168343	9	13170503	0	A	T	T	A	A	T	T	T	A	A	A	A	H	A	A	T	A	H	H	T	T	T	H	A	T	H	A	H	T	A	T	A	T	A	T	H	H	T	A	A	A	T	T	T	H	H
JAX00685986	9	13175516	0	T	G	G	T	T	G	G	G	G	T	T	T	H	G	T	G	T	H	G	G	G	G	G	T	G	G	T	H	G	T	G	H	G	T	G	H	H	G	T	T	T	G	G	G	H	G
JAX00685987	9	13175734	0	C	T	T	C	C	T	T	T	C	C	C	C	H	C	C	T	C	H	H	T	T	T	H	C	T	H	C	H	T	C	T	C	T	C	T	H	H	T	C	C	C	T	T	T	H	T
JAX00685988	9	13175896	1	T	C	T	T	T	T	T	T	C	T	T	T	T	C	T	T	T	T	H	T	T	T	T	T	T	H	T	T	T	T	T	H	T	T	T	T	T	T	T	T	T	T	T	T	T	T
JAX00685989	9	13177811	0	A	C	A	A	A	A	A	A	C	A	A	A	A	C	A	A	A	A	H	A	A	A	A	A	A	H	A	A	A	A	A	H	A	A	A	A	A	A	A	A	A	A	A	A	A	A
JAX00685994	9	13195313	1	T	C	C	T	T	C	C	C	C	T	T	T	H	C	T	C	T	H	C	C	C	C	H	T	C	C	T	H	C	T	C	H	C	T	C	H	H	C	T	T	T	C	C	C	H	C
JAX00168346	9	13209151	0	A	G	G	A	A	G	G	G	A	A	A	A	H	A	A	G	A	H	H	G	G	G	H	A	G	H	A	H	G	A	G	A	G	A	G	H	H	G	A	A	A	G	G	G	H	G
JAX00168347	9	13211577	1	A	G	G	A	A	G	G	G	G	A	A	A	H	G	A	G	A	H	G	G	G	G	H	A	G	G	A	H	G	A	G	H	G	A	G	H	H	G	A	A	A	G	G	G	H	G
JAX00685997	9	13215602	0	C	T	C	C	C	C	C	C	T	C	C	C	C	T	C	C	C	C	H	C	C	C	C	C	C	H	C	C	C	C	C	H	C	C	C	C	C	C	C	C	C	C	C	C	C	C
JAX00685999	9	13225703	0	T	C	T	T	T	T	T	T	C	T	T	T	T	C	T	T	T	T	H	T	T	T	T	T	T	H	T	T	T	T	T	H	T	T	T	T	T	T	T	T	T	T	T	T	T	T
JAX00686000	9	13225788	0	G	A	G	G	G	G	G	G	A	G	G	G	G	A	G	G	G	G	H	G	G	G	G	G	G	H	G	G	G	G	G	H	G	G	G	G	G	G	G	G	G	G	G	G	G	G
JAX00686001	9	13227585	0	A	T	T	A	A	T	T	A	T	A	A	A	H	T	A	T	A	H	T	T	T	A	A	A	T	T	A	H	T	A	T	H	T	A	H	H	H	A	A	A	A	T	T	T	H	T
JAX00686002	9	13233427	1	G	A	A	G	G	A	A	A	A	A	A	G	H	A	G	A	A	A	A	A	A	A	H	G	A	A	A	A	A	A	A	H	A	G	A	H	H	A	G	G	A	A	A	A	A	A
JAX00686003	9	13237930	1	A	T	T	A	A	T	T	A	A	A	A	A	H	A	A	T	A	H	H	T	T	A	A	A	T	H	A	H	T	A	T	A	T	A	H	H	H	A	A	A	A	T	T	T	H	T
JAX00168352	9	13283008	1	G	A	A	G	G	A	A	G	A	G	G	G	H	A	G	A	G	H	A	A	A	G	G	G	A	A	G	H	A	G	A	H	A	G	H	H	H	G	G	G	G	A	A	A	H	A
JAX00686008	9	13283391	0	C	A	C	C	C	C	C	C	A	C	C	C	C	A	C	C	C	C	H	C	C	C	C	C	C	H	C	C	C	C	C	H	C	C	C	C	C	C	C	C	C	C	C	C	C	C
JAX00168353	9	13290173	1	T	C	C	T	T	C	C	C	T	T	T	T	H	T	T	C	T	H	H	C	C	C	H	T	C	H	T	H	C	T	C	T	C	T	C	H	H	C	T	T	T	C	C	C	H	C
JAX00686010	9	13300061	1	A	T	A	A	A	A	A	A	T	A	A	A	A	T	A	A	A	A	H	A	A	A	A	A	A	H	A	A	A	A	A	H	A	A	A	A	A	A	A	A	A	A	A	A	A	A
JAX00686012	9	13312263	0	C	T	C	C	C	C	C	C	T	C	C	C	C	T	C	C	C	C	H	C	C	C	C	C	C	H	C	C	C	C	C	H	C	C	C	C	C	C	C	C	C	C	C	C	C	C
JAX00686014	9	13313531	0	G	A	G	G	G	G	G	G	A	A	A	G	G	A	G	G	A	H	H	G	G	G	G	G	G	H	A	H	G	A	G	H	G	G	G	G	G	G	G	G	A	G	G	G	H	G
JAX00686015	9	13313775	0	T	C	T	T	T	T	T	T	T	C	C	T	T	T	T	T	C	H	T	T	T	T	T	T	T	T	C	C	T	C	T	T	T	T	T	T	T	T	T	T	C	T	T	T	H	T
JAX00686016	9	13342135	1	A	C	C	A	A	C	C	A	C	C	C	A	H	C	A	C	C	C	C	C	C	A	A	A	C	C	C	C	C	C	C	H	C	A	H	H	H	A	A	A	C	C	C	C	C	C
JAX00686017	9	13342286	0	C	T	T	C	C	T	T	C	C	C	C	C	H	C	C	T	C	H	H	T	T	C	C	C	T	H	C	H	T	C	T	C	T	C	H	H	H	C	C	C	C	T	T	T	H	T
JAX00686018	9	13342350	1	C	T	T	C	C	T	T	C	T	T	T	C	H	T	C	T	T	T	T	T	T	C	C	C	T	T	T	T	T	T	T	H	T	C	H	H	H	C	C	C	T	T	T	T	T	T
JAX00168355	9	13342404	0	A	G	G	A	A	G	G	A	G	G	G	A	A	G	A	G	G	G	H	G	G	A	A	A	G	G	G	G	G	G	G	H	G	A	A	H	H	A	A	A	G	G	G	G	G	G
JAX00168356	9	13342474	1	G	T	T	G	G	T	T	G	T	G	G	G	H	T	G	T	G	H	T	T	T	G	G	G	T	T	G	H	T	G	T	H	T	G	H	H	H	G	G	G	G	T	T	T	H	T
JAX00236158	9	13343754	0	T	G	T	T	T	T	T	T	G	T	T	T	T	H	T	T	T	T	H	T	T	T	T	T	T	G	T	T	T	T	T	H	T	T	T	T	T	T	T	T	T	T	T	T	T	T
JAX00168357	9	13347439	0	G	A	A	G	G	A	A	G	A	G	G	G	H	A	G	A	G	H	A	A	A	G	G	G	A	A	G	H	A	G	A	H	A	G	H	H	H	G	G	G	G	A	A	A	H	A
JAX00686019	9	13350037	0	G	A	G	G	G	G	G	G	A	G	G	G	G	A	G	G	G	G	H	G	G	G	G	G	G	H	G	G	G	G	G	H	G	G	G	G	G	G	G	G	G	G	G	G	G	G
JAX00686020	9	13352880	1	C	T	C	C	C	C	C	C	T	C	C	C	C	T	C	C	C	C	H	C	C	C	C	C	C	H	C	C	C	C	C	H	C	C	C	C	C	C	C	C	C	C	C	C	C	C
JAX00686021	9	13353708	1	T	C	C	T	T	C	C	T	T	T	T	T	H	T	T	C	T	H	H	C	C	T	T	T	C	H	T	H	C	T	C	T	C	T	H	H	H	T	T	T	T	C	C	C	H	C
JAX00686022	9	13354858	0	T	C	C	T	T	C	C	T	T	T	T	T	H	T	T	C	T	H	H	C	C	T	T	T	C	H	T	H	C	T	C	T	C	T	C	H	H	T	T	T	T	C	C	C	H	C
JAX00686023	9	13359712	0	G	C	C	G	G	C	C	G	C	G	H	G	H	C	H	C	G	C	C	C	C	G	G	G	C	C	G	H	C	G	C	H	C	G	H	H	H	G	G	G	G	C	C	C	H	C
JAX00168359	9	13367803	0	G	A	A	G	G	A	A	G	G	G	G	G	H	G	G	A	G	H	H	A	A	G	G	G	A	H	G	H	A	G	A	G	A	G	H	H	H	G	G	G	G	A	A	A	H	A
JAX00686025	9	13376151	0	A	T	A	A	A	A	A	T	A	A	A	A	A	A	A	A	A	A	A	A	A	T	H	A	A	A	A	A	A	A	A	A	A	A	H	A	A	T	A	A	A	A	A	A	A	A
JAX00686026	9	13376940	1	G	T	G	G	G	G	G	T	G	G	G	G	G	G	G	G	G	G	G	G	G	T	H	G	G	G	G	G	G	G	G	G	G	G	H	G	G	T	G	G	G	G	G	G	G	G
JAX00686027	9	13378003	0	A	G	A	A	A	A	G	G	G	A	A	A	A	G	A	A	A	A	H	A	H	G	H	A	G	H	A	A	A	A	H	H	A	A	H	A	A	G	A	A	A	G	G	G	A	A
JAX00686028	9	13384552	1	T	G	T	T	T	T	G	G	G	T	T	T	T	G	T	T	T	T	H	T	H	G	H	T	G	H	T	T	T	T	H	H	T	T	H	T	T	G	T	T	T	G	G	G	T	T
JAX00686029	9	13387907	0	T	C	T	T	T	T	C	C	C	T	T	T	T	C	T	T	T	T	H	T	H	C	H	T	C	H	T	T	T	T	H	H	T	T	H	T	T	C	T	T	T	C	C	C	T	T
JAX00686031	9	13393999	0	A	G	A	A	A	A	A	G	A	A	A	A	A	A	A	A	A	A	A	A	A	G	H	A	A	A	A	A	A	A	A	A	A	A	H	A	A	G	A	A	A	A	A	A	A	A
JAX00686032	9	13398146	0	G	A	G	G	G	G	G	G	A	G	G	G	G	A	G	G	G	G	H	G	G	G	G	G	G	H	G	G	G	G	G	H	G	G	G	G	G	G	G	G	G	G	G	G	G	G
JAX00686033	9	13399912	0	C	T	C	C	C	C	C	C	T	C	C	C	C	T	C	C	C	C	H	C	C	C	C	C	C	H	C	C	C	C	C	H	C	C	C	C	C	C	C	C	C	C	C	C	C	C
JAX00686034	9	13418415	1	C	T	C	C	C	C	C	T	C	C	C	C	C	C	C	C	C	C	C	C	C	T	H	C	C	C	C	C	C	C	C	C	C	C	H	C	C	T	C	C	C	C	C	C	C	C
JAX00686036	9	13428276	0	C	A	C	C	C	C	C	A	A	A	A	C	C	A	C	C	A	H	H	C	C	A	H	C	C	H	A	H	C	A	C	H	C	C	H	C	C	A	C	C	A	C	C	C	H	C
JAX00686037	9	13430377	0	G	A	G	G	G	G	G	G	A	G	G	G	G	A	G	G	G	G	H	G	G	G	G	G	G	H	G	G	G	G	G	H	G	G	G	G	G	G	G	G	G	G	G	G	G	G
JAX00168364	9	13459837	0	T	C	T	T	T	T	T	C	C	C	C	T	T	C	T	T	C	H	H	T	T	C	H	T	T	H	C	H	T	C	T	H	T	T	H	T	T	C	T	T	C	T	T	T	H	T
JAX00168365	9	13460715	0	G	A	G	G	G	G	G	A	G	A	H	G	G	G	G	G	A	H	G	G	G	A	H	G	G	G	A	H	G	A	G	G	G	G	H	G	G	A	G	G	A	G	G	G	H	G
JAX00236163	9	13478077	1	A	C	A	A	A	A	A	A	C	A	A	A	A	C	A	A	A	A	H	A	A	A	A	A	A	H	A	A	A	A	A	H	A	A	A	A	A	A	A	A	A	A	A	A	A	A
JAX00686045	9	13486833	0	T	C	T	T	T	T	T	T	C	T	T	T	T	H	T	T	T	T	T	T	T	T	T	T	T	H	T	T	T	T	T	H	T	T	T	T	T	T	T	T	T	T	T	T	T	T
JAX00168368	9	13515891	0	C	A	C	C	C	C	C	C	A	C	C	C	C	A	C	C	C	C	H	C	C	C	C	C	C	H	C	C	C	C	C	H	C	C	C	C	C	C	C	C	C	C	C	C	C	C
JAX00168369	9	13515970	1	T	C	T	T	T	T	T	C	C	C	C	T	T	C	T	T	C	H	H	T	T	C	H	T	T	H	C	H	T	C	T	H	T	T	H	T	T	C	T	T	C	T	T	T	H	T
JAX00686046	9	13516385	0	T	G	T	T	T	T	T	T	G	T	T	T	T	G	T	T	T	T	H	T	T	T	T	T	T	H	T	T	T	T	T	H	T	T	T	T	T	T	T	T	T	T	T	T	T	T
JAX00686048	9	13532788	0	A	T	A	A	A	A	A	A	T	A	A	A	A	T	A	A	A	A	T	A	A	A	H	A	A	T	A	A	A	A	A	H	A	A	A	A	A	A	A	A	A	A	A	A	A	A
JAX00686050	9	13546577	1	T	G	T	T	T	T	T	G	T	T	T	T	T	T	T	T	T	T	T	T	T	G	H	T	T	T	T	T	T	T	T	T	T	T	H	T	T	G	T	T	T	T	T	T	T	T
JAX00686051	9	13560496	0	A	G	A	A	A	A	A	G	G	G	G	A	A	G	A	A	G	H	H	A	A	G	H	A	A	H	G	H	A	G	A	H	A	A	H	A	A	G	A	A	G	A	A	A	H	A
JAX00686054	9	13600827	0	A	G	A	A	A	A	A	A	G	A	A	H	A	G	A	A	A	A	H	A	A	A	A	A	A	H	A	A	A	A	A	H	A	A	A	A	A	A	A	A	A	A	A	A	A	A
JAX00686055	9	13612865	0	A	G	A	A	A	A	A	A	A	G	G	A	A	A	A	A	G	H	A	A	A	A	A	A	A	A	G	H	A	G	A	A	A	A	A	A	A	A	A	A	G	A	A	A	H	A
JAX00168377	9	13620215	0	A	G	A	A	A	A	A	G	A	G	G	A	A	A	A	A	G	H	A	H	A	G	H	H	A	A	G	H	A	G	A	A	A	A	H	H	A	G	A	A	G	A	A	A	H	A
JAX00168378	9	13621235	0	A	G	A	A	A	A	A	A	G	A	A	A	A	G	A	A	A	A	H	A	A	A	A	A	A	H	A	A	A	A	A	H	A	A	A	A	A	A	A	A	A	A	A	A	A	A
JAX00686056	9	13621444	0	A	G	A	A	A	A	A	G	G	G	G	A	A	G	A	A	G	G	H	A	A	G	H	A	A	H	G	H	A	G	A	H	A	A	H	A	A	G	A	A	G	A	A	A	H	A
JAX00686057	9	13631137	1	G	A	G	G	G	G	G	A	A	A	A	G	G	A	G	G	A	H	H	G	G	A	H	G	G	H	A	H	G	A	G	H	G	G	H	G	G	A	G	G	A	G	G	G	H	G
JAX00168379	9	13658518	0	A	G	A	A	A	A	A	A	G	A	A	A	A	G	A	A	A	A	H	A	A	A	A	A	A	H	A	A	A	A	A	H	A	A	A	A	A	A	A	A	A	A	A	A	A	A
JAX00168381	9	13660621	0	C	G	C	C	C	C	C	C	G	C	C	C	C	G	C	C	C	C	H	C	C	C	C	C	C	G	C	C	C	C	C	H	C	C	C	C	C	C	C	C	C	C	C	C	C	C
JAX00686062	9	13677989	0	C	A	C	C	C	C	C	A	C	A	A	C	C	C	C	C	A	H	C	C	C	A	H	C	C	C	A	H	C	A	C	C	C	C	H	C	C	A	C	C	A	C	C	C	H	C
JAX00686063	9	13695687	1	A	G	A	A	A	A	A	G	A	G	G	A	A	A	A	A	G	H	A	A	A	G	H	A	A	A	G	H	A	G	A	A	A	A	H	A	A	G	A	A	G	A	A	A	H	A
JAX00168382	9	13698464	1	A	T	A	A	A	A	A	A	T	A	A	A	A	T	A	A	A	A	H	A	A	A	A	A	A	H	A	A	A	A	A	H	A	A	A	A	A	A	A	A	A	A	A	A	A	A
JAX00168383	9	13699076	1	A	G	A	A	A	A	A	A	G	A	A	A	A	G	A	A	A	A	H	A	A	A	A	A	A	H	A	A	A	A	A	H	A	A	A	A	A	A	A	A	A	A	A	A	A	A
JAX00686064	9	13701230	0	G	C	G	G	G	G	G	C	C	C	C	G	G	C	G	G	C	H	H	G	G	C	H	G	G	H	C	H	G	C	G	H	G	G	H	G	G	C	G	G	C	G	G	G	H	G
JAX00686065	9	13703483	0	T	C	T	T	T	T	T	C	C	C	C	T	T	C	T	T	C	H	H	T	T	C	H	T	T	H	C	H	T	C	T	H	T	T	H	T	T	C	T	T	C	T	T	T	H	T
JAX00686066	9	13722729	0	A	G	A	A	A	A	A	G	A	A	A	A	A	A	A	A	A	A	A	A	A	G	H	A	A	A	A	A	A	A	A	A	A	A	H	A	A	G	A	A	A	A	A	A	A	A
JAX00686069	9	13725078	1	C	T	C	C	C	C	C	C	C	T	T	C	C	C	C	C	T	H	C	C	C	C	C	C	C	C	T	H	C	T	C	C	C	C	C	C	C	C	C	C	T	C	C	C	H	C
JAX00168385	9	13738053	1	G	A	G	G	G	G	G	G	A	G	G	G	G	A	G	G	G	G	H	G	G	G	G	G	G	H	G	G	G	G	G	H	G	G	G	G	G	G	G	G	G	G	G	G	G	G
JAX00236170	9	13748997	1	A	C	A	A	A	A	A	A	C	A	A	A	A	C	A	A	A	A	H	A	A	A	A	A	A	H	A	A	A	A	A	H	A	A	A	A	A	A	A	A	A	A	A	A	A	A
JAX00686071	9	13756427	1	T	G	T	T	T	T	T	T	G	G	G	T	T	G	T	T	G	H	H	T	T	T	T	T	T	H	G	H	T	G	T	H	T	T	T	T	T	T	T	T	G	T	T	T	H	T
JAX00686072	9	13760686	1	A	G	A	A	A	A	A	A	A	G	G	A	A	A	A	A	G	H	A	A	A	A	A	A	A	A	G	H	A	G	A	A	A	A	A	A	A	A	A	A	G	A	A	A	H	A
JAX00686073	9	13760703	0	T	C	T	T	T	T	T	T	C	T	T	T	T	C	T	T	T	T	H	T	T	T	T	T	T	H	T	T	T	T	T	H	T	T	T	T	T	T	T	T	T	T	T	T	T	T
JAX00686074	9	13761128	0	A	G	A	A	A	A	A	A	G	G	G	A	A	G	A	A	G	H	H	A	A	A	A	A	A	H	G	H	A	G	A	H	A	A	A	A	A	A	A	A	G	A	A	A	H	A
JAX00686076	9	13765072	1	G	A	G	G	G	G	A	G	G	A	A	G	G	G	G	G	A	H	G	G	H	G	G	G	A	G	A	H	G	A	H	G	G	G	G	G	G	G	G	G	A	A	A	A	H	G
JAX00686077	9	13765656	0	T	C	T	T	T	T	C	C	C	C	C	T	T	C	T	T	C	H	H	T	H	C	H	T	C	H	C	H	T	C	H	H	T	T	H	T	T	C	T	T	C	C	C	C	H	T
JAX00686079	9	13769026	0	G	T	G	G	G	G	T	T	G	T	T	G	G	G	G	G	T	H	G	G	H	T	H	G	T	G	T	T	G	T	H	G	G	G	H	G	G	T	G	G	T	T	T	T	T	G
JAX00168388	9	13780056	0	A	G	A	A	A	A	A	A	G	A	A	A	A	G	A	A	A	A	H	A	A	A	A	A	A	G	A	A	A	A	A	G	A	A	A	A	A	A	A	A	A	A	A	A	A	A
JAX00168389	9	13780211	0	G	T	G	G	G	G	G	G	T	G	G	G	G	T	G	G	G	G	H	G	G	G	G	G	G	H	G	G	G	G	G	H	G	G	G	G	G	G	G	G	G	G	G	G	G	G
JAX00168390	9	13780264	0	G	T	G	G	G	G	G	G	T	G	G	G	G	T	G	G	G	G	H	G	G	G	G	G	G	H	G	G	G	G	G	H	G	G	G	G	G	G	G	G	G	G	G	G	G	G
JAX00168392	9	13821735	0	T	C	T	T	T	T	C	T	T	T	T	T	T	T	T	T	T	T	T	T	H	T	T	T	C	T	T	T	T	T	H	T	T	T	T	T	T	T	T	T	T	C	C	C	T	T
JAX00168393	9	13821939	1	G	A	G	G	G	G	A	G	A	G	G	G	G	A	G	G	G	G	H	G	H	G	G	G	A	H	G	G	G	G	H	H	G	G	G	G	G	G	G	G	G	A	A	A	G	G
JAX00236174	9	13834095	1	C	T	C	C	C	C	C	C	T	C	C	C	C	T	C	C	C	C	H	C	C	C	C	C	C	H	C	C	C	C	C	H	C	C	C	C	C	C	C	C	C	C	C	C	C	C
JAX00168395	9	13861444	1	T	C	T	T	T	T	T	T	C	T	T	T	T	C	T	T	T	T	H	T	T	T	T	T	T	H	T	T	T	T	T	H	T	T	T	T	T	T	T	T	T	T	T	T	T	T
JAX00686084	9	13877989	1	T	G	T	T	T	T	T	T	G	T	T	T	T	G	T	T	T	T	H	T	T	T	T	T	T	H	T	T	T	T	T	H	T	T	T	T	T	T	T	T	T	T	T	T	T	T
JAX00686085	9	13878703	0	T	C	T	T	T	T	T	T	C	C	C	T	T	C	T	T	C	H	H	T	T	T	T	T	T	H	C	H	T	C	T	H	T	T	T	T	T	T	T	T	C	T	T	T	H	T
JAX00686087	9	13879964	1	T	C	T	T	T	T	T	T	C	C	C	T	T	C	T	T	C	H	H	T	T	T	T	T	T	H	C	H	T	C	T	H	T	T	T	T	T	T	T	T	C	T	T	T	H	T
JAX00168397	9	13888852	0	G	A	G	G	G	G	G	G	A	G	G	G	G	A	G	G	G	G	H	G	G	G	G	G	G	H	G	G	G	G	G	H	G	G	G	G	G	G	G	G	G	G	G	G	G	G
JAX00236176	9	13903613	0	T	C	T	T	T	T	T	T	C	T	T	T	T	C	T	T	T	T	C	T	T	T	T	T	T	C	H	H	T	H	T	C	T	T	T	T	T	T	T	T	T	T	T	T	T	T
JAX00686090	9	13911665	0	T	C	T	T	T	T	T	T	C	T	T	T	T	C	T	T	T	T	H	T	T	T	T	T	T	H	T	T	T	T	T	H	T	T	T	T	T	T	T	T	T	T	T	T	T	T
JAX00686091	9	13912728	0	C	A	C	C	C	C	C	C	C	A	A	C	C	C	C	C	A	H	C	C	C	C	C	C	C	C	A	H	C	A	C	C	C	C	C	C	C	C	C	C	A	C	C	C	H	C
JAX00168401	9	13929023	0	G	C	G	G	G	G	G	C	C	C	C	G	G	C	G	G	C	H	H	G	G	C	G	G	G	H	C	H	G	C	G	H	G	G	H	G	G	C	G	G	C	G	G	G	H	G
JAX00168402	9	13949972	0	T	C	T	T	T	T	T	C	C	C	C	T	T	C	T	T	C	H	H	T	T	C	T	T	T	H	C	H	T	C	T	H	T	T	H	T	T	C	T	T	C	T	T	T	H	T
JAX00686094	9	13956171	0	C	G	C	C	C	C	C	G	C	C	C	C	C	C	C	C	C	C	C	C	C	G	C	C	C	C	C	C	C	C	C	C	C	C	H	C	C	G	C	C	C	C	C	C	C	C
JAX00168403	9	13987198	0	G	A	G	G	G	G	G	A	A	A	A	G	G	A	G	G	A	H	H	G	G	A	G	G	G	G	A	G	G	A	G	G	G	G	H	G	G	A	G	G	A	G	G	G	H	G
JAX00686099	9	14016626	0	C	G	C	C	C	C	C	G	G	G	G	C	C	G	C	C	G	H	C	C	C	G	C	C	C	C	G	H	C	G	C	C	C	C	C	C	C	G	C	C	G	C	C	C	H	C
JAX00168406	9	14018106	0	G	A	G	G	G	G	G	G	A	G	G	G	G	A	G	G	G	G	H	G	G	G	G	G	G	H	G	G	G	G	G	H	G	G	G	G	G	G	G	G	G	G	G	G	G	G
JAX00168407	9	14018838	0	G	A	G	G	G	G	G	A	A	G	G	G	G	A	G	G	G	G	H	G	G	A	G	G	G	H	G	G	G	G	G	H	G	G	H	G	G	A	G	G	G	G	G	G	G	G
JAX00168408	9	14018874	1	A	T	A	A	A	A	A	T	A	A	A	A	A	A	A	A	A	A	A	A	A	T	A	A	A	A	A	A	A	A	A	A	A	A	A	A	A	T	A	A	A	A	A	A	A	A
JAX00686100	9	14031830	1	T	C	T	T	T	T	T	T	C	C	C	T	T	C	T	T	C	H	H	T	T	T	T	T	T	H	C	H	T	C	T	H	T	T	T	T	T	T	T	T	C	T	T	T	H	T
JAX00686101	9	14031948	0	C	G	C	C	C	C	C	G	C	C	C	C	C	C	C	C	C	C	C	C	C	G	C	C	C	C	C	C	C	C	C	C	C	C	C	C	C	G	C	C	C	C	C	C	C	C
JAX00686102	9	14031989	0	G	A	G	G	G	G	G	A	G	G	G	G	G	G	G	G	G	G	G	G	G	A	G	G	G	G	G	G	G	G	G	G	G	G	G	G	G	A	G	G	G	G	G	G	G	G
JAX00686104	9	14041157	0	A	G	A	A	A	A	A	A	A	G	G	A	A	A	A	A	G	H	A	A	A	A	A	A	A	A	G	H	A	G	A	A	A	A	A	A	A	A	A	A	G	A	A	A	H	A
JAX00686105	9	14050799	1	C	G	C	C	C	C	C	G	C	G	G	C	C	C	C	C	G	H	C	C	C	G	C	C	C	C	G	H	C	G	C	C	C	C	C	C	C	G	C	C	G	C	C	C	H	C
JAX00168410	9	14054183	0	T	C	T	T	T	T	T	T	C	T	T	T	T	C	T	T	T	T	H	T	T	T	T	T	T	T	T	T	T	T	T	H	T	T	T	T	T	T	T	T	T	T	T	T	T	T
JAX00686108	9	14070381	0	C	A	C	C	C	C	C	A	C	C	C	C	C	C	C	C	C	C	C	C	C	A	C	C	C	C	C	C	C	C	C	C	C	C	H	C	C	A	C	C	C	C	C	C	C	C
JAX00686109	9	14076723	0	C	T	C	C	C	C	C	T	T	T	T	C	C	T	C	C	T	H	H	C	C	T	C	C	C	H	T	H	C	T	C	H	C	C	H	C	C	T	C	C	T	C	C	C	H	C
JAX00686111	9	14081779	1	G	T	G	G	G	G	G	G	G	T	T	G	G	G	G	G	T	H	G	G	G	G	G	G	G	G	T	H	G	T	G	G	G	G	G	G	G	G	G	G	T	G	G	G	H	G
JAX00686112	9	14086047	1	T	C	T	T	T	T	T	T	C	T	T	T	T	C	T	T	T	T	H	T	T	T	T	T	T	H	T	T	T	T	T	H	T	T	T	T	T	T	T	T	T	T	T	T	T	T
JAX00168412	9	14098792	0	A	G	A	A	A	A	A	G	G	G	H	A	A	G	A	A	G	H	H	A	A	G	A	A	A	H	G	H	A	G	A	H	A	A	H	A	A	G	A	A	G	A	A	A	H	A
JAX00686115	9	14103414	1	T	C	T	T	T	T	T	T	C	T	T	T	T	C	T	T	T	T	H	T	T	T	T	T	T	H	T	T	T	T	T	H	T	T	T	T	T	T	T	T	T	T	T	T	T	T
JAX00686116	9	14105398	0	T	G	T	T	T	T	T	T	G	G	G	T	T	G	T	T	G	H	H	T	T	T	T	T	T	H	G	H	T	G	T	H	T	T	T	T	T	T	T	T	G	T	T	T	H	T
JAX00236178	9	14112053	0	A	G	A	A	A	A	A	A	G	A	A	A	A	G	A	A	A	A	H	A	A	A	A	A	A	H	A	A	A	A	A	H	A	A	A	A	A	A	A	A	A	A	A	A	A	A
JAX00686125	9	14136482	0	T	C	T	T	T	T	T	C	T	T	T	T	T	H	T	T	T	T	T	T	T	C	T	T	T	T	T	T	T	H	T	T	T	T	H	T	T	C	T	T	T	T	T	T	T	T
JAX00190436	9	14160838	0	A	T	T	A	T	T	T	T	T	T	T	T	H	T	T	T	T	T	T	T	T	T	A	A	T	T	T	T	T	T	T	H	T	T	T	T	H	T	A	A	T	T	T	T	T	T
JAX00168418	9	14186615	0	C	G	C	C	C	C	C	G	G	C	C	C	C	G	C	C	C	C	C	C	C	H	C	C	C	C	C	C	C	C	C	C	C	C	C	C	C	G	C	C	C	C	C	C	C	C
JAX00168419	9	14186928	0	C	T	C	C	C	C	C	C	T	C	C	C	C	T	C	C	C	C	H	C	C	C	C	C	C	H	C	C	C	C	C	H	C	C	C	C	C	C	C	C	C	C	C	C	C	C
JAX00168420	9	14187022	0	C	T	C	C	C	C	T	T	T	T	T	C	C	T	C	C	T	H	H	C	H	T	C	C	T	H	T	C	C	T	H	H	C	C	H	C	C	T	C	C	T	T	T	T	H	C
JAX00686130	9	14194851	1	T	G	T	T	T	T	G	G	T	T	T	T	T	T	T	T	T	T	T	T	H	G	T	T	G	T	T	T	T	T	H	T	T	T	H	T	T	G	T	T	T	G	G	G	T	T
JAX00686134	9	14211791	1	G	A	G	G	G	G	G	G	A	G	G	G	G	A	G	G	G	G	H	G	G	G	G	G	G	H	G	G	G	G	G	H	G	G	G	G	G	G	G	G	G	G	G	G	G	G
JAX00686136	9	14215873	1	A	C	A	A	A	A	A	C	A	A	A	A	A	A	A	A	A	A	A	A	A	C	A	A	A	A	A	A	A	A	A	A	A	A	H	A	A	C	A	A	A	A	A	A	A	A
JAX00686137	9	14217013	0	T	A	T	T	T	T	T	T	T	A	A	T	T	T	T	T	A	H	T	T	T	T	T	T	T	T	A	H	T	A	T	T	T	T	T	T	T	T	T	T	A	T	T	T	H	T
JAX00168423	9	14220024	1	T	C	T	T	T	T	T	T	C	T	T	T	T	C	T	T	T	T	H	T	T	T	T	T	T	H	T	T	T	T	T	H	T	T	T	T	T	T	T	T	T	T	T	T	T	T
JAX00686139	9	14256909	0	C	A	C	C	C	C	C	A	C	C	C	C	C	C	C	C	C	C	C	C	C	A	C	C	C	C	C	C	C	C	C	C	C	C	A	C	C	A	C	C	C	C	C	C	C	C
JAX00686140	9	14257166	0	T	C	T	T	T	T	T	C	C	T	T	T	T	C	T	T	T	T	H	T	T	C	T	T	T	H	T	T	T	T	T	H	T	T	H	T	T	C	T	T	T	T	T	T	T	T
JAX00168425	9	14260290	0	T	G	T	T	T	T	T	T	G	T	T	T	T	G	T	T	T	T	H	T	T	T	T	T	T	H	T	T	T	T	T	H	T	T	T	T	T	T	T	T	T	T	T	T	T	T
JAX00686142	9	14265928	1	G	A	G	G	G	G	G	G	G	A	A	G	G	G	G	G	A	H	G	G	G	G	G	G	G	G	A	H	G	A	G	G	G	G	G	G	G	G	G	G	A	G	G	G	H	G
JAX00168426	9	14270796	0	A	G	A	A	A	A	A	G	G	A	A	A	A	G	A	A	A	H	H	A	A	G	A	A	A	H	A	A	A	A	A	H	A	A	H	A	A	G	A	A	A	A	A	A	A	A
JAX00686143	9	14274228	1	T	C	T	T	T	T	T	C	C	T	T	T	T	C	T	T	T	T	H	T	T	C	T	T	T	H	T	T	T	T	T	H	T	T	H	T	T	C	T	T	T	T	T	T	T	T
JAX00168427	9	14298020	0	C	T	C	C	C	C	C	C	T	C	C	C	C	T	C	C	C	C	H	C	C	C	C	C	C	C	C	C	C	C	C	H	C	C	C	C	C	C	C	C	C	C	C	C	C	C
JAX00236184	9	14312390	1	A	G	A	A	A	A	A	G	G	A	A	A	A	G	A	A	A	A	H	A	A	G	A	A	A	H	A	A	A	A	A	H	A	A	H	A	A	G	A	A	A	A	A	A	A	A
JAX00686147	9	14317363	1	G	A	G	G	G	G	G	A	G	G	G	G	G	G	G	G	G	G	G	G	G	A	G	G	G	G	G	G	G	G	G	G	G	G	H	G	G	A	G	G	G	G	G	G	G	G
JAX00686148	9	14317866	0	T	C	T	T	T	T	T	C	C	T	T	T	T	C	T	T	T	T	H	T	T	C	T	T	T	H	T	T	T	T	T	H	T	T	H	T	T	C	T	T	T	T	T	T	T	T
JAX00168430	9	14338807	0	G	T	G	G	G	G	G	T	G	G	G	G	G	G	G	G	G	G	G	G	G	T	G	G	G	G	G	G	G	G	G	G	G	G	H	G	G	T	G	G	G	G	G	G	G	G
JAX00236186	9	14338944	1	C	A	C	C	C	C	C	A	A	C	C	C	C	A	C	C	C	C	H	C	C	A	C	C	C	H	C	C	C	C	C	H	C	C	H	C	C	A	C	C	C	C	C	C	C	C
JAX00168432	9	14339202	1	C	A	C	C	C	C	C	A	C	C	C	C	C	C	C	C	C	C	C	C	C	A	C	C	C	C	C	C	C	C	C	C	C	C	H	C	C	A	C	C	C	C	C	C	C	C
JAX00686149	9	14341261	1	G	A	G	G	G	G	A	A	A	A	A	G	G	A	G	G	A	H	H	G	H	A	G	G	A	H	A	H	G	A	H	H	G	G	H	G	G	A	G	G	A	A	A	A	H	G
JAX00686151	9	14341745	0	G	A	G	G	G	G	G	G	G	A	H	G	G	G	G	G	A	G	G	G	G	G	G	G	G	G	A	G	G	A	G	G	G	G	G	G	G	G	G	G	A	G	G	G	H	G
JAX00686153	9	14345751	0	A	G	A	A	A	A	A	A	G	G	G	A	A	G	A	A	G	H	H	A	A	A	A	A	A	H	G	H	A	G	A	H	A	A	A	A	A	A	A	A	G	A	A	A	H	A
JAX00686154	9	14345887	1	T	C	T	T	T	T	T	T	C	T	T	T	T	C	T	T	T	T	H	T	T	T	T	T	T	H	T	T	T	T	T	H	T	T	T	T	T	T	T	T	T	T	T	T	T	T
JAX00686156	9	14355263	0	G	A	G	G	G	G	G	A	A	G	G	G	G	A	G	G	G	G	H	G	G	A	G	G	G	G	G	G	G	G	G	H	G	G	G	G	G	A	G	G	G	G	G	G	G	G
JAX00686157	9	14355484	1	C	A	C	C	C	C	A	C	C	A	A	C	C	C	C	C	A	H	C	C	H	C	C	C	A	C	A	H	C	A	H	C	C	C	C	C	C	C	C	C	A	A	A	A	H	C
JAX00686159	9	14360091	0	A	C	A	A	A	A	A	C	C	A	A	A	A	C	A	A	A	A	H	A	A	C	A	A	A	H	A	A	A	A	A	H	A	A	H	A	A	C	A	A	A	A	A	A	A	A
JAX00168433	9	14369117	1	A	G	A	A	A	A	A	G	G	A	A	A	A	G	A	A	A	A	H	A	A	G	A	A	A	H	A	A	A	A	A	H	A	A	H	A	A	G	A	A	A	A	A	A	A	A
JAX00168434	9	14369240	1	G	T	G	G	G	G	G	T	T	G	G	G	G	T	G	G	G	G	H	G	G	T	G	G	G	H	G	G	G	G	G	H	G	G	H	G	G	T	G	G	G	G	G	G	G	G
JAX00686160	9	14375791	0	T	C	T	T	T	T	T	T	C	C	C	T	T	C	T	T	C	H	H	T	T	T	T	T	T	H	C	H	T	C	T	H	T	T	T	T	T	T	T	T	C	T	T	T	H	T
JAX00686162	9	14376292	1	T	C	T	T	T	T	T	T	C	T	T	T	T	C	T	T	T	T	H	T	T	T	T	T	T	H	T	T	T	T	T	H	T	T	T	T	T	T	T	T	T	T	T	T	T	T
JAX00686163	9	14377134	1	T	G	T	T	T	T	T	G	T	G	G	T	T	T	T	T	G	H	T	T	T	G	T	T	T	T	G	H	T	G	T	T	T	T	H	T	T	G	T	T	G	T	T	T	H	T
JAX00686164	9	14377705	1	G	A	G	G	G	G	G	A	G	A	A	G	G	G	G	G	A	H	G	G	G	A	G	G	G	G	A	H	G	A	G	G	G	G	H	G	G	A	G	G	A	G	G	G	H	G
JAX00686165	9	14399138	0	C	T	C	C	C	C	C	C	T	C	C	C	C	T	C	C	C	C	H	C	C	C	C	C	C	H	C	C	C	C	C	H	C	C	C	C	C	C	C	C	C	C	C	C	C	C
JAX00686166	9	14406359	1	C	T	C	C	C	C	C	C	C	T	T	C	C	C	C	C	T	H	C	C	C	C	C	C	C	C	T	H	C	T	C	C	C	C	C	C	C	C	C	C	T	C	C	C	H	C
JAX00686167	9	14408354	1	G	A	G	G	G	G	G	A	A	G	G	G	G	A	G	G	G	G	H	G	G	A	G	G	G	H	G	G	G	G	G	H	G	G	H	G	G	A	G	G	G	G	G	G	G	G
JAX00686168	9	14408954	0	G	A	G	G	G	G	G	A	G	G	H	G	G	G	H	G	G	G	H	G	G	A	G	G	G	G	G	G	G	G	G	G	G	G	H	G	G	A	G	G	G	G	G	G	G	G
JAX00168438	9	14418628	1	G	A	G	G	G	G	A	G	G	A	A	G	G	G	G	G	A	H	G	G	H	G	G	G	A	G	A	H	G	A	H	G	G	G	G	G	G	G	G	G	A	A	A	A	H	G
JAX00686171	9	14423898	0	T	C	T	T	T	T	T	C	C	T	T	T	T	C	T	T	T	T	H	T	T	C	T	T	T	H	T	T	T	T	T	H	T	T	H	T	T	C	T	T	T	T	T	T	T	T
JAX00686172	9	14423912	1	A	C	A	A	A	A	A	C	A	A	A	A	A	A	A	A	A	A	A	A	A	C	A	A	A	A	A	A	A	A	A	A	A	A	H	A	A	C	A	A	A	A	A	A	A	A
JAX00686196	9	14606665	1	T	C	T	T	T	T	T	C	T	T	T	T	T	T	T	T	T	T	T	T	T	C	T	T	T	T	T	T	T	T	T	T	T	T	H	T	T	C	T	T	T	T	T	T	T	T
JAX00686199	9	14615156	0	T	C	T	T	T	T	T	T	C	T	T	T	T	C	T	T	T	T	H	T	T	T	T	T	T	H	T	T	T	T	T	H	T	T	T	T	T	T	T	T	T	T	T	T	T	T
JAX00686200	9	14616533	1	T	C	T	T	T	T	T	C	C	C	C	T	T	C	T	T	C	H	H	T	T	C	T	T	T	H	C	C	T	C	T	H	T	T	H	T	T	C	T	T	C	T	T	T	H	T
JAX00168451	9	14618379	1	C	T	C	C	C	C	C	T	T	T	T	C	C	T	C	C	T	H	H	C	C	T	C	C	C	H	T	T	C	T	C	H	C	C	H	C	C	T	C	C	T	C	C	C	H	C
JAX00168452	9	14619429	0	A	G	A	A	A	A	A	G	A	G	G	A	A	A	A	A	G	H	A	A	A	G	A	A	A	A	G	G	A	G	A	A	A	A	H	A	A	G	A	A	G	A	A	A	H	A
JAX00168453	9	14621734	1	G	A	A	G	G	G	G	G	G	G	G	G	G	G	G	G	G	G	H	A	G	G	G	G	G	H	G	G	A	G	G	G	G	G	G	H	G	G	G	G	G	G	G	G	H	A
JAX00686202	9	14630953	0	T	C	T	T	T	T	T	T	C	T	T	T	T	C	T	T	T	T	H	T	T	H	T	T	T	H	T	T	T	T	T	H	T	T	T	T	T	H	T	T	T	T	T	T	T	T
JAX00686204	9	14644922	1	T	G	T	T	T	T	T	G	T	G	G	T	T	T	T	T	G	H	T	T	T	G	T	T	T	T	G	G	T	G	T	T	T	T	H	T	T	G	T	T	G	T	T	T	H	T
JAX00686205	9	14645982	1	C	G	C	C	C	C	C	G	C	C	C	C	C	C	C	C	C	C	C	C	C	G	C	C	C	C	C	C	C	C	C	C	C	C	H	C	C	G	C	C	C	C	C	C	C	C
JAX00686206	9	14648183	0	G	A	G	G	G	G	G	A	A	G	G	G	G	A	G	G	G	G	H	G	G	A	G	G	G	H	G	G	G	G	G	H	G	G	H	G	G	A	G	G	G	G	G	G	G	G
JAX00236190	9	14651462	1	G	T	G	G	G	G	G	T	T	G	G	G	G	T	G	G	G	G	H	G	G	T	G	G	G	H	G	G	G	G	G	H	G	G	H	G	G	T	G	G	G	G	G	G	G	G
JAX00168454	9	14659042	0	G	A	G	G	G	G	G	A	A	G	G	G	G	A	G	G	G	G	H	G	G	A	G	G	G	H	G	G	G	G	G	H	G	G	H	G	G	A	G	G	G	G	G	G	G	G
JAX00686208	9	14666759	1	A	C	A	A	A	A	A	C	C	C	C	A	A	C	A	A	C	H	H	A	A	C	A	A	A	H	C	C	A	C	A	H	A	A	H	A	A	C	A	A	C	A	A	A	H	A
JAX00686209	9	14671125	1	G	A	G	G	G	G	G	A	A	G	G	G	G	A	G	G	G	G	H	G	G	A	G	G	G	H	G	G	G	G	G	H	G	G	H	G	G	A	G	G	G	G	G	G	G	G
JAX00686211	9	14683051	0	C	T	C	C	C	C	C	T	T	C	C	C	C	T	C	C	C	C	H	C	C	T	C	C	C	H	C	C	C	C	C	H	C	C	H	C	C	T	C	C	C	C	C	C	C	C
JAX00686212	9	14693929	0	T	C	T	T	T	T	T	C	C	C	C	T	T	C	T	T	C	H	H	T	T	C	T	T	T	H	C	C	T	C	T	H	T	T	H	T	T	C	T	T	C	T	T	T	H	T
JAX00686214	9	14702839	1	C	G	C	C	C	C	C	G	C	C	C	C	C	C	C	C	C	C	C	C	C	G	C	C	C	C	C	C	C	C	C	C	C	C	H	C	C	G	C	C	C	C	C	C	C	C
JAX00686215	9	14729591	0	T	C	T	T	T	T	T	C	C	C	C	T	T	C	T	T	C	H	H	T	T	C	T	T	T	H	C	C	T	C	T	H	T	T	H	T	T	C	T	T	C	T	T	T	H	T
JAX00168461	9	14756676	0	T	C	T	T	T	T	T	C	C	T	T	T	T	C	T	T	T	T	H	T	T	C	T	T	T	H	T	T	T	T	T	H	T	T	H	T	T	C	T	T	T	T	T	T	T	T
JAX00686217	9	14759197	1	T	C	T	T	T	T	T	C	C	T	T	T	T	C	T	T	T	T	H	T	T	C	T	T	T	H	T	T	T	T	T	H	T	T	H	T	T	C	T	T	T	T	T	T	T	T
JAX00686218	9	14759267	0	C	G	C	C	C	C	C	G	C	C	C	C	C	C	C	C	C	C	C	C	C	G	C	C	C	C	C	C	C	C	C	C	C	C	H	C	C	G	C	C	C	C	C	C	C	C
JAX00686219	9	14764052	0	A	C	A	A	A	A	A	A	C	A	A	A	A	C	A	A	A	A	H	A	A	A	A	A	A	A	A	A	A	A	A	H	A	A	A	A	A	A	A	A	A	A	A	A	A	A
JAX00686222	9	14765990	0	A	G	A	A	A	A	A	G	A	A	A	A	A	A	A	A	A	A	A	A	A	G	A	A	A	A	A	A	A	A	A	A	A	A	H	A	A	G	A	A	A	A	A	A	A	A
JAX00686224	9	14799938	0	T	G	T	T	T	T	T	T	G	T	T	T	T	G	T	T	T	T	H	T	T	T	T	T	T	H	T	T	T	T	T	H	T	T	T	T	T	T	T	T	T	T	T	T	T	T
JAX00686226	9	14812878	1	G	A	G	G	G	G	G	A	G	G	G	G	G	G	G	G	G	G	G	G	G	A	G	G	G	G	G	G	G	G	G	G	G	G	H	G	G	A	G	G	G	G	G	G	G	G
JAX00686227	9	14817964	0	G	A	G	G	G	G	G	A	G	G	G	G	G	G	G	G	G	G	G	G	G	A	G	G	G	G	G	G	G	G	G	G	G	G	H	G	G	A	G	G	G	G	G	G	G	G
JAX00686228	9	14825864	0	G	A	G	G	G	G	G	A	G	G	G	G	G	G	G	G	G	G	G	G	G	A	G	G	G	G	G	G	G	G	G	G	G	G	G	G	G	A	G	G	G	G	G	G	G	G
JAX00686229	9	14829796	0	T	C	T	T	T	T	C	C	C	T	T	T	T	C	T	T	T	T	H	T	T	C	T	T	H	H	T	T	T	T	T	H	T	T	H	T	T	C	T	T	T	H	H	H	T	T
JAX00686230	9	14831136	0	C	A	C	C	C	C	C	C	A	C	C	C	C	A	C	C	C	C	H	C	C	C	C	C	C	H	C	C	C	C	C	H	C	C	C	C	C	C	C	C	C	C	C	C	C	C
JAX00686231	9	14831575	1	C	T	C	C	C	C	C	T	C	C	C	C	C	C	C	C	C	C	C	C	C	T	C	C	C	C	C	C	C	C	C	C	C	C	H	C	C	T	C	C	C	C	C	C	C	C
JAX00686232	9	14834633	1	T	C	T	T	T	T	T	T	C	T	T	T	T	C	T	T	T	T	H	T	T	T	T	T	T	H	T	T	T	T	T	H	T	T	T	T	T	T	T	T	T	T	T	T	T	T
JAX00686233	9	14850718	1	A	G	A	A	A	A	A	G	G	A	A	A	A	G	A	A	A	A	H	A	A	G	A	A	A	H	A	A	A	A	A	H	A	A	H	A	A	G	A	A	A	A	A	A	A	A
JAX00168473	9	14900550	1	C	T	C	C	C	C	C	C	T	T	T	C	C	T	C	C	T	H	H	C	C	C	C	C	C	H	T	T	C	T	C	H	C	C	C	C	C	C	C	C	T	C	C	C	H	C
JAX00686239	9	14904643	0	G	A	G	G	G	G	G	A	G	G	G	G	G	G	G	G	G	G	G	G	G	A	G	G	G	G	G	G	G	G	G	G	G	G	H	G	G	A	G	G	G	G	G	G	G	G
JAX00686242	9	14923223	1	C	T	C	C	C	C	T	C	C	T	T	C	C	C	C	C	T	H	C	C	H	C	C	C	T	C	T	T	C	T	H	C	C	C	C	C	C	C	C	C	T	T	T	T	H	C
JAX00168475	9	14936064	0	G	T	G	G	G	G	T	G	T	T	T	G	G	T	G	G	T	H	H	G	H	G	G	G	T	H	T	T	G	T	H	H	G	G	G	G	G	G	G	G	T	T	T	T	H	G
JAX00168476	9	14936096	0	T	C	T	T	T	T	C	C	C	C	C	T	T	C	T	T	C	H	H	T	H	C	T	T	C	H	C	C	T	C	H	H	T	T	H	T	T	C	T	T	C	C	C	C	H	T
JAX00168477	9	14939488	0	G	A	G	G	G	G	G	A	G	G	G	G	G	G	G	G	G	G	G	G	G	A	G	G	G	G	G	G	G	G	G	G	G	G	H	G	G	A	G	G	G	G	G	G	G	G
JAX00168479	9	14983725	1	T	A	T	T	T	T	T	T	A	T	T	T	T	A	T	T	T	T	H	T	T	T	T	T	T	H	T	T	T	T	T	H	T	T	T	T	T	T	T	T	T	T	T	T	T	T
JAX00168480	9	14983822	1	A	C	A	A	A	A	A	C	C	A	A	A	A	C	A	A	A	A	H	A	A	C	A	A	A	H	A	A	A	A	A	H	A	A	H	A	A	C	A	A	A	A	A	A	A	A
JAX00686245	9	14991713	0	T	C	T	T	T	T	T	C	C	T	T	T	T	C	T	T	T	T	H	T	T	C	T	T	T	H	T	T	T	T	T	H	T	T	H	T	T	C	T	T	T	T	T	T	T	T
JAX00686246	9	14994497	0	A	G	A	A	A	A	A	A	G	A	A	A	A	G	A	A	A	A	H	A	A	A	A	A	A	H	A	A	A	A	A	H	A	A	A	A	A	A	A	A	A	A	A	A	A	A
JAX00686248	9	15009322	0	T	C	T	T	T	T	T	T	C	T	T	T	T	C	T	T	T	T	H	T	T	T	T	T	T	H	T	T	T	T	T	H	T	T	T	T	T	T	T	T	T	T	T	T	T	T
JAX00686249	9	15010162	0	T	C	T	T	T	T	T	C	T	C	C	T	T	T	T	T	C	C	T	T	T	C	T	T	T	T	C	C	T	C	T	T	T	T	T	T	T	C	T	T	C	T	T	T	H	T
JAX00686250	9	15014386	1	C	T	C	C	C	C	C	C	C	T	T	C	C	C	C	C	T	H	C	C	C	C	C	C	C	C	T	T	C	T	C	C	C	C	C	C	C	C	C	C	T	C	C	C	H	C
JAX00168481	9	15018137	1	T	C	T	T	T	T	T	C	T	T	T	T	T	T	T	T	T	T	T	T	T	C	T	T	T	T	T	T	T	T	T	T	T	T	H	T	T	C	T	T	T	T	T	T	T	T
JAX00686251	9	15024634	1	A	C	A	A	A	A	A	C	C	A	A	A	A	C	A	A	A	A	H	A	A	C	A	A	A	H	A	A	A	A	A	H	A	A	H	A	A	C	A	A	A	A	A	A	A	A
JAX00686252	9	15032316	1	G	T	G	G	G	G	G	T	T	T	T	G	G	T	G	G	T	H	H	G	G	T	G	G	G	H	T	T	G	T	G	H	G	G	H	G	G	T	G	G	T	G	G	G	H	G
JAX00168482	9	15039185	1	G	A	G	G	G	G	G	G	A	G	G	G	G	A	G	G	G	G	H	G	G	G	G	G	G	H	G	G	G	G	G	H	G	G	G	G	G	G	G	G	G	G	G	G	G	G
JAX00168483	9	15039256	1	C	G	C	C	C	C	C	G	G	C	C	C	C	G	C	C	C	C	H	C	C	G	C	C	C	H	C	C	C	C	C	H	C	C	H	C	C	G	C	C	C	C	C	C	C	C
JAX00686254	9	15049235	0	A	T	A	A	A	A	A	T	T	T	T	A	A	T	A	A	T	H	H	A	A	T	A	A	A	H	T	T	A	T	A	H	A	A	H	A	A	T	A	A	T	A	A	A	H	A
JAX00168485	9	15058868	1	G	C	G	G	G	G	G	G	C	G	G	G	G	C	G	G	G	G	H	G	G	G	G	G	G	H	G	G	G	G	G	H	G	G	G	G	G	G	G	G	G	G	G	G	G	G
JAX00236199	9	15073567	1	T	G	T	T	T	T	T	T	G	T	T	T	T	G	T	T	T	T	H	T	T	T	T	T	T	H	T	T	T	T	T	H	T	T	T	T	T	T	T	T	T	T	T	T	T	T
JAX00686259	9	15074498	0	T	C	T	T	T	T	T	C	C	T	T	T	T	C	T	T	T	T	H	T	T	C	T	T	T	H	T	T	T	T	T	H	T	T	H	T	T	C	T	T	T	T	T	T	T	T
JAX00686260	9	15080499	1	T	C	T	T	T	T	T	C	T	T	T	T	T	T	T	T	T	T	T	T	T	C	T	T	T	T	T	T	T	T	T	T	T	T	H	T	T	C	T	T	T	T	T	T	T	T
JAX00168487	9	15098221	1	G	A	G	G	G	G	G	A	G	G	G	G	G	G	G	G	G	G	G	G	G	A	G	G	G	G	G	G	G	G	G	G	G	G	H	G	G	A	G	G	G	G	G	G	G	G
JAX00168489	9	15099378	1	C	T	C	C	C	C	C	C	T	T	T	C	C	T	C	C	T	H	H	C	C	C	C	C	C	H	T	T	C	T	C	H	C	C	C	C	C	C	C	C	T	C	C	C	H	C
JAX00686263	9	15109308	0	A	G	A	A	A	A	A	A	A	G	H	A	A	A	A	A	G	H	A	A	A	A	A	A	A	A	G	G	A	G	A	A	A	A	A	A	A	A	A	A	G	A	A	A	H	A
JAX00686265	9	15109897	0	T	C	T	T	T	T	T	T	C	C	C	T	T	C	T	T	C	C	C	T	T	T	T	T	T	H	C	C	T	C	T	H	T	T	T	T	T	T	T	T	C	T	T	T	H	T
JAX00686266	9	15112008	0	A	G	A	A	A	A	A	A	G	G	G	A	A	G	A	A	G	H	H	A	A	A	A	A	A	H	G	G	A	G	A	H	A	A	A	A	A	A	A	A	G	A	A	A	H	A
JAX00686268	9	15117752	1	A	G	A	A	A	A	A	G	G	G	G	A	A	G	A	A	G	H	H	A	A	G	A	A	A	H	G	G	A	G	A	H	A	A	H	A	A	G	A	A	G	A	A	A	H	A
JAX00686269	9	15117905	0	T	C	T	T	T	T	T	C	C	C	H	T	T	C	T	T	C	H	H	T	T	C	T	T	T	H	C	C	T	C	T	H	T	T	H	T	T	C	T	T	C	T	T	T	H	T
JAX00686270	9	15122811	0	C	T	C	C	C	C	C	T	C	C	C	C	C	C	C	C	C	C	C	C	C	T	C	C	C	C	C	C	C	C	C	C	C	C	H	C	C	T	C	C	C	C	C	C	C	C
JAX00686273	9	15136709	0	A	G	A	A	A	A	A	G	A	A	A	A	A	A	A	A	A	A	A	A	A	G	A	A	A	A	A	A	A	A	A	A	A	A	H	A	A	G	A	A	A	A	A	A	A	A
JAX00168492	9	15143255	1	T	G	T	T	T	T	T	G	G	T	T	T	T	G	T	T	T	T	H	T	T	G	T	T	T	H	T	T	T	T	T	H	T	T	H	T	T	G	T	T	T	T	T	T	T	T
JAX00686274	9	15165796	0	G	A	G	G	G	G	G	A	A	G	G	G	G	A	G	G	G	G	H	G	G	A	G	G	G	H	G	G	G	G	G	H	G	G	H	G	G	A	G	G	G	G	G	G	G	G
JAX00168493	9	15169894	0	C	T	C	C	C	C	C	T	T	C	C	C	C	T	C	C	C	C	H	C	C	T	C	C	C	H	C	C	C	C	C	H	C	C	H	C	C	T	C	C	C	C	C	C	C	C
JAX00686275	9	15172626	0	T	C	T	T	T	T	T	C	C	T	T	T	T	C	T	T	T	T	H	T	T	C	T	T	T	H	T	T	T	T	T	T	T	T	T	T	T	C	T	T	T	T	T	T	T	T
JAX00168494	9	15176452	1	T	G	T	T	T	T	T	T	G	T	T	T	T	G	T	T	T	T	H	T	T	T	T	T	T	H	T	T	T	T	T	H	T	T	T	T	T	T	T	T	T	T	T	T	T	T
JAX00168495	9	15182027	1	C	T	C	C	C	C	C	C	T	C	C	C	C	T	C	C	C	C	H	C	C	C	C	C	C	H	C	C	C	C	C	H	C	C	C	C	C	C	C	C	C	C	C	C	C	C
JAX00236201	9	15191808	0	C	A	C	C	C	C	C	A	A	C	C	C	C	A	C	C	C	C	H	C	C	A	C	C	C	H	C	C	C	C	C	H	C	C	H	C	C	A	C	C	C	C	C	C	C	C
JAX00236202	9	15191899	1	G	A	G	G	G	G	G	A	G	G	G	G	G	G	G	G	G	G	G	G	G	A	G	G	G	G	G	G	G	G	G	G	G	G	H	G	G	A	G	G	G	G	G	G	G	G
JAX00686276	9	15196027	0	T	C	T	T	T	T	T	C	C	T	T	T	T	C	T	T	T	T	H	T	T	C	T	T	T	H	T	T	T	T	T	H	T	T	H	T	T	C	T	T	T	T	T	T	T	T
JAX00686278	9	15200255	0	C	A	C	C	C	C	C	C	A	C	C	C	C	A	C	C	C	C	H	C	C	C	C	C	C	H	C	C	C	C	C	H	C	C	C	C	C	C	C	C	C	C	C	C	C	C
JAX00686280	9	15216596	1	A	G	A	A	A	A	A	A	G	A	A	A	A	G	A	A	A	A	H	A	A	A	A	A	A	H	A	A	A	A	A	H	A	A	A	A	A	A	A	A	A	A	A	A	A	A
JAX00686281	9	15228786	1	A	C	A	A	A	A	A	C	C	A	A	A	A	C	A	A	A	A	H	A	A	C	A	A	A	H	A	A	A	A	A	H	A	A	H	A	A	C	A	A	A	A	A	A	A	A
JAX00686282	9	15233353	0	G	A	G	G	G	G	G	G	G	A	A	G	G	G	G	G	A	H	G	G	G	G	G	G	G	G	A	A	G	A	G	G	G	G	G	G	G	G	G	G	A	G	G	G	H	G
JAX00686283	9	15237271	0	G	T	G	G	G	G	G	T	T	G	G	G	G	T	G	G	G	G	G	G	G	T	G	G	G	G	G	G	G	G	G	G	G	G	H	G	G	T	G	G	G	G	G	G	G	G
JAX00168499	9	15257577	1	C	T	C	C	C	C	C	T	C	C	C	C	C	C	C	C	C	C	C	C	C	T	C	C	C	C	C	C	C	C	C	C	C	C	H	C	C	T	C	C	C	C	C	C	C	C
JAX00168500	9	15259028	0	G	A	G	G	G	G	G	A	G	G	G	G	G	G	G	G	G	G	G	G	G	A	G	G	G	G	G	G	G	G	G	G	G	G	H	G	G	A	G	G	G	G	G	G	G	G
JAX00686284	9	15263216	1	G	C	G	G	G	G	C	G	C	G	G	G	G	C	G	G	G	G	H	G	H	G	G	G	C	H	G	G	G	G	H	H	G	G	G	G	G	G	G	G	G	C	C	C	G	G
JAX00686285	9	15263569	1	T	C	T	T	T	T	T	C	T	T	T	T	T	T	T	T	T	T	T	T	T	C	T	T	T	T	T	T	T	T	T	T	T	T	H	T	T	C	T	T	T	T	T	T	T	T
JAX00686286	9	15263716	0	C	T	C	C	C	C	C	T	T	C	C	C	C	T	C	C	C	C	H	C	C	T	C	C	C	H	C	C	C	C	C	H	C	C	H	C	C	T	C	C	C	C	C	C	C	C
JAX00168502	9	15293576	0	A	G	A	A	A	A	A	G	G	A	A	A	A	G	A	A	A	A	H	A	A	G	A	A	A	H	A	A	A	A	A	H	A	A	H	A	A	G	A	A	A	A	A	A	A	A
JAX00686292	9	15302868	1	G	A	G	G	G	G	A	A	G	A	A	G	G	G	G	G	A	H	G	G	H	A	G	G	A	G	A	A	G	A	H	G	G	G	H	G	G	A	G	G	A	A	A	A	H	G
JAX00686293	9	15303102	0	A	G	A	A	A	A	G	G	G	G	G	A	A	G	A	A	G	H	H	A	H	G	A	A	G	H	G	G	A	G	H	H	A	A	H	A	A	G	A	A	G	G	G	G	H	A
JAX00686296	9	15317719	1	A	G	A	A	A	A	A	G	G	A	A	A	A	G	A	A	A	A	H	A	A	G	A	A	A	H	A	A	A	A	A	H	A	A	H	A	A	G	A	A	A	A	A	A	A	A
JAX00686298	9	15328858	0	G	A	G	G	G	G	A	A	A	A	A	G	G	A	G	G	A	H	H	G	H	A	G	G	A	H	A	A	G	A	H	H	G	G	H	G	G	A	G	G	A	A	A	A	H	G
JAX00686299	9	15338952	1	A	G	A	A	A	A	A	G	G	A	A	A	A	G	A	A	A	A	H	A	A	G	A	A	A	H	A	A	A	A	A	H	A	A	H	A	A	G	A	A	A	A	A	A	A	A
JAX00686300	9	15339584	1	G	A	G	G	G	G	G	A	A	G	G	G	G	A	G	G	G	G	H	G	G	A	G	G	G	H	G	G	G	G	G	H	G	G	H	G	G	A	G	G	G	G	G	G	G	G
JAX00168505	9	15340006	1	A	G	A	A	A	A	G	G	G	G	G	A	A	G	A	A	G	H	H	A	H	G	A	A	G	H	G	G	A	G	H	H	A	A	H	A	A	G	A	A	G	G	G	G	H	A
JAX00686301	9	15340658	1	G	A	G	G	G	G	A	G	G	A	A	G	G	G	G	G	A	H	G	G	H	G	G	G	A	G	A	A	G	A	H	G	G	G	G	G	G	G	G	G	A	A	A	A	H	G
JAX00686305	9	15363556	1	T	C	T	T	T	T	C	T	T	C	C	T	T	T	T	T	C	H	T	T	H	T	T	T	C	T	C	C	T	C	H	T	T	T	T	T	T	T	T	T	C	C	C	C	H	T
JAX00686306	9	15366493	0	T	C	T	T	T	T	T	C	C	T	H	T	T	C	T	T	T	T	H	T	T	C	T	T	T	H	T	T	T	T	T	T	T	T	H	T	T	C	T	T	T	T	T	T	T	T
JAX00686307	9	15366520	0	T	G	T	T	T	T	T	G	G	T	T	T	T	H	T	T	T	T	T	T	T	G	T	T	T	T	T	T	T	T	T	T	T	T	H	T	T	G	T	T	T	T	T	T	T	T
JAX00686308	9	15366779	0	G	A	G	G	G	G	G	A	A	G	G	G	G	A	G	G	G	G	H	G	G	A	G	G	G	H	G	G	G	G	G	H	G	G	H	G	G	A	G	G	G	G	G	G	G	G
JAX00168509	9	15383905	1	G	T	G	G	G	G	G	T	G	G	G	G	G	G	G	G	G	G	G	G	G	T	G	G	G	G	G	G	G	G	G	G	G	G	H	G	G	T	G	G	G	G	G	G	G	G
JAX00686313	9	15387500	1	T	C	T	T	T	T	C	T	T	T	T	T	T	T	T	T	T	T	T	T	H	T	T	T	C	T	T	T	T	T	H	T	T	T	T	T	T	T	T	T	T	C	C	C	T	T
JAX00168510	9	15388656	1	G	A	G	G	G	G	G	A	A	G	G	G	G	A	G	G	G	G	H	G	G	A	G	G	G	H	G	G	G	G	G	H	G	G	H	G	G	A	G	G	G	G	G	G	G	G
JAX00686316	9	15406863	0	C	G	C	C	C	C	C	G	G	C	C	C	C	G	C	C	C	C	C	C	C	G	C	C	C	H	C	C	C	C	C	H	C	C	H	C	C	G	C	C	C	C	C	C	C	C
JAX00686317	9	15408352	1	T	C	T	T	T	T	T	T	C	T	T	T	T	C	T	T	T	T	H	T	T	T	T	T	T	H	T	T	T	T	T	H	T	T	T	T	T	T	T	T	T	T	T	T	T	T
JAX00686318	9	15410431	1	G	A	G	G	G	G	G	G	A	G	G	G	G	A	G	G	G	G	H	G	G	G	G	G	G	H	G	G	G	G	G	H	G	G	G	G	G	G	G	G	G	G	G	G	G	G
JAX00168511	9	15414151	0	G	A	G	G	G	G	G	A	A	G	G	G	G	A	G	G	G	G	H	G	G	A	G	G	G	H	G	G	G	G	G	H	G	G	H	G	G	A	G	G	G	G	G	G	G	G
JAX00168513	9	15422066	0	G	A	G	G	G	G	G	G	G	A	A	G	G	G	G	G	A	H	G	G	G	G	G	G	G	G	A	A	G	A	G	G	G	G	G	G	G	G	G	G	A	G	G	G	H	G
JAX00686321	9	15429797	0	C	T	C	C	C	C	C	C	T	C	C	C	C	T	C	C	C	C	C	C	C	C	C	C	C	H	C	C	C	C	C	H	C	C	C	C	C	C	C	C	C	C	C	C	C	C
JAX00686323	9	15433765	1	G	A	G	G	G	G	G	G	A	G	G	G	G	A	G	G	G	G	H	G	G	G	G	G	G	H	G	G	G	G	G	H	G	G	G	G	G	G	G	G	G	G	G	G	G	G
JAX00686325	9	15442592	1	C	G	C	C	C	C	C	G	G	G	G	C	C	G	C	C	G	H	H	C	C	G	C	C	C	H	G	G	C	G	C	H	C	C	H	C	C	G	C	C	G	C	C	C	H	C
JAX00686326	9	15446739	1	T	C	T	T	T	T	T	C	C	C	C	T	T	C	T	T	C	H	H	T	T	C	T	T	T	H	C	C	T	C	T	H	T	T	H	T	T	C	T	T	C	T	T	T	H	T
JAX00236210	9	15454247	1	T	C	T	T	T	T	C	C	C	T	T	T	T	C	T	T	T	T	H	T	H	C	T	T	C	H	T	T	T	T	T	H	T	T	H	T	T	C	T	T	T	C	C	C	T	T
JAX00168516	9	15468785	1	A	G	A	A	A	A	A	G	A	G	G	A	A	A	A	A	G	H	A	A	A	G	A	A	A	A	G	G	A	G	A	A	A	A	H	A	A	G	A	A	G	A	A	A	H	A
JAX00686327	9	15472065	0	A	G	A	A	A	A	A	G	G	G	G	A	A	G	A	A	G	G	G	A	A	G	A	A	A	G	G	G	A	G	A	G	A	A	H	A	A	G	A	A	G	A	A	A	G	A
JAX00686328	9	15477166	0	T	A	T	T	T	T	T	A	T	T	T	T	T	T	T	T	T	T	T	T	T	A	T	T	T	T	T	T	T	T	T	T	T	T	H	T	T	A	T	T	T	T	T	T	T	T
JAX00686331	9	15505619	0	C	T	C	C	C	C	T	C	C	C	C	C	C	C	C	C	C	C	C	C	H	C	C	C	T	C	C	C	C	C	C	C	C	C	C	C	C	C	C	C	C	T	T	T	C	C
JAX00686335	9	15522545	1	G	A	G	G	G	G	A	A	G	A	A	G	G	G	G	G	A	H	H	G	H	A	G	G	A	G	A	A	G	A	G	G	G	G	H	G	G	A	G	G	A	A	A	A	H	G
JAX00686337	9	15522844	1	C	G	C	C	C	C	G	G	C	G	G	C	C	C	C	C	G	H	H	C	H	G	C	C	G	C	G	G	C	G	C	C	C	C	H	C	C	G	C	C	G	G	G	G	H	C
JAX00686342	9	15530674	0	C	A	C	C	C	C	A	C	C	C	C	C	C	C	C	C	C	C	C	C	A	C	C	C	A	C	C	C	C	C	C	C	C	C	C	C	C	C	C	C	C	A	A	A	C	C
JAX00168521	9	15539519	0	C	T	C	C	C	C	C	C	T	C	C	C	C	T	C	C	C	C	H	C	C	C	C	C	C	H	C	C	C	C	C	H	C	C	C	C	C	C	C	C	C	C	C	C	C	C
JAX00236212	9	15543120	1	G	A	G	G	G	G	G	G	A	G	G	G	G	A	G	G	G	G	H	G	G	G	G	G	G	H	G	G	G	G	G	H	G	G	G	G	G	G	G	G	G	G	G	G	G	G
JAX00686345	9	15556674	0	C	T	C	C	C	C	C	T	T	C	C	C	C	T	C	C	C	C	H	C	C	T	C	C	C	H	C	C	C	C	C	H	C	C	H	C	C	T	C	C	C	C	C	C	C	C
JAX00686346	9	15563847	1	C	T	C	C	C	C	C	T	T	C	C	C	C	T	C	C	C	C	H	C	C	T	C	C	C	H	C	C	C	C	C	H	C	C	H	C	C	T	C	C	C	C	C	C	C	C
JAX00168523	9	15578026	1	C	T	C	C	C	C	C	C	C	T	T	C	C	C	C	C	T	H	H	C	C	C	C	C	C	C	T	T	C	T	C	C	C	C	C	C	C	C	C	C	T	C	C	C	H	C
JAX00168525	9	15580668	0	C	T	C	C	C	C	C	C	C	T	T	C	C	C	C	C	T	H	H	C	C	C	C	C	C	C	T	T	C	T	C	C	C	C	C	C	C	C	C	C	T	C	C	C	H	C
JAX00168526	9	15616979	0	C	A	C	C	C	C	C	A	A	C	C	C	C	H	C	C	C	C	H	C	C	H	C	C	C	C	C	C	C	C	C	C	C	C	C	C	C	H	C	C	C	C	C	C	C	C
JAX00168527	9	15618037	1	T	A	T	T	T	T	T	T	A	T	T	T	T	A	T	T	T	T	H	T	T	T	T	T	T	H	T	T	T	T	T	H	T	T	T	T	T	T	T	T	T	T	T	T	T	T
JAX00686354	9	15624338	0	G	A	G	G	G	G	G	G	G	A	A	G	G	G	G	G	A	H	G	G	G	G	G	G	G	G	A	A	G	A	G	G	G	G	G	G	G	G	G	G	A	G	G	G	H	G
JAX00168531	9	15661524	0	A	G	A	A	A	A	G	G	G	A	A	A	A	G	A	A	A	A	H	A	H	G	A	A	G	H	A	A	A	A	A	H	A	A	H	A	A	G	A	A	A	G	G	G	A	A
JAX00686358	9	15662538	1	A	G	A	A	A	A	G	G	G	A	A	A	A	G	A	A	A	A	H	A	H	G	A	A	G	H	A	A	A	A	A	H	A	A	H	A	A	G	A	A	A	G	G	G	A	A
JAX00686359	9	15664513	1	T	C	T	T	T	T	C	C	C	T	T	T	T	C	T	T	T	T	H	T	H	C	T	T	C	H	T	T	T	T	T	H	T	T	H	T	T	C	T	T	T	C	C	C	T	T
JAX00686360	9	15673100	1	C	T	C	C	C	C	C	T	C	C	C	C	C	C	C	C	C	C	C	C	C	T	C	C	C	C	C	C	C	C	C	C	C	C	H	C	C	T	C	C	C	C	C	C	C	C
JAX00686361	9	15674175	0	C	T	C	C	C	C	T	C	C	T	T	C	C	C	C	C	T	H	C	C	H	C	C	C	T	C	T	T	C	T	C	C	C	C	C	C	C	C	C	C	T	T	T	T	H	C
JAX00686362	9	15674405	0	G	C	G	G	G	G	G	C	C	G	G	G	G	C	G	G	G	G	H	G	G	C	G	G	G	H	G	G	G	G	G	H	G	G	H	G	G	C	G	G	G	G	G	G	G	G
JAX00236216	9	15675494	1	A	G	A	A	A	A	G	A	G	G	G	A	A	G	A	A	G	H	H	A	H	A	A	A	G	H	G	G	A	G	A	H	A	A	A	A	A	A	A	A	G	G	G	G	H	A
JAX00686363	9	15676086	0	G	A	G	G	G	G	G	A	A	G	G	G	G	A	G	G	G	G	H	G	G	A	G	G	G	H	G	G	G	G	G	H	G	G	H	G	G	A	G	G	G	G	G	G	G	G
JAX00686364	9	15678043	0	T	A	T	T	T	T	A	T	A	A	A	T	T	A	T	T	A	H	H	T	H	T	T	T	A	H	A	H	T	A	T	H	T	T	T	T	T	T	T	T	A	A	A	A	H	T
JAX00686365	9	15678068	1	A	C	A	A	A	A	C	A	C	C	C	A	A	C	A	A	C	H	H	A	H	A	A	A	C	H	C	C	A	C	A	H	A	A	A	A	A	A	A	A	C	C	C	C	H	A
JAX00686367	9	15678827	0	C	G	C	C	C	C	G	G	G	G	G	C	C	G	C	C	G	H	H	C	H	G	C	C	G	H	G	G	C	G	C	H	C	C	H	C	C	G	C	C	G	G	G	G	H	C
JAX00686368	9	15683500	0	T	A	T	T	T	T	T	A	T	T	T	T	T	T	T	T	T	T	T	T	T	A	T	T	T	T	T	T	T	T	T	T	T	T	A	T	T	A	T	T	T	T	T	T	T	T
JAX00686369	9	15685456	0	T	A	T	T	T	T	A	T	T	A	A	T	T	T	T	T	A	H	T	T	H	T	T	T	A	T	A	A	T	A	T	T	T	T	T	T	T	T	T	T	A	A	A	A	H	T
JAX00686370	9	15689799	1	G	A	G	G	G	G	G	A	G	A	A	G	G	G	G	G	A	H	G	G	G	A	G	G	G	G	A	A	G	A	G	G	G	G	H	G	G	A	G	G	A	G	G	G	H	G
JAX00686371	9	15690636	1	C	A	C	C	C	C	C	C	C	A	A	C	C	C	C	C	A	H	C	C	C	C	C	C	C	C	A	A	C	A	C	C	C	C	C	C	C	C	C	C	A	C	C	C	H	C
JAX00168534	9	15699840	1	C	A	C	C	C	C	C	C	A	C	C	C	C	A	C	C	C	C	H	C	C	C	C	C	C	H	C	C	C	C	C	H	C	C	C	C	C	C	C	C	C	C	C	C	C	C
JAX00686372	9	15716107	0	A	T	A	A	A	A	A	A	T	A	A	A	A	T	A	A	A	A	H	A	A	A	A	A	A	H	A	A	A	A	A	H	A	A	A	A	A	A	A	A	A	A	A	A	A	A
JAX00168537	9	15738959	1	A	G	A	A	A	A	G	G	G	G	G	A	A	G	A	A	G	H	H	A	H	G	A	A	G	H	G	G	A	G	A	H	A	A	H	A	A	G	A	A	G	G	G	G	H	A
JAX00686375	9	15747046	0	A	G	A	A	A	A	A	G	G	A	A	A	A	G	A	A	A	A	H	A	A	G	A	A	A	H	A	A	A	A	A	A	A	A	H	A	A	G	A	A	A	A	A	A	A	A
JAX00686378	9	15747808	0	C	A	C	C	C	C	A	A	A	A	A	C	C	A	C	C	A	H	H	C	H	A	C	C	A	H	A	A	C	A	C	H	C	C	H	C	C	A	C	C	A	A	A	A	H	C
JAX00686379	9	15748023	1	C	T	C	C	C	C	C	C	T	C	C	C	C	T	C	C	C	C	H	C	C	C	C	C	C	H	C	C	C	C	C	H	C	C	C	C	C	C	C	C	C	C	C	C	C	C
JAX00686381	9	15749320	0	T	C	T	T	T	T	C	C	T	C	C	T	T	T	T	T	C	H	T	T	H	C	T	T	C	T	C	C	T	C	T	T	T	T	H	T	T	C	T	T	C	C	C	C	H	T
JAX00686382	9	15749515	0	T	C	T	T	T	T	C	T	T	C	C	T	T	T	T	T	C	H	T	T	H	T	T	T	C	T	C	C	T	C	T	T	T	T	T	T	T	T	T	T	C	C	C	C	H	T
JAX00686383	9	15749659	1	G	A	G	G	G	G	A	A	G	A	A	G	G	G	G	G	A	H	G	G	H	A	G	G	A	G	A	A	G	A	G	G	G	G	H	G	G	A	G	G	A	A	A	A	H	G
JAX00236218	9	15765801	1	G	T	G	G	G	G	T	T	T	G	G	G	G	T	G	G	G	G	H	G	H	T	G	G	T	H	G	G	G	G	G	H	G	G	H	G	G	T	G	G	G	T	T	T	G	G
JAX00686388	9	15765835	0	T	G	T	T	T	T	G	G	G	T	T	T	T	G	T	T	T	T	H	T	H	G	T	T	G	H	T	T	T	T	T	H	T	T	H	T	T	G	T	T	T	G	G	G	T	T
JAX00686389	9	15765998	0	T	C	T	T	T	T	C	C	C	C	C	T	T	C	T	T	C	H	H	T	H	C	T	T	C	H	C	C	T	C	T	H	T	T	H	T	T	C	T	T	C	C	C	C	H	T
JAX00686391	9	15766506	0	C	A	C	C	C	C	C	C	C	A	A	C	C	C	C	C	A	H	C	C	C	C	C	C	C	C	A	A	C	A	C	C	C	C	C	C	C	C	C	C	A	C	C	C	H	C
JAX00686392	9	15766779	0	C	T	C	C	C	C	T	T	T	T	T	C	C	T	C	C	T	H	H	C	H	T	C	C	T	T	T	T	C	T	C	H	C	C	H	C	C	T	C	C	T	T	T	T	H	C
JAX00686393	9	15784469	0	C	T	C	C	C	C	C	C	T	C	C	C	C	T	C	C	C	C	H	C	C	C	C	C	C	H	C	C	C	C	C	C	C	C	C	C	C	C	C	C	C	C	C	C	C	C
JAX00686395	9	15786053	0	A	C	A	A	A	A	A	C	A	A	A	A	A	A	A	A	A	A	A	A	A	C	A	A	A	A	A	A	A	A	A	A	A	A	H	A	A	C	A	A	A	A	A	A	A	A
JAX00686396	9	15787729	0	A	G	A	A	A	A	A	G	G	A	A	A	A	G	A	A	A	A	H	A	A	G	A	A	A	H	A	A	A	A	A	H	A	A	H	A	A	G	A	A	A	A	A	A	A	A
JAX00168539	9	15799179	1	T	C	T	T	T	T	T	C	C	T	T	T	T	C	T	T	T	T	H	T	T	C	T	T	T	H	T	T	T	T	T	H	T	T	H	T	T	C	T	T	T	T	T	T	T	T
JAX00686399	9	15811385	0	C	T	C	C	C	C	C	T	C	T	T	C	C	C	C	C	T	T	C	C	C	T	C	C	C	C	T	T	C	T	C	C	C	C	H	C	C	T	C	C	T	C	C	C	H	C
JAX00686401	9	15812347	1	G	C	G	G	G	G	G	C	G	G	G	G	G	G	G	G	G	G	G	G	G	C	G	G	G	G	G	G	G	G	G	G	G	G	H	G	G	C	G	G	G	G	G	G	G	G
JAX00686402	9	15812400	1	A	G	A	A	A	A	A	A	G	G	G	A	A	G	A	A	G	H	H	A	A	A	A	A	A	H	G	G	A	G	A	H	A	A	A	A	A	A	A	A	G	A	A	A	H	A
JAX00686404	9	15814206	1	T	G	T	T	T	T	T	G	T	T	T	T	T	T	T	T	T	T	T	T	T	G	T	T	T	T	T	T	T	T	T	T	T	T	H	T	T	G	T	T	T	T	T	T	T	T
JAX00686405	9	15814706	1	A	G	A	A	A	A	A	G	G	G	G	A	A	G	A	A	G	H	H	A	A	G	A	A	A	H	G	G	A	G	A	H	A	A	H	A	A	G	A	A	G	A	A	A	H	A
JAX00168541	9	15819418	0	T	C	T	T	T	T	T	C	C	C	C	T	T	C	T	T	C	H	H	T	T	C	T	T	T	H	C	C	T	C	T	H	T	T	H	T	T	C	T	T	C	T	T	T	H	T
JAX00168542	9	15819480	1	T	C	T	T	T	T	T	C	T	T	T	T	T	T	T	T	T	T	T	T	T	C	T	T	T	T	T	T	T	T	T	T	T	T	H	T	T	C	T	T	T	T	T	T	T	T
JAX00686407	9	15833481	0	G	T	G	G	G	G	G	T	T	T	T	G	G	T	G	G	T	H	H	G	G	T	G	G	G	H	T	T	G	T	G	H	G	G	H	G	G	T	G	G	T	G	G	G	H	G
JAX00686408	9	15843414	1	C	T	C	C	C	C	C	C	C	T	T	C	C	C	C	C	T	H	C	C	C	C	C	C	C	C	T	T	C	T	C	C	C	C	C	C	C	C	C	C	T	C	C	C	H	C
JAX00686410	9	15844863	0	T	C	T	T	T	T	T	C	C	T	T	T	T	C	T	T	T	T	H	T	T	C	T	T	T	H	T	T	T	T	T	H	T	T	H	T	T	C	T	T	T	T	T	T	T	T
JAX00686411	9	15848908	1	C	T	C	C	C	C	C	T	T	C	C	C	C	T	C	C	C	C	H	C	C	T	C	C	C	H	C	C	C	C	C	H	C	C	H	C	C	T	C	C	C	C	C	C	C	C
JAX00686412	9	15850792	0	C	T	C	C	C	C	C	T	C	C	C	C	C	C	C	C	C	C	C	C	C	T	C	C	C	C	C	C	C	C	C	C	C	C	H	C	C	T	C	C	C	C	C	C	C	C
JAX00686414	9	15851014	0	G	A	G	G	G	G	G	G	A	G	G	G	G	A	G	G	G	G	H	G	G	G	G	G	G	G	G	G	G	G	G	G	G	G	G	G	G	G	G	G	G	G	G	G	G	G
JAX00168544	9	15858630	1	T	C	T	T	T	T	T	C	C	C	C	T	T	C	T	T	C	H	H	T	T	C	T	T	T	H	C	C	T	C	T	H	T	T	H	T	T	C	T	T	C	T	T	T	H	T
JAX00168545	9	15858733	1	T	G	T	T	T	T	T	G	G	T	T	T	T	G	T	T	T	T	H	T	T	G	T	T	T	H	T	T	T	T	T	H	T	T	H	T	T	G	T	T	T	T	T	T	T	T
JAX00686419	9	15890507	0	C	A	C	C	C	C	C	C	A	C	C	C	C	A	C	C	C	C	H	C	C	C	C	C	C	H	C	C	C	C	C	H	C	C	C	C	C	C	C	C	C	C	C	C	C	C
JAX00686420	9	15895462	0	G	A	G	G	G	G	G	G	A	G	G	G	G	A	G	G	G	G	H	G	G	G	G	G	G	H	G	G	G	G	G	H	G	G	G	G	G	G	G	G	G	G	G	G	G	G
JAX00168547	9	15898613	1	A	G	A	A	A	A	A	G	A	A	A	A	A	A	A	A	A	A	A	A	A	G	A	A	A	A	A	A	A	A	A	A	A	A	H	A	A	G	A	A	A	A	A	A	A	A
JAX00236223	9	15905080	1	G	C	G	G	G	G	G	C	C	G	G	G	G	C	G	G	G	G	H	G	G	C	G	G	G	H	G	G	G	G	G	H	G	G	H	G	G	C	G	G	G	G	G	G	G	G
JAX00168548	9	15905274	1	A	T	A	A	A	A	A	T	T	A	A	A	A	T	A	A	A	A	H	A	A	T	A	A	A	H	A	A	A	A	A	H	A	A	H	A	A	T	A	A	A	A	A	A	A	A
JAX00168549	9	15905300	0	T	A	T	T	T	T	T	A	A	T	T	T	T	A	T	T	T	T	H	T	T	A	T	T	T	H	T	T	T	T	T	H	T	T	H	T	T	A	T	T	T	T	T	T	T	T
JAX00686421	9	15907732	1	A	C	A	A	A	A	A	C	C	C	C	A	A	C	A	A	C	H	H	A	A	C	A	A	A	H	C	C	A	C	A	H	A	A	H	A	A	C	A	A	C	A	A	A	H	A
JAX00686422	9	15914643	1	C	A	C	C	C	C	C	C	C	A	A	C	C	C	C	C	A	H	C	C	C	C	C	C	C	C	A	A	C	A	C	C	C	C	C	C	C	C	C	C	A	C	C	C	H	C
JAX00686425	9	15917659	1	C	T	C	C	C	C	C	T	C	C	C	C	C	C	C	C	C	C	C	C	C	T	C	C	C	C	C	C	C	C	C	C	C	C	H	C	C	T	C	C	C	C	C	C	C	C
JAX00686426	9	15919965	0	T	G	T	T	T	T	T	G	G	G	G	T	T	G	T	T	G	H	H	T	T	H	T	T	T	H	G	G	T	G	T	H	T	T	T	T	T	G	T	T	G	T	T	T	H	T
JAX00686427	9	15937162	0	G	A	G	G	G	G	A	G	G	A	A	G	G	G	G	G	A	G	G	G	H	G	G	G	A	G	A	A	G	A	G	G	G	G	G	G	G	G	G	G	A	A	A	A	H	G
JAX00168550	9	15940128	0	A	G	A	A	A	A	G	G	G	G	G	A	A	G	A	A	G	A	H	A	A	G	A	A	G	H	G	G	A	G	A	H	A	A	H	A	A	G	A	A	G	G	G	G	H	A
JAX00168551	9	15941788	1	G	T	G	G	G	G	G	T	T	G	G	G	G	T	G	G	G	G	H	G	G	T	G	G	G	H	G	G	G	G	G	H	G	G	H	G	G	T	G	G	G	G	G	G	G	G
JAX00686428	9	15946884	0	A	G	A	A	A	A	G	A	A	G	G	A	A	A	A	A	G	A	A	A	H	A	A	A	G	A	G	G	A	G	A	A	A	A	A	A	A	A	A	A	G	G	G	G	H	A
JAX00686430	9	15948749	0	A	G	A	A	A	A	A	G	A	A	A	A	A	A	A	A	A	A	A	A	A	G	A	A	A	A	A	A	A	A	A	A	A	A	H	A	A	G	A	A	A	A	A	A	A	A
JAX00686433	9	15950035	0	G	A	G	G	G	G	G	G	A	G	G	G	G	A	G	G	G	G	H	G	G	G	G	G	G	H	G	G	G	G	G	H	G	G	G	G	G	G	G	G	G	G	G	G	G	G
JAX00686435	9	15950454	0	A	C	A	A	A	A	C	C	A	C	C	A	A	A	A	A	C	A	A	A	H	C	A	A	C	A	C	C	A	C	A	A	A	A	H	A	A	C	A	A	C	C	C	C	H	A
JAX00686437	9	15951715	0	T	C	T	T	T	T	C	C	C	C	C	T	T	C	T	T	C	T	C	T	H	C	T	T	C	H	C	C	T	C	T	H	T	T	H	T	T	C	T	T	C	C	C	C	H	T
JAX00686438	9	15952981	1	G	A	G	G	G	G	G	A	A	G	G	G	G	A	G	G	G	G	H	G	G	A	G	G	G	H	G	G	G	G	G	H	G	G	H	G	G	A	G	G	G	G	G	G	G	G
JAX00686439	9	15966066	1	G	A	G	G	G	G	A	G	G	A	A	G	G	G	G	G	A	G	G	G	H	G	G	G	A	G	A	A	G	A	G	G	G	G	G	G	G	G	G	G	A	A	A	A	H	G
JAX00686440	9	15968182	1	A	G	A	A	G	A	A	G	G	A	A	G	A	G	G	A	A	A	H	A	A	G	A	A	A	H	A	A	A	A	A	H	A	A	H	H	A	G	A	A	A	A	A	A	A	A
JAX00236225	9	15974264	0	C	T	C	C	C	C	C	C	T	C	C	C	C	T	C	C	C	C	H	C	C	C	C	C	C	H	C	C	C	C	C	H	C	C	C	C	C	C	C	C	C	C	C	C	C	C
JAX00686441	9	15976902	0	A	G	A	A	G	A	A	G	G	A	A	G	A	G	G	A	A	A	H	A	A	G	A	A	A	H	A	A	A	A	A	H	A	A	H	H	A	G	A	A	A	A	A	A	A	A
JAX00686442	9	15977464	0	G	A	G	G	G	A	G	G	G	G	G	G	G	G	G	H	G	H	G	G	H	G	G	G	G	G	G	G	G	G	H	G	A	H	H	G	H	G	G	G	G	G	G	G	G	G
JAX00168553	9	15978450	1	A	C	A	A	C	C	A	C	C	C	C	C	H	C	C	C	C	C	H	A	H	C	A	A	A	H	C	C	A	C	H	H	C	H	C	H	H	C	A	A	C	A	A	A	H	A
JAX00686444	9	15979152	1	C	T	C	C	T	C	C	T	C	C	C	T	C	C	T	C	C	C	C	C	C	T	C	C	C	C	C	C	C	C	C	C	C	C	H	H	C	T	C	C	C	C	C	C	C	C
JAX00686446	9	15982057	0	A	C	A	A	C	A	A	A	A	A	A	C	A	A	C	A	A	A	A	A	A	A	A	A	A	A	A	A	A	A	A	A	A	A	A	H	A	A	A	A	A	A	A	A	A	A
JAX00686448	9	15984604	0	A	G	A	A	A	G	A	A	G	A	A	A	H	G	A	G	A	G	H	A	H	A	A	A	A	H	A	A	A	A	H	H	G	H	H	A	H	A	A	A	A	A	A	A	A	A
JAX00686452	9	15994732	1	T	G	T	T	G	G	T	G	G	T	T	G	H	G	G	G	T	G	H	T	H	G	T	T	T	H	T	T	T	T	H	H	G	H	G	H	H	G	T	T	T	T	T	T	T	T
JAX00168555	9	15996885	0	G	T	G	G	T	T	T	T	T	T	T	T	H	T	T	T	T	T	H	G	T	T	G	G	T	H	T	T	G	T	H	H	T	H	T	H	H	T	G	G	T	T	T	T	H	G
JAX00686453	9	15999195	0	T	C	T	T	T	T	T	T	T	C	C	T	T	T	T	T	C	T	T	T	T	T	T	T	T	T	C	C	T	C	T	T	T	T	T	T	T	T	T	T	C	T	T	T	H	T
JAX00168556	9	16001335	1	G	A	G	G	A	G	G	G	G	A	A	A	G	G	A	G	A	G	G	G	G	G	G	G	G	G	A	A	G	A	G	G	G	G	G	H	G	G	G	G	A	G	G	G	H	G
JAX00686454	9	16004551	0	A	G	A	A	A	A	A	G	A	A	A	A	A	A	A	A	A	A	A	A	A	G	A	A	A	A	A	A	A	A	A	A	A	A	H	A	A	G	A	A	A	A	A	A	A	A
JAX00686457	9	16026287	1	C	G	C	C	C	G	C	C	G	C	C	C	H	G	C	G	C	G	H	C	H	C	C	C	C	H	C	C	C	C	H	H	G	H	H	C	H	C	C	C	C	C	C	C	C	C
JAX00686458	9	16027219	0	A	T	A	A	T	A	A	A	A	A	A	T	A	A	T	A	A	A	A	A	A	A	A	A	A	A	A	A	A	A	A	A	A	A	A	H	A	A	A	A	A	A	A	A	A	A
JAX00168557	9	16030340	1	A	G	A	A	G	A	A	A	A	G	G	G	A	A	G	A	G	A	A	A	A	A	A	A	A	A	G	G	A	G	A	A	A	A	A	H	A	A	A	A	G	A	A	A	H	A
JAX00686459	9	16033191	1	A	C	A	A	A	C	A	A	C	A	A	A	H	C	A	C	A	C	H	A	H	A	A	A	A	H	A	A	A	A	H	H	C	H	H	A	H	A	A	A	A	A	A	A	A	A
JAX00168558	9	16038391	1	C	T	C	C	T	T	C	T	T	T	T	T	H	T	T	T	T	T	H	C	H	T	C	C	C	H	T	T	C	T	H	H	T	H	T	H	H	T	C	C	T	C	C	C	H	C
JAX00686460	9	16041240	0	A	C	A	A	A	C	A	C	C	A	A	A	H	C	A	C	A	C	H	A	H	C	A	A	A	H	A	A	A	A	H	H	C	H	C	A	H	C	A	A	A	A	A	A	A	A
JAX00686461	9	16041478	1	A	T	A	A	A	A	A	A	A	T	T	A	A	A	A	A	T	A	A	A	A	A	A	A	A	A	T	T	A	T	A	A	A	A	A	A	A	A	A	A	T	A	A	A	H	A
JAX00686463	9	16045446	1	G	A	G	G	G	A	G	G	G	G	G	G	H	G	G	A	G	A	G	G	H	G	G	G	G	G	G	G	G	G	H	G	A	H	H	G	H	G	G	G	G	G	G	G	G	G
JAX00686464	9	16049190	0	A	G	A	A	A	A	A	A	A	G	G	A	A	A	A	A	G	A	A	A	A	A	A	A	A	A	G	G	A	G	A	A	A	A	A	A	A	A	A	A	G	A	A	A	H	A
JAX00686465	9	16049243	0	T	C	T	T	T	T	T	C	T	C	C	T	T	T	T	T	C	T	T	T	T	C	T	T	T	T	C	C	T	C	T	T	T	T	H	T	T	C	T	T	C	T	T	T	H	T
JAX00686467	9	16049512	0	T	C	T	T	C	T	T	C	T	C	C	C	T	T	C	T	C	T	T	T	T	C	T	T	T	T	C	C	T	C	T	T	T	T	H	H	T	C	T	T	C	T	T	T	H	T
JAX00686468	9	16049623	0	C	A	C	C	C	C	C	A	C	C	C	C	C	C	C	C	C	C	C	C	C	A	C	C	C	C	C	C	C	C	C	C	C	C	H	C	C	A	C	C	C	C	C	C	C	C
JAX00686470	9	16053218	1	A	G	A	A	A	A	A	A	A	G	G	A	A	A	A	A	G	A	A	A	A	A	A	A	A	A	G	G	A	G	A	A	A	A	A	A	A	A	A	A	G	A	A	A	H	A
JAX00686471	9	16053671	0	C	T	C	C	C	T	C	C	C	C	C	C	H	C	C	T	C	T	C	C	H	C	C	C	C	C	C	C	C	C	H	C	T	H	H	C	H	C	C	C	C	C	C	C	C	C
JAX00168560	9	16054058	1	G	T	G	G	T	G	G	G	G	T	T	T	G	G	T	G	T	G	G	G	G	G	G	G	G	G	T	T	G	T	G	G	G	G	G	H	G	G	G	G	T	G	G	G	H	G
JAX00686472	9	16055087	0	G	A	G	G	G	A	G	G	G	G	G	G	H	G	G	A	G	A	G	G	A	G	G	G	G	G	G	G	G	G	H	G	A	H	H	G	H	G	G	G	G	G	G	G	G	G
JAX00686473	9	16055116	1	G	A	G	G	G	A	G	A	A	G	G	G	H	A	G	A	G	A	H	G	H	A	G	G	G	H	G	G	G	G	H	H	A	H	A	G	H	A	G	G	G	G	G	G	G	G
JAX00168561	9	16056473	0	G	A	G	G	A	A	A	A	G	A	A	A	H	G	A	A	A	A	G	G	A	A	G	G	A	G	A	A	G	A	H	G	A	H	A	H	H	A	G	G	A	A	A	A	H	G
JAX00686476	9	16059265	0	C	T	C	C	C	C	C	T	T	C	C	C	C	T	C	C	C	C	H	C	C	T	C	C	C	H	C	C	C	C	C	H	C	C	H	C	C	T	C	C	C	C	C	C	C	C
JAX00236228	9	16077514	0	G	A	G	G	G	G	G	A	A	G	G	G	G	A	G	G	G	G	H	G	G	A	G	G	G	H	G	G	G	G	G	H	G	G	H	G	G	A	G	G	G	G	G	G	G	G
JAX00686478	9	16082562	0	T	C	T	T	C	C	C	C	T	C	C	C	H	T	C	C	C	C	T	T	C	C	T	T	C	T	C	C	T	C	H	T	C	H	C	H	H	C	T	T	C	C	C	C	H	T
JAX00686479	9	16089924	1	T	A	T	T	T	T	T	T	T	A	A	T	T	T	T	T	A	T	T	T	T	T	T	T	T	T	A	A	T	A	T	T	T	T	T	T	T	T	T	T	A	T	T	T	H	T
JAX00686480	9	16090748	1	C	T	C	C	C	T	C	C	T	C	C	C	H	T	C	T	C	T	H	C	H	C	C	C	C	H	C	C	C	C	H	H	T	H	H	C	H	C	C	C	C	C	C	C	C	C
JAX00686481	9	16090834	1	G	T	G	G	G	T	G	G	T	G	G	G	H	T	G	T	G	T	H	G	H	G	G	G	G	H	G	G	G	G	H	H	T	H	H	G	H	G	G	G	G	G	G	G	G	G
JAX00686482	9	16091502	1	G	A	G	G	G	G	G	A	A	G	G	G	G	A	G	G	G	G	H	G	G	A	G	G	G	H	G	G	G	G	G	H	G	G	H	G	G	A	G	G	G	G	G	G	G	G
JAX00686483	9	16091895	0	T	C	T	T	C	C	C	C	C	T	T	C	H	C	C	C	T	C	H	T	C	C	T	T	C	H	T	T	T	T	H	H	C	H	C	H	H	C	T	T	T	C	C	C	T	T
JAX00686484	9	16091937	1	G	C	G	G	C	G	C	G	G	C	C	C	G	G	C	G	C	G	G	G	H	G	G	G	C	G	C	C	G	C	G	G	G	G	G	H	G	G	G	G	C	C	C	C	H	G
JAX00686485	9	16094944	0	G	T	G	G	G	T	G	T	G	T	T	G	H	G	G	T	T	T	G	G	H	T	G	G	G	G	T	T	G	T	H	G	T	H	T	G	H	T	G	G	T	G	G	G	H	G
JAX00686486	9	16095023	0	C	A	C	C	C	A	C	C	C	A	A	C	H	C	C	A	A	A	C	C	H	C	C	C	C	C	A	A	C	A	H	C	A	H	H	C	H	C	C	C	A	C	C	C	H	C
JAX00686487	9	16095617	0	G	T	G	G	G	G	G	G	G	T	T	G	G	G	G	G	T	G	G	G	G	G	G	G	G	G	T	T	G	T	G	G	G	G	G	G	G	G	G	G	T	G	G	G	H	G
JAX00686488	9	16096049	0	C	T	C	C	C	C	C	T	C	C	C	C	C	C	C	C	C	C	C	C	C	T	C	C	C	C	C	C	C	C	C	C	C	C	H	C	C	T	C	C	C	C	C	C	C	C
JAX00686489	9	16096642	0	G	T	G	G	G	T	G	T	T	T	T	G	H	T	G	T	T	T	H	G	H	T	G	G	G	H	T	T	G	T	H	H	T	H	T	G	H	T	G	G	T	G	G	G	H	G
JAX00686491	9	16105729	0	G	A	G	G	A	G	G	A	A	A	A	A	G	A	A	G	A	G	H	G	G	A	G	G	G	H	A	A	G	A	G	H	G	G	H	H	G	A	G	G	A	G	G	G	H	G
JAX00686492	9	16107062	0	T	G	T	T	G	T	T	T	T	G	G	G	T	T	G	T	G	T	T	T	T	T	T	T	T	T	G	G	T	G	T	T	T	T	T	H	T	T	T	T	G	T	T	T	H	T
JAX00686493	9	16107791	1	T	C	T	T	T	C	C	T	T	T	T	T	H	T	T	C	T	C	T	T	C	T	T	T	C	T	T	T	T	T	H	T	C	H	H	T	H	T	T	T	T	C	C	C	T	T
JAX00686494	9	16107925	1	G	C	G	G	G	G	G	C	G	G	G	G	G	G	G	G	G	G	G	G	G	C	G	G	G	G	G	G	G	G	G	G	G	G	H	G	G	C	G	G	G	G	G	G	G	G
JAX00686495	9	16107999	1	T	C	T	T	T	T	T	T	C	T	T	T	T	C	T	T	T	T	H	T	T	T	T	T	T	H	T	T	T	T	T	H	T	T	T	T	T	T	T	T	T	T	T	T	T	T
JAX00686496	9	16130958	0	A	G	A	A	A	G	G	A	A	A	A	A	H	A	A	G	A	G	A	A	G	A	A	A	G	A	A	A	A	A	H	A	G	H	H	A	H	A	A	A	A	G	G	G	A	A
JAX00168566	9	16140780	1	C	T	C	C	T	T	T	T	T	T	T	T	H	T	T	T	T	T	H	C	T	T	C	C	T	H	T	T	C	T	H	H	T	H	T	H	H	T	C	C	T	T	T	T	H	C
JAX00168567	9	16140952	1	T	G	T	T	T	G	G	T	G	T	T	T	H	G	T	G	T	G	H	T	G	T	T	T	G	H	T	T	T	T	H	H	G	H	H	T	H	T	T	T	T	G	G	G	T	T
JAX00686498	9	16143849	0	T	C	T	T	T	T	T	C	T	T	T	T	T	T	T	T	T	T	T	T	T	C	T	T	T	T	T	T	T	T	T	T	T	T	H	T	T	C	T	T	T	T	T	T	T	T
JAX00686500	9	16148474	1	G	C	G	G	G	G	G	C	C	G	G	G	G	C	G	G	G	G	H	G	G	C	G	G	G	H	G	G	G	G	G	H	G	G	H	G	G	C	G	G	G	G	G	G	G	G
JAX00686503	9	16152772	0	G	A	G	G	G	A	A	G	G	G	G	G	H	G	G	A	G	A	G	G	A	G	G	G	A	G	G	G	G	G	H	G	A	H	H	G	H	G	G	G	G	A	A	A	G	G
JAX00686504	9	16152984	1	C	T	C	C	T	C	C	T	T	T	T	T	C	T	T	C	T	C	H	C	C	T	C	C	C	H	T	T	C	T	C	H	C	C	H	H	C	T	C	C	T	C	C	C	H	C
JAX00686505	9	16153147	0	T	C	T	T	C	T	T	C	C	C	C	C	T	C	C	T	C	T	H	T	T	C	T	T	T	H	C	C	T	C	T	H	T	T	H	H	T	H	T	T	C	T	T	T	H	T
JAX00686506	9	16158498	0	G	A	G	G	G	G	G	G	A	G	G	G	G	A	G	G	G	G	H	G	G	G	G	G	G	H	G	G	G	G	G	H	G	G	G	G	G	G	G	G	G	G	G	G	G	G
JAX00168569	9	16180754	1	G	A	G	G	G	G	G	A	A	G	G	G	G	A	G	G	G	G	H	G	G	A	G	G	G	H	G	G	G	G	G	H	G	G	H	G	G	A	G	G	G	G	G	G	G	G
JAX00168570	9	16180773	1	T	C	T	T	T	T	T	C	T	T	T	T	T	T	T	T	T	T	T	T	T	C	T	T	T	T	T	T	T	T	T	T	T	T	H	T	T	C	T	T	T	T	T	T	T	T
JAX00686507	9	16182308	0	T	C	T	T	T	T	T	T	C	T	T	T	T	C	T	T	T	T	C	T	T	T	T	T	T	H	T	T	T	T	T	H	T	T	T	T	T	T	T	T	T	T	T	T	T	T
JAX00686508	9	16183959	0	T	A	T	T	T	T	T	A	T	T	H	H	T	T	H	T	T	T	H	T	T	H	T	T	T	T	T	T	T	T	T	T	T	T	H	T	T	A	T	T	T	T	T	T	T	T
JAX00686510	9	16226686	1	T	C	T	T	T	T	T	C	T	T	T	T	T	T	T	T	T	T	T	T	T	H	T	T	T	T	T	T	T	T	T	T	T	T	H	T	T	C	T	T	T	T	T	T	T	T
JAX00686511	9	16226724	0	C	T	C	C	C	C	C	T	C	C	C	C	C	C	C	C	C	C	C	C	C	H	C	C	C	C	C	C	C	C	C	C	C	C	C	C	C	T	C	C	C	C	C	C	C	C
JAX00168571	9	16229668	0	T	C	T	T	T	T	T	T	C	T	T	T	T	C	T	T	T	T	C	T	T	T	T	T	T	H	T	T	T	T	T	H	T	T	T	T	T	T	T	T	T	T	T	T	T	T
JAX00168572	9	16229915	0	C	T	C	C	C	C	C	C	T	C	C	C	C	T	C	C	C	C	T	C	C	C	C	C	C	T	C	C	C	C	C	T	C	C	C	C	C	C	C	C	C	C	C	C	C	C
JAX00686514	9	16245581	0	C	T	C	C	C	C	C	T	C	C	C	C	C	C	C	C	C	C	C	C	C	T	C	C	C	C	C	C	C	C	C	C	C	C	H	C	C	T	C	C	C	C	C	C	C	C
JAX00686515	9	16245692	1	T	C	T	T	T	T	T	C	C	T	T	T	T	C	T	T	T	T	C	T	T	C	T	T	T	H	T	T	T	T	T	H	T	T	H	T	T	C	T	T	T	T	T	T	T	T
JAX00686517	9	16267662	0	G	T	G	G	G	G	G	T	G	G	G	G	G	G	G	G	G	G	G	G	G	T	G	G	G	G	G	G	G	G	G	G	G	G	H	G	G	T	G	G	G	G	G	G	G	G
JAX00686518	9	16267719	0	C	T	C	C	C	C	C	C	T	C	C	C	C	T	C	C	C	C	T	C	C	C	C	C	C	T	C	C	C	C	C	H	C	C	C	C	C	C	C	C	C	C	C	C	C	C
JAX00686519	9	16268624	0	C	T	C	C	C	C	C	T	C	C	C	C	C	C	C	C	C	C	C	C	C	T	C	C	C	C	C	C	C	C	C	C	C	C	H	C	C	T	C	C	C	C	C	C	C	C
JAX00686522	9	16294685	0	T	G	T	T	T	T	T	G	G	T	T	T	T	G	T	T	T	T	G	T	T	G	T	T	T	T	T	T	T	T	T	H	T	T	H	T	T	G	T	T	T	T	T	T	T	T
JAX00168577	9	16301227	0	T	C	T	T	T	T	T	C	T	T	T	T	T	T	T	T	T	T	T	T	T	C	T	T	T	T	T	T	T	T	T	T	T	T	H	T	T	C	T	T	T	T	T	T	T	T
JAX00168578	9	16301507	0	A	G	A	A	A	A	A	G	A	A	A	A	A	A	A	A	A	A	A	A	A	G	A	A	A	A	A	A	A	A	A	A	A	A	G	A	A	G	A	A	A	A	A	A	A	A
JAX00168579	9	16301926	1	A	G	A	A	A	A	A	G	A	A	A	A	A	A	A	A	A	A	A	A	A	G	A	A	A	A	A	A	A	A	A	A	A	A	H	A	A	G	A	A	A	A	A	A	A	A
JAX00686523	9	16321324	0	T	C	T	T	T	T	T	C	T	T	T	T	T	T	T	T	T	T	T	T	T	C	T	T	T	T	T	T	T	T	T	T	T	T	T	T	T	C	T	T	T	T	T	T	T	T
JAX00686526	9	16324867	0	A	G	A	A	G	A	G	G	G	G	G	G	A	G	G	A	G	A	G	A	H	G	A	A	G	H	G	G	A	H	A	H	A	A	H	H	A	G	A	H	G	G	G	G	H	A
JAX00686527	9	16325168	0	A	G	A	A	G	A	G	G	G	G	G	G	A	G	G	A	G	H	G	A	H	G	A	A	G	H	G	G	A	G	A	H	A	A	H	H	A	G	A	A	G	G	G	G	H	A
JAX00686529	9	16328069	0	G	C	G	G	G	G	G	G	C	G	G	G	G	C	G	G	G	G	C	G	G	G	G	G	G	H	G	G	G	G	G	H	G	G	G	G	G	G	G	G	G	G	G	G	G	G
JAX00686530	9	16330141	0	T	C	T	T	C	T	C	T	C	C	C	C	T	C	C	T	C	T	C	T	H	T	T	T	C	T	C	C	T	C	T	T	T	T	T	H	T	T	T	T	C	C	C	C	H	T
JAX00168580	9	16330931	1	C	G	C	C	G	C	G	C	C	G	G	G	C	C	G	C	G	C	C	C	H	C	C	C	G	C	G	G	C	G	C	C	C	C	C	H	C	C	C	C	G	G	G	G	H	C
JAX00686532	9	16333700	1	T	C	T	T	T	T	T	C	C	T	T	T	T	C	T	T	T	T	C	T	T	C	T	T	T	H	T	T	T	T	T	H	T	T	H	T	T	C	T	T	T	T	T	T	T	T
JAX00168581	9	16349043	0	A	C	A	A	C	A	C	C	A	C	C	C	A	A	C	A	C	A	A	A	H	C	A	A	C	A	C	C	A	C	A	A	A	A	H	H	A	C	A	A	C	C	C	C	H	A
JAX00168582	9	16353095	0	T	A	T	T	A	T	A	T	T	A	A	A	T	H	A	T	A	T	T	T	H	T	T	T	A	T	A	A	T	A	T	T	T	T	T	H	T	T	T	T	A	A	A	A	H	T
JAX00686535	9	16386956	1	T	C	T	T	T	T	T	T	C	T	T	T	T	C	T	T	T	T	C	T	T	T	T	T	T	H	T	T	T	T	T	H	T	T	T	T	T	T	T	T	T	T	T	T	T	T
JAX00686537	9	16406148	1	C	G	C	C	C	C	C	G	C	C	C	C	C	C	C	C	C	C	C	C	C	G	C	C	C	C	C	C	C	C	C	C	C	C	H	C	C	G	C	C	C	C	C	C	C	C
JAX00686538	9	16409177	1	C	T	C	C	T	C	C	C	C	T	T	T	C	C	T	C	T	C	C	C	C	C	C	C	C	C	T	T	C	T	C	C	C	C	C	H	C	C	C	C	T	C	C	C	H	C
JAX00168586	9	16409215	1	A	T	A	A	T	A	T	T	A	T	T	T	A	A	T	A	T	A	A	A	H	T	A	A	T	A	T	T	A	T	A	A	A	A	H	H	A	T	A	A	T	T	T	T	H	A
JAX00686539	9	16410910	1	A	C	A	A	A	A	A	C	A	A	A	A	A	A	A	A	A	A	A	A	A	C	A	A	A	A	A	A	A	A	A	A	A	A	H	A	A	C	A	A	A	A	A	A	A	A
JAX00686540	9	16417801	1	T	C	T	T	T	T	T	T	C	T	T	T	T	C	T	T	T	T	C	T	T	T	T	T	T	H	T	T	T	T	T	H	T	T	T	T	T	T	T	T	T	T	T	T	T	T
JAX00168587	9	16419121	1	C	T	C	C	T	C	T	C	C	T	T	T	C	C	T	C	T	C	C	C	H	C	C	C	T	C	T	T	C	T	C	C	C	C	C	H	C	C	C	C	T	T	T	T	H	C
JAX00686541	9	16421718	0	G	A	G	G	G	G	G	A	G	G	G	G	G	G	G	G	G	G	G	G	G	A	G	G	G	G	G	G	G	G	G	G	G	G	H	G	G	A	G	G	G	G	G	G	G	G
JAX00168588	9	16422065	1	C	T	C	C	T	C	T	T	T	T	T	T	C	T	T	C	T	C	T	C	H	T	C	C	T	H	T	T	C	T	C	H	C	C	H	H	C	T	C	C	T	T	T	T	H	C
JAX00236230	9	16452773	0	C	A	C	C	C	C	C	A	A	C	C	C	C	A	C	C	C	C	A	C	C	A	C	C	C	H	C	C	C	C	C	H	C	C	H	C	C	A	C	C	C	C	C	C	C	C
JAX00686544	9	16456908	1	C	T	C	C	C	C	C	T	C	C	C	C	C	C	C	C	C	C	C	C	C	T	C	C	C	C	C	C	C	C	C	C	C	C	H	C	C	T	C	C	C	C	C	C	C	C
JAX00168589	9	16458580	0	C	A	C	C	A	C	A	A	A	A	A	A	C	A	A	C	A	C	A	C	H	A	C	C	A	H	A	A	C	A	C	H	C	C	H	H	C	A	C	C	A	A	A	A	H	C
JAX00168590	9	16458794	0	C	A	C	C	A	C	A	C	C	A	A	A	C	C	A	C	A	C	C	C	H	C	C	C	A	C	A	A	C	A	C	C	C	C	C	H	C	C	C	C	A	A	A	A	H	C
JAX00168591	9	16459248	1	C	T	C	C	T	C	T	T	T	T	T	T	C	T	T	C	T	C	T	C	H	T	C	C	T	H	T	T	C	T	C	H	C	C	H	H	C	T	C	C	T	T	T	T	H	C
JAX00686547	9	16478438	1	G	C	G	G	C	G	C	G	G	G	G	C	G	G	C	G	G	G	G	G	H	G	G	G	C	G	G	G	G	G	G	G	G	G	G	H	G	G	G	G	G	C	C	C	G	G
JAX00686548	9	16478592	0	C	A	C	C	C	C	C	C	A	C	C	C	C	A	C	C	C	C	A	C	C	C	C	C	C	H	C	C	C	C	C	H	C	C	C	C	C	C	C	C	C	C	C	C	C	C
JAX00686549	9	16479693	1	C	T	C	C	C	C	C	T	T	C	C	C	C	T	C	C	C	C	T	C	C	T	C	C	C	H	C	C	C	C	C	H	C	C	H	C	C	T	C	C	C	C	C	C	C	C
JAX00236232	9	16510211	0	G	A	G	G	G	G	G	A	A	G	G	G	G	A	G	G	G	G	A	G	G	H	G	G	G	G	G	G	G	G	G	G	G	G	G	G	G	A	G	G	G	G	G	G	G	G
JAX00686550	9	16510642	0	C	T	C	C	C	C	C	C	C	T	T	C	C	C	H	C	T	C	C	C	C	C	C	C	C	C	T	H	C	T	C	C	H	C	C	C	C	C	C	C	T	C	C	C	H	C
JAX00686551	9	16511084	1	A	C	A	A	A	A	A	C	C	A	A	A	A	C	A	A	A	A	C	A	A	C	A	A	A	H	A	A	A	A	A	H	A	A	H	A	A	C	A	A	A	A	A	A	A	A
JAX00686552	9	16511239	1	T	C	T	T	T	T	T	C	T	T	T	T	T	T	T	T	T	T	T	T	T	C	T	T	T	T	T	T	T	T	T	T	T	T	H	T	T	C	T	T	T	T	T	T	T	T
JAX00686553	9	16511828	1	A	G	A	A	A	A	A	G	G	A	A	A	A	G	A	A	A	A	G	A	A	G	A	A	A	H	A	A	A	A	A	H	A	A	H	A	A	G	A	A	A	A	A	A	A	A
JAX00168595	9	16538340	1	A	T	A	A	A	A	A	A	T	A	A	A	A	T	A	A	A	A	T	A	A	A	A	A	A	H	A	A	A	A	A	H	A	A	A	A	A	A	A	A	A	A	A	A	A	A
JAX00686554	9	16538915	0	C	T	C	C	C	C	C	T	C	C	C	C	C	C	C	C	C	C	C	C	C	T	C	C	C	C	C	C	C	C	C	C	C	C	H	C	C	T	C	C	C	C	C	C	C	C
JAX00686555	9	16539603	0	G	A	G	G	G	G	G	G	G	A	A	G	G	G	G	G	A	G	G	G	G	G	G	G	G	G	A	A	G	A	G	G	G	G	G	G	G	G	G	G	A	G	G	G	H	G
JAX00168596	9	16540938	0	T	C	T	T	T	T	T	C	C	C	C	T	T	C	T	T	C	T	C	T	T	C	T	T	T	H	C	C	T	C	T	H	T	T	H	T	T	C	T	T	C	T	T	T	H	T
JAX00686556	9	16557295	1	C	A	C	C	C	C	C	A	C	C	C	C	C	C	C	C	C	C	C	C	C	A	C	C	C	C	C	C	C	C	C	C	C	C	H	C	C	A	C	C	C	C	C	C	C	C
JAX00686557	9	16558428	0	A	G	A	A	A	A	A	G	G	G	G	A	A	G	A	A	G	A	G	A	A	G	A	A	A	H	G	G	A	G	A	H	A	A	H	A	A	G	A	A	G	A	A	A	H	A
JAX00686558	9	16565097	0	T	A	T	T	A	T	A	A	A	A	A	A	H	A	A	H	A	T	A	T	H	H	T	T	A	T	A	A	T	A	T	T	T	T	T	H	T	A	T	T	A	A	A	A	H	T
JAX00168600	9	16583147	1	G	A	G	G	G	G	G	G	A	G	G	G	G	A	G	G	G	G	A	G	G	G	G	G	G	H	G	G	G	G	G	H	G	G	G	G	G	G	G	G	G	G	G	G	G	G
JAX00168601	9	16612678	1	C	T	C	C	C	C	C	C	C	T	T	C	C	C	C	C	T	C	C	C	C	C	C	C	C	C	T	T	C	T	C	C	C	C	C	C	C	C	C	C	T	C	C	C	H	C
JAX00168602	9	16627080	1	A	G	A	A	A	A	A	G	A	A	A	A	A	A	A	H	A	A	A	A	A	G	A	A	A	A	A	A	A	A	A	A	A	A	H	A	A	G	A	A	A	A	A	A	A	A
JAX00686559	9	16628557	1	C	G	C	C	C	C	C	C	C	G	G	C	C	C	C	C	G	C	C	C	C	C	C	C	C	C	G	G	C	G	C	C	C	C	C	C	C	C	C	C	G	C	C	C	H	C
JAX00168603	9	16631608	0	C	T	C	C	C	C	C	C	T	C	C	C	C	T	C	C	C	C	T	C	C	C	C	C	C	H	C	C	C	C	C	H	C	C	C	C	C	C	C	C	C	C	C	C	C	C
JAX00236236	9	16641796	0	T	C	T	T	T	T	T	C	C	T	H	H	T	C	H	H	T	T	C	T	T	C	T	T	T	H	T	T	T	T	T	H	T	T	H	T	T	C	T	T	T	T	T	T	T	T
JAX00686560	9	16642642	1	T	C	T	T	T	T	T	C	C	C	C	T	T	C	T	H	C	T	C	T	T	C	T	T	T	H	C	C	T	C	T	H	T	T	H	T	T	C	T	T	C	T	T	T	H	T
JAX00686561	9	16655445	1	A	G	A	A	A	A	A	G	G	G	G	A	A	G	A	H	G	A	G	A	A	G	A	A	A	H	G	G	A	G	A	H	A	A	H	A	A	G	A	A	G	A	A	A	H	A
JAX00686562	9	16656538	1	A	C	A	A	A	A	A	A	C	C	C	A	A	C	A	A	C	A	C	A	A	A	A	A	A	H	C	C	A	C	A	H	A	A	A	A	A	A	A	A	C	A	A	A	H	A
JAX00686563	9	16661529	1	A	G	A	A	A	A	A	G	A	G	G	A	A	A	A	H	G	A	A	A	A	G	A	A	A	A	G	G	A	G	A	A	A	A	H	A	A	G	A	A	G	A	A	A	H	A
JAX00686565	9	16676551	1	T	C	T	T	T	T	T	C	T	T	T	T	T	T	T	H	T	T	T	T	T	C	T	T	T	T	T	T	T	T	T	T	T	T	H	T	T	C	T	T	T	T	T	T	T	T
JAX00686567	9	16680276	1	C	T	C	C	C	C	C	T	C	T	T	C	C	C	C	H	T	C	C	C	C	T	C	C	C	C	T	T	C	T	C	C	C	C	H	C	C	T	C	C	T	C	C	C	H	C
JAX00686568	9	16681138	1	C	A	C	C	C	C	C	A	A	C	C	C	C	A	C	H	C	C	A	C	C	A	C	C	C	H	C	C	C	C	C	H	C	C	H	C	C	A	C	C	C	C	C	C	C	C
JAX00686569	9	16681217	0	G	T	G	G	G	G	G	T	G	G	G	G	G	G	G	G	G	G	G	G	G	T	G	G	G	G	G	G	G	G	G	G	G	G	H	G	G	T	G	G	G	G	G	G	G	G
JAX00686570	9	16682145	1	T	C	T	T	T	T	C	C	C	C	C	T	T	C	T	T	C	T	C	T	H	C	T	T	H	H	C	C	T	C	T	H	T	T	H	T	T	C	T	T	C	C	C	C	H	T
JAX00686571	9	16682368	0	T	C	T	T	T	T	T	T	C	T	T	T	T	C	T	T	T	T	C	T	T	T	T	T	T	H	T	T	T	T	T	H	T	T	T	T	T	T	T	T	T	T	T	T	T	T
JAX00686573	9	16686800	1	T	C	T	T	T	T	T	T	C	T	T	T	T	C	T	T	T	T	C	T	T	T	T	T	T	H	T	T	T	T	T	H	T	T	T	T	T	T	T	T	T	T	T	T	T	T
JAX00686574	9	16688904	0	T	A	T	T	T	T	T	T	T	A	A	T	T	T	T	T	A	T	T	T	T	T	T	T	T	T	A	A	T	A	T	T	T	T	T	T	T	T	T	T	A	T	T	T	H	T
JAX00236238	9	16707005	1	A	C	A	A	A	A	A	C	C	A	A	A	A	C	A	A	A	A	C	A	A	C	A	A	A	H	A	A	A	A	A	H	A	A	H	A	A	C	A	A	A	A	A	A	A	A
JAX00686576	9	16707791	1	A	C	A	A	A	A	A	C	C	A	A	A	A	C	A	A	A	A	C	A	A	C	A	A	A	H	A	A	A	A	A	H	A	A	H	A	A	C	A	A	A	A	A	A	A	A
JAX00168609	9	16707907	1	C	T	C	C	C	C	T	C	C	T	T	C	C	C	C	C	T	C	C	C	H	C	C	C	H	C	T	T	C	T	C	C	C	C	C	C	C	C	C	C	T	T	T	T	H	C
JAX00686578	9	16746240	0	C	G	C	C	C	C	C	G	G	C	C	C	C	G	C	C	C	C	G	C	C	G	C	C	C	C	C	C	C	C	C	H	C	C	H	C	C	G	C	C	C	C	C	C	C	C
JAX00168610	9	16746304	0	C	T	C	C	C	C	T	C	C	C	C	C	C	C	C	C	C	C	C	C	H	C	C	C	H	C	C	C	C	C	C	C	C	C	C	C	C	C	C	C	C	T	T	T	C	C
JAX00168612	9	16752395	1	A	T	A	A	A	A	T	T	A	A	A	A	A	A	A	A	A	A	A	A	H	T	A	A	H	A	A	A	A	A	A	A	A	A	H	A	A	T	A	A	A	T	T	T	A	A
JAX00686579	9	16752456	0	C	T	C	C	C	C	C	T	C	C	C	C	C	C	C	C	C	C	C	C	C	T	C	C	C	C	C	C	C	C	C	C	C	C	H	C	C	T	C	C	C	C	C	C	C	C
JAX00686581	9	16778995	0	T	C	T	T	T	T	T	T	C	T	T	T	T	C	T	T	T	T	C	T	T	T	T	T	T	C	T	T	T	T	T	H	T	T	T	T	T	T	T	T	T	T	T	T	T	T
JAX00168614	9	16779690	0	C	G	C	C	C	C	G	C	C	G	G	C	C	C	C	C	G	C	C	C	H	C	C	C	H	C	G	G	C	H	C	C	C	C	C	C	C	C	C	C	G	G	G	G	H	C
JAX00686582	9	16779766	0	T	C	T	T	T	T	C	C	C	C	C	T	T	C	T	T	C	T	C	T	T	C	T	T	T	H	C	C	T	C	T	T	T	T	H	T	T	C	T	T	C	C	C	C	H	T
JAX00686585	9	16800657	0	G	T	G	G	G	G	G	G	T	G	G	G	G	T	G	G	G	G	T	G	G	G	G	G	G	H	G	G	G	G	G	H	G	G	G	G	G	G	G	G	G	G	G	G	G	G
JAX00686586	9	16804680	1	G	A	G	G	G	G	G	A	G	G	G	G	G	G	G	G	G	G	G	G	G	A	G	G	G	G	G	G	G	G	G	G	G	G	H	G	G	A	G	G	G	G	G	G	G	G
JAX00686587	9	16809076	1	T	C	T	T	T	T	T	T	C	T	T	T	T	C	T	T	T	T	C	T	T	T	T	T	T	H	T	T	T	T	T	H	T	T	T	T	T	T	T	T	T	T	T	T	T	T
JAX00168617	9	16817488	1	T	C	T	T	T	T	C	T	T	T	T	T	T	T	T	T	T	T	T	T	H	T	T	T	H	T	T	T	T	T	T	T	T	T	T	T	T	T	T	T	T	C	C	C	T	T
JAX00686588	9	16832004	0	T	C	T	T	T	T	T	C	T	T	H	T	T	T	T	H	T	H	T	T	T	H	T	T	T	T	T	T	T	T	T	T	T	T	H	T	T	C	T	T	T	T	T	T	T	T
JAX00168620	9	16865805	1	A	C	A	A	A	A	C	A	A	A	A	A	A	A	A	A	A	A	A	A	H	A	A	A	H	A	A	A	A	A	A	A	A	A	A	A	A	A	A	A	A	C	C	C	A	A
JAX00168621	9	16868244	1	T	A	T	T	T	T	A	A	T	T	T	T	T	T	T	T	T	T	T	T	H	A	T	T	H	T	T	T	T	T	T	T	T	T	H	T	T	A	T	T	T	A	A	A	T	T
JAX00686590	9	16868518	1	C	A	C	C	C	C	C	A	A	C	C	C	C	A	C	C	C	C	A	C	C	A	C	C	C	H	C	C	C	C	C	H	C	C	H	C	C	A	C	C	C	C	C	C	C	C
JAX00686591	9	16868577	1	T	C	T	T	T	T	C	C	C	T	T	T	T	C	T	T	T	T	C	T	H	C	T	T	H	H	T	T	T	T	T	H	T	T	H	T	T	C	T	T	T	C	C	C	T	T
JAX00686592	9	16873293	0	G	C	G	G	G	G	C	C	C	C	C	G	G	C	G	G	C	G	C	G	H	C	G	G	H	H	C	C	G	C	G	H	G	G	H	G	G	C	G	G	C	C	C	C	H	G
JAX00686593	9	16873550	0	G	A	G	G	G	G	G	A	G	G	G	G	G	G	G	G	G	G	G	G	G	A	G	G	G	G	G	G	G	G	G	G	G	G	H	G	G	A	G	G	G	G	G	G	G	G
JAX00686595	9	16878795	0	C	G	C	C	C	C	C	C	C	G	G	C	C	C	C	C	G	C	C	C	C	C	C	C	C	C	G	G	C	G	C	C	C	C	C	C	C	C	C	C	G	C	C	C	H	C
JAX00686599	9	16897631	0	T	G	T	T	T	T	T	G	G	T	T	T	T	G	T	T	T	T	G	T	T	G	T	T	T	H	T	T	T	T	T	H	T	T	H	T	T	G	T	T	T	T	T	T	T	T
JAX00168622	9	16907039	0	G	C	C	G	G	G	G	G	G	G	H	G	G	G	G	G	G	G	G	C	G	G	G	G	G	H	G	G	C	G	G	G	G	H	G	H	G	G	G	G	G	G	G	G	H	G
JAX00168624	9	16910503	1	A	T	A	A	A	A	T	T	T	T	T	A	A	T	A	A	T	A	T	A	H	T	A	A	H	H	T	T	A	T	A	H	A	A	H	A	A	T	A	A	T	T	T	T	H	A
JAX00686601	9	16911923	1	C	A	C	C	C	C	A	C	C	C	C	C	C	C	C	C	C	C	C	C	H	C	C	C	H	C	C	C	C	C	C	C	C	C	C	C	C	C	C	C	C	A	A	A	C	C
JAX00686602	9	16912906	0	A	C	A	A	A	A	A	A	A	C	C	A	A	A	A	A	C	A	A	A	A	A	A	A	A	A	C	C	A	C	A	A	A	A	A	A	A	A	A	A	C	A	A	A	H	A
JAX00686603	9	16912982	1	C	T	C	C	C	C	C	C	T	C	C	C	C	T	C	C	C	C	T	C	C	C	C	C	C	H	C	C	C	C	C	H	C	C	C	C	C	C	C	C	C	C	C	C	C	C
JAX00686606	9	16917130	0	A	G	A	A	A	A	A	G	G	A	A	A	A	G	A	A	A	A	G	A	A	G	A	A	A	H	A	A	A	A	A	H	A	A	H	A	A	G	A	A	A	A	A	A	A	A
JAX00686607	9	16917159	0	T	A	T	T	T	T	T	A	A	T	T	T	T	A	T	T	T	T	A	T	T	A	T	T	T	T	T	T	T	T	T	H	T	T	H	T	T	A	T	T	T	T	T	T	T	T
JAX00168625	9	16923191	0	C	G	C	C	C	C	G	G	G	G	G	C	C	G	C	C	G	C	G	C	H	G	C	C	H	H	G	H	C	G	C	H	C	C	H	C	C	G	C	C	G	G	G	G	H	C
JAX00168627	9	16929794	0	C	T	C	C	C	C	T	C	C	C	C	C	C	C	C	C	C	C	C	C	H	C	C	C	H	C	C	C	C	C	C	C	C	C	C	C	C	C	C	C	C	T	T	T	C	C
JAX00686614	9	16965528	1	T	C	T	T	T	T	T	T	T	C	C	T	T	T	T	T	C	T	T	T	T	T	T	T	T	T	C	C	T	C	T	T	T	T	T	T	T	T	T	T	C	T	T	T	H	T
JAX00168629	9	16982773	0	A	G	A	A	G	A	G	G	G	G	G	G	A	G	G	A	G	A	G	A	H	G	A	A	G	A	G	G	A	G	A	A	A	A	H	H	A	G	A	A	G	G	G	G	H	A
JAX00686615	9	16996222	0	G	T	G	G	G	G	T	G	G	G	G	G	G	G	G	G	G	G	G	G	H	G	G	G	H	G	G	G	G	G	G	G	G	G	G	G	G	G	G	G	G	T	T	T	G	G
JAX00686616	9	17000673	0	C	T	C	C	T	C	T	C	T	T	T	T	C	T	T	C	T	C	T	C	H	C	C	C	T	H	T	T	C	T	C	H	C	C	C	H	C	C	C	C	T	T	T	T	H	C
JAX00686617	9	17000863	1	C	T	C	C	C	C	C	T	C	C	C	C	C	C	C	C	C	C	C	C	C	T	C	C	C	C	C	C	C	C	C	C	C	C	H	C	C	T	C	C	C	C	C	C	C	C
JAX00168632	9	17010801	0	G	T	G	G	T	G	T	T	T	T	T	T	G	T	T	G	T	G	T	G	H	T	G	G	T	H	T	T	G	T	G	H	G	G	H	H	G	T	G	G	T	T	T	T	H	G
JAX00686619	9	17014118	0	C	T	C	C	C	C	C	T	T	C	C	C	C	T	C	C	C	C	T	C	C	T	C	C	C	H	C	C	C	C	C	H	C	C	C	C	C	T	C	C	C	C	C	C	C	C
JAX00686620	9	17014165	1	A	C	A	A	A	A	A	C	C	A	A	A	A	C	A	A	A	A	C	A	A	C	A	A	A	H	A	A	A	A	A	H	A	A	H	A	A	C	A	A	A	A	A	A	A	A
JAX00686621	9	17026502	0	A	G	A	A	G	A	G	G	A	G	G	G	A	A	G	A	G	A	A	A	A	G	A	A	G	A	G	G	A	G	A	A	A	A	A	A	A	G	A	A	G	G	G	G	A	A
JAX00686624	9	17028218	0	T	G	T	T	T	T	T	T	G	T	T	T	T	G	T	T	T	T	G	T	T	T	T	T	T	T	T	T	T	T	T	H	T	T	T	T	T	T	T	T	T	T	T	T	T	T
JAX00686625	9	17028239	1	C	G	C	C	G	C	G	C	C	G	G	G	C	C	G	C	G	C	C	C	H	C	C	C	G	C	G	G	C	G	C	C	C	C	C	H	C	C	C	C	G	G	G	G	H	C
JAX00686626	9	17028414	0	A	G	A	A	G	A	G	G	A	G	G	G	A	A	G	A	G	A	A	A	H	G	A	A	G	A	G	G	A	G	A	A	A	A	H	H	A	G	A	A	G	G	G	G	H	A
JAX00168634	9	17057999	1	A	G	A	A	G	A	G	G	A	A	A	G	A	A	G	A	A	A	A	A	H	G	A	A	G	A	A	A	A	A	A	A	A	A	H	H	A	G	A	A	A	G	G	G	A	A
JAX00168635	9	17058293	1	G	A	G	G	A	G	A	A	A	G	G	A	G	A	A	G	G	G	A	G	H	A	G	G	A	H	G	G	G	G	G	H	G	G	H	H	G	A	G	G	G	A	A	A	G	G
JAX00686633	9	17071707	1	A	G	A	A	G	A	G	G	A	A	A	G	A	A	G	A	A	A	A	A	H	G	A	A	G	A	A	A	A	A	A	A	A	A	H	H	A	G	A	A	A	G	G	G	A	A
JAX00686635	9	17071944	0	T	C	T	T	C	T	T	T	T	T	T	C	T	T	C	T	T	T	T	T	T	T	T	T	H	T	T	T	T	T	T	T	T	T	T	H	T	T	T	T	T	T	T	T	T	T
JAX00686636	9	17072142	1	G	T	G	G	T	G	T	T	G	G	G	T	G	G	T	G	G	G	G	G	H	T	G	G	T	G	G	G	G	G	G	G	G	G	H	H	G	T	G	G	G	T	T	T	G	G
JAX00686643	9	17101712	0	G	C	G	G	G	G	G	G	C	G	G	G	G	C	G	G	G	G	C	G	G	G	G	G	G	H	G	G	G	G	G	H	G	G	G	G	G	G	G	G	G	G	G	G	G	G
JAX00686644	9	17101834	1	G	A	G	G	G	G	G	G	A	G	G	G	G	A	G	G	G	G	A	G	G	G	G	G	G	H	G	G	G	G	G	H	G	G	G	G	G	G	G	G	G	G	G	G	G	G
JAX00686645	9	17101899	0	C	T	C	C	C	C	T	C	C	C	C	C	C	C	C	C	C	C	C	C	H	C	C	C	H	C	C	C	C	C	C	C	C	C	C	C	C	C	C	C	C	T	T	T	C	C
JAX00686646	9	17103451	1	T	G	T	T	T	T	T	G	T	T	T	T	T	T	T	T	T	T	T	T	T	G	T	T	T	T	T	T	T	T	T	T	T	T	H	T	T	G	T	T	T	T	T	T	T	T
JAX00686647	9	17110280	0	G	A	G	G	A	G	A	A	A	A	A	A	G	A	A	G	A	G	A	G	H	A	G	G	A	H	A	A	G	A	G	H	G	G	H	H	G	A	G	G	A	A	A	A	H	G
JAX00686649	9	17112282	0	A	G	A	A	A	A	A	G	G	A	A	A	A	G	A	A	A	A	G	A	A	G	A	A	A	H	A	A	A	A	A	H	A	A	H	A	A	G	A	A	A	A	A	A	A	A
JAX00686650	9	17112322	0	A	G	A	A	A	A	A	A	G	A	A	A	A	G	A	A	A	A	G	A	A	A	A	A	A	H	A	A	A	A	A	H	A	A	A	A	A	A	A	A	A	A	A	A	A	A
JAX00686651	9	17112352	0	T	C	T	T	T	T	T	C	C	T	T	T	T	C	T	T	T	T	C	T	T	C	T	T	T	H	T	T	T	T	T	H	T	T	H	T	T	C	T	T	T	T	T	T	T	T
JAX00686652	9	17159970	1	C	T	C	C	C	C	C	T	T	C	C	C	C	T	C	C	C	C	T	C	C	T	C	C	C	H	C	C	C	C	C	H	C	C	H	C	C	T	C	C	C	C	C	C	C	C
JAX00686654	9	17166460	1	C	A	C	C	A	C	A	A	A	A	A	A	C	A	A	C	A	C	A	C	H	A	C	C	A	H	A	A	C	A	C	H	C	C	H	H	C	A	C	C	A	A	A	A	H	C
JAX00686655	9	17167287	0	C	T	C	C	T	C	C	C	C	C	C	T	C	C	T	C	C	C	C	C	C	C	C	C	H	C	C	C	C	C	C	C	C	C	C	H	C	C	C	C	C	C	C	C	C	C
JAX00168644	9	17174276	1	A	G	A	A	G	A	G	G	G	G	G	G	A	G	G	A	G	A	G	A	H	G	A	A	G	H	G	G	A	G	A	H	A	A	H	H	A	G	A	A	G	G	G	G	H	A
JAX00686658	9	17174880	0	T	C	T	T	T	T	T	T	T	C	C	T	T	T	T	T	C	T	T	T	T	T	T	T	T	T	C	C	T	C	T	T	T	T	T	T	T	T	T	T	C	T	T	T	H	T
JAX00686659	9	17175155	1	T	C	T	T	T	T	T	T	C	T	T	T	T	C	T	T	T	T	C	T	T	T	T	T	T	H	T	T	T	T	T	H	T	T	T	T	T	T	T	T	T	T	T	T	T	T
JAX00236246	9	17178360	1	G	A	G	G	G	G	G	A	A	G	G	G	G	A	G	G	G	G	A	G	G	A	G	G	G	H	G	G	G	G	G	H	G	G	H	G	G	A	G	G	G	G	G	G	G	G
JAX00686662	9	17191013	0	G	A	G	G	G	G	G	A	G	A	H	G	G	G	G	G	A	G	G	G	G	A	G	G	G	G	H	A	G	A	G	G	G	G	G	G	G	A	G	G	A	G	G	G	H	G
JAX00686663	9	17192408	0	C	T	C	C	C	C	C	C	T	C	C	C	C	T	C	C	C	C	T	C	C	C	C	C	C	H	C	C	C	C	C	H	C	C	C	C	C	C	C	C	C	C	C	C	C	C
JAX00686665	9	17193096	0	C	G	C	C	C	C	C	G	C	C	C	C	C	C	C	C	C	C	C	C	C	G	C	C	C	C	C	C	C	C	C	C	C	C	H	C	C	G	C	C	C	C	C	C	C	C
JAX00168646	9	17200528	0	T	A	T	T	A	T	A	A	A	A	A	A	T	A	A	T	A	T	A	T	H	A	T	T	A	H	A	A	T	A	T	H	T	T	H	H	T	A	T	T	A	A	A	A	H	T
JAX00686668	9	17241493	0	C	T	C	C	C	C	C	T	C	C	C	C	C	C	C	C	C	C	C	C	C	T	C	C	C	C	C	C	C	C	C	C	C	C	H	C	C	T	C	C	C	C	C	C	C	C
JAX00686669	9	17243846	0	A	G	A	A	A	A	G	G	G	G	G	A	A	G	A	A	G	A	G	A	H	G	A	A	H	H	G	G	A	G	A	H	A	A	H	A	A	G	A	A	G	G	G	G	H	A
JAX00686670	9	17249846	0	A	C	A	A	A	A	C	C	C	C	C	A	A	C	A	A	C	A	C	A	H	C	A	A	C	H	C	C	A	C	A	H	A	A	H	A	A	C	A	A	C	C	C	C	H	A
JAX00168650	9	17262925	1	G	T	G	G	G	G	T	T	T	T	T	G	G	T	G	G	T	G	T	G	H	T	G	G	H	H	T	T	G	T	G	H	G	G	H	G	G	T	G	G	T	T	T	T	H	G
JAX00686672	9	17275724	1	C	A	C	C	C	A	C	C	C	C	C	C	H	C	C	A	C	A	C	C	H	C	C	C	C	C	C	C	C	C	H	C	A	H	H	C	H	C	C	C	C	C	C	C	C	C
JAX00686674	9	17278246	1	A	G	A	A	A	A	G	G	A	G	G	A	A	A	A	A	G	A	A	A	H	G	A	A	H	A	G	G	A	G	A	A	A	A	H	A	A	G	A	A	G	G	G	G	H	A
JAX00686678	9	17285723	1	G	A	G	G	G	G	A	G	G	A	A	G	G	G	G	G	A	G	G	G	H	G	G	G	H	G	A	A	G	A	G	G	G	G	G	G	G	G	G	G	A	A	A	A	H	G
JAX00686683	9	17301721	1	C	T	C	C	C	C	T	C	C	T	T	C	C	C	C	C	T	C	C	C	H	C	C	C	H	C	T	T	C	T	C	C	C	C	C	C	C	C	C	C	T	T	T	T	H	C
JAX00686685	9	17304825	1	C	T	C	C	C	C	T	C	C	T	T	C	C	C	C	C	T	C	C	C	H	C	C	C	H	C	T	T	C	T	C	C	C	C	C	C	C	C	C	C	T	T	T	T	H	C
JAX00168653	9	17310648	0	T	A	T	T	T	T	A	T	T	A	A	T	T	T	T	T	A	T	T	T	A	T	T	T	H	T	A	A	T	A	T	T	T	T	T	T	T	T	T	T	A	A	A	A	H	T
JAX00686688	9	17310713	1	A	G	A	A	A	A	G	G	A	G	G	A	A	A	A	A	G	A	A	A	H	G	A	A	H	A	G	G	A	G	A	A	A	A	H	A	A	G	A	A	G	G	G	G	H	A
JAX00168654	9	17310864	0	A	T	A	A	A	A	T	T	T	T	T	A	A	T	A	A	T	A	T	A	H	T	A	A	H	H	T	T	A	T	A	H	A	A	H	A	A	T	A	A	T	T	T	T	H	A
JAX00686693	9	17316218	0	A	C	A	A	A	A	C	C	C	C	C	A	A	C	A	A	C	A	C	A	H	H	A	A	H	H	C	C	A	C	A	H	A	A	A	A	A	H	A	A	C	C	C	C	H	A
JAX00686694	9	17318827	1	C	T	C	C	C	C	C	T	T	C	C	C	C	T	C	C	C	C	T	C	C	T	C	C	C	H	C	C	C	C	C	H	C	C	H	C	C	T	C	C	C	C	C	C	C	C
JAX00686697	9	17324912	1	A	C	A	A	A	A	C	A	A	A	A	A	A	A	A	A	A	A	A	A	H	A	A	A	H	A	A	A	A	A	A	A	A	A	A	A	A	A	A	A	A	C	C	C	A	A
JAX00686700	9	17328506	0	A	G	A	A	A	A	G	G	G	G	G	A	A	G	A	A	G	A	G	A	H	G	A	A	H	H	G	G	A	G	A	H	A	A	H	A	A	G	A	A	G	G	G	G	H	A
JAX00686706	9	17337775	1	G	C	G	G	G	G	G	C	C	G	G	G	G	C	G	G	G	G	C	G	G	C	G	G	G	H	G	G	G	G	G	H	G	G	H	G	G	C	G	G	G	G	G	G	G	G
JAX00168657	9	17337953	0	A	T	A	A	A	A	T	A	A	A	A	A	A	A	A	A	A	A	A	A	H	A	A	A	H	A	A	A	A	A	A	A	A	A	A	A	A	A	A	A	A	T	T	T	A	A
JAX00686712	9	17372879	1	G	A	G	G	G	G	A	G	G	G	G	G	G	G	G	G	G	G	G	G	H	G	G	G	H	G	G	G	G	G	G	G	G	G	G	G	G	G	G	G	G	A	A	A	G	G
JAX00168658	9	17374000	0	A	T	A	A	A	A	T	T	T	A	A	A	A	T	A	A	A	A	T	A	H	T	A	A	H	H	A	A	A	A	A	H	A	A	H	A	A	T	A	A	A	T	T	T	A	A
JAX00168659	9	17374039	1	T	C	T	T	T	T	C	C	T	T	T	T	T	T	T	T	T	T	T	T	H	C	T	T	H	T	T	T	T	T	T	T	T	T	H	T	T	C	T	T	T	C	C	C	T	T
JAX00686717	9	17374898	0	A	G	A	A	A	A	G	G	G	A	A	A	A	G	A	A	A	H	G	A	G	G	A	A	G	G	A	A	A	A	A	G	A	A	G	A	A	G	A	A	A	G	G	G	A	A
JAX00686721	9	17392885	1	T	G	T	T	T	T	G	G	G	T	T	T	T	G	T	T	T	T	G	T	H	G	T	T	H	H	T	T	T	T	T	H	T	T	H	T	T	G	T	T	T	G	G	G	T	T
JAX00686722	9	17393134	0	G	T	G	G	G	G	T	T	T	G	G	G	G	T	G	G	G	G	T	G	H	T	G	G	H	H	G	G	G	G	G	H	G	G	H	G	G	T	G	G	G	T	T	T	G	G
JAX00686723	9	17393236	1	T	C	T	T	T	T	C	C	T	T	T	T	T	T	T	T	T	T	T	T	H	C	T	T	H	T	T	T	T	T	T	T	T	T	H	T	T	C	T	T	T	C	C	C	T	T
JAX00686727	9	17411747	1	C	T	C	C	C	C	T	C	C	T	T	C	C	C	C	C	T	C	C	C	H	C	C	C	H	C	T	T	C	T	C	C	C	C	C	C	C	C	C	C	T	T	T	T	H	C
JAX00686728	9	17411809	1	G	A	G	G	G	G	G	A	A	G	G	G	G	A	G	G	G	G	A	G	G	A	G	G	G	H	G	G	G	G	G	H	G	G	H	G	G	A	G	G	G	G	G	G	G	G
JAX00686729	9	17414288	0	C	T	C	C	C	C	C	T	C	C	C	C	C	C	C	C	C	C	C	C	C	T	C	C	C	C	C	C	C	C	C	C	C	C	H	C	C	T	C	C	C	C	C	C	C	C
JAX00686731	9	17415965	1	T	G	T	T	T	T	T	G	T	T	T	T	T	T	T	T	T	T	T	T	T	G	T	T	T	T	T	T	T	T	T	T	T	T	H	T	T	G	T	T	T	T	T	T	T	T
JAX00686732	9	17416041	0	C	T	C	C	C	C	C	T	C	C	H	C	C	C	C	C	C	C	C	C	C	T	C	C	C	C	C	C	C	C	C	C	C	C	H	C	C	T	C	C	C	C	C	C	C	C
JAX00168661	9	17418133	0	T	A	T	T	T	T	A	T	T	A	A	T	T	T	T	T	A	T	T	T	H	T	T	T	H	T	A	A	T	A	T	T	T	T	T	T	T	T	T	T	A	A	A	A	H	T
JAX00686735	9	17419817	1	C	T	C	C	C	C	T	C	C	T	T	C	C	C	C	C	T	C	C	C	H	C	C	C	H	C	T	T	C	T	C	C	C	C	C	C	C	C	C	C	T	T	T	T	H	C
JAX00686740	9	17422214	1	A	C	A	A	A	A	C	A	A	C	C	A	A	A	A	A	C	A	A	A	H	A	A	A	H	A	C	C	A	C	A	A	A	A	A	A	A	A	A	A	C	C	C	C	H	A
JAX00168664	9	17445117	0	C	T	C	C	T	C	T	T	T	C	C	T	C	T	T	C	C	C	T	C	H	T	C	C	T	H	C	C	C	C	C	H	C	C	H	H	C	T	C	C	C	T	T	T	C	C
JAX00168666	9	17452244	0	T	C	T	T	C	T	C	C	C	T	T	C	T	C	C	T	T	T	C	T	H	C	T	T	C	H	T	T	T	T	T	H	T	T	H	H	T	C	T	T	T	C	C	C	T	T
JAX00236255	9	17495152	1	T	C	T	T	T	T	T	C	T	T	T	T	T	T	T	T	T	T	T	T	T	C	T	T	T	T	T	T	T	T	T	T	T	T	H	T	T	C	T	T	T	T	T	T	T	T
JAX00686745	9	17497615	1	C	A	C	C	C	C	C	A	A	C	C	C	C	A	C	C	C	C	A	C	C	A	C	C	C	H	C	C	C	C	C	H	C	C	H	C	C	A	C	C	C	C	C	C	C	C
JAX00686749	9	17519026	1	T	C	T	T	C	T	C	C	C	T	T	C	T	C	C	T	T	T	C	T	H	C	T	T	C	H	T	T	T	T	T	H	T	T	H	H	T	C	T	T	T	C	C	C	T	T
JAX00168671	9	17539264	1	G	C	G	G	C	G	C	G	G	G	G	C	G	G	C	G	G	G	G	G	H	G	G	G	C	G	G	G	G	G	G	G	G	G	G	H	G	G	G	G	G	C	C	C	G	G
JAX00686757	9	17555278	0	T	C	T	T	T	T	T	C	C	T	T	T	T	C	T	T	T	T	C	T	T	C	T	T	T	H	T	T	T	T	T	H	T	T	H	T	T	C	T	T	T	T	T	T	T	T
JAX00168675	9	17570498	0	A	T	A	A	A	A	A	T	T	A	A	A	A	T	A	A	A	A	T	A	A	T	A	A	A	T	A	A	A	A	A	H	A	A	H	A	A	T	A	A	A	A	A	A	A	A
JAX00686763	9	17618943	0	T	A	T	T	T	T	T	A	T	T	T	T	T	T	T	T	T	T	T	T	T	A	T	T	T	T	T	T	T	T	T	T	T	T	H	T	T	A	T	T	T	T	T	T	T	T
JAX00168677	9	17619380	1	G	C	G	G	C	G	C	G	G	G	G	C	G	G	C	G	G	G	G	G	H	G	G	G	C	G	G	G	G	G	G	G	G	G	G	H	G	G	G	G	G	C	C	C	G	G
JAX00686766	9	17624791	0	C	A	C	C	A	C	A	C	C	C	C	A	C	C	A	C	C	C	C	C	H	C	C	C	A	C	C	C	C	C	C	C	C	C	C	H	C	C	C	C	C	A	A	A	C	C
JAX00686767	9	17626883	1	C	T	C	C	C	C	C	C	T	C	C	C	C	T	C	C	C	C	T	C	C	C	C	C	C	H	C	C	C	C	C	H	C	C	C	C	C	C	C	C	C	C	C	C	C	C
JAX00686768	9	17631730	1	A	C	A	A	A	A	A	A	C	A	A	A	A	C	A	A	A	A	C	A	A	A	A	A	A	H	A	A	A	A	A	H	A	A	A	A	A	A	A	A	A	A	A	A	A	A
JAX00168680	9	17660311	1	G	A	G	G	G	G	G	A	A	G	G	G	G	A	G	G	G	G	A	G	G	A	G	G	G	H	G	G	G	G	G	H	G	G	H	G	G	A	G	G	G	G	G	G	G	G
JAX00168681	9	17660368	1	C	T	C	C	C	C	C	T	T	C	C	C	C	T	C	C	C	C	T	C	C	T	C	C	C	H	C	C	C	C	C	H	C	C	H	C	C	T	C	C	C	C	C	C	C	C
JAX00686769	9	17663257	0	C	T	C	C	C	C	C	C	T	C	H	C	C	T	C	C	C	C	T	C	C	C	C	C	C	H	C	C	C	C	C	H	C	C	C	C	C	C	C	C	C	C	C	C	C	C
JAX00686771	9	17676724	1	C	A	C	C	C	C	C	A	C	C	C	C	C	C	C	C	C	C	C	C	C	A	C	C	C	C	C	C	C	C	C	C	C	C	H	C	C	A	C	C	C	C	C	C	C	C
JAX00686772	9	17680336	0	C	T	C	C	C	C	C	T	C	C	C	C	C	C	C	C	C	C	C	C	C	T	C	C	C	C	C	C	C	C	C	C	C	C	H	C	C	T	C	C	C	C	C	C	C	C
JAX00686775	9	17734652	1	T	C	T	T	T	T	T	C	C	T	T	T	T	C	T	T	T	T	C	T	T	C	T	T	T	H	T	T	T	T	T	H	T	T	H	T	T	C	T	T	T	T	T	T	T	T
JAX00686776	9	17734818	0	T	C	T	T	T	T	T	C	C	T	T	T	T	C	T	T	T	T	C	T	T	C	T	T	T	H	T	T	T	T	T	H	T	T	H	T	T	C	T	T	T	T	T	T	T	T
JAX00686777	9	17734941	0	A	G	A	A	A	A	A	A	G	A	A	A	A	G	A	A	A	A	G	A	A	A	A	A	A	H	A	A	A	A	A	H	A	A	A	A	A	A	A	A	A	A	A	A	A	A
JAX00168685	9	17736229	1	T	A	T	T	T	T	T	T	A	T	T	T	T	A	T	T	T	T	A	T	T	T	T	T	T	H	T	T	T	T	T	H	T	T	T	T	T	T	T	T	T	T	T	T	T	T
JAX00168686	9	17736252	0	T	C	T	T	T	T	T	T	C	T	T	T	T	C	T	T	T	T	C	T	T	T	T	T	T	H	T	T	T	T	T	H	T	T	T	T	T	T	T	T	T	T	T	T	T	T
JAX00686779	9	17736637	0	A	G	A	A	A	A	A	G	A	A	A	A	A	A	A	A	A	A	A	A	A	G	A	A	A	A	A	A	A	A	A	A	A	A	H	A	A	G	A	A	A	A	A	A	A	A
JAX00168687	9	17737199	1	G	A	G	G	G	G	G	G	A	G	G	G	G	A	G	G	G	G	A	G	G	G	G	G	G	H	G	G	G	G	G	H	G	G	G	G	G	G	G	G	G	G	G	G	G	G
JAX00686781	9	17737602	1	A	G	A	A	A	A	A	G	G	A	A	A	A	G	A	A	A	A	G	A	A	G	A	A	A	H	A	A	A	A	A	H	A	A	H	A	A	G	A	A	A	A	A	A	A	A
JAX00236258	9	17768884	0	T	C	T	T	T	T	T	T	C	T	T	T	T	C	T	T	T	T	C	T	T	T	T	T	T	H	T	T	T	T	T	H	T	T	T	T	T	T	T	T	T	T	T	T	T	T
JAX00686783	9	17792907	1	A	C	A	A	A	A	A	C	A	A	A	A	A	A	A	A	A	A	A	A	A	C	A	A	A	A	A	A	A	A	A	A	A	A	H	A	A	C	A	A	A	A	A	A	A	A
JAX00686785	9	17803052	1	T	C	T	T	T	T	T	C	T	T	T	T	T	T	T	T	T	T	T	T	T	C	T	T	T	T	T	T	T	T	T	T	T	T	H	T	T	C	T	T	T	T	T	T	T	T
JAX00686789	9	17823136	0	G	C	G	G	G	G	G	C	G	G	H	G	G	G	G	G	G	G	G	G	G	C	G	G	G	G	G	G	G	G	G	G	G	G	H	G	G	C	G	G	G	G	G	G	G	G
JAX00168691	9	17823403	1	G	A	G	G	G	G	G	G	A	G	G	G	G	A	G	G	G	G	A	G	G	G	G	G	G	H	G	G	G	G	G	H	G	G	G	G	G	G	G	G	G	G	G	G	G	G
JAX00168692	9	17823596	1	T	G	T	T	T	T	T	G	G	T	T	T	T	G	T	T	T	T	G	T	T	G	T	T	T	H	T	T	T	T	T	H	T	T	H	T	T	G	T	T	T	T	T	T	T	T
JAX00686790	9	17826377	0	C	T	C	C	C	C	C	C	T	C	C	C	C	T	C	C	C	C	T	C	C	C	C	C	C	H	C	C	C	C	C	H	C	C	C	C	C	C	C	C	C	C	C	C	C	C
JAX00686791	9	17827608	1	A	C	A	A	A	A	A	A	C	A	A	A	A	C	A	A	A	A	C	A	A	A	A	A	A	H	A	A	A	A	A	H	A	A	A	A	A	A	A	A	A	A	A	A	A	A
JAX00168695	9	17861755	0	T	C	T	T	T	T	T	C	T	T	T	T	T	T	T	T	T	T	T	T	T	C	T	T	T	T	T	H	T	T	T	T	T	T	H	T	T	C	T	T	T	T	T	T	T	T
JAX00168696	9	17861789	0	C	T	C	C	C	C	C	T	T	C	C	C	C	T	C	C	C	C	T	C	C	T	C	C	C	H	C	C	C	C	C	H	C	C	H	C	C	T	C	C	C	C	C	C	C	C
JAX00168697	9	17896033	0	A	G	A	A	A	A	A	G	G	A	A	A	A	G	A	A	A	A	G	A	A	G	A	A	A	G	A	A	A	A	A	H	A	A	H	A	A	G	A	A	A	A	A	A	A	A
JAX00686794	9	17903572	1	A	T	A	A	A	A	A	A	T	A	A	A	A	T	A	A	A	A	T	A	A	A	A	A	A	H	A	A	A	A	A	H	A	A	A	A	A	A	A	A	A	A	A	A	A	A
JAX00686795	9	17926686	0	A	G	A	A	A	A	A	A	G	A	A	A	A	G	A	A	A	A	G	A	A	A	A	A	A	H	A	A	A	A	A	H	A	A	A	A	A	A	A	A	A	A	A	A	A	A
JAX00686796	9	17927061	0	C	T	C	C	C	C	C	T	T	C	C	C	C	T	C	C	C	C	T	C	C	T	C	C	C	H	C	C	C	C	C	H	C	C	H	C	C	T	C	C	C	C	C	C	C	C
JAX00686798	9	17956787	0	T	G	T	T	T	T	T	G	G	T	T	T	T	G	T	T	T	T	G	T	T	G	T	T	T	H	T	T	T	T	T	H	T	T	H	T	T	G	T	T	T	T	T	T	T	T
JAX00686799	9	17970834	0	A	G	A	A	A	A	A	G	G	A	A	A	A	G	A	A	A	A	G	A	A	G	A	A	A	H	A	A	A	A	A	H	A	A	G	A	A	G	A	A	A	A	A	A	A	A
JAX00686801	9	17980734	0	T	A	T	T	T	T	T	T	A	T	T	T	T	A	T	T	T	T	A	T	T	T	T	T	T	H	T	T	T	T	T	H	T	T	T	T	T	T	T	T	T	T	T	T	T	T
JAX00168707	9	18023744	1	A	G	A	A	A	A	A	A	G	A	A	A	A	G	A	A	A	A	G	A	A	A	A	A	A	H	A	A	A	A	A	H	A	A	A	A	A	A	A	A	A	A	A	A	A	A
JAX00686804	9	18024139	0	T	C	T	T	T	T	T	C	C	T	T	T	T	C	T	T	T	T	C	T	T	C	T	T	T	H	T	T	T	T	T	H	T	T	H	T	T	C	T	T	T	T	T	T	T	T
JAX00168708	9	18024803	0	T	C	T	T	T	T	T	C	C	T	T	T	T	C	T	T	T	T	C	T	T	C	T	T	T	H	T	H	T	T	T	H	T	T	C	T	T	C	T	T	T	T	T	T	T	T
JAX00686807	9	18049735	1	T	C	T	T	T	T	T	C	T	T	T	T	T	T	T	T	T	T	T	T	T	C	T	T	T	T	T	T	T	T	T	T	T	T	H	T	T	C	T	T	T	T	T	T	T	T
JAX00686808	9	18052845	1	G	A	G	G	G	G	G	G	A	G	G	G	G	A	G	G	G	G	A	G	G	G	G	G	G	H	G	G	G	G	G	H	G	G	G	G	G	G	G	G	G	G	G	G	G	G
JAX00168709	9	18059018	0	C	T	C	C	C	C	C	T	T	C	C	C	C	T	C	C	C	C	T	C	C	T	C	C	C	H	C	C	C	C	C	H	C	C	H	C	C	T	C	C	C	C	C	C	C	C
JAX00168710	9	18059435	0	T	C	T	T	T	T	T	C	C	T	T	T	T	C	T	T	T	T	C	T	T	C	T	T	T	H	T	T	T	T	T	H	T	T	H	T	T	C	T	T	T	T	T	T	T	T
JAX00168711	9	18061487	1	G	A	G	G	G	G	G	A	G	G	G	G	G	G	G	G	G	G	G	G	G	A	G	G	G	G	G	G	G	G	G	G	G	G	H	G	G	A	G	G	G	G	G	G	G	G
JAX00686809	9	18073474	0	C	T	C	C	C	C	C	T	C	C	C	C	C	C	C	C	C	C	C	C	C	T	C	C	C	C	C	C	C	C	C	C	C	C	C	C	C	T	C	C	C	C	C	C	C	C
JAX00686810	9	18073685	1	A	T	A	A	A	A	A	T	T	A	A	A	A	T	A	A	A	A	T	A	A	T	A	A	A	H	A	A	A	A	A	H	A	A	H	A	A	T	A	A	A	A	A	A	A	A
JAX00168714	9	18106446	1	A	T	A	A	A	A	A	A	T	A	A	A	A	T	A	A	A	A	T	A	A	A	A	A	A	H	A	A	A	A	A	H	A	A	A	A	A	A	A	A	A	A	A	A	A	A
JAX00686815	9	18130627	1	G	A	G	G	G	G	G	G	A	G	G	G	G	A	G	G	G	G	A	G	G	G	G	G	G	H	G	G	G	G	G	H	G	G	G	G	G	G	G	G	G	G	G	G	G	G
JAX00168715	9	18132179	0	A	T	A	A	A	A	A	T	T	A	A	A	A	T	A	A	A	A	H	A	A	T	A	A	A	H	A	A	A	A	A	H	A	A	H	A	A	T	A	A	A	A	A	A	A	A
JAX00686819	9	18132879	0	T	C	T	T	T	T	T	C	C	T	T	T	T	C	T	T	T	T	C	T	T	H	T	T	T	T	T	T	T	T	T	T	T	T	T	T	T	C	T	T	T	T	T	T	T	T
JAX00686820	9	18160557	1	A	G	A	A	A	A	A	G	A	A	A	A	A	A	A	A	A	A	A	A	A	G	A	A	A	A	A	A	A	A	A	A	A	A	H	A	A	G	A	A	A	A	A	A	A	A
JAX00236261	9	18164304	0	G	A	G	G	G	G	G	G	A	G	G	G	G	A	G	G	G	G	A	G	G	G	G	G	G	H	G	G	G	G	G	H	G	G	G	G	G	G	G	G	G	G	G	G	G	G
JAX00686821	9	18169583	1	A	G	A	A	A	A	A	G	G	A	A	A	A	G	A	A	A	A	G	A	A	G	A	A	A	H	A	A	A	A	A	H	A	A	H	A	A	G	A	A	A	A	A	A	A	A
JAX00168718	9	18169607	1	C	T	C	C	C	C	C	T	T	C	C	C	C	T	C	C	C	C	T	C	C	T	C	C	C	H	C	C	C	C	C	H	C	C	H	C	C	T	C	C	C	C	C	C	C	C
JAX00168719	9	18171480	0	A	G	A	A	A	A	G	A	G	A	A	A	A	G	A	A	A	A	G	A	H	A	A	A	H	H	A	A	A	A	A	H	A	A	A	A	A	A	A	A	A	G	G	G	A	A
JAX00686823	9	18193620	1	A	G	A	A	A	A	A	A	G	A	A	A	A	G	A	A	A	A	G	A	A	A	A	A	A	H	A	A	A	A	A	H	A	A	A	A	A	A	A	A	A	A	A	A	A	A
JAX00168721	9	18218107	0	C	A	C	C	C	C	C	C	A	C	C	C	C	A	C	C	C	C	A	C	C	C	C	C	C	C	C	C	C	C	C	C	C	C	C	C	C	C	C	C	C	C	C	C	C	C
JAX00168722	9	18218178	0	A	G	A	A	A	A	A	A	G	A	A	A	A	G	A	A	A	A	G	A	A	A	A	A	A	H	A	A	A	A	A	H	A	A	A	A	A	A	A	A	A	A	A	A	A	A
JAX00686826	9	18239013	1	C	T	C	C	C	C	C	C	T	C	C	C	C	T	C	C	C	C	T	C	C	C	C	C	C	H	C	C	C	C	C	H	C	C	C	C	C	C	C	C	C	C	C	C	C	C
JAX00168724	9	18258720	1	G	A	G	G	G	G	G	G	A	G	G	G	G	A	G	G	G	G	A	G	G	G	G	G	G	H	G	G	G	G	G	H	G	G	G	G	G	G	G	G	G	G	G	G	G	G
JAX00168725	9	18261006	0	A	C	A	A	A	A	A	C	C	A	A	A	A	H	A	A	A	A	C	A	A	C	A	A	A	H	A	A	A	A	A	H	A	A	H	A	A	C	A	A	A	A	A	A	A	A
JAX00686828	9	18261504	1	G	A	G	G	G	G	G	A	G	G	G	G	G	G	G	G	G	G	G	G	G	A	G	G	G	G	G	G	G	G	G	G	G	G	H	G	G	A	G	G	G	G	G	G	G	G
JAX00686829	9	18272822	1	C	T	C	C	C	C	C	C	T	C	C	C	C	T	C	C	C	C	T	C	C	C	C	C	C	H	C	C	C	C	C	H	C	C	C	C	C	C	C	C	C	C	C	C	C	C
JAX00686830	9	18275355	0	T	C	T	T	T	T	T	T	C	T	T	T	T	C	T	T	T	T	C	T	T	T	T	T	T	H	T	T	T	T	T	H	T	T	T	T	T	T	T	T	T	T	T	T	T	T
JAX00686831	9	18275478	0	T	G	T	T	T	T	T	G	G	T	T	T	T	G	T	T	T	T	G	T	T	G	T	T	T	H	T	H	T	T	T	H	T	T	H	T	T	G	T	T	T	T	T	T	T	T
JAX00168729	9	18301752	1	G	A	G	G	G	G	G	A	A	G	G	G	G	A	G	G	G	G	A	G	G	A	G	G	G	H	G	G	G	G	G	H	G	G	H	G	G	A	G	G	G	G	G	G	G	G
JAX00686833	9	18326821	0	T	G	T	T	T	T	T	G	G	T	T	T	T	G	T	T	T	T	G	T	T	G	T	T	T	G	T	T	T	T	T	H	T	T	H	T	T	G	T	T	T	T	T	T	T	T
JAX00168731	9	18340014	0	G	A	G	G	G	G	G	A	G	G	G	G	G	G	G	G	G	G	G	G	G	A	G	G	G	G	G	G	G	G	G	G	G	G	H	G	G	A	G	G	G	G	G	G	G	G
JAX00168732	9	18349679	0	G	T	G	G	G	G	T	T	T	G	G	G	G	T	G	G	G	G	T	G	H	T	G	G	H	H	G	G	G	G	G	H	G	G	H	G	G	T	G	G	G	T	T	T	G	G
JAX00686837	9	18350122	1	T	C	T	T	T	T	T	C	T	T	T	T	T	T	T	T	T	T	T	T	T	C	T	T	T	T	T	T	T	T	T	T	T	T	H	T	T	C	T	T	T	T	T	T	T	T
JAX00686839	9	18373941	0	A	G	A	A	A	A	A	A	G	A	A	A	A	G	A	A	A	A	G	A	A	A	A	A	A	H	A	A	A	A	A	H	A	A	A	A	A	A	A	A	A	A	A	A	A	A
JAX00168734	9	18393291	1	C	T	C	C	C	C	T	T	T	C	C	C	C	T	C	C	C	C	T	C	H	T	C	C	H	H	C	C	C	C	C	H	C	C	H	C	C	T	C	C	C	T	T	T	C	C
JAX00168735	9	18394153	1	C	T	C	C	C	C	T	C	C	C	C	C	C	C	C	C	C	C	C	C	H	C	C	C	H	C	C	C	C	C	C	C	C	C	C	C	C	C	C	C	C	T	T	T	C	C
JAX00686841	9	18397690	1	C	T	C	C	C	C	C	C	T	C	C	C	C	T	C	C	C	C	T	C	C	C	C	C	C	H	C	C	C	C	C	H	C	C	C	C	C	C	C	C	C	C	C	C	C	C
JAX00686842	9	18406663	1	G	C	G	G	G	G	C	C	C	G	G	G	G	C	G	G	G	G	C	G	H	C	G	G	H	H	G	G	G	G	G	H	G	G	H	G	G	C	G	G	G	C	C	C	G	G
JAX00686843	9	18406839	0	A	G	A	A	A	A	A	G	A	A	A	A	A	A	A	A	A	A	A	A	A	G	A	A	A	A	A	A	A	A	A	A	A	A	H	A	A	G	A	A	A	A	A	A	A	A
JAX00168737	9	18408473	0	G	C	G	G	G	G	C	G	G	G	G	G	G	G	G	G	G	G	G	G	H	G	G	G	H	G	G	G	G	G	G	G	G	G	G	G	G	G	G	G	G	C	C	C	G	G
JAX00686848	9	18428471	0	C	T	C	C	C	C	C	T	T	C	C	C	C	T	C	C	C	C	T	C	C	T	C	C	C	H	C	C	C	C	C	H	C	C	H	C	C	T	C	C	C	C	C	C	C	C
JAX00236266	9	18454796	1	T	G	T	T	T	T	T	T	G	T	T	T	T	G	T	T	T	T	G	T	T	T	T	T	T	H	T	T	T	T	T	H	T	T	T	T	T	T	T	T	T	T	T	T	T	T
JAX00168739	9	18458646	1	G	A	G	G	G	G	G	A	A	G	G	G	G	A	G	G	G	G	A	G	G	A	G	G	G	H	G	G	G	G	G	H	G	G	H	G	G	A	G	G	G	G	G	G	G	G
JAX00168740	9	18462034	1	A	G	A	A	A	A	A	G	G	A	A	A	A	G	A	A	A	A	G	A	A	G	A	A	A	H	A	A	A	A	A	H	A	A	H	A	A	G	A	A	A	A	A	A	A	A
JAX00168741	9	18463313	1	A	G	A	A	A	A	A	G	G	A	A	A	A	G	A	A	A	A	G	A	A	G	A	A	A	H	A	A	A	A	A	H	A	A	H	A	A	G	A	A	A	A	A	A	A	A
JAX00686850	9	18470159	1	C	G	C	C	C	C	C	G	G	C	C	C	C	G	C	C	C	C	G	C	C	G	C	C	C	H	C	C	C	C	C	H	C	C	H	C	C	G	C	C	C	C	C	C	C	C
JAX00686851	9	18470865	1	C	T	C	C	C	C	C	C	T	C	C	C	C	T	C	C	C	C	T	C	C	C	C	C	C	H	C	C	C	C	C	H	C	C	C	C	C	C	C	C	C	C	C	C	C	C
JAX00686852	9	18471211	1	C	A	C	C	C	C	C	C	A	C	C	C	C	A	C	C	C	C	A	C	C	C	C	C	C	H	C	C	C	C	C	H	C	C	C	C	C	C	C	C	C	C	C	C	C	C
JAX00686854	9	18496707	1	C	T	C	C	C	C	C	C	T	C	C	C	C	T	C	C	C	C	T	C	C	C	C	C	C	H	C	C	C	C	C	H	C	C	C	C	C	C	C	C	C	C	C	C	C	C
JAX00168742	9	18498750	1	A	C	A	A	A	A	A	A	C	A	A	A	A	C	A	A	A	A	C	A	A	A	A	A	A	H	A	A	A	A	A	H	A	A	A	A	A	A	A	A	A	A	A	A	A	A
JAX00168743	9	18501639	1	G	A	G	G	G	G	G	A	A	G	G	G	G	A	G	G	G	G	A	G	G	A	G	G	G	H	G	G	G	G	G	H	G	G	H	G	G	A	G	G	G	G	G	G	G	G
JAX00168744	9	18501673	0	T	C	T	T	T	T	T	C	C	T	T	T	T	C	T	T	T	T	C	T	T	C	T	T	T	C	T	T	T	T	T	H	T	T	H	T	T	C	T	T	T	T	T	T	T	T
JAX00686856	9	18511114	0	A	T	A	A	A	A	A	T	A	A	A	A	A	A	A	A	A	A	A	A	A	T	A	A	A	A	A	A	A	A	A	A	A	A	H	A	A	T	A	A	A	A	A	A	A	A
JAX00686857	9	18513722	1	A	G	A	A	A	A	A	A	G	A	A	A	A	G	A	A	A	A	G	A	A	A	A	A	A	G	A	A	A	A	A	H	A	A	A	A	A	A	A	A	A	A	A	A	A	A
JAX00686860	9	18514923	1	C	A	C	C	C	C	C	A	C	C	C	C	C	C	C	C	C	C	C	C	C	A	C	C	C	C	C	C	C	C	C	C	C	C	H	C	C	A	C	C	C	C	C	C	C	C
JAX00236267	9	18569979	0	C	T	C	C	C	C	C	T	T	C	C	C	C	T	C	C	C	C	T	C	C	T	C	C	C	T	C	C	C	C	C	T	C	C	H	C	C	T	C	C	C	C	C	C	C	C
JAX00236268	9	18570135	0	A	T	A	A	A	A	A	A	T	A	A	A	A	T	A	A	A	A	T	A	A	A	A	A	A	H	A	A	A	A	A	H	A	A	A	A	A	A	A	A	A	A	A	A	A	A
JAX00168748	9	18570195	0	C	T	C	C	T	C	T	C	C	C	C	T	C	C	T	C	C	C	C	C	T	C	C	C	T	C	C	H	C	C	C	C	C	C	C	H	C	C	C	C	C	T	C	T	C	C
JAX00686861	9	18577698	0	T	C	T	T	T	T	T	C	T	T	T	T	T	T	T	T	T	T	T	T	T	C	T	T	T	T	T	T	T	T	T	T	T	T	H	T	T	C	T	T	T	T	T	T	T	T
JAX00686862	9	18577920	1	C	T	C	C	C	C	C	T	T	C	C	C	C	T	C	C	C	C	T	C	C	T	C	C	C	T	C	C	C	C	C	H	C	C	H	C	C	T	C	C	C	C	C	C	C	C
JAX00686870	9	18667365	1	T	G	T	T	T	T	T	G	T	T	T	T	T	T	T	T	T	T	T	T	T	G	T	T	T	T	T	T	T	T	T	T	T	T	H	T	T	G	T	T	T	T	T	T	T	T
JAX00168756	9	18678903	1	T	C	T	T	C	T	C	T	T	T	T	C	T	T	C	T	T	T	T	T	C	T	T	T	C	T	T	T	T	T	T	T	T	T	T	H	T	T	T	T	T	C	T	C	T	T
JAX00686871	9	18684762	0	T	C	T	T	T	T	T	C	C	T	T	T	T	C	T	T	T	T	C	T	T	C	T	T	T	C	T	T	T	T	T	H	T	T	H	T	T	C	T	T	T	T	T	T	T	T
JAX00686872	9	18684953	1	A	G	A	A	A	A	A	A	G	A	A	A	A	G	A	A	A	A	G	A	A	A	A	A	A	G	A	A	A	A	A	H	A	A	A	A	A	A	A	A	A	A	A	A	A	A
JAX00236272	9	18687615	1	C	T	C	C	C	C	C	T	T	C	C	C	C	T	C	C	C	C	T	C	C	T	C	C	C	T	C	C	C	C	C	H	C	C	H	C	C	T	C	C	C	C	C	C	C	C
JAX00168761	9	18721455	0	C	A	A	A	C	A	C	C	C	A	A	C	A	C	C	A	A	A	C	A	C	C	A	A	C	C	A	A	A	A	A	C	A	A	H	A	A	C	A	A	A	C	A	C	A	A
JAX00686880	9	18748031	1	T	C	T	T	T	T	T	C	C	T	T	T	T	C	T	T	T	T	C	T	T	C	T	T	T	C	T	T	T	T	T	H	T	T	H	T	T	C	T	T	T	T	T	T	T	T
JAX00168764	9	18781980	1	C	G	C	C	G	C	G	G	G	C	C	G	C	G	G	C	C	C	G	C	G	G	C	C	G	G	C	C	C	C	C	H	C	C	H	H	C	G	C	C	C	G	C	G	C	C
JAX00686885	9	18789722	1	A	C	A	A	C	A	C	C	C	A	A	C	A	C	C	A	A	A	C	A	C	C	A	A	C	C	A	A	A	A	A	H	A	A	H	H	A	C	A	A	A	C	A	C	A	A
JAX00168765	9	18789765	0	A	G	A	A	G	A	G	G	G	A	A	G	A	G	G	A	A	A	G	A	G	G	A	A	G	H	A	A	A	A	A	A	A	A	H	H	A	G	A	A	A	G	A	G	A	A
JAX00686890	9	18848802	1	T	A	T	T	T	T	T	A	T	T	T	T	T	T	T	T	T	T	T	T	T	A	T	T	T	T	T	T	T	T	T	T	T	T	H	T	T	A	T	T	T	T	T	T	T	T
JAX00168770	9	18853310	0	T	C	T	T	C	T	C	C	C	T	T	C	T	C	C	T	T	T	C	T	C	C	T	T	C	H	T	T	T	T	T	H	T	T	H	H	T	C	T	T	T	C	T	C	T	T
JAX00686892	9	18869965	1	T	C	T	T	T	T	T	C	C	T	T	T	T	C	T	T	T	T	C	T	T	C	T	T	T	H	T	T	T	T	T	H	T	T	H	T	T	C	T	T	T	T	T	T	T	T
JAX00168772	9	18885866	1	G	T	G	G	T	G	T	T	T	G	G	T	G	T	T	G	G	G	T	G	T	T	G	G	T	H	G	G	G	G	G	H	G	G	H	H	G	T	G	G	G	T	G	T	G	G
JAX00236275	9	18891779	1	T	A	T	T	T	T	T	T	A	T	T	T	T	A	T	T	T	T	A	T	T	T	T	T	T	H	T	T	T	T	T	H	T	T	T	T	T	T	T	T	T	T	T	T	T	T
JAX00686896	9	18919009	1	G	C	G	G	G	G	G	C	G	G	G	G	G	G	G	G	G	G	G	G	G	C	G	G	G	G	G	G	G	G	G	G	G	G	H	G	G	C	G	G	G	G	G	G	G	G
JAX00168775	9	18927306	1	C	T	C	C	T	C	T	C	C	C	C	T	C	C	T	C	C	C	C	C	T	C	C	C	T	C	C	C	C	C	C	C	C	C	C	H	C	C	C	C	C	T	C	T	C	C
JAX00686898	9	18930014	0	T	C	T	T	T	T	T	C	C	T	T	T	T	C	T	T	T	T	C	T	T	C	T	T	T	H	T	T	T	T	T	H	T	T	H	T	T	C	T	T	T	T	T	T	T	T
JAX00686899	9	18955430	1	G	T	G	G	G	G	G	G	T	G	G	G	G	T	G	G	G	G	T	G	G	G	G	G	G	H	G	G	G	G	G	H	G	G	G	G	G	G	G	G	G	G	G	G	G	G
JAX00168777	9	18955462	1	C	T	C	C	T	C	T	C	C	C	C	T	C	C	T	C	C	C	C	C	T	C	C	C	T	C	C	C	C	C	C	C	C	C	C	H	C	C	C	C	C	T	C	T	C	C
JAX00686900	9	18982466	0	A	T	A	A	A	A	A	T	T	A	A	A	A	T	A	A	A	A	T	A	A	T	A	A	A	A	A	A	A	A	A	A	A	A	A	A	A	T	A	A	A	A	A	A	A	A
JAX00686901	9	18985603	0	G	A	G	G	G	G	G	A	A	G	G	G	G	A	G	G	G	G	A	G	G	A	G	G	G	H	G	G	G	G	G	H	G	G	H	G	G	A	G	G	G	G	G	G	G	G
JAX00168779	9	18991118	1	G	T	G	G	T	G	T	G	G	G	G	T	G	G	T	G	G	G	G	G	T	G	G	G	T	G	G	G	G	G	G	G	G	G	G	H	G	G	G	G	G	T	G	T	G	G
JAX00686904	9	19000231	1	T	C	T	T	T	T	T	C	C	T	T	T	T	C	T	T	T	T	C	T	T	C	T	T	T	H	T	T	T	T	T	H	T	T	H	T	T	C	T	T	T	T	T	T	T	T
JAX00168781	9	19000728	0	T	C	T	T	C	T	C	T	T	T	T	C	T	T	C	T	T	T	T	T	C	T	T	T	C	T	T	T	T	T	T	T	T	T	T	H	T	T	T	T	T	C	T	C	T	T
JAX00168783	9	19002316	0	T	C	T	T	T	T	T	C	T	T	T	T	T	T	T	T	T	T	T	T	T	C	T	T	T	T	T	T	T	T	T	T	T	T	H	T	T	C	T	T	T	T	T	T	T	T
JAX00168784	9	19059037	0	T	C	T	T	C	T	C	C	C	T	T	C	T	C	C	T	T	T	C	T	C	C	T	T	C	H	T	T	T	T	T	H	T	T	H	H	T	C	T	T	T	C	T	C	T	T
JAX00236279	9	19059352	0	T	G	T	T	T	T	T	T	G	T	H	T	H	G	T	T	T	H	G	T	T	T	T	T	T	H	T	T	T	T	T	H	T	T	T	T	T	T	T	T	T	T	T	T	T	T
JAX00168786	9	19062665	1	A	C	A	A	C	A	C	A	C	A	A	C	A	C	C	A	A	A	C	A	C	A	A	A	C	H	A	A	A	A	A	H	A	A	A	H	A	A	A	A	A	C	A	C	A	A
JAX00168787	9	19094356	0	T	C	T	T	C	T	C	C	C	T	T	C	T	C	C	T	T	T	C	T	C	C	T	T	C	H	T	T	T	T	T	H	T	T	C	H	T	C	T	T	T	C	T	C	T	T
JAX00168789	9	19094793	0	A	C	A	A	C	A	C	C	C	A	A	C	A	C	C	A	A	A	C	A	C	C	A	A	C	H	A	A	A	A	A	H	A	A	H	H	A	C	A	A	A	C	A	C	A	A
JAX00686908	9	19094858	0	T	C	T	T	T	T	T	C	T	T	T	T	T	T	T	T	T	T	T	T	T	C	T	T	T	T	T	T	T	T	T	T	T	T	H	T	T	C	T	T	T	T	T	T	T	T
JAX00686909	9	19094893	1	C	T	C	C	C	C	C	C	T	C	C	C	C	T	C	C	C	C	T	C	C	C	C	C	C	H	C	C	C	C	C	H	C	C	C	C	C	C	C	C	C	C	C	C	C	C
JAX00168792	9	19159718	0	A	G	A	A	G	A	G	A	A	A	A	G	A	A	H	A	A	A	A	A	G	A	A	A	G	A	A	A	A	A	A	A	A	A	A	H	A	A	A	A	A	G	A	G	A	A
JAX00686915	9	19188148	0	C	G	C	C	C	C	C	G	C	C	C	C	C	C	C	C	C	C	C	C	C	G	C	C	C	C	C	C	C	C	C	C	C	C	C	C	C	G	C	C	C	C	C	C	C	C
JAX00168793	9	19188329	1	C	T	C	C	T	C	T	C	C	C	C	T	C	C	T	C	C	C	C	C	T	C	C	C	T	C	C	C	C	C	C	C	C	C	C	H	C	C	C	C	C	T	C	T	C	C
JAX00168794	9	19188501	1	G	C	G	G	C	G	C	C	C	G	G	C	G	C	C	G	G	G	C	G	C	C	G	G	C	H	G	G	G	G	G	H	G	G	H	H	G	C	G	G	G	C	G	C	G	G
JAX00168795	9	19188942	0	C	T	C	C	T	C	T	C	C	C	C	T	C	C	T	C	C	C	C	C	T	C	C	C	T	C	C	C	C	C	C	C	C	C	C	H	C	C	C	C	C	T	C	T	C	C
JAX00686916	9	19191637	1	T	C	T	T	T	T	T	C	T	T	T	T	T	T	T	T	T	T	T	T	T	C	T	T	T	T	T	T	T	T	T	T	T	T	H	T	T	C	T	T	T	T	T	T	T	T
JAX00686917	9	19191827	1	G	A	G	G	G	G	G	G	A	G	G	G	G	A	G	G	G	G	A	G	G	G	G	G	G	H	G	G	G	G	G	H	G	G	G	G	G	G	G	G	G	G	G	G	G	G
JAX00686918	9	19193181	0	C	A	C	C	C	C	C	A	C	C	C	C	C	C	C	C	C	C	C	C	C	A	C	C	C	C	C	C	C	C	C	C	C	C	H	C	C	H	C	C	C	C	C	C	C	C
JAX00686919	9	19193565	1	A	T	A	A	A	A	A	T	T	A	A	A	A	T	A	A	A	A	T	A	A	T	A	A	A	H	A	A	A	A	A	H	A	A	H	A	A	T	A	A	A	A	A	A	A	A
JAX00686920	9	19194391	1	C	T	C	C	C	C	C	T	C	C	C	C	C	C	C	C	C	C	C	C	C	T	C	C	C	C	C	C	C	C	C	C	C	C	H	C	C	T	C	C	C	C	C	C	C	C
JAX00686922	9	19195353	0	T	G	T	T	T	T	T	G	G	T	T	T	T	G	T	T	T	T	G	T	T	G	T	T	T	H	T	T	T	T	T	H	T	T	H	T	T	G	T	T	T	T	T	T	T	T
JAX00686926	9	19208735	1	C	G	C	C	C	C	C	G	G	C	C	C	C	G	C	C	C	C	G	C	C	G	C	C	C	H	C	C	C	C	C	H	C	C	H	C	C	G	C	C	C	C	C	C	C	C
JAX00686927	9	19209674	0	A	G	A	A	A	A	A	G	G	A	A	A	A	G	A	A	A	A	G	A	A	G	A	A	A	H	A	A	A	A	A	H	A	A	H	A	A	G	A	A	A	A	A	A	A	A
JAX00168797	9	19215974	1	G	A	G	G	A	G	A	G	G	G	G	A	G	G	A	G	G	G	G	G	A	G	G	G	A	G	G	G	G	G	G	G	G	G	G	H	G	G	G	G	G	A	G	A	G	G
JAX00686928	9	19245823	1	G	A	G	G	A	G	A	G	G	G	G	A	G	G	A	G	G	G	G	G	A	G	G	G	A	G	G	G	G	G	G	G	G	G	G	H	G	G	G	G	G	A	G	A	G	G
JAX00686935	9	19311940	1	G	C	G	G	G	G	G	C	G	G	G	G	G	G	G	G	G	G	G	G	G	C	G	G	G	G	G	G	G	G	G	G	G	G	H	G	G	C	G	G	G	G	G	G	G	G
JAX00168803	9	19312150	1	G	A	G	G	A	G	A	G	G	G	G	A	G	G	A	G	G	G	G	G	A	G	G	G	A	G	G	G	G	G	G	G	G	G	G	H	G	G	G	G	G	A	G	A	G	G
JAX00686936	9	19333501	1	A	G	A	A	A	A	A	G	G	A	A	A	A	G	A	A	A	A	G	A	A	G	A	A	A	H	A	A	A	A	A	H	A	A	H	A	A	G	A	A	A	A	A	A	A	A
JAX00168806	9	19334065	0	T	A	T	T	T	T	T	A	A	T	T	T	T	A	T	T	T	T	A	T	T	A	T	T	T	T	T	T	T	T	T	H	T	T	H	T	T	A	T	T	T	T	T	T	T	T
JAX00686937	9	19375395	0	T	A	T	T	T	T	T	A	T	T	T	T	T	T	T	T	T	T	T	T	T	A	T	T	T	T	T	T	T	T	T	T	T	T	H	T	T	A	T	T	T	T	T	T	T	T
JAX00686938	9	19375503	0	G	T	G	G	G	G	G	T	T	G	G	G	G	T	G	G	G	G	T	G	G	T	G	G	G	H	G	G	G	G	G	H	G	G	H	G	G	T	G	G	G	G	G	G	G	G
JAX00686940	9	19375618	1	T	C	T	T	T	T	T	C	C	T	T	T	T	C	T	T	T	T	C	T	T	C	T	T	T	H	T	T	T	T	T	H	T	T	H	T	T	C	T	T	T	T	T	T	T	T
JAX00686941	9	19375915	0	G	A	G	G	G	G	G	G	A	G	G	G	G	A	G	G	G	G	A	G	G	G	G	G	G	G	G	G	G	G	G	H	G	G	G	G	G	G	G	G	G	G	G	G	G	G
JAX00168811	9	19402032	0	G	A	G	G	G	G	G	A	G	G	G	G	G	G	G	G	G	G	G	G	G	A	G	G	G	G	G	G	G	G	G	G	G	G	H	G	G	A	G	G	G	G	G	G	G	G
JAX00168814	9	19441123	1	T	C	T	T	C	T	C	C	C	T	T	C	T	C	C	T	T	T	C	T	C	C	T	T	C	H	T	T	T	T	T	H	T	T	H	H	T	C	T	T	T	C	T	C	T	T
JAX00686946	9	19441171	1	A	T	A	A	A	A	A	T	A	A	A	A	A	A	A	A	A	A	A	A	A	T	A	A	A	A	A	A	A	A	A	A	A	A	H	A	A	T	A	A	A	A	A	A	A	A
JAX00686947	9	19441401	1	A	G	A	A	A	A	A	A	G	A	A	A	A	G	A	A	A	A	G	A	A	A	A	A	A	H	A	A	A	A	A	H	A	A	A	A	A	A	A	A	A	A	A	A	A	A
JAX00686948	9	19441769	1	C	G	C	C	C	C	C	C	G	C	C	C	C	G	C	C	C	C	G	C	C	C	C	C	C	H	C	C	C	C	C	H	C	C	C	C	C	C	C	C	C	C	C	C	C	C
JAX00686949	9	19444556	0	G	A	G	G	G	G	G	G	A	G	G	G	G	A	G	G	G	G	A	G	G	G	G	G	G	H	G	G	G	G	G	H	G	G	G	G	G	G	G	G	G	G	G	G	G	G
JAX00168818	9	19506333	1	C	T	C	C	C	C	C	C	T	C	C	C	C	T	C	C	C	C	T	C	C	C	C	C	C	H	C	C	C	C	C	H	C	C	C	C	C	C	C	C	C	C	C	C	C	C
JAX00686952	9	19507843	1	A	T	A	A	A	A	A	T	T	A	A	A	A	T	A	A	A	A	T	A	A	T	A	A	A	H	A	A	A	A	A	H	A	A	H	A	A	T	A	A	A	A	A	A	A	A
JAX00168819	9	19507859	0	A	T	A	A	T	A	T	A	A	A	A	T	A	A	T	A	A	A	A	A	T	H	A	A	T	A	A	A	A	A	A	A	A	A	A	H	A	A	A	A	A	T	A	T	A	A
JAX00686955	9	19515643	1	A	G	A	A	A	A	A	G	A	A	A	A	A	A	A	A	A	A	A	A	A	G	A	A	A	A	A	A	A	A	A	A	A	A	H	A	A	G	A	A	A	A	A	A	A	A
JAX00686956	9	19519930	1	G	A	G	G	G	G	G	G	A	G	G	G	G	A	G	G	G	G	A	G	G	G	G	G	G	H	G	G	G	G	G	H	G	G	G	G	G	G	G	G	G	G	G	G	G	G
JAX00686959	9	19520574	0	C	T	C	C	T	C	T	T	T	C	C	T	C	T	T	C	C	C	T	C	T	T	C	C	T	H	C	C	C	C	C	H	C	C	H	H	C	T	C	C	C	T	C	T	C	C
JAX00168820	9	19555979	1	G	A	G	G	A	G	A	G	G	G	G	A	G	G	A	G	G	G	G	G	A	G	G	G	A	G	G	G	G	G	G	G	G	G	G	H	G	G	G	G	G	A	G	A	G	G
JAX00168821	9	19556679	0	T	A	T	T	A	T	A	A	A	T	T	A	T	A	A	T	T	T	A	T	A	A	T	T	A	H	T	T	T	T	T	H	T	T	H	H	T	A	T	T	T	A	T	A	T	T
JAX00686960	9	19556803	0	A	G	A	A	A	A	A	A	G	A	A	A	A	G	H	A	A	H	H	A	A	A	A	A	A	H	A	A	A	A	A	H	A	A	A	A	A	A	A	A	A	A	A	A	A	A
JAX00236285	9	19583830	1	G	A	G	G	G	G	G	A	A	G	G	G	G	A	G	G	G	G	A	G	G	A	G	G	G	H	G	G	G	G	G	H	G	G	H	G	G	A	G	G	G	G	G	G	G	G
JAX00168824	9	19594957	1	A	G	A	A	A	A	A	G	A	A	A	A	A	A	A	A	A	A	A	A	A	G	A	A	A	A	A	A	A	A	A	A	A	A	H	A	A	G	A	A	A	A	A	A	A	A
JAX00168825	9	19596612	0	T	C	T	T	T	T	T	C	C	T	T	T	T	H	T	T	T	T	C	T	T	C	T	T	T	H	T	T	T	T	T	H	T	T	H	T	T	C	T	T	T	T	T	T	T	T
JAX00236287	9	19611829	1	G	A	G	G	G	G	G	A	A	G	G	G	G	A	G	G	G	G	A	G	G	A	G	G	G	H	G	G	G	G	G	H	G	G	H	G	G	A	G	G	G	G	G	G	G	G
JAX00168827	9	19632166	1	C	A	C	C	A	C	A	C	C	C	C	A	C	C	A	C	C	C	C	C	A	C	C	C	A	C	C	C	C	C	C	C	C	C	C	H	C	C	C	C	C	A	C	A	C	C
JAX00686963	9	19632277	0	C	T	C	C	C	C	C	C	T	C	C	C	C	T	C	C	C	C	T	C	C	C	C	C	C	H	C	C	C	C	C	H	C	C	C	C	C	C	C	C	C	C	C	C	C	C
JAX00686965	9	19634921	0	C	T	C	C	C	C	C	T	T	C	C	C	C	T	C	C	C	C	T	C	C	T	C	C	C	C	C	C	C	C	C	H	C	C	H	C	C	T	C	C	C	C	C	C	C	C
JAX00168828	9	19635303	0	T	C	T	T	T	T	T	T	C	T	T	T	T	C	T	T	T	T	C	T	T	T	T	T	T	H	T	T	T	T	T	H	T	T	T	T	T	T	T	T	T	T	T	T	T	T
JAX00686966	9	19635633	1	G	T	G	G	G	G	G	T	G	G	G	G	G	G	G	G	G	G	G	G	G	T	G	G	G	G	G	G	G	G	G	G	G	G	H	G	G	T	G	G	G	G	G	G	G	G
JAX00686967	9	19667543	0	A	G	A	A	A	A	A	G	A	A	A	A	A	A	A	A	A	A	A	A	A	G	A	A	A	A	A	A	A	A	A	A	A	A	H	A	A	G	A	A	A	A	A	A	A	A
JAX00686970	9	19679601	1	A	T	A	A	A	A	A	A	T	A	A	A	A	T	A	A	A	A	T	A	A	A	A	A	A	H	A	A	A	A	A	H	A	A	A	A	A	A	A	A	A	A	A	A	A	A
JAX00168833	9	19699293	0	G	A	G	G	A	G	A	A	A	G	G	A	G	A	A	G	G	G	A	G	A	A	G	G	A	H	G	G	G	G	G	H	G	G	H	H	G	A	G	G	G	A	G	A	G	G
JAX00168834	9	19699474	0	A	C	A	A	C	A	C	A	A	A	A	C	A	A	C	A	A	A	H	A	C	A	A	A	C	A	A	A	A	A	A	A	A	A	A	H	A	A	A	A	A	C	A	C	A	A
JAX00686973	9	19699924	1	G	A	G	G	G	G	G	A	G	G	G	G	G	G	G	G	G	G	G	G	G	A	G	G	G	G	G	G	G	G	G	G	G	G	H	G	G	A	G	G	G	G	G	G	G	G
JAX00686975	9	19700259	0	G	A	G	G	G	G	G	G	A	G	G	G	G	A	G	G	G	G	A	G	G	G	G	G	G	H	G	G	G	G	G	H	G	G	G	G	G	G	G	G	G	G	G	G	G	G
JAX00686976	9	19700641	1	C	G	C	C	C	C	C	G	G	C	C	C	C	G	C	C	C	C	G	C	C	G	C	C	C	H	C	C	C	C	C	H	C	C	H	C	C	G	C	C	C	C	C	C	C	C
JAX00168835	9	19747107	0	C	G	C	C	C	C	C	G	G	C	C	C	C	G	C	C	C	C	G	C	C	G	C	C	C	H	C	C	C	C	C	H	C	C	H	C	C	G	C	C	C	C	C	C	C	C
JAX00686977	9	19747732	1	A	G	A	A	A	A	A	G	G	A	A	A	A	G	A	A	A	A	G	A	A	G	A	A	A	H	A	A	A	A	A	H	A	A	H	A	A	G	A	A	A	A	A	A	A	A
JAX00168840	9	19772421	0	G	C	G	G	G	G	G	C	C	G	G	G	G	C	G	G	G	G	C	G	G	C	G	G	G	H	G	G	G	G	G	G	G	G	G	G	G	C	G	G	G	G	G	G	G	G
JAX00686978	9	19807144	0	C	T	C	C	C	C	C	C	T	C	C	C	C	T	C	C	C	C	T	C	C	C	C	C	C	H	C	C	C	C	C	H	C	C	C	C	C	C	C	C	C	C	C	C	C	C
JAX00686979	9	19807614	0	G	C	G	G	G	G	G	G	C	G	G	G	G	C	G	G	G	G	C	G	G	G	G	G	G	H	G	G	G	G	G	H	G	G	G	G	G	G	G	G	G	G	G	G	G	G
JAX00686982	9	19809190	0	C	T	C	C	C	C	C	T	C	C	C	C	C	C	C	C	C	C	C	C	C	T	C	C	C	C	C	C	C	C	C	C	C	C	H	C	C	T	C	C	C	C	C	C	C	C
JAX00236292	9	19810972	1	G	A	G	G	G	G	G	G	A	G	G	G	G	A	G	G	G	G	A	G	G	G	G	G	G	H	G	G	G	G	G	H	G	G	G	G	G	G	G	G	G	G	G	G	G	G
JAX00168846	9	19852092	1	A	T	A	A	A	A	A	T	A	A	A	A	A	A	A	A	A	A	A	A	A	T	A	A	A	A	A	A	A	A	A	A	A	A	H	A	A	T	A	A	A	A	A	A	A	A
JAX00686984	9	19869740	1	G	A	G	G	G	G	G	G	A	G	G	G	G	A	G	G	G	G	A	G	G	G	G	G	G	H	G	G	G	G	G	H	G	G	G	G	G	G	G	G	G	G	G	G	G	G
JAX00236293	9	19877996	0	C	T	C	C	C	C	C	T	T	C	C	C	C	T	C	C	C	C	T	C	C	T	C	C	C	H	C	C	C	C	C	H	C	C	H	C	C	T	C	C	C	C	C	C	C	C
JAX00236294	9	19878069	0	G	A	G	G	G	G	G	G	A	G	H	G	G	A	G	G	G	G	A	G	G	G	G	G	G	H	G	G	G	G	G	H	G	G	G	G	G	G	G	G	G	G	G	G	G	G
JAX00686987	9	19927077	1	C	T	C	C	C	C	C	C	T	C	C	C	C	T	C	C	C	C	T	C	C	C	C	C	C	H	C	C	C	C	C	H	C	C	C	C	C	C	C	C	C	C	C	C	C	C
JAX00686988	9	19927129	0	G	A	G	G	G	G	G	G	A	G	G	G	G	A	G	G	G	G	A	G	G	G	G	G	G	H	G	G	G	G	G	H	G	G	G	G	G	G	G	G	G	G	G	G	G	G
JAX00686989	9	19927284	1	G	C	G	G	G	G	G	C	C	G	G	G	G	C	G	G	G	G	C	G	G	C	G	G	G	H	G	G	G	G	G	H	G	G	H	G	G	C	G	G	G	G	G	G	G	G
JAX00686990	9	19929657	0	T	C	T	T	T	T	T	C	C	T	T	T	T	C	T	T	T	T	C	T	T	C	T	T	T	H	T	T	T	T	T	H	T	T	H	T	T	C	T	T	T	T	T	T	T	T
JAX00168850	9	19929670	1	C	T	C	C	T	C	C	C	C	C	C	T	C	C	T	C	C	C	C	C	C	C	C	C	H	C	C	C	C	C	C	C	C	C	C	H	C	C	C	C	C	C	C	C	C	C
JAX00686993	9	19962858	0	G	A	G	G	G	G	G	G	A	G	G	G	G	A	G	G	G	G	A	G	G	G	G	G	G	H	G	G	G	G	G	H	G	G	G	G	G	G	G	G	G	G	G	G	G	G
JAX00168852	9	19981854	0	T	C	T	T	C	T	T	C	C	T	T	C	T	C	C	T	T	T	C	T	T	C	T	T	H	H	T	T	T	T	T	H	T	T	H	H	T	C	T	T	T	T	T	T	T	T
JAX00168857	9	20029030	1	G	A	G	G	A	G	G	G	G	G	G	A	G	G	A	G	G	G	G	G	G	G	G	G	H	G	G	G	G	G	G	G	G	G	G	H	G	G	G	G	G	G	G	G	G	G
JAX00686999	9	20032860	1	G	A	G	G	G	G	G	A	A	G	G	G	G	A	G	G	G	G	A	G	G	A	G	G	G	H	G	G	G	G	G	H	G	G	H	G	G	A	G	G	G	G	G	G	G	G
JAX00687000	9	20036367	1	A	G	A	A	A	A	A	A	G	A	A	A	A	G	A	A	A	A	G	A	A	A	A	A	A	H	A	A	A	A	A	H	A	A	A	A	A	A	A	A	A	A	A	A	A	A
JAX00168859	9	20063054	0	T	C	T	T	T	T	T	T	C	T	T	T	T	C	T	T	T	T	C	T	T	T	T	T	T	H	T	T	T	T	T	H	T	T	T	T	T	T	T	T	T	T	T	T	T	T
JAX00168860	9	20078934	0	C	T	C	C	C	C	C	T	T	C	C	C	C	T	C	C	C	C	T	C	C	T	C	C	C	C	C	C	C	C	C	C	C	C	C	C	C	T	C	C	C	C	C	C	C	C
JAX00236296	9	20079010	1	T	C	T	T	T	T	T	C	C	T	T	T	T	C	T	T	T	T	C	T	T	C	T	T	T	T	T	T	T	T	T	H	T	T	T	T	T	C	T	T	T	T	T	T	T	T
JAX00687001	9	20079158	1	A	T	A	A	A	A	A	T	A	A	A	A	A	A	A	A	A	A	A	A	A	T	A	A	A	A	A	A	A	A	A	A	A	A	A	A	A	T	A	A	A	A	A	A	A	A
JAX00168861	9	20080516	0	G	A	G	G	G	G	G	G	A	G	G	G	G	A	G	G	G	G	A	G	G	G	G	G	G	G	G	G	G	G	G	H	G	G	G	G	G	G	G	G	G	G	G	G	G	G
JAX00168862	9	20080734	1	T	C	T	T	T	T	T	T	C	T	T	T	T	C	T	T	T	T	C	T	T	T	T	T	T	T	T	T	T	T	T	H	T	T	T	T	T	T	T	T	T	T	T	T	T	T
JAX00168863	9	20080945	0	G	A	G	G	G	G	G	G	A	G	G	G	G	A	G	G	G	G	A	G	G	G	G	G	G	H	G	G	G	G	G	H	G	G	G	G	G	G	G	G	G	G	G	G	G	G
JAX00687004	9	20086023	1	G	A	G	G	G	G	G	G	A	G	G	G	G	A	G	G	G	G	A	G	G	G	G	G	G	G	G	G	G	G	G	H	G	G	G	G	G	G	G	G	G	G	G	G	G	G
JAX00687005	9	20115734	1	T	G	T	T	T	T	T	G	T	T	T	T	T	T	T	T	T	T	T	T	T	G	T	T	T	T	T	T	T	T	T	T	T	T	T	T	T	G	T	T	T	T	T	T	T	T
JAX00687006	9	20125755	0	A	G	A	A	A	A	A	G	G	A	A	A	A	G	A	A	A	A	G	A	A	G	A	A	A	A	A	A	A	A	A	G	A	A	G	A	A	G	A	A	A	A	A	A	A	A
JAX00687007	9	20132634	1	C	T	C	C	C	C	C	C	T	C	C	C	C	T	C	C	C	C	T	C	C	C	C	C	C	C	C	C	C	C	C	H	C	C	C	C	C	C	C	C	C	C	C	C	C	C
JAX00687010	9	20144231	0	C	A	C	C	C	C	C	C	A	C	C	C	C	A	C	C	C	C	H	C	C	C	C	C	C	C	C	C	C	C	C	H	C	C	C	C	C	C	C	C	C	C	C	C	C	C
JAX00236301	9	20160938	0	A	G	A	A	A	A	A	G	G	A	A	A	A	G	A	A	A	A	G	A	A	H	A	A	A	A	A	A	A	A	A	H	A	A	A	A	A	G	A	A	A	A	A	A	A	A
JAX00168870	9	20218430	0	C	T	C	C	C	C	T	C	C	T	T	C	C	C	C	C	T	C	C	C	T	C	C	C	H	C	T	T	C	T	C	C	C	C	C	C	H	C	C	C	T	T	T	T	H	C
JAX00687016	9	20218470	0	G	C	G	G	G	G	C	C	C	C	C	G	G	C	G	G	C	G	C	G	C	C	G	G	H	H	C	C	G	C	G	H	G	G	H	G	H	C	G	G	C	C	C	C	H	G
JAX00168871	9	20220178	1	T	C	T	T	C	T	C	C	C	C	C	C	T	C	C	T	C	T	C	T	C	C	T	T	C	H	C	C	T	C	T	H	T	T	H	H	H	C	T	T	C	C	C	C	H	T
JAX00168872	9	20220385	1	T	C	T	T	C	T	C	C	C	C	C	C	T	C	C	T	C	T	C	T	C	C	T	T	C	H	C	C	T	C	T	H	T	T	H	H	H	C	T	T	C	C	C	C	H	T
JAX00687018	9	20221615	1	A	G	A	A	A	A	G	A	G	G	G	A	A	G	A	A	G	A	G	A	G	A	A	A	H	H	G	G	A	G	A	H	A	A	A	A	H	A	A	A	G	G	G	G	H	A
JAX00687020	9	20222776	0	T	C	T	T	T	T	C	T	C	C	C	T	T	C	T	T	C	T	C	T	C	T	T	T	C	H	C	C	T	C	T	H	T	T	T	T	H	T	T	T	C	C	C	C	H	T
JAX00687021	9	20222800	1	C	G	C	C	C	C	G	C	C	G	G	C	C	C	C	C	G	C	C	C	G	C	C	C	H	C	G	G	C	G	C	C	C	C	C	C	H	C	C	C	G	G	G	G	H	C
JAX00687022	9	20225242	1	C	A	C	C	C	C	C	C	A	C	C	C	C	A	C	C	C	C	A	C	C	C	C	C	C	H	C	C	C	C	C	H	C	C	C	C	C	C	C	C	C	C	C	C	C	C
JAX00687025	9	20227900	1	T	G	T	T	T	T	T	G	T	T	T	T	T	T	T	T	T	T	T	T	T	G	T	T	T	T	T	T	T	T	T	T	T	T	H	T	T	G	T	T	T	T	T	T	T	T
JAX00687027	9	20228528	0	G	A	G	G	G	G	G	G	A	G	G	G	G	A	G	G	G	G	A	G	G	G	G	G	G	H	G	G	G	G	G	H	G	G	G	G	G	G	G	G	G	G	G	G	G	G
JAX00687028	9	20228571	1	G	C	G	G	G	G	C	C	G	C	C	G	G	G	G	G	C	G	G	G	C	C	G	G	H	G	C	C	G	C	G	G	G	G	H	G	H	C	G	G	C	C	C	C	H	G
JAX00687031	9	20248979	0	C	T	C	C	C	C	C	C	T	C	C	C	C	T	C	C	C	C	T	C	C	C	C	C	C	H	C	C	C	C	C	H	C	C	C	C	C	C	C	C	C	C	C	C	C	C
JAX00168875	9	20264243	1	G	A	G	G	A	G	A	G	G	A	A	A	G	G	A	G	A	G	G	G	A	G	G	G	A	G	A	A	G	A	G	G	G	G	G	H	H	G	G	G	A	A	A	A	H	G
JAX00168876	9	20284768	1	G	A	G	G	A	G	A	G	G	G	G	A	G	G	A	G	G	G	G	G	A	G	G	G	A	G	G	G	G	G	G	G	G	G	G	H	G	G	G	G	G	A	G	A	G	G
JAX00687039	9	20297637	0	T	C	T	T	T	T	T	C	T	T	T	T	T	T	T	T	T	T	T	T	T	C	T	T	T	T	T	T	T	T	T	T	T	T	H	T	T	C	T	T	T	T	T	T	T	T
JAX00168878	9	20301297	0	A	G	A	A	A	A	A	G	G	G	G	A	A	G	A	A	G	A	G	A	A	G	A	A	A	H	G	G	A	G	A	H	A	A	H	A	H	G	A	A	G	A	G	A	H	A
JAX00687042	9	20329599	0	G	C	G	G	G	G	G	G	C	G	G	G	G	C	G	G	G	G	C	G	G	G	G	G	G	G	G	G	G	G	G	H	G	G	G	G	G	G	G	G	G	G	G	G	G	G
JAX00687045	9	20333895	1	C	T	C	C	T	C	T	C	C	T	T	T	C	C	T	C	T	C	C	C	T	C	C	C	T	C	T	T	C	T	C	C	C	C	C	H	H	C	C	C	T	T	T	T	H	C
JAX00687047	9	20336624	0	G	A	G	G	G	G	G	A	A	G	G	G	G	A	G	G	G	G	A	G	G	A	G	G	G	H	G	G	G	G	G	G	G	G	H	G	G	A	G	G	G	G	G	G	G	G
JAX00687048	9	20340921	1	T	A	T	T	T	T	T	A	T	T	T	T	T	T	T	T	T	T	T	T	T	A	T	T	T	T	T	T	T	T	T	T	T	T	H	T	T	A	T	T	T	T	T	T	T	T
JAX00687049	9	20357922	1	C	T	C	C	C	C	C	T	T	C	C	C	C	T	C	C	C	C	T	C	C	T	C	C	C	H	C	C	C	C	C	H	C	C	H	C	C	T	C	C	C	C	C	C	C	C
JAX00168882	9	20362709	0	T	C	T	T	C	T	C	C	C	C	C	C	T	C	C	T	C	T	C	T	C	C	T	T	C	H	C	C	T	C	T	H	T	T	H	C	H	C	T	T	C	C	C	C	H	T
JAX00687050	9	20365574	1	A	G	A	A	A	A	A	G	G	A	A	A	A	G	A	A	A	A	G	A	A	G	A	A	A	H	A	A	A	A	A	H	A	A	H	A	A	G	A	A	A	A	A	A	A	A
JAX00687052	9	20368741	0	C	T	C	C	C	C	C	C	T	C	C	C	C	T	C	C	C	C	T	C	C	C	C	C	C	H	C	C	C	C	C	H	C	C	C	C	C	C	C	C	C	C	C	C	C	C
JAX00168883	9	20368972	0	C	G	C	C	G	C	G	G	G	G	G	G	C	G	G	C	G	C	G	C	G	G	C	C	G	H	G	G	C	G	C	H	C	C	H	H	H	G	C	C	G	G	G	G	H	C
JAX00687053	9	20404625	1	G	A	G	G	G	G	G	A	G	G	G	G	G	G	G	G	G	G	G	G	G	A	G	G	G	G	G	G	G	G	G	G	G	G	H	G	G	A	G	G	G	G	G	G	G	G
JAX00687054	9	20410847	1	G	C	G	G	C	G	C	G	G	C	C	C	G	G	C	G	C	G	G	G	C	G	G	G	C	G	C	C	G	C	G	G	G	G	G	H	H	G	G	G	C	C	C	C	H	G
JAX00687056	9	20416314	0	G	A	G	G	G	G	G	A	A	G	G	G	G	A	G	G	G	G	A	G	G	A	G	G	G	H	G	G	G	G	G	H	G	G	H	G	G	A	G	G	G	G	G	G	G	G
JAX00168887	9	20423292	1	C	A	C	C	A	C	A	A	A	A	A	A	C	A	A	C	A	C	A	C	A	A	C	C	A	H	A	A	C	A	C	H	C	C	H	H	H	A	C	C	A	A	A	A	H	C
JAX00687057	9	20424128	0	G	A	G	G	A	G	A	G	A	A	A	A	G	A	A	G	A	G	A	G	A	G	G	G	A	H	A	A	G	A	G	H	G	G	G	H	H	G	G	G	A	A	A	A	H	G
JAX00687058	9	20424304	1	T	C	T	T	C	T	C	T	C	C	C	C	T	C	C	T	C	T	C	T	C	T	T	T	C	H	C	C	T	C	T	H	T	T	T	H	H	T	T	T	C	C	C	C	H	T
JAX00687059	9	20426869	1	C	A	C	C	C	C	C	C	A	C	C	C	C	A	C	C	C	C	A	C	C	C	C	C	C	H	C	C	C	C	C	H	C	C	C	C	C	C	C	C	C	C	C	C	C	C
JAX00687063	9	20446196	1	A	G	A	A	G	A	G	G	A	G	G	G	A	A	G	A	G	A	A	A	G	G	A	A	G	A	G	G	A	G	A	A	A	A	H	H	H	G	A	A	G	G	G	G	H	A
JAX00168889	9	20452438	0	T	G	T	T	G	G	G	G	G	G	G	G	H	G	G	G	G	G	G	T	G	G	T	T	G	H	G	G	T	G	H	H	G	H	G	H	G	G	T	T	G	G	G	G	H	T
JAX00168890	9	20458329	0	G	C	G	G	C	G	C	G	G	C	C	C	G	G	C	G	C	G	G	G	C	G	G	G	C	G	C	C	G	C	G	G	G	G	G	H	H	G	G	G	C	C	C	C	H	G
JAX00687070	9	20467705	0	C	T	C	C	C	T	C	T	C	C	C	C	H	C	C	T	C	T	H	C	C	T	C	C	C	C	C	C	C	C	C	C	T	C	T	C	C	T	C	C	C	C	C	C	C	C
JAX00687071	9	20470402	0	G	A	G	G	G	A	G	A	A	G	G	G	H	A	G	A	G	A	A	G	G	A	G	G	G	H	G	G	G	G	H	H	A	H	A	G	H	A	G	G	G	G	G	G	G	G
JAX00687072	9	20471513	0	T	C	T	T	T	C	T	C	C	T	T	T	H	C	T	C	T	C	C	T	T	C	T	T	T	H	T	T	T	T	H	H	C	H	C	T	H	C	T	T	T	T	T	T	T	T
JAX00236308	9	20499465	1	G	A	G	G	G	G	G	A	A	G	G	G	G	A	G	G	G	G	A	G	G	A	G	G	G	H	G	G	G	G	G	H	G	G	H	G	G	A	G	G	G	G	G	G	G	G
JAX00168893	9	20502929	1	G	A	G	G	G	G	G	A	G	G	G	G	G	G	G	G	G	G	G	G	G	A	G	G	G	G	G	G	G	G	G	G	G	G	H	G	G	A	G	G	G	G	G	G	G	G
JAX00687077	9	20529277	0	G	A	G	G	G	G	G	A	G	G	G	G	G	G	G	G	G	G	G	G	G	A	G	G	G	G	G	G	G	G	G	G	G	G	A	G	G	A	G	G	G	G	G	G	G	G
JAX00168896	9	20550379	0	C	T	C	C	T	T	T	C	T	T	T	T	H	T	T	T	T	T	T	C	T	C	C	C	T	H	T	T	C	T	H	H	T	H	H	H	T	C	C	C	T	T	T	T	H	C
JAX00687080	9	20555973	0	T	C	T	T	C	C	C	C	T	C	C	C	H	T	C	C	C	C	T	T	C	C	T	T	C	T	C	C	T	C	H	T	C	H	C	H	C	C	T	T	C	C	C	C	H	T
JAX00687082	9	20563200	1	G	A	G	G	A	A	A	G	G	A	A	A	H	G	A	A	A	A	G	G	A	G	G	G	A	G	A	A	G	A	H	G	A	H	H	H	A	G	G	G	A	A	A	A	H	G
JAX00687083	9	20564487	1	C	T	C	C	C	C	T	C	C	C	C	C	C	C	C	C	C	C	C	C	T	C	C	C	H	C	C	C	C	C	C	C	C	C	C	C	C	C	C	C	C	T	C	T	C	C
JAX00687084	9	20572581	0	G	T	G	G	G	G	G	G	T	G	G	G	G	T	G	G	G	G	H	G	G	G	G	G	G	G	G	G	G	G	G	G	G	G	G	G	G	G	G	G	G	G	G	G	G	G
JAX00687085	9	20577833	1	A	T	A	A	A	A	A	A	T	A	A	A	A	T	A	A	A	A	T	A	A	A	A	A	A	H	A	A	A	A	A	H	A	A	A	A	A	A	A	A	A	A	A	A	A	A
JAX00168897	9	20579789	0	T	C	T	T	C	C	C	C	C	C	C	C	H	C	C	C	C	C	C	T	C	C	T	T	C	H	C	C	T	C	H	H	C	H	C	H	C	C	T	T	C	C	C	C	H	T
JAX00687086	9	20581186	1	C	A	C	C	A	C	A	C	C	A	A	A	C	C	A	C	A	C	C	C	A	C	C	C	A	C	A	A	C	A	C	C	C	C	C	H	H	C	C	C	A	A	A	A	H	C
JAX00168898	9	20581663	1	C	T	C	C	T	T	T	C	C	T	T	T	H	C	T	T	T	T	C	C	T	C	C	C	T	C	T	T	C	T	H	C	T	H	H	H	T	C	C	C	T	T	T	T	H	C
JAX00168899	9	20581793	0	T	C	T	T	C	C	C	C	C	C	C	C	H	C	C	C	C	C	C	T	C	C	T	T	C	H	C	C	T	C	H	H	C	H	C	H	C	C	T	T	C	C	C	C	H	T
JAX00168900	9	20610151	0	C	T	C	C	T	T	T	C	C	T	T	T	H	C	T	T	T	T	C	C	T	C	C	C	T	C	T	T	C	T	H	C	T	H	H	H	T	C	C	C	T	T	T	T	H	C
JAX00687092	9	20629099	1	G	T	G	G	G	G	G	T	T	G	G	G	G	T	G	G	G	G	T	G	G	T	G	G	G	H	G	G	G	G	G	H	G	G	H	G	G	T	G	G	G	G	G	G	G	G
JAX00687093	9	20637401	1	C	T	C	C	T	T	T	C	C	T	T	T	H	C	T	T	T	T	C	C	T	C	C	C	T	C	T	T	C	T	H	C	T	H	H	H	T	C	C	C	T	T	T	T	H	C
JAX00687094	9	20641455	1	G	A	G	G	G	G	G	G	A	G	G	G	G	A	G	G	G	G	A	G	G	G	G	G	G	H	G	G	G	G	G	H	G	G	G	G	G	G	G	G	G	G	G	G	G	G
JAX00168903	9	20642118	1	C	T	C	C	T	T	T	T	T	T	T	T	H	T	T	T	T	T	T	C	T	T	C	C	T	H	T	T	C	T	H	H	T	H	T	H	T	T	C	C	T	T	T	T	H	C
JAX00168904	9	20658128	0	A	G	A	A	G	G	G	G	G	G	G	G	H	G	G	G	G	G	G	A	G	G	A	A	G	H	G	G	A	G	H	H	G	H	G	H	G	G	A	A	G	G	G	G	H	A
JAX00687096	9	20658655	0	G	A	G	G	G	G	G	A	G	G	G	G	G	G	G	G	G	G	G	G	G	A	G	G	G	G	G	G	G	G	G	G	G	G	H	G	G	A	G	G	G	G	G	G	G	G
JAX00687097	9	20658943	0	T	C	T	T	T	T	T	C	T	T	T	T	T	T	T	T	T	T	T	T	T	C	T	T	T	T	T	T	T	T	T	T	T	T	H	T	T	C	T	T	T	T	T	T	T	T
JAX00687098	9	20661120	1	T	A	T	T	A	A	A	T	T	A	A	A	H	T	A	A	A	A	T	T	A	T	T	T	A	T	A	A	T	A	H	T	A	H	H	H	A	T	T	T	A	A	A	A	H	T
JAX00687100	9	20662179	0	G	A	G	G	A	A	A	A	A	A	A	A	H	A	A	A	A	A	A	G	A	A	G	G	A	H	A	A	G	A	H	H	A	H	A	H	A	A	G	G	A	A	A	A	H	G
JAX00687101	9	20662422	1	T	C	T	T	C	C	C	T	C	C	C	C	H	C	C	C	C	C	C	T	C	T	T	T	C	H	C	C	T	C	H	H	C	H	H	H	C	T	T	T	C	C	C	C	H	T
JAX00687103	9	20668232	1	A	G	A	A	G	G	G	A	A	G	G	G	H	A	G	G	G	G	A	A	G	A	A	A	G	A	G	G	A	G	H	A	G	H	H	H	G	A	A	A	G	G	G	G	H	A
JAX00168905	9	20670625	1	A	G	A	A	G	G	G	G	G	G	G	G	H	G	G	G	G	G	G	A	G	G	A	A	G	H	G	G	A	G	H	H	G	H	G	H	G	G	A	A	G	G	G	G	H	A
JAX00687104	9	20671757	0	G	A	G	G	G	G	G	G	A	G	G	G	G	A	G	G	G	G	A	G	G	G	G	G	G	H	G	G	G	G	G	H	G	G	G	G	G	G	G	G	G	G	G	G	G	G
JAX00236315	9	20673054	1	C	T	C	C	C	C	C	T	T	C	C	C	C	T	C	C	C	C	T	C	C	T	C	C	C	H	C	C	C	C	C	H	C	C	H	C	C	T	C	C	C	C	C	C	C	C
JAX00687105	9	20673073	0	C	T	C	C	C	C	C	T	T	C	C	C	C	T	C	C	C	C	T	C	C	T	C	C	C	T	C	C	C	C	C	H	C	C	H	C	C	T	C	C	C	C	C	C	C	C
JAX00168906	9	20694295	1	A	G	A	A	G	G	G	A	G	G	G	G	H	G	G	G	G	G	G	A	G	A	A	A	G	H	G	G	A	G	H	H	G	H	H	H	G	A	A	A	G	G	G	G	H	A
JAX00168907	9	20694490	0	A	G	A	A	G	G	G	G	G	G	G	G	H	G	G	G	G	G	G	A	G	G	A	A	G	G	G	G	A	G	H	G	G	H	G	H	G	G	A	A	G	G	G	G	H	A
JAX00687107	9	20696370	0	G	C	G	G	G	G	G	C	G	G	G	G	G	G	G	G	G	G	G	G	G	C	G	G	G	G	G	G	G	G	G	G	G	G	H	G	G	C	G	G	G	G	G	G	G	G
JAX00687111	9	20721495	1	G	A	G	G	G	G	G	G	A	G	G	G	G	A	G	G	G	G	A	G	G	G	G	G	G	H	G	G	G	G	G	H	G	G	G	G	G	G	G	G	G	G	G	G	G	G
JAX00687112	9	20729325	0	G	A	G	G	G	A	G	G	G	G	G	G	H	G	G	A	G	H	G	G	G	G	G	G	G	G	G	G	G	G	H	G	H	H	H	G	H	G	G	G	G	G	G	G	G	G
JAX00168910	9	20736429	1	T	C	T	T	T	T	T	T	C	T	T	T	T	C	T	T	T	T	C	T	T	T	T	T	T	H	T	T	T	T	T	H	T	T	T	T	T	T	T	T	T	T	T	T	T	T
JAX00687117	9	20762823	1	G	T	G	G	G	G	G	G	G	T	T	G	G	G	G	G	T	G	G	G	G	G	G	G	G	G	T	T	G	T	G	G	G	G	G	G	H	G	G	G	T	G	T	G	H	G
JAX00687118	9	20762859	1	A	G	A	A	A	A	A	G	G	G	G	A	A	G	A	A	G	A	G	A	A	G	A	A	A	H	G	G	A	G	A	H	A	A	H	A	H	G	A	A	G	A	G	A	H	A
[truncated: 16,806 more rows]
[truncated: 127 more columns]
