# Supplementary material for: Genetic Analysis of Hematological Parameters in Incipient Lines of the Collaborative Cross
Source: G3 (Bethesda). 2012 Feb 1;2(2):157–65. doi: 10.1534/g3.111.001776 (PMC3284323; doi:10.1534/g3.111.001776)
Supplement: Supporting Information [file supp_2.2.157_TableS2.zip › chrX.csv]

id	chr	position	array	call0	call2	B/J	C57BL/6J	129/SvlmJ	NOD/LtJ	NZO/LtJ	CAST/EiJ	PWK/PhJ.2	WSB/EiJ	OR13m69	OR205m51	OR549m62	OR857m67	OR941m72	OR1390m66	OR1519m154	OR1536m143	OR2020m60	OR829m74	OR1122m139	OR125m64	OR190m55	OR220m52	OR291m157	OR380m69	OR489m79	OR555m52	OR559m152	OR699m69	OR779m146	OR822m147	OR896m61	OR940m160	OR1246m70	OR1401m157	OR1427m53	OR2075m59	OR2168m52	OR773m68	OR3594m47	OR3066m50	OR5066m143	OR3289m52	OR5049m130	OR5154m140
JAX00176624	X	3054629	0	T	C	C	C	C	C	T	C	T	C	C	C	C	C	C	C	T	T	C	T	T	T	C	T	C	C	C	C	C	C	C	C	C	C	C	C	C	T	C	T	T	C	C	T	C	C
JAX00723415	X	4588834	0	G	C	G	G	G	G	G	C	C	G	G	G	G	G	G	G	G	C	G	C	C	C	G	G	C	G	G	G	G	G	C	G	G	G	G	G	G	C	G	C	C	C	G	G	G	G
JAX00708538	X	4605400	1	T	A	T	T	T	T	T	A	A	T	T	T	T	T	T	T	T	A	T	A	A	A	T	T	A	T	T	T	T	T	A	T	T	T	T	T	T	A	T	A	A	A	T	T	T	T
JAX00176638	X	4617347	1	G	A	G	G	G	G	G	G	A	G	G	G	G	G	G	G	G	A	G	A	A	A	G	G	G	G	G	G	G	G	G	G	G	G	G	G	G	A	G	A	A	G	G	G	G	G
JAX00176639	X	4621410	0	A	G	A	A	A	A	A	G	G	A	A	A	A	A	A	G	A	G	A	G	G	G	A	A	G	A	A	A	A	A	G	A	A	A	A	A	A	G	A	G	G	G	A	A	A	A
JAX00708539	X	4630308	0	C	T	C	C	C	C	C	T	T	C	C	C	C	C	C	C	C	T	C	T	T	T	C	C	T	C	C	C	C	C	T	C	C	C	C	C	C	T	C	T	T	T	C	C	C	C
JAX00708540	X	4642714	1	C	T	C	C	C	C	C	T	T	C	C	C	C	C	C	C	C	T	C	T	T	T	C	C	T	C	C	C	C	C	T	C	C	C	C	C	C	T	C	T	T	T	C	C	C	C
JAX00708542	X	4643461	0	A	G	A	A	A	A	A	G	A	A	A	A	A	A	A	A	A	A	A	A	A	A	A	A	G	A	A	A	A	A	G	A	A	A	A	A	A	A	A	A	A	G	A	A	A	A
JAX00708543	X	4652635	1	T	A	T	T	T	T	T	T	A	T	T	T	T	T	T	T	T	A	T	A	A	A	T	T	T	T	T	T	T	T	T	T	T	T	T	T	T	A	T	A	A	T	T	T	T	T
JAX00708544	X	4672030	1	G	T	G	G	G	G	G	T	G	G	G	G	G	G	G	G	G	G	G	G	G	G	G	G	T	G	G	G	G	G	T	G	G	G	G	G	G	G	G	G	G	T	G	G	G	G
JAX00708545	X	4672170	0	C	T	C	C	C	C	C	T	C	C	C	C	C	C	C	C	C	C	C	C	C	C	C	C	T	C	C	C	C	C	T	C	C	C	C	C	C	C	C	C	C	T	C	C	C	C
JAX00176641	X	4674779	1	G	A	A	G	A	G	G	G	G	A	A	A	G	G	G	A	G	G	A	G	G	G	G	G	G	G	A	A	A	A	G	A	A	G	G	A	A	G	G	G	G	G	A	G	A	A
JAX00176642	X	4675155	0	G	A	A	G	A	G	G	G	G	A	A	A	G	G	G	A	G	G	A	G	G	G	G	G	G	G	A	A	A	A	G	A	A	G	G	A	A	G	G	G	G	G	A	G	A	A
JAX00176643	X	4675223	0	G	A	A	G	A	G	G	G	G	A	G	A	G	G	G	A	G	G	A	G	G	G	G	G	G	G	A	A	A	A	G	A	A	G	G	A	A	G	G	G	G	G	A	G	A	A
JAX00708548	X	4768886	1	A	G	A	A	A	A	A	A	G	A	A	A	A	A	A	A	A	G	A	G	G	G	A	A	A	A	A	A	A	A	A	A	A	A	A	A	A	G	A	G	G	A	A	A	A	A
JAX00708549	X	4769356	0	C	T	C	C	C	C	C	C	T	C	C	C	C	C	C	C	C	T	C	T	T	T	C	C	C	C	C	C	C	C	C	C	C	C	C	C	C	T	C	T	T	C	C	C	C	C
JAX00708550	X	4783837	1	A	G	A	A	A	A	A	G	A	A	A	A	A	A	A	A	A	A	A	A	A	A	A	A	G	A	A	A	A	A	G	A	A	A	A	A	A	A	A	A	A	G	A	A	A	A
JAX00708551	X	4783893	1	C	A	A	C	A	C	C	A	A	A	A	A	C	C	C	A	C	A	A	A	A	A	C	C	A	C	A	A	A	A	A	A	A	C	C	A	A	A	C	A	A	A	A	C	A	A
JAX00176644	X	4786327	0	A	C	C	A	C	A	A	A	A	C	C	C	A	A	A	C	A	A	C	A	A	A	A	A	A	A	C	C	C	C	A	C	C	A	A	C	C	A	A	A	A	A	C	A	C	C
JAX00176645	X	4789005	0	G	A	A	G	A	G	G	G	G	A	A	A	G	G	G	A	G	G	A	G	G	G	G	G	G	G	A	A	A	A	G	A	A	G	G	A	A	G	G	G	G	G	A	G	A	A
JAX00708557	X	4848340	1	T	C	T	T	T	T	T	C	C	T	T	T	T	T	T	T	T	C	T	C	C	C	T	T	C	T	T	T	T	T	C	T	T	T	T	T	T	C	T	C	C	C	T	T	T	T
JAX00708558	X	4848603	1	T	A	T	T	T	T	T	A	T	T	T	T	T	T	T	T	T	T	T	T	T	T	T	T	A	T	T	T	T	T	A	T	T	T	T	T	T	T	T	T	T	A	T	T	T	T
JAX00176650	X	4861135	1	A	G	G	A	G	A	A	A	A	A	G	G	A	A	A	G	A	A	A	A	A	A	A	A	A	A	G	G	G	A	A	G	G	A	A	G	G	A	A	A	A	A	A	A	G	A
JAX00708561	X	4926440	0	A	G	A	A	A	A	A	G	G	G	A	A	A	A	A	A	A	G	G	G	G	G	A	A	G	A	A	A	A	G	G	A	A	A	A	A	A	G	A	G	G	G	G	A	A	G
JAX00708562	X	4930560	0	C	T	C	C	C	C	C	C	T	C	C	C	C	C	C	C	C	T	C	T	T	T	C	C	C	C	C	C	C	C	C	C	C	C	C	C	C	C	C	T	T	C	C	C	C	C
JAX00176655	X	4939624	0	G	A	G	G	G	G	G	A	A	G	G	G	G	G	A	G	G	A	G	A	A	A	G	G	A	G	G	G	G	G	A	G	G	G	G	G	G	A	G	A	A	A	G	G	G	G
JAX00708563	X	4955738	1	T	C	T	T	T	T	T	C	T	T	T	T	T	T	T	T	T	T	T	T	T	T	T	T	C	T	T	T	T	T	C	T	T	T	T	T	T	T	T	T	T	C	T	T	T	T
JAX00708565	X	4957351	0	A	C	A	A	A	A	A	C	A	A	A	A	A	A	A	A	A	A	A	A	A	A	A	A	C	A	A	A	A	A	C	A	A	A	A	A	A	A	A	A	A	C	A	A	A	A
JAX00176658	X	4978234	0	G	T	G	G	G	G	G	T	G	G	G	G	G	G	G	G	G	G	G	G	G	G	G	G	T	G	G	G	G	G	T	G	G	G	G	G	G	G	G	G	G	T	G	G	G	G
JAX00176659	X	4979222	0	C	T	C	C	C	C	C	C	C	T	C	C	C	C	C	C	C	C	T	C	C	C	C	C	C	C	C	C	C	T	C	C	C	C	C	C	C	C	C	C	C	C	T	C	C	T
JAX00176660	X	4980873	1	C	T	C	C	C	C	C	T	T	T	C	C	C	C	C	C	C	T	T	T	T	T	C	C	T	C	C	C	C	T	T	C	C	C	C	C	C	T	C	T	T	T	T	C	C	T
JAX00708566	X	4981931	1	T	C	T	T	T	T	T	T	C	T	T	T	T	T	T	T	T	C	T	C	C	C	T	T	T	T	T	T	T	T	T	T	T	T	T	T	T	C	T	C	C	T	T	T	T	T
JAX00708567	X	4988773	0	G	A	G	G	G	G	G	G	A	G	G	G	G	G	G	G	G	A	G	A	A	A	G	G	G	G	G	G	G	G	G	G	G	G	G	G	G	A	G	A	A	G	G	G	G	G
JAX00708568	X	4992102	1	C	T	C	C	C	C	C	C	C	T	C	C	C	C	C	C	C	C	T	C	C	C	C	C	C	C	C	C	C	T	C	C	C	C	C	C	C	C	C	C	C	C	T	C	C	T
JAX00708569	X	4993063	0	C	A	C	C	C	C	C	A	C	C	C	C	C	C	C	C	C	C	C	C	C	C	C	C	A	C	C	C	C	C	A	C	C	C	C	C	C	C	C	C	C	A	C	C	C	C
JAX00708570	X	5018415	0	G	A	G	G	G	G	G	A	A	G	G	A	G	G	A	G	G	A	G	A	A	A	G	G	A	G	G	G	G	G	A	G	G	G	G	G	G	A	G	A	A	A	G	G	G	G
JAX00176662	X	5018717	1	G	A	G	G	G	G	G	A	G	G	G	G	G	G	G	G	G	G	G	G	G	G	G	G	A	G	G	G	G	G	A	G	G	G	G	G	G	G	G	G	G	A	G	G	G	G
JAX00176663	X	5021951	1	G	A	G	G	G	G	G	A	G	G	G	G	G	G	G	G	G	G	G	G	G	G	G	G	A	G	G	G	G	G	A	G	G	G	G	G	G	G	G	G	G	A	G	G	G	G
JAX00176664	X	5051114	0	C	T	C	C	C	C	C	T	C	C	C	C	C	C	C	C	C	C	C	C	C	C	C	C	T	C	C	C	C	C	T	C	C	C	C	C	C	C	C	C	C	T	C	C	C	C
JAX00176665	X	5051533	0	A	C	A	A	A	A	A	C	A	A	A	A	A	A	A	A	A	A	A	A	A	A	A	A	C	A	A	A	A	A	C	A	A	A	A	A	A	A	A	A	A	C	A	A	A	A
JAX00176666	X	5051624	1	G	C	G	G	G	G	G	C	C	G	G	G	G	G	G	G	G	C	G	C	C	C	G	G	C	G	G	G	G	G	C	G	G	G	G	G	G	C	G	C	C	C	G	G	G	G
JAX00708577	X	5095765	0	C	T	C	C	C	C	C	T	C	C	C	C	C	C	C	C	C	C	C	C	C	C	C	C	T	C	C	C	C	C	T	C	C	C	C	C	C	C	C	C	C	T	C	C	C	C
JAX00708582	X	5126067	1	G	A	G	G	G	G	G	G	A	G	G	G	G	G	G	G	G	A	G	A	A	A	G	G	G	G	G	G	G	G	G	G	G	G	G	G	G	A	G	A	A	G	G	G	G	G
JAX00176670	X	5138595	1	A	G	A	A	A	A	A	A	G	A	A	A	A	A	A	A	A	G	A	G	G	G	A	A	A	A	A	A	A	A	A	A	A	A	A	A	A	G	A	G	G	A	A	A	A	A
JAX00176671	X	5138737	1	G	T	G	G	G	G	G	T	T	G	G	G	G	G	G	G	G	T	G	T	T	T	G	G	T	G	G	G	G	G	T	G	G	G	G	G	G	T	G	T	T	T	G	G	G	G
JAX00176672	X	5140564	1	T	A	T	T	T	T	T	A	T	T	T	T	T	T	T	T	T	T	T	T	T	T	T	T	A	T	T	T	T	T	A	T	T	T	T	T	T	T	T	T	T	A	T	T	T	T
JAX00708583	X	5154663	0	T	C	T	T	T	C	T	C	C	T	T	T	T	T	T	T	T	C	T	C	C	C	T	T	C	C	T	T	T	T	C	T	T	T	T	T	T	C	T	C	C	C	T	T	T	T
JAX00708584	X	5162361	1	A	G	A	A	A	G	A	A	A	A	A	A	A	A	A	A	A	A	A	A	A	A	A	A	A	G	A	A	A	A	A	A	A	A	A	A	A	A	A	A	A	A	A	A	A	A
JAX00708586	X	5163376	1	A	T	A	A	A	A	A	T	T	A	A	A	A	A	A	A	A	T	A	T	T	T	A	A	T	A	A	A	A	A	T	A	A	A	A	A	A	T	A	T	T	T	A	A	A	A
JAX00708587	X	5163709	1	C	G	C	C	C	G	C	G	G	C	C	C	C	C	C	C	C	G	C	G	G	G	C	C	G	G	C	C	C	C	G	C	C	C	C	C	C	G	C	G	G	G	C	C	C	C
JAX00176675	X	5181568	0	C	T	C	C	C	C	C	T	C	C	C	C	C	C	C	T	C	C	C	C	C	C	C	C	T	C	C	C	C	C	T	C	C	C	C	C	C	C	C	C	C	T	C	C	C	C
JAX00238496	X	5226230	0	C	A	C	C	C	C	C	C	A	C	C	C	C	C	C	C	C	A	C	A	A	A	C	C	C	C	C	C	C	C	C	C	C	C	C	C	C	A	C	A	A	C	C	C	C	C
JAX00708589	X	5229659	0	G	A	G	G	G	G	G	G	A	G	G	G	G	G	G	G	G	A	G	A	A	A	G	G	G	G	G	G	G	G	G	G	G	G	G	G	G	A	G	G	A	G	G	G	G	G
JAX00176676	X	5229696	1	G	A	G	G	G	G	G	A	G	G	G	G	G	G	G	G	G	G	G	G	G	G	G	G	A	G	G	G	G	G	A	G	G	G	G	G	G	G	G	G	G	A	G	G	G	G
JAX00176678	X	5229926	1	A	G	A	A	A	A	A	A	G	A	A	A	A	A	A	A	A	G	A	G	G	G	A	A	A	A	A	A	A	A	A	A	A	A	A	A	A	G	A	G	G	A	A	A	A	A
JAX00708591	X	5242285	1	A	G	A	A	A	G	A	G	G	G	A	A	G	A	A	A	A	G	G	G	G	G	A	A	G	G	A	A	A	G	G	A	A	A	A	A	A	G	A	G	G	G	G	A	A	G
JAX00708592	X	5249830	1	A	G	A	A	A	A	A	G	G	A	A	A	A	A	A	A	A	G	A	G	G	G	A	A	G	A	A	A	A	A	G	A	A	A	A	A	A	G	A	G	G	G	A	A	A	A
JAX00176680	X	5260118	0	T	C	T	T	T	T	T	C	T	T	T	T	T	T	T	T	T	T	T	T	T	T	T	T	C	T	T	T	T	T	C	T	T	T	T	T	T	T	T	T	T	C	T	T	T	T
JAX00176681	X	5260304	0	C	A	C	C	C	A	C	A	A	A	C	C	A	C	C	C	C	A	A	A	A	A	C	C	A	A	C	C	C	A	A	C	C	C	C	C	C	A	C	A	A	A	A	C	C	A
JAX00708594	X	5275546	0	C	G	C	C	C	G	C	C	C	G	C	C	G	C	C	C	C	C	G	C	C	C	C	C	C	G	C	C	C	G	C	C	C	C	C	C	C	C	C	C	C	C	G	C	C	G
JAX00708596	X	5275668	0	G	C	G	G	G	G	G	C	G	G	G	G	G	G	G	G	G	G	G	G	G	G	G	G	C	G	G	G	G	G	C	G	G	G	G	G	G	G	G	G	G	C	G	G	G	G
JAX00708598	X	5276284	0	A	G	A	A	A	G	A	G	G	G	A	A	G	A	A	A	A	G	G	G	G	G	A	A	G	G	A	A	A	G	G	A	A	A	A	A	A	G	A	G	G	G	G	A	A	G
JAX00708599	X	5277076	0	A	T	A	A	A	A	A	A	T	A	A	A	A	A	A	A	A	T	A	T	T	T	A	A	A	A	A	A	A	A	A	A	A	A	A	A	A	T	A	T	T	A	A	A	A	A
JAX00708601	X	5318046	1	G	A	G	G	G	G	G	A	G	G	G	G	G	G	G	G	G	G	G	G	G	G	G	G	A	G	G	G	G	G	A	G	G	G	G	G	G	G	G	G	G	A	G	G	G	G
JAX00176687	X	5343508	0	G	A	G	G	G	G	G	A	A	G	G	G	G	G	G	G	G	A	G	A	A	A	G	G	A	G	G	G	G	G	A	G	G	G	G	G	G	A	G	A	A	A	G	G	G	G
JAX00708604	X	5356329	0	G	T	G	G	G	G	G	G	T	G	G	G	G	G	G	G	G	T	G	T	T	T	G	G	G	G	G	G	G	G	G	G	G	G	G	G	G	T	G	T	T	G	G	G	G	G
JAX00708606	X	5358695	0	T	C	T	T	T	T	T	C	T	T	T	T	T	T	T	T	T	T	T	T	T	T	T	T	C	T	T	T	T	T	C	T	T	T	T	T	T	T	T	T	T	C	T	T	T	T
JAX00176688	X	5378962	1	A	G	A	A	A	A	A	G	A	A	A	A	A	A	A	A	A	A	A	A	A	A	A	A	G	A	A	A	A	A	G	A	A	A	A	A	A	A	A	A	A	G	A	A	A	A
JAX00708611	X	5397360	1	G	A	G	G	G	A	G	G	G	G	G	G	G	G	G	G	G	G	G	G	G	G	G	G	G	A	G	G	G	G	G	G	G	G	G	G	G	G	G	G	G	G	G	G	G	G
JAX00176692	X	5421241	1	A	G	A	A	A	G	A	G	G	G	A	A	G	A	A	A	A	G	G	G	G	G	A	A	G	G	A	A	A	G	G	A	A	A	A	A	A	G	A	G	G	G	G	A	A	G
JAX00708614	X	5427465	1	A	G	A	A	A	G	A	G	G	G	A	A	G	A	A	A	A	G	G	G	G	G	A	A	G	G	A	A	A	G	G	A	A	A	A	A	A	G	A	G	G	G	G	A	A	G
JAX00708616	X	5431349	1	G	A	G	G	G	G	G	G	A	G	G	G	G	G	G	G	G	A	G	A	A	A	G	G	G	G	G	G	G	G	G	G	G	G	G	G	G	A	G	A	A	G	G	G	G	G
JAX00708617	X	5442883	0	A	T	A	A	A	A	A	A	A	T	A	A	T	A	A	A	A	A	T	A	A	A	A	A	A	A	A	A	A	T	A	A	A	A	A	A	A	A	A	A	A	A	T	A	A	T
JAX00176694	X	5445645	0	A	T	A	A	A	T	A	A	A	T	A	A	T	A	A	A	A	A	T	A	A	A	A	A	A	T	A	A	A	T	A	A	A	A	A	A	A	A	A	A	A	A	T	A	A	T
JAX00708619	X	5490116	0	G	T	G	G	G	G	G	G	G	T	G	G	T	G	G	G	G	G	T	G	G	G	G	G	G	G	G	G	G	T	G	G	G	G	G	G	G	G	G	G	G	G	T	G	G	T
JAX00708620	X	5491812	1	C	T	C	C	C	C	C	C	T	T	C	C	T	C	C	C	C	T	T	T	T	T	C	C	C	C	C	C	C	T	C	C	C	C	C	C	C	T	C	T	T	C	T	C	C	T
JAX00708621	X	5492648	0	C	T	C	C	C	C	C	C	T	C	C	C	C	C	C	C	C	T	C	T	T	T	C	C	C	C	C	C	C	C	C	C	C	C	C	C	C	T	C	T	T	C	C	C	C	C
JAX00708623	X	5495711	1	T	C	T	T	T	T	T	C	C	C	T	T	C	T	T	T	T	C	C	C	C	C	T	T	C	T	T	T	T	C	C	T	T	T	T	T	T	C	T	C	C	C	C	T	T	C
JAX00708625	X	5497419	1	A	C	A	A	A	A	A	A	C	A	A	A	A	A	A	A	A	C	A	C	C	C	A	A	A	A	A	A	A	A	A	A	A	A	A	A	A	C	A	C	C	A	A	A	A	A
JAX00176697	X	5498038	1	C	G	C	C	C	G	C	G	G	G	C	C	G	C	C	C	C	G	G	G	G	G	C	C	G	G	C	C	C	G	G	C	C	C	C	C	C	G	C	G	G	G	G	C	C	G
JAX00176698	X	5498764	1	C	T	C	C	C	C	C	T	C	C	C	C	C	C	C	C	C	C	C	C	C	C	C	C	T	C	C	C	C	C	T	C	C	C	C	C	C	C	C	C	C	T	C	C	C	C
JAX00708627	X	5524254	1	G	T	G	G	G	T	G	T	T	G	G	G	G	G	G	G	G	T	G	T	T	T	G	G	T	T	G	G	G	G	T	G	G	G	G	G	G	T	G	T	T	T	G	G	G	G
JAX00708628	X	5532380	0	C	T	C	C	C	C	C	C	C	T	C	C	T	C	C	C	C	C	T	C	C	C	C	C	C	C	C	C	C	T	C	C	C	C	C	C	C	C	C	C	C	C	T	C	C	T
JAX00708629	X	5533490	1	G	A	G	G	G	G	G	G	A	G	G	G	G	G	G	G	G	A	G	A	A	A	G	G	G	G	G	G	G	G	G	G	G	G	G	G	G	A	G	A	A	G	G	G	G	G
JAX00176701	X	5536394	0	G	A	G	G	G	A	G	A	A	A	G	G	A	G	G	G	G	A	A	A	A	A	G	G	A	A	G	G	G	A	A	G	G	G	G	G	G	A	G	A	A	A	A	G	G	A
JAX00176702	X	5538131	1	T	C	T	T	T	T	T	T	C	T	T	T	T	T	T	T	T	C	T	C	C	C	T	T	T	T	T	T	T	T	T	T	T	T	T	T	T	C	T	C	C	T	T	T	T	T
JAX00708630	X	5544897	0	T	C	T	T	T	T	T	C	T	T	T	T	T	C	T	T	T	T	T	T	T	T	T	T	C	T	T	T	T	T	C	T	T	T	T	T	T	T	T	T	T	C	T	T	T	T
JAX00708631	X	5544975	1	A	G	A	A	A	G	A	G	G	G	A	A	G	A	A	A	A	G	G	G	G	G	A	A	G	G	A	A	A	G	G	A	A	A	A	A	A	G	A	G	G	G	G	A	A	G
JAX00176703	X	5588881	1	T	C	T	T	T	T	T	T	C	T	T	T	T	T	T	T	T	C	T	C	C	C	T	T	T	T	T	T	T	T	T	T	T	T	T	T	T	C	T	C	C	T	T	T	T	T
JAX00176704	X	5590436	1	C	T	C	C	C	C	C	C	T	C	C	C	C	C	C	C	C	T	C	T	T	T	C	C	C	C	C	C	C	C	C	C	C	C	C	C	C	T	C	T	T	C	C	C	C	C
JAX00708633	X	5590452	1	G	A	G	G	G	G	G	A	G	G	G	G	G	G	G	G	G	G	G	G	G	G	G	G	A	G	G	G	G	G	A	G	G	G	G	G	G	G	G	G	G	A	G	G	G	G
JAX00176705	X	5590920	1	C	T	C	C	C	C	C	C	T	C	C	C	C	C	C	C	C	T	C	T	T	T	C	C	C	C	C	C	C	C	C	C	C	C	C	C	C	T	C	T	T	C	C	C	C	C
JAX00708634	X	5592187	0	T	G	T	T	T	G	T	G	G	G	T	T	G	T	T	T	T	G	G	G	G	G	T	T	G	G	T	T	T	G	G	T	T	T	T	T	T	G	T	G	G	G	G	T	T	G
JAX00708635	X	5594097	0	T	A	T	T	T	A	T	A	A	A	T	T	A	T	T	T	T	A	A	A	A	T	T	T	A	A	T	T	T	A	A	T	T	T	T	T	T	A	T	A	A	A	A	T	T	A
JAX00708636	X	5605924	0	A	G	A	A	A	A	A	G	A	A	A	A	A	A	A	A	A	A	A	A	A	A	A	A	G	A	A	A	A	A	G	A	A	A	A	A	A	A	A	A	A	G	A	A	A	A
JAX00176706	X	5610364	0	G	A	G	G	G	G	G	A	G	G	G	G	G	G	G	G	G	G	G	G	G	G	G	G	A	G	G	G	G	G	A	G	G	G	G	G	G	G	G	G	G	A	G	G	G	G
JAX00176707	X	5610376	1	G	T	G	G	G	G	G	T	T	G	G	G	G	G	G	G	G	T	G	T	T	T	G	G	T	G	G	G	G	G	T	G	G	G	G	G	G	T	G	T	T	T	G	G	G	G
JAX00176708	X	5612560	0	A	G	A	A	A	A	A	G	A	A	A	A	A	A	A	A	A	A	A	A	A	A	A	A	G	A	A	A	A	A	G	A	A	A	A	A	A	A	A	A	A	G	A	A	A	A
JAX00238502	X	5628309	1	A	G	A	A	A	A	A	G	G	A	A	A	A	A	A	A	A	G	A	G	G	G	A	A	G	A	A	A	A	A	G	A	A	A	A	A	A	G	A	G	G	G	A	A	A	A
JAX00176709	X	5644619	0	G	A	G	G	G	G	G	A	G	G	G	G	G	G	G	G	G	G	G	G	G	G	G	G	A	G	G	G	G	G	A	G	G	G	G	G	G	G	G	G	G	A	G	G	G	G
JAX00176710	X	5645471	1	C	T	C	C	C	C	C	T	C	C	C	C	C	C	C	C	C	C	C	C	C	C	C	C	T	C	C	C	C	C	T	C	C	C	C	C	C	C	C	C	C	T	C	C	C	C
JAX00708639	X	5675385	0	T	C	T	T	T	T	T	C	C	T	T	T	T	T	T	T	T	C	T	C	C	C	T	T	C	T	T	T	T	T	C	T	T	T	T	T	T	C	T	C	C	C	T	T	T	T
JAX00238503	X	5676763	1	G	C	G	G	G	G	G	G	C	G	G	G	G	G	G	G	G	C	G	C	C	C	G	G	G	G	G	G	G	G	G	G	G	G	G	G	G	C	G	C	C	G	G	G	G	G
JAX00708640	X	5677463	1	C	A	C	C	C	C	C	C	A	C	C	C	C	C	C	C	C	A	C	A	A	A	C	C	C	C	C	C	C	C	C	C	C	C	C	C	C	A	C	A	A	C	C	C	C	C
JAX00708641	X	5679401	1	C	A	C	C	C	C	C	C	A	C	C	C	C	C	C	C	C	A	C	A	A	A	C	C	C	C	C	C	C	C	C	C	C	C	C	C	C	A	C	A	A	C	C	C	C	C
JAX00708642	X	5699381	0	A	T	A	A	A	T	A	T	T	A	A	A	A	A	A	A	A	T	A	T	T	T	A	A	T	T	A	A	A	A	T	A	A	A	A	A	A	T	A	T	T	T	A	A	A	A
JAX00176712	X	5700502	0	C	T	C	C	C	C	C	C	T	C	C	C	C	C	C	C	C	T	C	T	T	T	C	C	C	T	C	C	C	C	C	C	C	C	C	C	C	T	C	T	T	C	C	C	C	C
JAX00176713	X	5701093	0	T	A	T	T	T	A	T	A	A	T	A	T	T	T	T	T	T	A	T	A	A	A	T	T	A	A	T	T	T	T	A	T	T	T	T	T	T	A	T	A	A	A	T	T	T	T
JAX00176714	X	5701132	0	T	A	T	T	T	T	T	A	T	T	T	T	T	T	T	T	T	T	T	T	T	T	T	T	A	T	T	T	T	T	A	T	T	T	T	T	T	T	T	T	T	A	T	T	T	T
JAX00708644	X	5737178	1	G	A	G	G	G	G	G	G	G	A	G	G	A	G	G	G	G	G	A	G	G	G	G	G	G	G	G	G	G	A	G	G	G	G	G	G	G	G	G	G	G	G	A	G	G	A
JAX00176715	X	5740476	1	A	T	A	A	A	A	A	A	T	A	A	A	A	A	A	A	A	T	A	T	T	T	A	A	A	A	A	A	A	A	A	A	A	A	A	A	A	T	A	T	T	A	A	A	A	A
JAX00176716	X	5740786	0	C	A	C	C	C	C	C	A	C	C	C	C	C	C	C	C	C	C	C	C	C	C	C	C	A	C	C	C	C	C	A	C	C	C	C	C	C	C	C	C	C	A	C	C	C	C
JAX00708647	X	5756508	1	T	C	T	T	T	T	T	C	C	C	T	T	C	T	T	T	T	C	C	C	C	C	T	T	C	T	T	T	T	C	C	T	T	T	T	T	T	C	T	C	C	C	C	T	T	C
JAX00708650	X	5763278	1	C	T	C	C	C	C	C	C	T	C	C	C	C	C	C	C	C	T	C	T	T	T	C	C	C	C	C	C	C	C	C	C	C	C	C	C	C	T	C	T	T	C	C	C	C	C
JAX00176718	X	5779069	1	A	C	A	A	A	A	A	C	C	A	A	A	A	A	A	A	A	C	A	C	C	C	A	A	C	A	A	A	A	A	C	A	A	A	A	A	A	C	A	C	C	C	A	A	A	A
JAX00708652	X	5785891	1	A	G	A	A	A	A	A	G	G	A	A	A	A	A	A	A	A	G	A	G	G	G	A	A	G	A	A	A	A	A	G	A	A	A	A	A	A	G	A	G	G	G	A	A	A	A
JAX00708653	X	5793933	1	G	A	G	G	G	G	G	G	A	G	G	G	G	G	G	G	G	A	G	A	A	A	G	G	G	G	G	G	G	G	G	G	G	G	G	G	G	A	G	A	A	G	G	G	G	G
JAX00708654	X	5794188	1	A	C	A	A	A	A	A	A	A	C	A	A	C	A	A	A	A	A	C	A	A	A	A	A	A	A	A	A	A	C	A	A	A	A	A	A	A	A	A	A	A	A	C	A	A	C
JAX00708655	X	5794263	0	T	G	T	T	T	G	T	G	G	G	T	T	G	T	T	T	T	G	G	G	G	G	T	T	G	G	T	T	T	G	G	T	T	T	T	T	T	G	T	G	G	G	G	T	T	G
JAX00708656	X	5794289	1	T	C	T	T	T	C	T	C	C	C	T	T	C	T	T	T	T	C	C	C	C	C	T	T	C	C	T	T	T	C	C	T	T	T	T	T	T	C	T	C	C	C	C	T	T	C
JAX00708657	X	5794306	0	A	C	A	A	A	C	A	C	C	C	A	A	C	A	A	A	A	C	C	C	C	C	A	A	C	C	A	A	A	C	C	A	A	A	A	A	A	C	A	C	C	C	C	A	A	C
JAX00708659	X	5809887	0	C	T	C	C	C	T	C	C	C	T	C	C	T	C	C	C	C	C	T	C	C	C	C	C	C	T	C	C	C	T	C	C	C	C	C	C	C	C	C	C	C	C	T	C	C	T
JAX00708660	X	5810794	1	G	A	G	G	G	G	G	G	G	A	G	G	A	G	G	G	G	G	A	G	G	G	G	G	G	G	G	G	G	A	G	G	G	G	G	G	G	G	G	G	G	G	A	G	G	A
JAX00708661	X	5810975	0	A	G	A	A	A	G	A	G	G	G	A	A	G	A	A	A	A	G	G	G	G	G	A	A	G	G	A	A	A	G	G	A	A	A	A	A	A	G	A	G	G	G	G	A	A	G
JAX00708662	X	5811298	0	A	G	A	A	A	A	A	A	G	A	A	A	A	A	A	A	A	G	A	G	G	G	A	A	A	A	A	A	A	A	A	A	A	A	A	A	A	G	A	G	G	A	A	A	A	A
JAX00176721	X	5818574	1	T	A	T	T	T	A	T	T	T	T	T	T	T	T	T	T	T	T	T	T	T	T	T	T	T	A	T	T	T	T	T	T	T	T	T	T	T	T	T	T	T	T	T	T	T	T
JAX00176722	X	5818675	1	G	T	G	G	G	G	G	G	T	G	G	G	G	G	G	G	G	T	G	T	T	T	G	G	G	G	G	G	G	G	G	G	G	G	G	G	G	T	G	T	T	G	G	G	G	G
JAX00708665	X	5829166	0	G	A	G	G	G	G	G	A	A	A	G	G	A	G	G	G	G	A	A	A	A	A	G	G	A	G	G	G	G	A	A	G	G	G	G	G	G	A	G	A	A	A	A	G	G	A
JAX00708668	X	5851460	1	G	A	G	G	G	G	G	G	A	G	G	G	G	G	G	G	G	A	G	A	A	A	G	G	G	G	G	G	G	G	G	G	G	G	G	G	G	A	G	A	A	G	G	G	G	G
JAX00176725	X	5861973	1	T	A	T	T	T	T	T	T	A	T	T	T	T	T	T	T	T	A	T	A	A	A	T	T	T	T	T	T	T	T	T	T	T	T	T	T	T	A	T	A	A	T	T	T	T	T
JAX00708669	X	5863194	1	G	A	G	G	G	G	G	A	G	G	G	G	G	G	G	G	G	G	G	G	G	G	G	G	A	G	G	G	G	G	A	G	G	G	G	G	G	G	G	G	G	A	G	G	G	G
JAX00176726	X	5863597	1	A	T	A	A	A	A	A	T	T	A	A	A	A	A	A	A	A	T	A	T	T	T	A	A	T	A	A	A	A	A	T	A	A	A	A	A	A	T	A	T	T	T	A	A	A	A
JAX00708670	X	5881134	1	A	G	A	A	A	A	A	A	A	G	A	A	G	A	A	A	A	A	G	A	A	A	A	A	A	A	A	A	A	G	A	A	A	A	A	A	A	A	A	A	A	A	G	A	A	G
JAX00708671	X	5898481	1	G	A	G	G	G	G	G	A	G	G	G	G	G	G	G	G	G	G	G	G	G	G	G	G	A	G	G	G	G	G	A	G	G	G	G	G	G	G	G	G	G	A	G	G	G	G
JAX00708674	X	5912011	1	T	C	T	T	T	T	T	C	C	C	T	T	C	T	T	T	T	C	C	C	C	C	T	T	C	T	T	T	T	C	C	T	T	T	T	T	T	C	T	C	C	C	C	T	T	C
JAX00708675	X	5919939	1	A	G	A	A	A	A	A	G	G	A	A	A	A	A	A	A	A	G	A	G	G	G	A	A	G	A	A	A	A	A	G	A	A	A	A	A	A	G	A	G	G	G	A	A	A	A
JAX00708676	X	5924992	1	A	C	A	A	A	A	A	A	A	C	A	A	C	A	A	A	A	A	C	A	A	A	A	A	A	A	A	A	A	C	A	A	A	A	A	A	A	A	A	A	A	A	C	A	A	C
JAX00708678	X	5928048	1	G	A	G	G	G	G	G	G	G	A	G	G	A	G	G	G	G	G	A	G	G	G	G	G	G	G	G	G	G	A	G	G	G	G	G	G	G	G	G	G	G	G	A	G	G	A
JAX00176730	X	5936002	1	A	G	A	A	A	A	A	A	G	A	A	A	A	A	A	A	A	G	A	G	G	G	A	A	A	A	A	A	A	A	A	A	A	A	A	A	A	G	A	G	G	A	A	A	A	A
JAX00176731	X	5936056	1	T	A	T	T	T	T	T	T	A	T	T	T	T	T	T	T	T	A	T	A	A	A	T	T	T	T	T	T	T	T	T	T	T	T	T	T	T	A	T	A	A	T	T	T	T	T
JAX00176732	X	5936352	1	C	T	C	C	C	C	C	T	C	C	C	C	C	C	C	C	C	C	C	C	C	C	C	C	T	C	C	C	C	C	T	C	C	C	C	C	C	C	C	C	C	T	C	C	C	C
JAX00708680	X	5936916	1	T	G	T	T	T	T	T	T	G	T	T	T	T	T	T	T	T	G	T	G	G	G	T	T	T	T	T	T	T	T	T	T	T	T	T	T	T	G	T	G	G	T	T	T	T	T
JAX00708681	X	6002181	1	C	T	C	C	C	C	C	T	C	C	C	C	C	C	C	C	C	C	C	C	C	C	C	C	T	C	C	C	C	C	T	C	C	C	C	C	C	C	C	C	C	T	C	C	C	C
JAX00708682	X	6002321	1	G	A	G	G	G	G	G	A	G	G	G	G	G	G	G	G	G	G	G	G	G	G	G	G	A	G	G	G	G	G	A	G	G	G	G	G	G	G	G	G	G	A	G	G	G	G
JAX00708683	X	6002398	1	C	A	C	C	C	C	C	C	A	C	C	C	C	C	C	C	C	A	C	A	A	A	C	C	C	C	C	C	C	C	C	C	C	C	C	C	C	A	C	A	A	C	C	C	C	C
JAX00708684	X	6007021	0	G	A	G	G	G	G	G	G	A	G	G	G	G	G	G	G	G	A	G	A	A	A	G	G	G	G	G	G	G	G	G	G	G	G	G	G	G	A	G	A	A	G	G	G	G	G
JAX00176736	X	6018445	0	C	T	C	C	C	C	C	T	T	C	C	C	C	C	C	C	C	T	C	C	T	T	C	C	C	C	C	C	C	C	C	C	C	C	C	C	C	T	C	T	T	T	C	C	C	C
JAX00708686	X	6032403	1	T	C	T	T	T	T	T	C	C	T	T	T	T	T	T	T	T	C	T	C	C	C	T	T	C	T	T	T	T	T	C	T	T	T	T	T	T	C	T	C	C	C	T	T	T	T
JAX00708687	X	6032456	1	C	G	C	C	C	C	C	G	C	C	C	C	C	C	C	C	C	C	C	C	C	C	C	C	G	C	C	C	C	C	G	C	C	C	C	C	C	C	C	C	C	G	C	C	C	C
JAX00708688	X	6033502	0	T	C	T	T	T	T	T	C	C	T	T	T	T	T	T	T	T	C	T	C	C	C	T	T	C	T	T	T	T	T	C	T	T	T	T	T	T	C	T	C	C	C	T	T	T	T
JAX00708689	X	6034028	0	G	A	G	G	G	G	G	G	A	G	G	G	G	G	G	G	G	A	G	A	A	A	G	G	G	G	G	G	G	G	G	G	G	G	G	G	G	A	G	A	A	G	G	G	G	G
JAX00708691	X	6034336	0	A	G	A	A	A	A	A	G	G	A	A	A	A	A	A	A	A	G	A	G	G	G	A	A	G	A	A	A	A	A	G	A	A	A	A	A	A	G	A	G	G	G	A	A	A	A
JAX00176738	X	6058883	1	T	G	T	T	T	T	T	T	G	T	T	T	T	T	T	T	T	G	T	G	G	G	T	T	T	T	T	T	T	T	T	T	T	T	T	T	T	G	T	G	G	T	T	T	T	T
JAX00176739	X	6059223	1	G	A	G	G	G	G	G	G	A	G	G	G	G	G	G	G	G	A	G	A	A	A	G	G	G	G	G	G	G	G	G	G	G	G	G	G	G	A	G	A	A	G	G	G	G	G
JAX00176740	X	6059337	0	A	G	A	A	A	A	A	G	G	A	A	A	A	A	A	A	A	G	A	G	G	G	A	A	G	A	A	A	A	A	G	A	A	A	A	A	A	G	A	G	G	G	A	A	A	A
JAX00708695	X	6083778	1	G	A	G	G	G	G	G	G	A	G	G	G	G	G	G	G	G	A	G	A	A	A	G	G	G	G	G	G	G	G	G	G	G	G	G	G	G	A	G	A	A	G	G	G	G	G
JAX00708697	X	6083970	0	C	T	C	C	C	C	C	T	C	C	C	C	C	C	C	C	C	C	C	C	C	C	C	C	T	C	C	C	C	C	T	C	C	C	C	C	C	C	C	C	C	T	C	C	C	C
JAX00708698	X	6089927	0	C	T	C	C	C	T	C	C	C	C	C	C	C	C	C	C	C	C	C	C	C	C	C	C	C	T	C	C	C	C	C	C	C	C	C	C	C	C	C	C	C	C	C	C	C	C
JAX00708699	X	6090620	1	C	T	C	C	C	C	C	C	T	C	C	C	C	C	C	C	C	T	C	T	T	T	C	C	C	C	C	C	C	C	C	C	C	C	C	C	C	T	C	T	T	C	C	C	C	C
JAX00176741	X	6098537	1	G	A	G	G	G	G	G	A	G	G	G	G	G	G	G	G	G	G	G	G	G	G	G	G	A	G	G	G	G	G	A	G	G	G	G	G	G	G	G	G	G	A	G	G	G	G
JAX00176744	X	6130778	0	G	A	G	G	G	G	G	G	A	G	G	G	G	G	G	G	G	A	G	A	A	A	G	G	G	G	G	G	G	G	G	G	G	G	G	G	G	A	G	A	A	G	G	G	G	G
JAX00176745	X	6143966	1	G	A	G	G	G	G	G	A	G	G	G	G	G	G	G	G	G	G	G	G	G	G	G	G	A	G	G	G	G	G	A	G	G	G	G	G	G	G	G	G	G	A	G	G	G	G
JAX00176746	X	6144145	0	G	A	G	G	G	G	G	G	A	G	G	G	G	G	G	G	G	A	G	A	A	A	G	G	G	G	G	G	G	G	G	G	G	G	G	G	G	A	G	G	A	G	G	G	G	G
JAX00708704	X	6169778	1	A	G	A	A	A	A	A	G	G	A	A	A	A	A	A	A	A	G	A	G	G	G	A	A	G	A	A	A	A	A	G	A	A	A	A	A	A	G	A	G	G	G	A	A	A	A
JAX00176747	X	6178585	1	T	C	T	T	T	T	T	T	C	T	T	T	T	T	T	T	T	C	T	C	C	C	T	T	T	T	T	T	T	T	T	T	T	T	T	T	T	C	T	C	C	T	T	T	T	T
JAX00708706	X	6193631	1	G	T	G	G	G	T	G	T	T	G	G	G	G	G	G	G	G	T	G	T	T	T	G	G	T	T	G	G	G	G	T	G	G	G	G	G	G	T	G	T	T	T	G	G	G	G
JAX00708707	X	6201127	0	C	T	C	C	C	C	C	C	T	C	C	C	C	C	C	C	C	T	C	T	T	T	C	C	C	C	C	C	C	C	C	C	C	C	C	C	C	T	C	T	T	C	C	C	C	C
JAX00176750	X	6219512	0	G	A	G	G	G	G	G	A	G	G	G	G	G	G	G	G	G	G	G	G	G	G	G	G	A	G	G	G	G	G	A	G	G	G	G	G	G	G	G	G	G	A	G	G	G	G
JAX00176752	X	6221161	0	G	T	G	G	G	G	G	T	T	G	G	G	G	G	G	G	G	T	G	T	T	T	G	G	T	G	G	G	G	G	T	G	G	G	G	G	G	T	G	T	T	T	G	G	G	G
JAX00708708	X	6236597	1	G	T	G	G	G	G	G	T	G	G	G	G	G	G	G	G	G	G	G	G	G	G	G	G	T	G	G	G	G	G	T	G	G	G	G	G	G	G	G	G	G	T	G	G	G	G
JAX00708709	X	6237201	1	G	A	G	G	G	G	G	A	G	G	G	G	G	G	G	G	G	G	G	G	G	G	G	G	A	G	G	G	G	G	A	G	G	G	G	G	G	G	G	G	G	A	G	G	G	G
JAX00708710	X	6241161	0	G	A	G	G	G	G	G	G	A	G	G	G	G	G	G	G	G	A	G	A	A	A	G	G	G	G	G	G	G	G	G	G	G	G	G	G	G	A	G	A	A	G	G	G	G	G
JAX00708711	X	6241906	1	G	A	G	G	G	G	G	A	A	A	G	G	A	G	G	G	G	A	A	A	A	A	G	G	A	G	G	G	G	A	A	G	G	G	G	G	G	A	G	A	A	A	A	G	G	G
JAX00708712	X	6242331	0	T	C	T	T	T	T	T	C	C	T	T	T	T	T	T	T	T	C	T	C	C	C	T	T	C	T	T	T	T	T	C	T	T	T	T	T	T	C	T	C	C	C	T	T	T	T
JAX00708713	X	6242386	0	G	A	G	G	G	G	G	G	G	A	G	G	A	G	G	G	G	G	A	G	G	G	G	G	G	G	G	G	G	A	G	G	G	G	G	G	G	G	G	G	G	G	A	G	G	G
JAX00708714	X	6242512	1	G	A	G	G	G	G	G	A	A	A	G	G	A	G	G	G	G	A	A	A	A	A	G	G	A	G	G	G	G	A	A	G	G	G	G	G	G	A	G	A	A	A	A	G	G	G
JAX00708715	X	6248029	1	T	C	T	T	T	T	T	T	C	T	T	T	T	T	T	T	T	C	T	C	C	C	T	T	T	T	T	T	T	T	T	T	T	T	T	T	T	C	T	C	C	T	T	T	T	T
JAX00708716	X	6248098	0	T	C	T	T	T	T	T	T	C	T	T	T	T	T	T	T	T	C	T	C	C	C	T	T	T	T	T	T	T	T	T	T	T	T	T	T	T	C	T	C	C	T	T	T	T	T
JAX00176753	X	6251815	0	A	G	A	A	A	A	A	A	G	A	A	A	A	A	A	A	A	G	A	G	G	G	A	A	A	A	A	A	A	A	A	A	A	A	A	A	A	G	A	G	G	A	A	A	A	A
JAX00708717	X	6264778	1	A	G	A	A	A	G	A	G	A	G	A	A	G	A	A	A	A	A	G	A	A	A	A	A	G	G	A	A	A	G	G	A	A	A	A	A	A	A	A	A	A	G	G	A	A	A
JAX00708718	X	6266171	1	G	A	G	G	G	G	G	G	A	G	G	G	G	G	G	G	G	A	G	A	A	A	G	G	G	G	G	G	G	G	G	G	G	G	G	G	G	A	G	A	A	G	G	G	G	G
JAX00708719	X	6266287	0	G	A	G	G	G	G	G	G	A	G	G	G	G	G	G	G	G	A	G	A	A	A	G	G	G	G	G	G	G	G	G	G	G	G	G	G	G	A	G	A	A	G	G	G	G	G
JAX00708720	X	6276658	1	C	T	C	C	C	C	C	T	C	C	C	C	C	C	C	C	C	C	C	C	C	C	C	C	T	C	C	C	C	C	T	C	C	C	C	C	C	C	C	C	C	T	C	C	C	C
JAX00708721	X	6287948	0	T	G	T	T	T	T	T	G	T	T	T	T	T	T	T	T	T	T	T	T	T	T	T	T	G	T	T	T	T	T	G	T	T	T	T	T	T	T	T	T	T	G	T	T	T	T
JAX00238508	X	6295048	0	T	C	T	T	T	T	T	C	C	T	T	T	T	T	T	T	T	C	T	C	C	C	T	T	C	T	T	T	T	T	C	T	T	T	T	T	T	C	T	C	C	C	T	T	T	T
JAX00176756	X	6296439	0	G	A	G	G	G	G	G	G	A	G	G	G	G	G	G	G	G	A	G	A	A	A	G	G	G	G	G	G	G	G	G	G	G	G	G	G	G	A	G	A	A	G	G	G	G	G
JAX00176757	X	6304170	1	T	C	T	T	T	C	T	C	C	T	T	T	T	T	T	T	T	C	T	C	C	C	T	T	C	C	T	T	T	T	C	T	T	T	T	T	T	C	T	C	C	C	T	T	T	T
JAX00176758	X	6304333	1	G	T	G	G	G	G	G	T	T	G	G	G	G	G	G	G	G	T	G	T	T	T	G	G	T	G	G	G	G	G	T	G	G	G	G	G	G	T	G	T	T	T	G	G	G	G
JAX00708722	X	6320269	0	T	C	T	T	T	T	T	C	T	T	T	T	T	T	T	T	T	T	T	T	T	T	T	T	C	T	T	T	T	T	C	T	T	T	T	T	T	T	T	T	T	C	T	T	T	T
JAX00708723	X	6323455	1	A	G	A	A	A	A	A	G	G	A	A	A	A	A	A	A	A	G	A	G	G	G	A	A	G	A	A	A	A	A	G	A	A	A	A	A	A	G	A	G	G	G	A	A	A	A
JAX00708724	X	6323804	1	C	T	C	C	C	C	C	C	C	T	C	C	T	C	C	C	C	C	T	C	C	C	C	C	C	C	C	C	C	T	C	C	C	C	C	C	C	C	C	C	C	C	T	C	C	C
JAX00176759	X	6338090	1	A	T	A	A	A	A	A	A	T	A	A	A	A	A	A	A	A	T	A	T	T	T	A	A	A	A	A	A	A	A	A	A	A	A	A	A	A	T	A	T	T	A	A	A	A	A
JAX00708727	X	6345049	0	T	C	T	T	T	T	T	C	T	T	T	T	T	T	T	T	T	T	T	T	T	T	T	T	C	T	T	T	T	T	C	T	T	T	T	T	T	T	T	T	T	T	T	T	T	T
JAX00708728	X	6349619	1	G	A	G	G	G	G	G	G	A	G	G	G	G	G	G	G	G	A	G	A	A	A	G	G	G	G	G	G	G	G	G	G	G	G	G	G	G	A	G	A	A	G	G	G	G	G
JAX00176764	X	6373781	1	G	A	G	G	G	G	G	A	G	G	G	G	G	G	G	G	G	G	G	G	G	G	G	G	A	G	G	G	G	G	A	G	G	G	G	G	G	G	G	G	G	A	G	G	G	G
JAX00708732	X	6405102	1	G	A	G	G	G	A	G	A	A	A	G	G	A	G	G	G	G	A	A	A	A	A	G	G	A	A	G	G	G	A	A	G	G	G	G	G	G	A	G	A	A	A	A	G	G	G
JAX00708733	X	6415888	0	G	A	G	G	G	G	G	A	G	G	G	G	G	G	G	G	G	G	G	G	G	G	G	G	A	G	G	G	G	G	A	G	G	G	G	G	G	G	G	G	G	A	G	G	G	G
JAX00176766	X	6418342	0	G	C	G	G	G	G	G	C	C	G	G	G	G	G	G	G	G	C	G	C	C	C	G	G	C	G	G	G	G	G	C	G	G	G	G	G	G	C	G	C	C	C	G	G	G	G
JAX00708734	X	6420059	1	A	C	A	A	A	A	A	C	C	A	A	A	A	A	A	A	A	C	A	C	C	C	A	A	C	A	A	A	A	A	C	A	A	A	A	A	A	C	A	C	C	C	A	A	A	A
JAX00708735	X	6420799	0	A	G	A	A	A	A	A	G	G	A	A	A	A	A	A	A	A	G	A	G	G	G	A	A	G	A	A	A	A	A	G	A	A	A	A	A	A	G	A	G	G	G	A	A	A	A
JAX00708737	X	6444608	0	G	A	G	G	G	G	G	G	A	G	G	G	G	G	G	G	G	A	G	A	A	A	G	G	G	G	G	G	G	G	G	G	G	G	G	G	G	A	G	A	A	G	G	G	G	G
JAX00176768	X	6448431	1	C	T	C	C	C	C	C	C	T	C	C	C	C	C	C	C	C	T	C	T	T	T	C	C	C	C	C	C	C	C	C	C	C	C	C	C	C	T	C	T	T	C	C	C	C	C
JAX00708738	X	6449600	1	A	T	A	A	A	A	A	A	T	A	A	A	A	A	A	A	A	T	A	T	T	T	A	A	A	A	A	A	A	A	A	A	A	A	A	A	A	T	A	T	T	A	A	A	A	A
JAX00176769	X	6458971	0	C	G	C	C	C	C	C	G	C	C	C	C	C	C	C	C	C	C	C	C	C	C	C	C	G	C	C	C	C	C	G	C	C	C	C	C	C	C	C	C	C	G	C	C	C	C
JAX00708739	X	6472378	1	G	A	G	G	G	G	G	A	G	G	G	G	G	G	G	G	G	G	G	G	G	G	G	G	A	G	G	G	G	G	A	G	G	G	G	G	G	G	G	G	G	A	G	G	G	G
JAX00708740	X	6476373	0	C	T	C	C	C	C	C	T	C	C	C	C	C	C	C	C	C	C	C	C	C	C	C	C	T	C	C	C	C	C	T	C	C	C	C	C	C	C	C	C	C	T	C	C	C	C
JAX00176771	X	6501240	1	A	G	A	A	A	A	A	A	G	A	A	A	A	A	A	A	A	G	A	G	G	G	A	A	A	A	A	A	A	A	A	A	A	A	A	A	A	G	A	G	G	A	A	A	A	A
JAX00176772	X	6503630	0	G	C	G	G	G	G	G	C	C	G	G	G	G	G	G	G	G	C	G	C	C	C	G	G	C	G	G	G	G	G	C	G	G	G	G	G	G	C	G	C	C	C	G	G	G	G
JAX00176773	X	6503646	0	G	T	G	G	G	G	G	T	T	G	G	G	G	G	G	G	G	T	G	T	T	T	G	G	T	G	G	G	G	G	T	G	G	G	G	G	G	T	G	T	T	T	G	G	G	G
JAX00708742	X	6508074	1	A	T	A	A	A	A	A	A	T	A	A	A	A	A	A	A	A	T	A	T	T	T	A	A	A	A	A	A	A	A	A	A	A	A	A	A	A	T	A	T	T	A	A	A	A	A
JAX00708744	X	6543662	0	T	C	T	T	T	T	T	C	C	T	T	T	T	T	T	T	T	C	T	C	C	C	T	T	C	T	T	T	T	T	C	T	T	T	T	T	T	C	T	C	C	C	T	T	T	T
JAX00176775	X	6543790	0	A	C	A	A	A	C	A	C	C	C	A	A	C	A	A	A	A	C	C	C	C	C	A	A	C	C	A	A	A	C	C	A	A	A	A	A	A	C	A	C	C	C	C	A	A	A
JAX00708745	X	6543805	1	T	A	T	T	T	T	T	A	T	T	T	T	T	T	T	T	T	T	T	T	T	T	T	T	A	T	T	T	T	T	A	T	T	T	T	T	T	T	T	T	T	A	T	T	T	T
JAX00176776	X	6555262	1	A	G	A	A	A	A	A	A	G	A	A	A	A	A	A	A	A	G	A	G	G	G	A	A	A	A	A	A	A	A	A	A	A	A	A	A	A	G	A	G	G	A	A	A	A	A
JAX00708748	X	6572447	0	A	G	A	A	A	A	A	G	G	G	A	A	G	G	A	A	A	G	G	G	G	G	A	A	G	A	A	A	A	G	G	A	A	A	A	A	A	G	A	G	G	G	G	A	A	A
JAX00708750	X	6572573	1	C	G	C	C	C	C	C	C	G	C	C	C	C	C	C	C	C	G	C	G	G	G	C	C	C	C	C	C	C	C	C	C	C	C	C	C	C	G	C	G	G	C	C	C	C	C
JAX00708752	X	6578401	1	C	T	C	C	C	C	C	C	T	C	C	C	C	C	C	C	C	T	C	T	T	T	C	C	C	C	C	C	C	C	C	C	C	C	C	C	C	T	C	T	T	C	C	C	C	C
JAX00176777	X	6585496	1	C	G	C	C	C	G	C	G	G	G	C	C	G	C	C	C	C	G	G	G	G	G	C	C	G	G	C	C	C	G	G	C	C	C	C	C	C	G	C	G	G	G	G	C	C	C
JAX00176779	X	6586635	0	T	A	T	T	T	A	T	T	T	A	T	T	A	T	T	T	T	T	A	T	T	T	T	T	T	A	T	T	T	A	T	T	T	T	T	T	T	T	T	T	T	T	A	T	T	T
JAX00708755	X	6587222	0	T	C	T	T	T	T	T	C	T	T	T	T	T	T	T	T	T	T	T	T	T	T	T	T	C	T	T	T	T	T	C	T	T	T	T	T	T	T	T	T	T	C	T	T	T	T
JAX00708756	X	6592272	1	A	G	A	A	A	G	A	G	G	G	A	A	G	A	A	A	A	G	G	G	G	G	A	A	G	G	A	A	A	G	G	A	A	A	A	A	A	G	A	G	G	G	G	A	A	A
JAX00708757	X	6608213	1	T	C	T	T	T	T	T	T	C	T	T	T	T	T	T	T	T	C	T	C	C	C	T	T	T	T	T	T	T	T	T	T	T	T	T	T	T	C	T	C	C	T	T	T	T	T
JAX00708759	X	6627971	0	G	A	G	G	G	G	G	G	A	G	G	G	G	G	G	G	G	A	G	A	A	A	G	G	G	G	G	G	G	G	G	G	G	G	G	G	G	A	G	A	A	G	G	G	G	G
JAX00708760	X	6628632	0	C	T	C	C	C	C	C	T	C	C	C	C	C	C	C	C	C	C	C	C	C	C	C	C	T	C	C	C	C	C	T	C	C	C	C	C	C	C	C	C	C	T	C	C	C	C
JAX00708765	X	6636087	1	C	T	C	C	C	C	C	T	T	C	C	C	C	C	C	C	C	T	C	T	T	T	C	C	T	C	C	C	C	C	T	C	C	C	C	C	C	T	C	T	T	T	C	C	C	C
JAX00708766	X	6642169	0	G	A	G	G	G	G	G	A	A	G	G	G	G	G	G	G	G	A	G	A	A	A	G	G	A	G	G	G	G	G	A	G	G	G	G	G	G	A	G	A	A	A	G	G	G	G
JAX00176784	X	6660922	0	A	G	A	A	A	A	A	G	G	A	A	A	A	A	A	A	A	G	A	G	G	G	A	A	G	A	A	A	A	A	G	A	A	A	A	A	A	G	A	G	G	G	A	A	A	A
JAX00176785	X	6661801	1	G	A	G	G	G	G	G	A	A	G	G	G	G	G	G	G	G	A	G	A	A	A	G	G	A	G	G	G	G	G	A	G	G	G	G	G	G	A	G	A	A	A	G	G	G	G
JAX00708767	X	6670621	0	A	T	A	A	A	A	A	T	T	A	A	A	A	A	A	A	A	T	A	T	T	T	A	A	T	A	A	A	A	A	T	A	A	A	A	A	A	T	A	T	T	T	A	A	A	A
JAX00708769	X	6678192	1	T	C	T	T	T	T	T	C	C	T	T	T	T	T	T	T	T	C	T	C	C	C	T	T	C	T	T	T	T	T	C	T	T	T	T	T	T	C	T	C	C	C	T	T	T	T
JAX00708770	X	6690775	0	T	C	T	T	T	T	T	C	C	T	T	T	T	T	T	T	T	C	T	C	C	C	T	T	C	T	T	T	T	T	C	T	T	T	T	T	T	C	T	C	C	C	T	T	T	T
JAX00708771	X	6691815	1	C	A	C	C	C	C	C	A	C	C	C	C	C	C	C	C	C	C	C	C	C	C	C	C	A	C	C	C	C	C	A	C	C	C	C	C	C	C	C	C	C	A	C	C	C	C
JAX00176786	X	6700708	1	T	A	T	T	T	T	T	A	T	T	T	T	T	T	T	T	T	T	T	T	T	T	T	T	A	T	T	T	T	T	A	T	T	T	T	T	T	T	T	T	T	A	T	T	T	T
JAX00176787	X	6700874	1	T	C	T	T	T	T	T	C	C	T	T	T	T	T	T	T	T	C	T	C	C	C	T	T	C	T	T	T	T	T	C	T	T	T	T	T	T	C	T	C	C	C	T	T	T	T
JAX00708779	X	6711094	0	C	T	C	C	C	C	C	T	T	T	C	C	T	C	C	C	C	T	T	T	T	T	C	C	T	C	C	C	C	T	T	C	C	C	C	C	C	T	C	T	T	T	T	C	C	C
JAX00176790	X	6739753	1	G	A	G	G	G	G	G	A	G	G	G	G	G	G	G	G	G	G	G	G	G	G	G	G	A	G	G	G	G	G	A	G	G	G	G	G	G	G	G	G	G	A	G	G	G	G
JAX00708787	X	6761701	1	G	A	G	G	G	G	G	A	A	G	G	G	G	G	G	G	G	A	G	A	A	A	G	G	A	G	G	G	G	G	A	G	G	G	G	G	G	A	G	A	A	A	G	G	G	G
JAX00708788	X	6769409	1	C	T	C	C	C	C	C	T	C	C	C	C	C	C	C	C	C	C	C	C	C	C	C	C	T	C	C	C	C	C	T	C	C	C	C	C	C	C	C	C	C	T	C	C	C	C
JAX00708789	X	6771142	0	G	A	G	G	G	G	G	G	A	G	G	G	G	G	G	G	G	A	G	A	A	A	G	G	G	G	G	G	G	G	G	G	G	G	G	G	G	A	G	A	A	G	G	G	G	G
JAX00176792	X	6776304	0	T	C	T	T	T	C	T	C	C	C	T	T	C	T	T	T	T	C	C	C	C	C	T	T	C	C	T	T	T	C	C	T	T	T	T	T	T	C	T	C	C	C	C	T	T	T
JAX00176793	X	6776341	1	T	A	T	T	T	A	T	A	A	A	T	T	A	T	T	T	T	A	A	A	A	A	T	T	A	A	T	T	T	A	A	T	T	T	T	T	T	A	T	A	A	A	A	T	T	T
JAX00708790	X	6778098	1	G	A	G	G	G	G	G	A	G	G	G	G	G	G	G	G	G	G	G	G	G	G	G	G	A	G	G	G	G	G	A	G	G	G	G	G	G	G	G	G	G	A	G	G	G	G
JAX00708791	X	6778692	1	T	C	T	T	T	T	T	C	C	T	T	T	T	T	T	T	T	C	T	C	C	C	T	T	C	T	T	T	T	T	C	T	T	T	T	T	T	C	T	C	C	C	T	T	T	T
JAX00176794	X	6792882	0	G	A	G	G	G	A	G	G	G	G	A	G	G	G	G	G	G	G	G	G	G	G	G	G	G	A	G	G	G	G	G	G	G	G	G	G	G	G	G	G	G	G	G	G	G	G
JAX00238517	X	6799652	1	G	T	G	G	G	G	G	G	T	G	G	G	G	G	G	G	G	T	G	T	T	T	G	G	G	G	G	G	G	G	G	G	G	G	G	G	G	T	G	T	T	G	G	G	G	G
JAX00708792	X	6800921	1	G	A	G	G	G	G	G	A	A	G	G	G	G	G	G	G	G	A	G	A	A	A	G	G	A	G	G	G	G	G	A	G	G	G	G	G	G	A	G	A	A	A	G	G	G	G
JAX00708793	X	6834084	0	G	A	G	G	G	G	G	G	A	G	G	G	G	G	G	G	G	A	G	A	A	G	G	G	G	G	G	G	G	G	G	G	G	G	G	G	G	A	G	A	A	G	G	G	G	G
JAX00708794	X	6841483	0	T	C	T	T	T	T	T	C	C	T	T	T	T	T	T	T	T	C	T	C	C	C	T	T	C	T	T	T	T	T	C	T	T	T	T	T	T	C	T	C	C	C	T	T	T	T
JAX00176798	X	6858367	1	G	A	G	G	G	G	G	G	A	G	G	G	G	G	G	G	G	A	G	A	A	A	G	G	G	G	G	G	G	G	G	G	G	G	G	G	G	A	G	A	A	G	G	G	G	G
JAX00176800	X	6862641	0	C	A	C	C	C	A	C	C	C	C	C	C	C	C	C	C	C	C	C	C	C	C	C	C	C	A	C	C	C	C	C	C	C	C	C	C	C	C	C	C	C	C	C	C	C	C
JAX00708796	X	6873891	0	A	G	A	A	A	A	A	G	A	A	A	A	A	A	A	A	A	A	A	A	A	A	A	A	G	A	A	A	A	A	G	A	A	A	A	A	A	A	A	A	A	G	A	A	A	A
JAX00708797	X	6877740	0	G	A	G	G	G	G	G	A	A	G	G	G	G	G	G	G	G	A	G	A	A	A	G	G	A	G	G	G	G	G	A	G	G	G	G	G	G	A	G	A	A	A	G	G	G	G
JAX00708798	X	6882454	0	G	C	G	G	G	G	G	G	C	G	G	G	G	G	G	G	G	C	G	C	C	C	G	G	G	G	G	G	G	G	G	G	G	G	G	G	G	C	G	C	C	G	G	G	G	G
JAX00708799	X	6882673	0	T	C	T	T	T	T	T	C	T	T	T	T	T	T	T	T	T	T	T	T	T	T	T	T	C	T	T	T	T	T	C	T	T	T	T	T	T	T	T	T	T	C	T	T	T	T
JAX00176801	X	6894060	1	G	T	G	G	G	T	G	G	G	G	G	G	G	G	G	G	G	G	G	G	G	G	G	G	G	T	G	G	G	G	G	G	G	G	G	G	G	G	G	G	G	G	G	G	G	G
JAX00708800	X	6894685	0	G	A	G	G	G	G	G	G	A	G	G	G	G	G	G	G	G	A	G	A	A	A	G	G	G	G	G	G	G	G	G	G	G	G	G	G	G	A	G	A	A	G	G	G	G	G
JAX00708803	X	6908119	1	G	C	G	G	G	G	G	C	G	G	G	G	G	G	G	G	G	G	G	G	G	G	G	G	C	G	G	G	G	G	C	G	G	G	G	G	G	G	G	G	G	C	G	G	G	G
JAX00708804	X	6908531	0	C	T	C	C	C	C	C	C	T	C	C	C	C	C	C	C	C	T	C	T	T	T	C	C	C	C	C	C	C	C	C	C	C	C	C	C	C	T	C	T	T	C	C	C	C	C
JAX00708805	X	6909330	1	A	G	A	A	A	A	A	G	G	A	A	A	A	A	A	A	A	G	A	G	G	G	A	A	G	A	A	A	A	A	G	A	A	A	A	A	A	G	A	G	G	G	A	A	A	A
JAX00708806	X	6913300	1	C	T	C	C	C	C	C	C	T	C	C	C	C	C	C	C	C	T	C	T	T	T	C	C	C	C	C	C	C	C	C	C	C	C	C	C	C	T	C	T	T	C	C	C	C	C
JAX00708807	X	6913405	1	C	A	C	C	C	C	C	C	A	C	C	C	C	C	C	C	C	A	C	A	A	A	C	C	C	C	C	C	C	C	C	C	C	C	C	C	C	A	C	A	A	C	C	C	C	C
JAX00238519	X	6933397	0	A	G	A	A	A	A	A	A	G	A	A	A	A	A	A	A	A	G	A	G	G	G	A	A	A	A	A	A	A	A	A	A	A	A	A	A	A	G	A	G	G	A	A	A	A	A
JAX00238520	X	6933429	1	C	T	C	C	C	T	C	T	T	C	C	C	C	C	C	C	C	T	C	T	T	T	C	C	T	T	C	C	C	C	T	C	C	C	C	C	C	T	C	T	T	T	C	C	C	C
JAX00176806	X	6936307	1	T	C	T	T	T	T	T	C	C	T	T	T	T	T	T	T	T	C	T	C	C	C	T	T	C	T	T	T	T	T	C	T	T	T	T	T	T	C	T	C	C	C	T	T	T	T
JAX00708808	X	6955821	1	A	G	A	A	A	G	A	G	G	A	A	A	A	A	A	A	A	G	A	G	G	G	A	A	G	G	A	A	A	A	G	A	A	A	A	A	A	G	A	G	G	G	A	A	A	A
JAX00708809	X	6959722	1	G	A	G	G	G	G	G	A	A	G	G	G	G	G	G	G	G	A	G	A	A	A	G	G	A	G	G	G	G	G	A	G	G	G	G	G	G	A	G	A	A	A	G	G	G	G
JAX00708810	X	6967310	1	G	T	G	G	G	T	G	G	G	G	G	G	G	G	G	G	G	G	G	G	G	G	G	G	G	T	G	G	G	G	G	G	G	G	G	G	G	G	G	G	G	G	G	G	G	G
JAX00708811	X	6967370	1	C	T	C	C	C	C	C	T	C	C	C	C	C	C	C	C	C	C	C	C	C	C	C	C	T	C	C	C	C	C	T	C	C	C	C	C	C	C	C	C	C	T	C	C	C	C
JAX00176808	X	6981797	1	C	A	C	C	C	C	C	A	C	C	C	C	C	C	C	C	C	C	C	C	C	C	C	C	A	C	C	C	C	C	A	C	C	C	C	C	C	C	C	C	C	A	C	C	C	C
JAX00176809	X	6994548	1	T	C	T	T	T	T	T	C	T	T	T	T	T	T	T	T	T	T	T	T	T	T	T	T	C	T	T	T	T	T	C	T	T	T	T	T	T	T	T	T	T	C	T	T	T	T
JAX00708813	X	7015863	1	A	G	A	A	A	A	A	G	G	A	A	A	A	A	A	A	A	G	A	G	G	G	A	A	G	A	A	A	A	A	G	A	A	A	A	A	A	G	A	G	G	G	A	A	A	A
JAX00176812	X	7019994	1	T	C	T	T	T	C	T	C	C	C	T	T	C	T	T	T	T	C	C	C	C	C	T	T	C	C	T	T	T	C	C	T	T	T	T	T	T	C	T	C	C	C	C	T	T	T
JAX00708818	X	7044908	1	C	T	C	C	C	C	C	C	T	C	C	C	C	C	C	C	C	T	C	T	T	T	C	C	C	C	C	C	C	C	C	C	C	C	C	C	C	T	C	T	T	C	C	C	C	C
JAX00708819	X	7050247	1	T	C	T	T	T	T	T	C	T	T	T	T	T	T	T	T	T	T	T	T	T	T	T	T	C	T	T	T	T	T	C	T	T	T	T	T	T	T	T	T	T	C	T	T	T	T
JAX00708820	X	7053769	1	C	T	C	C	C	T	C	C	C	C	C	C	C	C	C	C	C	C	C	C	C	C	C	C	C	T	C	C	C	C	C	C	C	C	C	C	C	C	C	C	C	C	C	C	C	C
JAX00708821	X	7055806	0	C	T	C	C	C	C	C	C	C	T	C	C	T	C	C	C	C	C	T	C	C	C	C	C	C	C	C	C	C	T	C	C	C	C	C	C	C	C	C	C	C	C	T	C	C	C
JAX00176813	X	7056214	0	T	G	T	T	T	G	T	G	G	G	T	T	G	T	T	T	T	G	G	G	G	G	T	T	G	G	T	T	T	G	G	T	T	T	T	T	T	G	T	G	G	G	G	T	T	T
JAX00176814	X	7058251	0	A	G	A	A	A	G	A	G	G	G	A	A	G	A	A	A	A	G	G	G	G	G	A	A	G	G	A	A	A	G	G	A	A	A	A	A	A	G	A	G	G	G	G	A	A	A
JAX00176815	X	7058398	1	A	T	A	A	A	T	A	T	T	T	A	A	T	A	A	A	A	T	T	T	T	T	A	A	T	T	A	A	A	T	T	A	A	A	A	A	A	T	A	T	T	T	T	A	A	A
JAX00708823	X	7070709	0	A	G	A	A	A	A	A	G	G	A	A	A	A	A	A	A	A	G	A	G	G	G	A	A	G	A	A	A	A	A	G	A	A	A	A	A	A	G	A	G	G	G	A	A	A	A
JAX00176816	X	7098651	1	T	C	T	T	T	T	T	T	C	T	T	T	T	T	T	T	T	C	T	C	C	C	T	T	T	T	T	T	T	T	T	T	T	T	T	T	T	C	T	C	C	T	T	T	T	T
JAX00176817	X	7098691	1	A	G	A	A	A	A	A	A	G	A	A	A	A	A	A	A	A	G	A	G	G	G	A	A	A	A	A	A	A	A	A	A	A	A	A	A	A	G	A	G	G	A	A	A	A	A
JAX00708829	X	7111347	0	C	G	C	C	C	C	C	G	C	C	C	C	C	C	C	C	C	C	C	C	C	C	C	C	G	C	C	C	C	C	G	C	C	C	C	C	C	C	C	C	C	G	C	C	C	C
JAX00708830	X	7111730	0	G	C	G	G	G	G	G	G	G	C	G	G	C	G	G	G	G	G	C	G	G	G	G	G	G	G	G	G	G	C	G	G	G	G	G	G	G	G	G	G	G	G	C	G	G	G
JAX00708831	X	7112797	0	A	G	A	A	A	A	A	G	G	A	A	A	A	A	A	A	A	G	A	G	G	G	A	A	G	A	A	A	A	A	G	A	A	A	A	A	A	G	A	G	G	G	A	A	A	A
JAX00708832	X	7112968	1	G	T	G	G	G	G	G	G	T	G	G	G	G	G	G	G	G	T	G	T	T	T	G	G	G	G	G	G	G	G	G	G	G	G	G	G	G	T	G	T	T	G	G	G	G	G
JAX00708833	X	7113705	0	C	T	C	C	C	C	C	T	C	C	C	C	C	C	C	C	C	C	C	C	C	C	C	C	T	C	C	C	C	C	T	C	C	C	C	C	C	C	C	C	C	T	C	C	C	C
JAX00708834	X	7113813	1	A	G	A	A	A	A	A	G	G	G	A	A	G	A	A	A	A	G	G	G	G	G	A	A	G	A	A	A	A	G	G	A	A	A	A	A	A	G	A	G	G	G	G	A	A	A
JAX00176819	X	7120095	1	A	G	A	A	A	G	A	G	G	G	A	A	G	A	A	A	A	G	G	G	G	G	A	A	G	G	A	A	A	G	G	A	A	A	A	A	A	G	A	G	G	G	G	A	A	A
JAX00176820	X	7127848	0	C	T	C	C	C	T	C	T	C	T	C	C	T	C	C	C	C	C	T	C	C	C	C	C	T	T	C	C	C	T	T	C	C	C	C	C	C	C	C	C	C	T	T	C	C	C
JAX00238525	X	7133674	0	A	G	A	A	A	A	A	G	G	A	A	A	A	A	A	A	A	G	A	G	G	G	A	A	G	A	A	A	A	A	G	A	A	A	A	A	A	G	A	G	G	G	A	A	A	A
JAX00176822	X	7176263	1	G	C	G	G	G	G	G	C	G	G	G	G	G	G	G	G	G	G	G	G	G	G	G	G	C	G	G	G	G	G	C	G	G	G	G	G	G	G	G	G	G	C	G	G	G	G
JAX00176823	X	7176291	0	G	C	G	G	G	G	G	C	G	G	G	G	G	G	G	G	G	G	G	G	G	G	G	G	C	G	G	G	G	G	C	G	G	G	G	G	G	G	G	G	G	C	G	G	G	G
JAX00708836	X	7177533	1	T	C	T	T	T	T	T	C	T	T	T	T	T	T	T	T	T	T	T	T	T	T	T	T	C	T	T	T	T	T	C	T	T	T	T	T	T	T	T	T	T	C	T	T	T	T
JAX00708837	X	7177593	0	C	T	C	C	C	C	C	C	T	C	C	C	C	C	C	C	C	T	C	T	T	T	C	C	C	C	C	C	C	C	C	C	C	C	C	C	C	T	C	T	T	C	C	C	C	C
JAX00238526	X	7179896	0	G	A	G	G	G	G	G	G	A	G	G	G	G	G	G	G	G	A	G	A	A	A	G	G	G	G	G	G	G	G	G	G	G	G	G	G	G	A	G	A	A	G	G	G	G	G
JAX00238527	X	7179980	0	G	A	G	G	G	G	G	G	A	G	G	G	G	A	G	G	G	A	G	A	A	A	G	G	G	G	G	G	G	G	G	G	G	G	G	G	G	G	G	A	A	G	G	G	G	G
JAX00708838	X	7210944	1	C	T	C	C	C	C	C	T	T	C	C	C	C	C	C	C	C	T	C	T	T	T	C	C	T	C	C	C	C	C	T	C	C	C	C	C	C	T	C	T	T	T	C	C	C	C
JAX00708840	X	7212536	0	G	T	G	G	G	T	G	G	G	G	G	G	G	G	G	G	G	G	G	G	G	G	G	G	G	T	G	G	G	G	G	G	G	G	G	G	G	G	G	G	G	G	G	G	G	G
JAX00708841	X	7216848	0	A	T	A	A	A	A	A	A	T	A	A	A	A	A	A	A	A	T	A	T	T	T	A	A	A	A	A	A	A	A	A	A	A	A	A	A	A	T	A	T	T	A	A	A	A	A
JAX00176825	X	7221851	0	C	T	C	C	C	C	C	T	T	C	C	C	C	C	C	C	C	T	C	T	T	T	C	C	T	C	C	C	C	C	T	C	C	C	C	C	C	T	C	T	T	T	C	C	C	C
JAX00176826	X	7221913	0	G	T	G	G	G	G	G	T	T	G	G	G	G	G	G	G	G	T	G	T	T	T	G	G	T	T	G	G	G	G	T	G	G	G	G	G	G	T	G	T	T	T	G	G	G	G
JAX00176827	X	7222311	0	C	A	C	C	C	C	C	C	A	C	C	C	C	C	C	C	C	A	C	A	A	A	C	C	C	C	C	C	C	C	C	C	C	C	C	C	C	A	C	A	A	C	C	C	C	C
JAX00176828	X	7263181	0	C	T	C	C	C	C	C	T	C	C	C	C	C	C	C	C	C	C	C	C	C	C	C	C	T	C	C	C	C	C	T	C	C	C	C	C	C	C	C	C	C	T	C	C	C	C
JAX00176830	X	7265313	0	A	T	A	A	A	A	A	T	T	A	A	A	A	A	A	A	A	T	A	T	T	T	A	A	T	A	A	A	A	A	T	A	A	A	A	A	A	T	A	T	T	T	A	A	A	A
JAX00708843	X	7292268	0	C	T	C	C	C	C	C	C	T	C	C	C	C	C	C	C	C	T	C	T	T	T	C	C	C	C	C	C	C	C	C	C	C	C	C	C	C	T	C	T	T	C	C	C	C	C
JAX00708846	X	7308369	0	C	G	C	C	C	C	C	C	G	C	C	C	C	C	C	C	C	G	C	G	G	G	C	C	C	C	C	C	C	C	C	C	C	C	C	C	C	G	C	G	G	C	C	C	C	C
JAX00708848	X	7324960	0	T	C	T	T	T	T	T	C	T	T	T	T	T	T	T	T	T	T	T	T	T	T	T	T	C	T	T	C	T	T	C	T	T	T	T	T	T	T	T	T	T	C	T	T	T	T
JAX00708849	X	7325868	1	A	G	A	A	A	G	A	G	G	A	A	A	A	A	A	A	A	G	A	G	G	G	A	A	G	G	A	A	A	A	G	A	A	A	A	A	A	G	A	G	G	G	A	A	A	A
JAX00708852	X	7350127	0	C	T	C	C	C	C	C	T	C	C	C	C	C	C	C	C	C	C	C	C	C	C	C	C	T	C	C	C	C	C	T	C	C	C	C	C	C	C	C	C	C	T	C	C	C	C
JAX00708855	X	7362164	0	G	A	G	G	G	G	G	G	A	G	G	G	G	G	G	G	G	A	G	A	A	A	G	G	G	G	G	G	G	G	G	G	G	G	G	G	G	A	G	A	A	G	G	G	G	G
JAX00176837	X	7376412	1	C	T	C	C	C	C	C	T	C	C	C	C	C	C	C	C	C	C	C	C	C	C	C	C	T	C	C	C	C	C	T	C	C	C	C	C	C	C	C	C	C	T	C	C	C	C
JAX00176838	X	7379282	1	A	G	A	A	A	A	A	G	A	A	A	A	A	A	A	A	A	A	A	A	A	A	A	A	G	A	A	A	A	A	G	A	A	A	A	A	A	A	A	A	A	G	A	A	A	A
JAX00708858	X	7396336	0	C	G	C	C	C	C	C	G	G	C	C	C	C	C	C	C	C	G	C	G	G	G	C	C	G	C	C	C	C	C	G	C	C	C	C	C	C	G	C	G	G	G	C	C	C	C
JAX00708859	X	7404673	0	T	C	T	T	C	T	T	C	C	T	T	C	T	T	T	T	T	C	T	C	C	C	T	T	C	T	C	C	C	T	C	T	C	T	T	T	C	C	T	C	C	C	T	T	T	T
JAX00708860	X	7407232	1	T	C	T	T	C	T	T	C	C	T	T	C	T	T	T	T	T	C	T	C	C	C	T	T	C	T	C	C	C	T	C	T	C	T	T	T	C	C	T	C	C	C	T	T	T	T
JAX00708863	X	7418151	1	C	T	C	C	C	C	C	C	T	C	C	C	C	C	C	C	C	T	C	T	T	T	C	C	C	C	C	C	C	C	C	C	C	C	C	C	C	T	C	T	T	C	C	C	C	C
JAX00176840	X	7420001	0	C	T	C	C	T	C	C	C	C	C	C	T	C	C	C	C	C	C	C	C	C	C	C	C	C	C	T	T	T	C	C	C	T	C	C	C	T	C	C	C	C	C	C	C	C	C
JAX00708864	X	7420235	0	G	T	G	G	G	G	G	T	G	G	G	G	G	G	G	G	G	G	G	G	G	G	G	G	T	G	G	G	G	G	T	G	G	G	G	G	G	G	G	G	G	T	G	G	G	G
JAX00176842	X	7432577	0	C	T	C	C	T	C	C	C	C	C	C	T	C	C	C	C	C	C	C	C	C	C	C	C	C	C	T	T	T	C	C	C	T	C	C	C	T	C	C	C	C	C	C	C	C	C
JAX00708866	X	7442476	0	T	C	T	T	C	T	T	T	T	T	T	C	T	T	T	T	T	T	T	T	T	T	T	T	T	T	C	C	C	T	T	T	C	T	T	T	C	T	T	T	T	T	T	T	T	T
JAX00176844	X	7454708	1	G	T	G	G	G	G	G	G	T	G	G	G	G	G	G	G	G	T	G	T	T	T	G	G	G	G	G	G	G	G	G	G	G	G	G	G	G	T	G	T	T	G	G	G	G	G
JAX00708867	X	7467266	1	G	A	G	G	G	G	G	G	A	G	G	G	G	G	G	G	G	A	G	A	A	A	G	G	G	G	G	G	G	G	G	G	G	G	G	G	G	A	G	A	A	G	G	G	G	G
JAX00708869	X	7484188	0	T	C	T	T	T	T	T	T	C	T	T	T	T	T	T	T	T	C	T	C	C	C	T	T	T	T	T	T	T	T	T	T	T	T	T	T	T	C	T	C	C	T	T	T	T	T
JAX00708872	X	7485379	0	C	G	C	C	C	C	C	G	C	C	C	C	C	C	C	C	C	C	C	C	C	C	C	C	G	C	C	C	C	C	G	C	C	C	C	C	C	C	C	C	C	G	C	C	C	C
JAX00708874	X	7489294	1	A	T	T	T	T	T	T	A	T	T	T	T	T	T	T	T	T	T	T	T	T	T	T	T	A	T	T	T	T	T	A	T	T	T	T	T	T	T	T	T	T	A	T	T	T	T
JAX00708876	X	7491380	0	C	A	C	C	C	C	C	C	A	C	C	C	C	C	C	C	C	A	C	A	A	A	C	C	C	C	C	C	C	C	C	C	C	C	C	C	C	A	C	A	A	C	C	C	C	C
JAX00708877	X	7491445	0	C	T	C	C	C	C	C	T	T	C	C	C	C	C	C	C	C	T	C	T	T	T	C	C	T	C	C	C	C	C	T	C	C	C	C	C	C	T	C	T	T	T	C	C	C	C
JAX00708882	X	7576230	1	G	A	G	G	G	G	G	A	A	G	G	G	G	G	G	G	G	A	G	A	A	A	G	G	A	G	G	G	G	G	A	G	G	G	G	G	G	A	G	A	A	A	G	G	G	G
JAX00708883	X	7608670	0	C	T	C	C	C	C	C	T	C	C	C	C	C	C	C	C	C	C	C	C	C	C	C	C	T	C	C	C	C	C	T	C	C	C	C	C	C	C	C	C	C	T	C	C	C	C
JAX00708884	X	7616429	0	T	G	T	T	T	T	T	G	G	T	T	T	T	T	T	T	T	G	T	G	G	G	T	T	G	T	T	T	T	T	G	T	T	T	T	T	T	G	T	G	G	G	T	T	T	T
JAX00708885	X	7616960	0	G	C	G	G	G	G	G	C	G	G	G	G	G	G	G	G	G	G	G	G	G	G	G	G	C	G	G	G	G	G	C	G	G	G	G	G	G	G	G	G	G	C	G	G	G	G
JAX00176855	X	7618005	0	C	T	C	C	C	C	C	T	T	C	C	C	C	C	C	C	C	T	C	T	T	T	C	C	T	C	C	C	C	C	T	C	C	C	C	C	C	T	C	T	T	T	C	C	C	C
JAX00176858	X	7667351	0	C	T	C	C	C	C	C	T	C	C	C	C	C	C	C	C	C	C	C	C	C	C	C	C	T	C	C	C	C	C	T	C	C	C	C	C	C	C	C	C	C	T	C	C	C	C
JAX00176859	X	7667533	1	C	T	C	C	C	C	C	T	C	C	C	C	C	C	C	C	C	C	C	C	C	C	C	C	T	C	C	C	C	C	T	C	C	C	C	C	C	C	C	C	C	T	C	C	C	C
JAX00708891	X	7703153	1	G	A	G	G	G	G	G	A	G	G	G	G	G	G	G	G	G	G	G	G	G	G	G	G	A	G	G	G	G	G	A	G	G	G	G	G	G	G	G	G	G	A	G	G	G	G
JAX00708892	X	7705016	0	A	G	A	A	A	A	A	G	G	A	A	A	A	A	A	A	A	G	A	G	G	G	A	A	G	A	A	A	A	A	G	A	A	A	A	A	A	G	A	G	G	G	A	A	A	A
JAX00708897	X	7763604	0	T	A	T	T	T	T	T	T	A	T	T	T	T	T	T	T	T	A	T	A	A	A	T	T	T	T	T	T	T	T	T	T	T	T	T	T	T	A	T	A	A	T	T	T	T	T
JAX00708898	X	7763635	0	G	A	G	G	G	G	G	G	A	G	G	G	G	G	G	G	G	A	G	A	A	A	G	G	G	G	G	G	G	G	G	G	G	G	G	G	G	A	G	A	A	G	G	G	G	G
JAX00708902	X	7805800	1	T	G	T	T	T	T	T	G	T	T	T	T	T	T	T	T	T	T	T	T	T	T	T	T	G	T	T	T	T	T	G	T	T	T	T	T	T	T	T	T	T	G	T	T	T	T
JAX00176875	X	7850176	0	C	G	C	C	C	C	C	G	C	C	C	C	C	C	C	C	C	C	C	C	C	C	C	C	G	C	C	C	C	C	G	C	C	C	C	C	C	C	C	C	C	G	C	C	C	C
JAX00708906	X	7882427	0	T	A	T	T	T	T	T	A	A	T	T	T	T	T	T	T	T	A	T	A	A	A	T	T	T	T	T	T	T	T	A	T	T	T	T	T	T	A	T	A	A	A	T	T	T	T
JAX00708907	X	7883046	1	C	T	C	C	C	C	C	T	T	C	C	C	C	C	C	C	C	T	C	T	T	T	C	C	T	C	C	C	C	C	T	C	C	C	C	C	C	T	C	T	T	T	C	C	C	C
JAX00176878	X	7904514	1	G	A	G	G	G	G	G	A	A	G	G	G	G	G	G	G	G	A	G	A	A	A	G	G	A	G	G	G	G	G	A	G	G	G	G	G	G	A	G	A	A	A	G	G	G	G
JAX00708913	X	7910368	0	A	T	A	A	A	A	A	A	T	A	A	A	A	A	A	A	A	T	A	T	T	T	A	A	A	A	A	A	A	A	A	A	A	A	A	A	A	T	A	T	T	A	A	A	A	A
JAX00708914	X	7962297	0	G	A	G	G	G	G	G	A	G	G	G	G	G	G	G	G	G	G	G	G	G	G	G	G	A	G	G	G	G	G	A	G	G	G	G	G	G	G	G	G	G	A	G	G	G	G
JAX00708920	X	7992489	0	A	G	A	A	A	A	A	A	G	A	A	A	A	A	A	A	A	G	A	G	G	G	A	A	A	A	A	A	A	A	A	A	A	A	A	A	A	G	A	G	A	A	A	A	A	A
JAX00708924	X	8003958	1	T	C	T	T	T	T	T	T	C	T	T	T	T	T	T	T	T	C	T	C	C	C	T	T	T	T	T	T	T	T	T	T	T	T	T	T	T	C	T	C	C	T	T	T	T	T
JAX00176886	X	8008218	1	C	A	C	C	C	C	C	A	C	C	C	C	C	C	C	C	C	C	C	C	C	C	C	C	A	C	C	C	C	C	A	C	C	C	C	C	C	C	C	C	C	A	C	C	C	C
JAX00708925	X	8034131	0	G	A	G	G	G	G	G	A	A	G	G	G	G	G	G	G	G	A	G	A	A	A	G	G	A	G	G	G	G	G	A	G	G	G	G	G	G	A	G	A	A	A	G	G	G	G
JAX00708926	X	8035495	0	A	G	A	A	A	A	A	G	G	A	A	A	A	A	A	A	A	G	A	G	G	G	A	A	G	A	A	A	A	A	G	A	A	A	A	A	A	G	A	G	G	G	A	A	A	A
JAX00708928	X	8038832	0	C	T	C	C	C	C	C	T	C	C	C	C	C	C	C	C	C	C	C	C	C	C	C	C	T	C	C	C	C	C	T	C	C	C	C	C	C	C	C	C	C	T	C	C	C	C
JAX00238531	X	8056666	0	T	C	T	T	T	T	T	T	C	T	T	T	T	T	T	T	T	C	T	C	C	C	T	T	T	T	T	T	T	T	T	T	T	T	T	T	T	C	T	C	C	T	T	T	T	T
JAX00176890	X	8060922	0	A	G	A	A	A	A	A	G	G	G	A	A	G	A	A	A	A	G	G	G	G	G	A	A	G	A	A	A	A	G	G	A	A	A	A	A	A	G	A	G	G	G	G	A	A	A
JAX00708929	X	8062618	0	G	A	G	G	G	G	G	G	A	G	G	G	G	G	G	G	G	A	G	A	A	A	G	G	G	G	G	G	G	G	G	G	G	G	G	G	G	A	G	A	A	G	G	G	G	G
JAX00708930	X	8062690	0	G	A	G	G	G	G	G	A	A	G	G	G	G	G	G	G	G	A	G	A	A	A	G	G	A	G	G	G	G	G	A	G	G	G	G	G	G	A	G	A	A	A	G	G	G	G
JAX00708931	X	8072135	1	T	C	T	T	T	T	T	C	C	T	T	T	T	T	T	T	T	C	T	C	C	C	T	T	C	T	T	T	T	T	C	T	T	T	T	T	T	C	T	C	C	C	T	T	T	T
JAX00708932	X	8072961	1	C	T	C	C	C	C	C	T	T	C	C	C	C	C	C	C	C	T	C	T	T	T	C	C	T	C	C	C	C	C	T	C	C	C	C	C	C	T	C	T	T	T	C	C	C	C
JAX00708934	X	8091147	0	C	T	C	C	C	C	C	T	C	C	C	C	C	C	C	C	C	C	C	C	C	C	C	C	T	C	C	C	C	C	T	C	C	C	C	C	C	C	C	C	C	T	C	C	C	C
JAX00708935	X	8101247	1	C	T	C	C	C	C	C	T	C	C	C	C	C	C	C	C	C	C	C	C	C	C	C	C	T	C	C	C	C	C	T	C	C	C	C	C	C	C	C	C	C	T	C	C	C	C
JAX00708936	X	8101674	1	G	A	G	G	G	G	G	A	G	G	G	G	G	G	G	G	G	G	G	G	G	G	G	G	A	G	G	G	G	G	A	G	G	G	G	G	G	G	G	G	G	A	G	G	G	G
JAX00176891	X	8102158	0	C	A	C	C	A	C	C	C	C	C	C	A	C	C	C	C	C	C	C	C	C	C	C	C	C	C	A	A	A	C	C	C	A	C	C	C	A	C	C	C	C	C	C	C	C	C
JAX00176892	X	8102244	1	C	T	C	C	T	C	C	C	C	C	C	T	C	C	C	C	C	C	C	C	C	C	C	C	C	C	T	T	T	C	C	C	T	C	C	C	T	C	C	C	C	C	C	C	C	C
JAX00708937	X	8106204	1	G	T	G	G	G	G	G	T	T	G	G	G	G	G	G	G	G	T	G	T	T	T	G	G	T	G	G	G	G	G	T	G	G	G	G	G	G	T	G	T	T	T	G	G	G	G
JAX00176897	X	8170112	0	A	G	A	A	G	A	A	G	G	G	A	G	G	A	A	A	A	G	G	G	G	G	A	A	G	A	G	G	G	G	G	A	G	A	A	A	G	G	A	G	G	G	G	A	A	A
JAX00708941	X	8176750	0	G	C	G	G	G	G	G	C	C	G	G	G	G	G	G	G	G	C	G	C	C	C	G	G	C	G	G	G	G	G	C	G	G	G	G	G	G	C	G	C	C	C	G	G	G	G
JAX00238536	X	8238759	1	T	G	T	T	T	T	T	G	G	T	T	T	T	T	T	T	T	G	T	G	G	G	T	T	G	T	T	T	T	T	G	T	T	T	T	T	T	G	T	G	G	G	T	T	T	T
JAX00176902	X	8239188	1	T	C	T	T	T	T	T	C	C	T	T	T	T	T	T	T	T	C	T	C	C	C	T	T	C	T	T	T	T	T	C	T	T	T	T	T	T	C	T	C	C	C	T	T	T	T
JAX00708944	X	8240888	0	T	C	T	T	T	T	T	C	T	T	T	T	T	T	T	T	T	T	T	T	T	T	T	T	C	T	T	T	T	T	C	T	T	T	T	T	T	T	T	T	T	C	T	T	T	T
JAX00708945	X	8240903	1	C	A	C	C	C	C	C	C	C	A	C	C	A	C	C	C	C	C	A	C	C	C	C	C	C	C	C	C	C	A	C	C	C	C	C	C	C	C	C	C	C	C	A	C	C	C
JAX00708946	X	8240973	1	C	A	C	C	C	C	C	C	A	C	C	C	C	C	C	C	C	A	C	A	A	A	C	C	C	C	C	C	C	C	C	C	C	C	C	C	C	A	C	A	A	C	C	C	C	C
JAX00708947	X	8241020	1	T	G	T	T	T	T	T	T	T	G	T	T	G	T	T	T	T	T	G	T	T	T	T	T	T	T	T	T	T	G	T	T	T	T	T	T	T	T	T	T	T	T	G	T	T	T
JAX00176903	X	8241174	0	A	T	A	A	T	A	A	A	A	A	A	T	A	A	A	A	A	A	A	A	A	A	A	A	A	A	T	T	T	A	A	A	T	A	A	A	T	A	A	A	A	A	A	A	A	A
JAX00708949	X	8262823	1	C	T	C	C	C	C	C	C	T	C	C	C	C	C	C	C	C	T	C	T	T	T	C	C	C	C	C	C	C	C	C	C	C	C	C	C	C	T	C	T	T	C	C	C	C	C
JAX00708950	X	8263484	1	C	G	C	C	C	C	C	G	G	C	C	C	C	C	C	C	C	G	C	G	G	G	C	C	G	C	C	C	C	C	G	C	C	C	C	C	C	G	C	G	G	G	C	C	C	C
JAX00708951	X	8273466	0	G	A	G	G	G	G	G	A	G	G	G	G	G	G	G	G	G	G	G	G	G	G	G	G	A	G	G	G	G	G	A	G	G	G	G	G	G	G	G	G	G	A	G	G	G	G
JAX00708952	X	8275384	0	C	T	C	C	C	C	C	T	T	C	C	C	C	C	C	C	C	T	C	T	T	T	C	C	T	C	C	C	C	C	T	C	C	C	C	C	C	T	C	T	T	T	C	C	C	C
JAX00708953	X	8275476	0	G	A	G	G	G	G	G	G	A	G	G	G	G	G	G	G	G	A	G	A	A	A	G	G	G	G	G	G	G	G	G	G	G	G	G	G	G	A	G	A	A	G	G	G	G	G
JAX00176905	X	8277561	0	C	A	C	C	A	C	C	A	A	A	C	A	A	C	C	C	C	A	A	A	A	A	C	C	A	C	A	A	A	A	A	C	A	C	C	C	A	A	C	A	A	A	A	C	C	C
JAX00708954	X	8301248	0	T	C	T	T	T	T	T	T	C	T	T	T	T	T	T	T	T	C	T	C	C	C	T	T	T	T	T	T	T	T	T	T	T	T	T	T	T	C	T	C	C	T	T	T	T	T
JAX00176907	X	8315055	0	C	T	C	C	T	C	C	C	T	T	C	T	T	C	C	C	C	T	T	T	T	T	C	C	C	C	T	T	T	T	C	C	T	C	C	C	T	T	C	T	T	C	T	C	C	C
JAX00176908	X	8315129	0	G	A	G	G	A	G	G	G	A	A	G	A	A	G	G	G	G	A	A	A	A	A	G	G	G	G	A	A	A	A	G	G	A	G	G	G	A	A	G	A	A	G	A	G	G	G
JAX00708959	X	8335433	0	A	C	A	A	A	A	A	A	C	A	A	A	A	A	A	A	A	C	A	C	C	C	A	A	A	A	A	A	A	C	A	A	A	A	A	A	A	C	A	C	C	A	A	A	A	A
JAX00176909	X	8337270	1	T	C	T	T	C	T	T	C	C	T	C	C	T	T	T	T	T	C	T	C	C	C	T	T	C	T	C	C	C	T	C	T	C	T	T	T	C	C	T	C	C	C	T	T	T	T
JAX00176910	X	8342101	1	G	A	G	G	A	G	G	A	A	A	A	A	A	G	G	G	G	A	A	A	A	A	G	G	A	G	A	A	A	A	A	G	A	G	G	G	A	A	G	A	A	A	A	G	G	G
JAX00176911	X	8342125	1	T	C	T	T	C	T	T	T	C	T	T	C	T	T	T	T	T	C	T	C	C	C	T	T	T	T	C	C	C	T	T	T	C	T	T	T	C	C	T	C	C	T	T	T	T	T
JAX00708960	X	8342180	0	C	T	C	C	C	C	C	T	C	T	T	C	T	C	C	C	C	C	T	C	C	C	C	C	T	C	C	C	C	C	T	C	C	C	C	C	C	C	C	C	C	T	T	C	C	C
JAX00238537	X	8369554	0	T	A	T	T	T	T	T	A	A	T	A	T	T	T	T	T	T	A	T	A	A	A	T	T	A	T	T	T	T	T	A	T	T	T	T	T	T	A	T	A	A	A	T	T	T	T
JAX00238538	X	8369819	0	G	T	G	G	G	G	G	T	T	G	T	G	G	G	G	G	G	T	G	T	T	T	G	G	T	G	G	G	G	G	T	G	G	G	G	G	G	T	G	T	T	T	G	G	G	G
JAX00708961	X	8383855	1	C	T	C	C	C	C	C	C	T	C	C	C	C	C	C	C	C	T	C	T	T	T	C	C	C	C	C	C	C	C	C	C	C	C	C	C	C	T	C	T	T	C	C	C	C	C
JAX00708962	X	8383929	1	A	G	A	A	A	A	A	G	G	A	G	A	A	A	A	A	A	G	A	G	G	G	A	A	G	A	A	A	A	A	G	A	A	A	A	A	A	G	A	G	G	G	A	A	A	A
JAX00708965	X	8385964	1	A	G	A	A	A	A	A	G	G	A	G	A	A	A	A	A	A	G	A	G	G	G	A	A	G	A	A	A	A	A	G	A	A	A	A	A	A	G	A	G	G	G	A	A	A	A
JAX00708966	X	8389418	1	T	C	T	T	T	T	T	T	T	C	T	T	C	T	T	T	T	T	C	T	T	T	T	T	T	T	T	T	T	C	T	T	T	T	T	T	T	T	T	T	T	T	C	T	T	T
JAX00708967	X	8390385	0	T	G	T	T	T	T	T	T	T	G	T	T	G	T	T	T	T	T	G	T	T	T	T	T	T	T	T	T	T	G	T	T	T	T	T	T	T	T	T	T	T	T	G	T	T	T
JAX00176912	X	8392868	1	T	C	T	T	C	T	T	C	C	T	C	C	T	T	T	T	T	C	T	C	C	C	T	T	C	T	C	C	C	T	C	T	C	T	T	T	C	C	T	C	C	C	T	T	T	T
JAX00176913	X	8393814	0	C	T	C	C	T	C	C	C	C	C	C	T	C	C	C	C	C	C	C	C	C	C	C	C	C	C	T	T	T	C	C	C	T	C	C	C	T	C	C	C	C	C	C	C	C	C
JAX00708968	X	8394366	1	T	G	T	T	T	T	T	G	T	T	G	T	T	T	T	T	T	T	T	T	T	T	T	T	G	T	T	T	T	T	G	T	T	T	T	T	T	T	T	T	T	G	T	T	T	T
JAX00176914	X	8397818	0	T	G	T	T	G	T	T	G	G	G	G	G	G	T	T	T	T	G	G	G	G	G	T	T	G	T	G	G	G	G	G	T	G	T	T	T	G	G	T	G	G	G	G	T	T	T
JAX00708969	X	8406525	1	T	C	T	T	C	T	T	T	T	C	T	C	C	T	T	T	T	T	C	T	T	T	T	T	T	T	C	C	C	C	T	T	C	T	T	T	C	T	T	T	T	T	C	T	T	T
JAX00708972	X	8410204	1	G	A	G	G	A	G	G	A	G	A	A	A	A	G	G	G	G	G	A	G	G	G	G	G	A	G	A	A	A	A	A	G	A	G	G	G	A	G	G	G	G	A	A	G	G	G
JAX00708976	X	8412832	1	C	T	C	C	C	C	C	C	T	C	C	C	C	C	C	C	C	T	C	T	T	T	C	C	C	C	C	C	C	C	C	C	C	C	C	C	C	T	C	T	T	C	C	C	C	C
JAX00176916	X	8417098	1	C	T	C	C	T	C	C	C	C	T	C	T	T	C	C	C	C	C	T	C	C	C	C	C	C	C	T	T	T	T	C	C	T	C	C	C	T	C	C	C	C	C	T	C	C	C
JAX00708978	X	8417705	1	G	A	G	G	G	G	G	G	A	G	G	G	G	G	G	G	G	A	G	A	A	A	G	G	G	G	G	G	G	G	G	G	G	G	G	G	G	A	G	A	A	G	G	G	G	G
JAX00176917	X	8418445	1	G	A	G	G	A	G	G	A	A	A	A	A	A	G	G	G	G	A	A	A	A	A	G	G	A	G	A	A	A	A	A	G	A	G	G	G	A	A	G	A	A	A	A	G	G	G
JAX00708981	X	8446255	1	T	A	T	T	T	T	T	A	T	T	A	T	T	T	T	T	T	T	T	T	T	T	T	T	A	T	T	T	T	T	A	T	T	T	T	T	T	T	T	T	T	A	T	T	T	T
JAX00176918	X	8447027	0	C	G	C	C	G	C	C	G	C	C	G	G	C	C	C	C	C	C	C	C	C	C	C	C	G	C	G	G	G	C	G	C	G	C	C	C	G	C	C	C	C	G	C	C	C	C
JAX00238539	X	8448513	1	C	T	C	C	T	C	C	T	T	C	T	T	C	C	C	C	C	T	C	T	T	T	C	C	T	C	T	T	T	C	T	C	T	C	C	C	T	T	C	T	T	T	C	C	C	C
JAX00238540	X	8448561	1	T	G	T	T	T	T	T	T	G	T	T	T	T	T	T	T	T	G	T	G	G	G	T	T	T	T	T	T	T	T	T	T	T	T	T	T	T	G	T	G	G	T	T	T	T	T
JAX00176920	X	8464646	0	T	C	T	T	C	T	C	C	C	T	C	C	T	T	T	T	C	C	T	C	C	C	T	C	C	T	C	C	C	T	C	T	C	T	T	T	C	C	T	C	C	C	T	C	T	C
JAX00708982	X	8465673	0	C	G	C	C	C	C	C	G	G	C	G	C	C	C	C	C	C	G	C	G	G	G	C	C	G	C	C	C	C	C	G	C	C	C	C	C	C	G	C	G	G	G	C	C	C	C
JAX00708983	X	8466699	1	C	T	C	C	C	C	C	C	T	C	C	C	C	C	C	C	C	T	C	T	T	T	C	C	C	C	C	C	C	C	C	C	C	C	C	C	C	T	C	T	T	C	C	C	C	C
JAX00708985	X	8467200	1	C	T	C	C	C	C	C	T	C	C	T	C	C	C	C	C	C	C	C	C	C	C	C	C	T	C	C	C	C	C	T	C	C	C	C	C	C	C	C	C	C	T	C	C	C	C
JAX00708986	X	8470210	0	T	G	T	T	T	T	T	G	T	T	G	T	T	T	T	T	T	T	T	T	T	T	T	T	G	T	T	T	T	T	G	T	T	T	T	T	T	T	T	T	T	G	T	T	T	T
JAX00708989	X	8474715	0	C	G	C	C	C	C	C	G	C	C	G	C	C	C	C	C	C	C	C	C	C	C	C	C	G	C	C	C	C	C	G	C	C	C	C	C	C	C	C	C	C	G	C	C	C	C
JAX00176921	X	8491295	1	C	T	C	C	T	C	T	C	C	T	C	T	T	C	C	C	T	C	T	C	C	C	C	T	C	C	T	T	T	T	C	C	T	C	C	C	T	C	C	C	C	C	T	T	C	T
JAX00176924	X	8557462	1	G	T	G	G	T	G	T	G	T	T	G	T	T	G	G	G	T	T	T	T	T	T	G	T	G	G	T	T	T	T	G	G	T	G	G	G	T	T	G	T	T	G	T	T	G	T
JAX00176926	X	8559260	1	G	T	G	G	G	G	G	T	G	G	T	G	G	G	G	G	G	G	G	G	G	G	G	G	T	G	G	G	G	G	T	G	G	G	G	G	G	G	G	G	G	T	G	G	G	G
JAX00708991	X	8559362	1	G	A	G	G	G	G	G	G	A	G	G	G	G	G	G	G	G	A	G	A	A	A	G	G	G	G	G	G	G	G	G	G	G	G	G	G	G	A	G	A	A	G	G	G	G	G
JAX00708994	X	8571696	1	G	A	G	G	A	G	A	A	A	A	A	A	A	G	G	G	A	A	A	A	A	A	G	A	A	G	A	A	A	A	A	G	A	G	G	G	A	A	G	A	A	A	A	A	G	A
JAX00708995	X	8571981	0	G	A	G	G	A	G	A	G	G	A	G	A	A	G	G	G	A	G	A	G	G	G	G	A	G	G	A	A	A	A	G	G	A	G	G	G	A	G	G	G	G	G	A	A	G	A
JAX00708996	X	8571997	0	T	G	T	T	T	T	T	G	T	T	G	T	T	T	T	T	T	T	T	T	T	T	T	T	G	T	T	T	T	T	G	T	T	T	T	T	T	T	T	T	T	G	T	T	T	T
JAX00176927	X	8592025	0	T	C	T	T	C	T	C	C	C	C	C	C	C	T	T	T	C	C	C	C	C	C	T	C	C	T	C	C	C	C	C	T	C	T	T	T	C	C	T	C	C	C	C	C	T	C
JAX00176929	X	8593675	0	T	C	T	T	C	T	C	C	C	C	C	C	C	T	T	T	C	C	C	C	C	C	T	C	C	T	C	C	C	C	C	T	C	T	T	T	C	C	T	C	C	C	C	C	T	C
JAX00176930	X	8600458	0	G	A	G	G	A	G	A	G	G	A	G	A	A	G	G	G	A	G	A	G	G	G	G	A	G	G	A	A	A	A	G	G	A	G	G	G	A	G	G	G	G	G	A	A	G	A
JAX00176931	X	8603810	0	C	T	C	C	T	C	T	C	C	T	C	T	T	C	C	C	T	C	T	C	C	C	C	T	C	C	T	T	T	T	C	C	T	C	C	C	T	C	C	C	C	C	T	T	C	T
JAX00708999	X	8615192	1	G	A	G	G	G	G	G	A	A	G	A	G	G	G	G	G	G	A	G	A	A	A	G	G	A	G	G	G	G	G	A	G	G	G	G	G	G	A	G	A	A	A	G	G	G	G
JAX00709000	X	8617588	0	G	A	G	G	G	G	G	A	G	G	A	G	G	G	G	G	G	G	G	G	G	G	G	G	A	G	G	G	G	G	A	G	G	G	G	G	G	G	G	G	G	A	G	G	G	G
JAX00709001	X	8627480	0	G	A	G	G	G	G	G	A	A	G	A	G	G	G	G	G	G	A	G	A	A	A	G	G	A	G	G	G	G	G	A	G	G	G	G	G	G	A	G	A	A	A	G	G	G	G
JAX00176932	X	8627648	1	G	T	G	G	T	G	T	G	G	G	G	T	G	G	G	G	T	G	G	G	G	G	G	T	G	G	T	T	T	G	G	G	T	G	G	G	T	G	G	G	G	G	G	T	G	T
JAX00176934	X	8646812	0	A	T	A	A	A	A	A	A	T	A	A	A	A	A	A	A	A	T	A	T	T	T	A	A	A	A	A	A	A	A	A	A	A	A	A	A	A	T	A	T	T	A	A	A	A	A
JAX00176935	X	8646963	0	C	T	C	C	C	C	C	C	T	C	C	C	C	C	C	C	C	T	C	T	T	C	C	C	C	C	C	C	C	C	C	C	C	C	C	C	C	T	C	T	T	C	C	C	C	C
JAX00176936	X	8709313	0	A	G	A	A	G	A	G	G	G	G	G	G	G	A	A	A	G	G	G	G	G	G	A	G	G	A	G	G	G	G	G	A	G	A	A	A	G	G	A	G	G	G	G	G	A	G
JAX00176937	X	8716215	0	A	G	A	A	G	A	G	G	G	G	G	G	G	A	A	A	G	G	G	G	G	G	A	G	G	A	G	G	G	G	G	A	G	A	A	A	G	G	A	G	G	G	G	G	A	G
JAX00709008	X	8734689	0	C	A	C	C	C	C	C	C	A	C	C	C	C	C	C	C	C	A	C	A	A	A	C	C	C	C	C	C	C	C	C	C	C	C	C	C	C	A	C	A	A	C	C	C	C	C
JAX00176939	X	8738756	0	T	G	T	T	G	T	G	G	G	G	G	G	G	T	T	T	G	G	G	G	G	G	T	G	G	T	G	G	G	G	G	T	G	T	T	T	G	G	T	G	G	G	G	G	T	G
JAX00176940	X	8739523	1	C	T	C	C	T	C	T	C	C	T	C	T	T	C	C	C	T	C	T	C	C	C	C	T	C	C	T	T	T	T	C	C	T	C	C	C	T	C	C	C	C	C	T	T	C	T
JAX00709011	X	8740334	0	T	A	T	T	T	T	T	T	A	T	T	T	T	T	T	T	T	A	T	A	A	A	T	T	T	T	T	T	T	T	T	T	T	T	T	T	T	A	T	A	A	T	T	T	T	T
JAX00709012	X	8740878	0	T	C	T	T	C	T	C	C	C	C	C	C	C	T	T	T	C	C	C	C	C	C	T	C	C	T	C	C	C	C	C	T	C	T	T	T	C	C	T	C	C	C	C	C	T	C
JAX00709015	X	8764149	1	C	T	C	C	C	C	C	T	C	C	T	C	C	C	C	C	C	C	C	C	C	C	C	C	T	C	C	C	C	C	T	C	C	C	C	C	C	C	C	C	C	T	C	C	C	C
JAX00709016	X	8765741	1	G	C	G	G	G	G	G	G	C	G	G	G	G	G	G	G	G	C	G	C	C	C	G	G	G	G	G	G	G	G	G	G	G	G	G	G	G	C	G	C	C	G	G	G	G	G
JAX00709018	X	8779193	1	T	C	T	T	T	T	T	C	C	T	C	T	T	T	T	T	T	C	T	C	C	C	T	T	C	T	T	T	T	T	C	T	T	T	T	T	T	C	T	C	C	C	T	T	T	T
JAX00176943	X	8779516	0	A	G	A	A	A	A	A	G	G	A	G	A	A	A	A	A	A	G	A	G	G	G	A	A	G	A	A	A	A	A	G	A	A	A	A	A	A	G	A	G	G	G	A	A	A	A
JAX00176944	X	8792837	1	A	G	A	A	G	A	G	G	G	G	G	G	G	A	A	A	G	G	G	G	G	G	A	G	G	A	G	G	G	G	G	A	G	A	A	A	G	G	A	G	G	G	G	G	A	G
JAX00709019	X	8795205	0	G	A	G	G	G	G	G	A	G	G	A	G	G	G	G	G	G	G	G	G	G	G	G	G	A	G	G	G	G	G	A	G	G	G	G	G	G	G	G	G	G	A	G	G	G	G
JAX00709020	X	8806538	0	C	T	C	C	T	C	T	C	C	T	C	T	T	C	C	C	T	C	T	C	C	C	C	T	C	C	T	T	T	T	C	C	T	C	C	C	T	C	C	C	C	C	T	T	C	T
JAX00176945	X	8816043	0	T	A	T	T	A	T	A	A	A	A	A	A	A	T	T	T	A	A	A	A	A	A	T	A	A	T	A	A	A	A	A	T	A	T	T	T	A	A	T	A	A	A	A	A	T	A
JAX00176946	X	8816829	1	C	G	C	C	G	C	G	G	G	G	G	G	G	C	C	C	G	G	G	G	G	G	C	G	G	C	G	G	G	G	G	C	G	C	C	C	G	G	C	G	G	G	G	G	C	G
JAX00176948	X	8844754	0	G	T	G	G	T	G	T	G	G	G	G	T	G	G	G	G	T	G	G	G	G	G	G	T	T	G	T	T	T	G	G	G	T	G	G	G	T	G	G	G	G	G	G	T	G	T
JAX00176950	X	8860298	0	G	A	G	G	G	G	G	A	A	G	A	G	G	G	G	G	G	A	G	A	A	A	G	G	A	G	G	G	G	G	A	G	G	G	G	G	G	A	G	A	A	A	G	G	G	G
JAX00709024	X	8873714	0	G	A	G	G	G	G	G	A	G	G	A	G	G	G	G	G	G	G	G	G	G	G	G	G	A	G	G	G	G	G	A	G	G	G	G	G	G	G	G	G	G	A	G	G	G	G
JAX00709025	X	8881985	0	A	C	A	A	A	A	A	A	C	A	C	A	A	A	A	A	A	C	A	C	C	C	A	A	A	A	A	A	A	A	C	A	A	A	A	A	A	C	A	C	C	C	A	A	A	A
JAX00238547	X	8886198	0	A	T	A	A	A	A	A	A	T	A	A	A	A	A	A	A	A	T	A	T	T	T	A	A	T	A	A	A	A	A	A	A	A	A	A	A	A	T	A	T	T	A	A	A	A	A
JAX00238549	X	8890234	0	A	C	A	A	A	A	A	A	C	A	A	A	A	A	A	A	A	C	A	C	C	C	A	A	A	A	A	A	A	A	A	A	A	A	A	A	A	C	A	C	C	A	A	A	A	A
JAX00176951	X	8899052	0	T	C	T	T	T	T	T	C	C	T	C	T	T	T	T	T	T	C	T	C	C	C	T	T	C	T	T	T	T	T	C	T	T	T	T	T	T	C	T	C	C	C	T	T	T	T
JAX00176953	X	8899153	1	T	C	T	T	T	T	T	C	C	T	C	T	T	T	T	T	T	C	T	C	C	C	T	T	C	T	T	T	T	T	C	T	T	T	T	T	T	C	T	C	C	C	T	T	T	T
JAX00709029	X	8899885	1	C	T	C	C	C	C	C	T	T	C	T	C	C	C	C	C	C	T	C	T	T	T	C	C	T	C	C	C	C	C	T	C	C	C	C	C	C	T	C	T	T	T	C	C	C	C
JAX00709031	X	8903940	1	G	C	G	G	G	G	G	G	C	G	G	G	G	G	G	G	G	C	G	C	C	C	G	G	G	G	G	G	G	G	G	G	G	G	G	G	G	C	G	C	C	G	G	G	G	G
JAX00709032	X	8904092	1	G	A	G	G	G	G	G	G	A	G	G	G	G	G	G	G	G	A	G	A	A	A	G	G	G	G	G	G	G	G	G	G	G	G	G	G	G	A	G	A	A	G	G	G	G	G
JAX00709033	X	8904423	1	C	T	C	C	C	C	C	T	T	C	T	C	C	C	C	C	C	T	C	T	T	T	C	C	T	C	C	C	C	C	T	C	C	C	C	C	C	T	C	T	T	T	C	C	C	C
JAX00176954	X	8920117	1	G	A	G	G	G	G	G	G	A	G	G	G	G	G	G	G	G	A	G	A	A	A	G	G	G	G	G	G	G	G	G	G	G	G	G	G	G	A	G	A	A	G	G	G	G	G
JAX00176955	X	8936050	1	G	A	G	G	G	G	G	A	A	G	A	G	G	G	G	G	G	A	G	A	A	A	G	G	A	G	G	G	G	G	A	G	G	G	G	G	G	A	G	A	A	A	G	G	G	G
JAX00176956	X	8946466	0	C	T	C	C	C	C	C	T	T	C	T	C	C	C	C	C	C	T	C	T	T	T	C	C	T	C	C	C	C	C	T	C	C	C	C	C	C	T	C	T	T	T	C	C	C	C
JAX00709034	X	8960873	0	G	A	G	G	G	G	G	A	G	G	G	G	G	G	G	G	G	G	G	G	G	G	G	G	A	G	G	G	G	G	A	G	G	G	G	G	G	G	G	G	G	A	G	G	G	G
JAX00709035	X	8968618	0	C	T	C	C	C	C	C	C	T	C	C	C	C	C	C	C	C	T	C	T	T	T	C	C	C	C	C	C	C	C	C	C	C	C	C	C	C	T	C	T	T	C	C	C	C	C
JAX00709036	X	8976005	0	C	T	C	C	C	C	C	T	T	C	T	C	C	C	C	C	C	T	C	T	T	T	C	C	T	C	C	C	C	C	T	C	C	C	C	C	C	T	C	T	T	T	C	C	C	C
JAX00176957	X	8994746	1	A	G	A	A	G	A	G	G	G	G	G	G	G	A	A	A	G	G	G	G	G	G	A	G	G	A	G	G	G	G	G	A	G	A	A	A	G	G	A	G	G	G	G	G	A	G
JAX00176958	X	8994815	1	G	A	G	G	A	G	A	G	G	A	G	A	A	G	G	G	A	G	A	G	G	G	G	A	G	G	A	A	A	A	G	G	A	G	G	G	A	G	G	G	G	G	A	A	G	A
JAX00709037	X	8999764	0	G	T	G	G	G	G	G	T	G	G	T	G	G	G	G	G	G	G	G	G	G	G	G	G	T	G	G	G	G	G	T	G	G	G	G	G	G	G	G	G	G	T	G	G	G	G
JAX00709038	X	9005552	0	A	G	A	A	A	A	A	A	G	A	A	A	A	A	A	A	A	G	A	G	G	G	A	A	A	A	A	A	A	A	A	A	A	A	A	A	A	G	A	G	G	A	A	A	A	A
JAX00709039	X	9006881	0	C	T	C	C	C	C	C	C	T	C	C	C	C	C	C	C	C	T	C	T	T	T	C	C	C	C	C	C	C	C	C	C	C	C	C	C	C	T	C	T	T	C	C	C	C	C
JAX00709041	X	9015408	1	T	C	T	T	C	T	C	C	C	C	C	C	C	T	T	T	C	C	C	C	C	C	T	C	C	T	C	C	C	C	C	T	C	T	T	T	C	C	T	C	C	C	C	C	T	C
JAX00709042	X	9019827	1	C	A	C	C	C	C	C	A	C	C	A	C	C	C	C	C	C	C	C	C	C	C	C	C	A	C	C	C	C	C	A	C	C	C	C	C	C	C	C	C	C	A	C	C	C	C
JAX00176960	X	9019951	0	G	A	G	G	A	G	A	G	G	A	G	A	A	G	G	G	A	G	A	G	G	G	G	A	G	G	A	A	A	A	G	G	A	G	G	G	A	G	G	G	G	G	A	A	G	A
JAX00176961	X	9020270	0	A	G	A	A	G	A	G	G	G	G	G	G	G	A	A	A	G	G	G	G	G	G	A	G	G	A	G	G	G	G	G	A	G	A	A	A	G	G	A	G	G	G	G	G	A	G
JAX00709043	X	9020605	1	G	A	G	G	G	G	G	A	A	G	A	G	G	G	G	G	G	A	G	A	A	A	G	G	A	G	G	G	G	G	A	G	G	G	G	G	G	A	G	A	A	A	G	G	G	G
JAX00176962	X	9032437	1	G	T	G	G	T	G	T	G	G	T	G	T	T	G	G	G	T	G	T	G	G	G	G	T	G	G	T	T	T	T	G	G	T	G	G	G	T	G	G	G	G	G	T	T	G	T
JAX00176964	X	9066255	0	G	A	G	G	A	G	A	A	A	A	A	A	A	G	G	G	A	A	A	A	A	A	G	A	A	G	A	A	A	A	A	G	A	G	G	G	A	A	G	A	A	A	A	A	G	A
JAX00176965	X	9068162	1	C	A	C	C	A	C	A	A	A	A	A	A	A	C	C	C	A	A	A	A	A	A	C	A	A	C	A	A	A	A	A	C	A	C	C	C	A	A	C	A	A	A	A	A	C	A
JAX00709044	X	9097811	0	G	A	G	G	G	G	G	G	A	G	G	G	G	G	G	G	G	A	G	A	A	A	G	G	G	G	G	G	G	G	G	G	G	G	G	G	G	A	G	A	A	G	G	G	G	G
JAX00176966	X	9097888	0	A	G	A	A	G	A	G	A	A	G	A	G	G	A	A	A	G	A	G	A	A	A	A	G	A	A	G	G	G	G	A	A	G	A	A	A	G	A	A	A	A	A	G	G	A	G
JAX00709047	X	9100005	0	C	T	C	C	C	C	C	C	T	C	C	C	C	C	C	C	C	T	C	T	T	T	C	C	C	C	C	C	C	C	C	C	C	C	C	C	C	T	C	T	T	C	C	C	C	C
JAX00709048	X	9101588	1	T	A	T	T	T	T	T	T	A	T	T	T	T	T	T	T	T	A	T	A	A	A	T	T	T	T	T	T	T	T	T	T	T	T	T	T	T	A	T	A	A	T	T	T	T	T
JAX00709050	X	9103204	1	C	T	C	C	C	C	C	C	T	C	C	C	C	C	C	C	C	T	C	T	T	T	C	C	C	C	C	C	C	C	C	C	C	C	C	C	C	T	C	T	T	C	C	C	C	C
JAX00176968	X	9103320	1	G	A	G	G	A	G	A	A	A	A	A	A	A	G	G	G	A	A	A	A	A	A	G	A	A	G	A	A	A	A	A	G	A	G	G	G	A	A	G	A	A	A	A	A	G	A
JAX00709051	X	9130880	0	A	G	A	A	A	A	A	G	G	A	G	A	A	A	A	A	A	G	A	G	G	G	A	A	G	A	A	A	A	A	G	A	A	A	A	A	A	G	A	G	G	G	A	A	A	A
JAX00709052	X	9144796	0	C	G	C	C	C	C	C	G	G	C	G	C	C	C	C	C	C	C	C	G	G	G	C	C	G	C	C	C	C	C	G	C	C	C	C	C	C	G	C	G	G	G	C	C	C	C
JAX00176969	X	9144989	1	A	G	A	A	G	A	G	G	G	G	G	G	G	A	A	A	G	G	G	G	G	G	A	G	G	A	G	G	G	G	G	A	G	A	A	A	G	G	A	G	G	G	G	G	A	G
JAX00709053	X	9150222	1	A	G	A	A	A	A	A	G	G	A	G	A	A	A	A	A	A	G	A	G	G	G	A	A	G	A	A	A	A	A	G	A	A	A	A	A	A	G	A	G	G	G	A	A	A	A
JAX00709054	X	9150398	0	C	G	C	C	C	C	C	G	G	C	G	C	C	C	C	C	C	G	C	G	G	G	C	C	G	C	C	C	C	C	G	C	C	C	C	C	C	G	C	G	G	G	C	C	C	C
JAX00176971	X	9158223	1	G	A	G	G	A	G	A	A	A	A	A	A	A	G	G	G	A	A	A	A	A	A	G	A	A	G	A	A	A	A	A	G	A	G	G	G	A	A	G	A	A	A	A	A	G	A
JAX00176972	X	9160185	0	A	G	A	A	G	A	G	G	G	G	G	G	G	A	A	A	G	G	G	G	G	G	A	G	G	A	G	G	G	G	G	A	G	A	A	A	G	G	A	G	G	G	G	G	A	G
JAX00176973	X	9162165	1	G	A	G	G	A	G	A	G	G	A	G	A	A	G	G	G	A	G	A	G	G	G	G	A	G	G	A	A	A	A	G	G	A	G	G	G	A	G	G	G	G	G	A	A	G	A
JAX00709055	X	9180675	1	C	T	C	C	C	C	C	T	C	C	T	C	C	C	C	C	C	C	C	C	C	C	C	C	T	C	C	C	C	C	T	C	C	C	C	C	C	C	C	C	C	T	C	C	C	C
JAX00709056	X	9206055	1	C	T	C	C	T	C	T	T	T	T	T	T	T	C	C	C	T	T	T	T	T	T	C	T	T	C	T	T	T	T	T	C	T	C	C	C	T	T	C	T	T	T	T	T	C	T
JAX00709057	X	9206167	0	T	A	T	T	T	T	T	T	A	T	T	T	T	T	T	T	T	A	T	A	A	A	T	T	T	T	T	T	T	T	T	T	T	T	T	T	T	A	T	A	A	T	T	T	T	T
JAX00709059	X	9213279	0	C	T	C	C	T	C	T	T	T	T	T	T	T	C	C	C	T	T	T	T	T	T	C	T	T	C	T	T	T	T	T	C	T	C	C	C	T	T	C	T	T	T	T	T	C	T
JAX00709060	X	9213888	1	T	A	T	T	A	T	A	A	A	A	A	A	A	T	T	T	A	A	A	A	A	A	T	A	A	T	A	A	A	A	A	T	A	T	T	T	A	A	T	A	A	A	A	A	T	A
JAX00709061	X	9216421	1	T	C	T	T	T	T	T	T	C	T	T	T	T	T	T	T	T	C	T	C	C	C	T	T	T	T	T	T	T	T	T	T	T	T	T	T	T	C	T	C	C	T	T	T	T	T
JAX00709062	X	9223688	0	T	C	T	T	T	T	T	T	C	T	T	T	T	T	T	T	T	C	T	C	C	C	T	T	T	T	T	T	T	T	T	T	T	T	T	T	T	C	T	C	C	T	T	T	T	T
JAX00176975	X	9227624	0	A	C	A	A	C	A	C	A	A	C	A	C	C	A	A	A	C	A	C	A	A	A	A	C	A	A	C	C	C	C	A	A	C	A	A	A	C	A	A	A	A	A	A	C	A	C
JAX00709063	X	9228158	1	C	G	C	C	C	C	C	C	G	C	C	C	C	C	C	C	C	G	C	G	G	G	C	C	C	C	C	C	C	C	C	C	C	C	C	C	C	G	C	G	G	C	C	C	C	C
JAX00176976	X	9231202	0	G	C	G	G	C	G	C	C	C	C	C	C	C	G	G	G	C	C	C	C	C	C	G	C	C	G	C	C	C	C	C	G	C	G	G	G	C	C	G	C	C	C	C	C	G	C
JAX00176977	X	9231232	0	C	T	C	C	T	C	T	T	C	T	T	T	T	C	C	C	T	C	T	C	C	C	C	T	T	C	T	T	T	T	T	C	T	C	C	C	T	C	C	C	C	T	T	T	C	T
JAX00709064	X	9233106	1	A	T	A	A	T	A	T	A	T	T	A	T	T	A	A	A	T	T	T	T	T	T	A	T	A	A	T	T	T	T	A	A	T	A	A	A	T	T	A	T	T	A	T	T	A	T
JAX00709065	X	9240828	1	G	A	G	G	G	G	G	G	A	G	G	G	G	G	G	G	G	A	G	A	A	A	G	G	G	G	G	G	G	G	G	G	G	G	G	G	G	A	G	A	A	G	G	G	G	G
JAX00176978	X	9242154	1	T	C	T	T	C	T	C	T	T	C	T	C	C	T	T	T	C	T	C	T	T	T	T	C	T	T	C	C	C	C	T	T	C	T	T	T	C	T	T	T	T	T	C	C	T	C
JAX00709066	X	9252820	1	A	G	A	A	A	A	A	G	G	A	G	A	A	A	A	A	A	G	A	G	G	G	A	A	G	A	A	A	A	A	G	A	A	A	A	A	A	G	A	G	G	G	A	A	A	A
JAX00709067	X	9258417	0	A	G	A	A	A	A	A	A	G	A	A	A	A	A	A	A	A	G	A	G	G	G	A	A	A	A	A	A	A	A	A	A	A	A	A	A	A	G	A	G	G	A	A	A	A	A
JAX00709069	X	9262970	1	G	A	G	G	G	G	G	G	A	G	G	G	G	G	G	G	G	A	G	A	A	A	G	G	G	G	G	G	G	G	G	G	G	G	G	G	G	A	G	A	A	G	G	G	G	G
JAX00709071	X	9286921	1	A	G	A	A	A	A	A	G	G	A	G	A	A	A	A	A	A	G	A	G	G	G	A	A	G	A	A	A	A	A	G	A	A	A	A	A	A	G	A	G	G	G	A	A	A	A
JAX00176981	X	9289758	1	C	T	C	C	T	C	T	T	T	T	T	T	T	C	C	C	T	T	T	T	T	T	C	T	T	C	T	T	T	T	T	C	T	C	C	C	T	T	C	T	T	T	T	T	C	T
JAX00176982	X	9296653	0	T	C	T	T	T	T	T	C	C	T	C	T	T	T	T	T	T	C	T	C	C	C	T	T	C	T	T	T	T	T	C	T	T	T	T	T	T	C	T	C	C	C	T	T	T	T
JAX00238552	X	9302112	0	T	G	T	T	T	T	T	G	G	T	G	T	T	T	T	T	T	T	T	G	G	G	T	T	G	T	T	T	T	T	G	T	T	T	T	T	T	G	T	G	G	G	T	T	T	T
JAX00709072	X	9317478	0	A	G	A	A	A	A	A	A	G	A	A	A	A	A	A	A	A	G	A	G	G	G	A	A	A	A	A	A	A	A	A	A	A	A	A	A	A	G	A	G	G	A	A	A	A	A
JAX00176983	X	9318987	0	T	C	T	T	C	T	C	T	T	C	T	C	C	T	T	T	C	T	C	T	T	T	T	C	T	T	C	C	C	C	T	T	C	T	T	T	C	T	T	T	T	T	C	C	T	C
JAX00709074	X	9327340	0	C	T	C	C	T	C	T	C	C	T	C	T	T	C	C	C	T	C	T	C	C	C	C	T	C	C	T	T	T	T	C	C	T	C	C	C	T	C	C	C	C	C	T	T	C	T
JAX00709076	X	9329402	1	C	T	C	C	C	C	C	T	C	C	T	C	C	C	C	C	C	C	C	C	C	C	C	C	T	C	C	C	C	C	T	C	C	C	C	C	C	C	C	C	C	T	C	C	C	C
JAX00176984	X	9340997	1	T	G	T	T	G	T	G	G	G	G	G	G	G	T	T	T	G	G	G	G	G	G	T	G	G	T	G	G	G	G	G	T	G	T	T	T	G	G	T	G	G	G	G	G	T	G
JAX00709078	X	9351387	0	C	G	C	C	G	C	G	C	C	G	C	G	G	C	C	C	G	C	G	C	C	C	C	G	C	C	G	G	G	G	C	C	G	C	C	C	G	C	C	C	C	C	G	G	C	G
JAX00709079	X	9351419	0	T	G	T	T	G	T	G	G	G	G	G	G	G	T	T	G	G	G	G	G	G	G	T	G	G	T	G	G	G	G	G	T	G	T	T	T	G	G	T	G	G	G	G	G	T	G
JAX00709081	X	9351559	1	A	G	A	A	A	A	A	G	A	A	G	A	A	A	A	A	A	A	A	A	A	A	A	A	G	A	A	A	A	A	G	A	A	A	A	A	A	A	A	A	A	G	A	A	A	A
JAX00176986	X	9356473	1	T	C	T	T	C	T	C	C	C	C	C	C	C	T	T	T	C	C	C	C	C	C	T	C	C	T	C	C	C	C	C	T	C	T	T	T	C	C	T	C	C	C	C	C	T	C
JAX00176987	X	9363329	1	C	T	C	C	T	C	T	C	T	T	C	T	T	C	C	C	T	T	T	T	T	T	C	T	C	C	T	T	T	T	C	C	T	C	C	C	T	T	C	T	T	C	T	T	C	T
JAX00709082	X	9364273	0	C	T	C	C	C	C	C	T	T	C	T	C	C	C	C	C	C	T	C	T	T	T	C	C	T	C	C	C	C	C	T	C	C	C	C	C	C	T	C	T	T	T	C	C	C	C
JAX00176988	X	9365233	0	T	C	T	T	C	T	C	C	C	C	C	C	C	T	T	T	C	C	C	C	C	C	T	C	C	T	C	C	C	C	C	T	C	T	T	T	C	C	T	C	C	C	C	C	T	C
JAX00709083	X	9365359	0	G	T	G	G	G	G	G	G	T	G	G	G	G	G	G	G	G	T	G	T	T	T	G	G	G	G	G	G	G	G	G	G	G	G	G	G	G	T	G	T	T	G	G	G	G	G
JAX00176989	X	9369161	1	A	C	A	A	C	A	C	C	C	C	C	C	C	A	A	A	C	C	C	C	C	C	A	C	C	A	C	C	C	C	C	A	C	A	A	A	C	C	A	C	C	C	C	C	A	C
JAX00709084	X	9396973	1	A	G	A	A	A	A	A	G	G	A	G	A	A	A	A	A	A	G	A	G	G	G	A	A	G	A	A	A	A	A	G	A	A	A	A	A	A	G	A	G	G	G	A	A	A	A
JAX00176991	X	9414784	1	T	C	T	T	T	T	T	C	T	T	C	T	T	T	T	T	T	T	T	T	T	T	T	T	C	T	T	T	T	T	C	T	T	T	T	T	T	T	T	T	T	C	T	T	T	T
JAX00176992	X	9416324	1	A	G	A	A	G	A	G	G	G	G	G	G	G	A	A	A	G	G	G	G	G	G	A	G	G	A	G	G	G	G	G	A	G	A	A	A	G	G	A	G	G	G	G	G	A	G
JAX00709088	X	9441808	0	A	C	A	A	A	A	A	A	C	A	A	A	A	A	A	A	A	C	A	C	C	C	A	A	A	A	A	A	A	A	A	A	A	A	A	A	A	C	A	C	C	A	A	A	A	A
JAX00709089	X	9453078	1	T	A	T	T	T	T	T	A	A	T	A	T	T	T	T	T	T	A	T	A	A	A	T	T	A	T	T	T	T	T	A	T	T	T	T	T	T	A	T	A	A	A	T	T	T	T
JAX00176993	X	9458331	0	C	T	C	C	C	C	C	C	T	C	C	C	C	C	C	C	C	T	C	T	T	T	C	C	C	C	C	C	C	C	C	C	C	C	C	C	C	T	C	T	T	C	C	C	C	C
JAX00176994	X	9461391	1	G	C	G	G	G	G	G	G	C	G	G	G	G	G	G	G	G	C	G	C	C	C	G	G	G	G	G	G	G	G	G	G	G	G	G	G	G	C	G	C	C	G	G	G	G	G
JAX00176996	X	9498604	0	G	T	G	G	T	G	T	T	T	T	T	T	T	G	G	G	T	T	T	T	T	T	G	T	T	G	T	T	T	T	T	G	T	G	G	G	T	T	G	T	T	T	T	T	G	T
JAX00709093	X	9499037	1	C	G	C	C	C	C	C	G	C	C	G	C	C	C	C	C	C	C	C	C	C	C	C	C	G	C	C	C	C	C	G	C	C	C	C	C	C	C	C	C	C	G	C	C	C	C
JAX00176997	X	9499142	0	A	G	A	A	G	A	G	A	A	G	A	G	A	A	A	A	G	A	G	A	A	A	A	G	A	A	G	G	G	G	A	A	G	A	A	A	G	A	A	A	A	A	A	A	A	G
JAX00709094	X	9499295	1	T	C	T	T	C	T	C	T	T	C	T	C	C	T	T	T	C	T	C	T	T	T	T	C	T	T	C	C	C	C	T	T	C	T	T	T	C	T	T	T	T	T	C	C	T	C
JAX00709095	X	9499334	1	T	C	T	T	C	T	C	T	T	C	T	C	C	T	T	T	C	T	C	T	T	T	T	C	T	T	C	C	C	C	T	T	C	T	T	T	C	T	T	T	T	T	C	C	T	C
JAX00709097	X	9513862	0	G	A	G	G	G	G	G	A	G	G	G	G	G	G	G	G	G	G	G	A	A	A	G	G	A	G	G	G	G	G	A	G	G	G	G	G	G	A	G	A	A	A	A	G	G	G
JAX00176999	X	9522847	0	T	G	T	T	T	T	T	G	G	T	G	T	T	T	T	T	T	G	T	G	G	G	T	T	G	T	T	T	T	T	G	T	T	T	T	T	T	G	T	G	G	G	T	T	T	T
JAX00177000	X	9522941	0	G	A	G	G	G	G	G	G	A	G	G	G	G	G	G	G	G	A	G	A	A	A	G	G	G	G	G	G	G	G	G	G	G	G	G	G	G	A	G	A	A	G	G	G	G	G
JAX00709099	X	9524187	0	G	T	G	G	G	G	G	G	G	T	G	G	T	G	G	G	G	G	T	G	G	G	G	G	G	G	G	G	G	G	G	G	G	G	G	G	G	G	G	G	G	G	T	G	G	G
JAX00709103	X	9549137	0	T	A	T	T	T	T	T	A	A	T	A	T	T	T	T	T	T	A	T	A	A	A	T	T	A	T	T	T	T	T	A	T	T	T	T	T	T	A	T	A	A	A	T	T	T	T
JAX00709104	X	9568361	1	A	G	A	A	A	A	A	G	G	G	G	A	G	A	A	A	A	G	G	G	G	G	A	A	G	A	A	A	A	A	G	A	A	A	A	A	A	G	A	G	G	G	G	A	A	A
JAX00709105	X	9568674	0	A	C	A	A	A	A	A	C	C	C	C	A	C	A	A	A	A	C	C	C	C	C	A	A	C	A	A	A	A	A	C	A	A	A	A	A	A	C	A	C	C	C	C	A	A	A
JAX00709107	X	9573942	0	C	T	C	C	C	C	C	C	T	T	C	C	T	C	C	C	C	T	T	T	T	T	C	C	C	C	C	C	C	C	C	C	C	C	C	C	C	T	C	T	T	C	T	C	C	C
JAX00709108	X	9577342	1	G	A	G	G	G	G	G	G	A	G	G	G	G	G	G	G	G	A	G	A	A	A	G	G	G	G	G	G	G	G	G	G	G	G	G	G	G	A	G	A	A	G	G	G	G	G
JAX00709109	X	9577374	1	A	G	A	A	A	A	A	G	G	A	G	A	A	A	A	A	A	G	A	G	G	G	A	A	G	A	A	A	A	A	G	A	A	A	A	A	A	G	A	G	G	G	A	A	A	A
JAX00177002	X	9578790	1	T	C	T	T	T	T	T	C	T	T	C	T	T	T	T	T	T	T	T	T	T	T	T	T	C	T	T	T	T	T	C	T	T	T	T	T	T	T	T	T	T	C	T	T	T	T
JAX00177004	X	9580106	0	G	A	G	G	G	G	G	A	G	G	A	G	G	G	G	G	G	G	G	G	G	G	G	G	A	G	G	G	G	G	A	G	G	G	G	G	G	G	G	G	G	A	G	G	G	G
JAX00709111	X	9607246	1	C	T	C	C	C	C	C	C	T	C	C	C	C	C	C	C	C	T	C	T	T	T	C	C	C	C	C	C	C	C	C	C	C	C	C	C	C	T	C	T	T	C	C	C	C	C
JAX00709114	X	9618600	1	C	T	C	C	C	C	C	C	T	C	C	C	C	C	C	C	C	T	C	T	T	T	C	C	C	C	C	C	C	C	C	C	C	C	C	C	C	T	C	T	T	C	C	C	C	C
JAX00709115	X	9654709	1	T	C	T	T	T	T	T	C	C	T	C	T	T	T	T	T	T	C	T	C	C	C	T	T	C	T	T	T	T	T	C	T	T	T	T	T	T	C	T	C	C	C	T	T	T	T
JAX00177008	X	9656589	0	C	T	C	C	C	C	C	T	C	C	T	C	C	C	C	C	C	C	C	C	C	C	C	C	T	C	C	C	C	C	T	C	C	C	C	C	C	C	C	C	C	T	C	C	C	C
JAX00177009	X	9663128	1	G	A	G	G	G	G	G	G	A	G	G	G	G	G	G	G	G	A	G	A	A	A	G	G	G	G	G	G	G	G	G	G	G	G	G	G	G	A	G	A	A	G	G	G	G	G
JAX00177010	X	9663826	0	T	C	T	T	T	T	T	C	C	T	C	T	T	T	T	T	T	C	T	C	C	C	T	T	C	T	T	T	T	T	C	T	T	T	T	T	T	C	T	C	C	C	T	T	T	T
JAX00709116	X	9672424	0	C	A	C	C	C	C	C	C	A	C	C	C	C	C	C	C	C	A	C	A	A	A	C	C	C	C	C	C	C	C	C	C	C	C	C	C	C	A	C	A	A	C	C	C	C	C
JAX00238554	X	9678427	0	C	G	C	C	C	C	C	C	G	C	C	C	C	C	C	C	C	G	C	G	G	G	C	C	C	C	C	C	C	C	C	C	C	C	C	C	C	G	C	G	G	C	C	C	C	C
JAX00709117	X	9679097	1	C	T	C	C	C	C	C	T	T	C	T	C	C	C	C	C	C	T	C	T	T	T	C	C	T	C	C	C	C	C	T	C	C	C	C	C	C	T	C	T	T	T	C	C	C	C
JAX00709118	X	9679364	0	G	A	G	G	G	G	G	G	A	G	G	G	G	G	G	G	G	A	G	A	A	A	G	G	G	G	G	G	G	G	G	G	G	G	G	G	G	A	G	A	A	G	G	G	G	G
JAX00177011	X	9692086	0	C	T	T	C	C	C	C	C	C	C	C	C	C	C	C	T	C	C	C	C	C	C	C	C	C	T	C	C	C	C	C	T	T	C	C	T	C	C	C	C	C	C	C	C	T	C
JAX00709121	X	9693290	0	A	G	A	A	A	A	A	G	A	A	G	A	A	A	A	A	A	A	A	A	A	A	A	A	G	A	A	A	A	A	G	A	A	A	A	A	A	A	A	A	A	G	A	A	A	A
JAX00177012	X	9703704	0	A	G	A	A	A	A	A	G	A	A	G	A	A	A	A	A	A	A	A	A	A	G	A	A	G	A	A	A	A	A	G	A	A	A	A	A	A	A	A	A	A	G	A	A	A	A
JAX00177013	X	9703980	0	T	C	T	T	T	T	T	C	C	T	C	T	T	T	T	T	T	C	T	C	T	C	T	T	C	T	T	T	T	T	C	T	T	T	T	T	T	C	T	T	T	C	T	T	T	T
JAX00709122	X	9706118	0	C	G	C	C	C	C	C	G	C	C	C	C	C	C	C	C	C	C	C	C	C	C	C	C	G	C	C	C	C	C	G	C	C	C	C	C	C	C	C	C	C	C	C	C	C	C
JAX00709124	X	9711122	0	T	C	T	T	T	T	T	T	C	T	T	T	T	T	T	T	T	C	T	C	C	C	T	T	T	T	T	T	T	T	T	T	T	T	T	T	T	C	T	C	C	T	T	T	T	T
JAX00177014	X	9740998	0	T	C	T	T	T	T	T	T	C	T	T	T	T	T	T	T	T	C	T	C	C	C	T	T	T	T	T	T	T	T	T	T	T	T	T	T	T	C	T	C	C	T	T	T	T	T
JAX00709125	X	9748011	1	A	G	A	A	A	A	A	A	G	A	A	A	A	A	A	A	A	G	A	G	G	G	A	A	A	A	A	A	A	A	A	A	A	A	A	A	A	G	A	G	G	A	A	A	A	A
JAX00709126	X	9749418	1	C	G	C	C	C	C	C	C	G	C	C	C	C	C	C	C	C	G	C	G	G	G	C	C	C	C	C	C	C	C	C	C	C	C	C	C	C	G	C	G	G	C	C	C	C	C
JAX00709130	X	9752392	1	T	G	T	T	T	T	T	G	G	T	G	T	T	T	T	T	T	G	T	G	G	G	T	T	G	T	T	T	T	T	G	T	T	T	T	T	T	G	T	G	G	G	T	T	T	T
JAX00709131	X	9752544	0	C	T	C	C	C	C	C	T	C	C	T	C	C	C	C	C	C	C	C	C	C	C	C	C	T	C	C	C	C	C	T	C	C	C	C	C	C	C	C	C	C	T	C	C	C	C
JAX00177015	X	9753207	1	C	G	C	C	C	C	C	G	G	C	G	C	C	C	C	C	C	G	C	G	G	G	C	C	G	C	C	C	C	C	G	C	C	C	C	C	C	G	C	G	G	G	C	C	C	C
JAX00177016	X	9753388	1	T	A	T	T	T	T	T	A	A	T	A	T	T	T	T	T	T	A	T	A	A	A	T	T	A	T	T	T	T	T	A	T	T	T	T	T	T	A	T	A	A	A	T	T	T	T
JAX00177019	X	9783683	0	C	T	C	C	C	C	C	T	T	C	T	C	C	C	C	C	C	T	C	T	T	T	C	C	T	C	C	C	C	C	T	C	C	C	C	C	C	T	C	T	T	T	C	C	C	C
JAX00709132	X	9798984	0	C	T	C	C	C	C	C	T	T	C	T	C	C	C	C	C	C	T	C	T	T	T	C	C	T	C	C	C	C	C	T	C	C	C	C	C	C	T	C	T	T	T	C	C	C	C
JAX00709134	X	9805200	1	C	T	C	C	C	C	C	T	C	C	T	C	C	C	C	C	C	C	C	C	C	C	C	C	T	C	C	C	C	C	T	C	C	C	C	C	C	C	C	C	C	T	C	C	C	C
JAX00177021	X	9822921	1	A	T	A	A	A	A	A	T	A	A	T	A	A	A	A	A	A	A	A	A	A	A	A	A	T	A	A	A	A	A	T	A	A	A	A	A	A	A	A	A	A	T	A	A	A	A
JAX00177023	X	9847708	1	C	T	C	C	C	C	T	C	C	C	C	C	C	C	C	C	T	C	C	C	C	C	C	T	C	C	C	C	C	T	C	C	C	C	C	C	C	C	C	C	C	C	C	T	C	T
JAX00177024	X	9847841	0	C	G	C	C	C	C	C	C	G	C	C	C	C	C	C	C	C	G	C	G	G	G	C	C	C	C	C	C	C	C	C	C	C	C	C	C	C	G	C	G	G	C	C	C	C	C
JAX00709135	X	9854706	0	G	A	G	G	G	G	G	A	G	G	G	G	G	G	G	G	G	G	G	G	G	G	G	G	A	G	G	G	G	G	A	G	G	G	G	G	G	G	G	G	G	A	G	G	G	G
JAX00709137	X	9887994	0	T	G	T	T	T	T	T	G	G	T	G	T	T	T	T	T	T	G	T	G	G	G	T	T	G	T	T	T	T	G	G	T	T	T	T	T	T	G	T	G	G	G	T	T	T	T
JAX00709138	X	9894577	0	G	T	G	G	G	G	G	T	G	G	T	G	G	G	G	G	G	G	G	G	G	G	G	G	T	G	G	G	G	G	T	G	G	G	G	G	G	G	G	G	G	T	G	G	G	G
JAX00709140	X	9920418	1	G	A	G	G	G	G	G	A	A	G	A	G	G	G	G	G	G	A	G	A	A	A	G	G	A	G	G	G	G	G	A	G	G	G	G	G	G	A	G	A	A	A	G	G	G	G
JAX00709142	X	9933979	0	C	T	C	C	C	C	C	C	T	C	C	C	C	C	C	C	C	T	C	T	T	T	C	C	C	C	C	C	C	C	C	C	C	C	C	C	C	T	C	T	T	C	C	C	C	C
JAX00177030	X	9938415	0	C	A	C	C	C	C	C	C	A	C	C	C	C	C	C	C	C	A	C	A	A	A	C	C	C	C	C	C	C	C	C	C	C	C	C	C	C	A	C	A	A	C	C	C	C	C
JAX00709144	X	9939149	1	C	A	C	C	C	C	C	A	C	C	A	C	C	C	C	C	C	C	C	C	C	C	C	C	A	C	C	C	C	C	A	C	C	C	C	C	C	C	C	C	C	A	C	C	C	C
JAX00709148	X	9973649	1	T	C	T	T	T	T	T	T	C	T	T	T	T	T	T	T	T	C	T	C	C	C	T	T	T	T	T	T	T	T	T	T	T	T	T	T	T	C	T	C	C	T	T	T	T	T
JAX00709149	X	9977623	1	C	T	C	C	C	C	C	C	T	C	C	C	C	C	C	C	C	T	C	T	T	T	C	C	C	C	C	C	C	C	C	C	C	C	C	C	C	T	C	T	T	C	C	C	C	C
JAX00177032	X	9978388	1	A	C	A	A	A	A	A	A	C	A	A	A	A	A	A	A	A	C	A	C	C	C	A	A	A	A	A	A	A	A	A	A	A	A	A	A	A	C	A	C	C	A	A	A	A	A
JAX00177034	X	9979918	0	C	A	C	C	C	C	C	C	A	C	C	C	C	C	C	C	C	A	C	A	A	A	C	C	C	C	C	C	C	C	C	C	C	C	C	C	C	A	C	A	A	C	C	C	C	C
JAX00709150	X	9999426	1	T	C	T	T	T	T	T	T	T	C	T	T	C	T	T	T	T	T	C	T	T	T	T	T	T	T	T	T	T	T	T	T	T	T	T	T	T	T	T	T	T	T	T	T	T	T
JAX00709151	X	9999564	0	G	A	G	G	G	G	G	A	G	G	A	G	G	G	G	G	G	G	G	G	G	G	G	G	A	G	G	G	G	G	A	G	G	G	G	G	G	G	G	G	G	A	G	G	G	G
JAX00709152	X	10012809	1	A	G	A	A	A	A	A	G	G	G	G	A	G	A	A	A	A	G	G	G	G	G	A	A	G	A	A	A	A	A	G	A	A	A	A	A	A	G	A	G	G	G	A	A	A	A
JAX00177035	X	10017238	0	T	C	T	T	T	T	T	C	C	T	C	T	T	T	T	T	T	C	T	C	C	C	T	T	C	T	T	T	T	T	C	T	T	T	T	T	T	C	T	C	C	C	T	T	T	T
JAX00177036	X	10017588	0	A	G	A	A	A	A	A	G	A	A	G	A	A	A	A	A	A	A	A	A	A	A	A	A	G	A	A	A	A	A	G	A	A	A	A	A	A	A	A	A	A	G	A	A	A	A
JAX00177037	X	10017644	0	T	C	T	T	T	T	T	C	C	T	C	T	T	T	T	T	T	C	T	C	C	C	T	T	C	T	T	T	T	T	C	T	T	T	T	T	T	C	T	C	C	C	T	T	T	T
JAX00709153	X	10017851	1	C	T	C	C	C	C	C	T	T	C	T	C	C	C	C	C	C	T	C	T	T	T	C	C	T	C	C	C	C	C	T	C	C	C	C	C	C	T	C	T	T	T	C	C	C	C
JAX00709154	X	10034599	1	A	G	A	A	A	A	A	A	A	G	A	A	G	A	A	A	A	A	G	A	A	A	A	A	A	A	A	A	A	A	A	A	A	A	A	A	A	A	A	A	A	A	A	A	A	A
JAX00709155	X	10034987	1	T	C	T	T	T	T	T	C	C	C	C	T	C	T	T	T	T	C	C	C	C	C	T	T	C	T	T	T	T	T	C	T	T	T	T	T	T	C	T	C	C	C	T	T	T	T
JAX00709156	X	10037710	0	C	T	C	C	C	C	C	T	T	C	T	C	C	C	C	C	C	T	C	T	T	T	C	C	T	C	C	C	C	C	T	C	C	C	C	C	C	T	C	T	T	T	C	C	C	C
JAX00709157	X	10040490	1	T	C	T	T	T	T	T	T	C	T	T	T	T	T	T	T	T	C	T	C	C	C	T	T	T	T	T	T	T	T	T	T	T	T	T	T	T	C	T	C	C	T	T	T	T	T
JAX00709161	X	10050235	0	C	T	C	C	C	C	C	T	C	C	T	C	C	C	C	C	C	C	C	C	C	C	C	C	T	C	C	C	C	C	T	C	C	C	C	C	C	C	C	C	C	T	C	C	C	C
JAX00177039	X	10058750	0	T	C	T	T	T	T	T	C	T	T	C	T	T	T	T	T	T	T	T	T	T	T	T	T	C	T	T	T	T	T	C	T	T	T	T	T	T	T	T	T	T	C	T	T	T	T
JAX00177040	X	10061320	0	A	G	A	A	A	A	A	G	G	A	G	A	A	A	A	A	A	G	A	G	G	G	A	A	G	A	A	A	A	A	G	A	A	A	A	A	A	G	A	G	G	G	A	A	A	A
JAX00709162	X	10068143	0	G	A	G	G	G	G	G	A	G	G	A	G	G	G	G	G	G	G	G	G	G	G	G	G	A	G	G	G	G	G	A	G	G	G	G	G	G	G	G	G	G	A	G	G	G	G
JAX00709163	X	10075219	0	G	A	G	G	G	G	G	G	A	G	G	G	G	G	G	G	G	G	G	A	A	A	G	G	G	G	G	G	G	G	G	G	G	G	G	G	G	A	G	A	A	G	G	G	G	G
JAX00238555	X	10085042	0	G	C	G	G	G	G	G	C	C	G	C	G	G	G	G	G	G	C	G	C	C	C	G	G	C	G	G	G	G	G	C	G	G	G	G	G	G	C	G	C	C	C	G	G	G	G
JAX00177041	X	10090287	1	T	A	T	T	T	T	T	A	A	T	A	T	T	T	T	T	T	A	T	A	A	A	T	T	A	T	T	T	T	T	A	T	T	T	T	T	T	A	T	A	A	A	T	T	T	T
JAX00709164	X	10090382	0	T	C	T	T	T	T	T	T	T	C	T	T	C	T	T	T	T	T	C	T	T	T	T	T	T	T	T	T	T	T	T	T	T	T	T	T	T	T	T	T	T	T	T	T	T	T
JAX00177042	X	10104731	0	G	C	G	G	G	G	G	C	C	G	C	G	G	G	G	G	G	C	G	C	C	C	G	G	C	G	G	G	G	G	C	G	G	G	G	G	G	C	G	C	C	C	G	G	G	G
JAX00177043	X	10104755	0	T	C	T	T	T	T	T	C	C	T	C	T	T	T	T	T	T	C	T	C	C	C	T	T	C	T	T	T	T	T	C	T	T	T	T	T	T	C	T	C	C	C	T	T	T	T
JAX00709165	X	10118802	0	A	T	A	A	A	A	A	A	T	A	A	A	A	A	A	A	A	T	A	T	T	T	A	A	A	A	A	A	A	A	A	A	A	A	A	A	A	T	A	T	T	A	A	A	A	A
JAX00709166	X	10119318	0	A	G	A	A	A	A	A	G	G	G	G	A	G	A	A	A	A	A	G	G	G	G	A	A	G	A	A	A	A	A	G	A	A	A	A	A	A	G	A	G	G	G	A	A	A	A
JAX00709168	X	10133297	1	C	T	C	C	C	C	C	T	T	T	T	C	T	C	C	C	C	T	T	T	T	T	C	C	T	C	C	C	C	C	T	C	C	C	C	C	C	T	C	T	T	T	C	C	C	C
JAX00709169	X	10137004	1	C	T	C	C	C	C	C	C	C	T	C	C	T	C	C	C	C	C	T	C	C	C	C	C	C	C	C	C	C	C	C	C	C	C	C	C	C	C	C	C	C	C	C	C	C	C
JAX00709170	X	10137661	1	T	A	T	T	T	T	T	T	T	A	T	T	A	T	T	T	T	T	A	T	T	T	T	T	T	T	T	T	T	T	T	T	T	T	T	T	T	T	T	T	T	T	T	T	T	T
JAX00177044	X	10138049	1	C	T	C	C	C	C	C	C	T	C	C	C	C	C	C	C	C	T	C	T	T	T	C	C	C	C	C	C	C	C	C	C	C	C	C	C	C	T	C	T	T	C	C	C	C	C
JAX00177046	X	10141017	1	C	T	C	C	C	C	C	C	T	C	C	C	C	C	C	C	C	T	C	T	T	T	C	C	C	C	C	C	C	C	C	C	C	C	C	C	C	T	C	T	T	C	C	C	C	C
JAX00709171	X	10147736	1	C	G	C	C	C	C	C	G	G	G	G	C	G	C	C	C	C	G	G	G	G	G	C	C	G	C	C	C	C	C	G	C	C	C	C	C	C	G	C	G	G	G	C	C	C	C
JAX00709172	X	10150732	1	A	G	A	A	A	A	A	G	A	A	G	A	A	A	A	A	A	A	A	A	A	A	A	A	G	A	A	A	A	A	G	A	A	A	A	A	A	A	A	A	A	G	A	A	A	A
JAX00709173	X	10173630	0	T	A	T	T	T	T	T	T	T	A	T	T	A	T	T	T	T	T	A	T	T	T	T	T	T	T	T	T	T	T	T	T	T	T	T	T	T	T	T	T	T	T	T	T	T	T
JAX00177047	X	10176276	0	T	A	T	T	T	T	T	T	A	T	T	T	T	T	T	T	T	A	T	A	A	A	T	T	T	T	T	T	T	T	T	T	T	T	T	T	T	A	T	A	A	T	T	T	T	T
JAX00709174	X	10176356	1	A	G	A	A	A	A	A	A	G	A	A	A	A	A	A	A	A	G	A	G	G	G	A	A	A	A	A	A	A	A	A	A	A	A	A	A	A	G	A	G	G	A	A	A	A	A
JAX00177049	X	10178448	0	T	C	T	T	T	T	T	C	C	T	C	T	T	T	T	T	T	C	T	C	C	C	T	T	C	T	T	T	T	T	C	T	T	T	T	T	T	C	T	C	C	C	T	T	T	T
JAX00177050	X	10218228	1	A	G	A	A	A	A	A	A	G	A	A	A	A	A	A	A	A	G	A	G	G	G	A	A	A	A	A	A	A	A	A	A	A	A	A	A	A	G	A	G	G	A	A	A	A	A
JAX00177051	X	10218340	0	G	C	G	G	G	G	G	C	G	G	C	G	G	G	G	G	G	G	G	G	G	G	G	G	C	G	G	G	G	G	C	G	G	G	G	G	G	G	G	G	G	C	G	G	G	G
JAX00177052	X	10218457	0	A	G	A	A	A	A	A	G	G	A	G	A	A	A	A	A	A	G	A	G	G	G	A	A	G	A	A	A	A	A	G	A	A	A	A	A	A	G	A	G	G	G	A	A	A	A
JAX00709179	X	10231980	1	C	T	C	C	C	C	C	C	C	T	C	C	T	C	C	C	C	C	T	C	C	C	C	C	C	C	C	C	C	C	C	C	C	C	C	C	C	C	C	C	C	C	C	C	C	C
JAX00709180	X	10234647	0	G	A	G	G	G	G	G	G	G	A	G	G	A	G	G	G	G	G	A	G	G	G	G	G	G	G	G	G	G	G	G	G	G	G	G	G	G	G	G	G	G	G	G	G	G	G
JAX00177053	X	10258629	0	C	T	C	C	C	C	C	T	T	C	T	C	C	C	C	C	C	T	C	T	T	T	C	C	T	C	C	C	C	C	T	C	C	C	C	C	C	T	C	T	T	T	C	C	C	C
JAX00177055	X	10259067	1	T	A	T	T	T	T	T	A	T	T	A	T	T	T	T	T	T	T	T	T	T	T	T	T	A	T	T	T	T	T	A	T	T	T	T	T	T	T	T	T	T	A	T	T	T	T
JAX00238561	X	10268590	0	G	T	G	G	G	G	G	G	T	G	G	G	G	G	G	G	G	T	G	T	T	T	G	G	G	G	G	G	G	G	G	G	G	G	G	G	G	T	G	T	T	G	G	G	G	G
JAX00709183	X	10279327	0	T	A	T	T	T	T	T	A	A	A	A	T	A	T	T	T	T	A	A	A	A	A	T	T	A	T	T	A	T	T	A	T	T	T	T	T	T	A	T	A	A	A	T	T	T	T
JAX00709184	X	10293982	0	G	A	G	G	G	G	G	G	G	A	G	G	A	G	G	G	G	G	A	G	G	G	G	G	G	G	G	G	G	G	G	G	G	G	G	G	G	G	G	G	G	G	G	G	G	G
JAX00177056	X	10298252	0	A	T	A	A	A	A	A	T	A	A	T	A	A	A	A	A	A	A	A	A	A	A	A	A	T	A	A	T	A	A	T	A	A	A	A	A	A	A	A	A	A	T	A	A	A	A
JAX00177058	X	10315349	1	C	A	C	C	C	C	C	A	A	C	A	C	C	C	C	C	C	A	C	A	A	A	C	C	A	C	C	C	C	C	A	C	C	C	C	C	C	A	C	A	A	A	C	C	C	C
JAX00709187	X	10324591	0	A	G	A	A	A	A	A	G	G	A	G	A	A	A	A	A	A	G	A	G	G	G	A	A	G	A	A	A	A	A	G	A	A	A	A	A	A	G	A	G	G	G	A	A	A	A
JAX00709189	X	10335434	1	G	T	G	G	G	G	G	G	T	G	G	G	G	G	G	G	G	T	G	T	T	T	G	G	G	G	G	G	G	G	G	G	G	G	G	G	G	T	G	T	T	G	G	G	G	G
JAX00177059	X	10344749	0	T	C	T	T	C	T	T	C	C	T	C	C	T	T	T	T	T	C	T	C	C	C	T	T	C	T	C	T	C	T	C	T	T	T	T	T	C	C	T	C	C	C	T	T	T	T
JAX00709192	X	10345022	1	G	A	G	G	A	G	G	G	G	G	G	A	G	G	G	G	G	G	G	G	G	G	G	G	G	G	A	G	A	G	G	G	G	G	G	G	A	G	G	G	G	G	G	G	G	G
JAX00177060	X	10345362	1	A	C	A	A	C	A	A	C	C	A	C	C	A	A	A	A	A	C	A	C	C	C	A	A	C	A	C	A	C	A	C	A	A	A	A	A	C	C	A	C	C	C	A	A	A	A
JAX00709193	X	10349192	0	C	T	C	C	C	C	C	T	C	C	C	C	C	C	C	C	C	C	C	C	C	C	C	C	T	C	C	C	C	C	T	C	C	C	C	C	C	C	C	C	C	C	C	C	C	C
JAX00709195	X	10353806	0	C	G	C	C	C	C	C	C	G	C	C	C	C	C	C	C	C	G	C	G	G	G	C	C	C	C	C	C	C	C	C	C	C	C	C	C	C	G	C	G	G	C	C	C	C	C
JAX00709197	X	10354024	1	T	C	T	T	T	T	T	T	C	T	T	T	T	T	T	T	T	C	T	C	C	C	T	T	T	T	T	T	T	T	T	T	T	T	T	T	T	C	T	C	C	T	T	T	T	T
JAX00709198	X	10354065	1	A	T	A	A	A	A	A	A	T	A	A	A	A	A	A	A	A	T	A	T	T	T	A	A	A	A	A	A	A	A	A	A	A	A	A	A	A	T	A	T	T	A	A	A	A	A
JAX00177062	X	10363673	0	A	G	A	A	G	A	A	A	A	A	A	G	A	A	A	A	A	A	A	A	A	A	A	A	A	A	G	A	G	A	A	A	A	A	A	A	G	A	A	A	A	A	A	A	A	A
JAX00709199	X	10371726	0	G	A	G	G	G	G	G	G	G	A	G	G	A	G	G	G	G	G	A	G	G	G	G	G	G	G	G	A	G	G	G	G	G	G	G	G	G	G	G	G	G	G	G	G	G	G
JAX00709200	X	10377170	0	A	G	A	A	A	A	A	G	G	G	G	A	G	A	A	A	A	G	G	G	G	G	A	A	G	A	A	G	A	A	G	A	A	A	A	A	A	G	A	G	G	G	A	A	A	A
JAX00177063	X	10378764	0	A	G	A	A	A	A	A	G	G	A	G	A	A	A	A	A	A	G	A	G	G	G	A	A	G	A	A	A	A	A	G	A	A	A	A	A	A	G	A	G	G	A	A	A	A	A
JAX00709201	X	10378917	0	G	A	G	G	G	G	G	G	G	A	G	G	A	G	G	G	G	G	A	G	G	G	G	G	G	G	G	A	G	G	G	G	G	G	G	G	G	G	G	G	G	G	G	G	G	G
JAX00177064	X	10378931	0	G	A	G	G	G	G	G	G	A	G	G	G	G	G	G	G	G	A	G	A	A	A	G	G	G	G	G	G	G	G	G	G	G	G	G	G	G	A	G	A	A	G	G	G	G	G
JAX00709202	X	10381643	1	G	A	G	G	G	G	G	G	A	G	G	G	G	G	G	G	G	A	G	A	A	A	G	G	G	G	G	G	G	G	G	G	G	G	G	G	G	A	G	A	A	G	G	G	G	G
JAX00709203	X	10382426	1	T	C	T	T	T	T	T	T	C	T	T	T	T	T	T	T	T	C	T	C	C	C	T	T	T	T	T	T	T	T	T	T	T	T	T	T	T	C	T	C	C	T	T	T	T	T
JAX00238563	X	10394806	0	T	C	T	T	T	T	T	T	C	T	T	T	T	T	T	T	T	C	T	C	C	C	T	T	T	T	T	T	T	T	T	T	T	T	T	T	T	C	T	C	C	T	T	T	T	T
JAX00709204	X	10399582	0	T	C	T	T	T	T	T	C	C	C	C	T	C	T	T	T	T	C	C	C	C	T	T	T	C	T	T	C	T	T	C	T	T	T	T	T	T	C	T	C	C	C	T	T	T	T
JAX00709206	X	10401429	0	C	A	C	C	C	C	C	C	A	C	C	C	C	C	C	C	C	A	C	A	A	A	C	C	C	C	C	C	C	C	C	C	C	C	C	C	C	A	C	A	A	C	C	C	C	C
JAX00177066	X	10421828	1	A	G	A	A	A	A	A	G	G	A	G	A	A	A	A	A	A	G	A	G	G	G	A	A	G	A	A	A	A	A	G	A	A	A	A	A	A	G	A	G	G	G	A	A	A	A
JAX00177067	X	10422706	0	G	C	G	G	G	G	G	C	C	C	C	G	C	G	G	G	G	C	C	C	C	C	G	G	C	G	G	C	G	G	C	G	G	G	G	G	G	C	G	C	C	C	G	G	G	G
JAX00238565	X	10423688	0	C	A	C	C	C	C	C	C	A	C	C	C	C	C	C	C	C	A	C	A	A	A	C	C	C	C	C	C	C	C	C	C	C	C	C	C	C	A	C	A	A	C	C	C	C	C
JAX00238567	X	10423804	1	A	G	A	A	A	A	A	A	G	A	A	A	A	A	A	A	A	G	A	G	G	G	A	A	A	A	A	A	A	A	A	A	A	A	A	A	A	G	A	G	G	A	A	A	A	A
JAX00709208	X	10433623	0	A	T	A	A	A	A	A	A	T	A	A	A	A	A	A	A	A	T	A	T	T	T	A	A	A	A	A	A	A	A	A	A	A	A	A	A	A	T	A	T	T	A	A	A	A	A
JAX00709210	X	10441034	1	T	C	T	T	T	T	T	T	T	C	T	T	C	T	T	T	T	T	C	T	T	T	T	T	T	T	T	C	T	T	T	T	T	T	T	T	T	T	T	T	T	T	T	T	T	T
JAX00709212	X	10450572	1	A	T	A	A	A	A	A	T	T	A	T	A	A	A	A	A	A	T	A	T	T	T	A	A	T	A	A	A	A	A	T	A	A	A	A	A	A	T	A	T	T	T	A	A	A	A
JAX00177068	X	10452145	1	A	C	A	A	A	A	A	C	C	A	C	A	A	A	A	A	A	C	A	C	C	C	A	A	C	A	A	A	A	A	C	A	A	A	A	A	A	C	A	C	C	C	A	A	A	A
JAX00709213	X	10452707	1	G	A	G	G	G	G	G	G	A	G	G	G	G	G	G	G	G	A	G	A	A	A	G	G	G	G	G	G	G	G	G	G	G	G	G	G	G	A	G	A	A	G	G	G	G	G
JAX00177069	X	10454677	1	T	G	T	T	T	T	T	T	G	T	T	T	T	T	T	T	T	G	T	G	G	G	T	T	T	T	T	T	T	T	T	T	T	T	T	T	T	G	T	G	G	T	T	T	T	T
JAX00177071	X	10498955	0	A	G	A	A	A	A	A	G	G	A	G	A	A	A	A	A	A	G	A	G	G	G	A	A	G	A	A	A	A	A	G	A	A	A	A	A	A	G	A	G	G	G	A	A	A	A
JAX00709214	X	10499082	1	C	T	C	C	C	C	C	T	C	C	T	C	C	C	C	C	C	C	C	C	C	C	C	C	T	C	C	C	C	C	T	C	C	C	C	C	C	C	C	C	C	T	C	C	C	C
JAX00177072	X	10499661	1	T	G	T	T	T	T	T	G	T	T	G	T	T	T	T	T	T	T	T	T	T	T	T	T	G	T	T	T	T	T	G	T	T	T	T	T	T	T	T	T	T	G	T	T	T	T
JAX00177073	X	10500632	1	A	G	A	A	A	A	A	G	G	A	G	A	A	A	A	A	A	G	A	G	G	G	A	A	G	A	A	A	A	A	G	A	A	A	A	A	A	G	A	G	G	G	A	A	A	A
JAX00709217	X	10507866	1	C	T	C	C	C	C	C	C	T	C	C	C	C	C	C	C	C	T	C	T	T	T	C	C	C	C	C	C	C	C	C	C	C	C	C	C	C	T	C	T	T	C	C	C	C	C
JAX00709218	X	10510245	1	T	G	T	T	T	T	T	G	G	T	G	T	T	T	T	T	T	G	T	G	G	G	T	T	G	T	T	T	T	T	G	T	T	T	T	T	T	G	T	G	G	G	T	T	T	T
JAX00709221	X	10519192	0	A	G	A	A	A	A	A	A	G	A	A	A	A	A	A	A	A	G	A	G	G	G	A	A	A	A	A	A	A	A	A	A	A	A	A	A	A	G	A	G	G	A	A	A	A	A
JAX00177074	X	10538198	0	A	G	A	A	A	A	A	G	G	A	G	A	A	A	A	A	A	G	A	G	G	G	A	A	G	A	A	A	A	A	G	A	A	A	A	A	A	G	A	G	G	G	A	A	A	A
JAX00177075	X	10538229	1	C	T	C	C	C	C	C	T	C	C	T	C	C	C	C	C	C	C	C	C	C	C	C	C	T	C	C	C	C	C	T	C	C	C	C	C	C	C	C	C	C	T	C	C	C	C
JAX00177076	X	10538258	1	A	G	A	A	A	A	A	G	G	A	G	A	A	A	A	A	A	G	A	G	G	G	A	A	G	A	A	A	A	A	G	A	A	A	A	A	A	G	A	G	G	G	A	A	A	A
JAX00709227	X	10568523	1	A	G	A	A	A	A	A	G	G	A	G	A	A	A	A	A	A	G	A	G	G	G	A	A	G	A	A	A	A	A	G	A	A	A	A	A	A	G	A	G	G	G	A	A	A	A
JAX00709228	X	10572631	0	C	T	C	C	C	C	C	T	C	C	T	C	C	C	C	C	C	C	C	C	C	C	C	C	T	C	C	C	C	C	T	C	C	C	C	C	C	C	C	C	C	T	C	C	C	C
JAX00709229	X	10572655	1	G	A	G	G	G	G	G	A	G	G	A	G	G	G	G	G	G	G	G	G	G	G	G	G	A	G	G	G	G	G	A	G	G	G	G	G	G	G	G	G	G	A	G	G	G	G
JAX00177077	X	10578826	0	T	C	T	T	T	T	T	C	C	T	C	T	T	T	T	T	T	C	T	C	C	C	T	T	C	T	T	T	T	T	C	T	T	T	T	T	T	C	T	C	C	C	T	T	T	T
JAX00177078	X	10579570	1	A	G	A	A	A	A	A	G	G	A	G	A	A	A	A	A	A	G	A	G	G	G	A	A	G	A	A	A	A	A	G	A	A	A	A	A	A	G	A	G	G	G	A	A	A	A
JAX00177079	X	10580958	1	A	T	A	A	A	A	A	T	T	A	T	A	A	A	A	A	A	T	A	T	T	T	A	A	T	A	A	A	A	A	T	A	A	A	A	A	A	T	A	T	T	T	A	A	A	A
JAX00238568	X	10597221	0	G	A	G	G	G	G	G	A	A	G	A	G	G	G	G	G	G	A	G	A	A	A	G	G	A	G	G	G	G	G	A	G	G	G	G	G	G	A	G	A	A	A	G	G	G	G
JAX00709231	X	10601400	1	C	T	C	C	C	C	C	C	T	C	C	C	C	C	C	C	C	T	C	T	T	T	C	C	C	C	C	C	C	C	C	C	C	C	C	C	C	T	C	T	T	C	C	C	C	C
JAX00709232	X	10601920	1	C	T	C	C	C	C	C	T	C	C	T	C	C	C	C	C	C	C	C	C	C	C	C	C	T	C	C	C	C	C	T	C	C	C	C	C	C	C	C	C	C	T	C	C	C	C
JAX00177080	X	10618297	0	A	G	A	A	A	A	A	G	G	A	G	A	A	A	A	A	A	G	A	G	G	G	A	A	G	A	A	A	A	A	G	A	A	A	A	A	A	G	A	G	G	G	A	A	A	A
JAX00709234	X	10644367	1	G	A	G	G	G	G	G	A	G	G	A	G	G	G	G	G	G	G	G	G	G	G	G	G	A	G	G	G	G	G	A	G	G	G	G	G	G	G	G	G	G	A	G	G	G	G
JAX00177083	X	10658675	0	A	G	A	A	A	A	A	G	G	A	G	A	A	A	A	A	A	G	A	G	G	G	A	A	G	A	A	A	A	A	G	A	A	A	A	A	A	G	A	G	G	G	A	A	A	A
JAX00177085	X	10661621	1	A	G	A	A	A	A	A	G	G	A	G	A	A	A	A	A	A	G	A	G	G	G	A	A	G	A	A	A	A	A	G	A	A	A	A	A	A	G	A	G	G	G	A	A	A	A
JAX00709236	X	10667069	1	C	A	C	C	C	C	C	A	C	C	A	C	C	C	C	C	C	C	C	C	C	C	C	C	A	C	C	C	C	C	A	C	C	C	C	C	C	C	C	C	C	A	C	C	C	C
JAX00709237	X	10667926	1	C	T	C	C	C	C	C	C	T	C	C	C	C	C	C	C	C	T	C	T	T	T	C	C	C	C	C	C	C	C	C	C	C	C	C	C	C	T	C	T	T	C	C	C	C	C
JAX00709239	X	10677243	1	A	G	A	A	A	A	A	G	G	A	G	A	A	A	A	A	A	G	A	G	G	G	A	A	G	A	A	A	A	A	G	A	A	A	A	A	A	G	A	G	G	G	A	A	A	A
JAX00177088	X	10701450	1	A	G	A	A	A	A	A	G	G	A	G	A	A	A	A	A	A	G	A	G	G	G	A	A	G	A	A	A	A	A	G	A	A	A	A	A	A	G	A	G	G	G	A	A	A	A
JAX00709241	X	10702973	1	G	A	G	G	G	G	G	A	A	G	A	G	G	G	G	G	G	A	G	A	A	A	G	G	A	G	G	G	G	G	A	G	G	G	G	G	G	A	G	A	A	A	G	G	G	G
JAX00709242	X	10703143	1	C	T	C	C	C	C	C	T	C	C	T	C	C	C	C	C	C	C	C	C	C	C	C	C	T	C	C	C	C	C	T	C	C	C	C	C	C	C	C	C	C	T	C	C	C	C
JAX00709243	X	10707477	0	T	C	T	T	T	T	T	C	C	T	C	T	T	T	T	T	T	C	T	C	C	C	T	T	C	T	T	T	T	T	C	T	T	T	T	T	T	C	T	C	C	C	T	T	T	T
JAX00709244	X	10708637	1	T	G	T	T	T	T	T	G	G	T	G	T	T	T	T	T	T	G	T	G	G	G	T	T	G	T	T	T	T	T	G	T	T	T	T	T	T	G	T	G	G	G	T	T	T	T
JAX00709245	X	10709970	0	C	T	C	C	C	C	C	T	C	C	T	C	C	C	C	C	C	C	C	C	C	C	C	C	T	C	C	C	C	C	T	C	C	C	C	C	C	C	C	C	C	T	C	C	C	C
JAX00177089	X	10743219	1	T	A	T	T	T	T	T	A	T	T	A	T	T	T	T	T	T	T	T	T	T	T	T	T	A	T	T	T	T	T	A	T	T	T	T	T	T	T	T	T	T	A	T	T	T	T
JAX00177090	X	10743820	0	T	G	T	T	T	T	T	G	G	T	G	T	T	T	T	T	T	G	T	G	G	G	T	T	G	T	T	T	T	T	G	T	T	T	T	T	T	G	T	G	G	G	T	T	T	T
JAX00709246	X	10745165	1	G	A	G	G	G	G	G	A	A	A	A	G	A	G	G	G	G	A	A	A	A	A	G	G	A	G	G	A	G	G	A	G	G	G	G	G	G	A	G	A	A	A	G	G	G	G
JAX00709249	X	10750836	0	T	C	T	T	T	T	T	C	T	T	C	T	T	T	T	T	T	T	T	T	T	T	T	T	C	T	T	T	T	T	C	T	T	T	T	T	T	T	T	T	T	C	T	T	T	T
JAX00177091	X	10754091	1	C	A	C	C	C	C	C	C	A	C	C	C	C	C	C	C	C	A	C	A	A	A	C	C	C	C	C	C	C	C	C	C	C	C	C	C	C	A	C	A	A	C	C	C	C	C
JAX00709251	X	10764060	1	A	T	A	A	A	A	A	T	T	A	T	A	A	A	A	A	A	T	A	T	T	T	A	A	T	A	A	A	A	A	T	A	A	A	A	A	A	T	A	T	T	T	A	A	A	A
JAX00177092	X	10779780	1	T	A	T	T	T	T	T	T	A	T	T	T	T	T	T	T	T	A	T	A	A	A	T	T	T	T	T	T	T	T	T	T	T	T	T	T	T	A	T	A	A	T	T	T	T	T
JAX00177093	X	10780410	1	G	T	G	G	G	G	G	T	T	G	T	G	G	G	G	G	G	T	G	T	T	T	G	G	T	G	G	G	G	G	T	G	G	G	G	G	G	T	G	T	T	T	G	G	G	G
JAX00709256	X	10790311	1	C	T	C	C	C	C	C	C	T	C	C	C	C	C	C	C	C	T	C	T	T	T	C	C	C	C	C	C	C	C	C	C	C	C	C	C	C	T	C	T	T	C	C	C	C	C
JAX00709257	X	10791520	0	A	G	A	A	A	A	A	G	G	A	G	A	A	A	A	A	A	G	A	G	G	G	A	A	G	A	A	A	A	A	G	A	A	A	A	A	A	G	A	G	G	G	A	A	A	A
JAX00709258	X	10792485	1	G	A	G	G	G	G	G	G	G	A	G	G	A	G	G	G	G	G	A	G	G	G	G	G	G	G	G	A	G	G	G	G	G	G	G	G	G	G	G	G	G	G	G	G	G	G
JAX00709259	X	10803795	1	G	A	G	G	G	G	G	A	G	A	A	G	A	G	G	G	G	G	A	G	G	G	G	G	A	G	G	A	G	G	A	G	G	G	G	G	G	G	G	G	G	A	G	G	G	G
JAX00709260	X	10807696	0	A	G	A	A	A	A	A	G	G	G	G	A	G	A	A	A	A	G	G	G	G	G	A	A	G	A	A	G	A	A	G	A	A	A	A	A	A	G	A	G	G	G	A	A	A	A
JAX00709261	X	10810416	1	T	C	T	T	T	T	T	T	T	C	T	T	C	T	T	T	T	T	C	T	T	T	T	T	T	T	T	C	T	T	T	T	T	T	T	T	T	T	T	T	T	T	T	T	T	T
JAX00238576	X	10811529	0	T	A	T	T	T	T	T	A	A	T	A	T	T	T	T	T	T	A	T	A	A	A	T	T	A	T	T	T	T	T	A	T	T	T	T	T	T	A	T	A	A	A	T	T	T	T
JAX00177095	X	10818073	0	T	C	T	T	T	T	T	T	C	T	T	T	T	T	T	T	T	C	T	C	C	C	T	T	T	T	T	T	T	T	T	T	T	T	T	T	T	C	T	C	C	T	T	T	T	T
JAX00177096	X	10818217	0	C	T	C	C	C	C	C	T	C	C	T	C	C	C	C	C	C	C	C	C	C	C	C	C	T	C	C	C	C	C	T	C	C	C	C	C	C	C	C	C	C	T	C	C	C	C
JAX00177097	X	10818261	1	A	G	A	A	A	A	A	A	G	A	A	A	A	A	A	A	A	G	A	G	G	G	A	A	A	A	A	A	A	A	A	A	A	A	A	A	A	G	A	G	G	A	A	A	A	A
JAX00709262	X	10818303	0	C	T	C	C	C	C	C	C	C	T	C	C	T	C	C	C	C	C	T	C	C	C	C	C	C	C	C	T	C	C	C	C	C	C	C	C	C	C	C	C	C	C	C	C	C	C
JAX00238578	X	10839420	1	G	A	G	G	G	G	G	A	A	A	A	G	A	G	G	G	G	A	A	A	A	A	G	G	A	G	G	A	G	G	A	G	G	G	G	G	G	A	G	A	A	A	G	G	G	G
JAX00709264	X	10855303	1	G	A	G	G	G	G	G	G	G	A	G	G	A	G	G	G	G	G	A	G	G	G	G	G	G	G	G	A	G	G	G	G	G	G	G	G	G	G	G	G	G	G	G	G	G	G
JAX00177098	X	10858291	0	A	G	A	A	A	A	A	G	A	A	G	A	A	A	A	A	A	A	A	A	A	A	A	A	G	A	A	A	A	A	G	A	A	A	A	A	A	A	A	A	A	G	A	A	A	A
JAX00177099	X	10860962	0	C	T	C	C	C	C	C	T	T	C	T	C	C	C	C	C	C	T	C	T	T	T	C	C	T	C	C	C	C	C	T	C	C	C	C	C	C	T	C	T	T	T	C	C	C	C
JAX00709267	X	10881923	1	A	G	A	A	A	A	A	G	G	G	G	A	G	A	A	A	A	G	G	G	G	G	A	A	G	A	A	G	A	A	G	A	A	A	A	A	A	G	A	G	G	G	A	A	A	A
JAX00709268	X	10882855	0	A	G	A	A	A	A	A	G	G	G	G	A	G	A	A	A	A	G	G	G	G	G	A	A	G	A	A	G	A	A	A	A	A	A	A	A	A	G	A	G	G	G	A	A	A	A
JAX00709270	X	10886499	0	T	C	T	T	T	T	T	C	C	C	C	T	C	T	T	T	T	C	C	C	C	C	T	T	C	T	T	C	T	T	T	T	T	T	T	T	T	C	T	C	C	C	T	T	T	T
JAX00709272	X	10892644	0	A	G	A	A	A	A	A	A	G	A	A	A	A	A	A	A	A	G	A	G	G	G	A	A	A	A	A	A	A	A	A	A	A	A	A	A	A	G	A	G	G	A	A	A	A	A
JAX00177101	X	10896013	1	G	A	G	G	G	G	G	A	G	G	A	G	G	G	G	G	G	G	G	G	G	G	G	G	A	G	G	G	G	G	G	G	G	G	G	G	G	G	G	G	G	A	G	G	G	G
JAX00177103	X	10901208	0	C	T	C	C	C	C	C	T	T	T	T	C	T	C	C	C	C	T	T	T	T	T	C	C	T	C	C	T	C	C	C	C	C	C	C	C	C	T	C	T	T	T	C	C	C	C
JAX00709274	X	10919869	0	A	G	A	A	A	A	A	G	G	A	G	A	A	A	A	A	A	G	A	G	G	G	A	A	G	A	A	A	A	A	A	A	A	A	A	A	A	G	A	G	G	G	A	A	A	A
JAX00709275	X	10921784	1	G	A	G	G	G	G	G	A	A	G	A	G	G	G	G	G	G	A	G	A	A	A	G	G	A	G	G	G	G	G	G	G	G	G	G	G	G	A	G	A	A	A	G	G	G	G
JAX00709277	X	10924410	0	G	A	G	G	G	G	G	A	G	G	G	G	G	G	G	G	G	G	G	A	A	A	G	G	A	G	G	G	G	G	G	G	G	G	G	G	G	A	G	G	A	G	G	G	G	G
JAX00177104	X	10929525	1	T	C	T	T	T	T	T	C	C	T	C	T	T	T	T	T	T	C	T	C	C	C	T	T	C	T	T	T	T	T	T	T	T	T	T	T	T	C	T	C	C	C	T	T	T	T
JAX00177106	X	10940305	1	C	T	C	C	C	C	C	T	T	T	T	C	T	C	C	C	C	T	T	T	T	T	C	C	T	C	C	T	C	C	C	C	C	C	C	C	C	T	C	T	T	T	C	C	C	C
JAX00709280	X	10943248	0	T	G	T	T	T	T	T	G	G	G	G	T	G	T	T	T	T	G	G	G	G	G	T	T	G	T	T	G	T	T	T	T	T	T	T	T	T	G	T	G	G	G	T	T	T	T
JAX00709281	X	10949722	1	T	C	T	T	T	T	T	C	T	T	C	T	T	T	T	T	T	T	T	T	T	T	T	T	C	T	T	T	T	T	T	T	T	T	T	T	T	T	T	T	T	C	T	T	T	T
JAX00709283	X	10959646	0	C	G	C	C	C	C	C	C	G	C	C	C	C	C	C	C	C	G	C	G	G	G	C	C	C	C	C	C	C	C	C	C	C	C	C	C	C	G	C	G	G	C	C	C	C	C
JAX00709286	X	10976324	0	G	A	G	G	G	G	G	G	G	A	G	G	A	G	G	G	G	A	A	G	G	A	G	G	G	G	G	A	G	G	G	G	G	G	G	G	G	G	G	A	G	G	G	G	G	G
JAX00177107	X	10978753	0	G	A	G	G	G	G	G	A	G	G	A	G	G	G	G	G	G	G	G	G	G	G	G	G	A	G	G	G	G	G	G	G	G	G	G	G	G	G	G	G	G	A	G	G	G	G
JAX00238579	X	10984871	1	T	G	T	T	T	T	T	G	G	T	G	T	T	T	T	T	T	G	T	G	G	G	T	T	G	T	T	T	T	T	T	T	T	T	T	T	T	G	T	G	G	G	T	T	T	T
JAX00709288	X	10993437	1	C	T	C	C	C	C	C	C	T	C	C	C	C	C	C	C	C	T	C	T	T	T	C	C	C	C	C	C	C	C	C	C	C	C	C	C	C	T	C	T	T	C	C	C	C	C
JAX00709290	X	10996433	1	C	T	C	C	C	C	C	T	C	C	T	C	C	C	C	C	C	C	C	C	C	C	C	C	T	C	C	C	C	C	C	C	C	C	C	C	C	C	C	C	C	T	C	C	C	C
JAX00709292	X	11004461	1	A	G	A	A	A	A	A	G	G	G	G	A	G	A	A	A	A	G	G	G	G	G	A	A	G	A	A	G	A	A	A	A	A	A	A	A	A	G	A	G	G	G	A	A	A	A
JAX00709293	X	11009122	1	A	G	A	A	A	A	A	G	G	G	G	A	G	A	A	A	A	G	G	G	G	G	A	A	G	A	A	G	A	A	A	A	A	A	A	A	A	G	A	G	G	G	A	A	A	A
JAX00177111	X	11018206	0	C	T	C	C	C	C	C	C	T	C	C	C	C	C	C	C	C	T	C	T	T	T	C	C	C	C	C	C	C	C	C	C	C	C	C	C	C	T	C	T	T	C	C	C	C	C
JAX00709294	X	11023839	1	G	A	G	G	G	G	G	G	G	A	G	G	A	G	G	G	G	G	A	G	G	G	G	G	G	G	G	A	G	G	G	G	G	G	G	G	G	G	G	G	G	G	G	G	G	G
JAX00177115	X	11073190	0	T	C	T	T	T	T	T	C	C	T	C	T	T	T	T	T	T	C	T	C	C	C	T	T	C	T	T	T	T	T	T	T	T	T	T	T	T	C	T	C	C	C	T	T	T	T
JAX00177116	X	11098564	0	T	G	T	T	T	T	T	G	G	T	G	T	T	T	T	T	T	G	T	G	G	G	T	T	G	T	T	T	T	T	T	T	T	T	T	T	T	G	T	G	G	G	T	T	T	T
JAX00177118	X	11098868	1	A	G	A	A	A	A	A	G	G	A	G	A	A	A	A	A	A	G	A	G	G	G	A	A	G	A	A	A	A	A	A	A	A	A	A	A	A	G	A	G	G	G	A	A	A	A
JAX00709302	X	11102064	0	G	A	G	G	G	G	G	A	G	G	A	G	G	G	G	G	G	G	G	G	G	G	G	G	A	G	G	G	G	G	G	G	G	G	G	G	G	G	G	G	G	A	G	G	G	G
JAX00709305	X	11120236	1	G	A	G	G	G	G	G	A	A	G	A	G	G	G	G	G	G	A	G	A	A	A	G	G	A	G	G	G	G	G	G	G	G	G	G	G	G	A	G	A	A	A	G	G	G	G
JAX00177119	X	11138817	1	G	A	G	G	G	G	G	G	A	G	G	G	G	G	G	G	G	A	G	A	A	A	G	G	G	G	G	G	G	G	G	G	G	G	G	G	G	A	G	A	A	G	G	G	G	G
JAX00177120	X	11140492	1	C	T	C	C	C	C	C	T	T	C	T	C	C	C	C	C	C	T	C	T	T	T	C	C	T	C	C	C	C	C	C	C	C	C	C	C	C	T	C	T	T	T	C	C	C	C
JAX00177121	X	11141434	1	C	T	C	C	C	C	C	T	T	C	T	C	C	C	C	C	C	T	C	T	T	T	C	C	T	C	C	C	C	C	C	C	C	C	C	C	C	T	C	T	T	T	C	C	C	C
JAX00238584	X	11147160	1	C	T	C	C	C	C	C	C	T	C	C	C	C	C	C	C	C	T	C	T	T	T	C	C	C	C	C	C	C	C	C	C	C	C	C	C	C	T	C	T	T	C	C	C	C	C
JAX00709308	X	11175600	0	A	T	A	A	A	A	A	T	A	A	T	A	A	A	A	A	A	A	A	A	A	A	A	A	T	A	A	A	A	A	A	A	A	A	A	A	A	A	A	A	A	T	A	A	A	A
JAX00177122	X	11178027	1	A	G	A	A	A	A	A	G	G	A	G	A	A	A	A	A	A	G	A	G	G	G	A	A	G	A	A	A	A	A	A	A	A	A	A	A	A	G	A	G	G	G	A	A	A	A
JAX00177123	X	11178051	1	T	C	T	T	T	T	T	C	C	T	C	T	T	T	T	T	T	C	T	C	C	C	T	T	C	T	T	T	T	T	T	T	T	T	T	T	T	C	T	C	C	C	T	T	T	T
JAX00709309	X	11192317	0	G	T	G	G	G	G	G	G	T	G	G	G	G	G	G	G	G	T	G	T	T	T	G	G	G	G	G	G	G	G	G	G	G	G	G	G	G	T	G	T	T	G	G	G	G	G
JAX00709310	X	11197592	0	G	A	G	G	G	G	G	A	A	G	G	G	G	G	G	G	G	A	G	A	A	A	G	G	A	G	G	G	G	G	G	G	G	G	G	G	G	A	G	A	A	A	G	G	G	G
JAX00177125	X	11206497	1	C	T	C	C	C	C	C	C	T	C	C	C	C	C	C	C	C	T	C	T	T	T	C	C	C	C	C	C	C	C	C	C	C	C	C	C	C	T	C	T	T	C	C	C	C	C
JAX00177126	X	11206848	1	G	A	G	G	G	G	G	G	A	G	G	G	G	G	G	G	G	A	G	A	A	A	G	G	G	G	G	G	G	G	G	G	G	G	G	G	G	A	G	A	A	G	G	G	G	G
JAX00177127	X	11206970	0	A	T	A	A	A	A	A	A	T	A	A	A	A	A	A	A	A	T	A	T	T	T	A	A	A	A	A	A	A	A	A	A	A	A	A	A	A	T	A	T	T	A	A	A	A	A
JAX00238585	X	11206994	0	A	G	A	A	A	A	A	G	G	A	G	A	A	A	A	A	A	G	A	G	G	G	A	A	G	A	A	A	A	A	A	A	A	A	A	A	A	G	A	G	G	G	A	A	A	A
JAX00709312	X	11215928	1	G	T	G	G	G	G	G	G	T	G	G	G	G	G	G	G	G	T	G	T	T	T	G	G	G	G	G	G	G	G	G	G	G	G	G	G	G	T	G	T	T	G	G	G	G	G
JAX00709316	X	11229105	1	G	T	G	G	G	G	G	T	T	T	T	G	T	G	G	G	G	T	T	T	T	T	G	G	T	G	G	T	G	G	G	G	G	G	G	G	G	T	G	T	T	T	G	G	G	G
JAX00709317	X	11230980	1	A	G	A	A	A	A	A	G	G	A	G	A	A	A	A	A	A	G	A	G	G	G	A	A	G	A	A	A	A	A	A	A	A	A	A	A	A	G	A	G	G	G	A	A	A	A
JAX00709318	X	11232032	0	C	G	C	C	C	C	C	G	G	C	G	C	C	C	C	C	C	G	C	C	G	G	C	C	G	C	C	C	C	C	C	C	C	C	C	C	C	G	C	C	G	G	C	C	C	C
JAX00177128	X	11260012	0	C	T	C	C	C	C	C	T	C	C	T	C	C	C	C	C	C	C	C	C	C	C	C	C	T	C	C	C	C	C	C	C	C	C	C	C	C	C	C	C	C	T	C	C	C	C
JAX00177129	X	11261420	0	T	C	T	T	T	T	T	C	T	T	C	T	T	T	T	T	T	T	T	T	T	T	T	T	C	T	T	T	T	T	T	T	T	T	T	T	T	T	T	T	T	C	T	T	T	T
JAX00709321	X	11271793	1	A	T	A	A	A	A	A	T	T	A	T	A	A	A	A	A	A	T	A	T	T	T	A	A	T	A	A	A	A	A	A	A	A	A	A	A	A	T	A	T	T	T	A	A	A	A
JAX00709322	X	11273523	0	A	G	A	A	A	A	A	G	G	A	G	A	A	A	A	A	A	G	A	G	G	G	A	A	G	A	A	A	A	A	A	A	A	A	A	A	A	G	A	G	G	G	A	A	A	A
JAX00177131	X	11303952	0	C	T	C	C	C	C	C	T	C	C	T	C	C	C	C	C	C	C	C	C	C	C	C	C	T	C	C	C	C	C	C	C	C	C	C	C	C	C	C	C	C	T	C	C	C	C
JAX00177132	X	11309880	1	C	T	C	C	C	C	C	C	T	C	C	C	C	C	C	C	C	T	C	T	T	T	C	C	C	C	C	C	C	C	C	C	C	C	C	C	C	T	C	T	T	C	C	C	C	C
JAX00177133	X	11309971	0	A	T	A	A	A	A	A	A	T	A	A	A	A	A	A	A	A	T	A	T	T	T	A	A	A	A	A	A	A	A	A	A	A	A	A	A	A	T	A	T	T	A	A	A	A	A
JAX00709323	X	11324802	1	T	A	T	T	T	T	T	T	A	T	T	T	T	T	T	T	T	A	T	A	A	A	T	T	T	T	T	T	T	T	T	T	T	T	T	T	T	A	T	A	A	T	T	T	T	T
JAX00177135	X	11340811	1	A	G	A	A	A	A	A	G	G	A	G	A	A	A	A	A	A	G	A	G	G	G	A	A	G	A	A	A	A	A	A	A	A	A	A	A	A	G	A	G	G	G	A	A	A	A
JAX00709327	X	11372195	0	A	T	A	A	A	A	A	T	T	T	T	T	T	A	A	A	A	T	T	T	T	T	A	A	T	A	A	A	A	A	A	A	A	A	A	A	A	T	A	T	T	T	A	A	A	A
JAX00177137	X	11375991	0	C	T	C	C	C	C	C	C	T	C	C	T	C	C	C	C	C	T	C	T	T	T	C	C	C	C	C	C	C	C	C	C	C	C	C	C	C	T	C	T	T	C	C	C	C	C
JAX00709329	X	11377316	1	A	T	A	A	A	A	A	A	T	A	A	T	A	A	A	A	A	T	A	T	T	T	A	A	A	A	A	A	A	A	A	A	A	A	A	A	A	T	A	T	T	A	A	A	A	A
JAX00177138	X	11378170	1	G	A	G	G	G	G	G	A	G	G	A	G	G	G	G	G	G	G	G	G	G	G	G	G	G	G	G	G	G	G	G	G	G	G	G	G	G	G	G	G	G	A	G	G	G	G
JAX00709330	X	11404584	0	T	A	T	T	T	T	T	T	T	A	T	T	A	T	T	T	T	T	A	T	T	T	T	T	A	T	T	A	T	T	T	T	T	T	T	T	T	T	T	T	T	T	T	T	T	T
JAX00709331	X	11406650	1	G	A	G	G	G	G	G	G	A	G	G	A	G	G	G	G	G	A	G	A	A	A	G	G	G	G	G	G	G	G	G	G	G	G	G	G	G	A	G	A	A	G	G	G	G	G
JAX00177140	X	11418286	1	A	G	A	A	A	A	A	G	G	A	G	G	A	A	A	A	A	G	A	G	G	G	A	A	A	A	A	A	A	A	A	A	A	A	A	A	A	G	A	G	G	G	A	A	A	A
JAX00709337	X	11431001	1	T	C	T	T	T	T	T	T	C	T	T	C	T	T	T	T	T	C	T	C	C	C	T	T	T	T	T	T	T	T	T	T	T	T	T	T	T	C	T	C	C	T	T	T	T	T
JAX00709338	X	11437161	0	T	C	T	T	T	T	T	T	T	C	T	T	C	T	T	T	T	T	C	T	T	T	T	T	C	T	T	C	T	T	T	T	T	T	T	T	T	T	T	T	T	T	T	T	T	T
JAX00709339	X	11440663	0	A	G	A	A	A	A	A	A	A	G	A	A	G	A	A	A	A	A	G	A	A	A	A	A	G	A	A	G	A	A	A	A	A	A	A	A	A	A	A	A	A	A	A	A	A	A
JAX00709340	X	11455679	1	C	T	C	C	C	C	C	C	C	T	C	C	T	C	C	C	C	C	T	C	C	C	C	C	T	C	C	T	C	C	C	C	C	C	C	C	C	C	C	C	C	C	C	C	C	C
JAX00709341	X	11455805	0	T	C	T	T	T	T	T	T	C	T	T	C	T	T	T	T	T	C	T	C	C	C	T	T	T	T	T	T	T	T	T	T	T	T	T	T	T	C	T	C	C	T	T	T	T	T
JAX00709344	X	11477393	0	C	G	C	C	C	C	C	C	G	C	C	G	C	C	C	C	C	G	C	G	G	G	C	C	C	C	C	C	C	C	C	C	C	C	C	C	C	G	C	G	G	C	C	C	C	C
JAX00709345	X	11490272	0	C	T	C	C	C	C	C	C	T	C	C	T	C	C	C	C	C	T	C	T	T	T	C	C	C	C	C	C	C	C	C	C	C	C	C	C	C	T	C	T	T	C	C	C	C	C
JAX00709346	X	11490419	0	T	C	T	T	T	T	T	C	T	T	C	T	T	T	T	T	T	T	T	T	T	T	T	T	T	T	T	T	T	T	T	T	T	T	T	T	T	T	T	T	T	C	T	T	T	T
JAX00177146	X	11495450	1	A	G	A	A	A	A	A	A	A	G	A	A	G	A	A	A	A	A	G	A	A	A	A	A	G	A	A	G	A	A	A	A	A	A	A	A	A	A	A	A	A	A	A	A	A	A
JAX00709347	X	11508853	1	G	A	G	G	G	G	G	A	A	G	A	A	G	G	G	G	G	A	G	A	A	A	G	G	G	G	G	G	G	G	G	G	G	G	G	G	G	A	G	A	A	A	G	G	G	G
JAX00177149	X	11538006	1	G	C	G	G	G	G	G	G	C	G	G	C	G	G	G	G	G	C	G	C	C	C	G	G	G	G	G	G	G	G	G	G	G	G	G	G	G	C	G	C	C	G	G	G	G	G
JAX00177151	X	11540306	0	T	C	T	T	T	T	T	T	T	C	T	T	C	T	T	T	T	T	C	T	T	T	T	T	C	T	T	C	T	T	T	T	T	T	T	T	T	T	T	T	T	T	T	T	T	T
JAX00709351	X	11545815	1	C	A	C	C	C	C	C	A	A	C	A	A	C	C	C	C	C	A	C	A	A	A	C	C	C	C	C	C	C	C	C	C	C	C	C	C	C	A	C	A	A	A	C	C	C	C
JAX00709352	X	11545914	0	T	C	T	T	T	T	T	C	C	T	T	C	T	T	T	T	T	C	T	C	C	C	T	T	T	T	T	T	T	T	T	T	T	T	T	T	T	C	T	C	C	C	T	T	T	T
JAX00709353	X	11568080	0	T	C	T	T	T	T	T	C	C	T	C	T	T	T	T	T	T	C	T	C	C	C	T	T	T	T	T	T	T	T	T	T	T	T	T	T	T	C	T	C	C	C	T	T	T	T
JAX00709354	X	11603381	1	A	G	A	A	A	A	A	G	G	G	G	G	G	A	A	A	A	G	G	G	G	G	A	A	G	A	A	G	A	A	A	A	A	A	A	A	A	G	A	G	G	G	A	A	A	A
JAX00709356	X	11607251	0	C	T	C	C	C	C	C	T	T	C	T	T	C	C	C	C	C	T	C	T	T	T	C	C	C	C	C	C	C	C	C	C	C	C	C	C	C	T	C	T	T	T	C	C	C	C
JAX00709357	X	11610763	1	C	T	C	C	C	C	C	T	T	C	T	T	C	C	C	C	C	T	C	T	T	T	C	C	C	C	C	C	C	C	C	C	C	C	C	C	C	T	C	T	T	T	C	C	C	C
JAX00709359	X	11614120	0	T	A	T	T	T	T	T	A	A	T	A	A	T	T	T	T	T	A	T	A	A	A	T	T	T	T	T	T	T	T	T	T	T	T	T	T	T	A	T	A	A	A	T	T	T	T
JAX00709360	X	11616176	1	A	G	A	A	A	A	A	A	A	G	A	A	G	A	A	A	A	A	G	A	A	A	A	A	G	A	A	G	A	G	A	A	A	A	A	A	A	A	A	A	A	A	A	A	A	A
JAX00709361	X	11616535	1	G	A	G	G	G	G	G	A	G	G	A	G	G	G	G	G	G	G	G	G	G	G	G	G	G	G	G	G	G	G	G	G	G	G	G	G	G	G	G	G	G	A	G	G	G	G
JAX00177155	X	11619260	0	T	A	T	T	T	T	T	A	A	T	A	A	T	T	T	T	T	A	T	A	A	A	T	T	T	T	T	T	T	T	T	T	T	T	T	T	T	A	T	A	A	A	T	T	T	T
JAX00709362	X	11622851	0	G	A	G	G	G	G	G	A	G	G	A	G	G	G	G	G	G	G	G	G	G	G	G	G	G	G	G	G	G	G	G	G	G	G	G	G	G	G	G	G	G	A	G	G	G	G
JAX00709363	X	11625046	0	A	T	A	A	A	A	A	A	T	A	A	T	A	A	A	A	A	T	A	T	T	T	A	A	A	A	A	A	A	A	A	A	A	A	A	A	A	T	A	T	T	A	A	A	A	A
JAX00709364	X	11625304	1	C	T	C	C	C	C	C	C	C	T	C	C	T	C	C	C	C	C	T	C	C	C	C	C	T	C	C	T	C	T	C	C	C	C	C	C	C	C	C	C	C	C	C	C	C	C
JAX00709365	X	11625837	0	G	A	G	G	G	G	G	A	G	G	A	G	G	G	G	G	G	G	G	G	G	G	G	G	G	G	G	G	G	G	G	G	G	G	G	G	G	G	G	G	G	A	G	G	G	G
JAX00709366	X	11636840	1	A	G	A	A	A	A	A	A	G	A	A	G	A	A	A	A	A	G	A	G	G	G	A	A	A	A	A	A	A	A	A	A	A	A	A	A	A	G	A	G	G	A	A	A	A	A
JAX00709368	X	11653270	1	T	C	T	T	T	T	T	C	C	T	C	C	T	T	T	T	T	C	T	C	C	C	T	T	T	T	T	T	T	T	T	T	T	T	T	T	T	C	T	C	C	C	T	T	T	T
JAX00709369	X	11656313	1	C	T	C	C	C	C	C	C	T	C	C	T	C	C	C	C	C	T	C	T	T	T	C	C	C	C	C	C	C	C	C	C	C	C	C	C	C	T	C	T	T	C	C	C	C	C
JAX00238594	X	11656727	0	A	T	A	A	A	A	A	A	T	A	A	T	A	A	A	A	A	T	A	T	T	T	A	A	A	A	A	A	A	A	A	A	A	A	A	A	A	T	A	T	T	A	A	A	A	A
JAX00238595	X	11656850	0	T	C	T	T	T	T	T	C	C	C	C	C	C	T	T	T	T	C	C	C	C	C	T	T	C	T	T	C	T	C	T	T	T	T	T	T	T	C	T	C	C	C	T	T	T	T
JAX00238596	X	11656945	1	T	A	T	T	T	T	T	A	A	A	A	A	A	T	T	T	T	A	A	A	A	A	T	T	A	T	T	A	T	A	T	T	T	T	T	T	T	A	T	A	A	A	T	T	T	T
JAX00177159	X	11662705	1	A	G	A	A	A	A	A	G	A	A	G	A	A	A	A	A	A	A	A	A	A	A	A	A	A	A	A	A	A	A	A	A	A	A	A	A	A	A	A	A	A	G	A	A	A	A
JAX00177160	X	11663779	0	C	T	C	C	C	C	C	T	C	C	T	C	C	C	C	C	C	C	C	C	C	C	C	C	C	C	C	C	C	C	C	C	C	C	C	C	C	C	C	C	C	T	C	C	C	C
JAX00709371	X	11699707	1	G	A	G	G	G	G	G	G	A	G	G	A	G	G	G	G	G	A	G	A	A	A	G	G	G	G	G	G	G	G	G	G	G	G	G	G	G	A	G	A	A	G	G	G	G	G
JAX00709372	X	11699788	0	G	A	G	G	G	G	G	A	A	G	A	A	G	G	G	G	G	A	G	A	A	A	G	G	G	G	G	G	G	G	G	G	G	G	G	G	G	A	G	A	A	A	G	G	G	G
JAX00177162	X	11700288	1	G	C	G	G	G	G	G	C	C	C	C	C	C	G	G	G	G	C	C	C	C	C	G	G	C	G	G	C	G	C	G	G	G	G	G	G	G	C	G	C	C	C	G	G	G	G
JAX00177163	X	11700763	0	G	A	G	G	G	G	G	G	G	A	G	G	A	G	G	G	G	G	A	G	G	G	G	G	A	G	G	A	G	A	G	G	G	G	G	G	G	G	G	G	G	G	G	G	G	G
JAX00177164	X	11738562	1	C	T	C	C	C	C	C	C	C	T	C	C	T	C	C	C	C	C	T	C	C	C	C	C	T	C	C	T	C	T	C	C	C	C	C	C	C	C	C	C	C	C	C	C	C	C
JAX00177165	X	11740324	1	G	A	G	G	G	G	G	G	G	A	G	G	A	G	G	G	G	G	A	G	G	G	G	G	A	G	G	A	G	A	G	G	G	G	G	G	G	G	G	G	G	G	G	G	G	G
JAX00177166	X	11740373	1	T	G	T	T	T	T	T	T	T	G	T	T	G	T	T	T	T	T	G	T	T	T	T	T	G	T	T	G	T	G	T	T	T	T	T	T	T	T	T	T	T	T	T	T	T	T
JAX00709373	X	11742662	0	T	C	T	T	T	T	T	C	C	T	C	C	T	T	T	T	T	C	T	C	C	C	T	T	T	T	T	T	T	T	T	T	T	T	T	T	T	C	T	C	C	C	T	T	T	T
JAX00709375	X	11746246	0	C	G	C	C	C	C	C	G	G	G	G	G	G	C	C	C	C	G	G	G	G	G	C	C	G	C	C	G	C	G	C	C	C	C	C	C	C	G	C	G	G	G	C	C	C	C
JAX00709376	X	11748451	1	G	A	G	G	G	G	G	A	G	G	A	G	G	G	G	G	G	G	G	G	G	G	G	G	G	G	G	G	G	G	G	G	G	G	G	G	G	G	G	G	G	A	G	G	G	G
JAX00709378	X	11750531	0	G	A	G	G	G	G	G	G	A	G	G	A	G	G	G	G	G	A	G	A	A	A	G	G	G	G	G	G	G	G	G	G	G	G	G	G	G	A	G	A	A	G	G	G	G	G
JAX00709380	X	11758422	0	G	A	G	G	G	G	G	A	A	A	A	A	A	G	G	G	G	A	A	A	A	A	G	G	A	G	G	A	G	A	G	G	G	G	G	G	G	A	G	A	A	A	G	G	G	G
JAX00709381	X	11758460	1	A	G	A	A	A	A	A	G	G	A	G	G	A	A	A	A	A	G	A	G	G	G	A	A	A	A	A	A	A	A	A	A	A	A	A	A	A	G	A	G	G	G	A	A	A	A
JAX00709382	X	11758511	0	G	A	G	G	G	G	G	G	G	A	G	G	A	G	G	G	G	G	A	G	G	G	G	G	A	G	G	A	G	G	G	G	G	G	G	G	G	G	G	G	G	G	G	G	G	G
JAX00709384	X	11789678	0	T	C	T	T	T	T	T	T	C	T	T	C	T	T	T	T	T	C	T	T	C	C	T	T	T	T	T	T	T	T	T	T	T	T	T	T	T	C	T	C	C	T	T	T	T	T
JAX00177170	X	11818333	1	C	T	C	C	C	C	C	T	C	C	T	C	C	C	C	C	C	C	C	C	C	C	C	C	C	C	C	C	C	C	C	C	C	C	C	C	C	C	C	C	C	T	C	C	C	C
JAX00709386	X	11827993	0	A	G	A	A	A	A	A	A	G	A	A	G	A	A	A	A	A	G	A	G	G	G	A	A	A	A	A	A	A	A	A	A	A	A	A	A	A	G	A	G	G	A	A	A	A	A
JAX00709387	X	11828298	0	T	C	T	T	T	T	T	T	C	T	T	C	T	T	T	T	T	C	T	C	C	C	T	T	T	T	T	T	T	T	T	T	T	T	T	T	T	C	T	C	C	T	T	T	T	T
JAX00177172	X	11828514	1	A	G	A	A	G	A	G	G	G	G	G	G	G	A	A	A	G	G	G	G	G	G	A	G	G	A	G	G	G	G	A	A	A	A	A	A	G	G	A	G	G	G	A	G	A	G
JAX00709390	X	11842370	0	C	T	C	C	C	C	C	C	C	T	C	C	T	C	C	C	C	C	T	C	C	C	C	C	T	C	C	T	C	T	C	C	C	C	C	C	C	C	C	C	C	C	C	C	C	C
JAX00709391	X	11842464	0	C	G	C	C	C	C	C	C	C	G	C	C	G	C	C	C	C	C	G	C	C	C	C	C	G	C	C	G	C	G	C	C	C	C	C	C	C	C	C	C	C	C	C	C	C	C
JAX00709393	X	11854640	1	A	G	A	A	A	A	A	G	A	A	G	A	A	A	A	A	A	A	A	A	A	A	A	A	A	A	A	A	A	A	A	A	A	A	A	A	A	A	A	A	A	G	A	A	A	A
JAX00177174	X	11861635	0	T	C	T	T	T	T	T	T	C	T	T	C	T	T	T	T	T	C	T	C	C	C	T	T	T	T	T	T	T	T	T	T	T	T	T	T	T	C	T	C	C	T	T	T	T	T
JAX00709394	X	11862372	1	G	A	G	G	G	G	G	G	G	A	G	G	A	G	G	G	G	G	A	G	G	G	G	G	A	G	G	A	G	A	G	G	G	G	G	G	G	G	G	G	G	G	G	G	G	G
JAX00709396	X	11888622	0	A	G	A	A	A	A	A	G	A	A	G	A	A	A	A	A	A	A	A	A	A	A	A	A	A	A	A	A	A	A	A	A	A	A	A	A	A	A	A	A	A	G	A	A	A	A
JAX00709397	X	11888780	1	C	T	C	C	C	C	C	T	T	C	T	T	C	C	C	C	C	T	C	T	T	T	C	C	C	C	C	C	C	C	C	C	C	C	C	C	C	T	C	T	T	T	C	C	C	C
JAX00709398	X	11888885	0	T	G	T	T	T	T	T	T	T	G	T	T	G	T	T	T	T	T	G	T	T	T	T	T	G	T	T	G	T	G	T	T	T	T	T	T	T	T	T	T	T	T	T	T	T	T
JAX00238600	X	11917641	1	A	G	A	A	A	A	A	A	G	A	A	G	A	A	A	A	A	G	A	G	G	G	A	A	A	A	A	A	A	A	A	A	A	A	A	A	A	G	A	G	G	A	A	A	A	A
JAX00238601	X	11918003	0	T	C	T	T	T	T	T	C	C	T	C	C	T	T	T	T	T	C	T	C	C	C	T	T	T	T	T	T	T	T	T	T	T	T	T	T	T	C	T	C	C	C	T	T	T	T
JAX00709401	X	11930414	1	G	A	G	G	G	G	G	A	A	G	A	A	G	G	G	G	G	A	G	A	A	A	G	G	G	G	G	G	G	G	G	G	G	G	G	G	G	A	G	A	A	A	G	G	G	G
JAX00177179	X	11932312	1	A	G	A	A	A	A	A	G	G	A	G	G	A	A	A	A	A	G	A	G	G	G	A	A	A	A	A	A	A	A	A	A	A	A	A	A	A	G	A	G	G	G	A	A	A	A
JAX00177180	X	11932354	0	T	G	T	T	T	T	T	T	G	T	T	G	T	T	T	T	T	G	T	G	G	G	T	T	T	T	T	T	T	T	T	T	T	T	T	T	T	G	T	G	G	T	T	T	T	T
JAX00177181	X	11932549	0	T	G	T	T	T	T	T	T	G	T	T	G	T	T	T	T	T	G	T	G	G	G	T	T	T	T	T	T	T	T	T	T	T	T	T	T	T	G	T	G	G	T	T	T	T	T
JAX00709402	X	11951321	1	C	T	C	C	C	C	C	T	T	C	T	T	C	C	C	C	C	T	C	T	T	T	C	C	C	C	C	C	C	C	C	C	C	C	C	C	C	T	C	T	T	T	C	C	C	C
JAX00709404	X	11957627	0	G	A	G	G	G	G	G	A	A	G	A	A	A	G	A	G	G	A	A	A	A	A	G	G	G	G	G	G	G	G	G	G	G	G	G	G	G	A	G	A	A	A	G	G	G	G
JAX00709407	X	11967549	1	C	T	C	C	C	C	C	C	C	T	C	C	T	C	C	C	C	C	T	C	C	C	C	C	T	C	C	T	C	T	C	C	C	C	C	C	C	C	C	C	C	C	C	C	C	C
JAX00709408	X	11975641	0	G	A	G	G	G	G	G	A	A	A	A	A	A	G	G	G	G	A	A	A	A	A	G	G	A	G	G	A	G	A	G	G	G	G	G	G	G	A	G	A	A	A	G	G	G	G
JAX00709409	X	11975929	1	A	G	A	A	A	A	A	G	G	A	G	G	A	A	A	A	A	G	A	G	G	G	A	A	A	A	A	A	A	A	A	A	A	A	A	A	A	G	A	G	G	G	A	A	A	A
JAX00177182	X	11978411	0	A	G	A	A	A	A	A	G	G	G	G	G	G	A	A	A	A	G	G	G	G	G	A	A	G	A	A	G	A	G	A	A	A	A	A	A	A	G	A	G	G	G	A	A	A	A
JAX00177183	X	11978729	1	T	C	T	T	T	T	T	T	C	T	T	C	T	T	T	T	T	C	T	C	C	C	T	T	T	T	T	T	T	T	T	T	T	T	T	T	T	C	T	C	C	T	T	T	T	T
JAX00709411	X	11979123	1	C	T	C	C	C	C	C	C	C	T	C	C	T	C	C	C	C	C	T	C	C	C	C	C	T	C	C	T	C	T	C	C	C	C	C	C	C	C	C	C	C	C	C	C	C	C
JAX00709413	X	12001060	1	C	T	C	C	C	C	C	C	C	T	C	C	T	C	C	C	C	C	T	C	C	C	C	C	T	C	C	T	C	T	C	C	C	C	C	C	C	C	C	C	C	C	C	C	C	C
JAX00709414	X	12001392	1	T	C	T	T	T	T	T	C	T	T	C	T	T	T	T	T	T	T	T	T	T	T	T	T	T	T	T	T	T	T	T	T	T	T	T	T	T	T	T	T	T	C	T	T	T	T
JAX00709415	X	12008793	0	G	A	G	G	G	G	G	A	A	A	A	A	A	G	G	G	G	A	A	A	A	A	G	G	A	G	G	A	G	A	G	G	G	G	G	G	G	A	G	A	A	A	G	G	G	G
JAX00709417	X	12011776	0	T	C	T	T	T	T	T	T	C	T	T	C	T	T	T	T	T	C	T	C	C	C	T	T	T	T	T	T	T	T	T	T	T	T	T	T	T	C	T	C	C	T	T	T	T	T
JAX00709418	X	12015401	0	C	G	C	C	C	C	C	C	G	C	C	G	C	C	C	C	C	G	C	G	G	G	C	C	C	C	C	C	C	C	C	C	C	C	C	C	C	G	C	G	G	C	C	C	C	C
JAX00177186	X	12020968	1	A	G	A	A	A	A	A	A	G	A	A	G	A	A	A	A	A	G	A	G	G	G	A	A	A	A	A	A	A	A	A	A	A	A	A	A	A	G	A	G	G	A	A	A	A	A
JAX00177187	X	12023430	1	T	G	T	T	T	T	T	G	G	T	G	G	T	T	T	T	T	G	T	G	G	G	T	T	T	T	T	T	T	T	T	T	T	T	T	T	T	G	T	G	G	G	T	T	T	T
JAX00709419	X	12024572	0	T	C	T	T	T	T	T	T	T	C	T	T	C	T	T	T	T	T	C	T	T	T	T	T	C	T	T	C	T	C	T	T	T	T	T	T	T	T	T	T	T	T	T	T	T	T
JAX00709420	X	12051713	1	T	A	T	T	T	T	T	A	A	A	A	A	A	T	T	T	T	A	A	A	A	A	T	T	A	T	T	A	T	A	T	T	T	T	T	T	T	A	T	A	A	A	T	T	T	T
JAX00709422	X	12057459	1	C	T	C	C	C	C	C	C	C	T	C	C	T	C	C	C	C	C	T	C	C	C	C	C	T	C	C	T	C	T	C	C	C	C	C	C	C	C	C	C	C	C	C	C	C	C
JAX00709423	X	12057703	1	T	C	T	T	T	T	T	C	C	C	C	C	C	T	T	T	T	C	C	C	C	C	T	T	C	T	T	C	T	C	T	T	T	T	T	T	T	C	T	C	C	C	T	T	T	T
JAX00709424	X	12077100	1	T	G	T	T	T	T	T	G	G	T	G	G	T	T	T	T	T	G	T	G	G	G	T	T	T	T	T	T	T	T	T	T	T	T	T	T	T	G	T	G	G	G	T	T	T	T
JAX00177192	X	12104435	0	A	C	A	A	A	A	A	C	C	A	C	C	A	A	A	A	A	C	A	C	C	C	A	A	A	A	A	A	A	A	A	A	A	A	A	A	A	C	A	C	C	C	A	A	A	A
JAX00238603	X	12133372	1	A	G	A	A	A	A	A	G	G	A	G	G	A	A	A	A	A	G	A	G	G	G	A	A	A	A	A	A	A	A	A	A	A	A	A	A	A	G	A	G	G	G	A	A	A	A
JAX00177197	X	12181535	1	C	T	C	C	C	C	C	C	T	C	C	T	C	C	C	C	C	T	C	T	T	T	C	C	C	C	C	C	C	C	C	C	C	C	C	C	C	T	C	T	T	C	C	C	C	C
JAX00709432	X	12191810	1	C	G	C	C	C	C	C	C	G	C	C	G	C	C	C	C	C	G	C	G	G	G	C	C	C	C	C	C	C	C	C	C	C	C	C	C	C	G	C	G	G	C	C	C	C	C
JAX00709434	X	12205879	0	C	T	C	C	C	C	C	T	C	C	T	C	C	C	C	C	C	C	C	C	C	C	C	C	C	C	C	C	C	C	C	C	C	C	C	C	C	C	C	C	C	T	C	C	C	C
JAX00709437	X	12211897	0	A	G	A	A	A	A	A	G	G	A	G	G	A	A	A	A	A	G	A	G	G	G	A	A	A	A	A	A	A	A	A	A	A	A	A	A	A	G	A	G	G	G	A	A	A	A
JAX00177201	X	12220758	0	A	G	A	A	A	A	A	G	G	A	G	G	A	A	A	A	A	G	A	G	G	G	A	A	A	A	A	A	A	A	A	A	A	A	A	A	A	G	A	G	G	G	A	A	A	A
JAX00238605	X	12235681	1	G	A	G	G	G	G	G	A	A	G	A	A	G	G	G	G	G	A	G	A	A	A	G	G	G	G	G	G	G	G	G	G	G	G	G	G	G	A	G	A	A	A	G	G	G	G
JAX00709439	X	12236502	0	T	A	T	T	T	T	T	A	T	T	A	T	T	T	T	T	T	T	T	T	T	T	T	T	T	T	T	T	T	T	T	T	T	T	T	T	T	T	T	T	T	A	T	T	T	T
JAX00709440	X	12245465	0	C	T	C	C	C	C	C	T	T	C	T	T	C	C	C	C	C	T	C	T	T	C	C	C	C	C	C	C	C	C	C	C	C	C	C	C	C	T	C	T	T	T	C	C	C	C
JAX00709442	X	12257481	0	A	G	A	A	A	A	A	G	G	A	G	G	A	A	A	A	A	G	A	G	G	G	A	A	A	A	A	A	A	A	A	A	A	A	A	A	A	G	A	G	G	G	A	A	A	A
JAX00177203	X	12258092	0	G	T	G	G	G	G	G	G	T	G	G	T	G	G	G	G	G	T	G	T	T	T	G	G	G	G	G	G	G	G	G	G	G	G	G	G	G	T	G	T	T	G	G	G	G	G
JAX00177204	X	12258960	0	G	C	G	G	G	G	G	G	C	G	G	C	G	G	G	G	G	C	G	C	C	C	G	G	G	G	G	G	G	G	G	G	G	G	G	G	G	C	G	C	C	G	G	G	G	G
JAX00177205	X	12259230	1	A	T	A	A	A	A	A	A	T	A	A	T	A	A	A	A	A	T	A	T	T	T	A	A	A	A	A	A	A	A	A	A	A	A	A	A	A	T	A	T	T	A	A	A	A	A
JAX00709444	X	12280978	0	A	C	A	A	A	A	A	A	C	A	A	C	A	A	A	A	A	C	A	C	C	C	A	A	A	A	A	A	A	A	A	A	A	A	A	A	A	C	A	C	C	A	A	A	A	A
JAX00709445	X	12281143	1	C	T	C	C	C	C	C	T	C	C	T	C	C	C	C	C	C	C	C	C	C	C	C	C	C	C	C	C	C	C	C	C	C	C	C	C	C	C	C	C	C	T	C	C	C	C
JAX00709447	X	12291899	0	T	C	T	T	T	T	T	C	T	T	C	T	T	T	T	T	T	T	T	T	T	T	T	T	T	T	T	T	T	T	T	T	T	T	T	T	T	T	T	T	T	C	T	T	T	T
JAX00177206	X	12296629	0	T	G	T	T	T	T	T	T	G	T	T	G	T	T	T	T	T	G	T	G	G	G	T	T	T	T	T	T	T	T	T	T	T	T	T	T	T	G	T	G	G	T	T	T	T	T
JAX00177207	X	12296666	0	A	C	A	A	A	A	A	C	C	A	C	C	A	A	A	A	A	C	A	C	C	C	A	A	A	A	A	A	A	A	A	A	A	A	A	A	A	C	A	C	A	A	A	A	A	A
JAX00177208	X	12297846	0	A	G	A	A	A	A	A	G	G	A	G	G	A	A	A	A	A	G	A	G	G	G	A	A	A	A	A	A	A	A	A	A	A	A	A	A	A	G	A	G	G	G	A	A	A	A
JAX00709448	X	12306147	1	A	C	A	A	A	A	A	C	A	A	C	A	A	A	A	A	A	A	A	A	A	A	A	A	A	A	A	A	A	A	A	A	A	A	A	A	A	A	A	A	A	C	A	A	A	A
JAX00709450	X	12310066	0	G	A	G	G	G	G	G	G	A	G	G	A	G	G	G	G	G	A	G	A	A	A	G	G	G	G	G	G	G	G	G	G	G	G	G	G	G	A	G	A	A	G	G	G	G	G
JAX00177210	X	12322532	1	C	T	C	C	C	C	C	T	T	C	T	T	C	C	C	C	C	T	C	T	T	T	C	C	C	C	C	C	C	C	C	C	C	C	C	C	C	T	C	T	T	T	C	C	C	C
JAX00709452	X	12362665	1	T	C	T	T	T	T	T	T	C	T	T	C	T	T	T	T	T	C	T	C	C	C	T	T	T	T	T	T	T	T	T	T	T	T	T	T	T	C	T	C	C	T	T	T	T	T
JAX00177212	X	12387491	1	A	C	A	A	A	A	A	C	C	C	C	C	C	A	A	A	A	C	C	C	C	C	A	A	C	A	A	C	A	C	A	A	A	A	A	A	A	C	A	C	C	C	A	A	A	A
JAX00177213	X	12387660	0	G	C	G	G	G	G	G	C	C	C	C	C	C	G	G	G	G	C	C	C	C	C	G	G	C	G	G	C	G	C	G	G	G	G	G	G	G	C	G	C	C	C	G	G	G	G
JAX00177214	X	12387885	1	C	A	C	C	C	C	C	A	A	A	A	A	A	C	C	C	C	A	A	A	A	A	C	C	A	C	C	A	C	A	C	C	C	C	C	C	C	A	C	A	A	A	C	C	C	C
JAX00709455	X	12391547	1	G	T	G	G	G	G	G	T	T	G	T	T	G	G	G	G	G	T	G	T	T	T	G	G	G	G	G	G	G	G	G	G	G	G	G	G	G	T	G	T	T	T	G	G	G	G
JAX00709456	X	12398066	0	T	C	T	T	T	T	T	T	C	T	T	C	T	T	T	T	T	C	T	C	C	C	T	T	T	T	T	T	T	T	T	T	T	T	T	T	T	C	T	C	C	T	T	T	T	T
JAX00177215	X	12420171	0	G	A	G	G	G	G	G	A	A	A	A	A	A	G	G	G	G	A	A	A	A	A	G	G	A	G	G	A	G	A	G	G	G	G	G	G	G	A	G	A	A	A	G	G	G	G
JAX00709457	X	12422650	0	C	T	C	C	C	C	C	T	T	T	T	T	T	C	C	C	C	T	T	T	T	T	C	C	T	C	C	T	C	C	C	C	C	C	C	C	C	T	C	T	T	T	C	C	C	C
JAX00709458	X	12423216	1	G	A	G	G	G	G	G	A	A	G	A	A	G	G	G	G	G	A	G	A	A	A	G	G	G	G	G	G	G	G	G	G	G	G	G	G	G	A	G	A	A	A	G	G	G	G
JAX00709459	X	12444145	1	G	A	G	G	G	G	G	G	A	G	G	A	G	G	G	G	G	A	G	A	A	A	G	G	G	G	G	G	G	G	G	G	G	G	G	G	G	A	G	A	A	G	G	G	G	G
JAX00709460	X	12447473	1	C	T	C	C	C	C	C	C	T	C	C	T	C	C	C	C	C	T	C	T	T	T	C	C	C	C	C	C	C	C	C	C	C	C	C	C	C	T	C	T	T	C	C	C	C	C
JAX00709463	X	12451030	1	A	G	A	A	A	A	A	G	A	A	G	A	A	A	A	A	A	A	A	A	A	A	A	A	A	A	A	A	A	A	A	A	A	A	A	A	A	A	A	A	A	G	A	A	A	A
JAX00709465	X	12486858	0	C	T	C	C	C	C	C	T	T	T	T	T	T	C	C	C	C	T	T	T	T	T	C	C	T	C	C	T	C	T	C	C	C	C	C	C	C	T	C	T	T	T	C	C	C	C
JAX00709466	X	12488652	1	C	T	C	C	C	C	C	C	T	C	C	T	C	C	C	C	C	T	C	T	T	T	C	C	C	C	C	C	C	C	C	C	C	C	C	C	C	T	C	T	T	C	C	C	C	C
JAX00709467	X	12488905	0	C	A	C	C	C	C	C	C	C	A	C	C	A	C	C	C	C	C	A	C	C	C	C	C	A	C	C	A	C	A	C	C	C	C	C	C	C	C	C	C	C	C	C	C	C	C
JAX00709468	X	12490110	1	C	T	C	C	C	C	C	C	T	T	C	T	T	C	C	C	C	T	T	T	T	T	C	C	T	C	C	T	C	T	C	C	C	C	C	C	C	T	C	T	T	C	C	C	C	C
JAX00709469	X	12507548	0	C	T	C	C	C	C	C	T	C	C	T	C	C	C	C	C	C	C	C	C	C	C	C	C	C	C	C	C	C	C	C	C	C	C	C	C	C	C	C	C	C	T	C	C	C	C
JAX00709470	X	12509293	0	A	G	A	A	A	A	A	G	A	G	A	A	G	A	A	A	A	A	G	A	A	A	A	A	G	A	A	G	A	G	A	A	A	A	A	A	A	A	A	A	A	G	A	A	A	A
JAX00709471	X	12515436	0	T	C	T	T	T	T	T	T	T	C	T	T	C	T	T	T	T	T	C	T	T	T	T	T	C	T	T	C	T	C	T	T	T	T	T	T	T	T	T	T	T	T	T	T	T	T
JAX00709473	X	12528763	0	C	T	C	C	C	C	C	C	C	T	C	C	T	C	C	C	C	C	T	C	C	C	C	C	T	C	C	T	C	T	C	C	C	C	C	C	C	C	C	C	C	C	C	C	C	C
JAX00709474	X	12529657	1	C	T	C	C	C	C	C	C	T	C	C	T	C	C	C	C	C	T	C	T	T	T	C	C	C	C	C	C	C	C	C	C	C	C	C	C	C	T	C	T	T	C	C	C	C	C
JAX00709475	X	12530661	0	C	G	C	C	C	C	C	G	G	G	G	G	G	C	C	C	C	G	G	G	G	G	C	C	G	C	C	G	C	G	C	C	C	C	C	C	C	G	C	G	G	G	C	C	C	C
JAX00177224	X	12534622	0	C	G	C	C	C	C	C	G	G	G	G	G	G	C	C	C	C	G	G	G	G	G	C	C	G	C	C	G	C	G	C	C	C	C	C	C	C	G	C	G	G	G	C	C	C	C
JAX00709476	X	12535186	1	T	A	T	T	T	T	T	T	A	A	T	A	A	T	T	T	T	A	A	A	A	A	T	T	A	T	T	A	T	A	T	T	T	T	T	T	T	A	T	A	A	T	T	T	T	T
JAX00709478	X	12560329	0	C	A	C	C	C	C	C	A	A	C	A	A	C	C	C	C	C	A	C	A	A	A	C	C	C	C	C	C	C	C	C	C	C	C	C	C	C	A	C	A	A	A	C	C	C	C
JAX00177228	X	12588170	0	C	T	C	C	C	C	C	T	C	C	T	C	C	C	C	C	C	C	C	C	C	C	C	C	C	C	C	C	C	C	C	C	C	C	C	C	C	C	C	C	C	T	C	C	C	C
JAX00709480	X	12599219	0	C	T	C	C	C	C	C	T	T	C	T	T	C	C	C	C	C	T	C	T	T	T	C	C	C	C	C	C	C	C	C	C	C	C	C	C	C	T	C	T	T	T	C	C	C	C
JAX00709481	X	12603957	1	C	A	C	C	C	C	C	C	A	C	C	A	C	C	C	C	C	A	C	A	A	A	C	C	C	C	C	C	C	C	C	C	C	C	C	C	C	A	C	A	A	C	C	C	C	C
JAX00709483	X	12619348	1	C	T	C	C	C	C	C	C	T	C	C	T	C	C	C	C	C	T	C	T	T	T	C	C	C	C	C	C	C	C	C	C	C	C	C	C	C	T	C	T	T	C	C	C	C	C
JAX00177232	X	12622027	1	A	G	A	A	A	A	A	A	G	A	A	G	A	A	A	A	A	G	A	G	G	G	A	A	A	A	A	A	A	A	A	A	A	A	A	A	A	G	A	G	G	A	A	A	A	A
JAX00709484	X	12624238	0	C	T	C	C	C	C	C	C	T	C	T	T	C	C	C	C	C	T	C	T	T	T	C	C	C	C	C	C	C	C	C	C	C	C	C	C	C	T	C	T	T	C	C	C	C	C
JAX00709485	X	12626256	1	A	G	A	A	A	A	A	G	A	A	G	A	A	A	A	A	A	A	A	A	A	A	A	A	A	A	A	A	A	A	A	A	A	A	A	A	A	A	A	A	A	G	A	A	A	A
JAX00709486	X	12627043	0	C	T	C	C	C	C	C	C	T	C	C	T	C	C	C	C	C	T	C	T	T	T	C	C	C	C	C	C	C	C	C	C	C	C	C	C	C	T	C	T	T	C	C	C	C	C
JAX00177233	X	12658759	0	C	T	C	C	C	C	C	T	T	C	T	T	C	C	C	C	C	T	C	T	T	T	C	C	C	C	C	C	C	C	C	C	C	C	C	C	C	T	C	T	T	T	C	C	C	C
JAX00709488	X	12659816	1	G	A	G	G	G	G	G	G	G	A	G	G	A	G	G	G	G	G	A	G	G	G	G	G	A	G	G	A	G	A	G	G	G	G	G	G	G	G	G	G	G	G	G	G	G	G
JAX00177234	X	12660184	0	G	A	G	G	G	G	G	A	A	G	A	A	G	G	G	G	G	A	G	A	A	G	G	G	G	G	G	G	G	G	G	G	G	G	G	G	G	A	G	A	A	A	G	G	G	G
JAX00177235	X	12660921	1	T	C	T	T	T	T	T	C	C	C	C	C	C	T	T	T	T	C	C	C	C	C	T	T	C	T	T	C	T	C	T	T	T	T	T	T	T	C	T	C	C	C	T	T	T	T
JAX00709489	X	12675989	1	C	T	C	C	C	C	C	C	C	T	C	C	T	C	C	C	C	C	T	C	C	C	C	C	T	C	C	T	C	T	C	C	C	C	C	C	C	C	C	C	C	C	C	C	C	C
JAX00709491	X	12683741	0	T	G	T	T	T	T	T	G	G	T	G	G	T	T	T	T	T	G	T	G	G	G	T	T	T	T	T	T	T	T	T	T	T	T	T	T	T	G	T	G	G	G	T	T	T	T
JAX00177236	X	12684484	0	C	T	C	C	C	C	C	C	T	C	C	T	C	C	C	C	C	T	C	T	T	T	C	C	C	C	C	C	C	C	C	C	C	C	C	C	C	T	C	T	T	C	C	C	C	C
JAX00709492	X	12685828	1	A	G	A	A	A	A	A	G	G	G	G	G	G	A	A	A	A	G	G	G	G	G	A	A	G	A	A	G	A	G	A	A	A	A	A	A	A	G	A	G	G	G	A	A	A	A
JAX00709495	X	12699261	1	A	T	A	A	A	A	A	T	A	A	T	A	A	A	A	A	A	A	A	A	A	A	A	A	A	A	A	A	A	A	A	A	A	A	A	A	A	A	A	A	A	T	A	A	A	A
JAX00177238	X	12701061	0	G	C	G	G	G	G	G	C	G	G	C	G	G	G	G	G	G	G	G	G	G	G	G	G	G	G	G	G	G	G	G	G	G	G	G	G	G	G	G	G	G	C	G	G	G	G
JAX00709496	X	12708311	1	A	G	A	A	A	A	A	A	G	A	A	G	A	A	A	A	A	G	A	G	G	G	A	A	A	A	A	A	A	A	A	A	A	A	A	A	A	G	A	G	G	A	A	A	A	A
JAX00709498	X	12712791	1	C	T	C	C	C	C	C	C	C	T	C	C	T	C	C	C	C	C	T	C	C	C	C	C	T	C	C	T	C	T	C	C	C	C	C	C	C	C	C	C	C	C	C	C	C	C
JAX00709501	X	12731654	0	T	C	T	T	T	T	T	T	C	T	T	C	T	T	T	T	T	C	T	C	C	C	T	T	T	T	T	T	T	T	T	T	T	T	T	T	T	C	T	C	C	T	T	T	T	T
JAX00177240	X	12739825	1	C	T	C	C	C	C	C	T	T	T	T	T	T	C	C	C	C	T	T	T	T	T	C	C	T	C	C	T	C	T	C	C	C	C	C	C	C	T	C	T	T	T	C	C	C	C
JAX00709502	X	12771400	1	T	C	T	T	T	T	T	T	C	T	T	C	T	T	T	T	T	C	T	C	C	C	T	T	T	T	T	T	T	T	T	T	T	T	T	T	T	C	T	C	C	T	T	T	T	T
JAX00709503	X	12775526	1	C	T	C	C	C	C	C	T	T	C	T	T	C	C	C	C	C	T	C	T	T	T	C	C	C	C	C	C	C	C	C	C	C	C	C	C	C	T	C	T	T	T	C	C	C	C
JAX00709504	X	12776828	0	C	T	C	C	C	C	C	T	T	C	T	T	C	C	C	C	C	T	C	T	T	T	C	C	C	C	C	C	C	C	C	C	C	C	C	C	C	T	C	T	T	T	C	C	C	C
JAX00177242	X	12778012	1	A	C	A	A	A	A	A	C	A	A	C	A	A	A	A	A	A	A	A	A	A	A	A	A	A	A	A	A	A	A	A	A	A	A	A	A	A	A	A	A	A	C	A	A	A	A
JAX00177244	X	12778607	0	T	C	T	T	T	T	T	C	T	T	C	T	T	T	T	T	T	T	T	T	T	T	T	T	T	T	T	T	T	T	T	T	T	T	T	T	T	T	T	T	T	C	T	T	T	T
JAX00709505	X	12784237	0	T	C	T	T	T	T	T	C	T	T	C	T	T	T	T	T	T	T	T	T	T	T	T	T	T	T	T	T	T	T	T	T	T	T	T	T	T	T	T	T	T	C	T	T	T	T
JAX00709506	X	12803430	0	G	C	G	G	G	G	G	C	G	G	C	G	G	G	G	G	G	G	G	G	G	G	G	G	G	G	G	G	G	G	G	G	G	G	G	G	G	G	G	G	G	C	G	G	G	G
JAX00709508	X	12803808	1	G	A	G	G	G	G	G	A	G	G	A	G	G	G	G	G	G	G	G	G	G	G	G	G	G	G	G	G	G	G	G	G	G	G	G	G	G	G	G	G	G	A	G	G	G	G
JAX00177245	X	12816054	1	A	T	A	A	A	A	A	A	A	T	A	A	T	A	A	A	A	A	T	A	A	A	A	A	T	A	A	T	A	T	A	A	A	A	A	A	A	A	A	A	A	A	A	A	A	A
JAX00177246	X	12817172	1	A	G	A	A	A	A	A	G	A	A	G	A	A	A	A	A	A	A	A	A	A	A	A	A	A	A	A	A	A	A	A	A	A	A	A	A	A	A	A	A	A	G	A	A	A	A
JAX00177247	X	12821584	0	T	A	T	T	T	T	T	A	T	T	A	T	T	T	T	T	T	T	T	T	T	T	T	T	T	T	T	T	T	T	T	T	T	T	T	T	T	T	T	T	T	A	T	T	T	T
JAX00709509	X	12830015	1	T	C	T	T	T	T	T	T	T	C	T	T	C	T	T	T	T	T	C	T	T	T	T	T	C	T	T	C	T	C	T	T	T	T	T	T	T	T	T	T	T	T	T	T	T	T
JAX00709511	X	12837581	1	C	T	C	C	C	C	C	C	T	C	C	T	C	C	C	C	C	T	C	T	T	T	C	C	C	C	C	C	C	C	C	C	C	C	C	C	C	T	C	T	T	C	C	C	C	C
JAX00709512	X	12838619	0	G	T	G	G	G	G	G	G	T	G	G	T	G	G	G	G	G	T	G	T	T	T	G	G	G	G	G	G	G	G	G	G	G	G	G	G	G	T	G	T	T	G	G	G	G	G
JAX00709513	X	12849002	0	A	G	A	A	A	A	A	A	A	G	A	A	G	A	A	A	A	A	G	A	A	A	A	A	G	A	A	G	A	G	A	A	A	A	A	A	A	A	A	A	A	A	A	A	A	A
JAX00238618	X	12852832	1	G	T	G	G	G	G	G	G	T	G	G	T	G	G	G	G	G	T	G	T	T	T	G	G	G	G	G	G	G	G	G	G	G	G	G	G	G	T	G	T	T	G	G	G	G	G
JAX00177248	X	12854578	1	C	G	C	C	C	C	C	G	G	C	G	G	C	C	C	C	C	G	C	G	G	G	C	C	C	C	C	C	C	C	C	C	C	C	C	C	C	G	C	G	G	G	C	C	C	C
JAX00177252	X	12898450	0	A	G	A	A	A	A	A	G	G	A	G	A	A	A	A	A	A	G	A	G	G	G	A	A	A	A	A	A	A	A	A	A	A	A	A	A	A	G	A	G	G	G	A	A	A	A
JAX00709522	X	12908967	0	G	C	G	G	G	G	G	C	G	G	C	G	G	G	G	G	G	G	G	G	G	G	G	G	G	G	G	G	G	G	G	G	G	G	G	G	G	G	G	G	G	C	G	G	G	G
JAX00238621	X	12932126	0	A	T	A	A	A	A	A	T	T	T	T	T	T	A	A	A	A	T	T	T	T	T	A	A	T	A	A	T	A	T	A	A	A	A	A	A	A	T	A	T	T	T	A	A	A	A
JAX00177254	X	12935181	1	C	T	C	C	C	C	C	C	T	C	C	T	C	C	C	C	C	T	C	T	T	T	C	C	C	C	C	C	C	C	C	C	C	C	C	C	C	T	C	T	T	C	C	C	C	C
JAX00177255	X	12942179	0	C	T	C	C	C	C	C	C	T	C	C	T	C	C	C	C	C	T	C	T	T	T	C	C	C	C	C	C	C	C	C	C	C	C	C	C	C	T	C	T	T	C	C	C	C	C
JAX00709526	X	12955992	0	C	A	C	C	C	C	C	C	C	A	C	C	A	C	C	C	C	C	A	C	C	C	C	C	A	C	C	A	C	A	C	C	C	C	C	C	C	C	C	C	C	C	C	C	C	C
JAX00709527	X	12958629	0	C	T	C	C	C	C	C	T	C	C	T	C	C	C	C	C	C	C	C	C	C	C	C	C	C	C	C	C	C	C	C	C	C	C	C	C	C	C	C	C	C	T	C	C	C	C
JAX00709529	X	12972705	0	A	C	A	A	A	A	A	C	C	A	C	C	A	A	A	A	A	C	A	C	C	C	A	A	A	A	A	A	A	A	A	A	A	A	A	A	A	C	A	C	C	C	A	A	A	A
JAX00709530	X	12976845	1	A	G	A	A	A	A	A	G	G	G	G	G	G	A	A	A	A	G	G	G	G	G	A	A	G	A	A	G	A	G	A	A	A	A	A	A	A	G	A	G	G	G	A	A	A	A
JAX00177258	X	12978331	1	T	C	T	T	T	T	T	C	C	T	C	C	T	T	T	T	T	C	T	C	C	C	T	T	T	T	T	T	T	T	T	T	T	T	T	T	T	C	T	C	C	C	T	T	T	T
JAX00177259	X	12978394	1	C	T	C	C	C	C	C	C	T	C	C	T	C	C	C	C	C	T	C	T	T	T	C	C	C	C	C	C	C	C	C	C	C	C	C	C	C	T	C	T	T	C	C	C	C	C
JAX00709534	X	12995520	1	T	G	T	T	T	T	T	G	T	T	G	T	T	T	T	T	T	T	T	T	T	T	T	T	T	T	T	T	T	T	T	T	T	T	T	T	T	T	T	T	T	G	T	T	T	T
JAX00177260	X	13019197	1	C	T	C	C	C	C	C	C	T	C	C	T	C	C	C	C	C	T	C	T	T	T	C	C	C	C	C	C	C	C	C	C	C	C	C	C	C	T	C	T	T	C	C	C	C	C
JAX00177261	X	13019348	0	G	A	G	G	G	G	G	G	A	G	G	A	G	G	G	G	G	A	G	A	A	A	G	G	G	G	G	G	G	G	G	G	G	G	G	G	G	A	G	A	A	G	G	G	G	G
JAX00177262	X	13019402	0	A	G	A	A	A	A	A	A	G	A	A	G	A	A	A	A	A	G	A	G	G	G	A	A	A	A	A	A	A	A	A	A	A	A	A	A	A	G	A	G	G	A	A	A	A	A
JAX00709538	X	13027994	1	A	C	A	A	A	A	A	A	C	A	A	C	A	A	A	A	A	C	A	C	C	C	A	A	A	A	A	A	A	A	A	A	A	A	A	A	A	C	A	C	C	A	A	A	A	A
JAX00709539	X	13030461	1	A	T	A	A	A	A	A	A	A	T	A	A	T	A	A	A	A	A	T	A	A	A	A	A	T	A	A	T	A	T	A	A	A	A	A	A	A	A	A	A	A	A	A	A	A	A
JAX00177265	X	13073862	1	A	G	A	A	A	A	A	A	G	A	A	G	A	A	A	A	A	G	A	G	G	G	A	A	A	A	A	A	A	A	A	A	A	A	A	A	A	G	A	G	G	A	A	A	A	A
JAX00709540	X	13081062	1	T	G	T	T	T	T	T	G	G	T	G	G	T	T	T	T	T	G	T	G	G	G	T	T	T	T	T	T	T	T	T	T	T	T	T	T	T	G	T	G	G	G	T	T	T	T
JAX00709542	X	13084039	0	A	G	A	A	A	A	A	G	A	A	G	A	A	A	A	A	A	A	A	A	A	A	A	A	A	A	A	A	A	A	A	A	A	A	A	A	A	A	A	A	A	G	A	A	A	A
JAX00709543	X	13090816	0	T	A	T	T	T	T	T	T	A	T	T	A	T	T	T	T	T	A	T	A	A	A	T	T	T	T	T	T	T	T	T	T	T	T	T	T	T	A	T	A	A	T	T	T	T	T
JAX00177266	X	13096102	0	G	T	G	G	G	G	G	T	T	T	T	T	T	G	G	G	G	T	T	T	T	T	G	G	T	G	G	T	G	T	G	G	G	G	G	G	G	T	G	T	T	T	G	G	G	G
JAX00177267	X	13096993	1	T	C	T	T	T	T	T	C	T	T	C	T	T	T	T	T	T	T	T	T	T	T	T	T	T	T	T	T	T	T	T	T	T	T	T	T	T	T	T	T	T	C	T	T	T	T
JAX00709545	X	13097232	0	T	G	T	T	T	T	T	G	G	T	G	G	T	T	T	T	T	G	T	G	G	G	T	T	T	T	T	T	T	T	T	T	T	T	T	T	T	G	T	G	G	G	T	T	T	T
JAX00709546	X	13097699	0	C	T	C	C	C	C	C	C	C	T	C	C	T	C	C	C	C	C	T	C	C	C	C	C	T	C	C	T	C	T	C	C	C	C	C	C	C	C	C	C	C	C	C	C	C	C
JAX00238624	X	13158616	0	G	T	G	G	G	G	G	G	T	G	G	T	G	G	G	G	G	T	G	T	T	T	G	G	G	G	G	G	G	G	G	G	G	G	G	G	G	T	G	T	T	G	G	G	G	G
JAX00238625	X	13160982	1	C	T	C	C	C	C	C	T	T	C	T	T	C	C	C	C	C	T	C	T	T	T	C	C	C	C	C	C	C	C	C	C	C	C	C	C	C	T	C	T	T	T	C	C	C	C
JAX00177272	X	13172029	1	G	A	G	G	G	G	G	A	G	G	A	G	G	G	G	G	G	G	G	G	G	G	G	G	G	G	G	G	G	G	G	G	G	G	G	G	G	G	G	G	G	A	G	G	G	G
JAX00177274	X	13173066	0	T	G	T	T	T	T	T	T	G	T	T	G	T	T	T	T	T	G	T	G	G	G	T	T	T	T	T	T	T	T	T	T	T	T	T	T	T	G	T	G	G	T	T	T	T	T
JAX00709548	X	13191003	0	A	G	A	A	A	A	A	A	G	A	A	G	A	A	A	A	A	G	A	G	G	G	A	A	A	A	A	A	A	A	A	A	A	A	A	A	A	G	A	G	G	A	A	A	A	A
JAX00709551	X	13211343	1	G	A	G	G	G	G	G	G	A	G	G	A	G	G	G	G	G	A	G	A	A	A	G	G	G	G	G	G	G	G	G	G	G	G	G	G	G	A	G	A	A	G	G	G	G	G
JAX00177277	X	13220294	0	A	C	A	A	A	A	A	C	C	C	C	C	C	A	A	A	A	C	C	C	C	C	A	A	C	A	A	C	A	C	A	A	A	A	A	A	A	C	A	C	C	C	A	A	A	A
JAX00177278	X	13259301	0	T	G	T	T	T	T	T	G	G	T	T	G	T	T	T	T	T	G	T	G	G	G	T	G	T	T	T	T	T	G	T	T	T	T	T	T	T	G	T	G	G	G	T	T	T	T
JAX00177279	X	13259355	0	T	G	T	T	T	T	T	G	T	T	G	T	T	T	T	T	T	T	T	T	T	T	T	T	T	T	T	T	T	T	T	T	T	T	T	T	T	T	T	T	T	G	T	T	T	T
JAX00709555	X	13288711	1	C	A	C	C	C	C	C	A	C	C	A	C	C	C	C	C	C	C	C	C	C	C	C	C	C	C	C	C	C	C	C	C	C	C	C	C	C	C	C	C	C	A	C	C	C	C
JAX00177282	X	13294956	1	T	C	T	T	T	T	T	C	C	C	C	C	C	T	T	T	T	C	C	C	C	C	T	T	C	T	T	C	T	C	T	T	T	T	T	T	T	C	T	C	C	C	T	T	T	T
JAX00177283	X	13295467	1	G	T	G	G	G	G	G	G	T	G	G	T	G	G	G	G	G	T	G	T	T	T	G	G	G	G	G	G	G	G	G	G	G	G	G	G	G	T	G	T	T	G	G	G	G	G
JAX00709559	X	13313295	1	C	T	C	C	C	C	C	C	C	T	C	C	T	C	C	C	C	C	T	C	C	C	C	C	T	C	C	T	C	T	C	C	C	C	C	C	C	C	C	C	C	C	C	C	C	C
JAX00177284	X	13326091	0	G	A	G	G	G	G	G	A	A	G	A	A	G	G	G	G	G	A	G	A	A	A	G	G	G	G	G	G	G	G	G	G	G	G	G	G	G	A	G	A	A	A	G	G	G	G
JAX00177285	X	13326135	0	T	C	T	T	T	T	T	C	C	C	C	C	C	T	T	T	T	C	C	C	C	C	T	T	C	T	T	C	T	C	T	T	T	T	T	T	T	C	T	C	C	C	T	T	T	T
JAX00177286	X	13337124	0	T	C	T	T	T	T	T	C	C	T	C	C	T	T	T	T	T	C	T	C	C	C	T	T	T	T	T	T	T	T	T	T	T	T	T	T	T	C	T	C	C	C	T	T	T	T
JAX00177287	X	13374454	0	C	A	C	C	C	A	C	C	C	C	C	C	C	C	C	C	C	C	C	C	C	C	C	C	C	A	C	C	C	C	C	C	C	C	C	C	C	C	C	C	C	C	C	C	C	C
JAX00177288	X	13376028	1	G	A	G	G	G	G	G	G	A	G	G	A	G	G	G	G	G	A	G	A	A	A	G	G	G	G	G	G	G	G	G	G	G	G	G	G	G	A	G	A	A	G	G	G	G	G
JAX00177289	X	13379635	1	T	G	T	T	T	T	T	G	G	T	G	G	T	T	T	T	T	G	T	G	G	G	T	T	T	T	T	T	T	T	T	T	T	T	T	T	T	G	T	G	G	G	T	T	T	T
JAX00709560	X	13390416	0	T	C	T	T	T	T	T	C	T	T	C	T	T	T	T	T	T	T	T	T	T	T	T	T	T	T	T	T	T	T	T	T	T	T	T	T	T	T	T	T	T	C	T	T	T	T
JAX00709562	X	13390994	1	A	G	A	A	A	A	A	G	G	A	G	G	A	A	A	A	A	G	A	G	G	G	A	A	A	A	A	A	A	A	A	A	A	A	A	A	A	G	A	G	G	G	A	A	A	A
JAX00709564	X	13395102	1	T	C	T	T	T	T	T	T	C	T	T	C	T	T	T	T	T	C	T	C	C	C	T	T	T	T	T	T	T	T	T	T	T	T	T	T	T	C	T	C	C	T	T	T	T	T
JAX00238629	X	13411238	0	T	G	T	T	T	T	T	T	G	T	T	G	T	T	T	T	T	G	T	G	G	G	T	T	T	T	T	T	T	T	T	T	T	T	T	T	T	G	T	G	G	T	T	T	T	T
JAX00177290	X	13414559	0	C	T	C	C	C	C	C	C	T	C	C	T	C	C	C	C	C	T	T	T	T	T	C	C	C	C	C	C	C	C	C	C	C	C	C	C	C	T	C	T	T	C	C	C	C	C
JAX00177291	X	13423927	1	A	G	A	A	A	A	A	G	G	A	G	G	A	A	A	A	A	G	A	G	G	G	A	A	A	A	A	A	A	A	A	A	A	A	A	A	A	G	A	G	G	G	A	A	A	A
JAX00709566	X	13438093	1	G	A	G	G	G	G	G	A	A	G	A	A	G	G	G	G	G	A	G	A	A	A	G	G	G	G	G	G	G	G	G	G	G	G	G	G	G	A	G	A	A	A	G	G	G	G
JAX00709567	X	13438241	0	T	G	T	T	T	T	T	T	G	T	T	G	T	T	T	T	T	G	T	G	G	G	T	T	T	T	T	T	T	T	T	T	T	T	T	T	T	G	T	G	G	T	T	T	T	T
JAX00709568	X	13438382	1	A	C	A	A	A	A	A	A	A	C	A	A	C	A	A	A	A	A	C	A	A	A	A	A	C	A	A	C	A	C	A	A	A	A	A	A	A	A	A	A	A	A	A	A	A	A
JAX00709569	X	13447338	0	A	G	A	A	A	A	A	G	A	A	G	A	A	A	A	A	A	A	A	A	A	A	A	A	A	A	A	A	A	A	A	A	A	A	A	A	A	A	A	A	A	G	A	A	A	A
JAX00709571	X	13448757	1	T	C	T	T	T	T	T	T	T	C	T	T	C	T	T	T	T	T	C	T	T	T	T	T	C	T	T	C	T	C	T	T	T	T	T	T	T	T	T	T	T	T	T	T	T	T
JAX00709572	X	13451256	1	G	A	G	G	G	G	G	G	A	G	G	A	G	G	G	G	G	A	G	A	A	A	G	G	G	G	G	G	G	G	G	G	G	G	G	G	G	A	G	A	A	G	G	G	G	G
JAX00177293	X	13455134	1	T	A	T	T	T	T	T	A	A	A	A	A	A	T	T	T	T	A	A	A	A	A	T	T	A	T	T	A	T	A	T	T	T	T	T	T	T	A	T	A	A	A	T	T	T	T
JAX00177294	X	13455147	1	C	T	C	C	C	C	C	C	T	C	C	T	C	C	C	C	C	T	C	T	T	T	C	C	C	C	C	C	C	C	C	C	C	C	C	C	C	T	C	T	T	C	C	C	C	C
JAX00177295	X	13455371	1	C	G	C	C	C	C	C	G	C	C	G	C	C	C	C	C	C	C	C	C	C	C	C	C	C	C	C	C	C	C	C	C	C	C	C	C	C	C	C	C	C	G	C	C	C	C
JAX00177296	X	13494876	1	C	T	C	C	C	C	C	T	C	C	T	C	C	C	C	C	C	C	C	C	C	C	C	C	C	C	C	C	C	C	C	C	C	C	C	C	C	C	C	C	C	T	C	C	C	C
JAX00177297	X	13495112	0	C	T	C	C	C	C	C	C	T	C	C	T	C	C	C	C	C	T	C	T	T	T	C	C	C	C	C	C	C	C	C	C	C	C	C	C	C	T	C	T	T	C	C	C	C	C
JAX00709574	X	13508921	0	C	G	C	C	C	C	C	G	G	G	G	G	G	C	C	C	C	G	G	G	G	G	C	C	G	C	C	G	C	G	C	C	C	C	C	C	C	G	C	G	G	G	C	C	C	C
JAX00709575	X	13509575	0	G	A	G	G	G	G	G	A	A	A	A	A	A	G	G	G	G	A	A	A	A	A	G	G	A	G	G	A	G	A	G	G	G	G	G	G	G	A	G	A	A	A	G	G	G	G
JAX00709576	X	13509822	0	C	T	C	C	C	C	C	C	T	C	C	T	C	C	C	C	C	T	C	T	T	T	C	C	C	C	C	C	C	C	C	C	C	C	C	C	C	T	C	T	T	C	C	C	C	C
JAX00709578	X	13512597	1	C	T	C	C	C	C	C	T	T	C	T	T	C	C	C	C	C	T	C	T	T	T	C	C	C	C	C	C	C	C	C	C	C	C	C	C	C	T	C	T	T	T	C	C	C	C
JAX00177298	X	13513205	0	T	C	T	T	T	T	T	C	C	T	C	C	T	T	T	T	T	C	T	C	C	C	T	T	T	T	T	T	T	T	T	T	T	T	T	T	T	C	T	C	C	C	T	T	T	T
JAX00709579	X	13528072	0	G	A	G	G	G	G	G	A	G	G	A	G	G	G	G	G	G	G	G	G	G	G	G	G	G	G	G	G	G	G	G	G	G	G	G	G	G	G	G	G	G	A	G	G	G	G
JAX00177299	X	13533198	0	A	T	A	A	A	A	A	T	T	A	T	T	A	A	A	A	A	T	A	T	T	T	A	A	A	A	A	A	A	A	A	A	A	A	A	A	A	T	A	T	T	T	A	A	A	A
JAX00177301	X	13536512	0	T	G	T	T	T	T	T	G	T	T	G	T	T	T	T	T	T	T	T	T	T	T	T	T	T	T	T	T	T	T	T	T	T	T	T	T	T	T	T	T	T	G	T	T	T	T
JAX00177302	X	13593637	0	A	G	A	A	A	A	A	G	G	A	G	G	A	A	A	A	A	G	A	G	G	G	A	A	A	A	A	A	A	A	A	A	A	A	A	A	A	G	A	G	G	G	A	A	A	A
JAX00177303	X	13593920	0	T	G	T	T	T	T	T	T	G	T	T	G	T	T	T	T	T	G	T	G	G	G	T	T	T	T	T	T	T	T	T	T	T	T	T	T	T	G	T	G	G	T	T	T	T	T
JAX00709580	X	13595273	1	T	G	T	T	T	T	T	T	G	T	T	G	T	T	T	T	T	G	T	G	G	G	T	T	T	T	T	T	T	T	T	T	T	T	T	T	T	G	T	G	G	T	T	T	T	T
JAX00709581	X	13595369	1	T	C	T	T	T	T	T	T	C	T	T	C	T	T	T	T	T	C	T	C	C	C	T	T	T	T	T	T	T	T	T	T	T	T	T	T	T	C	T	C	C	T	T	T	T	T
JAX00177305	X	13620976	1	C	T	C	C	C	C	C	T	T	C	T	T	C	C	C	C	C	T	C	T	T	T	C	C	C	C	C	C	C	C	C	C	C	C	C	C	C	T	C	T	T	T	C	C	C	C
JAX00177306	X	13621137	1	G	A	G	G	G	G	G	A	A	G	A	A	G	G	G	G	G	A	G	A	A	A	G	G	G	G	G	G	G	G	G	G	G	G	G	G	G	A	G	A	A	A	G	G	G	G
JAX00177307	X	13623106	1	C	T	C	C	C	C	C	C	T	C	C	T	C	C	C	C	C	T	C	T	T	T	C	C	C	C	C	C	C	C	C	C	C	C	C	C	C	T	C	T	T	C	C	C	C	C
JAX00177308	X	13660653	0	G	A	G	G	G	G	G	A	A	G	G	A	G	G	G	G	G	A	G	A	A	A	G	G	G	G	G	G	G	G	G	G	G	G	G	G	G	A	G	A	A	A	G	G	G	G
JAX00177309	X	13660743	1	G	A	G	G	G	G	G	A	A	G	A	A	G	G	G	G	G	A	G	A	A	A	G	G	G	G	G	G	G	G	G	G	G	G	G	G	G	A	G	A	A	A	G	G	G	G
JAX00177310	X	13661168	1	T	C	T	T	T	T	T	C	C	T	C	C	T	T	T	T	T	C	T	C	C	C	T	T	T	T	T	T	T	T	T	T	T	T	T	T	T	C	T	C	C	C	T	T	T	T
JAX00709583	X	13661444	1	G	T	G	G	G	G	G	T	T	G	T	T	G	G	G	G	G	T	G	T	T	T	G	G	G	G	G	G	G	G	G	G	G	G	G	G	G	T	G	T	T	T	G	G	G	G
JAX00709584	X	13663218	0	C	T	C	C	C	C	C	C	C	T	C	C	T	C	C	C	C	C	C	C	C	C	C	C	T	C	C	T	C	T	C	C	C	C	C	C	C	C	C	C	C	C	C	C	C	C
JAX00177311	X	13700767	0	A	G	A	A	A	A	A	G	G	A	G	G	A	A	A	A	A	G	A	G	G	G	A	A	A	A	A	A	A	A	A	A	A	A	A	A	A	G	A	G	G	G	A	A	A	A
JAX00709587	X	13715931	0	A	G	A	A	A	A	A	G	G	A	G	G	A	A	A	A	A	G	A	G	G	G	A	A	A	A	A	A	A	A	A	A	A	A	A	A	A	G	A	G	G	G	A	A	A	A
JAX00709589	X	13724372	0	C	T	C	C	C	C	C	T	C	C	T	C	C	C	C	C	C	C	C	C	C	C	C	C	C	C	C	C	C	C	C	C	C	C	C	C	C	C	C	C	C	C	C	C	C	C
JAX00238631	X	13756963	1	A	G	A	A	A	A	A	G	G	A	G	G	A	A	A	A	A	G	A	G	G	G	A	A	A	A	A	A	A	A	A	A	A	A	A	A	A	G	A	G	G	G	A	A	A	A
JAX00177317	X	13778750	1	A	G	A	A	A	A	A	G	G	A	G	G	A	A	A	A	A	G	A	G	G	G	A	A	A	A	A	A	A	A	A	A	A	A	A	A	A	G	A	G	G	G	A	A	A	A
JAX00177318	X	13778899	0	T	C	T	T	T	T	T	C	C	T	C	C	T	T	T	T	T	C	T	C	C	C	T	T	T	T	T	T	T	T	T	T	T	T	T	T	T	C	T	C	C	C	T	T	T	T
JAX00709591	X	13789096	0	T	G	T	T	T	T	T	G	T	T	G	T	T	T	T	T	T	T	T	T	T	T	T	T	T	T	T	T	T	T	T	T	T	T	T	T	T	T	T	T	T	G	T	T	T	T
JAX00709592	X	13795322	1	C	T	C	C	C	C	C	T	T	C	T	T	C	C	C	C	C	T	C	T	T	T	C	C	C	C	C	C	C	C	C	C	C	C	C	C	C	T	C	T	T	T	C	C	C	C
JAX00709593	X	13811263	1	C	T	C	C	C	C	C	T	T	C	T	T	C	C	C	C	C	T	C	T	T	T	C	C	C	C	C	C	C	C	C	C	C	C	C	C	C	T	C	T	T	T	C	C	C	C
JAX00709594	X	13815944	1	G	A	G	G	G	G	G	A	A	G	A	A	G	G	G	G	G	A	G	A	A	A	G	G	G	G	G	G	G	G	G	G	G	G	G	G	G	A	G	A	A	A	G	G	G	G
JAX00177320	X	13816340	1	C	T	C	C	C	C	C	T	T	C	T	T	C	C	C	C	C	T	C	T	T	T	C	C	C	C	C	C	C	C	C	C	C	C	C	C	C	T	C	T	T	T	C	C	C	C
JAX00177321	X	13816445	0	A	C	A	A	A	A	A	C	C	A	C	C	A	A	A	A	A	C	A	C	C	C	A	A	A	A	A	A	A	A	A	A	A	A	A	A	A	C	A	C	C	C	A	A	A	A
JAX00177322	X	13816752	1	A	G	A	A	A	A	A	G	G	A	G	G	A	A	A	A	A	G	A	G	G	G	A	A	A	A	A	A	A	A	A	A	A	A	A	A	A	G	A	G	G	G	A	A	A	A
JAX00709596	X	13847369	0	C	A	C	C	C	C	C	A	A	A	A	A	A	C	C	C	C	A	A	A	A	A	C	C	A	C	C	A	C	A	C	C	A	C	C	C	C	A	C	A	A	A	C	C	C	C
JAX00709597	X	13848505	1	A	G	A	A	A	A	A	G	G	G	G	G	G	A	A	A	A	G	G	G	G	G	A	A	G	A	A	G	A	G	A	A	A	A	A	A	A	G	A	G	G	G	A	A	A	A
JAX00177324	X	13858390	0	A	T	A	A	A	A	A	T	A	A	A	A	A	A	A	A	A	A	A	A	A	A	A	A	A	A	A	A	A	A	A	A	A	A	A	A	A	A	A	A	A	T	A	A	A	A
JAX00709599	X	13872620	0	A	G	A	A	A	A	A	G	G	A	G	G	A	A	A	A	A	G	A	G	G	G	A	A	A	A	A	A	A	A	A	A	A	A	A	A	A	G	A	G	G	G	A	A	A	A
JAX00709600	X	13876054	0	A	C	A	A	A	A	A	A	C	A	A	C	A	A	A	A	A	C	A	C	C	C	A	A	A	A	A	A	A	A	A	A	A	A	A	A	A	C	A	C	C	A	A	A	A	A
JAX00709601	X	13877685	0	T	C	T	T	T	T	T	C	T	T	C	T	T	T	T	T	T	T	T	T	T	T	T	T	T	T	T	T	T	T	T	T	T	T	T	T	T	T	T	T	T	C	T	T	T	T
JAX00709603	X	13896473	1	A	G	A	A	A	A	A	G	A	A	G	A	A	A	A	A	A	A	A	A	A	A	A	A	A	A	A	A	A	A	A	A	A	A	A	A	A	A	A	A	A	G	A	A	A	A
JAX00709604	X	13896521	1	A	T	A	A	A	A	A	A	T	A	A	T	A	A	A	A	A	T	A	T	T	T	A	A	A	A	A	A	A	A	A	A	A	A	A	A	A	T	A	T	T	A	A	A	A	A
JAX00177326	X	13899686	0	G	A	G	G	G	G	G	A	G	G	A	G	G	G	G	G	G	G	G	G	G	G	G	G	G	G	G	G	G	G	G	G	G	G	G	G	G	G	G	G	G	A	G	G	G	G
JAX00177327	X	13900082	0	C	T	C	C	C	C	C	C	C	T	C	C	T	C	C	C	C	C	T	C	C	C	C	C	T	C	C	T	C	T	C	C	C	C	C	C	C	C	C	C	C	C	C	C	C	C
JAX00177328	X	13900197	0	A	T	A	A	A	A	A	T	T	A	T	T	A	A	A	A	A	T	A	T	T	T	A	A	A	A	A	T	A	A	A	A	A	A	A	A	A	T	T	T	T	T	A	A	A	A
JAX00709607	X	13924485	1	A	G	A	A	A	A	A	G	G	A	G	G	A	A	A	A	A	G	A	G	G	G	A	A	A	A	A	A	A	A	A	A	A	A	A	A	A	G	A	G	G	G	A	A	A	A
JAX00709608	X	13925136	0	C	T	C	C	C	C	C	T	T	C	T	T	C	C	C	C	C	T	C	T	T	T	C	C	C	C	C	C	C	C	C	C	C	C	C	C	C	T	C	T	T	T	C	C	C	C
JAX00709610	X	13951611	1	C	G	C	C	C	C	C	C	C	G	C	C	G	C	C	C	C	C	G	C	C	C	C	C	G	C	C	G	C	G	C	C	C	C	C	C	C	C	C	C	C	C	C	C	C	C
JAX00709611	X	13957356	1	A	C	A	A	A	A	A	C	A	A	C	A	A	A	A	A	A	A	A	A	A	A	A	A	A	A	A	A	A	A	A	A	A	A	A	A	A	A	A	A	A	C	A	A	A	A
JAX00709612	X	13958105	0	T	C	T	T	T	T	T	T	C	T	T	C	T	T	T	T	T	C	T	C	C	C	T	T	T	T	T	T	T	T	T	T	T	T	T	T	T	C	T	C	C	T	T	T	T	T
JAX00177332	X	13996377	1	C	G	C	C	C	C	C	C	G	C	C	G	C	C	C	C	C	G	C	G	G	G	C	C	C	C	C	C	C	C	C	C	C	C	C	C	C	G	C	G	G	C	C	C	C	C
JAX00177333	X	13998904	0	C	A	C	C	C	C	C	C	A	C	C	A	C	C	C	C	C	A	C	A	A	A	C	C	C	C	C	C	C	C	C	C	C	C	C	C	C	A	C	A	A	C	C	C	C	C
JAX00709613	X	14003580	0	T	C	T	T	T	T	T	C	T	T	C	T	T	T	T	T	T	T	T	T	T	T	T	T	T	T	T	T	T	T	T	T	T	T	T	T	T	T	T	T	T	C	T	T	T	T
JAX00709614	X	14004690	1	C	T	C	C	C	C	C	T	T	C	T	T	C	C	C	C	C	T	C	T	T	T	C	C	C	C	C	C	C	C	C	C	C	C	C	C	C	T	C	T	T	T	C	C	C	C
JAX00177335	X	14021056	1	G	A	G	G	G	G	G	A	G	G	A	G	G	G	G	G	G	G	G	G	G	G	G	G	G	G	G	G	G	G	G	G	G	G	G	G	G	G	G	G	G	A	G	G	G	G
JAX00177336	X	14021525	1	A	G	A	A	A	A	A	A	G	A	A	G	A	A	A	A	A	G	A	G	G	G	A	A	A	A	A	A	A	A	A	A	A	A	A	A	A	G	A	G	G	A	A	A	A	A
JAX00709617	X	14021623	0	A	T	A	A	A	A	A	A	T	A	A	T	A	A	A	A	A	A	A	T	T	T	A	A	A	A	A	A	A	A	A	A	A	A	A	A	A	T	A	T	T	A	A	A	A	A
JAX00177337	X	14060596	0	T	C	T	T	T	T	T	C	C	T	C	C	T	T	T	T	T	C	T	C	C	C	T	T	T	T	T	T	T	T	T	T	T	T	T	T	T	C	T	C	C	C	T	T	T	T
JAX00709618	X	14061169	1	C	A	C	C	C	C	C	A	C	C	A	C	C	C	C	C	C	C	C	C	C	C	C	C	C	C	C	C	C	C	C	C	C	C	C	C	C	C	C	C	C	A	C	C	C	C
JAX00177338	X	14061227	0	C	A	C	C	C	C	C	C	A	C	C	A	C	C	C	C	C	A	C	A	A	A	C	C	C	C	C	C	C	C	C	C	C	C	C	C	C	A	C	A	A	C	C	C	C	C
JAX00709620	X	14082181	0	C	A	C	C	C	C	C	C	C	A	C	C	A	C	C	C	C	C	C	C	C	C	C	C	A	C	C	C	C	A	C	C	C	C	C	C	C	C	C	C	C	C	C	C	C	C
JAX00709624	X	14093387	1	G	C	G	G	G	G	G	C	C	G	C	C	G	G	G	G	G	C	G	C	C	C	G	G	G	G	G	G	G	G	G	G	G	G	G	G	G	C	G	C	C	C	G	G	G	G
JAX00177340	X	14102060	0	G	A	G	G	G	G	G	A	G	G	A	G	G	G	G	G	G	G	G	G	G	G	G	G	G	G	G	G	G	G	G	G	G	G	G	G	G	G	G	G	G	A	G	G	G	G
JAX00177342	X	14102127	1	T	C	T	T	T	T	T	C	C	T	C	C	T	T	T	T	T	C	T	C	C	C	T	T	T	T	T	T	T	T	T	T	T	T	T	T	T	C	T	C	C	C	T	T	T	T
JAX00177344	X	14147803	0	C	T	C	C	C	C	C	T	T	C	T	T	C	C	C	C	C	T	C	T	T	T	C	C	C	C	C	C	C	C	C	C	C	C	C	C	C	T	C	T	T	T	C	C	C	C
JAX00709626	X	14148013	0	G	A	G	G	G	G	G	G	A	G	G	A	G	G	G	G	G	A	G	A	A	A	G	G	G	G	G	G	G	G	G	G	G	G	G	G	G	A	G	A	A	G	G	G	G	G
JAX00177346	X	14168093	0	T	C	T	T	T	T	T	C	T	T	T	T	T	T	T	T	T	T	T	T	T	T	T	T	T	T	T	T	T	T	T	T	T	T	T	T	T	T	T	T	T	C	T	T	T	T
JAX00177347	X	14168305	0	C	T	C	C	C	C	C	C	T	C	C	T	C	C	C	C	C	T	C	T	T	T	C	C	C	C	C	C	C	C	C	C	C	C	C	C	C	T	C	T	T	C	C	C	C	C
JAX00177348	X	14191137	0	G	A	G	G	G	G	G	A	G	G	A	G	G	G	G	G	G	G	G	G	G	G	G	G	G	G	G	G	G	G	G	G	G	G	G	G	G	G	G	G	G	A	G	G	G	G
JAX00709629	X	14194056	0	C	G	C	C	C	C	C	G	C	C	G	C	C	C	C	C	C	C	C	C	C	C	C	C	C	C	C	C	C	C	C	C	C	C	C	C	C	C	C	C	C	G	C	C	C	C
JAX00177349	X	14222250	1	C	A	C	C	C	C	C	A	A	C	A	A	C	C	C	C	C	A	C	A	A	A	C	C	C	C	C	C	C	C	C	C	C	C	C	C	C	A	C	A	A	A	C	C	C	C
JAX00709632	X	14237447	0	G	A	G	G	G	G	G	A	A	G	A	A	G	G	G	G	G	A	G	A	A	A	G	G	G	G	G	G	G	G	G	G	G	G	G	G	G	A	G	A	A	A	G	G	G	G
JAX00709634	X	14240534	0	G	A	G	G	G	G	G	G	A	G	G	A	G	G	G	G	G	A	G	A	A	A	G	G	G	G	G	G	G	G	G	G	G	G	G	G	G	A	G	A	A	G	G	G	G	G
JAX00177352	X	14261368	1	T	C	T	T	T	T	T	C	C	T	C	C	T	T	T	T	T	C	T	C	C	C	T	T	T	T	T	T	T	T	T	T	T	T	T	T	T	C	T	C	C	C	T	T	T	T
JAX00177353	X	14261417	1	T	C	T	T	T	T	T	C	C	T	C	C	T	T	T	T	T	C	T	C	C	C	T	T	T	T	T	T	T	T	T	T	T	T	T	T	T	C	T	C	C	C	T	T	T	T
JAX00177354	X	14261448	0	C	T	C	C	C	C	C	T	C	C	C	C	C	C	C	C	C	C	C	C	C	C	C	C	C	C	C	C	C	C	C	C	C	C	C	C	C	C	C	C	C	T	C	C	C	C
JAX00709635	X	14265560	0	G	A	G	G	G	G	G	A	A	G	A	A	G	G	G	G	G	A	G	A	A	A	G	G	G	G	G	G	G	G	G	G	G	G	G	G	G	A	G	A	A	A	G	G	G	G
JAX00709637	X	14268974	1	C	T	C	C	C	C	C	C	T	C	C	T	C	C	C	C	C	T	C	T	T	T	C	C	C	C	C	C	C	C	C	C	C	C	C	C	C	T	C	T	T	C	C	C	C	C
JAX00709638	X	14286191	0	T	C	T	T	T	T	T	T	C	T	T	C	T	T	T	T	T	C	T	C	C	C	T	T	T	T	T	T	T	T	T	T	T	T	T	T	T	C	T	C	C	T	T	T	T	T
JAX00709639	X	14287851	0	T	C	T	T	T	T	T	T	C	T	T	C	T	T	T	T	T	C	T	C	C	C	T	T	T	T	T	T	T	T	T	T	T	T	T	T	T	C	T	C	C	T	T	T	T	T
JAX00177355	X	14295263	1	G	A	G	G	G	G	G	G	A	G	G	A	G	G	G	G	G	A	G	A	A	A	G	G	G	G	G	G	G	G	G	G	G	G	G	G	G	A	G	A	A	G	G	G	G	G
JAX00177356	X	14295356	1	T	C	T	T	T	T	T	C	C	T	C	C	T	T	T	T	T	C	T	C	C	C	T	T	T	T	T	T	T	T	T	T	T	T	T	T	T	C	T	C	C	C	T	T	T	T
JAX00709640	X	14307080	1	T	C	T	T	T	T	T	C	T	T	C	T	T	T	T	T	T	T	T	T	T	T	T	T	T	T	T	T	T	T	T	T	T	T	T	T	T	T	T	T	T	C	T	T	T	T
JAX00177357	X	14307793	1	G	A	G	G	G	G	G	A	A	G	A	A	G	G	G	G	G	A	G	A	A	A	G	G	G	G	G	G	G	G	G	G	G	G	G	G	G	A	G	A	A	A	G	G	G	G
JAX00709641	X	14307966	1	A	T	A	A	A	A	A	T	T	A	T	T	A	A	A	A	A	T	A	T	T	T	A	A	A	A	A	A	A	A	A	A	A	A	A	A	A	T	A	T	T	T	A	A	A	A
JAX00709642	X	14308065	0	C	T	C	C	C	C	C	C	T	C	C	T	C	C	C	C	C	T	C	T	T	T	C	C	C	C	C	C	C	C	C	C	C	C	C	C	C	T	C	T	T	C	C	C	C	C
JAX00709643	X	14312880	0	G	A	G	G	G	G	G	A	G	G	A	G	G	G	G	G	G	G	G	G	G	G	G	G	G	G	G	G	G	G	G	G	G	G	G	G	G	G	G	G	G	A	G	G	G	G
JAX00709644	X	14317984	1	A	G	A	A	A	A	A	A	G	A	A	G	A	A	A	A	A	G	A	G	G	G	A	A	A	A	A	A	A	A	A	A	A	A	A	A	A	G	A	G	G	A	A	A	A	A
JAX00709647	X	14375621	0	A	T	A	A	A	A	A	T	T	A	T	T	A	A	A	A	A	T	A	T	T	T	A	A	A	A	A	A	A	A	A	A	A	A	A	A	A	T	A	T	T	T	A	A	A	A
JAX00709648	X	14375846	1	A	C	A	A	A	A	A	C	A	A	C	A	A	A	A	A	A	A	A	A	A	A	A	A	A	A	A	A	A	A	A	A	A	A	A	A	A	A	A	A	A	C	A	A	A	A
JAX00177360	X	14379217	0	G	A	G	G	G	G	G	A	A	G	A	A	G	G	G	G	G	A	G	A	A	A	G	G	G	G	G	G	G	G	G	G	G	G	G	G	G	A	G	A	A	A	G	G	G	G
JAX00177362	X	14379840	0	C	G	C	C	C	C	C	G	G	C	G	G	C	C	C	C	C	G	C	G	G	G	C	C	C	C	C	C	C	C	C	C	C	C	C	C	C	G	C	G	G	G	C	C	C	C
JAX00709649	X	14394021	1	G	C	G	G	G	G	G	G	C	G	G	C	G	G	G	G	G	C	G	C	C	C	G	G	G	G	G	G	G	G	G	G	G	G	G	G	G	C	G	C	C	G	G	G	G	G
JAX00177364	X	14419690	0	T	C	T	T	T	T	T	T	C	T	T	C	T	T	T	T	T	C	T	C	C	C	T	T	T	T	T	T	T	T	T	T	T	T	C	T	T	C	T	C	C	T	T	T	T	T
JAX00709650	X	14431661	0	G	T	G	G	G	G	G	T	T	G	T	T	G	G	G	G	G	T	G	T	T	T	G	G	G	G	G	G	G	G	G	G	G	G	G	G	G	T	G	T	T	T	G	G	G	G
JAX00709651	X	14431698	0	G	T	G	G	G	G	G	G	T	G	G	T	G	G	G	G	G	T	G	T	T	T	G	G	G	G	G	G	G	G	G	G	G	G	G	G	G	T	G	T	T	G	G	G	G	G
JAX00709652	X	14431871	1	T	C	T	T	T	T	T	C	C	T	C	C	T	T	T	T	T	C	T	C	C	C	T	T	T	T	T	T	T	T	T	T	T	T	T	T	T	C	T	C	C	C	T	T	T	T
JAX00709653	X	14432201	0	C	T	C	C	C	C	C	C	T	C	C	T	C	C	C	C	C	T	C	T	T	T	C	C	C	C	C	C	C	C	C	C	C	C	C	C	C	T	C	T	T	C	C	C	C	C
JAX00709654	X	14432578	0	C	G	C	C	C	C	C	G	C	C	G	C	C	C	C	G	C	G	C	C	C	C	G	C	C	C	C	C	C	G	C	C	C	C	C	C	C	C	C	C	C	G	C	C	C	C
JAX00709655	X	14432595	1	G	A	G	G	G	G	G	G	A	G	G	A	G	G	G	G	G	A	G	A	A	A	G	G	G	G	G	G	G	G	G	G	G	G	G	G	G	A	G	A	A	G	G	G	G	G
JAX00177366	X	14458446	0	T	C	T	T	T	T	T	C	C	T	C	C	T	T	T	T	T	C	T	C	C	C	T	T	T	T	T	T	T	T	T	T	T	T	T	T	T	C	T	C	C	C	T	T	T	T
JAX00177367	X	14461894	0	G	A	G	G	G	G	G	A	A	G	A	A	G	G	G	G	G	A	G	A	A	A	G	G	G	G	G	G	G	G	G	G	G	G	G	G	G	A	G	A	A	A	G	G	G	G
JAX00177368	X	14461955	1	C	A	C	C	C	C	C	A	A	C	A	A	C	C	C	C	C	A	C	A	A	A	C	C	C	C	C	C	C	C	C	C	C	C	C	C	C	A	C	A	A	A	C	C	C	C
JAX00709656	X	14469063	1	C	T	C	C	C	C	C	C	T	C	C	T	C	C	C	C	C	T	C	T	T	T	C	C	C	C	C	C	C	C	C	C	C	C	C	C	C	T	C	T	T	C	C	C	C	C
JAX00709657	X	14469456	0	C	A	C	C	C	C	C	A	C	C	A	C	C	C	C	C	C	C	C	C	C	C	C	C	C	C	C	C	C	C	C	C	C	C	C	C	C	C	C	C	C	A	C	C	C	C
JAX00709658	X	14469489	1	G	A	G	G	G	G	G	G	A	G	G	A	G	G	G	G	G	A	G	A	A	A	G	G	G	G	G	G	G	G	G	G	G	G	G	G	G	A	G	A	A	G	G	G	G	G
JAX00709659	X	14481062	0	A	G	A	A	A	A	A	G	G	A	G	G	A	A	A	A	A	G	G	G	G	G	A	A	A	A	A	A	A	A	A	A	A	A	A	A	A	G	A	G	G	G	A	A	A	A
JAX00177369	X	14495366	0	A	T	A	A	A	A	A	T	T	A	T	T	A	A	A	A	A	T	A	T	T	T	A	A	A	A	A	A	A	A	A	A	A	A	A	A	A	T	A	T	T	T	A	A	A	A
JAX00177370	X	14495517	0	T	G	T	T	T	T	T	G	G	T	G	G	T	T	T	T	T	G	T	G	G	G	T	T	T	T	T	T	T	T	T	T	T	T	T	T	T	G	T	G	G	G	T	T	T	T
JAX00709661	X	14518069	1	T	C	T	T	T	T	T	C	C	T	C	C	T	T	T	T	T	C	T	C	C	C	T	T	T	T	T	T	T	T	T	T	T	T	T	T	T	C	T	C	C	C	T	T	T	T
JAX00709662	X	14518135	0	C	T	C	C	C	C	C	T	C	C	T	C	C	C	C	C	C	C	C	C	C	C	C	C	C	C	C	C	C	C	C	C	C	C	C	C	C	C	C	C	C	T	C	C	C	C
JAX00709663	X	14518327	1	C	G	C	C	C	C	C	C	G	C	C	G	C	C	C	C	C	G	C	G	G	G	C	C	C	C	C	C	C	C	C	C	C	C	C	C	C	G	C	G	G	C	C	C	C	C
JAX00709664	X	14518431	0	G	A	G	G	G	G	G	G	A	G	G	A	G	G	G	G	G	A	G	A	A	A	G	G	G	G	G	G	G	G	G	G	G	G	G	G	G	A	G	A	A	G	G	G	G	G
JAX00709665	X	14518549	0	T	C	T	T	T	T	T	T	C	T	T	C	T	T	T	T	T	C	T	C	C	C	T	T	T	T	T	T	T	T	T	T	T	T	T	T	T	C	T	C	C	T	T	T	T	T
JAX00709666	X	14518736	0	C	T	C	C	C	C	C	C	T	C	C	T	C	C	C	C	C	T	C	T	T	T	C	C	C	C	C	C	C	C	C	C	C	C	C	C	C	T	C	T	T	C	C	C	C	C
JAX00709667	X	14524682	0	C	A	C	C	C	C	C	C	A	C	C	A	C	C	C	C	C	A	C	A	A	A	C	C	C	C	C	C	C	C	C	C	C	C	C	C	C	A	C	A	A	C	C	C	C	C
JAX00177373	X	14540579	0	A	G	A	A	A	A	A	G	A	A	A	A	A	A	A	A	A	A	A	A	A	A	A	A	A	A	A	A	A	A	A	A	A	A	A	A	A	A	A	A	A	G	A	A	A	A
JAX00709668	X	14549018	1	A	G	A	A	A	A	A	A	G	A	A	G	A	A	A	A	A	G	A	G	G	G	A	A	A	A	A	A	A	A	A	A	A	A	A	A	A	G	A	G	G	A	A	A	A	A
JAX00709670	X	14575643	0	T	G	T	T	T	T	T	G	G	T	G	G	T	T	T	T	T	G	T	G	G	G	T	T	T	T	T	T	T	T	T	T	T	T	T	T	T	G	T	G	G	G	T	T	T	T
JAX00709671	X	14575974	0	A	G	A	A	A	A	A	A	G	A	A	G	A	A	A	A	A	G	A	G	G	G	A	A	A	A	A	A	A	A	A	A	A	A	A	A	A	G	A	G	G	A	A	A	A	A
JAX00177376	X	14576478	1	T	G	T	T	T	T	T	G	T	T	G	T	T	T	T	T	T	T	T	T	T	T	T	T	T	T	T	T	T	T	T	T	T	T	T	T	T	T	T	T	T	G	T	T	T	T
JAX00709672	X	14583612	0	G	A	G	G	G	G	G	G	A	G	G	A	G	G	G	G	G	A	G	A	A	A	G	G	G	G	G	G	G	G	G	G	G	G	G	G	G	A	G	A	A	G	G	G	G	G
JAX00709673	X	14587318	1	T	C	T	T	T	T	T	C	C	T	C	C	T	T	T	T	T	C	T	C	C	C	T	T	T	T	T	T	T	T	T	T	T	T	T	T	T	C	T	C	C	C	T	T	T	T
JAX00709675	X	14602100	0	A	G	A	A	A	A	A	A	G	A	A	G	A	A	A	A	A	G	A	G	G	G	A	A	A	A	A	A	A	A	A	A	A	A	A	A	A	G	A	G	G	A	A	A	A	A
JAX00709678	X	14630294	1	A	C	A	A	A	A	A	A	C	A	A	C	A	A	A	A	A	C	A	C	C	C	A	A	A	A	A	A	A	A	A	A	A	A	A	A	A	C	A	C	C	A	A	A	A	A
JAX00238645	X	14651041	1	T	G	T	T	T	T	T	T	G	T	T	G	T	T	T	T	T	G	T	G	G	G	T	T	T	T	T	T	T	T	T	T	T	T	T	T	T	G	T	G	G	T	T	T	T	T
JAX00177381	X	14658031	0	C	A	C	C	C	C	C	A	C	C	A	C	C	C	C	C	C	C	C	C	C	C	C	C	C	C	C	C	C	C	C	C	C	C	C	C	C	C	C	C	C	A	C	C	C	C
JAX00177383	X	14658467	0	T	C	T	T	T	T	T	T	C	T	T	C	T	T	T	T	T	C	T	C	C	C	T	T	T	T	T	T	T	T	T	T	T	T	T	T	T	C	T	C	C	T	T	T	T	T
JAX00177384	X	14698215	0	C	G	C	C	C	C	C	G	C	C	G	C	C	C	C	C	C	C	C	C	C	C	C	C	C	C	C	C	C	C	C	C	C	C	C	C	C	C	C	C	C	G	C	C	C	C
JAX00177386	X	14701303	1	T	C	T	T	T	T	T	T	C	T	T	C	T	T	T	T	T	C	T	C	C	C	T	T	T	T	T	T	T	T	T	T	T	T	T	T	T	C	T	C	C	T	T	T	T	T
JAX00709682	X	14721498	1	C	T	C	C	C	C	C	T	T	C	T	T	C	C	C	C	C	T	C	T	T	T	C	C	C	C	C	C	C	C	C	C	C	C	C	C	C	T	C	T	T	T	C	C	C	C
JAX00709683	X	14724780	1	T	C	T	T	T	T	T	T	C	T	T	C	T	T	T	T	T	C	T	C	C	C	T	T	T	T	T	T	T	T	T	T	T	T	T	T	T	C	T	C	C	T	T	T	T	T
JAX00177387	X	14733580	0	T	C	T	T	T	T	T	C	T	T	C	T	T	T	T	T	T	T	T	T	T	T	T	T	T	T	T	T	T	T	T	T	T	T	T	T	T	T	T	T	T	C	T	T	T	T
JAX00709686	X	14756726	1	A	G	A	A	A	A	A	G	A	A	G	A	A	A	A	A	A	A	A	A	A	A	A	A	A	A	A	A	A	A	A	A	A	A	A	A	A	A	A	A	A	G	A	A	A	A
JAX00709687	X	14756830	1	A	G	A	A	A	A	A	A	G	A	A	G	A	A	A	A	A	G	A	G	G	G	A	A	A	A	A	A	A	A	A	A	A	A	A	A	A	G	A	G	G	A	A	A	A	A
JAX00709689	X	14774895	1	T	C	T	T	T	T	T	C	C	T	C	C	T	T	T	T	T	C	T	C	C	C	T	T	T	T	T	T	T	T	T	T	T	T	T	T	T	C	T	C	C	C	T	T	T	T
JAX00177391	X	14782416	1	T	A	T	T	T	T	T	A	A	T	A	A	T	T	T	T	T	A	T	A	A	A	T	T	T	T	T	T	T	T	T	T	T	T	T	T	T	A	T	A	A	A	T	T	T	T
JAX00177392	X	14783020	0	C	G	C	C	C	C	C	G	G	C	G	G	C	C	C	C	C	G	C	G	G	G	C	C	C	C	C	C	C	C	C	C	C	C	C	C	C	G	C	G	G	G	C	C	C	C
JAX00709691	X	14800278	1	T	C	T	T	T	T	T	C	C	T	C	C	T	T	T	T	T	C	T	C	C	C	T	T	T	T	T	T	T	T	T	T	T	T	T	T	T	C	T	C	C	C	T	T	T	T
JAX00709693	X	14801511	0	G	A	G	G	G	G	G	G	A	G	G	A	G	G	G	G	G	A	G	A	A	A	G	G	G	G	G	G	G	G	G	G	G	G	G	G	G	A	G	A	A	G	G	G	G	G
JAX00177393	X	14811389	1	C	A	C	C	C	C	C	A	A	C	A	A	C	C	C	C	C	A	C	A	A	A	C	C	C	C	C	C	C	C	C	C	C	C	C	C	C	A	C	A	A	A	C	C	C	C
JAX00177394	X	14811423	1	G	A	G	G	G	G	G	A	A	G	A	A	G	G	G	G	G	A	G	A	A	A	G	G	G	G	G	G	G	G	G	G	G	G	G	G	G	A	G	A	A	A	G	G	G	G
JAX00177397	X	14860503	1	A	G	A	A	A	A	A	A	G	A	A	G	A	A	A	A	A	G	A	G	G	G	A	A	A	A	A	A	A	A	A	A	A	A	A	A	A	G	A	G	G	A	A	A	A	A
JAX00709695	X	14860871	0	C	T	C	C	C	C	C	T	C	C	T	C	C	C	C	C	C	C	C	C	C	C	C	C	C	C	C	C	C	C	C	C	C	C	C	C	C	C	C	C	C	T	C	C	C	C
JAX00709697	X	14860965	0	A	G	A	A	A	A	A	G	G	A	G	G	A	A	A	A	A	G	A	G	G	G	A	A	A	A	A	A	A	A	A	A	A	A	A	A	A	G	A	G	G	G	A	A	A	A
JAX00709698	X	14861550	1	G	A	G	G	G	G	G	G	A	G	G	A	G	G	G	G	G	A	G	A	A	A	G	G	G	G	G	G	G	G	G	G	G	G	G	G	G	A	G	A	A	G	G	G	G	G
JAX00709699	X	14861583	0	G	T	G	G	G	G	G	G	G	T	G	G	T	G	G	G	G	G	T	G	G	G	G	G	T	G	G	T	G	T	G	G	G	G	G	G	G	G	G	G	G	G	G	G	G	G
JAX00177399	X	14894089	0	G	A	G	G	G	G	G	A	G	G	A	G	G	G	G	G	G	G	G	G	G	G	G	G	G	G	G	G	G	G	G	G	G	G	G	G	G	G	G	G	G	A	G	G	G	G
JAX00709701	X	14906901	0	C	T	C	C	C	C	C	C	T	C	C	T	C	C	C	C	C	T	C	T	T	T	C	C	C	C	C	C	C	C	C	C	C	C	C	C	C	T	C	T	T	C	C	C	C	C
JAX00709702	X	14907034	0	A	C	A	A	A	A	A	C	C	A	C	C	A	A	A	A	A	C	A	C	C	C	A	A	A	A	A	A	A	A	A	A	A	A	A	A	A	C	A	C	C	C	A	A	A	A
JAX00709703	X	14907178	0	A	T	A	A	A	A	A	T	A	A	T	A	A	A	A	A	A	A	A	A	A	A	A	A	A	A	A	A	A	A	A	A	A	A	A	A	A	A	A	A	A	T	A	A	A	A
JAX00709706	X	14933445	1	G	A	G	G	G	G	G	A	G	G	A	G	G	G	G	G	G	G	G	G	G	G	G	G	G	G	G	G	G	G	G	G	G	G	G	G	G	G	G	G	G	A	G	G	G	G
JAX00709708	X	14945003	0	G	A	G	G	G	G	G	A	G	G	A	G	G	G	G	G	G	G	G	G	G	G	G	G	G	G	G	G	G	G	G	G	G	G	G	G	G	G	G	G	G	A	G	G	G	G
JAX00709709	X	14953567	0	G	T	G	G	G	G	G	G	T	G	G	T	G	G	G	G	G	T	G	T	T	T	G	G	G	G	G	G	G	G	G	G	G	G	G	G	G	T	G	T	T	G	G	G	G	G
JAX00709710	X	14954211	1	A	G	A	A	A	A	A	A	G	A	A	G	A	A	A	A	A	G	A	G	G	G	A	A	A	A	A	A	A	A	A	A	A	A	A	A	A	G	A	G	G	A	A	A	A	A
JAX00177406	X	14972846	0	G	A	G	G	G	G	G	A	A	G	A	A	G	G	G	G	G	A	G	A	A	A	G	G	G	G	G	G	G	G	G	G	G	G	G	G	G	A	G	A	A	A	G	G	G	G
JAX00709711	X	15001638	0	A	G	A	A	A	A	A	G	G	A	G	G	A	A	A	A	A	A	A	A	A	G	A	A	A	A	A	A	A	A	A	A	A	A	A	A	A	G	A	A	A	G	A	A	A	A
JAX00177408	X	15003830	1	T	C	T	T	T	T	T	C	C	T	C	C	T	T	T	T	T	C	T	C	C	C	T	T	T	T	T	T	T	T	T	T	T	T	T	T	T	C	T	C	C	C	T	T	T	T
JAX00177409	X	15004032	0	A	G	A	A	A	A	A	G	G	A	G	G	A	A	A	A	A	G	A	G	G	G	A	A	A	A	A	A	A	A	A	A	A	A	A	A	A	G	A	G	G	G	A	A	A	A
JAX00177410	X	15033309	0	A	T	A	A	A	A	A	T	T	A	T	T	A	A	A	A	A	T	A	T	T	T	A	A	A	A	A	A	A	A	A	A	A	A	A	A	A	T	A	T	T	T	A	A	A	A
JAX00709712	X	15034037	1	A	G	A	A	A	A	A	A	G	A	A	G	A	A	A	A	A	G	A	G	G	G	A	A	A	A	A	A	A	A	A	A	A	A	A	A	A	G	A	G	G	A	A	A	A	A
JAX00709715	X	15071981	1	G	A	G	G	G	G	G	A	A	A	A	A	A	G	G	G	G	A	A	A	A	A	G	G	A	G	G	A	G	A	G	G	G	G	G	G	G	A	G	A	A	A	G	G	G	G
JAX00709716	X	15072017	1	G	T	G	G	G	G	G	T	G	G	T	G	G	G	G	G	G	G	G	G	G	G	G	G	G	G	G	G	G	G	G	G	G	G	G	G	G	G	G	G	G	T	G	G	G	G
JAX00709717	X	15072140	1	A	T	A	A	A	A	A	A	T	A	A	T	A	A	A	A	A	T	A	T	T	T	A	A	A	A	A	A	A	A	A	A	A	A	A	A	A	T	A	T	T	A	A	A	A	A
JAX00709719	X	15074440	0	A	T	A	A	A	A	A	T	A	A	T	A	A	A	A	A	A	A	A	A	A	A	A	A	A	A	A	A	A	A	A	A	A	A	A	A	A	A	A	A	A	T	A	A	A	A
JAX00709720	X	15075146	0	G	T	G	G	G	G	G	T	G	G	T	G	G	G	G	G	G	G	G	G	G	G	G	G	G	G	G	G	G	G	G	G	G	G	G	G	G	G	G	G	G	T	G	G	G	G
JAX00177414	X	15101331	0	A	C	A	A	A	A	A	A	C	A	A	C	A	A	A	A	A	C	A	C	C	C	A	A	A	A	A	A	A	A	A	A	A	A	A	A	A	C	A	C	C	A	A	A	A	A
JAX00177415	X	15101414	0	A	G	A	A	A	A	A	G	G	A	G	G	A	A	A	A	A	G	A	G	G	G	A	A	A	A	A	A	A	A	A	A	A	A	A	A	A	G	A	G	G	G	A	A	A	A
JAX00709722	X	15115643	0	T	A	T	T	T	T	T	A	T	T	A	T	T	T	T	T	T	T	T	T	T	T	T	T	T	T	T	T	T	T	T	T	T	T	T	T	T	T	T	T	T	A	T	T	T	T
JAX00177417	X	15156314	1	T	C	T	T	T	T	T	T	C	T	T	C	T	T	T	T	T	C	T	C	C	C	T	T	T	T	T	T	T	T	T	T	T	T	T	T	T	C	T	C	C	T	T	T	T	T
JAX00177418	X	15156696	0	C	T	C	C	C	C	C	C	T	C	C	T	C	C	C	C	C	T	C	T	T	T	C	C	C	C	C	C	C	C	C	C	C	C	C	C	C	T	C	T	T	C	C	C	C	C
JAX00177419	X	15157242	1	C	T	C	C	C	C	C	C	T	C	C	T	C	C	C	C	C	T	C	T	T	T	C	C	C	C	C	C	C	C	C	C	C	C	C	C	C	T	C	T	T	C	C	C	C	C
JAX00177420	X	15179071	1	G	A	G	G	G	G	G	G	A	G	G	A	G	G	G	G	G	A	G	A	A	A	G	G	G	G	G	G	G	G	G	G	G	G	G	G	G	A	G	A	A	G	G	G	G	G
JAX00177421	X	15179244	0	A	T	A	A	A	A	A	A	T	A	A	T	A	A	A	A	A	A	A	T	T	T	A	A	A	A	A	A	A	A	A	A	A	A	A	A	A	A	A	T	T	A	A	A	A	A
JAX00177422	X	15179931	1	T	C	T	T	T	T	T	C	C	T	C	C	T	T	T	T	T	C	T	C	C	C	T	T	T	T	T	T	T	T	T	T	T	T	T	T	T	C	T	C	C	C	T	T	T	T
JAX00709726	X	15244433	1	C	T	C	C	C	C	C	T	T	C	T	T	C	C	C	C	C	T	C	T	T	T	C	C	C	C	C	C	C	C	C	C	C	C	C	C	C	T	C	T	T	T	C	C	C	C
JAX00177426	X	15257535	1	C	A	C	C	C	C	C	A	A	C	A	A	C	C	C	C	C	A	C	A	A	A	C	C	C	C	C	C	C	C	C	C	C	C	C	C	C	A	C	A	A	A	C	C	C	C
JAX00177427	X	15257798	0	A	C	A	A	A	A	A	C	C	A	C	C	A	A	A	A	A	C	A	C	C	C	A	A	A	A	A	A	A	A	A	A	A	A	A	A	A	C	A	C	C	C	A	A	A	A
JAX00177428	X	15259991	1	C	A	C	C	C	C	C	C	A	C	C	A	C	C	C	C	C	A	C	A	A	A	C	C	C	C	C	C	C	C	C	C	C	C	C	C	C	A	C	A	A	C	C	C	C	C
JAX00238649	X	15278091	0	A	T	A	A	A	A	A	T	T	A	T	T	A	A	A	A	A	T	A	T	T	T	A	A	A	A	A	A	A	A	A	A	A	A	A	A	A	T	A	A	A	A	A	A	A	A
JAX00238650	X	15278339	0	C	T	C	C	C	C	C	T	T	C	T	T	C	C	C	C	C	T	C	T	T	T	C	C	C	C	C	C	C	C	C	C	C	C	C	C	C	T	C	T	T	T	C	C	C	C
JAX00177429	X	15303682	0	C	A	C	C	C	C	C	A	C	C	A	C	C	C	C	C	C	C	C	C	C	C	C	C	C	C	C	C	C	C	C	C	C	C	C	C	C	C	C	C	C	A	C	C	C	C
JAX00177430	X	15305083	0	T	C	T	T	T	T	T	T	C	T	T	T	T	T	T	T	T	T	T	C	C	C	T	T	T	T	T	T	T	T	T	T	T	T	T	T	T	C	T	C	C	T	T	T	T	T
JAX00709727	X	15307050	0	G	A	G	G	G	G	G	A	G	G	A	G	G	G	G	G	G	G	G	G	G	G	G	G	G	G	G	G	G	G	G	G	G	G	G	G	G	G	G	G	G	A	G	G	G	G
JAX00238651	X	15307689	0	G	T	G	G	G	G	G	G	T	G	G	T	G	G	G	G	G	T	G	T	T	T	G	G	G	G	G	G	G	G	G	G	G	G	G	G	G	T	G	T	T	G	G	G	G	G
JAX00709728	X	15309154	1	C	A	C	C	C	C	C	C	A	C	C	A	C	C	C	C	C	A	C	A	A	A	C	C	C	C	C	C	C	C	C	C	C	C	C	C	C	A	C	A	A	C	C	C	C	C
JAX00709729	X	15328766	0	T	G	T	T	T	T	T	G	T	T	G	T	T	T	T	T	T	T	T	T	T	T	T	T	T	T	T	T	T	T	T	T	T	T	T	T	T	T	T	T	T	G	T	T	T	T
JAX00709731	X	15333067	0	A	G	A	A	A	A	A	G	G	A	G	G	A	A	A	A	A	G	A	G	G	G	A	A	A	A	A	A	A	A	A	A	A	A	A	A	A	G	A	G	G	G	A	A	A	A
JAX00709732	X	15333081	1	A	G	A	A	A	A	A	G	A	A	G	A	A	A	A	A	A	A	A	A	A	A	A	A	A	A	A	A	A	A	A	A	A	A	A	A	A	A	A	A	A	G	A	A	A	A
JAX00177432	X	15334082	1	T	C	T	T	T	T	T	T	C	T	T	C	T	T	T	T	T	C	T	C	C	C	T	T	T	T	T	T	T	T	T	T	T	T	T	T	T	C	T	C	C	T	T	T	T	T
JAX00177434	X	15344153	0	C	A	C	C	C	C	C	C	A	C	C	A	C	C	C	C	C	A	C	A	A	A	C	C	C	C	C	C	C	C	C	C	C	C	C	C	C	A	C	A	A	C	C	C	C	C
JAX00709733	X	15344564	0	A	G	A	A	A	A	A	G	G	A	G	G	A	A	A	A	A	G	A	G	G	G	A	A	A	A	A	A	A	A	A	A	A	A	A	A	A	G	A	G	G	G	A	A	A	A
JAX00177435	X	15380597	0	C	T	C	C	C	C	C	C	T	C	C	T	C	C	C	C	C	T	C	T	T	T	C	C	C	C	C	C	C	C	C	C	C	C	C	C	C	T	C	T	T	C	C	C	C	C
JAX00177436	X	15380851	1	G	A	G	G	G	G	G	A	A	G	A	A	G	G	G	G	G	A	G	A	A	A	G	G	G	G	G	G	G	G	G	G	G	G	G	G	G	A	G	A	A	A	G	G	G	G
JAX00709734	X	15381125	1	A	G	A	A	A	A	A	G	A	A	G	A	A	A	A	A	A	A	A	A	A	A	A	A	A	A	A	A	A	A	A	A	A	A	A	A	A	A	A	A	A	G	A	A	A	A
JAX00709736	X	15395675	0	C	A	C	C	C	C	C	A	A	C	A	A	C	C	C	C	C	A	C	A	A	A	C	C	C	C	C	C	C	C	C	C	C	C	C	C	C	A	C	A	A	A	C	C	C	C
JAX00177439	X	15413796	1	A	C	A	A	A	A	A	C	A	A	C	A	A	A	A	A	A	A	A	A	A	A	A	A	A	A	A	A	A	A	A	A	A	A	A	A	A	A	A	A	A	C	A	A	A	A
JAX00709738	X	15413851	1	G	A	G	G	G	G	G	A	G	G	A	G	G	G	G	G	G	G	G	G	G	G	G	G	G	G	G	G	G	G	G	G	G	G	G	G	G	G	G	G	G	A	G	G	G	G
JAX00709739	X	15485288	1	T	A	T	T	T	T	T	A	A	T	A	A	T	T	T	T	T	A	T	A	A	A	T	T	T	T	T	T	T	T	T	T	T	T	T	T	T	A	T	A	A	A	T	T	T	T
JAX00177442	X	15488063	0	G	A	G	G	G	G	G	A	A	G	A	A	G	G	G	G	G	A	G	A	A	A	G	G	G	G	G	G	G	G	G	G	G	G	G	G	G	A	G	A	A	A	G	G	G	G
JAX00177443	X	15488450	0	T	A	T	T	T	T	T	A	A	T	A	A	T	T	T	T	T	A	T	A	A	A	T	T	T	T	T	T	T	T	T	T	T	T	T	T	T	A	T	A	A	A	T	T	T	T
JAX00177444	X	15513591	1	T	C	T	T	T	T	T	C	T	T	C	T	T	T	T	T	T	T	T	T	T	T	T	T	T	T	T	T	T	T	T	T	T	T	T	T	T	T	T	T	T	C	T	T	T	T
JAX00709740	X	15522753	1	G	C	G	G	G	G	G	G	C	G	G	C	G	G	G	G	G	C	G	C	C	C	G	G	G	G	G	G	G	G	G	G	G	G	G	G	G	C	G	C	C	G	G	G	G	G
JAX00709741	X	15529816	0	A	G	A	A	A	A	A	G	G	A	G	G	A	A	A	A	A	G	A	G	G	G	A	A	A	A	A	A	A	A	A	A	A	A	A	A	A	G	A	G	G	G	A	A	A	A
JAX00177446	X	15536448	0	A	T	A	A	A	A	A	T	T	A	T	T	A	A	A	A	A	T	A	T	T	T	A	A	A	A	A	A	A	A	A	A	A	A	A	A	A	T	A	T	T	T	A	A	A	A
JAX00177447	X	15536538	1	G	A	G	G	G	G	G	G	G	A	G	G	A	G	G	G	G	G	A	G	G	G	G	G	A	G	G	A	G	A	G	G	G	G	G	G	G	G	G	G	G	G	G	G	G	G
JAX00709744	X	15545820	0	A	G	A	A	A	A	A	G	A	A	G	A	A	A	A	A	A	A	A	A	A	A	A	A	A	A	A	A	A	A	A	A	A	A	A	A	A	A	A	A	A	G	A	A	A	A
JAX00709745	X	15549018	1	G	A	G	G	G	G	G	G	A	G	G	A	G	G	G	G	G	A	G	A	A	A	G	G	G	G	G	G	G	G	G	G	G	G	G	G	G	A	G	A	A	G	G	G	G	G
JAX00177448	X	15574991	0	T	C	T	T	T	T	T	C	C	C	C	C	C	T	T	T	T	C	C	C	C	C	T	T	C	T	T	C	T	C	T	T	T	T	T	T	T	C	T	C	C	C	T	T	T	T
JAX00177449	X	15578596	1	G	A	G	G	G	G	G	A	G	G	A	G	G	G	G	G	G	G	G	G	G	G	G	G	G	G	G	G	G	G	G	G	G	G	G	G	G	G	G	G	G	A	G	G	G	G
JAX00177450	X	15579954	0	A	C	A	A	A	A	A	C	A	A	C	A	A	A	A	A	A	A	A	A	A	A	A	A	A	A	A	A	A	A	A	A	A	A	A	A	A	A	A	A	A	C	A	A	A	A
JAX00709747	X	15595828	1	G	T	G	G	G	G	G	G	G	T	G	G	T	G	G	G	G	G	T	G	G	G	G	G	T	G	G	T	G	T	G	G	G	G	G	G	G	G	G	G	G	G	G	G	G	G
JAX00709748	X	15614118	0	G	A	G	G	G	G	G	G	A	G	G	A	G	G	G	G	G	A	G	A	A	A	G	G	G	G	A	G	G	G	G	G	G	G	G	G	G	A	G	A	A	G	G	G	G	G
JAX00709749	X	15614158	1	C	T	C	C	C	C	C	T	T	T	T	T	T	C	C	C	C	T	T	T	T	T	C	C	T	C	C	T	C	T	C	C	C	C	C	C	C	T	C	T	T	T	C	C	C	C
JAX00177453	X	15621027	0	A	G	A	A	A	A	A	G	G	G	G	G	G	A	A	A	A	G	G	G	G	G	A	A	G	A	A	G	A	G	A	A	A	A	A	A	A	G	A	G	G	G	A	A	A	A
JAX00709751	X	15627847	1	G	T	G	G	G	G	G	G	T	T	G	T	T	G	G	G	G	T	T	T	T	T	G	G	T	G	G	T	G	T	G	G	G	G	G	G	G	T	G	T	T	G	G	G	G	G
JAX00177456	X	15659537	0	C	T	C	C	C	C	C	C	T	C	C	T	C	C	C	C	C	T	C	T	T	T	C	C	C	C	C	C	C	C	C	C	C	C	C	C	C	T	C	T	T	C	C	C	C	C
JAX00709754	X	15670403	1	A	T	A	A	A	A	A	T	T	A	T	T	A	A	A	A	A	T	A	T	T	T	A	A	A	A	A	A	A	A	A	A	A	A	A	A	A	T	A	T	T	T	A	A	A	A
JAX00709755	X	15673879	0	A	G	A	A	A	A	A	A	A	G	A	A	G	A	A	A	A	A	G	A	A	A	A	A	G	A	A	G	A	G	A	A	A	A	A	A	A	A	A	A	A	A	A	A	A	A
JAX00709757	X	15687956	1	C	T	C	C	C	C	C	T	C	C	T	C	C	C	C	C	C	C	C	C	C	C	C	C	C	C	C	C	C	C	C	C	C	C	C	C	C	C	C	C	C	T	C	C	C	C
JAX00177457	X	15703049	1	T	A	T	T	T	T	T	A	A	T	A	A	T	T	T	T	T	A	T	A	A	A	T	T	T	T	T	T	T	T	T	T	T	T	T	T	T	A	T	A	A	A	T	T	T	T
JAX00177458	X	15703698	1	T	A	T	T	T	T	T	A	A	T	A	A	T	T	T	T	T	A	T	A	A	A	T	T	T	T	T	T	T	T	T	T	T	T	T	T	T	A	T	A	A	A	T	T	T	T
JAX00177459	X	15703830	1	T	C	T	T	T	T	T	C	C	C	C	C	C	T	T	T	T	C	C	C	C	C	T	T	C	T	T	C	T	C	T	T	T	T	T	T	T	C	T	C	C	C	T	T	T	T
JAX00709759	X	15703965	1	T	A	T	T	T	T	T	A	A	A	A	A	A	T	T	T	T	A	A	A	A	A	T	T	A	T	T	A	T	A	T	T	T	T	T	T	T	A	T	A	A	A	T	T	T	T
JAX00177460	X	15730012	0	G	A	G	G	G	G	G	G	G	A	G	G	A	G	G	G	G	G	A	G	G	G	G	G	A	G	G	A	G	A	G	G	G	G	G	G	G	G	G	G	G	G	G	G	G	G
JAX00177461	X	15730397	0	T	C	T	T	T	T	T	C	T	T	C	T	T	T	T	T	T	T	T	T	T	T	T	T	T	T	T	T	T	T	T	T	T	T	T	T	T	T	T	T	T	C	T	T	T	T
JAX00709760	X	15730983	1	G	A	G	G	G	G	G	G	A	G	G	A	G	G	G	G	G	A	G	A	A	A	G	G	G	G	G	G	G	G	G	G	G	G	G	G	G	A	G	A	A	G	G	G	G	G
JAX00177462	X	15744054	1	A	C	A	A	A	A	A	A	C	A	A	C	A	A	A	A	A	C	A	C	C	C	A	A	A	A	A	A	A	A	A	A	A	A	A	A	A	C	A	C	C	A	A	A	A	A
JAX00238654	X	15744952	0	T	G	T	T	T	T	T	G	G	T	G	G	T	T	T	T	T	G	T	G	G	G	T	T	T	T	T	T	T	T	T	T	T	T	T	T	T	G	T	G	G	G	T	T	T	T
JAX00238655	X	15745026	0	A	G	A	A	A	A	A	A	G	A	A	G	A	A	A	A	A	G	A	G	G	G	A	A	A	A	A	A	A	A	A	A	A	A	A	A	A	G	A	G	G	G	A	A	A	A
JAX00238656	X	15745092	1	C	T	C	C	C	C	C	T	T	T	T	T	T	C	C	C	C	T	T	T	T	T	C	C	T	C	C	T	C	T	C	C	C	C	C	C	C	T	C	T	T	T	C	C	C	C
JAX00177463	X	15778753	0	G	A	G	G	G	G	G	A	G	G	A	G	G	G	G	G	G	G	G	G	G	G	G	G	G	G	G	G	G	G	G	G	G	G	G	G	G	G	G	G	G	A	G	G	G	G
JAX00724935	X	15779448	1	T	C	T	T	T	T	T	C	C	T	C	C	T	T	T	T	T	C	T	C	C	C	T	T	T	T	T	T	T	T	T	T	T	T	T	T	T	C	T	C	C	C	T	T	T	T
JAX00709762	X	15789984	0	C	T	C	C	C	C	C	T	C	C	T	C	C	C	C	C	C	C	C	C	C	C	C	C	C	C	C	C	C	C	C	C	C	C	C	C	C	C	C	C	C	T	C	C	C	C
JAX00709763	X	15790737	0	G	A	G	G	G	G	G	A	G	G	G	G	G	G	G	G	G	G	G	G	G	G	G	G	G	G	G	G	G	G	G	G	G	G	G	G	G	G	G	G	G	A	G	G	G	G
JAX00709764	X	15794564	1	C	G	C	C	C	C	C	C	G	C	C	G	C	C	C	C	C	G	C	G	G	G	C	C	C	C	C	C	C	C	C	C	C	C	C	C	C	G	C	G	G	C	C	C	C	C
JAX00177467	X	15821029	0	A	G	A	A	A	A	A	G	G	A	G	G	A	A	A	A	A	G	A	G	G	G	A	A	A	A	A	A	A	A	A	A	A	A	A	A	A	G	A	G	G	G	A	A	A	A
JAX00177468	X	15821441	0	T	G	T	T	T	T	T	G	G	T	G	G	T	T	T	T	T	G	T	G	G	G	T	T	T	T	T	T	T	T	T	T	T	T	T	T	T	G	T	G	G	G	T	T	T	T
JAX00709767	X	15829888	0	G	A	G	G	G	G	G	G	A	G	G	A	G	G	G	G	G	A	G	A	A	A	G	G	G	G	G	G	G	G	G	G	G	G	G	G	G	A	G	A	A	G	G	G	G	G
JAX00709768	X	15830078	0	G	C	G	G	G	G	G	C	C	C	C	C	C	G	G	G	G	C	C	C	C	C	G	G	C	G	G	C	G	C	G	G	G	G	G	G	G	C	G	C	C	C	G	G	G	G
JAX00709769	X	15839530	1	A	T	A	A	A	A	A	A	T	A	A	T	A	A	A	A	A	T	A	T	T	T	A	A	A	A	A	A	A	A	A	A	A	A	A	A	A	T	A	T	T	A	A	A	A	A
JAX00177469	X	15858848	0	C	T	C	C	C	C	C	T	C	C	T	C	C	C	C	C	C	C	C	C	C	C	C	C	C	C	C	C	C	C	C	C	C	C	C	C	C	C	C	C	C	T	C	C	C	C
JAX00177470	X	15859167	1	A	G	A	A	A	A	A	A	G	A	A	G	A	A	A	A	A	G	A	G	G	G	A	A	A	A	A	A	A	A	A	A	A	A	A	A	A	G	A	G	G	A	A	A	A	A
JAX00177471	X	15859596	0	A	C	A	A	A	A	A	C	C	A	C	C	A	A	A	A	A	C	A	C	C	C	A	A	A	A	A	A	A	A	A	A	A	A	A	A	A	C	A	C	C	C	A	A	A	A
JAX00709770	X	15874821	1	C	T	C	C	C	C	C	T	T	T	T	T	T	C	C	C	C	T	T	T	T	T	C	C	T	C	C	T	C	T	C	C	C	C	C	C	C	T	C	T	T	T	C	C	C	C
JAX00709771	X	15875019	1	A	G	A	A	A	A	A	G	G	A	G	G	A	A	A	A	A	G	A	G	G	G	A	A	A	A	A	A	A	A	A	A	A	A	A	A	A	G	A	G	G	G	A	A	A	A
JAX00709773	X	15878797	1	C	A	C	C	C	C	C	C	A	C	C	A	C	C	C	C	C	A	C	A	A	A	C	C	C	C	C	C	C	C	C	C	C	C	C	C	C	A	C	A	A	C	C	C	C	C
JAX00709774	X	15879615	0	A	G	A	A	A	A	A	G	A	A	G	A	A	A	A	A	A	A	A	A	A	A	A	A	A	A	A	A	A	A	A	A	A	A	A	A	A	A	A	A	A	G	A	A	A	A
JAX00709775	X	15880138	0	A	G	A	A	A	A	A	G	G	A	G	G	A	A	A	A	A	G	A	G	G	G	A	A	A	G	A	A	A	A	A	A	A	A	A	A	A	G	A	G	G	G	A	A	A	A
JAX00238658	X	15892866	0	C	A	C	C	C	C	C	C	A	C	C	A	C	C	C	C	C	A	C	A	A	A	C	C	C	C	C	C	C	C	C	C	C	C	C	C	C	A	C	A	A	C	C	C	C	C
JAX00238659	X	15892884	1	A	T	A	A	A	A	A	T	T	A	T	T	A	A	A	A	A	T	A	T	T	T	A	A	A	A	A	A	A	A	A	A	A	A	A	A	A	T	A	T	T	T	A	A	A	A
JAX00177472	X	15904380	0	C	T	C	C	C	C	C	C	T	C	C	T	C	C	C	C	C	T	C	T	T	T	C	C	C	C	C	C	C	C	C	C	C	C	C	C	C	T	C	T	T	C	C	C	C	C
JAX00177473	X	15904632	0	G	T	G	G	G	G	G	T	G	G	T	G	G	G	G	G	G	G	G	G	G	G	G	G	G	G	G	G	G	G	G	G	G	G	G	G	G	G	G	G	G	T	G	G	G	G
JAX00709776	X	15916392	1	C	G	C	C	C	C	C	C	G	C	C	G	C	C	C	C	C	G	C	G	G	G	C	C	C	C	C	C	C	C	C	C	C	C	C	C	C	G	C	G	G	C	C	C	C	C
JAX00709778	X	15920765	1	C	A	C	C	C	C	C	A	C	C	A	C	C	C	C	C	C	C	C	C	C	C	C	C	C	C	C	C	C	C	C	C	C	C	C	C	C	C	C	C	C	A	C	C	C	C
JAX00709779	X	15921803	1	A	C	A	A	A	A	A	A	C	A	A	C	A	A	A	A	A	C	A	C	C	C	A	A	A	A	A	A	A	A	A	A	A	A	A	A	A	C	A	C	C	A	A	A	A	A
JAX00709780	X	15925358	1	C	T	C	C	C	C	C	T	C	C	T	C	C	C	C	C	C	C	C	C	C	C	C	C	C	C	C	C	C	C	C	C	C	C	C	C	C	C	C	C	C	T	C	C	C	C
JAX00177476	X	15936915	1	A	G	A	A	A	A	A	G	G	G	G	G	G	A	A	A	A	G	G	G	G	G	A	A	G	A	A	G	A	G	A	A	A	A	A	A	A	G	A	G	G	G	A	A	A	A
JAX00177477	X	15936988	0	T	C	T	T	T	T	T	T	C	T	T	C	T	T	T	T	T	C	T	C	C	C	T	T	T	T	T	T	T	T	T	T	T	T	T	T	T	C	T	C	C	T	T	T	T	T
JAX00709781	X	15958404	1	C	A	C	C	C	C	C	C	A	C	C	A	C	C	C	C	C	A	C	A	A	A	C	C	C	C	C	C	C	C	C	C	C	C	C	C	C	A	C	A	A	C	C	C	C	C
JAX00709782	X	15958730	0	T	C	T	T	T	T	T	C	T	T	C	T	T	T	T	T	T	T	T	T	T	T	T	T	T	T	T	T	T	T	T	T	T	T	T	T	T	T	T	T	T	C	T	T	T	T
JAX00709783	X	15960486	1	C	G	C	C	C	C	C	C	G	C	C	G	C	C	C	C	C	G	C	G	G	G	C	C	C	C	C	C	C	C	C	C	C	C	C	C	C	G	C	G	G	C	C	C	C	C
JAX00177478	X	15980744	0	C	A	C	C	C	C	C	A	A	C	A	A	C	C	C	C	C	A	C	A	A	A	C	C	C	C	C	C	C	C	C	C	C	C	C	C	C	A	C	A	A	A	C	C	C	C
JAX00177479	X	15981768	0	T	G	T	T	T	T	T	G	G	T	G	G	T	T	T	T	T	G	T	G	G	G	T	T	T	T	T	T	T	T	T	T	T	T	T	T	T	G	T	G	G	G	T	T	T	T
JAX00177480	X	15981853	0	T	C	T	T	T	T	T	C	C	T	C	C	T	T	T	T	T	C	T	C	C	C	T	T	T	T	T	T	T	T	T	T	T	T	T	T	T	C	T	C	C	C	T	T	T	T
JAX00709785	X	15996604	1	A	G	A	A	A	A	A	G	A	A	G	A	A	A	A	A	A	A	A	A	A	A	A	A	A	A	A	A	A	A	A	A	A	A	A	A	A	A	A	A	A	G	A	A	A	A
JAX00709786	X	16002581	0	A	C	A	A	A	A	A	A	C	A	A	C	A	A	A	A	A	C	A	A	C	C	A	A	A	A	A	A	A	A	A	A	A	A	A	A	A	C	A	C	A	A	A	A	A	A
JAX00177481	X	16016110	0	C	T	C	C	C	C	C	T	T	C	T	T	C	C	C	C	C	T	C	T	T	T	C	C	C	C	C	C	C	C	C	C	C	C	C	C	C	T	C	T	T	T	C	C	C	C
JAX00709788	X	16017042	0	G	C	G	G	G	G	G	C	G	G	C	G	G	G	G	G	G	G	G	G	G	G	G	G	G	G	G	G	G	G	G	G	G	G	G	G	G	G	G	G	G	C	G	G	G	G
JAX00709791	X	16042879	0	C	T	C	C	C	C	C	T	C	C	T	C	C	C	T	C	C	C	T	C	C	C	C	C	C	C	C	C	C	C	C	C	C	C	C	C	C	C	C	C	C	T	C	C	C	C
JAX00177484	X	16061593	1	G	A	G	G	G	G	G	A	A	G	A	A	G	G	G	G	G	A	G	A	A	A	G	G	G	G	G	G	G	G	G	G	G	G	G	G	G	A	G	A	A	A	G	G	G	G
JAX00177485	X	16063075	1	A	G	A	A	A	A	A	A	G	A	A	G	A	A	A	A	A	G	A	G	G	G	A	A	A	A	A	A	A	A	A	A	A	A	A	A	A	G	A	G	G	A	A	A	A	A
JAX00709794	X	16075982	0	A	G	A	A	A	A	A	G	A	A	G	A	A	A	A	A	A	A	A	A	A	A	A	A	A	A	A	A	A	A	A	A	A	A	A	A	A	A	A	A	A	G	A	A	A	A
JAX00177491	X	16141369	0	G	A	G	G	G	G	G	A	A	G	A	A	G	G	G	G	G	A	G	A	A	A	G	G	G	G	G	G	G	G	G	G	G	G	G	G	G	A	G	A	A	A	G	G	G	G
JAX00177492	X	16141395	0	G	A	G	G	G	G	G	A	A	G	A	A	G	G	G	G	G	A	G	A	A	A	G	G	G	G	G	G	G	G	G	G	G	G	G	G	G	A	G	A	A	A	G	G	G	G
JAX00709797	X	16164780	1	C	G	C	C	C	C	C	C	G	C	C	G	C	C	C	C	C	G	C	G	G	G	C	C	C	C	C	C	C	C	C	C	C	C	C	C	C	G	C	G	G	C	C	C	C	C
JAX00238665	X	16165055	0	C	T	C	C	C	C	C	T	T	C	T	T	C	C	C	C	C	T	C	T	T	C	C	C	C	C	C	C	C	C	C	C	C	C	C	C	C	T	C	T	T	T	C	C	C	C
JAX00709801	X	16171321	0	G	T	G	G	G	G	G	G	T	G	G	T	G	G	G	G	G	T	G	T	T	T	G	G	G	G	G	G	G	G	G	G	G	G	G	G	G	T	G	T	T	G	G	G	G	G
JAX00177493	X	16180633	1	A	G	A	A	A	A	A	G	G	A	G	G	A	A	A	A	A	G	A	G	G	G	A	A	A	A	A	A	A	A	A	A	A	A	A	A	A	G	A	G	G	G	A	A	A	A
JAX00177494	X	16180657	0	A	G	A	A	A	A	A	G	G	A	G	G	A	A	A	A	A	G	A	G	G	G	A	A	A	A	A	A	A	A	A	A	A	A	A	A	A	G	A	G	G	G	A	A	A	A
JAX00177495	X	16180809	1	A	G	A	A	A	A	A	G	G	A	G	G	A	A	A	A	A	G	A	G	G	G	A	A	A	A	A	A	A	A	A	A	A	A	A	A	A	G	A	G	G	G	A	A	A	A
JAX00709804	X	16200673	1	C	G	C	C	C	C	C	G	G	C	G	G	C	C	C	C	C	G	C	G	G	G	C	C	C	C	C	C	C	C	C	C	C	C	C	C	C	G	C	G	G	G	C	C	C	C
JAX00177498	X	16233892	0	T	C	T	T	T	T	T	C	C	T	C	C	T	T	T	T	T	C	T	C	C	C	T	T	T	T	T	T	T	T	T	T	T	T	T	T	T	C	T	C	C	C	T	T	T	T
JAX00709806	X	16240060	1	C	A	C	C	C	C	C	A	A	A	A	A	A	C	C	C	C	A	A	A	A	A	C	C	A	C	C	A	C	A	C	C	C	C	C	C	C	A	C	A	A	A	C	C	C	C
JAX00709807	X	16241731	1	C	T	C	C	C	C	C	C	T	C	C	T	C	C	C	C	C	T	C	T	T	T	C	C	C	C	C	C	C	C	C	C	C	C	C	C	C	T	C	T	T	C	C	C	C	C
JAX00177500	X	16255746	0	A	C	A	A	A	A	A	A	C	A	A	C	A	A	A	A	A	C	A	C	C	C	A	A	A	A	A	A	A	A	A	A	A	A	A	A	A	C	A	C	C	A	A	A	A	A
JAX00709810	X	16287785	0	C	G	C	C	C	C	C	C	G	C	C	G	C	C	C	C	C	G	C	G	G	G	C	C	C	C	C	C	C	C	C	C	C	C	C	C	C	G	C	G	G	C	C	C	C	C
JAX00709811	X	16292868	0	T	C	T	T	T	T	T	C	C	C	C	C	C	T	T	T	T	C	C	C	C	C	T	T	C	T	T	C	T	C	T	T	T	T	T	T	T	C	T	C	C	C	T	T	T	T
JAX00709812	X	16297174	1	A	G	A	A	A	A	A	G	A	A	G	A	A	A	A	A	A	A	A	A	A	A	A	A	A	A	A	A	A	A	A	A	A	A	A	A	A	A	A	A	A	G	A	A	A	A
JAX00709813	X	16297589	0	C	T	C	C	C	C	C	C	C	T	C	C	T	C	C	C	C	C	T	C	C	C	C	C	T	C	C	T	C	T	C	C	C	C	C	C	C	C	C	C	C	C	C	C	C	C
JAX00177504	X	16299449	0	A	T	A	A	A	A	A	T	T	A	T	T	A	A	A	A	A	T	A	T	T	T	A	A	A	A	A	A	A	A	A	A	A	A	A	A	A	T	A	T	T	T	A	A	A	A
JAX00709814	X	16311349	1	T	A	T	T	T	T	T	T	A	A	T	A	A	T	T	T	T	A	A	A	A	A	T	T	A	T	T	A	T	A	T	T	T	T	T	T	T	A	T	A	A	T	T	T	T	T
JAX00709815	X	16313667	1	G	C	G	G	G	G	G	G	G	C	G	G	C	G	G	G	G	G	C	G	G	G	G	G	C	G	G	C	G	C	G	G	G	G	G	G	G	G	G	G	G	G	G	G	G	G
JAX00177505	X	16328518	0	A	G	A	A	A	A	A	A	G	A	A	G	A	A	A	A	A	G	A	G	G	G	A	A	A	A	A	A	A	A	A	A	A	A	A	A	A	G	A	G	G	A	A	A	A	A
JAX00709817	X	16329847	1	G	C	G	G	G	G	G	G	C	C	G	C	C	G	G	G	G	C	C	C	C	C	G	G	C	G	G	C	G	C	G	G	G	G	G	G	G	C	G	C	C	G	G	G	G	G
JAX00238668	X	16337412	0	G	A	G	G	G	G	G	G	A	G	G	A	G	G	G	G	G	A	G	A	A	A	G	G	G	G	G	G	G	G	G	G	G	G	G	G	G	A	G	A	A	G	G	G	G	G
JAX00177507	X	16339866	1	A	T	A	A	A	A	A	A	T	A	A	T	A	A	A	A	A	T	A	T	T	T	A	A	A	A	A	A	A	A	A	A	A	A	A	A	A	T	A	T	T	A	A	A	A	A
JAX00709819	X	16348437	0	C	T	C	C	C	C	C	T	C	C	T	C	C	C	C	C	C	C	C	C	C	C	C	C	C	C	C	C	C	C	C	C	C	C	C	C	C	C	C	C	C	T	C	C	C	C
JAX00709820	X	16348818	0	G	A	G	G	G	G	G	G	A	G	G	A	G	G	G	G	G	A	G	A	A	G	G	G	G	G	G	G	G	G	G	G	G	G	G	G	G	A	G	A	A	G	G	G	G	G
JAX00709822	X	16356179	0	T	G	T	T	T	T	T	G	G	G	G	G	G	T	T	T	T	G	G	G	G	G	T	T	G	T	T	G	T	G	T	T	T	T	T	T	T	G	T	G	G	G	T	T	T	T
JAX00177508	X	16376377	1	T	C	T	T	T	T	T	C	C	T	C	C	T	T	T	T	T	C	T	C	C	C	T	T	T	T	T	T	T	T	T	T	T	T	T	T	T	C	T	C	C	C	T	T	T	T
JAX00177509	X	16378643	0	A	G	A	A	A	A	A	G	G	A	G	G	A	A	A	A	A	G	A	G	G	G	A	A	A	A	A	A	A	A	A	A	A	A	A	A	A	G	A	G	G	G	A	A	A	A
JAX00709823	X	16384461	0	G	A	G	G	G	G	G	A	G	G	A	G	G	G	G	G	G	G	G	G	G	G	G	G	G	G	G	G	G	G	G	G	G	G	G	G	G	G	G	G	G	A	G	G	G	G
JAX00709827	X	16410515	1	C	T	C	C	T	C	C	C	C	C	C	C	C	C	C	C	C	C	C	C	C	C	C	C	C	C	T	C	T	C	C	C	C	C	C	C	T	C	C	C	C	C	C	C	C	C
JAX00709828	X	16411468	1	A	C	A	A	A	A	A	A	C	A	A	C	A	A	A	A	A	C	A	C	C	C	A	A	A	A	A	A	A	A	A	A	A	A	A	A	A	C	A	C	C	A	A	A	A	A
JAX00177511	X	16412221	1	A	G	A	A	A	A	A	G	G	A	G	G	A	A	A	A	A	G	A	G	G	G	A	A	A	A	A	A	A	A	A	A	A	A	A	A	A	G	A	G	G	G	A	A	A	A
JAX00709829	X	16413395	1	G	A	G	G	G	G	G	G	A	G	G	A	G	G	G	G	G	A	G	A	A	A	G	G	G	G	G	G	G	G	G	G	G	G	G	G	G	A	G	A	A	G	G	G	G	G
JAX00177512	X	16419909	1	T	A	T	T	T	T	T	A	T	T	A	T	T	T	T	T	T	T	T	T	T	T	T	T	T	T	T	T	T	T	T	T	T	T	T	T	T	T	T	T	T	A	T	T	T	T
JAX00177513	X	16425092	0	A	G	A	A	A	A	A	G	A	A	G	A	A	A	A	A	A	A	A	A	A	A	A	A	A	A	A	A	A	A	A	A	A	A	A	A	A	A	A	A	A	G	A	A	A	A
JAX00238672	X	16443317	0	T	C	T	T	T	T	T	C	C	T	C	C	T	T	T	T	T	C	T	C	C	C	T	T	T	T	T	T	T	T	T	T	T	T	T	T	T	C	T	C	C	C	T	T	T	T
JAX00238673	X	16443353	1	A	G	A	A	A	A	A	G	G	A	G	G	A	A	A	A	A	G	A	G	G	G	A	A	A	A	A	A	A	A	A	A	A	A	A	A	A	G	A	G	G	G	A	A	A	A
JAX00709830	X	16456292	1	A	G	A	A	A	A	A	G	A	A	G	A	A	A	A	A	A	A	A	A	A	A	A	A	A	A	A	A	A	A	A	A	A	A	A	A	A	A	A	A	A	G	A	A	A	A
JAX00177514	X	16456324	0	T	C	T	T	T	T	T	C	C	T	C	C	T	T	T	T	T	C	T	C	C	C	T	T	T	T	T	T	T	T	T	T	T	T	T	T	T	C	T	C	C	C	T	T	T	T
JAX00177516	X	16463577	1	C	A	C	C	C	C	C	C	A	C	C	A	C	C	C	C	C	A	C	A	A	A	C	C	C	C	C	C	C	C	C	C	C	C	C	C	C	A	C	A	A	C	C	C	C	C
JAX00709831	X	16463589	1	A	G	A	A	A	A	A	A	G	A	A	G	A	A	A	A	A	G	A	G	G	G	A	A	A	A	A	A	A	A	A	A	A	A	A	A	A	G	A	G	G	A	A	A	A	A
JAX00177517	X	16505462	1	T	C	T	T	T	T	T	C	C	T	C	C	T	T	T	T	T	C	T	C	C	C	T	T	T	T	T	T	T	T	T	T	T	T	T	T	T	C	T	C	C	C	T	T	T	T
JAX00177518	X	16505896	0	C	T	C	C	C	C	C	T	T	C	T	T	C	C	C	C	C	T	C	T	T	T	C	C	C	C	C	C	C	C	C	C	C	C	C	C	C	T	C	T	T	T	C	C	C	C
JAX00177519	X	16506173	0	T	C	T	T	T	T	T	C	C	T	C	C	T	T	T	T	T	C	T	C	C	C	T	T	T	T	T	T	T	T	T	T	T	T	T	T	T	C	T	C	C	C	T	T	T	T
JAX00709832	X	16509177	1	C	G	C	C	C	C	C	G	C	C	G	C	C	C	C	C	C	C	C	C	C	C	C	C	C	C	C	C	C	C	C	C	C	C	C	C	C	C	C	C	C	G	C	C	C	C
JAX00177520	X	16539843	1	G	A	G	G	G	G	G	G	A	G	G	A	G	G	G	G	G	A	G	A	A	A	G	G	G	G	G	G	G	G	G	G	G	G	G	G	G	A	G	A	A	G	G	G	G	G
JAX00177521	X	16545959	1	G	A	G	G	G	G	G	A	G	G	A	G	G	G	G	G	G	G	G	G	G	G	G	G	G	G	G	G	G	G	G	G	G	G	G	G	G	G	G	G	G	A	G	G	G	G
JAX00177522	X	16546043	1	C	A	C	C	C	C	C	A	C	C	A	C	C	C	C	C	C	C	C	C	C	C	C	C	C	C	C	C	C	C	C	C	C	C	C	C	C	C	C	C	C	A	C	C	C	C
JAX00709837	X	16572386	1	G	C	G	G	G	G	G	C	C	G	C	C	G	G	G	G	G	C	G	C	C	C	G	G	G	G	G	G	G	G	G	G	G	G	G	G	G	C	G	C	C	C	G	G	G	G
JAX00177525	X	16584475	0	C	T	C	C	C	C	C	C	T	C	C	T	C	C	T	C	C	T	C	T	C	C	C	C	C	C	C	C	C	C	C	C	C	C	C	C	C	C	C	C	T	C	C	C	C	C
JAX00709839	X	16594768	0	T	C	T	T	T	T	T	C	T	T	C	T	T	T	T	T	T	T	C	T	T	T	T	T	T	T	T	T	T	T	T	T	T	T	T	T	T	T	T	T	T	C	T	T	T	T
JAX00709840	X	16612720	1	A	T	A	A	A	A	A	A	T	A	A	T	A	A	A	A	A	T	A	T	T	T	A	A	A	A	A	A	A	A	A	A	A	A	A	A	A	T	A	T	T	A	A	A	A	A
JAX00709841	X	16613184	0	G	A	G	G	G	G	G	A	G	G	A	G	G	G	G	G	G	G	G	G	G	G	G	G	G	G	G	G	G	G	G	G	G	G	G	G	G	G	G	G	G	A	G	G	G	G
JAX00177526	X	16614026	0	A	T	A	A	A	A	A	T	A	A	T	A	A	A	A	A	A	A	A	A	A	A	A	A	A	A	A	A	A	A	A	A	A	A	A	A	A	A	A	A	A	T	A	A	A	A
JAX00177527	X	16622601	1	A	C	A	A	A	A	A	A	C	A	A	C	A	A	A	A	A	C	A	C	C	C	A	A	A	A	A	A	A	A	A	A	A	A	A	A	A	C	A	C	C	A	A	A	A	A
JAX00177528	X	16623305	0	T	C	T	T	T	T	T	C	T	T	C	T	T	T	T	T	T	T	T	T	T	T	T	T	T	T	T	T	T	T	T	T	T	T	T	T	T	T	T	T	T	C	T	T	T	T
JAX00709842	X	16643179	0	A	G	A	A	A	A	A	A	G	A	A	G	A	A	A	A	A	G	A	G	G	G	A	A	A	A	A	A	A	A	A	A	A	A	A	A	A	G	A	G	G	A	A	A	A	A
JAX00709843	X	16643198	0	C	T	C	C	C	C	C	C	T	C	C	T	C	C	C	C	C	T	C	T	T	T	C	C	C	C	C	C	C	C	C	C	C	C	C	C	C	T	C	T	T	C	C	C	C	C
JAX00177529	X	16662484	0	G	A	G	G	G	G	G	G	A	G	G	A	G	G	G	G	G	A	G	A	A	G	G	G	G	G	G	G	G	G	G	G	G	G	G	G	G	A	G	A	A	G	G	G	G	G
JAX00177530	X	16662515	0	T	A	T	T	T	T	T	A	T	T	A	T	T	T	T	T	T	T	T	T	T	T	T	T	T	T	T	T	T	T	T	T	T	T	T	T	T	T	T	T	T	A	T	T	T	T
JAX00177531	X	16662595	0	A	T	A	A	A	A	A	A	T	A	A	T	A	A	A	A	A	T	A	T	T	T	A	A	A	A	A	A	A	A	A	A	A	A	A	A	A	T	A	T	T	A	A	A	A	A
JAX00709847	X	16694252	1	A	C	A	A	A	A	A	C	C	A	C	C	A	A	A	A	A	C	A	C	C	C	A	A	A	A	A	A	A	A	A	A	A	A	A	A	A	C	A	C	C	C	A	A	A	A
JAX00177532	X	16698795	0	T	A	T	T	T	T	T	A	T	T	A	T	T	T	T	T	T	T	T	T	T	T	T	T	T	T	T	T	T	T	T	T	T	T	T	T	T	T	T	T	T	A	T	T	T	T
JAX00177533	X	16701385	0	G	T	G	G	G	G	G	T	G	G	T	G	G	G	G	G	G	G	G	G	G	G	G	G	G	G	G	G	G	G	G	G	G	G	G	G	G	G	G	G	G	T	G	G	G	G
JAX00177534	X	16701488	1	C	T	C	C	C	C	C	T	C	C	T	C	C	C	C	C	C	C	C	C	C	C	C	C	C	C	C	C	C	C	C	C	C	C	C	C	C	C	C	C	C	T	C	C	C	C
JAX00238678	X	16715138	0	C	T	C	C	C	C	C	T	T	C	T	T	C	C	C	C	C	T	C	T	T	T	C	C	C	C	C	C	C	C	C	C	C	C	C	C	C	T	C	T	T	T	C	C	C	C
JAX00709849	X	16715691	1	T	A	T	T	T	T	T	T	A	T	T	A	T	T	T	T	T	A	T	A	A	A	T	T	T	T	T	T	T	T	T	T	T	T	T	T	T	A	T	A	A	T	T	T	T	T
JAX00177538	X	16765161	1	A	G	A	A	A	A	A	G	G	A	G	G	A	A	A	A	A	G	A	G	G	G	A	A	A	A	A	A	A	A	A	A	A	A	A	A	A	G	A	G	G	G	A	A	A	A
JAX00709853	X	16765457	0	T	C	T	T	T	T	T	C	C	T	C	C	T	T	T	T	T	C	T	C	C	C	T	T	T	T	T	T	T	T	T	T	T	T	T	T	T	C	T	C	C	C	T	T	T	T
JAX00709854	X	16790626	0	G	A	G	G	G	G	G	A	A	G	A	A	G	G	G	G	G	A	G	A	A	A	G	G	G	G	G	G	G	G	G	G	G	G	G	G	G	A	G	A	A	A	G	G	G	G
JAX00709855	X	16791116	0	G	C	G	G	G	G	G	C	C	G	C	C	G	G	G	G	G	C	G	C	C	C	G	G	G	G	G	G	G	G	G	G	G	G	G	G	G	C	G	C	C	C	G	G	G	G
JAX00709856	X	16793124	1	A	G	A	A	A	A	A	G	G	A	G	G	A	A	A	A	A	G	A	G	G	G	A	A	A	A	A	A	A	A	A	A	A	A	A	A	A	G	A	G	G	G	A	A	A	A
JAX00177541	X	16814385	0	C	T	C	C	C	C	C	T	T	C	C	T	C	C	C	C	C	C	C	T	T	T	C	C	C	C	C	C	C	C	C	C	C	C	C	C	C	T	C	T	T	T	C	C	C	C
JAX00177542	X	16814463	0	T	G	T	T	T	T	T	G	T	T	G	T	T	T	T	T	T	T	T	T	T	T	T	T	T	T	T	T	T	T	T	T	T	T	T	T	T	T	T	T	T	G	T	T	T	T
JAX00177543	X	16814496	0	C	G	C	C	C	C	C	G	G	C	G	G	C	C	C	C	C	G	C	G	G	G	C	C	C	C	C	C	C	C	C	C	C	C	C	C	C	G	C	G	G	G	C	C	C	C
JAX00709858	X	16852242	0	T	C	T	T	T	T	T	C	C	C	C	C	C	T	T	T	T	C	C	C	C	C	T	T	C	T	T	C	T	C	T	T	T	T	T	T	T	C	T	C	C	C	T	T	T	T
JAX00709860	X	16853344	1	G	C	G	G	G	G	G	C	G	G	C	G	G	G	G	G	G	G	G	G	G	G	G	G	G	G	G	G	G	G	G	G	G	G	G	G	G	G	G	G	G	C	G	G	G	G
JAX00709862	X	16884301	1	G	A	G	G	G	G	G	A	A	G	A	A	G	G	G	G	G	A	G	A	A	A	G	G	G	G	G	G	G	G	G	G	G	G	G	G	G	A	G	A	A	A	G	G	G	G
JAX00709864	X	16890720	0	G	C	G	G	G	G	G	G	C	G	G	C	G	G	G	G	G	C	G	C	C	C	G	G	G	G	G	G	G	G	G	G	G	G	G	G	G	C	G	C	C	G	G	G	G	G
JAX00709865	X	16890777	1	G	C	G	G	G	G	G	C	G	G	C	G	G	G	G	G	G	G	G	G	G	G	G	G	G	G	G	G	G	G	G	G	G	G	G	G	G	G	G	G	G	C	G	G	G	G
JAX00709866	X	16891914	0	A	C	A	A	A	A	A	A	C	A	A	C	A	A	A	A	A	C	A	C	C	C	A	A	A	A	A	A	A	A	A	A	A	A	A	A	A	C	A	C	C	A	A	A	A	A
JAX00709867	X	16894973	1	T	A	T	T	T	T	T	T	T	A	T	T	A	T	T	T	T	T	A	T	T	T	T	T	A	T	T	A	T	A	T	T	T	T	T	T	T	T	T	T	T	T	T	T	T	T
JAX00709868	X	16895054	1	A	G	A	A	A	A	A	G	A	A	G	A	A	A	A	A	A	A	A	A	A	A	A	A	A	A	A	A	A	A	A	A	A	A	A	A	A	A	A	A	A	G	A	A	A	A
JAX00177547	X	16900242	0	G	C	G	G	G	G	G	C	C	C	C	C	C	G	G	G	G	C	G	C	C	C	G	G	G	G	G	C	G	G	G	G	G	G	G	G	G	C	G	C	C	C	G	G	G	G
JAX00177548	X	16900324	0	A	G	A	A	A	A	A	G	G	G	G	G	G	A	A	A	A	G	G	G	G	G	A	A	G	A	A	G	A	G	A	A	A	A	A	A	A	G	A	G	G	G	A	A	A	A
JAX00177549	X	16900810	1	A	G	A	A	A	A	A	G	G	A	G	G	A	A	A	A	A	G	A	G	G	G	A	A	A	A	A	A	A	A	A	A	A	A	A	A	A	G	A	G	G	G	A	A	A	A
JAX00238681	X	16915513	0	A	G	A	A	A	A	A	G	G	G	G	G	G	A	A	A	A	G	G	G	G	G	A	A	G	A	A	G	A	G	A	A	A	A	A	A	A	G	A	G	G	G	A	A	A	A
JAX00177552	X	16952979	1	C	T	C	C	C	C	C	T	T	C	T	T	C	C	C	C	C	T	C	T	T	T	C	C	C	C	C	C	C	C	C	C	C	C	C	C	C	T	C	T	T	T	C	C	C	C
JAX00709874	X	16953160	1	C	A	C	C	C	C	C	A	C	C	A	C	C	C	C	C	C	C	C	C	C	C	C	C	C	C	C	C	C	C	C	C	C	C	C	C	C	C	C	C	C	A	C	C	C	C
JAX00709876	X	16960488	0	G	C	G	G	G	G	G	C	C	C	C	C	C	G	G	G	G	C	C	C	C	C	G	C	C	G	G	C	G	C	G	G	G	G	G	G	G	C	G	C	C	C	G	G	G	G
JAX00238682	X	16960792	0	G	A	G	G	G	G	G	G	A	G	G	A	A	G	G	G	G	A	G	A	A	A	G	G	G	G	G	G	G	G	G	G	G	G	G	G	G	A	G	A	A	G	G	G	G	G
JAX00709881	X	17014420	1	T	C	T	T	T	T	T	T	C	T	T	C	T	T	T	T	T	C	T	C	C	C	T	T	T	T	T	T	T	T	T	T	T	T	T	T	T	C	T	C	C	T	T	T	T	T
JAX00709882	X	17014649	0	T	A	T	T	T	T	T	A	A	A	A	A	A	T	T	T	T	A	A	A	A	A	T	T	A	T	T	A	T	A	T	T	T	T	T	T	T	A	T	A	A	A	T	T	T	T
JAX00177559	X	17077180	1	T	C	T	T	T	T	T	T	C	T	T	C	T	T	T	T	T	C	T	C	C	C	T	T	T	T	T	T	T	T	T	T	T	T	T	T	T	C	T	C	C	T	T	T	T	T
JAX00177561	X	17093451	0	T	C	T	T	T	T	T	C	C	T	C	C	T	T	T	T	T	C	T	C	C	C	T	T	T	T	T	T	T	T	T	T	T	T	T	T	T	C	T	C	C	C	T	T	T	T
JAX00709883	X	17093905	0	C	T	C	C	C	C	C	C	T	C	C	T	C	C	C	C	C	T	C	T	T	T	C	C	C	C	C	C	C	C	C	C	C	C	C	C	C	T	C	T	T	C	C	C	C	C
JAX00177563	X	17122664	1	G	A	G	G	G	G	G	G	A	G	G	A	G	G	G	G	G	A	G	A	A	A	G	G	G	G	G	G	G	G	G	G	G	G	G	G	G	A	G	A	A	G	G	G	G	G
JAX00177564	X	17141779	1	T	C	T	T	T	T	T	C	T	T	C	T	T	T	T	T	T	T	T	T	T	T	T	T	T	T	T	T	T	T	T	T	T	T	T	T	T	T	T	T	T	C	T	T	T	T
JAX00709886	X	17166633	0	A	G	A	A	A	A	A	G	G	G	G	G	G	A	A	A	A	G	G	G	G	G	A	A	G	A	A	G	A	G	A	A	A	A	A	A	A	G	A	G	G	G	A	A	A	A
JAX00177566	X	17172330	1	T	G	T	T	T	T	T	G	G	G	G	G	G	T	T	T	T	G	G	G	G	G	T	T	G	T	T	G	T	G	T	T	T	T	T	T	T	G	T	G	G	G	T	T	T	T
JAX00177568	X	17172971	0	C	T	C	C	C	C	C	C	T	C	C	T	C	C	C	T	C	C	C	T	T	T	C	C	C	C	C	C	C	C	C	C	C	C	C	C	C	T	C	T	T	C	C	C	C	C
JAX00709887	X	17242336	0	C	T	C	C	C	C	C	T	C	C	T	C	C	C	C	C	C	C	C	C	C	C	C	C	C	C	C	C	C	C	C	C	C	C	C	C	C	C	C	C	C	T	C	C	C	C
JAX00177570	X	17259832	0	C	T	C	C	C	C	C	T	T	T	T	T	T	C	C	C	C	T	T	T	T	T	C	C	T	C	C	T	C	T	C	C	C	C	C	C	C	T	C	T	T	T	C	C	C	C
JAX00177571	X	17259907	1	T	A	T	T	T	T	T	A	T	T	A	T	T	T	T	T	T	T	T	T	T	T	T	T	T	T	T	T	T	T	T	T	T	T	T	T	T	T	T	T	T	A	T	T	T	T
JAX00177572	X	17261579	0	T	G	T	T	T	T	T	T	G	T	T	G	T	T	T	T	T	G	T	G	G	G	T	G	T	T	T	T	T	T	T	T	T	T	T	T	T	G	T	G	G	T	T	T	T	T
JAX00709889	X	17272935	1	T	C	T	T	T	T	T	C	C	T	C	C	T	T	T	T	T	C	T	C	C	C	T	T	T	T	T	T	T	T	T	T	T	T	T	T	T	C	T	C	C	C	T	T	T	T
JAX00709891	X	17273138	0	C	G	C	C	C	C	C	C	G	C	C	C	C	C	C	C	C	G	C	G	G	G	C	C	C	C	C	C	C	C	C	C	C	C	C	C	C	C	C	C	G	C	C	C	C	C
JAX00177573	X	17300228	1	C	A	C	C	C	C	C	C	A	C	C	A	C	C	C	C	C	A	C	A	A	A	C	C	C	C	C	C	C	C	C	C	C	C	C	C	C	A	C	A	A	C	C	C	C	C
JAX00709893	X	17305803	1	G	A	G	G	G	G	G	G	A	G	G	A	G	G	G	G	G	A	G	A	A	A	G	G	G	G	G	G	G	G	G	G	G	G	G	G	G	A	G	A	A	G	G	G	G	G
JAX00709894	X	17321347	1	G	A	G	G	G	G	G	A	A	A	A	A	A	G	G	G	G	A	A	A	A	A	G	G	A	G	G	A	G	A	G	G	G	G	G	G	G	A	G	A	A	A	G	G	G	G
JAX00177576	X	17333068	0	G	A	G	G	G	G	G	A	A	G	G	A	G	G	G	G	G	A	G	A	A	A	G	G	G	G	G	G	G	G	G	G	G	G	G	G	G	G	G	A	A	A	G	G	G	G
JAX00177577	X	17334642	1	A	G	A	A	A	A	A	G	G	A	G	G	A	A	A	A	A	G	A	G	G	G	A	A	A	A	A	A	A	A	A	A	A	A	A	A	A	G	A	G	G	G	A	A	A	A
JAX00177578	X	17336900	0	G	A	G	G	G	G	G	G	A	G	G	A	G	G	G	G	G	A	G	A	A	A	G	G	G	G	G	G	G	G	G	G	G	G	G	G	G	A	G	A	A	G	G	G	G	G
JAX00709896	X	17364389	1	C	A	C	C	C	C	C	C	A	C	C	A	C	C	C	C	C	A	C	A	A	A	C	C	C	C	C	C	C	C	C	C	C	C	C	C	C	A	C	A	A	C	C	C	C	C
JAX00177579	X	17378181	1	C	A	C	C	C	C	C	A	A	C	A	A	C	C	C	C	C	A	C	A	A	A	C	C	C	C	C	C	C	C	C	C	C	C	C	C	C	A	C	A	A	A	C	C	C	C
JAX00709899	X	17378210	0	T	G	T	T	T	T	T	T	T	G	T	T	G	T	T	T	T	T	G	T	T	T	T	T	G	T	T	G	T	G	T	T	T	T	T	T	T	T	T	T	T	T	T	T	T	T
JAX00709901	X	17402082	1	T	C	T	T	T	T	T	C	C	T	C	C	T	T	T	T	T	C	T	C	C	C	T	T	T	T	T	T	T	T	T	T	T	T	T	T	T	C	T	C	C	C	T	T	T	T
JAX00709902	X	17402279	0	A	C	A	A	A	A	A	A	C	A	A	C	A	A	A	A	A	C	A	C	C	C	A	A	A	A	A	A	A	A	A	A	A	A	A	A	A	C	A	C	C	A	A	A	A	A
JAX00709903	X	17404457	1	T	C	T	T	T	T	T	T	C	T	T	C	T	T	T	T	T	C	T	C	C	C	T	T	T	T	T	T	T	T	T	T	T	T	T	T	T	C	T	C	C	T	T	T	T	T
JAX00709904	X	17407618	0	G	A	G	G	G	G	G	A	A	G	G	A	G	G	G	G	G	G	G	A	A	A	G	G	G	G	G	G	G	G	G	G	G	G	G	G	G	A	G	A	A	G	G	G	G	G
JAX00709905	X	17409597	1	T	A	T	T	T	T	T	A	A	T	A	A	T	T	T	T	T	A	T	A	A	A	T	T	T	T	T	T	T	T	T	T	T	T	T	T	T	A	T	A	A	A	T	T	T	T
JAX00177582	X	17416793	1	A	G	A	A	A	A	A	G	G	A	G	G	A	A	A	A	A	G	A	G	G	G	A	A	A	A	A	A	A	A	A	A	A	A	A	A	A	G	A	G	G	G	A	A	A	A
JAX00177583	X	17418067	0	G	T	G	G	G	G	G	T	G	G	T	G	G	G	G	G	G	G	G	G	G	G	G	G	G	G	G	G	G	G	G	G	G	G	G	G	G	G	G	G	G	T	G	G	G	G
JAX00177584	X	17422506	1	T	C	T	T	T	T	T	C	T	T	C	T	T	T	T	T	T	T	T	T	T	T	T	T	T	T	T	T	T	T	T	T	T	T	T	T	T	T	T	T	T	C	T	T	T	T
JAX00709906	X	17434704	1	T	C	T	T	T	T	T	C	T	T	C	T	T	T	T	T	T	T	T	T	T	T	T	T	T	T	T	T	T	T	T	T	T	T	T	T	T	T	T	T	T	C	T	T	T	T
JAX00709907	X	17438391	0	G	C	G	G	G	G	G	G	C	G	G	C	G	G	G	G	G	C	G	C	C	C	G	G	G	G	G	G	G	G	G	G	G	G	G	G	G	C	G	C	C	G	G	G	G	G
JAX00709908	X	17438631	0	C	T	C	C	C	C	C	C	T	C	C	T	C	C	C	C	C	T	C	T	T	T	C	C	C	C	C	C	C	C	C	C	C	C	C	C	C	T	C	T	T	C	C	C	C	C
JAX00709909	X	17438672	0	A	G	A	A	A	A	A	G	A	A	G	A	A	A	A	A	A	A	A	A	A	A	A	A	A	A	A	A	A	A	A	A	A	A	A	A	A	A	A	A	A	G	A	A	A	A
JAX00177585	X	17469593	1	C	T	C	C	C	C	C	T	T	C	T	T	C	C	C	C	C	T	C	T	T	T	C	C	C	C	C	C	C	C	C	C	C	C	C	C	C	T	C	T	T	T	C	C	C	C
JAX00177586	X	17469617	1	T	C	T	T	T	T	T	C	C	T	C	C	T	T	T	T	T	C	T	C	C	C	T	T	T	T	T	T	T	T	T	T	T	T	T	T	T	C	T	C	C	C	T	T	T	T
JAX00177587	X	17469705	1	A	C	A	A	A	A	A	C	C	C	C	C	C	A	A	A	A	C	C	C	C	C	A	A	C	A	A	C	A	C	A	A	A	A	A	A	A	C	A	C	C	C	A	A	A	A
JAX00709911	X	17470559	0	G	A	G	G	G	G	G	G	A	G	G	A	G	G	G	G	G	G	G	A	A	A	G	G	G	G	G	G	G	G	G	G	G	G	G	G	G	A	G	A	G	G	G	G	G	G
JAX00709912	X	17470634	0	T	C	T	T	T	T	T	C	C	C	C	C	C	T	T	T	T	C	C	C	C	C	T	T	C	T	T	C	T	C	T	T	T	T	T	T	T	C	T	C	C	C	T	T	T	T
JAX00177588	X	17511266	0	T	G	T	T	T	T	T	T	G	T	T	G	T	T	T	T	T	G	T	G	G	G	T	T	T	T	T	T	T	T	T	T	T	T	T	T	T	G	T	G	G	T	T	T	T	T
JAX00177589	X	17511408	1	T	C	T	T	T	T	T	T	C	T	T	C	T	T	T	T	T	C	T	C	C	C	T	T	T	T	T	T	T	T	T	T	T	T	T	T	T	C	T	C	C	T	T	T	T	T
JAX00709915	X	17530161	0	A	G	A	A	A	A	A	G	G	G	G	G	G	A	A	A	A	G	G	G	G	G	A	A	G	A	A	G	A	G	A	A	A	A	A	A	A	G	A	G	G	G	A	A	A	A
JAX00177592	X	17538381	0	A	G	A	A	A	A	A	G	G	A	G	G	A	A	A	A	A	G	A	G	G	G	A	A	A	A	A	A	A	A	A	A	A	A	A	A	A	G	A	G	G	G	A	A	A	A
JAX00177593	X	17546495	0	T	G	T	T	T	T	T	G	T	T	G	T	T	T	T	T	T	T	T	T	T	T	T	T	T	T	T	T	T	T	T	T	T	T	T	T	T	T	T	T	T	G	T	T	T	T
JAX00709916	X	17573957	1	C	T	C	C	C	C	C	C	C	T	C	C	T	C	C	C	C	C	T	C	C	C	C	C	T	C	C	T	C	T	C	C	C	C	C	C	C	C	C	C	C	C	C	C	C	C
JAX00177594	X	17580414	1	C	T	C	C	C	C	C	C	C	T	C	C	T	C	C	C	C	C	T	C	C	C	C	C	T	C	C	T	C	T	C	C	C	C	C	C	C	C	C	C	C	C	C	C	C	C
JAX00177596	X	17581841	1	A	C	A	A	A	A	A	A	A	C	A	A	C	A	A	A	A	A	C	A	A	A	A	A	C	A	A	C	A	C	A	A	A	A	A	A	A	A	A	A	A	A	A	A	A	A
JAX00177597	X	17618175	1	T	C	T	T	T	T	T	C	C	T	C	C	T	T	T	T	T	C	T	C	C	C	T	T	T	T	T	T	T	T	T	T	T	T	T	T	T	C	T	C	C	C	T	T	T	T
JAX00709924	X	17688760	0	C	G	C	C	C	C	C	G	G	C	G	G	C	C	C	C	C	G	C	G	G	G	C	C	C	C	C	C	C	C	C	C	C	C	C	C	C	G	C	G	G	G	C	C	C	C
JAX00709925	X	17689001	1	C	G	C	C	C	C	C	G	C	C	G	C	C	C	C	C	C	C	C	C	C	C	C	C	C	C	C	C	C	C	C	C	C	C	C	C	C	C	C	C	C	G	C	C	C	C
JAX00709926	X	17689025	0	A	C	A	A	A	A	A	C	A	A	C	A	A	A	A	A	A	A	A	A	A	A	A	A	A	A	A	A	A	A	A	A	A	A	A	A	A	A	A	A	A	C	A	A	A	A
JAX00709927	X	17689192	1	A	C	A	A	A	A	A	C	C	A	C	C	A	A	A	A	A	C	A	C	C	C	A	A	A	A	A	A	A	A	A	A	A	A	A	A	A	C	A	C	C	C	A	A	A	A
JAX00709928	X	17689576	0	T	C	T	T	T	T	T	C	T	T	C	T	T	T	T	T	T	T	T	T	T	T	T	T	T	T	T	T	T	T	T	T	T	T	T	T	T	T	T	T	T	C	T	T	T	T
JAX00177601	X	17709891	1	G	C	G	G	G	G	G	C	C	G	C	C	G	G	G	G	G	C	G	C	C	C	G	G	G	G	G	G	G	G	G	G	G	G	G	G	G	C	G	C	C	C	G	G	G	G
JAX00177602	X	17709974	1	A	C	A	A	A	A	A	C	C	A	C	C	A	A	A	A	A	C	A	C	C	C	A	A	A	A	A	A	A	A	A	A	A	A	A	A	A	C	A	C	C	C	A	A	A	A
JAX00709929	X	17711180	0	A	G	A	A	A	A	A	A	G	A	A	G	A	A	A	A	A	G	A	G	G	G	A	A	A	A	A	A	A	A	A	A	A	A	A	A	A	G	A	G	G	A	A	A	A	A
JAX00709932	X	17721943	0	T	C	T	T	T	T	T	C	C	T	C	C	T	T	T	T	T	T	T	C	C	C	T	C	T	T	T	T	T	T	T	T	T	T	T	T	T	C	T	C	C	C	T	T	T	T
JAX00177603	X	17729980	0	T	C	T	T	T	T	T	C	C	T	C	C	T	T	T	T	T	C	T	C	C	C	T	T	T	T	T	T	T	T	T	T	T	T	T	T	T	C	T	C	C	C	T	T	T	T
JAX00177604	X	17730037	0	G	A	G	G	G	G	G	G	A	G	G	A	G	G	G	G	G	A	G	A	A	A	G	G	G	G	G	G	G	G	G	G	G	G	G	G	G	A	G	A	A	G	G	G	G	G
JAX00177605	X	17730901	0	C	T	C	C	C	C	C	T	C	C	T	C	C	C	C	C	C	C	C	C	C	C	C	C	C	C	C	C	C	C	C	C	C	C	C	C	C	C	C	C	C	T	C	C	C	C
JAX00709933	X	17814016	0	C	T	C	C	C	C	C	T	C	C	T	C	C	C	C	C	C	C	C	C	C	C	C	C	C	C	C	C	C	C	C	C	C	C	C	C	C	C	C	C	C	T	C	C	C	C
JAX00177608	X	17820473	1	A	G	A	A	A	A	A	G	G	A	G	G	A	A	A	A	A	G	A	G	G	G	A	A	A	A	A	A	A	A	A	A	A	A	A	A	A	G	A	G	G	G	A	A	A	A
JAX00709935	X	17820555	0	T	C	T	T	T	T	T	C	T	T	C	T	T	T	T	T	T	T	T	T	T	T	T	T	T	T	T	T	T	T	T	T	T	T	T	T	T	T	T	T	T	C	T	T	T	T
JAX00177609	X	17862473	1	A	G	A	A	A	A	A	A	G	A	A	G	A	A	A	A	A	G	A	G	G	G	A	A	A	A	A	A	A	A	A	A	A	A	A	A	A	G	A	G	G	A	A	A	A	A
JAX00709937	X	17863156	0	A	C	A	A	A	A	A	A	A	C	A	A	C	A	A	A	A	A	C	A	A	A	A	A	C	A	A	C	A	C	A	A	A	A	A	A	A	A	A	A	A	A	A	A	A	A
JAX00709938	X	17870144	0	C	T	C	C	C	C	C	T	T	T	T	T	T	C	C	C	C	T	T	T	T	T	C	C	T	C	C	T	C	T	C	C	C	C	C	C	C	T	C	T	T	T	C	C	C	C
JAX00709939	X	17871268	0	G	A	G	G	G	G	G	A	G	G	A	G	G	G	G	G	G	G	G	G	G	G	G	G	G	G	G	G	G	G	G	G	G	G	G	G	G	G	G	G	G	A	G	G	G	G
JAX00709941	X	17871781	1	C	T	C	C	C	C	C	C	C	T	C	C	T	C	C	C	C	C	T	C	C	C	C	C	T	C	C	T	C	T	C	C	C	C	C	C	C	C	C	C	C	C	C	C	C	C
JAX00177612	X	17885554	0	G	A	G	G	G	G	G	G	A	G	G	A	G	G	G	G	G	A	G	A	A	A	G	G	G	G	G	G	G	G	G	G	G	G	G	G	G	A	G	A	A	G	G	G	G	G
JAX00177614	X	17886490	0	A	T	A	A	A	A	A	A	T	A	A	T	A	A	A	A	A	T	A	T	T	T	A	A	A	A	A	A	A	A	A	A	A	A	A	A	A	T	A	T	T	A	A	A	A	A
JAX00177615	X	17948855	1	A	C	A	A	A	A	A	C	C	A	C	C	A	A	A	A	A	C	A	C	C	C	A	A	A	A	A	A	A	A	A	A	A	A	A	A	A	C	A	C	C	C	A	A	A	A
JAX00177617	X	17949115	0	C	A	C	C	C	C	C	A	A	C	A	A	C	C	C	C	C	A	C	A	A	A	C	C	C	C	C	C	C	C	C	C	C	C	C	C	C	A	C	A	A	A	C	C	C	C
JAX00709943	X	17962509	0	A	T	A	A	A	A	A	T	A	A	T	A	A	A	A	A	A	A	A	A	A	A	A	A	A	A	A	A	A	A	A	A	A	A	A	A	A	A	A	A	A	T	A	A	A	A
JAX00709947	X	17978608	0	T	C	T	T	T	T	T	C	C	C	C	C	C	T	T	T	T	C	C	C	C	C	T	T	C	T	T	C	T	C	T	T	T	T	T	T	T	C	T	C	C	C	T	T	T	T
JAX00709948	X	17984996	0	G	T	G	G	G	G	G	G	T	G	G	T	G	G	G	G	G	G	G	T	T	T	G	G	G	G	G	G	G	G	G	G	G	G	G	G	G	T	G	T	T	G	G	G	G	G
JAX00709950	X	17985540	1	T	C	T	T	T	T	T	C	C	C	C	C	C	T	T	T	T	C	C	C	C	C	T	T	C	T	T	C	T	C	T	T	T	T	T	T	T	C	T	C	C	C	T	T	T	T
JAX00709951	X	17999563	0	G	A	G	G	G	G	G	A	G	G	A	G	G	G	G	G	G	G	G	G	G	G	G	G	G	G	G	G	G	G	G	G	G	G	G	G	G	G	G	G	G	A	G	G	G	G
JAX00177622	X	18019497	0	T	C	T	T	T	T	T	T	C	T	T	C	T	T	T	T	T	C	T	C	C	C	T	T	T	T	T	T	T	T	T	T	T	T	T	T	T	C	T	C	C	T	T	T	T	T
JAX00709952	X	18026236	0	C	T	C	C	C	C	C	T	C	C	T	C	C	C	C	C	C	C	C	C	C	C	C	C	C	C	C	C	C	C	C	C	C	C	C	C	C	C	C	C	C	T	C	C	C	C
JAX00177624	X	18071655	0	A	C	A	A	A	A	A	C	C	A	C	C	A	A	A	A	A	C	A	C	C	C	A	A	A	A	A	A	A	A	A	A	A	A	A	A	A	C	A	C	C	C	A	A	A	A
JAX00177625	X	18071898	1	C	T	C	C	C	C	C	T	C	C	T	C	C	C	C	C	C	C	C	C	C	C	C	C	C	C	C	C	C	C	C	C	C	C	C	C	C	C	C	C	C	T	C	C	C	C
JAX00709956	X	18073154	0	C	T	C	C	C	C	C	T	C	C	T	C	C	C	C	C	C	C	C	C	C	C	C	C	C	C	C	C	C	C	C	C	C	C	C	C	C	C	C	C	C	T	C	C	C	C
JAX00177626	X	18078515	1	A	G	A	A	A	A	A	G	G	G	G	G	G	A	A	A	A	G	G	G	G	G	A	A	G	A	A	G	A	G	A	A	A	A	A	A	A	G	A	G	G	G	A	A	A	A
JAX00177628	X	18090658	0	T	C	T	T	T	T	T	T	C	T	T	C	T	T	T	T	T	C	T	C	C	C	T	T	T	T	T	T	T	T	T	T	T	T	T	T	T	C	T	C	C	T	T	T	T	T
JAX00177629	X	18099467	0	T	C	T	T	T	T	T	C	C	T	C	C	T	T	T	T	T	C	T	C	C	C	T	T	T	T	T	T	T	T	T	T	T	T	T	T	T	C	T	C	C	C	T	T	T	T
JAX00709959	X	18116403	1	T	G	T	T	T	T	T	G	T	T	G	T	T	T	T	T	T	T	T	T	T	T	T	T	T	T	T	T	T	T	T	T	T	T	T	T	T	T	T	T	T	G	T	T	T	T
JAX00709961	X	18118881	0	T	C	T	T	T	T	T	T	T	C	T	T	C	T	T	T	T	T	C	T	T	T	T	T	C	T	T	C	T	C	T	T	T	T	T	T	T	T	T	T	T	T	T	T	T	T
JAX00238691	X	18119639	1	G	A	G	G	G	G	G	A	A	G	A	A	G	G	G	G	G	A	G	A	A	A	G	G	G	G	G	G	G	G	G	G	G	G	G	G	G	A	G	A	A	A	G	G	G	G
JAX00177632	X	18142199	1	G	A	G	G	G	G	G	A	A	G	A	A	G	G	G	G	G	A	G	A	A	A	G	G	G	G	G	G	G	G	G	G	G	G	G	G	G	A	G	A	A	A	G	G	G	G
JAX00709962	X	18142521	0	T	C	T	T	T	T	T	T	T	C	T	T	C	T	T	T	T	T	C	T	T	T	T	T	C	T	T	C	T	C	T	T	T	T	T	T	T	T	T	T	T	T	T	T	T	T
JAX00709964	X	18143015	0	A	G	A	A	A	A	A	G	G	A	G	A	A	A	A	A	A	G	A	G	G	G	A	A	A	A	A	A	A	A	A	A	A	A	A	A	A	G	A	G	G	G	A	A	A	A
JAX00709965	X	18154391	0	T	C	T	T	T	T	T	C	C	C	C	C	C	T	T	T	T	C	C	C	C	C	T	T	C	T	T	C	T	C	T	T	T	T	T	T	T	C	T	C	C	C	T	T	T	T
JAX00709966	X	18176023	1	C	A	C	C	C	C	C	C	A	C	C	A	C	C	C	C	C	A	C	A	A	A	C	C	C	C	C	C	C	C	C	C	C	C	C	C	C	A	C	A	A	C	C	C	C	C
JAX00177633	X	18178314	1	C	T	C	C	C	C	C	T	C	C	T	C	C	C	C	C	C	C	C	C	C	C	C	C	C	C	C	C	C	C	C	C	C	C	C	C	C	C	C	C	C	T	C	C	C	C
JAX00177635	X	18178547	1	A	G	A	A	A	A	A	G	G	G	G	G	G	A	A	A	A	G	G	G	G	G	A	A	G	A	A	G	A	G	A	A	A	A	A	A	A	G	A	G	G	G	A	A	A	A
JAX00709969	X	18207895	0	C	T	C	C	C	C	C	C	T	C	C	T	C	C	C	C	C	T	C	T	T	T	C	C	C	C	C	C	C	C	C	C	C	C	C	C	C	T	C	T	T	C	C	C	C	C
JAX00177637	X	18218500	0	C	T	C	C	C	C	C	T	C	C	T	C	C	C	C	C	C	C	C	C	C	C	C	C	C	C	C	C	C	C	C	C	C	C	C	C	C	C	C	C	C	T	C	C	C	C
JAX00709970	X	18249545	1	G	A	G	G	G	G	G	A	G	G	A	G	G	G	G	G	G	G	G	G	G	G	G	G	G	G	G	G	G	G	G	G	G	G	G	G	G	G	G	G	G	A	G	G	G	G
JAX00177639	X	18267358	0	T	A	T	T	T	T	T	A	A	T	A	A	T	T	T	T	T	A	T	A	A	A	T	T	T	T	T	T	T	T	T	T	T	T	T	T	T	A	T	A	A	A	T	T	T	T
JAX00177640	X	18268318	0	T	C	T	T	T	T	T	C	C	T	C	C	T	T	T	T	T	C	T	C	C	C	T	T	T	T	T	T	T	T	T	T	T	T	T	T	T	C	T	C	C	C	T	T	T	T
JAX00177641	X	18271312	0	G	A	G	G	G	G	G	G	A	G	G	A	G	G	G	G	G	A	G	A	A	A	G	G	G	G	G	G	G	G	G	G	G	G	G	G	G	A	G	A	A	G	G	G	G	G
JAX00177642	X	18300631	0	G	A	G	G	G	G	G	G	A	G	G	A	G	G	G	G	G	A	G	A	A	A	G	G	G	G	G	G	G	G	G	G	G	G	G	G	G	A	G	A	A	G	G	G	G	G
JAX00709974	X	18300806	0	G	A	G	G	G	G	G	A	G	G	A	G	G	G	G	G	G	G	G	G	G	G	G	G	G	G	G	G	G	G	G	G	G	G	G	G	G	G	G	G	G	A	G	G	G	G
JAX00177643	X	18301215	1	G	A	G	G	G	G	G	G	A	G	G	A	G	G	G	G	G	A	G	A	A	A	G	G	G	G	G	G	G	G	G	G	G	G	G	G	G	A	G	A	A	G	G	G	G	G
JAX00177644	X	18301330	1	T	G	T	T	T	T	T	G	G	T	G	G	T	T	T	T	T	G	T	G	G	G	T	T	T	T	T	T	T	T	T	T	T	T	T	T	T	G	T	G	G	G	T	T	T	T
JAX00709975	X	18303645	1	C	A	C	C	C	C	C	A	C	C	A	C	C	C	C	C	C	C	C	C	C	C	C	C	C	C	C	C	C	C	C	C	C	C	C	C	C	C	C	C	C	A	C	C	C	C
JAX00709976	X	18304812	1	A	G	A	A	A	A	A	G	G	A	G	G	A	A	A	A	A	G	A	G	G	G	A	A	A	A	A	A	A	A	A	A	A	A	A	A	A	G	A	G	G	G	A	A	A	A
JAX00709977	X	18305251	1	C	A	C	C	C	C	C	A	C	C	A	C	C	C	C	C	C	C	C	C	C	C	C	C	C	C	C	C	C	C	C	C	C	C	C	C	C	C	C	C	C	A	C	C	C	C
JAX00709978	X	18305530	1	C	A	C	C	C	C	C	A	C	C	A	C	C	C	C	C	C	C	C	C	C	C	C	C	C	C	C	C	C	C	C	C	C	C	C	C	C	C	C	C	C	A	C	C	C	C
JAX00177645	X	18341066	0	C	T	C	C	C	C	C	T	T	C	T	T	C	C	C	C	C	T	C	T	T	T	C	C	C	C	C	C	C	C	C	C	C	C	C	C	C	T	C	T	T	T	C	C	C	C
JAX00177646	X	18341378	1	T	C	T	T	T	T	T	C	C	T	C	C	T	T	T	T	T	C	T	C	C	C	T	T	T	T	T	T	T	T	T	T	T	T	T	T	T	C	T	C	C	C	T	T	T	T
JAX00177647	X	18341415	0	T	C	T	T	T	T	T	C	C	T	C	C	T	T	T	T	T	C	T	C	C	C	T	T	T	T	T	T	T	T	T	T	T	T	T	T	T	C	T	C	C	C	T	T	T	T
JAX00709979	X	18352447	1	T	C	T	T	T	T	T	T	C	T	T	C	T	T	T	T	T	C	T	C	C	C	T	T	T	T	T	T	T	T	T	T	T	T	T	T	T	C	T	C	C	T	T	T	T	T
JAX00177648	X	18369071	0	A	G	A	A	A	A	A	G	G	A	G	G	A	A	A	A	A	G	A	G	G	G	A	A	A	A	A	A	A	A	A	A	A	A	A	A	A	G	A	G	G	G	A	A	A	A
JAX00177649	X	18383223	1	T	C	T	T	T	T	T	C	C	T	C	C	T	T	T	T	T	C	T	C	C	C	T	T	T	T	T	T	T	T	T	T	T	T	T	T	T	C	T	C	C	C	T	T	T	T
JAX00177650	X	18383264	1	A	G	A	A	A	A	A	G	G	A	G	G	A	A	A	A	A	G	A	G	G	G	A	A	A	A	A	A	A	A	A	A	A	A	A	A	A	G	A	G	G	G	A	A	A	A
JAX00709983	X	18392303	0	G	A	G	G	G	G	G	A	G	G	A	G	G	G	G	G	G	G	G	G	G	G	G	G	G	G	G	G	G	G	G	G	G	G	G	G	G	G	G	G	G	A	G	G	G	G
JAX00709986	X	18401792	1	C	G	C	C	C	C	C	G	C	C	G	C	C	C	C	C	C	C	C	C	C	C	C	C	C	C	C	C	C	C	C	C	C	C	C	C	C	C	C	C	C	G	C	C	C	C
JAX00709989	X	18407278	1	G	A	G	G	G	G	G	G	A	G	G	A	G	G	G	G	G	A	G	A	A	A	G	G	G	G	G	G	G	G	G	G	G	G	G	G	G	A	G	A	A	G	G	G	G	G
JAX00177651	X	18422377	1	A	G	A	A	A	A	A	A	G	A	A	G	A	A	A	A	A	G	A	G	G	G	A	A	A	A	A	A	A	A	A	A	A	A	A	A	A	G	A	G	G	A	A	A	A	A
JAX00177652	X	18422421	0	A	T	A	A	A	A	A	A	A	T	A	A	T	T	A	A	A	A	T	A	A	A	A	A	T	A	A	T	A	T	A	A	A	A	A	A	A	A	A	A	A	A	A	A	A	A
JAX00177653	X	18423171	1	G	A	G	G	G	G	G	G	G	A	G	G	A	A	G	G	G	G	A	G	G	G	G	G	A	G	G	A	G	A	G	G	G	G	G	G	G	G	G	G	G	G	G	G	G	G
JAX00709991	X	18429211	1	T	A	T	T	T	T	T	A	A	A	A	A	A	A	T	T	T	A	A	A	A	A	T	T	A	T	T	A	T	A	T	T	T	T	T	T	T	A	T	A	A	A	T	T	T	T
JAX00709992	X	18453876	0	C	T	C	C	C	C	C	T	C	C	T	C	C	C	C	C	C	C	C	C	C	C	C	C	C	C	C	C	C	C	C	C	C	C	C	C	C	C	C	C	C	T	C	C	C	C
JAX00177655	X	18461070	1	C	G	C	C	C	C	C	G	G	C	G	G	C	C	C	C	C	G	C	G	G	G	C	C	C	C	C	C	C	C	C	C	C	C	C	C	C	G	C	G	G	G	C	C	C	C
JAX00177659	X	18509506	1	C	T	C	C	C	C	C	T	T	C	T	T	C	C	C	C	C	T	C	T	T	T	C	C	C	C	C	C	C	C	C	C	C	C	C	C	C	T	C	T	T	T	C	C	C	C
JAX00709995	X	18523190	1	C	T	C	C	C	C	C	T	C	C	T	C	C	C	C	C	C	C	C	C	C	C	C	C	C	C	C	C	C	C	C	C	C	C	C	C	C	C	C	C	C	T	C	C	C	C
JAX00709997	X	18537787	1	T	A	T	T	T	T	T	A	T	T	A	T	T	T	T	T	T	T	T	T	T	T	T	T	T	T	T	T	T	T	T	T	T	T	T	T	T	T	T	T	T	A	T	T	T	T
JAX00709998	X	18539146	0	C	T	C	C	C	C	C	T	C	C	T	C	C	C	C	C	C	C	C	C	C	C	C	C	C	C	C	C	C	C	C	C	C	C	C	C	C	C	C	C	C	T	C	C	C	C
JAX00177661	X	18539725	0	G	A	G	G	G	G	G	G	A	G	G	A	G	G	G	G	G	A	G	A	A	A	G	G	G	G	G	G	G	G	G	G	G	G	G	G	G	A	G	A	A	G	G	G	G	G
JAX00177662	X	18539770	1	G	A	G	G	G	G	G	A	A	G	A	A	G	G	G	G	G	A	G	A	A	A	G	G	G	G	G	G	G	G	G	G	G	G	G	G	G	A	G	A	A	A	G	G	G	G
JAX00709999	X	18542362	1	A	T	A	A	A	A	A	A	T	A	A	T	A	A	A	A	A	T	A	T	T	T	A	A	A	A	A	A	A	A	A	A	A	A	A	A	A	T	A	T	T	A	A	A	A	A
JAX00177663	X	18582016	0	G	T	G	G	G	G	G	T	T	G	G	T	G	G	G	G	G	T	G	T	T	T	G	G	G	G	G	G	G	G	G	G	G	G	G	G	G	T	G	T	T	T	G	G	G	G
JAX00177665	X	18585883	0	A	G	A	A	A	A	A	G	G	A	G	G	A	A	A	A	A	G	A	G	G	G	A	A	A	A	A	A	A	A	A	A	A	A	A	A	A	G	A	G	G	G	A	A	A	A
JAX00710001	X	18585959	1	A	G	A	A	A	A	A	G	A	A	G	A	A	A	A	A	A	A	A	A	A	A	A	A	A	A	A	A	A	A	A	A	A	A	A	A	A	A	A	A	A	G	A	A	A	A
JAX00710002	X	18586033	0	T	G	T	T	T	T	T	T	G	T	T	G	T	T	T	T	T	G	T	G	G	G	T	T	T	T	T	T	T	T	T	T	T	T	T	T	T	G	T	G	G	T	T	T	T	T
JAX00710003	X	18586138	0	T	A	T	T	T	T	T	T	A	T	T	A	T	T	T	T	T	A	T	A	A	A	T	T	T	T	T	T	T	T	T	T	T	T	T	T	T	A	T	A	A	T	T	T	T	T
JAX00710004	X	18586210	1	A	T	A	A	A	A	A	A	T	A	A	T	A	A	A	A	A	T	A	T	T	T	A	A	A	A	A	A	A	A	A	A	A	A	A	A	A	T	A	T	T	A	A	A	A	A
JAX00238694	X	18623497	0	T	A	T	T	T	T	T	T	A	T	T	A	T	T	T	T	T	A	T	A	A	A	T	T	T	T	T	T	T	T	T	T	T	T	T	T	T	A	T	A	A	T	T	T	T	T
JAX00177666	X	18630877	1	C	T	C	C	C	C	C	T	T	C	T	T	C	C	C	C	C	T	C	T	T	T	C	C	C	C	C	C	C	C	C	C	C	C	C	C	C	T	C	T	T	T	C	C	C	C
JAX00177667	X	18631670	0	A	T	A	A	A	A	A	T	T	A	T	T	A	A	A	A	A	T	A	T	T	T	A	A	A	A	A	A	A	A	A	A	A	A	A	A	A	T	A	T	T	T	A	A	A	A
JAX00177668	X	18631738	1	A	T	A	A	A	A	A	T	T	A	T	T	A	A	A	A	A	T	A	T	T	T	A	A	A	A	A	A	A	A	A	A	A	A	A	A	A	T	A	T	T	T	A	A	A	A
JAX00177669	X	18666455	0	T	G	T	T	T	T	T	G	G	T	G	G	T	T	T	T	T	G	T	G	G	G	T	T	T	T	T	T	T	T	T	T	T	T	T	T	T	G	T	G	G	G	T	T	T	T
JAX00177670	X	18666878	1	A	C	A	A	A	A	A	A	C	A	A	C	A	A	A	A	A	C	A	C	C	C	A	A	A	A	A	A	A	A	A	A	A	A	A	A	A	C	A	C	C	A	A	A	A	A
JAX00177671	X	18666947	0	T	A	T	T	T	T	T	A	A	T	A	A	T	T	T	T	T	A	T	A	A	A	T	T	T	T	T	T	T	T	T	T	T	T	T	T	T	A	T	A	A	A	T	T	T	T
JAX00710007	X	18682600	0	C	T	C	C	C	C	C	T	C	C	T	C	C	C	C	C	C	C	C	C	C	C	C	C	C	C	C	C	C	C	C	C	C	C	C	C	C	C	C	C	C	T	C	C	C	C
JAX00177673	X	18712954	1	C	T	C	C	C	C	C	T	C	C	T	C	C	C	C	C	C	C	C	C	C	C	C	C	C	C	C	C	C	C	C	C	C	C	C	C	C	C	C	C	C	T	C	C	C	C
JAX00177674	X	18713974	0	A	G	A	A	A	A	A	G	G	A	G	G	A	A	A	A	A	G	A	G	G	G	A	A	A	A	A	A	A	A	A	A	A	A	A	A	A	G	A	G	G	G	A	A	A	A
JAX00710010	X	18732193	0	T	A	T	T	T	T	T	A	A	T	A	A	T	T	T	T	T	A	T	A	A	A	T	T	T	T	T	T	T	T	T	T	T	T	T	T	T	A	T	A	A	A	T	T	T	T
JAX00710011	X	18732618	0	A	T	A	A	A	A	A	T	A	A	A	A	A	A	A	A	A	A	A	A	A	A	A	A	A	A	A	A	A	A	A	A	A	A	A	A	A	A	A	A	A	A	A	A	A	A
JAX00177676	X	18735805	0	A	C	A	A	A	A	A	C	A	A	C	A	A	A	A	A	A	A	A	A	A	A	A	A	A	A	A	A	A	A	A	A	A	A	A	A	A	A	A	A	A	C	A	A	A	A
JAX00710014	X	18761699	1	G	A	G	G	G	G	G	G	A	G	G	A	G	G	G	G	G	A	G	A	A	A	G	G	G	G	G	G	G	G	G	G	G	G	G	G	G	A	G	A	A	G	G	G	G	G
JAX00710015	X	18764025	1	C	A	C	C	C	C	C	C	A	C	C	A	C	C	C	C	C	A	C	A	A	A	C	C	C	C	C	C	C	C	C	C	C	C	C	C	C	A	C	A	A	C	C	C	C	C
JAX00710016	X	18765486	0	G	A	G	G	G	G	G	G	A	G	G	A	G	G	G	G	G	A	G	A	A	A	G	G	G	G	G	G	G	G	G	G	G	G	G	G	G	A	G	A	A	G	G	G	G	G
JAX00177678	X	18774851	0	A	T	A	A	A	A	A	T	T	A	T	T	A	A	A	A	A	T	A	T	T	A	A	A	A	A	A	A	A	A	A	A	A	A	A	A	A	T	A	T	T	T	A	A	A	A
JAX00177679	X	18775344	0	T	A	T	T	T	T	T	A	A	T	A	A	T	T	T	T	T	A	T	A	A	A	T	T	T	T	T	T	T	T	T	T	T	T	T	T	T	A	T	A	A	A	T	T	T	T
JAX00177682	X	18827474	0	G	T	G	G	G	G	G	T	T	G	T	T	G	G	G	G	G	T	G	T	T	T	G	G	G	G	G	G	G	G	G	G	G	G	G	G	G	T	G	T	T	T	G	G	G	G
JAX00177683	X	18837185	1	G	T	G	G	G	G	G	T	T	G	T	T	G	G	G	G	G	T	G	T	T	T	G	G	G	G	G	G	G	G	G	G	G	G	G	G	G	T	G	T	T	T	G	G	G	G
JAX00710019	X	18848844	1	C	T	C	C	C	C	C	T	T	T	T	T	T	T	C	C	C	T	T	T	T	T	C	C	T	C	C	T	C	T	C	C	C	C	C	C	C	T	C	T	T	T	C	C	C	C
JAX00177684	X	18849076	0	G	A	G	G	G	G	G	A	A	G	A	A	G	G	G	G	G	A	G	A	A	A	G	G	G	G	G	G	G	G	G	G	G	G	G	G	G	A	G	A	A	A	G	G	G	G
JAX00238696	X	18859286	1	C	T	C	C	C	C	C	T	T	C	T	T	C	C	C	C	C	T	C	T	T	T	C	C	C	C	C	C	C	C	C	C	C	C	C	C	C	T	C	T	T	T	C	C	C	C
JAX00177685	X	18859491	1	G	A	G	G	G	G	G	A	A	G	A	A	G	G	G	G	G	A	G	A	A	A	G	G	G	G	G	G	G	G	G	G	G	G	G	G	G	A	G	A	A	A	G	G	G	G
JAX00177686	X	18859567	0	T	C	T	T	T	T	T	C	C	T	C	C	T	T	T	T	T	C	T	C	C	C	T	T	T	T	T	T	T	T	T	T	T	T	T	T	T	C	T	C	C	C	T	T	T	T
JAX00177688	X	18916819	1	A	G	A	A	A	A	A	G	G	A	G	G	A	A	A	A	A	G	A	G	G	G	A	A	A	A	A	A	A	A	A	A	A	A	A	A	A	G	A	G	G	G	A	A	A	A
JAX00177689	X	18917066	0	G	C	G	G	G	G	G	C	C	G	C	C	G	G	G	G	G	C	G	C	C	C	G	G	G	G	G	G	G	G	G	G	G	G	G	G	G	C	G	C	C	C	G	G	G	G
JAX00710021	X	18920606	1	C	A	C	C	C	C	C	C	C	A	C	C	A	A	C	C	C	C	A	C	C	C	C	C	A	C	C	A	C	A	C	C	C	C	C	C	C	C	C	C	C	C	C	C	C	C
JAX00177690	X	18945527	0	C	T	C	C	C	C	C	T	C	C	T	C	C	C	C	C	C	C	C	C	C	C	C	C	C	C	C	C	C	C	C	C	C	C	C	C	C	C	C	C	C	T	C	C	C	C
JAX00177691	X	18945584	1	G	A	G	G	G	G	G	G	A	G	G	A	G	G	G	G	G	A	G	A	A	A	G	G	G	G	G	G	G	G	G	G	G	G	G	G	G	A	G	A	A	G	G	G	G	G
JAX00710023	X	18957404	0	C	T	C	C	C	C	C	C	T	C	C	T	C	C	C	C	C	T	C	T	T	T	C	C	C	C	C	C	C	C	C	C	C	C	C	C	C	T	C	T	T	C	C	C	C	C
JAX00710025	X	18966899	1	G	T	G	G	G	G	G	T	T	G	T	T	G	G	G	G	G	T	G	T	T	T	G	G	G	G	G	G	G	G	G	G	G	G	G	G	G	T	G	T	T	T	G	G	G	G
JAX00710026	X	18996213	0	C	T	C	C	C	C	C	T	T	C	T	T	C	C	C	C	C	T	C	T	T	T	C	C	C	C	C	C	C	C	C	C	C	C	C	C	C	T	C	T	T	T	C	C	C	C
JAX00710027	X	19001759	1	C	G	C	C	C	C	C	G	G	G	G	G	G	G	C	C	C	G	G	G	G	G	C	C	G	C	C	G	C	G	C	C	C	C	C	C	C	G	C	G	G	G	C	C	C	C
JAX00710030	X	19046705	1	G	A	G	G	G	G	G	G	A	G	G	A	G	G	G	G	G	A	G	A	A	A	G	G	G	G	G	G	G	G	G	G	G	G	G	G	G	A	G	A	A	G	G	G	G	G
JAX00710031	X	19047195	0	A	G	A	A	A	A	A	G	G	G	G	G	G	G	A	A	A	G	G	G	G	G	A	A	G	A	A	G	A	G	A	A	A	A	A	A	A	G	A	G	G	G	A	A	A	A
JAX00710032	X	19047795	0	C	T	C	C	C	C	C	T	C	C	T	C	C	C	C	C	C	C	C	C	C	C	C	C	C	C	C	C	C	C	C	C	C	C	C	C	C	C	C	C	C	T	C	C	C	C
JAX00710033	X	19048213	1	C	T	C	C	C	C	C	T	C	C	T	C	C	C	C	C	C	C	C	C	C	C	C	C	C	C	C	C	C	C	C	C	C	C	C	C	C	C	C	C	C	T	C	C	C	C
JAX00710034	X	19054439	0	C	T	C	C	C	C	C	C	T	C	C	T	C	C	C	C	C	T	C	T	T	T	C	C	C	C	C	C	C	C	C	C	C	C	C	C	C	T	C	T	T	C	C	C	C	C
JAX00177699	X	19060990	0	C	A	C	C	C	C	C	A	A	C	A	A	C	C	C	C	C	A	C	A	A	A	C	C	C	C	C	C	C	C	C	C	C	C	C	C	C	A	C	A	A	A	C	C	C	C
JAX00177700	X	19061300	1	G	C	G	G	G	G	G	C	C	G	C	C	G	G	G	G	G	C	G	C	C	C	G	G	G	G	G	G	G	G	G	G	G	G	G	G	G	C	G	C	C	C	G	G	G	G
JAX00710036	X	19061809	1	A	G	A	A	A	A	A	G	G	A	G	G	A	A	A	A	A	G	A	G	G	G	A	A	A	A	A	A	A	A	A	A	A	A	A	A	A	G	A	G	G	G	A	A	A	A
JAX00177701	X	19061901	1	G	A	G	G	G	G	G	A	A	G	A	A	G	G	G	G	G	A	G	A	A	A	G	G	G	G	G	G	G	G	G	G	G	G	G	G	G	A	G	A	A	A	G	G	G	G
JAX00177702	X	19096090	1	G	A	G	G	G	G	G	A	A	G	A	A	G	G	G	G	G	A	G	A	A	A	G	G	G	G	G	G	G	G	G	G	G	G	G	G	G	A	G	A	A	A	G	G	G	G
JAX00177703	X	19099870	1	A	G	A	A	A	A	A	G	G	A	G	G	A	A	A	A	A	G	A	G	G	G	A	A	A	A	A	A	A	A	A	A	A	A	A	A	A	G	A	G	G	G	A	A	A	A
JAX00177704	X	19099959	0	G	C	G	G	G	G	G	C	C	G	C	C	G	G	G	G	G	C	G	C	C	C	G	G	G	G	G	G	G	G	G	G	G	G	G	G	G	C	G	C	C	C	G	G	G	G
JAX00710037	X	19102963	1	A	G	A	A	A	A	A	G	G	G	G	G	G	G	A	A	A	G	G	G	G	G	A	A	G	A	A	G	A	G	A	A	A	A	A	A	A	G	A	G	G	G	A	A	A	A
JAX00177705	X	19138778	0	T	G	T	T	T	T	T	G	G	T	G	G	T	T	T	T	T	G	T	G	G	G	T	T	T	T	T	T	T	T	T	T	T	T	T	T	T	G	T	G	G	G	T	T	T	T
JAX00177707	X	19143335	0	A	T	A	A	A	A	A	T	T	T	T	T	T	T	A	A	A	T	T	T	T	T	A	A	T	A	A	T	A	T	A	A	A	A	A	A	A	T	A	T	T	T	A	A	A	A
JAX00710039	X	19159749	0	C	T	C	C	C	C	C	T	T	C	T	T	C	C	C	C	C	C	C	T	T	T	C	C	C	C	C	C	C	C	C	C	C	C	C	C	C	T	C	T	T	T	C	C	C	C
JAX00710040	X	19166496	1	G	A	G	G	G	G	G	A	A	G	A	A	G	G	G	G	G	A	G	A	A	A	G	G	G	G	G	G	G	G	G	G	G	G	G	G	G	A	G	A	A	A	G	G	G	G
JAX00710041	X	19169689	0	G	A	G	G	G	G	G	G	G	A	G	G	A	A	G	G	G	G	A	G	G	G	G	G	A	G	G	A	G	A	G	G	G	G	G	G	G	G	G	G	G	G	G	G	G	G
JAX00710042	X	19169791	1	T	A	T	T	T	T	T	T	T	A	T	T	A	A	T	T	T	T	A	T	T	T	T	T	A	T	T	A	T	A	T	T	T	T	T	T	T	T	T	T	T	T	T	T	T	T
JAX00177708	X	19178030	0	A	G	A	A	A	A	A	G	G	A	G	G	A	A	A	A	A	G	A	G	G	G	A	A	A	A	A	A	A	A	A	A	A	A	A	A	A	G	A	G	G	G	A	A	A	A
JAX00177709	X	19179782	0	C	T	C	C	C	C	C	T	T	C	T	T	C	C	C	C	C	T	C	T	T	T	C	C	C	C	C	C	C	C	C	C	C	C	C	C	C	T	C	T	T	T	C	C	C	C
JAX00177710	X	19179873	0	T	C	T	T	T	T	T	C	C	T	C	C	T	T	T	T	T	C	T	C	C	C	T	T	T	T	T	T	T	T	T	T	T	T	T	T	T	C	T	C	C	C	T	T	T	T
JAX00710043	X	19215013	1	T	C	T	T	T	T	T	C	C	T	C	C	T	T	T	T	T	C	T	C	C	C	T	T	T	T	T	T	T	T	T	T	T	T	T	T	T	C	T	C	C	C	T	T	T	T
JAX00177711	X	19218633	1	A	G	A	A	A	A	A	G	G	A	G	G	A	A	A	A	A	G	A	G	G	G	A	A	A	A	A	A	A	A	A	A	A	A	A	A	A	G	A	G	G	G	A	A	A	A
JAX00177713	X	19219854	0	G	A	G	G	G	G	G	A	A	G	A	A	G	G	G	G	G	A	G	A	A	A	G	G	G	G	G	G	G	G	G	G	G	G	G	G	G	A	G	A	A	A	G	G	G	G
JAX00710044	X	19226723	1	G	A	G	G	G	G	G	G	G	A	G	G	A	A	G	G	G	G	A	G	G	G	G	G	A	G	G	A	G	A	G	G	G	G	G	G	G	G	G	G	G	G	G	G	G	G
JAX00177715	X	19263575	1	G	A	G	G	G	G	G	A	A	A	A	A	A	A	G	G	G	A	A	A	A	A	G	G	A	G	G	A	G	A	G	G	G	G	G	G	G	A	G	A	A	A	G	G	G	G
JAX00177716	X	19263767	0	C	T	C	C	C	C	C	T	T	T	T	T	T	T	C	C	C	T	T	T	T	T	C	C	T	C	C	T	C	T	C	C	C	C	C	C	C	T	C	T	T	T	C	C	C	C
JAX00238701	X	19287803	1	T	C	T	T	T	T	T	C	C	T	C	C	T	T	T	T	T	C	T	C	C	C	T	T	T	T	T	T	T	T	T	T	T	T	T	T	T	C	T	C	C	C	T	T	T	T
JAX00238702	X	19287822	0	A	C	A	A	A	A	A	A	C	A	A	C	A	A	A	A	A	C	A	C	C	C	A	A	A	A	A	A	A	A	A	A	A	A	A	A	A	C	A	C	C	A	A	A	A	A
JAX00710046	X	19288448	0	A	G	A	A	A	A	A	G	A	A	G	A	A	A	A	A	A	A	A	A	A	A	A	A	A	A	A	A	A	A	A	A	A	A	A	A	A	A	A	A	A	G	A	A	A	A
JAX00710047	X	19288943	1	A	G	A	A	A	A	A	G	A	G	G	A	G	G	A	A	A	A	G	A	A	A	A	A	G	A	A	G	A	G	A	A	A	A	A	A	A	A	A	A	A	G	A	A	A	A
JAX00710049	X	19289950	0	G	C	G	G	G	G	G	C	G	G	C	G	G	G	G	G	G	G	G	G	G	G	G	G	G	G	G	G	G	G	G	G	G	G	G	G	G	G	G	G	G	C	G	G	G	G
JAX00238703	X	19302091	0	G	A	G	G	G	G	G	A	A	A	A	A	A	A	G	G	G	A	A	A	A	A	G	G	A	G	G	A	G	A	G	G	G	G	G	G	G	A	G	A	A	A	G	G	G	G
JAX00177717	X	19303718	1	C	T	C	C	C	C	C	T	T	C	T	T	C	C	C	C	C	T	C	T	T	T	C	C	C	C	C	C	C	C	C	C	C	C	C	C	C	T	C	T	T	T	C	C	C	C
JAX00177720	X	19334132	0	A	G	A	A	A	A	A	G	G	A	G	G	A	A	A	A	A	G	A	G	G	G	A	A	A	A	A	A	A	A	A	A	A	A	A	A	A	G	A	G	G	G	A	A	A	A
JAX00177721	X	19334538	1	C	T	C	C	C	C	C	T	T	T	T	T	T	T	C	C	C	T	T	T	T	T	C	C	T	C	C	T	C	T	C	C	C	C	C	C	C	T	C	T	T	T	C	C	C	C
JAX00710057	X	19372691	1	G	A	G	G	G	G	G	A	A	G	A	A	G	G	G	G	G	A	G	A	A	A	G	G	G	G	G	G	G	G	G	G	G	G	G	G	G	A	G	A	A	A	G	G	G	G
JAX00177723	X	19378883	1	G	T	G	G	G	G	G	T	T	G	T	T	G	G	G	G	G	T	G	T	T	T	G	G	G	G	G	G	G	G	G	G	G	G	G	G	G	T	G	T	T	T	G	G	G	G
JAX00177725	X	19382882	1	C	T	C	C	C	C	C	T	T	C	T	T	C	C	C	C	C	T	C	T	T	T	C	C	C	C	C	C	C	C	C	C	C	C	C	C	C	T	C	T	T	T	C	C	C	C
JAX00710061	X	19390359	1	G	A	G	G	G	G	G	A	A	A	A	A	A	A	G	G	G	A	A	A	A	A	G	G	A	G	G	A	G	A	G	G	G	G	G	G	G	A	G	A	A	A	G	G	G	G
JAX00710062	X	19390420	1	T	A	T	T	T	T	T	T	T	A	T	T	A	A	T	T	T	T	A	T	T	T	T	T	A	T	T	A	T	A	T	T	T	T	T	T	T	T	T	T	T	T	T	T	T	T
JAX00177726	X	19427512	0	C	T	C	C	C	C	C	T	T	C	T	T	C	C	C	C	C	T	C	T	T	T	C	C	C	C	C	C	C	C	C	C	C	C	C	C	C	T	C	T	T	T	C	C	C	C
JAX00177727	X	19427603	1	A	G	A	A	A	A	A	G	G	A	G	G	A	A	A	A	A	G	A	G	G	G	A	A	A	A	A	A	A	A	A	A	A	A	A	A	A	G	A	G	G	G	A	A	A	A
JAX00177728	X	19427779	1	T	C	T	T	T	T	T	C	C	T	C	C	T	T	T	T	T	C	T	C	C	C	T	T	T	T	T	T	T	T	T	T	T	T	T	T	T	C	T	C	C	C	T	T	T	T
JAX00238706	X	19443637	0	G	C	G	G	G	G	G	C	C	G	C	C	G	G	G	G	G	C	G	C	C	C	G	G	G	G	G	G	G	G	G	G	G	G	G	G	G	C	G	C	C	C	G	G	G	G
JAX00177731	X	19460206	0	C	T	C	C	C	C	C	T	T	C	T	T	C	C	C	C	C	T	C	T	T	T	C	C	C	C	C	C	C	C	C	C	C	C	C	C	C	T	C	T	T	T	C	C	C	C
JAX00177733	X	19507002	0	T	G	T	T	T	T	T	G	G	T	G	G	T	T	T	T	T	G	T	G	G	G	T	T	T	T	T	T	T	T	T	T	T	T	T	T	T	G	T	G	G	G	T	T	T	T
JAX00177734	X	19519605	0	G	A	G	G	G	G	G	A	A	G	G	G	G	G	G	G	G	G	G	A	A	A	G	G	G	G	G	A	G	G	G	G	G	G	G	G	G	A	G	A	A	A	G	G	G	G
JAX00710066	X	19520512	1	C	T	C	C	C	C	C	T	C	C	T	C	C	C	C	C	C	C	C	C	C	C	C	C	C	C	C	C	C	C	C	C	C	C	C	C	C	C	C	C	C	T	C	C	C	C
JAX00710068	X	19527874	0	C	T	C	C	C	C	C	T	T	C	T	T	C	C	C	C	C	T	C	T	T	T	C	C	C	C	C	C	C	C	C	C	C	C	C	C	C	T	C	T	T	T	C	C	C	C
JAX00710069	X	19531536	0	T	C	T	T	T	T	T	T	C	T	T	C	T	T	T	T	T	C	T	C	C	C	T	T	T	T	T	T	T	T	T	T	T	T	T	T	T	C	T	C	C	T	T	T	T	T
JAX00710070	X	19537798	0	G	C	G	G	G	G	G	G	C	G	G	C	G	G	G	G	G	C	G	C	C	C	G	G	G	G	G	G	G	G	G	G	G	G	G	G	G	C	G	C	C	G	G	G	G	G
JAX00177735	X	19538333	0	C	T	C	C	C	C	C	T	C	C	C	C	C	C	C	C	C	C	C	C	C	C	C	C	C	C	C	C	C	C	C	C	C	C	C	C	C	C	C	C	C	T	C	C	C	C
JAX00710072	X	19567707	1	G	A	G	G	G	G	G	A	G	G	A	G	G	G	G	G	G	G	G	G	G	G	G	G	G	G	G	G	G	G	G	G	G	G	G	G	G	G	G	G	G	A	G	G	G	G
JAX00177738	X	19573206	0	C	T	C	C	C	C	C	T	T	C	T	T	C	C	C	C	C	T	C	T	T	T	C	C	C	C	C	C	C	C	C	C	C	C	C	C	C	T	C	T	T	T	C	C	C	C
JAX00177739	X	19573243	0	A	C	A	A	A	A	A	C	C	A	C	C	A	A	A	A	A	C	A	C	C	C	A	A	A	A	A	A	A	A	A	A	A	A	A	A	A	C	A	C	C	C	A	A	A	A
JAX00177740	X	19573665	0	A	G	A	A	A	A	A	G	G	A	G	G	A	A	A	A	A	G	A	G	G	G	A	A	A	A	A	A	A	A	A	A	A	A	A	A	A	G	A	G	G	G	A	A	A	A
JAX00238708	X	19588235	0	G	A	G	G	G	G	G	A	A	G	A	A	G	G	G	G	G	A	G	A	A	A	G	G	G	G	G	G	G	G	G	G	G	G	G	G	G	A	G	A	A	A	G	G	G	G
JAX00238709	X	19588270	0	G	C	G	G	G	G	G	C	C	G	C	C	G	G	G	G	G	C	G	C	C	C	G	G	G	G	G	G	G	G	G	G	G	G	G	G	G	C	G	C	C	C	G	G	G	G
JAX00238710	X	19609380	1	T	G	T	T	T	T	T	G	G	T	G	G	T	T	T	T	T	G	T	G	G	G	T	T	T	T	T	T	T	T	T	T	T	T	T	T	T	G	T	G	G	G	T	T	T	T
JAX00177742	X	19615220	0	T	C	T	T	T	T	T	C	C	T	C	C	T	T	T	T	T	C	T	C	C	C	T	T	T	T	T	T	T	T	T	T	T	T	T	T	T	C	T	C	C	C	T	T	T	T
JAX00710073	X	19636450	0	G	C	G	G	G	G	G	C	C	G	C	C	G	G	G	G	G	C	G	C	C	C	G	G	G	G	G	G	G	G	G	G	G	G	G	G	G	C	G	C	C	C	G	G	G	G
JAX00177744	X	19659640	1	C	T	C	C	C	C	C	T	C	C	T	C	C	C	C	C	C	C	C	C	C	C	C	C	C	C	C	C	C	C	C	C	C	C	C	C	C	C	C	C	C	T	C	C	C	C
JAX00177746	X	19676407	0	G	A	G	G	G	G	G	A	G	G	G	G	G	G	G	G	G	G	A	G	G	G	G	G	G	G	G	G	G	G	G	G	G	G	G	G	G	G	G	G	G	A	G	G	G	G
JAX00710078	X	19676935	1	C	T	C	C	C	C	C	T	C	C	T	C	C	C	C	C	C	C	C	C	C	C	C	C	C	C	C	C	C	C	C	C	C	C	C	C	C	C	C	C	C	T	C	C	C	C
JAX00710079	X	19685622	1	T	C	T	T	T	T	T	C	C	T	C	C	T	T	T	T	T	C	T	C	C	C	T	T	T	T	T	T	T	T	T	T	T	T	T	T	T	C	T	C	C	C	T	T	T	T
JAX00177748	X	19701673	0	C	T	C	C	C	C	C	T	T	C	T	T	C	C	C	C	C	T	C	T	T	T	C	C	C	C	C	C	C	C	C	C	C	C	C	C	C	T	C	T	T	T	C	C	C	C
JAX00177749	X	19701979	0	A	G	A	A	A	A	A	G	G	A	G	G	A	A	A	A	A	G	A	G	G	G	A	A	A	A	A	A	A	A	A	A	A	A	A	A	A	G	A	G	G	G	A	A	A	A
JAX00710080	X	19709109	1	C	A	C	C	C	C	C	A	C	C	A	C	C	C	C	C	C	C	C	C	C	C	C	C	C	C	C	C	C	C	C	C	C	C	C	C	C	C	C	C	C	A	C	C	C	C
JAX00710081	X	19720581	1	T	C	T	T	T	T	T	T	C	T	T	C	T	T	T	T	T	C	T	C	C	C	T	T	T	T	T	T	T	T	T	T	T	T	T	T	T	C	T	C	C	T	T	T	T	T
JAX00177750	X	19726560	0	C	A	C	C	C	C	C	A	A	C	A	A	C	C	C	C	C	A	C	A	A	A	C	C	C	C	C	C	C	C	C	C	C	C	C	C	C	A	C	A	A	A	C	C	C	C
JAX00177751	X	19726822	1	C	T	C	C	C	C	C	T	T	C	T	T	C	C	C	C	C	T	C	T	T	T	C	C	C	C	C	C	C	C	C	C	C	C	C	C	C	T	C	T	T	T	C	C	C	C
JAX00710082	X	19772008	1	C	G	C	C	C	C	C	G	G	C	G	G	C	C	C	C	C	G	C	G	G	G	C	C	C	C	C	C	C	C	C	C	C	C	C	C	C	G	C	G	G	G	C	C	C	C
JAX00177753	X	19775766	0	A	T	A	A	A	A	A	T	T	A	T	T	A	A	A	A	A	T	A	T	T	T	A	A	A	A	A	A	A	A	A	A	A	A	A	A	A	T	A	T	T	T	A	A	A	A
JAX00177754	X	19780393	1	G	A	G	G	G	G	G	G	A	G	G	A	G	G	G	G	G	A	G	A	A	A	G	G	G	G	G	G	G	G	G	G	G	G	G	G	G	A	G	A	A	G	G	G	G	G
JAX00710085	X	19788917	1	T	G	T	T	T	T	T	T	G	T	T	G	T	T	T	T	T	G	T	G	G	G	T	T	T	T	T	T	T	T	T	T	T	T	T	T	T	G	T	G	G	T	T	T	T	T
JAX00710086	X	19792229	0	C	A	C	C	C	C	C	C	A	C	C	A	C	C	C	C	C	A	C	A	A	A	C	C	C	C	C	C	C	C	C	C	C	C	C	C	C	A	C	A	A	C	C	C	C	C
JAX00710089	X	19796135	0	C	T	C	C	C	C	C	T	C	C	T	C	C	C	C	C	C	C	C	C	C	C	C	C	C	C	C	C	C	C	C	C	C	C	C	C	C	C	C	C	C	T	C	C	C	C
JAX00710090	X	19800824	1	C	T	C	C	C	C	C	C	T	C	C	T	C	C	C	C	C	T	C	T	T	T	C	C	C	C	C	C	C	C	C	C	C	C	C	C	C	T	C	T	T	C	C	C	C	C
JAX00710092	X	19803821	0	G	A	G	G	G	G	G	A	G	G	A	G	G	G	G	G	G	G	G	G	G	G	G	G	G	G	G	G	G	G	G	G	G	G	G	G	G	G	G	G	G	A	G	G	G	G
JAX00177757	X	19827132	0	G	A	G	G	G	G	G	A	A	G	A	A	G	G	G	G	G	A	G	A	A	A	G	G	G	G	G	G	G	G	G	G	G	G	G	G	G	A	G	A	A	A	G	G	G	G
JAX00177758	X	19827349	1	C	T	C	C	C	C	C	C	T	C	C	T	C	C	C	C	C	T	C	T	T	T	C	C	C	C	C	C	C	C	C	C	C	C	C	C	C	T	C	T	T	C	C	C	C	C
JAX00177760	X	19859730	1	T	A	T	T	T	T	T	T	A	T	T	A	T	T	T	T	T	A	T	A	A	A	T	T	T	T	T	T	T	T	T	T	T	T	T	T	T	A	T	A	A	T	T	T	T	T
JAX00177761	X	19860011	1	A	G	A	A	A	A	A	G	A	A	G	A	A	A	A	A	A	A	A	A	A	A	A	A	A	A	A	A	A	A	A	A	A	A	A	A	A	A	A	A	A	G	A	A	A	A
JAX00710093	X	19881327	1	C	T	C	C	C	C	C	T	C	T	T	C	T	T	C	C	C	C	T	C	C	C	C	C	T	C	C	T	C	T	C	C	C	C	C	C	C	C	C	C	C	T	C	C	C	C
JAX00710097	X	19893511	0	C	A	C	C	C	C	C	A	C	A	A	C	A	A	C	C	C	C	A	C	C	C	C	C	A	C	C	A	C	A	C	C	C	C	C	C	C	C	C	C	C	A	C	C	C	C
JAX00238715	X	19898474	1	A	G	A	A	A	A	A	A	G	A	A	G	A	A	A	A	A	G	A	G	G	G	A	A	A	A	A	A	A	A	A	A	A	A	A	A	A	G	A	G	G	A	A	A	A	A
JAX00177762	X	19898675	0	G	A	G	G	G	G	G	G	A	G	G	A	G	G	G	G	G	A	G	A	A	A	G	G	G	G	G	G	G	G	G	G	G	G	G	G	G	A	G	A	A	G	G	G	G	G
JAX00177763	X	19899046	0	C	T	C	C	C	C	C	T	T	T	T	T	T	T	C	C	C	T	T	T	T	T	C	C	T	C	C	T	C	T	C	C	C	C	C	C	C	T	C	T	T	T	C	C	C	C
JAX00177764	X	19900308	1	T	C	T	T	T	T	T	C	C	C	C	C	C	C	T	T	T	C	C	C	C	C	T	T	C	T	T	C	T	C	T	T	T	T	T	T	T	C	T	C	C	C	T	T	T	T
JAX00177765	X	19938871	1	A	G	A	A	A	A	A	G	G	G	G	G	G	G	A	A	A	G	G	G	G	G	A	A	G	A	A	G	A	G	A	A	A	A	A	A	A	G	A	G	G	G	A	A	A	A
JAX00177766	X	19939729	0	T	G	T	T	T	T	T	G	G	G	G	G	G	G	T	T	T	G	G	G	G	G	T	T	G	T	T	G	T	G	T	T	T	T	T	T	T	G	T	G	G	G	T	T	T	T
JAX00177767	X	19939876	0	A	C	A	A	A	A	A	C	C	C	C	C	C	C	A	A	A	C	C	C	C	C	A	A	C	A	A	C	A	C	A	A	A	A	A	A	A	C	A	C	C	C	A	A	A	A
JAX00710100	X	19940965	0	G	A	G	G	G	G	G	G	A	G	G	A	G	G	G	G	G	A	G	A	A	A	G	G	G	G	G	G	G	G	G	G	G	G	G	G	G	A	G	A	A	G	G	G	G	G
JAX00710103	X	19945993	0	G	A	G	G	G	G	G	G	A	G	G	A	G	G	G	G	G	A	G	A	A	A	G	G	G	G	G	G	G	G	G	G	G	G	G	G	G	A	G	A	A	G	G	G	G	G
JAX00710104	X	19946112	1	A	G	A	A	A	A	A	A	G	A	A	G	A	A	A	A	A	G	A	G	G	G	A	A	A	A	A	A	A	A	A	A	A	A	A	A	A	G	A	G	G	A	A	A	A	A
JAX00710105	X	19946432	1	G	A	G	G	G	G	G	A	G	A	A	G	A	A	G	G	G	G	A	G	G	G	G	G	A	G	G	A	G	A	G	G	G	G	G	G	G	G	G	G	G	A	G	G	G	G
JAX00710107	X	19957435	1	G	A	G	G	G	G	G	G	A	G	G	A	G	G	G	G	G	A	G	A	A	A	G	G	G	G	G	G	G	G	G	G	G	G	G	G	G	A	G	A	A	G	G	G	G	G
JAX00710108	X	19957550	1	G	A	G	G	G	G	G	A	G	G	A	G	G	G	G	G	G	G	G	G	G	G	G	G	G	G	G	G	G	G	G	G	G	G	G	G	G	G	G	G	G	A	G	G	G	G
JAX00710109	X	19966392	1	A	C	A	A	A	A	A	C	C	A	C	C	A	A	A	A	A	C	A	C	C	C	A	A	A	A	A	A	A	A	A	A	A	A	A	A	A	C	A	C	C	C	A	A	A	A
JAX00177768	X	19980424	0	T	C	T	T	T	T	T	T	C	T	T	C	T	T	T	T	T	C	T	C	C	C	T	T	T	T	T	T	T	T	T	T	T	T	T	T	T	C	T	C	C	T	T	T	T	T
JAX00710111	X	19989091	0	C	G	C	C	C	C	C	G	G	G	G	G	G	G	C	C	C	G	G	G	G	G	C	C	G	C	C	G	C	G	C	C	C	C	C	C	C	G	C	G	G	G	C	C	C	C
JAX00710115	X	19995029	0	G	A	G	G	G	G	G	A	G	G	G	G	G	G	G	G	G	G	G	G	G	G	G	G	G	G	G	G	G	G	G	G	G	G	G	G	G	G	G	G	G	A	G	G	G	G
JAX00710117	X	20014398	0	A	G	A	A	A	A	A	A	G	A	G	G	A	A	G	A	A	G	A	G	G	G	A	A	A	A	A	A	A	A	A	A	A	A	A	A	A	G	A	G	G	A	A	A	A	A
JAX00177773	X	20020405	0	A	G	A	A	A	A	A	G	G	G	G	G	G	G	A	A	A	G	G	G	G	G	A	A	G	A	A	G	A	G	A	A	A	A	A	A	A	G	A	G	G	G	A	A	A	A
JAX00710118	X	20023081	1	T	C	T	T	T	T	T	T	C	T	T	C	T	T	T	T	T	C	T	C	C	C	T	T	T	T	T	T	T	T	T	T	T	T	T	T	T	C	T	C	C	T	T	T	T	T
JAX00238716	X	20066142	1	A	G	A	A	A	A	A	G	G	A	G	G	A	A	A	A	A	G	A	G	G	G	A	A	A	A	A	A	A	A	A	A	A	A	A	A	A	G	A	G	G	G	A	A	A	A
JAX00177774	X	20066395	1	A	C	A	A	A	A	A	A	C	A	A	C	A	A	A	A	A	C	A	C	C	C	A	A	A	A	A	A	A	A	A	A	A	A	A	A	A	C	A	C	C	A	A	A	A	A
JAX00177775	X	20066518	0	T	C	T	T	T	T	T	T	C	T	T	C	T	T	T	T	T	C	T	C	C	C	T	T	T	T	T	T	T	T	T	T	T	T	T	T	T	C	T	C	C	T	T	T	T	T
JAX00177776	X	20067678	1	G	A	G	G	G	G	G	A	G	G	A	G	G	G	G	G	G	G	G	G	G	G	G	G	G	G	G	G	G	G	G	G	G	G	G	G	G	G	G	G	G	A	G	G	G	G
JAX00238718	X	20071096	1	C	T	C	C	C	C	C	C	T	C	C	T	C	C	C	C	C	T	C	T	T	T	C	C	C	C	C	C	C	C	C	C	C	C	C	C	C	T	C	T	T	C	C	C	C	C
JAX00710124	X	20093077	1	C	T	C	C	C	C	C	T	C	C	T	C	C	C	C	C	C	C	C	C	C	C	C	C	C	C	C	C	C	C	C	C	C	C	C	C	C	C	C	C	C	T	C	C	C	C
JAX00177777	X	20098552	0	G	A	G	G	G	G	G	A	A	G	A	A	G	G	G	G	A	A	G	A	A	A	G	G	G	G	G	G	G	G	G	G	G	G	G	G	G	A	G	A	A	A	A	G	G	G
JAX00177778	X	20098765	1	G	C	G	G	G	G	G	C	C	G	C	C	G	G	G	G	G	C	G	C	C	C	G	G	G	G	G	G	G	G	G	G	G	G	G	G	G	C	G	C	C	C	G	G	G	G
JAX00177779	X	20101300	0	C	G	C	C	C	C	C	G	C	C	G	C	C	C	C	C	C	C	C	C	C	C	C	C	C	C	C	C	C	C	C	C	C	C	C	C	C	C	C	C	C	G	C	C	C	C
JAX00710127	X	20115675	0	A	C	A	A	A	A	A	A	C	A	A	C	A	A	A	A	A	C	A	C	C	C	A	A	A	A	A	A	A	A	A	A	A	A	A	A	A	C	A	C	C	A	A	A	A	A
JAX00710129	X	20116620	0	T	C	T	T	T	T	T	T	C	T	T	C	T	T	T	T	T	C	T	C	C	C	T	T	T	T	T	T	T	T	T	T	T	T	T	T	T	C	T	C	C	T	T	T	T	T
JAX00710130	X	20116662	0	G	A	G	G	G	G	G	G	A	G	G	A	G	G	G	G	G	A	G	A	A	A	G	G	G	G	G	G	G	G	G	G	G	G	G	G	G	A	G	A	A	G	G	G	G	G
JAX00710133	X	20117738	0	A	G	A	A	A	A	A	G	A	A	G	A	A	A	A	A	A	A	A	A	A	A	A	A	A	A	A	A	A	A	A	A	A	A	A	A	A	A	A	A	A	G	A	A	A	A
JAX00710134	X	20128257	0	A	G	A	A	A	A	A	G	G	A	G	G	A	A	A	A	A	G	A	G	G	G	A	A	A	A	A	A	A	A	A	A	A	A	A	A	A	G	A	G	G	G	A	A	A	A
JAX00177781	X	20138143	1	A	G	A	A	A	A	A	G	G	A	G	G	A	A	A	A	A	G	A	G	G	G	A	A	A	A	A	A	A	A	A	A	A	A	A	A	A	G	A	G	G	G	A	A	A	A
JAX00177783	X	20180902	1	G	A	G	G	G	G	G	G	A	G	G	A	G	G	G	G	G	A	G	A	A	A	G	G	G	G	G	G	G	G	G	G	G	G	G	G	G	A	G	A	A	G	G	G	G	G
JAX00177784	X	20180916	1	A	C	A	A	A	A	A	C	A	C	C	A	C	C	A	A	A	A	C	A	A	A	A	A	C	A	A	C	A	C	A	A	A	A	A	A	A	A	A	A	A	C	A	A	A	A
JAX00710136	X	20206562	0	C	G	C	C	C	C	C	G	C	C	G	C	C	C	C	C	C	C	C	C	C	C	C	C	C	C	C	C	C	C	C	C	C	C	C	C	C	C	C	C	C	G	C	C	C	C
JAX00710138	X	20217596	1	C	T	C	C	C	C	C	C	T	C	C	T	C	C	C	C	C	T	C	T	T	T	C	C	C	C	C	C	C	C	C	C	C	C	C	C	C	T	C	T	T	C	C	C	C	C
JAX00177786	X	20221742	1	A	G	A	A	A	A	A	A	G	A	A	G	A	A	A	A	A	G	A	G	G	G	A	A	A	A	A	A	A	A	A	A	A	A	A	A	A	G	A	G	G	A	A	A	A	A
JAX00177788	X	20221968	1	A	G	A	A	A	A	A	G	A	A	G	A	A	A	A	A	A	A	A	A	A	A	A	A	A	A	A	A	A	A	A	A	A	A	A	A	A	A	A	A	A	G	A	A	A	A
JAX00177789	X	20249630	1	T	A	T	T	T	T	T	A	A	A	A	A	A	A	T	T	T	A	A	A	A	A	T	T	A	T	T	A	T	A	T	T	T	T	T	T	T	A	T	A	A	A	T	T	T	T
JAX00177791	X	20269746	1	C	T	C	C	C	C	C	T	T	T	T	T	T	T	C	C	C	T	T	T	T	T	C	C	T	C	C	T	C	T	C	C	C	C	C	C	C	T	C	T	T	T	C	C	C	C
JAX00710140	X	20274026	0	G	C	G	G	G	G	G	G	G	C	G	G	C	C	G	G	G	G	C	G	G	G	G	G	C	G	G	C	G	C	G	G	G	G	G	G	G	G	G	G	G	G	G	G	G	G
JAX00710141	X	20274852	1	C	T	C	C	C	C	C	T	T	T	T	T	T	T	C	C	C	T	T	T	T	T	C	C	T	C	C	T	C	T	C	C	C	C	C	C	C	T	C	T	T	T	C	C	C	C
JAX00710142	X	20274883	0	T	C	T	T	T	T	T	T	T	C	T	T	C	C	T	T	T	T	C	T	T	T	T	T	C	T	T	C	T	C	T	T	T	T	T	T	T	T	T	T	T	T	T	T	T	T
JAX00710143	X	20275400	1	C	T	C	C	C	C	C	T	T	C	T	T	C	C	C	C	C	T	C	T	T	T	C	C	C	C	C	C	C	C	C	C	C	C	C	C	C	T	C	T	T	T	C	C	C	C
JAX00177792	X	20297790	0	C	T	C	C	C	C	C	T	T	C	T	T	C	T	T	C	C	T	C	T	T	T	T	C	C	C	C	C	C	C	C	C	C	C	C	C	C	T	C	T	T	T	T	C	C	C
JAX00177794	X	20298482	1	T	C	T	T	T	T	T	C	C	T	C	C	T	T	T	T	T	C	T	C	C	C	T	T	T	T	T	T	T	T	T	T	T	T	T	T	T	C	T	C	C	C	T	T	T	T
JAX00710147	X	20304536	1	A	G	A	A	A	A	A	A	G	A	A	G	A	A	A	A	A	G	A	G	G	G	A	A	A	A	A	A	A	A	A	A	A	A	A	A	A	G	A	G	G	A	A	A	A	A
JAX00710148	X	20332867	1	A	G	A	A	A	A	A	G	G	A	G	G	A	A	A	A	A	G	A	G	G	G	A	A	A	A	A	A	A	A	A	A	A	A	A	A	A	G	A	G	G	G	A	A	A	A
JAX00177795	X	20334022	1	C	T	C	C	C	C	C	T	T	C	T	T	C	C	C	C	C	T	C	T	T	T	C	C	C	C	C	C	C	C	C	C	C	C	C	C	C	T	C	T	T	T	C	C	C	C
JAX00177796	X	20334050	0	A	G	A	A	A	A	A	G	A	A	G	A	A	A	A	A	A	A	A	A	A	A	A	A	A	A	A	A	A	A	A	A	A	A	A	A	A	A	A	A	A	G	A	A	A	A
JAX00177797	X	20336337	1	T	C	T	T	T	T	T	T	C	T	T	C	T	T	T	T	T	C	T	C	C	C	T	T	T	T	T	T	T	T	T	T	T	T	T	T	T	C	T	C	C	T	T	T	T	T
JAX00710149	X	20375170	1	G	A	G	G	G	G	G	G	A	G	G	A	G	G	G	G	G	A	G	A	A	A	G	G	G	G	G	G	G	G	G	G	G	G	G	G	G	A	G	A	A	G	G	G	G	G
JAX00710150	X	20375588	1	C	G	C	C	C	C	C	C	G	C	C	G	C	C	C	C	C	G	C	G	G	G	C	C	C	C	C	C	C	C	C	C	C	C	C	C	C	G	C	G	G	C	C	C	C	C
JAX00177800	X	20380517	1	T	C	T	T	T	T	T	T	C	T	T	C	T	T	T	T	T	C	T	C	C	C	T	T	T	T	T	T	T	T	T	T	T	T	T	T	T	C	T	C	C	T	T	T	T	T
JAX00177802	X	20408769	0	G	T	G	G	G	G	G	T	G	G	G	G	G	G	G	G	G	G	G	G	G	G	G	G	G	G	G	G	G	G	G	G	G	G	G	G	G	G	G	G	G	T	G	G	G	G
JAX00177803	X	20408797	0	T	C	T	T	T	T	T	C	C	T	C	C	T	T	T	T	T	C	T	C	C	C	T	T	T	T	T	T	T	T	T	T	T	T	T	T	T	C	T	C	C	C	T	T	T	T
JAX00710151	X	20436865	1	G	A	G	G	G	G	G	A	A	G	A	A	G	G	G	G	G	A	G	A	A	A	G	G	G	G	G	G	G	G	G	G	G	G	G	G	G	A	G	A	A	A	G	G	G	G
JAX00710154	X	20455536	0	C	T	C	C	C	C	C	T	T	C	T	T	C	C	C	C	C	T	C	T	T	T	C	C	C	C	C	C	C	C	C	C	C	C	C	C	C	T	C	T	T	T	C	C	C	C
JAX00177804	X	20459675	1	C	A	C	C	C	C	C	A	C	C	A	C	C	C	C	C	C	C	C	C	C	C	C	C	C	C	C	C	C	C	C	C	C	C	C	C	C	C	C	C	C	A	C	C	C	C
JAX00177805	X	20459832	1	A	G	A	A	A	A	A	G	A	A	G	A	A	A	A	A	A	A	A	A	A	A	A	A	A	A	A	A	A	A	A	A	A	A	A	A	A	A	A	A	A	G	A	A	A	A
JAX00710156	X	20463500	0	G	A	G	G	G	G	G	G	A	G	G	A	G	G	G	G	G	A	G	A	A	A	G	G	G	G	G	G	G	G	G	G	G	G	G	G	G	A	G	A	A	G	G	G	G	G
JAX00710158	X	20467845	0	C	T	C	C	C	C	C	T	C	C	T	T	C	C	C	C	C	T	C	T	T	T	C	C	C	C	C	C	C	C	C	C	C	C	C	C	C	C	C	T	T	T	C	C	C	C
JAX00710159	X	20468565	0	C	G	C	C	C	C	C	C	G	C	G	G	C	C	C	C	C	G	C	G	G	G	C	C	C	C	C	C	C	C	C	C	C	C	C	C	C	G	C	G	G	G	C	C	C	C
JAX00710160	X	20469391	0	G	A	G	G	G	G	G	A	A	G	A	A	G	G	G	G	G	A	G	A	A	A	G	G	G	G	G	G	G	G	G	G	G	G	G	G	G	A	G	A	A	A	G	G	G	G
JAX00238727	X	20487166	0	T	C	T	T	T	T	T	C	C	T	C	C	T	T	T	T	T	C	T	C	C	C	T	T	T	T	T	T	T	T	T	T	T	T	T	T	T	C	T	C	C	C	T	T	T	T
JAX00177808	X	20500580	1	T	G	T	T	T	T	T	G	G	T	G	G	T	T	T	T	T	G	T	G	G	G	T	T	T	T	T	T	T	T	T	T	T	T	T	T	T	G	T	G	G	G	T	T	T	T
JAX00177809	X	20500642	1	G	A	G	G	G	G	G	A	A	G	A	A	G	G	G	G	G	A	G	A	A	A	G	G	G	G	G	G	G	G	G	G	G	G	G	G	G	A	G	A	A	A	G	G	G	G
JAX00710162	X	20517129	0	C	T	C	C	C	C	C	C	T	C	C	C	C	C	C	C	C	T	C	T	T	T	C	C	C	C	C	C	C	C	C	C	C	C	C	C	C	T	C	T	T	C	C	C	C	C
JAX00710166	X	20519712	1	C	T	C	C	C	C	C	T	C	C	T	C	C	C	C	C	C	C	C	C	C	C	C	C	C	C	C	C	C	C	C	C	C	C	C	C	C	C	C	C	C	T	C	C	C	C
JAX00710168	X	20521266	1	C	T	C	C	C	C	C	C	C	T	C	C	T	T	C	C	C	C	T	C	C	C	C	C	T	C	C	T	C	T	C	C	C	C	C	C	C	C	C	C	C	C	C	C	C	C
JAX00710169	X	20521429	1	G	A	G	G	G	G	G	G	A	A	G	A	A	A	G	G	G	A	A	A	A	A	G	G	A	G	G	A	G	A	G	G	G	G	G	G	G	A	G	A	A	G	G	G	G	G
JAX00710170	X	20523414	0	G	A	G	G	G	G	G	G	G	A	G	G	A	A	G	G	G	G	A	G	G	G	G	G	A	G	G	A	G	A	G	G	G	G	G	G	G	G	G	G	G	G	G	G	G	G
JAX00710171	X	20523953	0	T	C	T	T	T	T	T	C	C	C	C	C	C	C	T	T	T	C	C	C	C	C	T	T	C	T	T	C	T	C	T	T	T	T	T	T	T	C	T	C	C	C	T	T	T	T
JAX00177810	X	20541554	0	T	G	T	T	T	T	T	G	G	T	G	G	T	T	T	T	T	G	T	G	G	G	T	T	T	T	T	T	T	T	T	T	T	T	T	T	T	G	T	G	G	G	T	T	T	T
JAX00177811	X	20541936	0	C	A	C	C	C	C	C	A	A	C	A	A	C	C	C	C	C	A	C	A	A	A	C	C	C	C	C	C	C	C	C	C	C	C	C	C	C	A	C	A	A	A	C	C	C	C
JAX00177812	X	20542019	0	T	A	T	T	T	T	T	A	A	T	A	A	T	T	T	T	T	A	T	A	A	A	T	T	T	T	T	T	T	T	T	T	T	T	T	T	T	A	T	A	A	A	T	T	T	T
JAX00710173	X	20577068	0	A	G	A	A	A	A	A	G	A	A	G	A	A	A	A	A	A	A	A	A	A	A	A	A	A	A	A	A	A	A	A	A	A	A	A	A	A	A	A	A	A	G	A	A	A	A
JAX00177813	X	20578065	0	C	G	C	C	C	C	C	G	G	C	G	G	C	C	C	C	C	G	C	G	G	G	C	C	C	C	C	C	C	C	C	C	C	C	C	C	C	G	C	G	G	G	C	C	C	C
JAX00177814	X	20579510	1	G	A	G	G	G	G	G	A	A	G	A	A	G	G	G	G	G	A	G	A	A	A	G	G	G	G	G	G	G	G	G	G	G	G	G	G	G	A	G	A	A	A	G	G	G	G
JAX00710175	X	20584196	0	A	G	A	A	A	A	A	G	G	A	G	G	A	A	A	A	A	G	A	G	G	G	A	A	A	A	A	A	A	A	A	A	A	A	A	A	A	G	A	G	G	G	A	A	A	A
JAX00710176	X	20584351	1	A	C	A	A	A	A	A	C	C	C	C	C	C	C	A	A	A	C	C	C	C	C	A	A	C	A	A	C	A	C	A	A	A	A	A	A	A	C	A	C	C	C	A	A	A	A
JAX00238728	X	20589369	0	G	A	G	G	G	G	G	A	A	G	A	A	G	G	G	G	G	A	G	A	A	G	G	G	G	G	G	G	G	G	G	G	G	G	G	G	G	A	G	A	A	A	G	G	G	G
JAX00238730	X	20589596	0	G	A	G	G	G	G	G	A	A	G	A	A	G	G	G	G	G	A	G	A	A	A	G	G	G	G	G	G	G	G	G	G	G	G	G	G	G	G	G	A	A	A	G	G	G	G
JAX00177816	X	20620860	0	G	A	G	G	G	G	G	A	A	G	A	A	G	G	G	G	G	A	G	A	A	A	G	G	G	G	G	G	G	G	G	G	G	G	G	G	G	A	G	A	A	A	G	G	G	G
JAX00177818	X	20620955	1	A	G	A	A	A	A	A	G	G	A	G	G	A	A	A	A	A	G	A	G	G	G	A	A	A	A	A	A	A	A	A	A	A	A	A	A	A	G	A	G	G	G	A	A	A	A
JAX00710178	X	20640131	1	A	T	A	A	A	A	A	T	T	T	T	T	T	T	A	A	A	T	T	T	T	T	A	A	T	A	A	T	A	T	A	A	A	A	A	A	A	T	A	T	T	T	A	A	A	A
JAX00710179	X	20646497	0	T	C	T	T	T	T	T	C	C	C	C	C	C	C	T	T	T	C	C	C	C	C	T	T	C	T	T	C	T	C	T	T	T	T	T	T	T	C	T	C	C	C	T	T	T	T
JAX00177819	X	20660862	1	G	A	G	G	G	G	G	A	A	G	A	A	G	G	G	G	G	A	G	A	A	A	G	G	G	G	G	G	G	G	G	G	G	G	G	G	G	A	G	A	A	A	G	G	G	G
JAX00177820	X	20660959	1	T	C	T	T	T	T	T	C	C	T	C	C	T	T	T	T	T	C	T	C	C	C	T	T	T	T	T	T	T	T	T	T	T	T	T	T	T	C	T	C	C	C	T	T	T	T
JAX00238732	X	20671464	0	A	G	A	A	A	A	A	G	G	A	G	G	G	G	A	A	A	G	A	G	G	G	A	A	A	A	A	A	A	A	A	A	A	A	A	A	A	G	A	G	G	G	A	A	A	A
JAX00238733	X	20671552	1	A	C	A	A	A	A	A	C	C	A	C	C	A	A	A	A	A	C	A	C	C	C	A	A	A	A	A	A	A	A	A	A	A	A	A	A	A	C	A	C	C	C	A	A	A	A
JAX00710181	X	20678353	0	T	G	T	T	T	T	T	T	T	G	T	T	G	G	T	T	T	T	G	T	T	T	T	T	G	T	T	G	T	G	T	T	T	T	T	T	T	T	T	T	T	T	T	T	T	T
JAX00177822	X	20707310	0	C	A	C	C	C	C	C	A	A	A	A	A	A	A	C	C	C	A	A	A	A	A	C	C	A	C	C	A	C	A	C	C	C	C	C	C	C	A	C	A	A	A	C	C	C	C
JAX00177823	X	20707430	0	A	G	A	A	A	A	A	G	G	A	G	G	A	A	A	A	A	G	A	G	G	G	A	A	A	A	A	A	A	A	A	A	A	A	A	A	A	G	A	G	G	G	A	A	A	A
JAX00177824	X	20707527	0	A	C	A	A	A	A	A	C	C	C	C	C	C	C	A	A	A	C	C	C	C	C	A	A	C	A	A	C	A	C	A	A	A	A	A	A	A	C	A	C	C	C	A	A	A	A
JAX00710183	X	20710577	0	C	T	C	C	C	C	C	C	T	C	C	T	C	C	C	C	C	T	C	T	T	T	C	C	C	C	C	C	C	C	C	C	C	C	C	C	C	T	C	T	T	C	C	C	C	C
JAX00710184	X	20714073	0	C	T	C	C	C	C	C	T	C	C	T	C	C	C	C	C	C	C	C	C	C	C	C	C	C	C	C	C	C	C	C	C	C	C	C	C	C	C	C	C	C	T	C	C	C	C
JAX00238734	X	20726557	0	T	C	T	T	T	T	T	T	C	T	T	C	T	T	T	T	T	C	T	C	C	C	T	T	T	T	T	T	T	T	T	T	T	T	T	T	T	C	T	C	C	T	T	T	T	T
JAX00710185	X	20728521	1	G	A	G	G	G	G	G	G	A	G	G	A	G	G	G	G	G	A	G	A	A	A	G	G	G	G	G	G	G	G	G	G	G	G	G	G	G	A	G	A	A	G	G	G	G	G
JAX00177826	X	20738889	1	T	G	T	T	T	T	T	G	T	T	G	T	T	T	T	T	T	T	T	T	T	T	T	T	T	T	T	T	T	T	T	T	T	T	T	T	T	T	T	T	T	G	T	T	T	T
JAX00177827	X	20742843	1	G	T	G	G	G	G	G	G	G	T	G	G	T	T	G	G	G	G	T	G	G	G	G	G	T	G	G	T	G	T	G	G	G	G	G	G	G	G	G	G	G	G	G	G	G	G
JAX00177829	X	20784509	1	A	G	A	A	A	A	A	G	A	A	G	A	A	A	A	A	A	A	A	A	A	A	A	A	A	A	A	A	A	A	A	A	A	A	A	A	A	A	A	A	A	G	A	A	A	A
JAX00177830	X	20785335	1	A	G	A	A	A	A	A	G	A	A	G	A	A	A	A	A	A	A	A	A	A	A	A	A	A	A	A	A	A	A	A	A	A	A	A	A	A	A	A	A	A	G	A	A	A	A
JAX00710192	X	20795433	1	A	T	A	A	A	A	A	A	T	A	A	T	A	A	A	A	A	T	A	T	T	T	A	A	A	A	A	A	A	A	A	A	A	A	A	A	A	T	A	T	T	A	A	A	A	A
JAX00710193	X	20802529	1	C	A	C	C	C	C	C	C	A	C	C	A	C	C	C	C	C	A	C	A	A	A	C	C	C	C	C	C	C	C	C	C	C	C	C	C	C	A	C	A	A	C	C	C	C	C
JAX00238737	X	20804821	0	G	A	G	G	G	G	G	A	A	G	A	A	G	G	G	G	G	A	G	A	A	A	G	G	G	G	G	G	G	G	G	G	G	G	G	G	G	A	G	A	A	A	G	G	G	G
JAX00238739	X	20807846	0	G	A	G	G	G	G	G	A	A	G	A	A	G	G	G	G	G	A	G	A	A	A	G	G	G	G	G	G	G	G	G	G	G	G	G	G	G	A	G	A	A	A	G	G	G	G
JAX00177831	X	20819782	1	C	A	C	C	C	C	C	A	C	C	A	C	C	C	C	C	C	C	C	C	C	C	C	C	C	C	C	C	C	C	C	C	C	C	C	C	C	C	C	C	C	A	C	C	C	C
JAX00177832	X	20819984	1	T	C	T	T	T	T	T	C	T	T	C	T	T	T	T	T	T	T	T	T	T	T	T	T	T	T	T	T	T	T	T	T	T	T	T	T	T	T	T	T	T	C	T	T	T	T
JAX00710194	X	20827196	1	T	C	T	T	T	T	T	C	C	T	C	C	T	T	T	T	T	C	T	C	C	C	T	T	T	T	T	T	T	T	T	T	T	T	T	T	T	C	T	C	C	C	T	T	T	T
JAX00710195	X	20833712	0	C	T	C	C	C	C	C	C	T	C	C	T	C	C	C	C	C	T	C	T	T	T	C	C	C	C	C	C	C	C	C	C	C	C	C	C	C	T	C	T	T	C	C	C	C	C
JAX00177834	X	20850625	0	G	A	G	G	G	G	G	A	A	G	A	A	G	G	G	G	G	A	G	A	A	A	G	G	G	G	G	G	G	G	G	G	G	G	G	G	G	A	G	A	A	A	G	G	G	G
JAX00177835	X	20858276	0	G	A	G	G	G	G	G	A	G	G	G	G	G	G	G	G	G	G	G	G	G	G	G	G	G	G	G	G	G	G	G	G	G	G	G	G	G	G	G	A	G	A	G	G	G	G
JAX00710197	X	20861443	0	C	A	C	C	C	C	C	C	A	C	C	A	C	C	C	C	C	A	C	A	A	C	C	C	C	C	C	C	C	C	C	C	C	C	C	C	C	A	C	A	A	C	C	C	C	C
JAX00710200	X	20886004	0	C	T	C	C	C	C	C	T	C	C	T	C	C	C	C	C	C	C	C	C	C	C	C	C	C	C	C	C	C	C	C	C	C	C	C	C	C	C	C	C	C	T	C	C	C	C
JAX00710201	X	20890652	1	T	C	T	T	T	T	T	C	C	C	C	C	C	C	T	T	T	C	C	C	C	C	T	T	C	T	T	C	T	C	T	T	T	T	T	T	T	C	T	C	C	C	T	T	T	T
JAX00177838	X	20898759	1	G	T	G	G	G	G	G	G	T	G	G	T	G	G	G	G	G	T	G	T	T	T	G	G	G	G	G	G	G	G	G	G	G	G	G	G	G	T	G	T	T	G	G	G	G	G
JAX00710202	X	20904291	1	T	C	T	T	T	T	T	C	C	T	C	C	T	T	T	T	T	C	T	C	C	C	T	T	T	T	T	T	T	T	T	T	T	T	T	T	T	C	T	C	C	C	T	T	T	T
JAX00710204	X	20923326	0	C	A	C	C	C	C	C	A	C	C	C	C	C	C	C	C	C	C	C	C	C	C	C	C	C	C	C	C	C	C	C	C	C	C	C	C	C	C	C	C	C	A	C	C	C	C
JAX00177840	X	20944026	1	T	A	T	T	T	T	T	T	A	T	T	A	T	T	T	T	T	A	T	A	A	A	T	T	T	T	T	T	T	T	T	T	T	T	T	T	T	A	T	A	A	T	T	T	T	T
JAX00177843	X	20973395	1	A	T	A	A	A	A	A	T	T	A	T	T	A	A	A	A	A	T	A	T	T	T	A	A	A	A	A	A	A	A	A	A	A	A	A	A	A	T	A	T	T	T	A	A	A	A
JAX00177844	X	20976012	1	A	G	A	A	A	A	A	G	G	A	G	G	A	A	A	A	A	G	A	G	G	G	A	A	A	A	A	A	A	A	A	A	A	A	A	A	A	G	A	G	G	G	A	A	A	A
JAX00710206	X	20986435	0	T	C	T	T	T	T	T	C	C	T	C	C	T	T	T	T	T	C	T	C	C	C	T	T	T	T	T	T	T	T	T	T	T	T	T	T	T	C	T	C	C	C	T	T	T	T
JAX00710207	X	20990330	0	T	C	T	T	T	T	T	C	C	T	C	C	T	T	T	T	T	C	T	C	C	C	T	T	T	T	T	T	T	T	T	T	T	T	T	T	T	C	T	C	C	C	T	T	T	T
JAX00710209	X	21015366	1	A	G	A	A	A	A	A	G	G	G	G	G	G	G	A	A	A	G	G	G	G	G	A	A	G	A	A	G	A	G	A	A	A	A	A	A	A	G	A	G	G	G	A	A	A	A
JAX00177846	X	21016038	0	A	T	A	A	A	A	A	T	T	A	T	T	A	A	A	A	A	T	A	T	T	T	A	A	A	A	A	A	A	A	A	A	A	A	A	A	A	T	A	T	T	T	A	A	A	A
JAX00177847	X	21016072	0	A	G	A	A	A	A	A	G	G	A	G	G	A	A	A	A	A	G	A	G	G	A	A	A	A	A	A	A	A	A	A	A	A	A	A	A	A	G	A	G	G	A	A	A	A	A
JAX00710210	X	21070287	1	T	C	T	T	T	T	T	C	C	T	C	C	T	T	T	T	T	C	T	C	C	C	T	T	T	T	T	T	T	T	T	T	T	T	T	T	T	C	T	C	C	C	T	T	T	T
JAX00177851	X	21075932	0	T	C	T	T	T	T	T	C	C	T	C	C	T	T	T	T	T	C	T	C	C	C	T	T	T	T	T	T	T	T	T	T	T	T	T	T	T	C	T	C	C	C	T	T	T	T
JAX00710211	X	21086112	0	G	A	G	G	G	G	G	G	A	G	G	A	G	G	G	G	G	A	G	A	A	A	G	G	G	G	G	G	G	G	G	G	G	G	G	G	G	A	G	A	A	G	G	G	G	G
JAX00710212	X	21089016	1	C	T	C	C	C	C	C	T	T	T	T	T	T	T	C	C	C	T	T	T	T	T	C	C	T	C	C	T	C	T	C	C	C	C	C	C	C	T	C	T	T	T	C	C	C	C
JAX00710213	X	21090576	1	T	C	T	T	T	T	T	C	C	T	C	C	T	T	T	T	T	C	T	C	C	C	T	T	T	T	T	T	T	T	T	T	T	T	T	T	T	C	T	C	C	C	T	T	T	T
JAX00177852	X	21102133	1	G	T	G	G	G	G	G	T	T	G	T	T	G	G	G	G	G	T	G	T	T	T	G	G	G	G	G	G	G	G	G	G	G	G	G	G	G	T	G	T	T	T	G	G	G	G
JAX00710214	X	21108417	1	G	A	G	G	G	G	G	A	A	G	A	A	G	G	G	G	G	A	G	A	A	A	G	G	G	G	G	G	G	G	G	G	G	G	G	G	G	A	G	A	A	A	G	G	G	G
JAX00177855	X	21121321	0	G	A	G	G	G	G	G	A	A	G	A	A	G	G	G	G	G	A	G	A	A	A	G	G	G	G	G	G	G	G	G	G	G	G	G	G	G	A	G	A	A	A	G	G	G	G
JAX00177856	X	21122560	0	A	G	A	A	A	A	A	G	G	A	G	G	A	A	A	A	A	G	A	G	G	G	A	A	A	A	A	A	A	A	A	A	A	A	A	A	A	G	A	G	G	G	A	A	A	A
JAX00177857	X	21123901	0	A	G	A	A	A	A	A	G	G	A	G	G	A	A	A	A	A	G	A	G	G	G	A	A	A	A	A	A	A	A	A	A	A	A	A	A	A	G	A	G	G	G	A	A	A	A
JAX00238742	X	21168603	0	G	T	G	G	G	G	G	T	T	G	T	T	G	G	G	G	G	T	G	T	T	T	G	G	G	G	G	G	G	G	G	G	G	G	G	G	G	T	G	T	T	T	G	G	G	G
JAX00177858	X	21173017	1	G	A	G	G	G	G	G	A	A	G	A	A	G	G	G	G	G	A	G	A	A	A	G	G	G	G	G	G	G	G	G	G	G	G	G	G	G	A	G	A	A	A	G	G	G	G
JAX00238744	X	21216315	0	C	T	C	C	C	C	C	T	T	C	T	T	C	C	C	C	C	T	C	T	T	T	C	C	C	C	C	C	C	C	C	C	C	C	C	C	C	T	C	T	T	T	C	C	C	C
JAX00177861	X	21216630	0	T	G	T	T	T	T	T	G	G	T	G	G	T	T	T	T	T	G	T	G	G	G	T	T	T	T	T	T	T	T	T	T	T	T	T	T	T	G	T	G	G	G	T	T	T	T
JAX00177862	X	21216789	0	G	A	G	G	G	G	G	A	A	G	A	A	G	G	G	G	G	A	G	A	A	A	G	G	G	G	G	G	G	G	G	G	G	G	G	G	G	A	G	A	A	A	G	G	G	G
JAX00177863	X	21221931	0	G	A	G	G	G	G	G	G	A	G	G	A	G	G	G	G	G	A	G	A	A	A	G	G	G	G	G	G	G	G	G	G	G	G	G	G	G	A	G	A	A	G	G	G	G	G
JAX00710218	X	21234413	0	A	C	A	A	A	A	A	A	A	C	A	A	C	C	A	A	A	A	C	A	A	A	A	A	C	A	A	C	A	C	A	A	A	A	A	A	A	A	A	A	A	A	A	A	A	A
JAX00710219	X	21235869	1	A	G	A	A	A	A	A	G	G	G	G	G	G	G	A	A	A	G	G	G	G	G	A	A	G	A	A	G	A	G	A	A	A	A	A	A	A	G	A	G	G	G	A	A	A	A
JAX00710221	X	21240902	1	T	C	T	T	T	T	T	C	T	T	C	T	T	T	T	T	T	T	T	T	T	T	T	T	T	T	T	T	T	T	T	T	T	T	T	T	T	T	T	T	T	C	T	T	T	T
JAX00710222	X	21250934	1	T	C	T	T	T	T	T	C	C	C	C	C	C	C	T	T	T	C	C	C	C	C	T	T	C	T	T	C	T	C	T	T	T	T	T	T	T	C	T	C	C	C	T	T	T	T
JAX00710223	X	21257431	0	T	G	T	T	T	T	T	G	T	T	G	T	T	T	T	T	T	T	T	T	T	T	T	T	T	T	T	T	T	T	T	T	T	T	T	T	T	T	T	T	T	G	T	T	T	T
JAX00177864	X	21258009	1	C	T	C	C	C	C	C	C	T	C	C	T	C	C	C	C	C	T	C	T	T	T	C	C	C	C	C	C	C	C	C	C	C	C	C	C	C	T	C	T	T	C	C	C	C	C
JAX00177865	X	21258352	1	G	T	G	G	G	G	G	T	T	G	T	T	G	G	G	G	G	T	G	T	T	T	G	G	G	G	G	G	G	G	G	G	G	G	G	G	G	T	G	T	T	T	G	G	G	G
JAX00177866	X	21258624	0	C	G	C	C	C	C	C	G	G	C	G	G	C	C	C	C	C	G	C	G	G	G	C	C	C	C	C	C	C	C	C	C	C	C	C	C	C	G	C	G	G	G	C	C	C	C
JAX00177867	X	21295214	0	C	A	C	C	C	C	C	C	C	A	C	C	A	A	C	C	C	C	A	C	C	C	C	C	A	C	C	A	C	A	C	C	C	C	C	C	C	C	C	C	C	C	C	C	C	C
JAX00177868	X	21295259	0	C	T	C	C	C	C	C	T	T	C	T	T	C	C	C	C	C	T	C	T	T	T	C	C	C	C	C	C	C	C	C	C	C	C	C	C	C	T	C	T	T	T	C	C	C	C
JAX00177869	X	21295677	1	T	G	T	T	T	T	T	G	G	G	G	G	G	G	T	T	T	G	G	G	G	G	T	T	G	T	T	G	T	G	T	T	T	T	T	T	T	G	T	G	G	G	T	T	T	T
JAX00710224	X	21295927	0	A	G	A	A	A	A	A	G	G	G	G	G	G	G	A	A	A	G	G	G	G	G	A	A	G	A	A	G	A	G	A	A	A	A	A	A	A	G	A	G	G	G	A	A	A	A
JAX00238745	X	21303751	1	C	T	C	C	C	C	C	T	T	C	T	T	C	C	C	C	C	T	C	T	T	T	C	C	C	C	C	C	C	C	C	C	C	C	C	C	C	T	C	T	T	T	C	C	C	C
JAX00238746	X	21303850	0	G	A	G	G	G	G	G	A	A	G	A	A	G	G	G	G	G	A	G	A	A	A	G	G	G	G	G	G	G	G	G	G	G	G	G	G	G	A	G	A	A	A	G	G	G	G
JAX00177870	X	21340307	0	G	A	G	G	G	G	G	G	A	G	G	A	G	G	G	G	G	A	G	A	A	A	G	G	G	G	G	G	G	G	G	G	G	G	G	G	G	A	G	A	A	G	G	G	G	G
JAX00710225	X	21340505	0	A	G	A	A	A	A	A	A	G	A	A	G	A	A	A	A	A	G	A	G	G	G	A	A	A	A	A	A	A	A	A	A	A	A	A	A	A	G	A	G	G	A	A	A	A	A
JAX00710226	X	21340519	0	C	T	C	C	C	C	C	T	T	C	T	T	C	C	C	C	C	T	T	T	T	T	C	C	C	C	C	C	C	C	C	C	C	C	C	C	C	T	C	T	T	T	C	C	C	C
JAX00177872	X	21352621	1	C	T	C	C	C	C	C	T	T	C	T	T	C	C	C	C	C	T	C	T	T	T	C	C	C	C	C	C	C	C	C	C	C	C	C	C	C	T	C	T	T	T	C	C	C	C
JAX00710229	X	21362995	1	C	T	C	C	C	C	C	C	C	T	C	C	T	T	C	C	C	C	T	C	C	C	C	C	T	C	C	T	C	T	C	C	C	C	C	C	C	C	C	C	C	C	C	C	C	C
JAX00710230	X	21368528	0	C	T	C	C	C	C	C	T	T	C	T	T	C	C	C	C	C	T	C	T	T	C	C	C	C	C	C	C	C	C	C	C	C	C	C	C	C	T	C	T	T	T	C	C	C	C
JAX00177873	X	21378416	0	G	A	G	G	G	G	G	A	G	G	A	G	G	G	G	G	G	G	G	G	G	G	G	G	G	G	G	G	G	G	G	G	G	G	G	G	G	G	G	G	G	A	G	G	G	G
JAX00710231	X	21385008	0	G	A	G	G	G	G	G	A	G	G	A	G	G	G	G	G	G	G	G	G	G	G	G	G	G	G	G	G	G	G	G	G	G	G	G	G	G	G	G	G	G	A	G	G	G	G
JAX00710233	X	21390320	0	G	T	G	G	G	G	G	G	T	G	G	T	G	G	G	G	G	T	G	T	T	T	G	G	G	G	G	G	G	G	G	G	G	G	G	G	G	T	G	T	T	G	G	G	G	G
JAX00710234	X	21400102	0	T	C	T	T	T	T	T	C	C	T	C	C	T	T	T	T	T	C	T	C	C	C	T	T	T	T	T	T	T	T	T	T	T	T	T	T	T	C	T	C	C	C	T	T	T	T
JAX00177876	X	21411631	0	C	T	C	C	C	C	C	T	T	C	T	C	C	C	C	C	C	C	C	T	T	T	C	C	C	C	C	C	C	C	C	C	C	C	C	C	C	C	C	T	T	T	C	C	C	C
JAX00177877	X	21412774	0	A	C	A	A	A	A	A	C	C	A	C	C	A	A	A	A	A	C	A	C	C	C	A	A	A	A	A	A	A	A	A	A	A	A	A	A	A	C	A	C	C	C	A	A	A	A
JAX00710238	X	21453597	1	T	A	T	T	T	T	T	A	T	T	A	T	T	T	T	T	T	T	T	T	T	T	T	T	T	T	T	T	T	T	T	T	T	T	T	T	T	T	T	T	T	A	T	T	T	T
JAX00177880	X	21454274	0	C	T	C	C	C	C	C	T	T	C	T	T	C	C	C	C	C	T	C	T	T	T	C	C	C	C	C	C	C	C	C	C	C	C	C	C	C	T	C	T	T	T	C	C	C	C
JAX00177881	X	21455142	1	A	G	A	A	A	A	A	G	G	A	G	G	A	A	A	A	A	G	A	G	G	G	A	A	A	A	A	A	A	A	A	A	A	A	A	A	A	G	A	G	G	G	A	A	A	A
JAX00710239	X	21482738	0	G	A	G	G	G	G	G	A	A	G	G	A	G	G	G	G	G	A	G	A	A	A	G	G	G	G	G	G	G	G	G	G	G	G	G	G	G	A	G	A	A	A	G	G	G	G
JAX00177883	X	21502985	1	C	T	C	C	C	C	C	T	T	C	T	T	C	C	C	C	C	T	C	T	T	T	C	C	C	C	C	C	C	C	C	C	C	C	C	C	C	T	C	T	T	T	C	C	C	C
JAX00177884	X	21503063	0	T	C	T	T	T	T	T	C	C	T	C	C	T	C	T	T	T	C	T	C	C	C	C	C	T	T	T	C	T	T	T	T	T	T	T	T	T	C	T	C	C	C	T	T	T	T
JAX00710240	X	21503222	0	G	T	G	G	G	G	G	T	T	G	T	T	G	G	G	G	G	T	G	T	T	T	G	G	G	G	G	G	G	G	G	G	G	G	G	G	G	T	G	T	T	T	G	G	G	G
JAX00710241	X	21528059	1	T	G	T	T	T	T	T	G	G	T	G	G	T	T	T	T	T	G	T	G	G	G	T	T	T	T	T	T	T	T	T	T	T	T	T	T	T	G	T	G	G	G	T	T	T	T
JAX00177887	X	21538728	1	A	C	A	A	A	A	A	C	C	A	C	C	A	A	A	A	A	C	A	C	C	C	A	A	A	A	A	A	A	A	A	A	A	A	A	A	A	C	A	C	C	C	A	A	A	A
JAX00177888	X	21568188	0	C	T	C	C	C	C	C	T	T	C	T	T	C	C	C	C	C	T	C	T	T	T	C	C	C	C	C	C	C	C	C	C	C	C	C	C	C	T	C	T	T	T	C	C	C	C
JAX00177889	X	21569534	1	A	T	A	A	A	A	A	T	T	A	T	T	A	A	A	A	A	T	A	T	T	T	A	A	A	A	A	A	A	A	A	A	A	A	A	A	A	T	A	T	T	T	A	A	A	A
JAX00710242	X	21569646	0	G	A	G	G	G	G	G	A	A	G	A	A	G	G	G	G	G	A	G	A	A	A	G	G	G	G	G	G	G	G	G	G	G	G	G	G	G	A	G	A	A	A	G	G	G	G
JAX00177890	X	21570794	0	T	G	T	T	T	T	T	G	T	T	G	T	T	T	T	T	T	T	T	T	T	T	T	T	T	T	T	T	T	T	T	T	T	T	T	T	T	T	T	T	T	G	T	T	T	T
JAX00238749	X	21578395	1	C	G	C	C	C	C	C	G	G	C	G	G	C	C	C	C	C	G	C	G	G	G	C	C	C	C	C	C	C	C	C	C	C	C	C	C	C	G	C	G	G	G	C	C	C	C
JAX00710243	X	21595727	0	G	A	G	G	G	G	G	A	A	G	A	A	G	G	G	G	G	A	G	A	A	A	G	G	G	G	G	G	G	G	G	G	G	G	G	G	G	A	G	A	A	A	G	G	G	G
JAX00710244	X	21603723	0	G	A	G	G	G	G	G	G	A	G	G	A	G	G	G	G	G	A	G	A	A	G	G	G	G	G	G	G	G	G	G	G	G	G	G	G	G	G	G	A	A	G	G	G	G	G
JAX00710245	X	21609797	0	A	G	A	A	A	A	A	G	A	A	G	A	A	A	A	A	A	A	A	A	A	A	A	A	A	A	A	A	A	A	A	A	A	A	A	A	A	A	A	A	A	G	A	A	A	A
JAX00177892	X	21622775	0	G	C	G	G	G	G	G	C	C	G	C	C	G	G	G	G	G	C	G	C	C	C	G	G	G	G	G	G	G	G	G	G	G	G	G	G	G	C	G	C	C	C	G	G	G	G
JAX00710247	X	21630818	0	T	C	T	T	T	T	T	C	C	T	C	C	T	T	T	T	T	C	T	C	C	C	T	T	T	T	T	T	T	T	T	T	T	T	T	T	T	C	T	C	C	C	T	T	T	T
JAX00177894	X	21676745	1	T	C	T	T	T	T	T	C	C	T	C	C	T	T	T	T	T	C	T	C	C	C	T	T	T	T	T	T	T	T	T	T	T	T	T	T	T	C	T	C	C	C	T	T	T	T
JAX00177896	X	21676867	0	A	C	A	A	A	A	A	C	C	A	C	C	A	A	A	A	A	C	A	C	C	C	A	A	A	A	A	A	A	A	A	A	A	A	A	A	A	C	A	C	C	C	A	A	A	A
JAX00710248	X	21677619	1	T	C	T	T	T	T	T	T	T	C	T	T	C	C	T	T	T	T	C	T	T	T	T	T	C	T	T	C	T	C	T	T	T	T	T	T	T	T	T	T	T	T	T	T	T	T
JAX00710249	X	21677685	0	C	G	C	C	C	C	C	C	G	C	C	G	C	C	C	C	C	G	C	G	G	G	C	C	C	C	C	C	C	C	C	C	C	C	C	C	C	G	C	G	G	C	C	C	C	C
JAX00710250	X	21678539	1	T	C	T	T	T	T	T	T	C	T	T	C	T	T	T	T	T	C	T	C	C	C	T	T	T	T	T	T	T	T	T	T	T	T	T	T	T	C	T	C	C	T	T	T	T	T
JAX00177897	X	21706197	0	T	C	T	T	T	T	T	C	C	T	C	C	T	T	T	T	T	C	T	C	C	C	T	T	T	T	T	T	T	T	T	T	T	T	T	T	T	C	T	C	C	C	T	T	T	T
JAX00177898	X	21706286	1	G	A	G	G	G	G	G	A	A	G	A	A	G	G	G	G	G	A	G	A	A	A	G	G	G	G	G	G	G	G	G	G	G	G	G	G	G	A	G	A	A	A	G	G	G	G
JAX00177899	X	21706856	1	T	G	T	T	T	T	T	G	G	T	G	G	T	T	T	T	T	G	T	G	G	G	T	T	T	T	T	T	T	T	T	T	T	T	T	T	T	G	T	G	G	G	T	T	T	T
JAX00177900	X	21740251	1	T	G	T	T	T	T	T	G	G	T	G	G	T	T	T	T	T	G	T	G	G	G	T	T	T	T	T	T	T	T	T	T	T	T	T	T	T	G	T	G	G	G	T	T	T	T
JAX00177901	X	21740294	0	G	A	G	G	G	G	G	A	A	G	A	A	G	G	G	G	G	A	G	A	A	A	G	G	G	G	G	G	G	G	G	G	G	G	G	G	G	A	G	A	A	A	G	G	G	G
JAX00177902	X	21740306	0	G	A	G	G	G	G	G	A	A	G	A	A	G	G	G	G	G	A	G	A	A	A	G	G	G	G	G	G	G	G	G	G	G	G	G	G	G	A	G	A	A	A	G	G	G	G
JAX00710251	X	21740329	1	T	G	T	T	T	T	T	G	T	T	G	T	T	T	T	T	T	T	T	T	T	T	T	T	T	T	T	T	T	T	T	T	T	T	T	T	T	T	T	T	T	G	T	T	T	T
JAX00710253	X	21760313	0	T	C	T	T	T	T	T	T	T	C	T	T	C	C	T	T	T	T	C	T	T	T	T	T	C	T	T	C	T	C	T	T	T	T	T	T	T	T	T	T	T	T	T	T	T	T
JAX00177903	X	21779275	1	G	A	G	G	G	G	G	A	G	A	A	G	A	A	G	G	G	G	A	G	G	G	G	G	A	G	G	A	G	A	G	G	G	G	G	G	G	G	G	G	G	A	G	G	G	G
JAX00177904	X	21779349	1	A	G	A	A	A	A	A	G	G	A	G	G	A	A	A	A	A	G	A	G	G	G	A	A	A	A	A	A	A	A	A	A	A	A	A	A	A	G	A	G	G	G	A	A	A	A
JAX00177905	X	21779367	1	G	A	G	G	G	G	G	A	A	G	A	A	G	G	G	G	G	A	G	A	A	A	G	G	G	G	G	G	G	G	G	G	G	G	G	G	G	A	G	A	A	A	G	G	G	G
JAX00710255	X	21792888	1	T	A	T	T	T	T	T	A	A	A	A	A	A	A	T	T	T	A	A	A	A	A	T	T	A	T	T	A	T	A	T	T	T	T	T	T	T	A	T	A	A	A	T	T	T	T
JAX00710256	X	21796242	1	T	C	T	T	T	T	T	C	C	C	C	C	C	C	T	T	T	C	C	C	C	C	T	T	C	T	T	C	T	C	T	T	T	T	T	T	T	C	T	C	C	C	T	T	T	T
JAX00710257	X	21796294	1	T	A	T	T	T	T	T	A	A	A	A	A	A	A	T	T	T	A	A	A	A	A	T	T	A	T	T	A	T	A	T	T	T	T	T	T	T	A	T	A	A	A	T	T	T	T
JAX00710259	X	21797738	1	T	C	T	T	T	T	T	C	C	C	C	C	C	C	T	T	T	C	C	C	C	C	T	T	C	T	T	C	T	C	T	T	T	T	T	T	T	C	T	C	C	C	T	T	T	T
JAX00710260	X	21799038	0	T	A	T	T	T	T	T	T	A	T	T	A	T	T	T	T	T	A	T	A	A	A	T	T	T	T	T	T	T	T	T	T	T	T	T	T	T	A	T	A	A	T	T	T	T	T
JAX00710261	X	21801057	0	C	T	C	C	C	C	C	T	T	C	T	T	C	C	C	C	C	T	C	T	T	T	C	C	C	C	C	C	C	C	C	C	C	C	C	C	C	T	C	T	T	T	C	C	C	C
JAX00710262	X	21808743	0	G	A	G	G	G	G	G	G	A	G	G	A	G	G	G	G	G	A	G	A	A	A	G	G	G	G	G	G	G	G	G	G	G	G	G	G	G	A	G	A	A	G	G	G	G	G
JAX00710265	X	21829612	1	G	C	G	G	G	G	G	C	C	C	C	C	C	C	G	G	G	C	C	C	C	C	G	G	C	G	G	C	G	C	G	G	G	G	G	G	G	C	G	C	C	C	G	G	G	G
JAX00177909	X	21858429	0	T	C	T	T	T	T	T	C	C	T	C	C	T	T	T	T	T	C	T	C	C	C	T	T	T	T	T	T	T	T	T	T	T	T	T	T	T	C	T	C	C	C	T	T	T	T
JAX00177911	X	21858649	1	C	T	C	C	C	C	C	T	T	C	T	T	C	C	C	C	C	T	C	T	T	T	C	C	C	C	C	C	C	C	C	C	C	C	C	C	C	T	C	T	T	T	C	C	C	C
JAX00710267	X	21860756	1	C	T	C	C	C	C	C	C	C	T	C	C	T	T	C	C	C	C	T	C	C	C	C	C	T	C	C	T	C	T	C	C	C	C	C	C	C	C	C	C	C	C	C	C	C	C
JAX00710268	X	21862928	1	C	T	C	C	C	C	C	T	C	C	T	C	C	C	C	C	C	C	C	C	C	C	C	C	C	C	C	C	C	C	C	C	C	C	C	C	C	C	C	C	C	T	C	C	C	C
JAX00710273	X	21885850	1	T	A	T	T	T	T	T	A	T	T	A	T	T	T	T	T	T	T	T	T	T	T	T	T	T	T	T	T	T	T	T	T	T	T	T	T	T	T	T	T	T	A	T	T	T	T
JAX00177912	X	21899318	0	A	G	A	A	A	A	A	A	A	G	G	A	G	G	G	A	A	G	G	A	A	A	A	A	G	A	A	G	A	G	A	A	A	A	A	A	A	A	A	A	A	A	A	A	A	A
JAX00177913	X	21899359	1	T	G	T	T	T	T	T	G	G	T	G	G	T	T	T	T	T	G	T	G	G	G	T	T	T	T	T	T	T	T	T	T	T	T	T	T	T	G	T	G	G	G	T	T	T	T
JAX00177914	X	21899621	1	A	G	A	A	A	A	A	G	G	A	G	G	A	A	A	A	A	G	A	G	G	G	A	A	A	A	A	A	A	A	A	A	A	A	A	A	A	G	A	G	G	G	A	A	A	A
JAX00710274	X	21942230	0	G	A	G	G	G	G	G	G	A	G	G	A	G	G	G	G	G	A	G	A	A	A	G	G	G	G	G	G	G	G	G	G	G	G	G	G	G	A	G	A	A	G	G	G	G	G
JAX00710275	X	21943333	0	G	A	G	G	G	G	G	G	A	G	G	A	G	G	G	G	G	A	G	A	A	A	G	G	G	G	G	G	G	G	G	G	G	G	G	G	G	A	G	A	A	G	G	G	G	G
JAX00710276	X	21943511	0	G	A	G	G	G	G	G	A	G	G	A	G	G	G	G	G	G	G	G	G	G	G	G	G	G	G	G	G	G	G	G	G	G	G	G	G	G	G	G	G	G	A	G	G	G	G
JAX00710277	X	21947374	0	C	T	C	C	C	C	C	T	T	T	T	T	T	T	C	C	C	T	T	T	T	T	C	C	T	C	C	T	C	T	C	C	C	C	C	C	C	T	C	T	T	T	C	C	C	C
JAX00238754	X	21956345	1	A	T	A	A	A	A	A	T	T	T	T	T	T	T	A	A	A	T	T	T	T	T	A	A	T	A	A	T	A	T	A	A	A	A	A	A	A	T	A	T	T	T	A	A	A	A
JAX00238755	X	21956374	1	C	T	C	C	C	C	C	C	T	C	C	T	C	C	C	C	C	T	C	T	T	T	C	C	C	C	C	C	C	C	C	C	C	C	C	C	C	T	C	T	T	C	C	C	C	C
JAX00238756	X	21956409	0	C	T	C	C	C	C	C	T	T	T	T	T	T	T	C	C	C	T	T	T	T	T	C	C	T	C	C	T	C	T	C	C	C	C	C	C	C	T	C	T	T	T	C	C	C	C
JAX00710279	X	21962595	0	C	T	C	C	C	C	C	C	C	T	C	C	T	T	C	C	C	C	T	C	C	C	C	C	T	C	C	T	C	T	C	C	C	C	C	C	C	C	C	C	C	C	C	C	C	C
JAX00710280	X	21967133	0	T	C	T	T	T	T	T	C	C	C	C	C	C	C	T	T	T	C	C	C	C	C	T	T	C	T	T	C	T	C	T	T	T	T	T	T	T	C	T	C	C	C	T	T	T	T
JAX00177919	X	21978786	1	A	G	A	A	A	A	A	G	G	A	G	G	A	A	A	A	A	G	A	G	G	G	A	A	A	A	A	A	A	A	A	A	A	A	A	A	A	G	A	G	G	G	A	A	A	A
JAX00177920	X	21979090	0	T	C	T	T	T	T	T	C	T	T	C	T	T	T	T	T	T	T	T	T	T	T	T	T	T	T	T	T	T	T	T	T	T	T	T	T	T	T	T	T	T	C	T	T	T	T
JAX00710281	X	21979390	1	G	C	G	G	G	G	G	G	C	G	G	C	G	G	G	G	G	C	G	C	C	C	G	G	G	G	G	G	G	G	G	G	G	G	G	G	G	C	G	C	C	G	G	G	G	G
JAX00710283	X	22010893	0	C	T	C	C	C	C	C	T	C	C	T	C	C	C	C	C	C	C	C	C	C	C	C	C	C	C	C	C	C	C	C	C	C	C	C	C	C	C	C	C	C	T	C	C	C	C
JAX00710284	X	22011025	1	C	G	C	C	C	C	C	C	G	C	C	G	C	C	C	C	C	G	C	G	G	G	C	C	C	C	C	C	C	C	C	C	C	C	C	C	C	G	C	G	G	C	C	C	C	C
JAX00177922	X	22018693	0	A	G	A	A	A	A	A	G	G	A	G	G	A	A	A	A	A	A	A	G	G	G	A	A	A	A	A	A	A	A	A	A	A	A	A	A	A	G	A	G	G	G	A	A	A	A
JAX00177923	X	22019072	1	G	A	G	G	G	G	G	A	A	G	A	A	G	G	G	G	G	A	G	A	A	A	G	G	G	G	G	G	G	G	G	G	G	G	G	G	G	A	G	A	A	A	G	G	G	G
JAX00710288	X	22030796	1	C	T	C	C	C	C	C	T	C	C	T	C	C	C	C	C	C	C	C	C	C	C	C	C	C	C	C	C	C	C	C	C	C	C	C	C	C	C	C	C	C	T	C	C	C	C
JAX00177924	X	22062505	1	C	T	C	C	C	C	C	C	T	C	C	T	C	C	C	C	C	T	C	T	T	T	C	C	C	C	C	C	C	C	C	C	C	C	C	C	C	T	C	T	T	C	C	C	C	C
JAX00177925	X	22062693	0	T	G	T	T	T	T	T	G	G	T	G	G	T	T	T	T	T	G	T	G	G	G	T	T	T	T	T	T	T	T	T	T	T	T	T	T	T	G	T	G	G	G	T	T	T	T
JAX00177926	X	22062725	1	G	A	G	G	G	G	G	A	G	G	A	G	G	G	G	G	G	G	G	G	G	G	G	G	G	G	G	G	G	G	G	G	G	G	G	G	G	G	G	G	G	A	G	G	G	G
JAX00710289	X	22095511	0	T	G	T	T	T	T	T	T	T	G	T	T	G	G	T	T	T	T	G	T	T	T	T	T	G	T	T	G	T	G	T	T	T	T	T	T	T	T	T	T	T	T	T	T	T	T
JAX00710290	X	22095789	0	A	C	A	A	A	A	A	A	A	C	A	A	C	C	A	A	A	A	C	A	A	A	A	A	C	A	A	C	A	C	A	A	A	A	A	A	A	A	A	A	A	A	A	A	A	A
JAX00710292	X	22096358	1	T	A	T	T	T	T	T	A	A	T	A	A	T	T	T	T	T	A	T	A	A	A	T	T	T	T	T	T	T	T	T	T	T	T	T	T	T	A	T	A	A	A	T	T	T	T
JAX00177927	X	22098420	0	C	G	C	C	C	C	C	G	G	C	G	G	C	C	C	C	C	G	C	G	G	G	C	C	C	C	C	C	C	C	C	C	C	C	C	C	C	G	C	G	G	G	C	C	C	C
JAX00177929	X	22100122	1	T	C	T	T	T	T	T	C	C	T	C	C	T	T	T	T	T	C	T	C	C	C	T	T	T	T	T	T	T	T	T	T	T	T	T	T	T	C	T	C	C	C	T	T	T	T
JAX00710294	X	22115773	0	C	G	C	C	C	C	C	C	G	C	C	G	C	C	C	C	C	G	C	G	G	G	C	C	C	C	C	C	C	C	C	C	C	C	C	C	C	G	C	G	G	C	C	C	C	C
JAX00710297	X	22121717	0	T	C	T	T	T	T	T	C	C	C	C	C	C	C	C	T	T	C	C	C	C	C	T	T	C	T	T	C	T	C	T	T	T	T	T	T	T	C	T	C	C	C	T	T	T	T
JAX00177930	X	22130157	0	C	T	C	C	C	C	C	C	C	T	C	C	T	T	C	C	C	C	C	C	C	C	C	C	T	C	C	T	C	T	C	C	C	C	C	C	C	C	C	C	C	C	C	C	C	C
JAX00177932	X	22131397	1	A	T	A	A	A	A	A	A	A	T	A	A	T	T	A	A	A	A	T	A	A	A	A	A	T	A	A	T	A	T	A	A	A	A	A	A	A	A	A	A	A	A	A	A	A	A
JAX00710299	X	22150240	1	G	A	G	G	G	G	G	G	A	G	G	A	G	G	G	G	G	A	G	A	A	A	G	G	G	G	G	G	G	G	G	G	G	G	G	G	G	A	G	A	A	G	G	G	G	G
JAX00710300	X	22151002	1	A	G	A	A	A	A	A	G	G	G	G	G	G	G	A	A	A	G	G	G	G	G	A	A	G	A	A	G	A	G	A	A	A	A	A	A	A	G	A	G	G	G	A	A	A	A
JAX00710301	X	22154679	1	T	G	T	T	T	T	T	G	G	T	G	G	T	T	T	T	T	G	T	G	G	G	T	T	T	T	T	T	T	T	T	T	T	T	T	T	T	G	T	G	G	G	T	T	T	T
JAX00710302	X	22154789	0	C	T	C	C	C	C	C	T	C	C	C	C	C	C	C	C	C	C	C	C	C	C	C	C	C	C	C	C	C	C	C	C	C	C	C	C	C	C	C	C	C	T	C	C	C	C
JAX00710303	X	22174649	1	C	T	C	C	C	C	C	C	T	C	C	T	C	C	C	C	C	T	C	T	T	T	C	C	C	C	C	C	C	C	C	C	C	C	C	C	C	T	C	T	T	C	C	C	C	C
JAX00177933	X	22176023	1	C	T	C	C	C	C	C	T	C	C	T	C	C	C	C	C	C	C	C	C	C	C	C	C	C	C	C	C	C	C	C	C	C	C	C	C	C	C	C	C	C	T	C	C	C	C
JAX00710305	X	22203191	1	C	T	C	C	C	C	C	C	T	C	C	T	C	C	C	C	C	T	C	T	T	T	C	C	C	C	C	C	C	C	C	C	C	C	C	C	C	T	C	T	T	C	C	C	C	C
JAX00710306	X	22203978	0	A	G	A	A	A	A	A	G	G	G	G	G	G	G	A	A	A	G	G	G	G	G	A	A	G	A	A	G	A	G	A	A	A	A	A	A	A	G	A	G	G	G	A	A	A	A
JAX00710307	X	22206508	0	C	T	C	C	C	C	C	T	T	T	T	T	T	T	C	C	C	T	T	T	T	T	C	C	T	C	C	T	C	T	C	C	C	C	C	C	C	T	C	T	T	T	C	C	C	C
JAX00177936	X	22220243	1	C	T	C	C	C	C	C	T	T	C	T	T	C	C	C	C	C	T	C	T	T	T	C	C	C	C	C	C	C	C	C	C	C	C	C	C	C	T	C	T	T	T	C	C	C	C
JAX00710309	X	22224717	0	C	T	C	C	C	C	C	T	C	C	T	C	C	C	C	C	C	C	C	C	C	C	C	C	C	C	C	C	C	C	C	C	C	C	C	C	C	C	C	C	C	T	C	C	C	C
JAX00238759	X	22228035	0	T	C	T	T	T	T	T	T	C	T	T	C	T	T	T	T	T	C	T	C	C	C	T	T	T	T	T	T	T	T	T	T	T	T	T	T	T	C	T	C	C	T	T	T	T	T
JAX00710310	X	22232024	1	A	G	A	A	A	A	A	G	G	A	G	G	A	A	A	A	A	G	A	G	G	G	A	A	A	A	A	A	A	A	A	A	A	A	A	A	A	G	A	G	G	G	A	A	A	A
JAX00710311	X	22236106	1	C	T	C	C	C	C	C	C	T	C	C	T	C	C	C	C	C	T	C	T	T	T	C	C	C	C	C	C	C	C	C	C	C	C	C	C	C	T	C	T	T	C	C	C	C	C
JAX00710312	X	22236166	0	C	A	C	C	C	C	C	A	A	C	A	A	C	C	C	C	C	A	C	A	A	A	C	C	C	C	C	C	C	C	C	C	C	C	C	C	C	A	C	A	A	A	C	C	C	C
JAX00710315	X	22241708	0	C	T	C	C	C	C	C	C	C	T	C	C	T	T	C	C	C	C	T	C	C	C	C	C	T	C	C	T	C	T	C	C	C	C	C	C	C	C	C	C	C	C	C	C	C	C
JAX00177939	X	22256799	1	A	G	A	A	A	A	A	G	A	A	G	A	A	A	A	A	A	A	A	A	A	A	A	A	A	A	A	A	A	A	A	A	A	A	A	A	A	A	A	A	A	G	A	A	A	A
JAX00177942	X	22298424	1	C	T	C	C	C	C	C	C	C	T	C	C	T	T	C	C	C	C	T	C	C	C	C	C	T	C	C	T	C	T	C	C	C	C	C	C	C	C	C	C	C	C	C	C	C	C
JAX00177943	X	22298724	0	A	T	A	A	A	A	A	A	T	A	A	T	A	A	A	A	A	T	A	T	T	T	A	A	A	A	A	A	A	A	A	A	A	A	A	A	A	T	A	T	T	A	A	A	A	A
JAX00710318	X	22305894	0	T	A	T	T	T	T	T	A	T	T	A	T	T	T	T	T	T	T	T	T	T	T	T	T	T	T	T	T	T	T	T	T	T	T	T	T	T	T	T	T	T	A	T	T	T	T
JAX00710319	X	22307154	0	C	T	C	C	C	C	C	T	T	C	T	T	C	C	C	C	C	T	C	T	T	T	C	C	C	C	C	C	C	C	C	C	C	C	C	C	C	T	C	T	T	T	C	C	C	C
JAX00177945	X	22340244	0	C	T	C	C	C	C	C	T	T	C	T	T	C	C	C	C	C	T	C	T	T	T	C	C	C	C	C	C	C	C	C	C	C	C	C	C	C	T	C	T	T	T	C	C	C	C
JAX00177947	X	22340796	0	A	T	A	A	A	A	A	T	T	A	T	T	A	A	A	A	A	T	A	T	T	T	A	A	A	A	A	A	A	A	A	A	A	A	A	A	A	T	A	T	T	T	A	A	A	A
JAX00710323	X	22347103	1	G	A	G	G	G	G	G	G	A	G	G	A	G	G	G	G	G	A	G	A	A	A	G	G	G	G	G	G	G	G	G	G	G	G	G	G	G	A	G	A	A	G	G	G	G	G
JAX00723443	X	22357934	0	G	A	G	G	G	G	G	G	A	G	G	G	G	G	G	G	G	A	G	G	G	G	G	G	G	G	G	G	G	G	G	G	G	G	G	G	G	A	G	G	G	G	G	G	G	G
JAX00177948	X	22366419	0	C	T	C	C	C	C	C	T	C	C	T	C	C	C	C	C	C	C	C	C	C	C	C	C	C	C	C	C	C	C	C	C	C	C	C	C	C	C	C	C	C	T	C	C	C	C
JAX00723445	X	22366472	1	A	G	A	A	A	A	A	G	A	A	G	A	A	A	A	A	A	A	A	A	A	A	A	A	A	A	A	A	A	A	A	A	A	A	A	A	A	A	A	A	A	G	A	A	A	A
JAX00177949	X	22394877	1	A	G	A	A	A	A	A	G	G	A	G	G	A	A	A	A	A	G	A	G	G	G	A	A	A	A	A	A	A	A	A	A	A	A	A	A	A	G	A	G	G	G	A	A	A	A
JAX00177950	X	22395023	0	G	A	G	G	G	G	G	A	A	A	A	A	A	A	G	G	G	A	A	A	A	A	G	G	A	G	G	A	G	A	G	G	G	G	G	G	G	A	G	A	A	A	G	G	G	G
JAX00177951	X	22428230	0	T	C	T	T	T	T	T	C	C	C	C	C	C	C	T	T	T	C	C	C	C	C	T	T	C	T	T	C	T	C	T	T	T	T	T	T	T	C	T	C	C	C	T	T	T	T
JAX00238762	X	22463289	1	T	C	T	T	T	T	T	C	C	C	C	C	C	C	T	T	T	C	C	C	C	C	T	T	C	T	T	C	T	C	T	T	T	T	T	T	T	C	T	C	C	C	T	T	T	T
JAX00238763	X	22463446	0	C	T	C	C	C	C	C	C	T	C	C	T	C	C	C	C	C	T	C	T	T	T	C	C	C	C	C	C	C	C	C	C	C	C	C	C	C	T	C	T	T	C	C	C	C	C
JAX00177952	X	22558852	0	T	C	T	T	T	T	T	C	C	T	C	C	T	C	T	T	T	C	T	C	C	C	T	T	T	T	T	T	T	T	T	T	T	T	T	T	T	C	T	C	C	C	T	T	T	T
JAX00177953	X	22593449	1	T	C	T	T	T	T	T	T	C	T	T	C	T	T	T	T	T	C	T	C	C	C	T	T	T	T	T	T	T	T	T	T	T	T	T	T	T	C	T	C	C	T	T	T	T	T
JAX00238770	X	22757065	0	G	T	G	G	G	G	G	G	T	G	G	T	G	G	G	G	G	T	G	T	T	T	G	G	G	G	G	G	G	G	G	G	G	G	G	G	G	T	G	T	T	G	G	G	G	G
JAX00238772	X	22757298	1	C	A	C	C	C	C	C	C	A	C	C	A	C	C	C	C	C	A	C	A	A	A	C	C	C	C	C	C	C	C	C	C	C	C	C	C	C	A	C	A	A	C	C	C	C	C
JAX00177954	X	22875962	0	A	C	A	A	A	A	A	A	C	A	A	C	A	A	A	A	A	C	A	C	C	C	A	A	A	A	A	A	A	A	A	A	A	A	A	A	A	A	A	C	C	A	A	A	A	A
JAX00723989	X	22924919	1	C	T	C	C	C	C	C	C	T	C	C	T	C	C	C	C	C	T	C	T	T	T	C	C	C	C	C	C	C	C	C	C	C	C	C	C	C	T	C	T	T	C	C	C	C	C
JAX00238774	X	22963004	0	A	G	A	A	A	A	A	A	G	A	A	G	A	A	A	A	A	G	A	G	G	G	A	A	A	A	A	A	A	A	A	A	A	A	A	A	A	G	A	G	G	A	A	A	A	A
JAX00238776	X	23017748	0	T	G	T	T	T	T	T	T	G	T	T	G	T	T	T	T	T	G	T	G	G	G	T	T	T	T	T	T	T	T	T	T	T	T	T	T	T	G	T	G	G	T	T	T	T	T
JAX00238780	X	23487665	0	T	A	T	T	T	T	T	T	A	T	T	A	T	T	T	T	T	A	T	A	A	A	T	T	T	T	T	T	T	T	T	T	T	T	T	T	T	A	T	A	A	T	T	T	T	T
JAX00238783	X	23525536	1	C	T	C	C	C	C	C	C	T	C	C	T	C	C	C	C	C	T	C	T	T	T	C	C	C	C	C	C	C	C	C	C	C	C	C	C	C	T	C	T	T	C	C	C	C	C
JAX00238786	X	23624971	0	G	T	G	G	G	G	G	T	T	T	T	T	T	T	G	G	G	T	T	T	T	T	G	G	T	G	G	T	G	T	G	G	G	G	G	G	G	T	G	T	T	T	G	G	G	G
JAX00238795	X	23940059	1	T	A	T	T	T	T	T	T	A	T	T	A	T	T	T	T	T	A	T	A	A	A	T	T	T	T	T	T	T	T	T	T	T	T	T	T	T	A	T	A	A	T	T	T	T	T
JAX00238818	X	25724999	1	T	A	T	T	T	T	T	T	A	T	T	A	T	T	T	T	T	A	T	A	A	A	T	T	T	T	T	T	T	T	T	T	T	T	T	T	T	A	T	A	A	T	T	T	T	T
JAX00177960	X	32141301	0	T	C	T	T	T	T	T	T	C	T	T	C	T	T	T	T	T	C	T	C	C	C	T	T	T	T	T	T	T	T	T	T	T	T	T	T	T	C	T	C	C	T	T	T	T	T
JAX00177962	X	32183383	1	A	C	A	A	A	A	A	A	C	A	A	C	A	A	A	A	A	C	A	C	C	C	A	A	A	A	A	A	A	A	A	A	A	A	A	A	A	C	A	C	C	A	A	A	A	A
JAX00177963	X	32184366	0	T	C	T	T	T	T	T	T	C	T	T	C	T	T	T	T	T	C	T	C	C	C	T	T	T	T	T	T	T	T	T	T	T	T	T	T	T	C	T	C	C	T	T	T	T	T
JAX00710330	X	32203112	0	C	T	C	C	C	C	C	C	T	C	C	T	C	C	C	C	C	T	C	T	T	T	C	C	C	C	C	C	C	C	C	C	C	C	C	C	C	T	C	T	T	C	C	C	C	C
JAX00177965	X	32214264	0	G	A	G	G	G	G	G	G	A	G	G	A	G	G	G	G	G	A	G	A	A	A	G	G	G	G	G	G	G	G	G	G	G	G	G	G	G	A	G	A	A	G	G	G	G	G
JAX00177966	X	32214306	0	C	A	C	C	C	C	C	C	A	C	C	A	C	C	C	C	C	C	C	A	A	A	C	C	C	C	C	C	C	C	C	C	C	C	C	C	C	A	C	A	A	C	C	C	C	C
JAX00177967	X	32215347	0	G	A	G	G	G	G	G	G	A	G	G	A	G	G	G	G	G	A	G	A	A	A	G	G	G	G	G	G	G	G	G	G	G	G	G	G	G	A	G	A	A	G	G	G	G	G
JAX00710331	X	32225146	0	T	G	T	T	T	T	T	T	G	T	T	G	T	T	T	T	T	G	T	G	G	G	T	T	T	T	T	T	T	T	T	T	T	T	T	T	T	G	T	G	G	T	T	T	T	T
JAX00710332	X	32232814	0	C	T	C	C	C	C	C	C	T	C	C	T	C	C	C	C	C	T	C	T	T	T	C	C	C	C	C	C	C	C	C	C	C	C	C	C	C	T	C	T	T	C	C	C	C	C
JAX00710333	X	32242042	0	A	G	A	A	A	A	A	A	G	A	A	G	A	A	A	A	A	G	A	G	G	G	A	A	A	A	A	A	A	A	A	A	A	A	A	A	A	G	A	G	G	A	A	A	A	A
JAX00710334	X	32248134	0	T	A	T	T	T	T	T	T	A	T	T	A	T	T	T	T	T	A	T	A	A	A	T	T	T	T	T	T	T	T	T	T	T	T	T	T	T	A	T	A	A	T	T	T	T	T
JAX00177968	X	32250815	1	T	C	T	T	T	T	T	T	C	T	T	C	T	T	T	T	T	C	T	C	C	C	T	T	T	T	T	T	T	T	T	T	T	T	T	T	T	C	T	C	C	T	T	T	T	T
JAX00177969	X	32253673	1	G	A	G	G	G	G	G	A	G	G	A	G	G	G	G	G	G	G	G	G	G	G	G	G	G	G	G	G	G	G	G	G	G	G	G	G	G	G	G	G	G	A	G	G	G	G
JAX00177970	X	32269587	0	A	G	A	A	A	A	A	A	G	A	A	G	A	A	A	A	A	G	A	G	G	G	A	A	A	A	A	A	A	A	A	A	A	A	A	A	A	G	A	G	G	A	A	A	A	A
JAX00710335	X	32278190	1	A	C	A	A	A	A	A	A	C	A	A	C	A	A	A	A	A	C	A	C	C	C	A	A	A	A	A	A	A	A	A	A	A	A	A	A	A	C	A	C	C	A	A	A	A	A
JAX00710336	X	32278362	0	T	C	T	T	T	T	T	T	C	T	T	C	T	T	T	T	T	C	T	C	C	C	T	T	T	T	T	T	T	T	T	T	T	T	T	T	T	C	T	C	C	T	T	T	T	T
JAX00177971	X	32305720	0	G	C	G	G	G	G	G	G	C	G	G	C	G	G	G	G	G	C	G	C	C	C	G	G	G	G	G	G	G	G	G	G	G	G	G	G	G	C	G	C	C	G	G	G	G	G
JAX00177972	X	32306149	0	A	C	A	A	A	A	A	A	C	A	A	C	A	A	A	A	A	C	A	C	C	C	A	A	A	A	A	A	A	A	A	A	A	A	A	A	A	C	A	C	C	A	A	A	A	A
JAX00710338	X	32306408	0	T	C	T	T	T	T	T	T	C	T	T	C	T	T	T	T	T	C	T	C	C	C	T	T	T	T	T	T	T	T	T	T	T	T	T	T	T	C	T	C	C	T	T	T	T	T
JAX00177974	X	32330641	0	G	C	G	G	G	G	G	G	C	G	G	C	G	G	G	G	G	C	G	C	C	C	G	G	G	G	G	G	G	G	G	G	G	G	G	G	G	C	G	C	C	G	G	G	G	G
JAX00177975	X	32331274	1	C	T	C	C	C	C	C	C	T	C	C	T	C	C	C	C	C	T	C	T	T	T	C	C	C	C	C	C	C	C	C	C	C	C	C	C	C	T	C	T	T	C	C	C	C	C
JAX00710341	X	32331554	0	A	C	A	A	A	A	A	A	C	A	A	C	A	A	A	A	A	C	A	C	C	C	A	A	A	A	A	A	A	A	A	A	A	A	A	A	A	C	A	C	C	A	A	A	A	A
JAX00177976	X	32332026	0	A	G	A	A	A	A	A	A	G	A	A	G	A	A	A	A	A	G	A	G	G	G	A	A	A	A	A	A	A	A	A	A	A	A	A	A	A	G	A	G	G	A	A	A	A	A
JAX00710345	X	32376979	1	C	T	C	C	C	C	C	C	T	C	C	T	C	C	C	C	C	T	C	T	T	T	C	C	C	C	C	C	C	C	C	C	C	C	C	C	C	T	C	T	T	C	C	C	C	C
JAX00177978	X	32393144	0	T	C	T	T	T	T	T	T	C	T	T	C	T	T	T	T	T	C	T	C	C	C	T	T	T	T	T	T	T	T	T	T	T	T	T	T	T	C	T	C	C	T	T	T	T	T
JAX00177979	X	32393694	1	G	A	G	G	G	G	G	G	A	G	G	A	G	G	G	G	G	A	G	A	A	A	G	G	G	G	G	G	G	G	G	G	G	G	G	G	G	A	G	A	A	G	G	G	G	G
JAX00238834	X	32396411	1	T	C	T	T	T	T	T	T	C	T	T	C	T	T	T	T	T	C	T	C	C	C	T	T	T	T	T	T	T	T	T	T	T	T	T	T	T	C	T	C	C	T	T	T	T	T
JAX00238835	X	32396801	1	T	C	T	T	T	T	T	T	C	T	T	C	T	T	T	T	T	C	T	C	C	C	T	T	T	T	T	T	T	T	T	T	T	T	T	T	T	C	T	C	C	T	T	T	T	T
JAX00710346	X	32398839	0	A	G	A	A	A	A	A	A	G	A	A	G	A	A	A	A	A	G	A	G	G	G	A	A	A	A	A	A	A	A	A	A	A	A	A	A	A	G	A	G	G	A	A	A	A	A
JAX00238838	X	32402223	1	C	A	C	C	C	C	C	C	A	C	C	A	C	C	C	C	C	A	C	A	A	A	C	C	C	C	C	C	C	C	C	C	C	C	C	C	C	A	C	A	A	C	C	C	C	C
JAX00710347	X	32414710	0	G	A	G	G	G	G	G	A	G	A	A	G	A	A	G	G	G	G	A	G	G	G	G	G	A	G	G	A	G	A	G	G	G	G	G	G	G	G	G	G	G	A	G	G	G	G
JAX00177980	X	32419757	0	G	A	G	G	G	G	G	G	A	G	G	A	G	G	G	G	G	A	G	A	A	A	G	G	G	G	G	G	G	G	G	G	G	G	G	G	G	A	G	A	A	G	G	G	G	G
JAX00177981	X	32422580	1	T	G	T	T	T	T	T	T	G	T	T	G	T	T	T	T	T	G	T	G	G	G	T	T	T	T	T	T	T	T	T	T	T	T	T	T	T	G	T	G	G	T	T	T	T	T
JAX00177982	X	32423333	0	A	G	A	A	A	A	A	A	G	A	A	G	A	A	A	A	A	G	A	G	G	G	A	A	A	A	A	A	A	A	A	A	A	A	A	A	A	G	A	G	G	A	A	A	A	A
JAX00710348	X	32432048	1	T	A	T	T	T	T	T	T	A	T	T	A	T	T	T	T	T	A	T	A	A	A	T	T	T	T	T	T	T	T	T	T	T	T	T	T	T	A	T	A	A	T	T	T	T	T
JAX00177985	X	32456333	0	C	A	C	C	C	C	C	C	A	C	C	A	C	C	C	C	C	A	C	A	A	A	C	C	C	C	C	C	C	C	C	C	C	C	C	C	C	A	C	A	A	C	C	C	C	C
JAX00710350	X	32476521	1	G	A	G	G	G	G	G	A	G	A	A	G	A	A	G	G	G	G	A	G	G	G	G	G	A	G	G	A	G	A	G	G	G	G	G	G	G	G	G	G	G	A	G	G	G	G
JAX00710351	X	32476902	1	G	A	G	G	G	G	G	A	G	A	A	G	A	A	G	G	G	G	A	G	G	G	G	G	A	G	G	A	G	A	G	G	G	G	G	G	G	G	G	G	G	A	G	G	G	G
JAX00710352	X	32483121	0	C	G	C	C	C	C	C	G	G	G	G	G	G	G	C	C	C	G	G	G	G	G	C	C	G	C	C	G	C	G	C	C	C	C	C	C	C	G	C	G	G	G	C	C	C	C
JAX00177986	X	32498344	0	C	T	C	C	C	C	C	C	T	C	C	T	C	C	C	C	C	T	C	T	T	T	C	C	C	C	C	C	C	C	C	C	C	C	C	C	C	T	C	T	T	C	C	C	C	C
JAX00710357	X	32500180	1	G	A	G	G	G	G	G	G	A	G	G	A	G	G	G	G	G	A	G	A	A	A	G	G	G	G	G	G	G	G	G	G	G	G	G	G	G	A	G	A	A	G	G	G	G	G
JAX00710358	X	32500793	1	T	C	T	T	T	T	T	C	T	C	C	T	C	C	T	T	T	T	C	T	T	T	T	T	C	T	T	C	T	C	T	T	T	T	T	T	T	T	T	T	T	C	T	T	T	T
JAX00177988	X	32500863	1	C	T	C	C	C	C	C	C	T	C	C	T	C	C	C	C	C	T	C	T	T	T	C	C	C	C	C	C	C	C	C	C	C	C	C	C	C	T	C	T	T	C	C	C	C	C
JAX00710359	X	32506951	0	C	T	C	C	C	C	C	C	C	T	C	C	T	T	C	C	C	C	T	C	C	C	C	C	T	C	C	T	C	T	C	C	C	C	C	C	C	C	C	C	C	C	C	C	C	C
JAX00177989	X	32538414	1	T	C	T	T	T	T	T	T	C	C	T	C	C	C	T	T	T	C	C	C	C	C	T	T	C	T	T	C	T	C	T	T	T	T	T	T	T	C	T	C	C	T	T	T	T	T
JAX00177991	X	32538453	0	G	A	G	G	G	G	G	G	G	A	G	G	A	A	G	G	G	G	A	G	G	G	G	G	A	G	G	A	G	A	G	G	G	G	G	G	G	G	G	G	G	G	G	G	G	G
JAX00710360	X	32558838	0	C	T	C	C	C	C	C	T	C	C	T	C	C	C	C	C	C	C	C	C	C	C	C	C	C	C	C	C	C	C	C	C	C	C	C	C	C	C	C	C	C	T	C	C	C	C
JAX00710361	X	32565515	1	A	G	A	A	A	A	A	A	G	A	A	G	A	A	A	A	A	G	A	G	G	G	A	A	A	A	A	A	A	A	A	A	A	A	A	A	A	G	A	G	G	A	A	A	A	A
JAX00710362	X	32568761	0	G	A	G	G	G	G	G	G	A	G	G	A	G	G	G	G	G	A	G	A	A	A	G	G	G	G	G	G	G	G	G	G	G	G	G	G	G	A	G	A	A	G	G	G	G	G
JAX00710363	X	32572997	1	C	A	C	C	C	C	C	C	C	A	C	C	A	A	C	C	C	C	A	C	C	C	C	C	A	C	C	A	C	A	C	C	C	C	C	C	C	C	C	C	C	C	C	C	C	C
JAX00177993	X	32576189	0	T	C	T	T	T	T	T	T	T	C	T	T	C	C	T	T	T	T	C	T	T	T	T	T	C	T	T	C	T	C	T	T	T	T	T	T	T	T	T	T	T	T	T	T	T	T
JAX00710364	X	32577018	1	A	G	A	A	A	A	A	A	G	G	A	G	G	G	A	A	A	G	G	G	G	G	A	A	G	A	A	G	A	G	A	A	A	A	A	A	A	G	A	G	G	A	A	A	A	A
JAX00710365	X	32577541	1	A	G	A	A	A	A	A	A	G	G	A	G	G	G	A	A	A	G	G	G	G	G	A	A	G	A	A	G	A	G	A	A	A	A	A	A	A	G	A	G	G	A	A	A	A	A
JAX00177994	X	32582832	1	T	A	T	T	T	T	T	T	A	T	T	A	T	T	T	T	T	A	T	A	A	A	T	T	T	T	T	T	T	T	T	T	T	T	T	T	T	A	T	A	A	T	T	T	T	T
JAX00710366	X	32582845	0	T	G	T	T	T	T	T	G	T	T	G	T	T	T	T	T	T	T	T	T	T	T	T	T	T	T	T	T	T	T	T	T	T	T	T	T	T	T	T	T	T	G	T	T	T	T
JAX00710368	X	32596377	1	A	G	A	A	A	A	A	A	G	A	A	G	A	A	A	A	A	G	A	G	G	G	A	A	A	A	A	A	A	A	A	A	A	A	A	A	A	G	A	G	G	A	A	A	A	A
JAX00238840	X	32611793	0	G	C	G	G	G	G	G	G	C	G	G	G	G	G	G	G	G	G	G	G	C	C	G	G	G	G	G	C	G	G	G	G	G	G	G	G	G	G	G	C	C	G	G	G	G	G
JAX00710369	X	32611944	1	C	A	C	C	C	C	C	A	C	A	A	C	A	A	C	C	C	C	A	C	C	C	C	C	A	C	C	A	C	A	C	C	C	C	C	C	C	C	C	C	C	A	C	C	C	C
[truncated: 13,402 more rows]
[truncated: 127 more columns]
