# Supplementary material for: Genetic Analysis of Hematological Parameters in Incipient Lines of the Collaborative Cross
Source: G3 (Bethesda). 2012 Feb 1;2(2):157–65. doi: 10.1534/g3.111.001776 (PMC3284323; doi:10.1534/g3.111.001776)
Supplement: Supporting Information [file supp_2.2.157_TableS3.txt]

subjectname	Hbb_genotype	mcv	hbbvsrps29	hbb_b1vsrps29
OR113m87	d/d	61.5	-4.24579	0.9495307
OR1237m84	d/d	60.9	-4.697237	-0.275121
OR1401m157	d/d	55.1	-6.217698	-2.712619
OR1639m149	s/s	49.7	-6.322041	-3.799296
OR3011m48	s/s	54.1	-6.378992	-3.284999
OR3076m40	d/d	66.4	-5.234505	-2.08951
OR3118m48	s/s	47.6	-6.763958	-3.278531
OR3180m54	d/d	50.8	-6.5595	-2.042227
OR3291m42	d/d	58	-3.452502	0.5933326
OR3327m48	s/s	49	-4.585314	-1.743863
OR3358m55	s/s	55.7	-4.660723	-1.034384
OR3515m67	d/d	67.8	-5.3014	-1.433195
OR3528m42	d/d	60.8	-4.559789	-0.0287607
OR3548m52	d/d	52.8	-2.420852	1.549232
OR381m65	d/d	63	-5.215576	-2.062676
OR4179m174	d/d	59.4	-5.76212	-3.118961
OR4390m150	s/s	40.4	-5.133181	-1.951
OR477m143	d/d	63.5	-4.77713	-1.020117
OR5140m134	d/d	59	-6.688995	-3.862766
OR538m149	d/d	53.4	-4.150699	0.414397
OR5410m133	s/s	48.6	-5.931997	-1.983345
OR5480m136	d/d	60.7	-4.888985	-1.141557
OR5513m128	d/d	67.4	-5.113204	-2.267545
OR5549m133	s/s	43.8	-5.76212	-2.016188
OR5560m130	s/s	40.7	-2.981959	0.7572883
OR821m62	d/d	52	-4.075249	-0.1757763
