# Supplementary material for: Genetic Analysis of Hematological Parameters in Incipient Lines of the Collaborative Cross
Source: G3 (Bethesda). 2012 Feb 1;2(2):157–65. doi: 10.1534/g3.111.001776 (PMC3284323; doi:10.1534/g3.111.001776)
Supplement: Supporting Information [file supp_2.2.157_TableS8.txt]

QTL	Gene	Chr	Start	End	SNPs Shared	Percent SNPs Shared	SNPs Uniquely Shared	Percent SNPs Uniquely Shared	SNP Sum	Percent Shared	Mammalian Phenotype	Gene Ontology
Mcvq5	Abhd6	14	8835416	8889069	388	57.4%	1	0.1%	676	57.5%		acylglycerol lipase activity; mitochondrion; catalytic activity; hydrolase activity; integral to membrane; membrane; acylglycerol lipase activity; long term synaptic depression; negative regulation of cell migration; regulation of endocannabinoid signaling pathway
Mcvq5	Rpp14	14	8912881	8924350	104	37.8%	2	0.7%	275	38.5%		hydrolase activity; nucleus; ribonuclease activity; ribonuclease P activity; tRNA processing; identical protein binding
Mcvq5	Pxk	14	8930757	8997624	548	42.2%	6	0.5%	1298	42.7%		cytoplasm; negative regulation of ATPase activity; negative regulation of ion transport; plasma membrane; actin binding; ATP binding; cell communication; membrane; phosphatidylinositol binding; protein kinase activity; protein phosphorylation; transferase activity, transferring phosphorus-containing groups; protein C-terminus binding; centrosome; cytoplasm; inflammatory response; nucleus; plasma …
Mcvq5	Pdhb	14	8998505	9005506	46	45.5%	0	0.0%	101	45.5%		mitochondrion; catalytic activity; glycolysis; metabolic process; oxidoreductase activity; acetyl-CoA biosynthetic process from pyruvate; mitochondrion; oxidation-reduction process; pyruvate dehydrogenase (acetyl-transferring) activity; pyruvate dehydrogenase complex; regulation of acetyl-CoA biosynthetic process from pyruvate
Mcvq5	Kctd6	14	9046662	9056081	83	63.8%	0	0.0%	130	63.8%		ion channel activity; membrane; potassium ion transport; voltage-gated potassium channel activity; voltage-gated potassium channel complex
Mcvq5	Acox2	14	9058025	9091867	176	35.3%	1	0.2%	499	35.5%		3alpha,7alpha,12alpha-trihydroxy-5beta-cholestanoyl-CoA 24-hydroxylase activity; cellular lipid metabolic process; fatty acid beta-oxidation; fatty acid binding; flavin adenine dinucleotide binding; peroxisome
Mcvq5	Fam107a	14	9128788	9150537	178	51.9%	0	0.0%	343	51.9%		nucleus; regulation of cell growth; molecular_function
Mcvq5	Oit1	14	9181462	9211277	196	33.4%	0	0.0%	587	33.4%		extracellular region; negative regulation of insulin secretion; negative regulation of insulin secretion
Mcvq5	2610318M16Rik	14	9200823	9201059	3	42.9%	0	0.0%	7	42.9%		biological_process; cellular_component; molecular_function
Mcvq5	4930452B06Rik	14	9263706	9498754	1745	41.8%	0	0.0%	4171	41.8%		biological_process; cellular_component; molecular_function
Mcvq5	4930455B14Rik	14	9498904	9505892	25	19.4%	0	0.0%	129	19.4%		biological_process; cellular_component; molecular_function
Mcvq5	Fhit	14	10382606	11994549	12487	44.3%	14	0.0%	28208	44.3%	decreased granulocyte number; alopecia; abnormal small intestine morphology; papilloma; increased tumor incidence; increased lymphoma incidence; B cell derived lymphoma; premature death; increased susceptibility to infection; hepatocellular carcinoma; increased incidence of chemically-induced tumors	bis(5'-adenosyl)-triphosphatase activity; cytoplasm; DNA replication; hydrolase activity; bis(5'-adenosyl)-triphosphatase activity; cytoplasm; cytosol; diadenosine triphosphate catabolic process; hydrolase activity; intracellular membrane-bounded organelle; nickel ion binding; nucleus; plasma membrane; catalytic activity; nucleotide metabolic process
Mcvq5	Gm16542	14	11571067	11611515	341	51.8%	0	0.0%	658	51.8%		biological_process; cellular_component; molecular_function
Mcvq5	Gm3600	14	11808329	11811148	29	65.9%	0	0.0%	44	65.9%		biological_process; cellular_component; molecular_function
Mcvq5	Ptprg	14	12386046	13074555	5529	42.7%	27	0.2%	12962	42.9%	impaired coordination; abnormal cued conditioning behavior; decreased startle reflex; abnormal fear/anxiety-related behavior; hyperresponsive to tactile stimuli	hydrolase activity; integral to membrane; membrane; phosphatase activity; phosphoprotein phosphatase activity; protein dephosphorylation; dephosphorylation; extracellular space; identical protein binding; negative regulation of neuron projection development; protein tyrosine phosphatase activity
Mcvq5	Gm3848	14	12797961	12813737	151	51.5%	0	0.0%	293	51.5%		biological_process; cellular_component; molecular_function
Mcvq5	3830406C13Rik	14	13116772	13134492	57	42.2%	0	0.0%	135	42.2%		biological_process; cellular_component; molecular_function
Mcvq5	Gm8443	14	13116780	13117729	4	66.7%	0	0.0%	6	66.7%		biological_process; cellular_component; molecular_function
Mcvq5	Fezf2	14	13174616	13178342	8	38.1%	0	0.0%	21	38.1%	abnormal cerebral cortex morphology; abnormal hippocampus morphology; abnormal dentate gyrus morphology; abnormal diencephalon morphology; abnormal thalamus morphology; abnormal telencephalon development; abnormal stationary movement; hyperactivity; abnormal food preference; postnatal growth retardation; premature death; absent corpus callosum; small olfactory bulb; abnormal axon guidance; abnorm…	negative regulation of transcription from RNA polymerase II promoter; RNA polymerase II core promoter proximal region sequence-specific DNA binding; cell differentiation; DNA binding; intracellular; metal ion binding; multicellular organismal development; nervous system development; nucleic acid binding; nucleus; regulation of transcription; transcription; zinc ion binding; forebrain anterior/pos…
Mcvq5	Cadps	14	13205077	13655593	3324	43.4%	12	0.2%	7654	43.6%	abnormal adrenal gland secretion; respiratory failure; neonatal lethality; abnormal glucose homeostasis; abnormal CNS synaptic transmission; increased glucagon secretion; abnormal neuron morphology; increased insulin sensitivity; abnormal adrenal gland physiology; abnormal excitatory postsynaptic currents; decreased insulin secretion; abnormal lysosome physiology; abnormal pancreatic beta cell ph…	cytoplasmic vesicle; cell junction; lipid binding; membrane; metal ion binding; protein transport; synapse; transport; catecholamine secretion; vesicle organization; protein binding; calcium ion binding; positive regulation of calcium ion-dependent exocytosis
Mcvq5	n-R5s45	14	13260046	13260155	0	-	0	-	0	-
Mcvq5	Gm5087	14	13989902	14117152	956	39.4%	0	0.0%	2428	39.4%		biological_process; cellular_component; molecular_function
Mcvq5	Synpr	14	14117294	14447973	3211	47.5%	0	0.0%	6766	47.5%		cell junction; cytoplasmic vesicle; integral to membrane; membrane; synapse; synaptic vesicle; synaptosome; transport; transporter activity; integral to synaptic vesicle membrane
Mcvq5	Sntn	14	14503390	14515662	67	51.9%	0	0.0%	129	51.9%		calcium ion binding; cell projection; cilium; biological_process
Mcvq5	Gm281	14	14647463	14746992	923	47.1%	0	0.0%	1958	47.1%		integral to membrane; membrane; biological_process; molecular_function
Mcvq5	Gm11100	14	14765408	14782072	199	61.4%	0	0.0%	324	61.4%		biological_process; cellular_component; molecular_function
Mcvq5	Thoc7	14	14781528	14793739	106	52.2%	0	0.0%	203	52.2%		cytoplasm; mRNA processing; mRNA transport; RNA binding; RNA splicing; transport; intronless viral mRNA export from host nucleus; mRNA export from nucleus; nucleus; THO complex; THO complex part of transcription export complex; transcription export complex
Mcvq5	Atxn7	14	14845005	14936574	489	51.6%	0	0.0%	948	51.6%	kyphosis; myoclonus; decreased brain size; abnormal cerebellum morphology; abnormal Purkinje cell morphology; abnormal retinal rod cell morphology; decreased retinal photoreceptor cell number; blepharoptosis; ataxia; hypoactivity; impaired coordination; male infertility; female infertility; premature death; decreased post-tetanic potentiation; thin retinal inner plexiform layer; short photorecept…	chromatin binding; cytoplasm; nucleus; intracellular; regulation of transcription; transcription; zinc ion binding; negative regulation of insulin-like growth factor receptor signaling pathway; negative regulation of phosphorylation; positive regulation of transcription from RNA polymerase II promoter; protein binding; cytoplasm; histone deubiquitination; nucleus
Mcvq5	Psmd6	14	14944698	14953498	28	38.4%	0	0.0%	73	38.4%		proteasome complex; anaphase-promoting complex-dependent proteasomal ubiquitin-dependent protein catabolic process; negative regulation of ubiquitin-protein ligase activity involved in mitotic cell cycle; positive regulation of ubiquitin-protein ligase activity involved in mitotic cell cycle
Mcvq5	Olfr720	14	15007644	15008594	2	100.0%	0	0.0%	2	100.0%		G-protein coupled receptor activity; receptor activity; signal transducer activity; signal transduction; G-protein coupled receptor protein signaling pathway; integral to membrane; olfactory receptor activity; sensory perception of smell
Mcvq5	Olfr31	14	15160627	15161580	5	55.6%	0	0.0%	9	55.6%		G-protein coupled receptor activity; receptor activity; signal transducer activity; signal transduction; G-protein coupled receptor protein signaling pathway; integral to membrane; olfactory receptor activity; sensory perception of smell
Mcvq5	Il3ra	14	15179009	15188004	49	28.8%	0	0.0%	170	28.8%	abnormal leukopoiesis; abnormal common myeloid progenitor cell morphology	cytokine receptor activity; cytokine-mediated signaling pathway; integral to membrane; membrane; receptor activity; signal transduction; plasma membrane
Mcvq5	Gm3694	14	15478294	15522807	299	40.6%	0	0.0%	736	40.6%		biological_process; cellular_component; molecular_function
Mcvq5	Slc4a7	14	15535539	15632457	410	43.6%	0	0.0%	940	43.6%	cochlear degeneration; organ of Corti degeneration; abnormal stria vascularis; decreased retinal photoreceptor cell number; blindness; abnormal retinal vasculature morphology; cochlear ganglion degeneration; abnormal ocular fundus morphology; abnormal rod electrophysiology; abnormal pH regulation; abnormal spiral ligament morphology; abnormal spiral ligament fibrocyte morphology; abnormal type I …	apical plasma membrane; basolateral plasma membrane; cytoplasm; anion transmembrane transporter activity; anion transport; cell projection; inorganic anion exchanger activity; integral to membrane; ion transmembrane transport; ion transport; membrane; plasma membrane; sodium ion transport; symporter activity; transmembrane transport; transport; transporter activity; apical plasma membrane; basola…
Mcvq5	Nek10	14	15653279	15839445	1428	36.3%	0	0.0%	3930	36.3%		ATP binding; binding; kinase activity; metal ion binding; nucleotide binding; protein kinase activity; protein phosphorylation; protein serine/threonine kinase activity; protein tyrosine kinase activity; transferase activity; cellular_component
Mcvq5	Lrrc3b	14	16190034	16271387	576	38.5%	0	0.0%	1498	38.5%		integral to membrane; membrane
Mcvq5	Gm10403	14	16288845	16290555	15	36.6%	0	0.0%	41	36.6%		biological_process; cellular_component; molecular_function
Mcvq5	1700062C10Rik	14	16833312	16869785	379	46.1%	0	0.0%	823	46.1%		biological_process; cellular_component; molecular_function
Mcvq5	Oxsm	14	17071170	17082322	36	35.6%	0	0.0%	101	35.6%		mitochondrion; acyltransferase activity; biosynthetic process; catalytic activity; fatty acid biosynthetic process; lipid biosynthetic process; metabolic process; transferase activity; transferase activity, transferring acyl groups other than amino-acyl groups; 3-oxoacyl-[acyl-carrier-protein] synthase activity; acyl-CoA metabolic process; cytoplasm; medium-chain fatty acid biosynthetic process; …
Mcvq5	Ngly1	14	17081809	17144440	232	38.2%	0	0.0%	607	38.2%		cytoplasm; glycoprotein catabolic process; hydrolase activity; metal ion binding; protein binding; cytoplasm; glycoprotein catabolic process; nucleus; peptide-N4-(N-acetyl-beta-glucosaminyl)asparagine amidase activity
Mcvq5	Top2b	14	17197693	17263301	293	50.8%	0	0.0%	577	50.8%	kyphosis; paralysis; decreased brain size; abnormal cerebral cortex morphology; abnormal stratification in cerebral cortex; abnormal hippocampus morphology; abnormal telencephalon development; abnormal motor neuron innervation; abnormal muscle innervation; atelectasis; decreased body size; decreased embryo size; respiratory failure; neonatal lethality; abnormal motor capabilities/coordination/mov…	nucleus; ATP binding; DNA binding; DNA metabolic process; DNA topoisomerase activity; isomerase activity; nucleotide binding; regulation of transcription, DNA-dependent; sequence-specific DNA binding transcription factor activity; axonogenesis; forebrain development; neuron migration; chromatin binding; cytosol; histone deacetylase binding; nucleoplasm; nucleus; protein C-terminus binding; protei…
Mcvq5	Rarb	14	17263353	17407724	1270	47.5%	1	0.0%	2671	47.6%	abnormal basioccipital bone morphology; abnormal vertebrae morphology; abnormal sternum morphology; abnormal xiphoid process; abnormal cartilage morphology; abnormal esophageal epithelium morphology; abnormal stomach epithelium morphology; abnormal pulmonary artery morphology; hydronephrosis; abnormal kidney cortex; abnormal ureter morphology; hydroureter; abnormal parathyroid gland morphology; a…	negative regulation of transcription from RNA polymerase II promoter; positive regulation of transcription from RNA polymerase II promoter; sequence-specific DNA binding; sequence-specific DNA binding transcription factor activity; transcription activator activity; DNA binding; ligand-dependent nuclear receptor activity; metal ion binding; receptor activity; regulation of transcription; regulatio…
Mcvq5	Thrb	14	18493474	18870600	2388	43.7%	1	0.0%	5465	43.7%	abnormal cochlea morphology; abnormal organ of Corti; organ of Corti degeneration; osteoporosis; premature suture closure; abnormal fontanelle morphology; abnormal cancellous bone morphology; decreased cortical bone thickness; abnormal long bone hypertrophic chondrocyte zone; abnormal cranium morphology; delayed intestine development; abnormal small intestine morphology; short limbs; short tail; …	negative regulation of transcription; transcription repressor activity; DNA binding; ligand-dependent nuclear receptor activity; metal ion binding; receptor activity; regulation of transcription; sequence-specific DNA binding; signal transduction; steroid hormone mediated signaling pathway; steroid hormone receptor activity; transcription; zinc ion binding; negative regulation of transcription fr…
Mcvq5	Nr1d2	14	19036568	19071641	105	37.5%	0	0.0%	280	37.5%		DNA binding; regulation of transcription, DNA-dependent; sequence-specific DNA binding transcription factor activity; ligand-dependent nuclear receptor activity; metal ion binding; nucleus; receptor activity; regulation of transcription; sequence-specific DNA binding; signal transduction; steroid hormone mediated signaling pathway; steroid hormone receptor activity; thyroid hormone receptor activ…
Mcvq5	Rpl15	14	19100337	19103905	17	53.1%	0	0.0%	32	53.1%		cytosol; translational elongation; molecular_function; biological_process; cellular_component; molecular_function; biological_process; cellular_component; molecular_function; biological_process; cellular_component; molecular_function
Mcvq5	Nkiras1	14	19103650	19116456	53	39.0%	0	0.0%	136	39.0%		cytoplasm; GTP binding; nucleotide binding; small GTPase mediated signal transduction
Mcvq5	Ube2e1	14	19115236	19164373	151	31.3%	0	0.0%	482	31.3%		acid-amino acid ligase activity; ATP binding; ligase activity; nucleotide binding; post-translational protein modification; protein binding; anaphase-promoting complex-dependent proteasomal ubiquitin-dependent protein catabolic process; cytosol; histone H2B ubiquitination; histone monoubiquitination; ISG15 ligase activity; ISG15-protein conjugation; negative regulation of ubiquitin-protein ligase…
Mcvq5	Ube2e2	14	19406091	19726781	1096	40.0%	0	0.0%	2742	40.0%		acid-amino acid ligase activity; ATP binding; ligase activity; nucleotide binding; post-translational protein modification; ISG15 ligase activity; ISG15-protein conjugation; nucleolus; protein K11-linked ubiquitination; protein K48-linked ubiquitination; protein K63-linked ubiquitination; ubiquitin-protein ligase activity
Mcvq5	Gm3789	14	19875616	19875951	0	0.0%	0	0.0%	3	0.0%		biological_process; cellular_component; molecular_function
Mcvq5	Gm7088	14	19912225	19919852	30	38.0%	0	0.0%	79	38.0%		biological_process; cellular_component; molecular_function
Mcvq5	Gm2244	14	20352116	20369238	5	100.0%	0	0.0%	5	100.0%		biological_process; cellular_component; molecular_function
Mcvq5	Gm5458	14	20413382	20421792	28	63.6%	0	0.0%	44	63.6%		biological_process; cellular_component; molecular_function
Mcvq5	4930469B13Rik	14	20434352	20436596	17	94.4%	0	0.0%	18	94.4%		biological_process; cellular_component; molecular_function
Mcvq5	Nid2	14	20570479	20631009	1116	98.2%	0	0.0%	1136	98.2%	no abnormal phenotype detected; abnormal cell physiology	basement membrane; cell-matrix adhesion; proteinaceous extracellular matrix; bioluminescence; calcium ion binding; cell adhesion; extracellular region; membrane; protein-chromophore linkage; basement membrane; cell-matrix adhesion; protein binding
Mcvq5	2700060E02Rik	14	20631143	20643020	97	99.0%	1	1.0%	98	100.0%		cytoplasm; cytoskeleton; nucleus; identical protein binding
Mcvq5	Gm2295	14	20658147	20663899	111	100.0%	0	0.0%	111	100.0%		biological_process; cellular_component; molecular_function
Mcvq5	Gng2	14	20691781	20796849	1756	99.3%	6	0.3%	1768	99.7%		plasma membrane; cell proliferation; G-protein coupled receptor protein signaling pathway; membrane; signal transducer activity; signal transduction; cellular response to glucagon stimulus; G-protein coupled receptor protein signaling pathway; GTPase activity; heterotrimeric G-protein complex; plasma membrane
Mcvq5	1810063B07Rik	14	20894882	20902320	108	100.0%	0	0.0%	108	100.0%		integral to membrane; membrane; biological_process; molecular_function
Mcvq5	Kcnk5	14	20959280	21001004	464	99.6%	1	0.2%	466	99.8%	decreased body weight; abnormal respiration; prenatal lethality; abnormal nervous system physiology; abnormal brainstem morphology; abnormal kidney excretion; abnormal kidney clearance; natriuresis	integral to membrane; ion channel activity; ion transmembrane transport; ion transport; membrane; transport
Mcvq5	Kcnk16	14	21081978	21088384	149	100.0%	0	0.0%	149	100.0%		potassium channel activity; potassium ion transmembrane transport; potassium ion transport; cellular_component
Mcvq5	Nudt13	14	21113912	21136797	552	99.5%	3	0.5%	555	100.0%		mitochondrion; hydrolase activity; metabolic process; metal ion binding
Mcvq5	Ecd	14	21139361	21167306	372	100.0%	0	0.0%	372	100.0%	postnatal lethality	double-strand break repair via homologous recombination; protein binding; peptidase activity; proteasome complex; proteolysis; cytoplasm; nucleus; regulation of transcription; transcription
Mcvq5	Fam149b	14	21167384	21202711	313	99.4%	1	0.3%	315	99.7%		biological_process; cellular_component; molecular_function
Mcvq5	Dnajc9	14	21204087	21208094	21	100.0%	0	0.0%	21	100.0%		heat shock protein binding; protein folding; unfolded protein binding; cellular_component
Mcvq5	Mrps16	14	21210453	21212777	25	100.0%	0	0.0%	25	100.0%		mitochondrion; intracellular; ribonucleoprotein complex; ribosome; structural constituent of ribosome; translation; mitochondrial small ribosomal subunit
Mcvq5	Ttc18	14	21213415	21271448	1070	95.6%	28	2.5%	1119	98.1%		biological_process; cellular_component; molecular_function
Mcvq5	7330404K18Rik	14	21217581	21218152	9	100.0%	0	0.0%	9	100.0%		biological_process; cellular_component; molecular_function
Mcvq5	Anxa7	14	21275392	21299154	240	96.0%	10	4.0%	250	100.0%	increased body weight; increased body size; abnormal cardiovascular system physiology; abnormal ion homeostasis; pancreas inflammation; intraventricular hemorrhage; increased tumor incidence; increased lymphoma incidence; abnormal erythrocyte morphology; increased growth rate; decreased insulin secretion; hepatocellular carcinoma; abnormal pancreatic beta cell physiology; abnormal glial cell phys…	cytosol; insoluble fraction; nuclear envelope; nucleus; plasma membrane; soluble fraction; vesicle; calcium ion binding; cell proliferation; cellular calcium ion homeostasis; cellular water homeostasis; hemostasis; regulation of cell shape; response to salt stress; protein binding; calcium-dependent phospholipid binding; calcium-dependent protein binding; cellular membrane fusion; response to cal…
Mcvq5	Zmynd17	14	21302138	21316016	156	95.7%	5	3.1%	163	98.8%		metal ion binding; zinc ion binding; biological_process; cellular_component
Mcvq5	Ppp3cb	14	21318586	21365795	253	92.7%	16	5.9%	273	98.5%	decreased body weight; hyperactivity; thymus hypoplasia; abnormal T cell differentiation; small heart; abnormal CD4-positive T cell morphology; abnormal cytokine secretion; decreased response of heart to induced stress; decreased thymus weight; abnormal CD8-positive T cell morphology; decreased T cell number; decreased T cell proliferation; decreased susceptibility to injury; abnormal CD4-positiv…	protein serine/threonine phosphatase activity; dephosphorylation; hydrolase activity; metabolic process; metal ion binding; phosphoprotein phosphatase activity; heart development; negative regulation of T cell mediated cytotoxicity; protein dephosphorylation; regulation of gene expression; response to cytokine stimulus; T cell differentiation; T cell homeostasis; calcium-dependent protein serine/…
Mcvq5	1810062O18Rik	14	21365301	21389909	167	98.2%	3	1.8%	170	100.0%		biological_process; cellular_component; molecular_function
Mcvq5	Usp54	14	21368134	21437576	496	95.8%	14	2.7%	518	98.5%		ubiquitin thiolesterase activity; ubiquitin-dependent protein catabolic process; cellular_component
Mcvq5	Myoz1	14	21468330	21475717	94	98.9%	1	1.1%	95	100.0%	muscle degeneration; abnormal muscle regeneration; abnormal skeletal muscle morphology; decreased body weight; abnormal muscle physiology; abnormal exercise endurance; abnormal gastrocnemius morphology; abnormal locomotor activation; abnormal muscle tone; decreased skeletal muscle fiber size; increased skeletal muscle fiber diameter; abnormal skeletal muscle fiber type ratio; decreased gastrocnem…	actin cytoskeleton; cell projection; nucleus; actin cytoskeleton; protein binding; FATZ binding
Mcvq5	Synpo2l	14	21478168	21487576	78	97.5%	1	1.3%	80	98.8%		actin binding; cytoplasm; cytoskeleton; biological_process
Mcvq5	Sec24c	14	21493565	21514070	154	96.9%	4	2.5%	159	99.4%		protein transport; transport; protein binding; cellular membrane organization; ER to Golgi vesicle-mediated transport
Mcvq5	6230400D17Rik	14	21506458	21522234	173	96.6%	6	3.4%	179	100.0%		biological_process; cellular_component; molecular_function
Mcvq5	Fut11	14	21514190	21519419	71	93.4%	5	6.6%	76	100.0%		alpha(1,3)-fucosyltransferase activity; fucosyltransferase activity; Golgi apparatus; Golgi membrane; integral to membrane; membrane; protein glycosylation; transferase activity; transferase activity, transferring glycosyl groups
Mcvq5	Chchd1	14	21522291	21523639	18	81.8%	0	0.0%	22	81.8%		mitochondrion; nucleus; biological_process; molecular_function
Mcvq5	2310021P13Rik	14	21526774	21542840	130	97.7%	2	1.5%	133	99.2%		metal ion binding; zinc ion binding; biological_process; cellular_component
Mcvq5	Ndst2	14	21542952	21549702	35	94.6%	2	5.4%	37	100.0%	decreased mast cell number; abnormal mast cell morphology; decreased mast cell protease storage; decreased mast cell histamine storage; prenatal lethality; decreased susceptibility to induced arthritis; abnormal response to infection; decreased mast cell degranulation	Golgi apparatus; catalytic activity; hydrolase activity; integral to membrane; membrane; metabolic process; sulfotransferase activity; transferase activity; cellular process; heparan sulfate proteoglycan biosynthetic process; [heparan sulfate]-glucosamine N-sulfotransferase activity; glycosaminoglycan biosynthetic process
Mcvq5	Camk2g	14	21554105	21613252	440	99.5%	1	0.2%	442	99.8%	female infertility; abnormal macrophage physiology; decreased susceptibility to injury	ATP binding; calmodulin binding; kinase activity; nucleotide binding; protein kinase activity; protein phosphorylation; transferase activity; calcium ion transport; G1/S transition of mitotic cell cycle; protein autophosphorylation; protein serine/threonine kinase activity; calmodulin-dependent protein kinase activity; cytosol; endocytic vesicle membrane; nucleoplasm; plasma membrane; protein aut…
Mcvq5	Plau	14	21655929	21662610	79	98.8%	1	1.3%	80	100.0%	abnormal rectum morphology; rectal prolapse; abnormal muscle regeneration; myopathy; decreased body weight; decreased body size; decreased metastatic potential; abnormal eyelid morphology; necrosis; postnatal growth retardation; increased inflammatory response; liver inflammation; decreased inflammatory response; reduced fertility; decreased litter size; respiratory distress; carcinoma; premature…	catalytic activity; extracellular region; hydrolase activity; kinase activity; peptidase activity; phosphorylation; proteolysis; serine-type endopeptidase activity; serine-type peptidase activity; regulation of cell proliferation; response to hypoxia; smooth muscle cell migration; angiogenesis; cell surface; extracellular space; plasma membrane; regulation of cell adhesion mediated by integrin; r…
Mcvq5	Vcl	14	21748655	21852895	1163	98.1%	15	1.3%	1186	99.3%	abnormal heart development; abnormal myocardial fiber morphology; abnormal heart valve morphology; enlarged pericardium; absent atrioventricular cushions; abnormal head morphology; abnormal foregut morphology; decreased brain size; abnormal brain ventricle morphology; exencephaly; incomplete cephalic closure; wavy neural tube; small dorsal root ganglion; abnormal cranial nerve morphology; abnorma…	adherens junction; cell adhesion; cell-cell junction; costamere; fascia adherens; focal adhesion; lamellipodium assembly; plasma membrane; regulation of cell migration; actin binding; actin cytoskeleton; cell junction; cytoplasm; cytoskeleton; membrane; structural molecule activity; protein binding; actin filament; adherens junction assembly; alpha-catenin binding; apical junction assembly; beta-…
Mcvq5	Gm11098	14	21829728	21830521	3	100.0%	0	0.0%	3	100.0%		biological_process; cellular_component; molecular_function
Mcvq5	Ap3m1	14	21850664	21871730	274	98.2%	1	0.4%	279	98.6%		clathrin adaptor complex; Golgi apparatus; intracellular protein transport; protein transport; transport; vesicle-mediated transport; molecular_function
Mcvq5	Adk	14	21871861	22267764	6194	96.1%	170	2.6%	6443	98.8%	pale liver; decreased body weight; decreased body size; delayed eyelid opening; postnatal growth retardation; abnormal homeostasis; abnormal body temperature regulation; apnea; postnatal lethality; hepatic steatosis; abnormal nucleotide metabolism	adenosine kinase activity; cytosol; nucleus; purine ribonucleoside salvage; ATP binding; kinase activity; metabolic process; metal ion binding; nucleotide binding; phosphorylation; phosphotransferase activity, alcohol group as acceptor; transferase activity; dATP biosynthetic process; adenosine kinase activity; adenosine metabolic process; phosphorylation; positive regulation of T cell proliferat…
Mcvq5	Myst4	14	22319076	22491354	3138	97.8%	33	1.0%	3210	98.8%	abnormal ear distance/ position; abnormal parietal bone morphology; shortened head; abnormal cranium morphology; decreased brain size; abnormal cerebral cortex morphology; abnormal telencephalon development; decreased body weight; decreased body size; microphthalmia; postnatal growth retardation; postnatal lethality; small olfactory bulb; abnormal cranial suture morphology; abnormal coronal sutur…	histone acetylation; histone acetyltransferase activity; acyltransferase activity; chromatin modification; DNA binding; metal ion binding; nucleosome; nucleosome assembly; regulation of transcription; transcription; transferase activity; transferase activity, transferring acyl groups other than amino-acyl groups; zinc ion binding; acetyltransferase activity; histone acetylation; histone acetyltra…
Mcvq5	Dupd1	14	22495804	22533798	686	97.3%	12	1.7%	705	99.0%		cytoplasm; dephosphorylation; hydrolase activity; phosphatase activity; phosphoprotein phosphatase activity; protein tyrosine phosphatase activity; protein dephosphorylation; protein tyrosine/serine/threonine phosphatase activity
Mcvq5	Dusp13	14	22552617	22570403	212	98.6%	1	0.5%	215	99.1%		protein tyrosine/serine/threonine phosphatase activity; dephosphorylation; hydrolase activity; phosphatase activity; phosphoprotein phosphatase activity; protein tyrosine phosphatase activity; cytoplasm; protein dephosphorylation
Mcvq5	Gm15935	14	22560765	22565854	72	100.0%	0	0.0%	72	100.0%		biological_process; cellular_component; molecular_function
Mcvq5	Samd8	14	22569753	22617947	581	94.3%	7	1.1%	616	95.5%		lipid metabolic process; membrane; sphingolipid metabolic process; integral to membrane; sphingomyelin biosynthetic process; molecular_function
Mcvq5	Vdac2	14	22650493	22665101	175	93.6%	2	1.1%	187	94.7%		mitochondrial inner membrane; mitochondrion; anion transport; integral to membrane; ion transport; membrane; mitochondrial outer membrane; nucleotide binding; pore complex; porin activity; regulation of anion transport; regulation of ion transmembrane transport; transmembrane transport; transport; voltage-gated anion channel activity; mitochondrial nucleoid
Mcvq5	Comtd1	14	22665083	22668199	31	96.9%	1	3.1%	32	100.0%		mitochondrion; integral to membrane; membrane; metabolic process; methylation; methyltransferase activity; O-methyltransferase activity; transferase activity
Mcvq5	Zfp503	14	22803185	22808823	29	87.9%	4	12.1%	33	100.0%		intracellular; metal ion binding; nucleic acid binding; nucleus; regulation of transcription; transcription; zinc ion binding
Mcvq5	1700112E06Rik	14	22838934	23875307	601	96.8%	14	2.3%	621	99.0%		biological_process; cellular_component; molecular_function
Mcvq5	Gm7480	14	22851305	22855325	59	98.3%	1	1.7%	60	100.0%		biological_process; cellular_component; molecular_function
Wbcq7	Ccdc68	18	70085080	70129138	891	90.4%	0	0.0%	986	90.4%		biological_process, cellular_component, molecular_function
Wbcq7	1700061H18Rik	18	70102974	70129263	496	87.6%	0	0.0%	566	87.6%		biological_process, cellular_component, molecular_function
Wbcq7	4930448D08Rik	18	70129331	70132020	30	81.1%	0	0.0%	37	81.1%		biological_process, cellular_component, molecular_function
Wbcq7	Rab27b	18	70138785	70301259	2693	83.2%	0	0.0%	3235	83.2%	diluted coat color, abnormal reproductive system physiology, no abnormal phenotype detected, abnormal blood coagulation, abnormal platelet dense granule number, decreased platelet serotonin level, abnormal corticotroph morphology, abnormal platelet dense granule physiology, decreased platelet aggregation	Golgi apparatus, GTP binding, GTP catabolic process, GTPase activity, membrane, nucleotide binding, protein transport, small GTPase mediated signal transduction, protein binding, cytoplasm, Golgi apparatus, plasma membrane, regulation of exocytosis, zymogen granule membrane
Wbcq7	2310002L13Rik	18	70400083	70404052	39	30.0%	0	0.0%	130	30.0%		biological_process, cellular_component, molecular_function
Wbcq7	4930503L19Rik	18	70612794	70632134	379	84.8%	0	0.0%	447	84.8%	Lung adenoma susceptability	extracellular region
Wbcq7	Stard6	18	70632199	70660717	225	50.6%	0	0.0%	445	50.6%	Cholesterol Homeostasis, Testis Specific Expression, Obesity Resistant	cholesterol binding, biological_process, cellular_component
Wbcq7	Poli	18	70668334	70690274	206	71.3%	0	0.0%	289	71.3%	increased incidence of induced tumors, abnormal B cell physiology	DNA-directed DNA polymerase activity, damaged DNA binding, DNA binding, DNA repair, DNA replication, metal ion binding, nucleotidyltransferase activity, response to DNA damage stimulus, transferase activity, intracellular, intracellular membrane-bounded organelle, nucleus
Wbcq7	Mbd2	18	70727843	70785785	371	72.3%	4	0.8%	513	73.1%	abnormal pup retrieval, abnormal maternal nurturing, decreased litter size, decreased tumor incidence, abnormal motor capabilities/coordination/movement, prenatal lethality, premature death, decreased tumor growth/size	Chromatin, chromatin binding, cytoplasm, DNA binding, heterochromatin, histone deacetylase complex, methyl-CpG binding, ; mRNA binding, nucleus, siRNA binding, ; regulation of transcription, transcription, positive regulation of Wnt receptor signaling pathway, regulation of cell proliferation, cellular protein complex assembly, maternal behavior, negative regulation of transcription from RNA poly…
Wbcq7	Dcc	18	71418392	72510723	18683	89.6%	67	0.3%	20863	89.9%	abnormal pons morphology, abnormal optic nerve morphology, abnormal optic nerve innervation, ataxia, abnormal gait, abnormal suckling behavior, respiratory distress, neonatal lethality, absent corpus callosum, increased intestinal adenoma incidence, abnormal corticospinal tract morphology, abnormal axon guidance, abnormal retinal pigmentation, absent hippocampal commissure, increased resistance t…	plasma membrane, axon, apoptosis, integral to membrane, membrane, multicellular organismal development, receptor activity, signal transduction, dorsal/ventral axon guidance, neuron migration, spinal cord ventral commissure morphogenesis, protein binding, axon, axon guidance, growth cone membrane, membrane raft, netrin receptor activity, plasma membrane, positive regulation of ERK1 and ERK2 cascad…
Wbcq7	Gm4422	18	73070187	73080742	191	84.5%	0	0.0%	226	84.5%		biological_process, cellular_component, molecular_function
Wbcq7	n-R5-8s1	18	73693057	73693204	3	37.5%	0	0.0%	8	37.5%
Wbcq7	Mex3c	18	73732698	73752229	188	97.4%	0	0.0%	193	97.4%		Cytoplasm, metal ion binding, nucleus, RNA binding, zinc ion binding, biological_process
Wbcq7	Smad4	18	73798663	73863434	442	98.7%	0	0.0%	448	98.7%	absent atrioventricular cushions, decreased cell proliferation, abnormal hair follicle morphology, enlarged hair follicles, alopecia, abnormal stomach glandular epithelium morphology, abnormal large intestine morphology, abnormal cecum morphology, abnormal small intestine morphology, abnormal kidney development, hydroureter, enlarged liver, enlarged spleen, small thymus, decreased Purkinje cell n…	chromatin binding, cytoplasm, DNA binding, nucleus, positive regulation of transcription from RNA polymerase II promoter, positive regulation of transcription, DNA-dependent, regulation of binding, regulation of transcription from RNA polymerase II promoter, sequence-specific DNA binding transcription factor activity, transcription activator activity, intracellular, regulation of transcription, r…
Wbcq7	Elac1	18	73894692	73914133	309	99.4%	0	0.0%	311	99.4%		endonuclease activity, endoribonuclease activity, producing 5'-phosphomonoesters, hydrolase activity, metal ion binding, nuclease activity, nucleus, tRNA 3'-trailer cleavage, tRNA processing
Wbcq7	Me2	18	73929694	73975046	741	86.8%	0	0.0%	854	86.8%	spleen hypoplasia, decreased thymocyte number, abnormal brain development, postnatal growth retardation, neonatal lethality, postnatal lethality, abnormal B cell differentiation, abnormal T cell differentiation, abnormal T cell physiology, increased double-negative T cell number, decreased double-positive T cell number, abnormal neuronal migration, decreased pro-B cell number, abnormal hair folli…	DNA binding, E-box binding, negative regulation of transcription from RNA polymerase II promoter, positive regulation of transcription from RNA polymerase II promoter, protein-DNA complex assembly, regulation of transcription- DNA-dependent, RNA polymerase II core promoter proximal region sequence-specific DNA binding, RNA polymerase II core promoter proximal region sequence-specific DNA binding …
Wbcq7	Mro	18	74019039	74040987	381	83.2%	5	1.1%	458	84.3%		Nucleolus, nucleus, binding, biological_process
Wbcq7	Mapk4	18	74088140	74225013	713	98.8%	0	0.0%	722	98.8%	Kyphosis, abnormal lung development, atelectasis, pulmonary hypoplasia, impaired coordination, abnormal suckling behavior, unresponsive to tactile stimuli, abnormal vocalization, cyanosis, respiratory failure, respiratory distress, neonatal lethality, abnormal respiratory alveoli morphology, abnormal type II pneumocyte morphology, decreased heart weight, decreased liver weight, carpoptosis, decre…	Cytoplasm, ATP binding, cell cycle, kinase activity, MAP kinase activity, nucleotide binding, protein kinase activity, protein phosphorylation, protein serine/threonine kinase activity, signal transduction, transferase activity, protein binding, ATP binding, cell cycle, kinase activity, MAP kinase activity, nucleotide binding, protein kinase activity, protein phosphorylation, protein serine/threo…
Ne_pctq1	Bod1	11	31565181	31571885	82	98.8%	0	0.0%	83	98.8%		cell cycle; cell division; chromosome, centromeric region; cytoplasm; cytoskeleton; kinetochore; mitosis; molecular_function
Ne_pctq1	D630024D03Rik	11	31690113	31724524	707	98.2%	13	1.8%	720	100.0%		biological_process; cellular_component; molecular_function
Ne_pctq1	Gm12107	11	31732660	31738214	78	97.5%	2	2.5%	80	100.0%		biological_process; cellular_component; molecular_function
Ne_pctq1	Cpeb4	11	31772226	31835634	115	89.8%	13	10.2%	128	100.0%		nucleic acid binding; nucleotide binding; RNA binding
Ne_pctq1	4930524B15Rik	11	31865592	31879651	73	97.3%	2	2.7%	75	100.0%		biological_process; cellular_component; molecular_function
Ne_pctq1	Nsg2	11	31900463	31959202	1103	95.9%	47	4.1%	1150	100.0%		cytoplasmic vesicle; dopamine receptor binding; dopamine receptor signaling pathway; endosome; Golgi apparatus; integral to membrane; membrane
Ne_pctq1	Gm12108	11	31995261	32001228	129	98.5%	2	1.5%	131	100.0%		biological_process; cellular_component; molecular_function
Ne_pctq1	Il9r	11	32087541	32100279	152	43.3%	34	9.7%	351	53.0%	increased susceptibility to experimental autoimmune encephalomyelitis, abnormal regulatory T cell physiology, increased T-helper 1 cell number	cytokine receptor activity; cytokine-mediated signaling pathway; extracellular region; integral to membrane; membrane; plasma membrane; receptor activity; signal transduction; cytokine-mediated signaling pathway; interleukin-9 binding; interleukin-9 receptor activity; positive regulation of cell growth
Ne_pctq1	Snrnp25	11	32105415	32108984	43	55.1%	1	1.3%	78	56.4%		mRNA processing; RNA splicing; spliceosomal complex; U12-type spliceosomal complex; nucleus; molecular_function
Ne_pctq1	Rhbdf1	11	32109585	32122300	56	35.4%	2	1.3%	158	36.7%		endoplasmic reticulum; Golgi apparatus; integral to membrane; membrane; metabolic process; receptor activity; serine-type endopeptidase activity; signal transduction
Ne_pctq1	Nprl3	11	32125628	32167707	227	39.6%	30	5.2%	573	44.9%	abnormal erythropoiesis, abnormal liver development, anemia, abnormal hemoglobin, abnormal red blood cell, decreased mean corpuscular volume, anisocytosis, poikilocytosis, decreased hemoglobin content, pallor, decreased mean corpuscular hemoglobin, lethality throughout fetal growth and development	biological_process; cellular_component; molecular_function
Ne_pctq1	Mpg	11	32126505	32132700	29	46.0%	1	1.6%	63	47.6%	autoimmune response, abnormal pancreatic beta cell physiology, decreased incidence of chemically-induced tumors, decreased susceptibility to autoimmune diabetes, abnormal fat pad morphology, increased circulating glucose level, increased apoptosis, enhanced lipolysis, increased CD4-positive T cell number, abnormal physiological response to xenobiotic, increased physiological sensitivity to xenobi…	alkylbase DNA N-glycosylase activity; catalytic activity; DNA binding; DNA repair; hydrolase activity; nucleus; response to DNA damage stimulus; alkylbase DNA N-glycosylase activity; base-excision repair; depurination; DNA N-glycosylase activity; identical protein binding; nucleoplasm
Ne_pctq1	Hba-x	11	32176400	32178116	18	48.6%	2	5.4%	37	54.1%	abnormal mean corpuscular volume, anemia, abnormal hemoglobin, abnormal mean corpuscular hemoglobin, postnatal growth retardation, decreased litter size, prenatal lethality, abnormal red blood cell, abnormal erythrocyte morphology, anisocytosis, poikilocytosis, polychromatophilia, increased platelet cell number	heme binding; hemoglobin complex; iron ion binding; metal ion binding; oxygen binding; oxygen transport; oxygen transporter activity; transport; erythrocyte maturation; negative regulation of transcription from RNA polymerase II promoter
Ne_pctq1	Hba-a1	11	32183511	32184465	0	#DIV/0!	0	#DIV/0!	0	#DIV/0!	abnormal mean corpuscular volume, anemia, hemolytic anemia, abnormal hemoglobin, abnormal mean corpuscular hemoglobin, perinatal lethality, abnormal red blood cell, hyperoxia, abnormal erythrocyte morphology, decreased mean corpuscular volume, reticulocytosis, anisocytosis, poikilocytosis, decreased hemoglobin content, increased aerobic running capacity, pallor, decreased fetal size, polychromato…	erythrocyte development; in utero embryonic development
Ne_pctq1	Hbq1b	11	32186965	32187784	3	37.5%	1	12.5%	8	50.0%		metal ion binding; oxygen transport; oxygen transporter activity; transport; cellular_component
Ne_pctq1	Hba-a2	11	32196489	32197298	1	100.0%	0	0.0%	1	100.0%		erythrocyte development ; in utero embryonic development; beta-amyloid binding; cytosolic small ribosomal subunit; heme binding; hemoglobin complex; hydrogen peroxide catabolic process; negative regulation of blood pressure; organic acid binding; oxygen binding; positive regulation of cell death; protein heterooligomerization; regulation of sensory perception of pain; soluble fraction; erythrocyt…
Ne_pctq1	Hbq1a	11	32200069	32200873	27	93.1%	0	0.0%	29	93.1%		metal ion binding; oxygen transport; oxygen transporter activity; transport; cellular_component
Ne_pctq1	Sh3pxd2b	11	32247820	32328173	1270	79.8%	48	3.0%	1591	82.8%	abnormal middle ear morphology, decreased bone mineral density, abnormal neurocranium morphology, short mandible, short maxilla, abnormal xiphoid process, kyphosis, lordosis, abnormal heart shape, abnormal mitral valve morphology, abnormal craniofacial morphology, domed cranium, short snout, decreased body weight, decreased body size, ocular hypertelorism, abnormal cornea morphology, corneal opac…	cytoplasm; phosphatidylinositol-3,5-bisphosphate binding; phosphatidylinositol-4-phosphate binding; phosphatidylinositol-5-phosphate binding; SH2 domain binding; cell communication; cell differentiation; cell junction; cell projection; phosphatidylinositol binding; phosphatidylinositol-3-phosphate binding; positive regulation of fat cell differentiation
Ne_pctq1	Ubtd2	11	32355370	32416687	482	97.8%	8	1.6%	493	99.4%		cytoplasm; biological_process; molecular_function
Ne_pctq1	Efcab9	11	32422751	32432081	56	100.0%	0	0.0%	56	100.0%		calcium ion binding; biological_process; cellular_component
Ne_pctq1	Stk10	11	32433305	32524587	1034	75.1%	47	3.4%	1377	78.5%	abnormal T cell physiology	ATP binding; kinase activity; nucleotide binding; protein kinase activity; protein phosphorylation; transferase activity; protein serine/threonine kinase activity
Ne_pctq1	Fbxw11	11	32542724	32646789	703	72.6%	7	0.7%	968	73.3%		cytoplasm; cytosol; nucleus; protein dephosphorylation; protein polyubiquitination; SCF ubiquitin ligase complex; ubiquitin-protein ligase activity; cell cycle; rhythmic process; Wnt receptor signaling pathway; negative regulation of NF-kappaB import into nucleus; positive regulation of circadian rhythm; positive regulation of gene-specific transcription; SCF-dependent proteasomal ubiquitin-depen…
Ne_pctq1	Gm10462	11	32625838	32626208	0	#DIV/0!	0	#DIV/0!	0	#DIV/0!		biological_process; cellular_component; molecular_function
Ne_pctq1	4930555O08Rik	11	32689762	32690725	3	37.5%	0	0.0%	8	37.5%		biological_process; cellular_component; molecular_function
Ne_pctq1	1700008A04Rik	11	32718529	32724605	108	85.7%	0	0.0%	126	85.7%		integral to membrane; membrane; biological_process; molecular_function
Ne_pctq1	Gm12111	11	32803137	32826160	257	84.5%	2	0.7%	304	85.2%		biological_process; cellular_component; molecular_function
Ne_pctq1	Gm12114	11	32968551	32980521	125	83.3%	4	2.7%	150	86.0%		biological_process; cellular_component; molecular_function
Ne_pctq1	Fgf18	11	33017430	33047400	66	88.0%	4	5.3%	75	93.3%	delayed bone ossification, abnormal neurocranium morphology, abnormal rib morphology, kyphosis, maxilla hypoplasia, decreased body weight, cyanosis, neonatal lethality, perinatal lethality, postnatal lethality, abnormal limb morphology, abnormal tail morphology, abnormal skeleton development, abnormal axial skeleton morphology, abnormal skeleton extremities morphology, abnormal craniofacial bone …	positive regulation of ERK1 and ERK2 cascade; growth factor activity; fibroblast growth factor receptor signaling pathway; positive regulation of chondrocyte differentiation; angiogenesis; chondrocyte development; endochondral ossification; intramembranous ossification; lung development; ossification; positive regulation of cell proliferation; positive regulation of vascular endothelial growth fa…
Ne_pctq1	Npm1	11	33052287	33063206	51	100.0%	0	0.0%	51	100.0%	abnormal thrombopoiesis, increased bone marrow cell number, abnormal cell proliferation, increased cell proliferation, decreased cell proliferation, abnormal liver morphology, abnormal eye development, anophthalmia, anemia, abnormal apoptosis, decreased embryo size, abnormal placenta development, abnormal yolk sac morphology, embryonic growth arrest, B cell derived lymphoma, neonatal lethality, a…	cell growth; cell volume homeostasis; centrosome; cytoplasm; cytosol; granular component; large ribosomal subunit; negative regulation of nuclear mRNA splicing, via spliceosome; nuclear speck; nucleocytoplasmic transport; nucleolus; nucleoplasm; nucleus; positive regulation of cell proliferation; positive regulation of cellular biosynthetic process; positive regulation of protein kinase activity;…
Ne_pctq1	Tlx3	11	33100754	33103541	13	92.9%	1	7.1%	14	100.0%	abnormal spinal cord morphology, abnormal sensory neuron morphology, abnormal sensory neuron projections, cyanosis, abnormal breathing pattern, respiratory failure, respiratory distress, apnea, neonatal lethality, premature death, abnormal GABAergic neuron morphology, abnormal glutaminergic neuron, abnormal nervous system physiology, abnormal spinal cord interneuron morphology, tachypnea, abnorma…	nucleus; DNA binding; multicellular organismal development; regulation of transcription; regulation of transcription, DNA-dependent; sequence-specific DNA binding; sequence-specific DNA binding transcription factor activity; transcription regulator activity; cell fate specification; negative regulation of neuron differentiation; neuron fate specification; cell fate specification; central nervous …
Ne_pctq1	Gm12116	11	33104055	33121477	190	96.0%	6	3.0%	198	99.0%		biological_process; cellular_component; molecular_function
Ne_pctq1	Ranbp17	11	33111795	33413746	3195	94.9%	31	0.9%	3366	95.8%		binding; cytoplasm; intracellular protein transport; mRNA transport; nuclear pore; nucleus; protein transport; protein transporter activity; transmembrane transport; transport; nucleocytoplasmic transport; Ran GTPase binding
Ne_pctq1	Gabrp	11	33450781	33478959	415	85.7%	1	0.2%	484	86.0%		cell junction; chloride channel activity; chloride channel complex; chloride transport; extracellular ligand-gated ion channel activity; integral to membrane; ion channel activity; ion transmembrane transport; ion transport; membrane; plasma membrane; postsynaptic membrane; receptor activity; signal transduction; synapse; transport; GABA-A receptor activity
Ne_pctq1	D130052B06Rik	11	33499302	33524013	679	98.5%	5	0.7%	689	99.3%		biological_process; cellular_component; molecular_function
Ne_pctq1	Kcnip1	11	33529339	33893152	6158	97.4%	86	1.4%	6324	98.7%		ion channel activity; ion transmembrane transport; ion transport; membrane; potassium channel activity; potassium ion transmembrane transport; potassium ion transport; regulation of ion transmembrane transport; transport; voltage-gated ion channel activity; calcium ion binding; dendrite; neuronal cell body; plasma membrane; positive regulation of action potential; potassium channel regulator acti…
Ne_pctq1	Gm12119	11	33595894	33597908	53	96.4%	2	3.6%	55	100.0%		biological_process; cellular_component; molecular_function
Ne_pctq1	Gm12120	11	33605550	33611435	133	91.7%	11	7.6%	145	99.3%		biological_process; cellular_component; molecular_function
Ne_pctq1	Kcnmb1	11	33863013	33873641	241	99.6%	1	0.4%	242	100.0%	abnormal vasoconstriction, increased heart weight, increased systemic arterial blood pressure, abnormal renal glomerular filtration rate, increased vasoconstriction, abnormal vascular smooth muscle physiology, abnormal muscle contractility	integral to membrane; ion channel activity; ion transmembrane transport; ion transport; membrane; potassium ion transport; transport; calcium-activated potassium channel activity; potassium ion transmembrane transport; voltage-gated potassium channel complex; potassium channel regulator activity; response to calcium ion
Ne_pctq1	4930469K13Rik	11	33873961	33998554	2318	99.3%	4	0.2%	2335	99.4%		biological_process; cellular_component; molecular_function
Ne_pctq1	Lcp2	11	33946920	33992295	720	99.6%	1	0.1%	723	99.7%	enlarged spleen, abnormal Peyer's patch morphology, small thymus, decreased thymocyte number, thymus hypoplasia, arrested T cell differentiation, abnormal T cell activation, autoimmune response, liver inflammation, lung inflammation, abnormal lymphatic vessel morphology, perinatal lethality, abnormal T cell differentiation, abnormal double-negative T cell morphology, abnormal double-positive T ce…	cytoplasm; cytokine secretion; mast cell activation; cytosol
Ne_pctq1	Gm12121	11	34041827	34043421	33	94.3%	1	2.9%	35	97.1%		biological_process; cellular_component; molecular_function
Ne_pctq1	Foxi1	11	34104338	34108089	41	89.1%	2	4.3%	46	93.5%	abnormal inner ear morphology, abnormal cochlea morphology, abnormal membranous labyrinth, renal tubular acidosis, abnormal cerebellum morphology, circling, hyperactivity, impaired swimming, male infertility, deafness, perinatal lethality, abnormal epididymis morphology, absent otoliths, absent cochlea, absent modiolus, abnormal nephron morphology, absent vestibule, enlarged saccule, enlarged utr…	nucleus; positive regulation of gene-specific transcription from RNA polymerase II promoter; positive regulation of transcription, DNA-dependent; promoter binding; sequence-specific DNA binding; transcription activator activity; DNA binding; regulation of transcription; regulation of transcription, DNA-dependent; transcription; inner ear morphogenesis; positive regulation of transcription from RN…
Ne_pctq1	Dock2	11	34126815	34597394	6689	91.5%	267	3.7%	7312	95.1%	abnormal immune system morphology, abnormal spleen morphology, spleen hypoplasia, abnormal Peyer's patch morphology, abnormal spleen white pulp morphology, abnormal hematopoietic system morphology/development, abnormal CD4-positive T cell morphology, abnormal T cell physiology, abnormal cell migration, abnormal leukocyte migration, decreased lymphocyte cell number, decreased T cell number, decrea…	positive regulation of Rac protein signal transduction; cytoskeleton organization; cytoplasm; cytoskeleton; GTP binding; GTPase binding; guanyl-nucleotide exchange factor activity; membrane; regulation of catalytic activity; alpha-beta T cell activation; alpha-beta T cell proliferation; chemotaxis; establishment of T cell polarity; immunological synapse formation; membrane raft polarization; nega…
Ne_pctq1	4930403D09Rik	11	34199707	34208113	121	91.0%	11	8.3%	133	99.2%		biological_process; cellular_component; molecular_function
Ne_pctq1	Fam196b	11	34214822	34322639	1419	83.5%	116	6.8%	1699	90.3%		biological_process; cellular_component; molecular_function
Ne_pctq1	Ccdc99	11	34622692	34647143	413	99.3%	1	0.2%	416	99.5%		cell cycle; cell division; chromosome, centromeric region; cytoplasm; cytoskeleton; kinetochore; mitosis; condensed chromosome outer kinetochore; establishment of mitotic spindle orientation; kinetochore binding; mitotic metaphase plate congression; nucleus; protein localization to kinetochore; spindle pole
Ne_pctq1	Gm12711	11	34693841	34696033	24	100.0%	0	0.0%	24	100.0%		biological_process; cellular_component; molecular_function
Ne_pctq1	Slit3	11	34934726	35522009	3730	81.0%	24	0.5%	4604	81.5%	heart right ventricle hypertrophy, absent kidney, abnormal liver morphology, thin diaphragm muscle, abnormal spinal cord morphology, atelectasis, lung hemorrhage, decreased body weight, respiratory distress, premature death, abnormal kidney morphology, abnormal diaphragm morphology, abnormal axon guidance, intestinal obstruction, renal hypoplasia, herniated diaphragm, herniated intestine, abnorma…	axon guidance; extracellular space; calcium ion binding; cell differentiation; extracellular region; multicellular organismal development; nervous system development; negative regulation of cell proliferation; negative regulation of gene expression; organ morphogenesis; organ morphogenesis; axon extension involved in axon guidance; axon guidance; extracellular space; membrane fraction; mitochondr…
Moq1	Sp100	1	87546563	87606573	381	98.4%	0	0.0%	387	98.4%		binding; DNA binding; protein binding; chromo shadow domain binding; cytoplasm; DNA damage response, signal transduction by p53 class mediator resulting in transcription of p21 class mediator; general transcriptional repressor activity; identical protein binding; kinase binding; negative regulation of cellular component movement; negative regulation of DNA binding; negative regulation of transcri…
Moq1	n-R5s215	1	87571457	87571560	1	100.0%	0	0.0%	1	100.0%
Moq1	A630001G21Rik	1	87613658	87675218	440	31.2%	0	0.0%	1411	31.2%		biological_process; cellular_component; molecular_function
Moq1	Cab39	1	87690016	87748151	308	78.4%	0	0.0%	393	78.4%		binding; cytoplasm; kinase binding; protein complex; protein heterooligomerization; protein serine/threonine kinase activity; regulation of fatty acid oxidation; calcium ion binding
Moq1	Itm2c	1	87790856	87805250	142	94.7%	0	0.0%	150	94.7%		ATP binding; lysosome; integral to membrane; membrane; induction of programmed cell death; beta-amyloid binding; Golgi apparatus; lysosome; negative regulation of neuron projection development; neuron differentiation; perinuclear region of cytoplasm; membrane fraction
Moq1	4933407L21Rik	1	87825058	87837199	132	78.6%	0	0.0%	168	78.6%		biological_process; cellular_component; molecular_function
Moq1	Gpr55	1	87836112	87857630	275	79.3%	0	0.0%	347	79.3%	abnormal cancellous bone morphology; abnormal osteoclast physiology; no abnormal phenotype detected; abnormal osteoclast morphology; increased osteoclast cell number; decreased osteoclast cell number; increased bone mass; abnormal osteoclast differentiation; abnormal physiological response to xenobiotic	G-protein coupled receptor activity; G-protein coupled receptor protein signaling pathway; integral to membrane; membrane; receptor activity; signal transducer activity; signal transduction; activation of phospholipase C activity; bone resorption; cannabinoid receptor activity; G-protein coupled receptor protein signaling pathway; integral to plasma membrane; negative regulation of osteoclast dif…
Moq1	Spata3	1	87913391	87926533	75	83.3%	0	0.0%	90	83.3%		biological_process; cellular_component; molecular_function
Moq1	2810459M11Rik	1	87942843	87952031	94	91.3%	0	0.0%	103	91.3%		extracellular region; protein binding; biological_process
Moq1	Psmd1	1	87960962	88059363	1011	91.5%	0	0.0%	1105	91.5%		binding; enzyme regulator activity; proteasome complex; regulation of catalytic activity; regulation of protein catabolic process; anaphase-promoting complex-dependent proteasomal ubiquitin-dependent protein catabolic process; negative regulation of ubiquitin-protein ligase activity involved in mitotic cell cycle; positive regulation of ubiquitin-protein ligase activity involved in mitotic cell c…
Moq1	Htr2b	1	87995601	88008545	130	92.9%	0	0.0%	140	92.9%	abnormal heart development; absent trabeculae carneae; decreased body weight; abnormal cardiovascular system physiology; decreased embryo size; reduced fertility; postnatal lethality; abnormal cardiovascular system morphology; no abnormal phenotype detected; disorganized myocardium; decreased heart weight; dilated heart atrium; abnormal fetal cardiomyocyte proliferation; embryonic growth retardat…	cellular response to temperature stimulus; cytoplasm; drug binding; G-protein coupled receptor internalization; plasma membrane; response to drug; serotonin binding; serotonin receptor activity; G-protein coupled receptor activity; integral to membrane; membrane; receptor activity; signal transducer activity; signal transduction; activation of protein kinase C activity by G-protein coupled recept…
Moq1	Armc9	1	88051355	88174859	119	85.0%	0	0.0%	140	85.0%		binding; biological_process; cellular_component
Moq1	Gm16341	1	88172084	88197950	147	56.3%	0	0.0%	261	56.3%		biological_process; cellular_component; molecular_function
Moq1	B3gnt7	1	88200043	88203878	7	43.8%	0	0.0%	16	43.8%		galactosyltransferase activity; Golgi apparatus; integral to membrane; membrane; transferase activity; transferase activity, transferring glycosyl groups; acetylglucosaminyltransferase activity; protein glycosylation
Moq1	Gm5258	1	88219842	88222008	17	38.6%	0	0.0%	44	38.6%		biological_process; cellular_component; molecular_function
Moq1	Ncl	1	88247071	88255939	26	76.5%	0	0.0%	34	76.5%	abnormal vision; abnormal brain morphology; loss of GABAergic neurons	nucleolus; nucleoplasm; nucleus; RNA binding; cytoplasm; DNA binding; nucleic acid binding; nucleotide binding; protein binding; angiogenesis; cell cortex; nucleolus; nucleus; protein C-terminus binding; ribonucleoprotein complex; RNA binding; telomeric DNA binding; lysosome; vacuolar lumen; cell death; lysosome organization; visual perception; endoplasmic reticulum; Golgi apparatus; integral to …
Moq1	Snora75	1	88247744	88247876	0	#DIV/0!	0	#DIV/0!	0	-		biological_process; cellular_component; molecular_function
Moq1	Snord82	1	88252835	88252902	0	#DIV/0!	0	#DIV/0!	0	-
Moq1	C130036L24Rik	1	88256149	88270366	129	63.5%	0	0.0%	203	63.5%		biological_process; cellular_component; molecular_function
Moq1	Nmur1	1	88282817	88284737	18	100.0%	0	0.0%	18	100.0%	increased thermal nociceptive threshold; no abnormal phenotype detected; abnormal response/metabolism to endogenous compounds	integral to plasma membrane; neuropeptide signaling pathway; G-protein coupled receptor activity; G-protein coupled receptor protein signaling pathway; membrane; receptor activity; signal transducer activity; signal transduction; neuropeptide receptor activity; activation of phospholipase C activity; activation of phospholipase C activity by G-protein coupled receptor protein signaling pathway co…
Moq1	1700019O17Rik	1	88322917	88324624	22	100.0%	0	0.0%	22	100.0%		biological_process; cellular_component; molecular_function
Moq1	Ptma	1	88423311	88427273	18	75.0%	0	0.0%	24	75.0%		nucleus; anti-apoptosis; negative regulation of caspase activity
Moq1	Pde6d	1	88439569	88479204	345	93.8%	0	0.0%	368	93.8%		GTPase inhibitor activity; regulation of catalytic activity; regulation of GTP catabolic process; 3',5'-cyclic-nucleotide phosphodiesterase activity; metabolic process; response to stimulus; visual perception; protein binding; 3',5'-cyclic-GMP phosphodiesterase activity; phototransduction
Moq1	Cops7b	1	88479479	88503553	309	93.1%	0	0.0%	332	93.1%		cytoplasm; nucleus; signalosome; biological_process; molecular_function
Moq1	Nppc	1	88562866	88567147	19	95.0%	0	0.0%	20	95.0%	abnormal cartilage morphology; short limbs; short tail; abnormal sensory neuron projections; small testis; decreased body height; decreased body length; decreased body weight; decreased body size; postnatal growth retardation; postnatal lethality; disproportionate dwarf; short tibia; short fibula; abnormal long bone epiphyseal plate morphology; decreased width of hypertrophic chondrocyte zone; ab…	cGMP biosynthetic process; receptor binding; ossification; regulation of blood vessel size; cGMP biosynthetic process; growth plate cartilage chondrocyte differentiation; growth plate cartilage chondrocyte proliferation; organ development; post-embryonic development; regulation of multicellular organism growth; cGMP biosynthetic process; extracellular space; hormone activity; negative regulation …
Moq1	Dis3l2	1	88600418	88946665	1717	97.4%	0	0.0%	1763	97.4%		exonuclease activity; hydrolase activity; metabolic process; nuclease activity; ribonuclease activity; RNA binding; cellular_component
Moq1	Alppl2	1	88983265	88986503	36	100.0%	0	0.0%	36	100.0%	decreased litter size; no abnormal phenotype detected; long gestation period; embryonic growth retardation; embryonic lethality before implantation	alkaline phosphatase activity; anchored to membrane; catalytic activity; dephosphorylation; hydrolase activity; integral to membrane; membrane; metabolic process; metal ion binding; phosphatase activity; plasma membrane
Moq1	Alpi	1	88994579	88998181	8	57.1%	0	0.0%	14	57.1%		hydrolase activity; metabolic process; alkaline phosphatase activity; dephosphorylation; external side of plasma membrane; magnesium ion binding; phosphorus metabolic process; zinc ion binding
Moq1	Akp3	1	89021583	89024487	34	89.5%	0	0.0%	38	89.5%	increased body weight; abnormal lipid level; increased circulating triglyceride level; abnormal lipid absorption	anchored to membrane; catalytic activity; dephosphorylation; hydrolase activity; membrane; metabolic process; metal ion binding; phosphatase activity; plasma membrane; multicellular organism growth; neural tube development; neurogenesis; tail morphogenesis; alkaline phosphatase activity; dephosphorylation; external side of plasma membrane; magnesium ion binding; phosphorus metabolic process; zinc…
Moq1	Ecel1	1	89044230	89053096	62	82.7%	0	0.0%	75	82.7%	thin diaphragm muscle; abnormal muscle innervation; abnormal neuromuscular synapse morphology; abnormal phrenic nerve morphology; atelectasis; cyanosis; respiratory failure; neonatal lethality; anoxia	metalloendopeptidase activity; hydrolase activity; integral to membrane; membrane; metal ion binding; metallopeptidase activity; peptidase activity; proteolysis; intracellular signal transduction; neuropeptide signaling pathway; integral to plasma membrane
Moq1	1700027L20Rik	1	89083240	89084978	23	79.3%	0	0.0%	29	79.3%		biological_process; cellular_component; molecular_function
Moq1	Chrnd	1	89087227	89096644	76	91.6%	0	0.0%	83	91.6%		nicotinic acetylcholine-gated receptor-channel complex; plasma membrane; cell junction; extracellular ligand-gated ion channel activity; integral to membrane; ion channel activity; ion transmembrane transport; ion transport; membrane; postsynaptic membrane; receptor activity; signal transduction; synapse; transport; acetylcholine binding; nicotinic acetylcholine-activated cation-selective channel…
Moq1	Chrng	1	89102386	89108410	51	70.8%	0	0.0%	72	70.8%	hindlimb paralysis; abnormal motor neuron morphology; abnormal muscle innervation; abnormal neuromuscular synapse morphology; abnormal phrenic nerve morphology; dehydration; abnormal suckling behavior; cyanosis; abnormal breathing pattern; perinatal lethality; postnatal lethality; abnormal muscle physiology; abnormal diaphragm morphology; abnormal neuron morphology; abnormal endplate potential; a…	nicotinic acetylcholine-gated receptor-channel complex; plasma membrane; postsynaptic membrane; cell junction; extracellular ligand-gated ion channel activity; integral to membrane; ion channel activity; ion transmembrane transport; ion transport; membrane; receptor activity; signal transduction; synapse; transport; nicotinic acetylcholine-activated cation-selective channel activity; regulation o…
Moq1	Eif4e2	1	89110489	89137063	179	76.8%	0	0.0%	233	76.8%		cytoplasm; regulation of translation; RNA binding; translation; translation initiation factor activity; translational initiation; protein binding; mRNA cap binding complex
Moq1	Efhd1	1	89160938	89207414	601	84.6%	0	0.0%	710	84.6%		mitochondrial inner membrane; mitochondrion; calcium ion binding; neuron projection development
Moq1	Gigyf2	1	89223628	89345721	772	95.2%	0	0.0%	811	95.2%	motor neuron degeneration; decreased body length; decreased body weight; impaired coordination; neonatal lethality; abnormal motor capabilities/coordination/movement; postnatal lethality; neurodegeneration; abnormal cell cycle; abnormal food intake; alpha-synuclein inclusion body; abnormal neuron number	adult locomotory behavior; cellular protein metabolic process; feeding behavior; homeostasis of number of cells within a tissue; insulin-like growth factor receptor signaling pathway; multicellular organism growth; musculoskeletal movement; neuromuscular process controlling balance; post-embryonic development; S phase of mitotic cell cycle; spinal cord motor neuron differentiation
Moq1	Kcnj13	1	89282991	89291302	38	100.0%	0	0.0%	38	100.0%		integral to membrane; inward rectifier potassium channel activity; ion channel activity; ion transmembrane transport; ion transport; membrane; potassium ion transmembrane transport; potassium ion transport; regulation of ion transmembrane transport; transport; voltage-gated ion channel activity
Moq1	3110079O15Rik	1	89366846	89372056	29	85.3%	0	0.0%	34	85.3%		integral to membrane; membrane; biological_process; molecular_function
Moq1	Ngef	1	89373409	89406921	370	92.0%	0	0.0%	402	92.0%	abnormal axon outgrowth	cellular process; cell differentiation; cell projection; intracellular; membrane; multicellular organismal development; nervous system development; regulation of catalytic activity; regulation of Rho protein signal transduction; Rho guanyl-nucleotide exchange factor activity; apoptosis; cytoplasm; cytosol; guanyl-nucleotide exchange factor activity; induction of apoptosis by extracellular signals…
Moq1	Neu2	1	89491125	89494401	31	100.0%	0	0.0%	31	100.0%		hydrolase activity; hydrolase activity, acting on glycosyl bonds; metabolic process; cytoplasm; cytosol; exo-alpha-sialidase activity; metabolic process; positive regulation of myoblast differentiation; positive regulation of myotube differentiation
Moq1	Inpp5d	1	89516954	89617077	994	96.6%	0	0.0%	1029	96.6%	increased leukocyte cell number; increased neutrophil cell number; increased monocyte cell number; decreased bone marrow cell number; enlarged spleen; spleen hyperplasia; enlarged lymph nodes; enlarged thymus; abnormal lung morphology; decreased body weight; abnormal myelopoiesis; abnormal humoral immune response; premature death; abnormal hematopoiesis; abnormal B cell differentiation; abnormal …	inositol-polyphosphate 5-phosphatase activity; negative regulation of cell proliferation; phosphatidylinositol trisphosphate phosphatase activity; PTB domain binding; SH3 domain binding; apoptosis; cytoplasm; dephosphorylation; hydrolase activity; inositol or phosphatidylinositol phosphatase activity; membrane; metabolic process; determination of adult lifespan; immunoglobulin mediated immune res…
Moq1	Atg16l1	1	89652445	89689003	331	87.3%	0	0.0%	379	87.3%	neonatal lethality; abnormal macrophage physiology; abnormal Paneth cell morphology; abnormal autophagy; increased susceptibility to induced colitis; increased interleukin-1 beta secretion; increased interleukin-18 secretion	autophagic vacuole; autophagy; cytoplasm; membrane; protein transport; transport; protein binding; autophagic vacuole assembly
Moq1	Scarna6	1	89681131	89681395	1	100.0%	0	0.0%	1	100.0%		biological_process; cellular_component; molecular_function
Moq1	5830472F04Rik	1	89692913	89693393	11	84.6%	0	0.0%	13	84.6%		biological_process; cellular_component; molecular_function
Moq1	Sag	1	89700255	89741733	485	75.8%	0	0.0%	640	75.8%	abnormal rod electrophysiology; abnormal cone electrophysiology; abnormal retinal rod cell outer segment morphology; oxidative stress; increased cellular sensitivity to ionizing radiation; increased apoptosis	opsin binding; phosphoprotein binding; response to stimulus; sensory perception; signal transduction; visual perception; activation of caspase activity; anti-apoptosis; apoptotic mitochondrial changes; cytoplasm; induction of apoptosis by oxidative stress; nucleus; metal ion binding; zinc ion binding; protein binding; NEDD8 ligase activity; protein neddylation; ARF guanyl-nucleotide exchange fact…
Moq1	Dgkd	1	89812155	89841064	187	91.7%	0	0.0%	204	91.7%	eyelids open at birth; respiratory distress; increased tumor incidence; sarcoma; neonatal lethality; seizures; decreased fetal size; abnormal skin physiology; abnormal enzyme/coenzyme activity; decreased birth weight	activation of protein kinase C activity by G-protein coupled receptor protein signaling pathway; ATP binding; intracellular signal transduction; kinase activity; membrane; metal ion binding; nucleotide binding; signal transduction; transferase activity; activating transcription factor binding; cytoplasm; cytoskeleton; cytosol; diacylglycerol kinase activity; G-protein coupled receptor protein sig…
Moq1	Usp40	1	89841696	89905126	464	94.1%	0	0.0%	493	94.1%		cysteine-type peptidase activity; hydrolase activity; peptidase activity; ubiquitin thiolesterase activity; ubiquitin-dependent protein catabolic process; cellular_component
Moq1	Ugt1a10	1	89951963	90115579	1387	59.0%	1	0.0%	2349	59.1%		endoplasmic reticulum; integral to membrane; membrane; metabolic process; transferase activity; transferase activity, transferring glycosyl groups; transferase activity, transferring hexosyl groups; drug metabolic process; enzyme binding; enzyme inhibitor activity; flavone metabolic process; flavonoid metabolic process; glucuronosyltransferase activity; microsome; negative regulation of fatty aci…
Moq1	Ugt1a9	1	89967375	90115572	1231	56.9%	1	0.0%	2163	57.0%		endoplasmic reticulum; integral to membrane; membrane; metabolic process; transferase activity; transferase activity, transferring glycosyl groups; transferase activity, transferring hexosyl groups; drug metabolic process; enzyme binding; enzyme inhibitor activity; flavone metabolic process; flavonoid metabolic process; glucuronosyltransferase activity; microsome; negative regulation of fatty aci…
Moq1	Ugt1a8	1	89984388	90115579	1124	55.5%	1	0.0%	2024	55.6%		aromatic compound catabolic process; coumarin catabolic process; estrogen catabolic process; glucuronosyltransferase activity; membrane fraction; drug metabolic process; enzyme inhibitor activity; fatty acid binding; fatty acid metabolic process; flavone metabolic process; flavonoid metabolic process; glucuronosyltransferase activity; microsome; negative regulation of cellular metabolic process; …
Moq1	Ugt1a7c	1	89991637	90116577	1065	55.2%	1	0.1%	1929	55.3%		aromatic compound catabolic process; coumarin catabolic process; estrogen catabolic process; glucuronosyltransferase activity; membrane fraction
Moq1	Ugt1a6b	1	89999827	90115578	1006	56.0%	1	0.1%	1797	56.0%		transferase activity; transferase activity, transferring glycosyl groups; biological_process; cellular_component
Moq1	Ugt1a6a	1	90031384	90115572	793	69.3%	1	0.1%	1144	69.4%		glucuronate metabolic process; glucuronosyltransferase activity; mitochondrial inner membrane; 4-chlorobiphenyl metabolic process; cellular response to glucocorticoid stimulus; enzyme binding; glucuronate metabolic process; glucuronosyltransferase activity; microsome; protein heterodimerization activity; protein homodimerization activity; xenobiotic metabolic process
Moq1	Ugt1a5	1	90062587	90115572	544	93.5%	0	0.0%	582	93.5%		transferase activity; transferase activity, transferring glycosyl groups; biological_process; cellular_component
Moq1	Ugt1a2	1	90097176	90115572	166	95.4%	0	0.0%	174	95.4%		endoplasmic reticulum; integral to membrane; membrane; metabolic process; microsome; transferase activity; transferase activity, transferring glycosyl groups; transferase activity, transferring hexosyl groups; enzyme binding; flavonoid metabolic process; glucuronosyltransferase activity; protein heterodimerization activity; protein homodimerization activity; retinoic acid binding; xenobiotic meta…
Moq1	Dnajb3	1	90101307	90102357	5	100.0%	0	0.0%	5	100.0%		heat shock protein binding; protein folding; unfolded protein binding
Moq1	Ugt1a1	1	90108534	90115572	66	93.0%	0	0.0%	71	93.0%		integral to plasma membrane; endoplasmic reticulum; integral to membrane; membrane; metabolic process; transferase activity; transferase activity, transferring glycosyl groups; transferase activity, transferring hexosyl groups; glucuronosyltransferase activity; biphenyl catabolic process; cytochrome complex; enzyme binding; enzyme inhibitor activity; flavone metabolic process; flavonoid metabolic…
Moq1	Heatr7b1	1	90123561	90158864	159	75.0%	0	0.0%	212	75.0%		binding; biological_process; cellular_component
Moq1	Hjurp	1	90159046	90174208	71	66.4%	0	0.0%	107	66.4%		cell cycle; DNA binding; CenH3-containing nucleosome assembly at centromere; centromeric core chromatin assembly; chromosome segregation; chromosome, centromeric region; condensed chromosome kinetochore; cytoplasm; histone binding; nucleolus; nucleus
Moq1	Trpm8	1	90174236	90285868	1486	96.3%	0	0.0%	1543	96.3%	abnormal pain threshold; increased thermal nociceptive threshold; abnormal nociception after inflammation; abnormal thermosensation; abnormal neuron physiology	calcium channel activity; calcium ion transport; cellular calcium ion homeostasis; external side of plasma membrane; ion channel activity; membrane; protein homotetramerization; protein homotrimerization; response to cold; response to temperature stimulus; thermoception; ion transport; receptor activity; response to stimulus; signal transduction; transmembrane transport; transport; calcium channe…
Moq1	4930453O03Rik	1	90244064	90249505	68	100.0%	0	0.0%	68	100.0%		biological_process; cellular_component; molecular_function
Moq1	Spp2	1	90303536	90323013	341	99.7%	0	0.0%	342	99.7%		intracellular; nucleic acid binding; nucleus; biological_process; bone remodeling; extracellular region; protein complex; protein complex assembly; molecular_function; catalytic activity; hydrolase activity; integral to membrane; membrane; metabolic process; dephosphorylation; endoplasmic reticulum; sphingosine metabolic process; sphingosine-1-phosphate phosphatase activity
Moq1	Glrp1	1	90396446	90406641	75	56.0%	0	0.0%	134	56.0%		nucleus; positive regulation of transcription from RNA polymerase II promoter; transcription coactivator activity; Notch signaling pathway; nucleus; positive regulation of transcription from RNA polymerase II promoter; transcription coactivator activity
Moq1	Arl4c	1	90569700	90598796	381	74.4%	0	0.0%	512	74.4%		cell projection; GTP binding; intracellular; nucleotide binding; small GTPase mediated signal transduction; transport; alpha-tubulin binding; cytoplasm; endocytic recycling; plasma membrane
Moq1	2410088K16Rik	1	90651471	90652310	17	89.5%	0	0.0%	19	89.5%		biological_process; cellular_component; molecular_function
Moq1	Sh3bp4	1	90966990	91051643	776	75.6%	0	0.0%	1026	75.6%		coated pit; cytoplasmic vesicle; endocytosis; membrane; nucleus; molecular_function
Moq1	Gm7750	1	91292790	91297474	102	83.6%	0	0.0%	122	83.6%		biological_process; cellular_component; molecular_function
Moq1	Agap1	1	91351386	91791857	4544	83.6%	0	0.0%	5436	83.6%		ARF GTPase activator activity; cytoplasm; GTP binding; GTPase activator activity; intracellular; metal ion binding; nucleotide binding; protein transport; regulation of ARF GTPase activity; small GTPase mediated signal transduction; transport; zinc ion binding; cytosol; GTPase activity
Moq1	Gbx2	1	91824559	91827751	23	95.8%	0	0.0%	24	95.8%	small ears; abnormal inner ear morphology; absent scala media; abnormal membranous labyrinth; absent endolymphatic duct; abnormal organ of Corti; short mandible; cleft palate; abnormal heart morphology; overriding aorta; double outlet heart right ventricle; abnormal thymus development; abnormal inferior colliculus; increased inferior colliculus size; abnormal choroid plexus morphology; abnormal t…	DNA binding; nucleus; regulation of transcription; regulation of transcription, DNA-dependent; sequence-specific DNA binding; sequence-specific DNA binding transcription factor activity; transcription; transcription regulator activity; patterning of blood vessels; autonomic nervous system development; axon guidance; cell proliferation; cerebellar granule cell precursor proliferation; cerebellum d…
Moq1	Asb18	1	91849253	91911152	946	99.4%	0	0.0%	952	99.4%		intracellular signal transduction; cellular_component; molecular_function
Moq1	Iqca	1	91938710	92042113	949	80.5%	0	0.0%	1179	80.5%		ATP binding; metabolic process; nucleoside-triphosphatase activity; nucleotide binding; cellular_component
Moq1	Cxcr7	1	92100555	92113326	121	89.0%	0	0.0%	136	89.0%	abnormal heart morphology; overriding aorta; enlarged heart; heart hyperplasia; abnormal myocardial fiber morphology; abnormal interventricular septum morphology; abnormal atrioventricular cushion morphology; abnormal cardiovascular system physiology; cyanosis; cardiac hypertrophy; atrial thrombosis; lung inflammation; hemorrhage; respiratory distress; neonatal lethality; perinatal lethality; pos…	G-protein coupled receptor activity; G-protein coupled receptor protein signaling pathway; integral to membrane; membrane; receptor activity; signal transducer activity; signal transduction; plasma membrane
Moq1	Cops8	1	92500074	92509699	105	70.9%	0	0.0%	148	70.9%	decreased embryo size; abnormal T cell activation; prenatal lethality; abnormal cell cycle; embryonic growth retardation; abnormal inner cell mass proliferation; decreased T cell number; decreased T cell proliferation; abnormal CD4-positive T cell physiology; decreased interleukin-2 secretion	nucleus; signalosome; cytoplasm; protein binding
Moq1	Gm9991	1	92571736	92576368	59	77.6%	0	0.0%	76	77.6%		biological_process; cellular_component; molecular_function
Moq1	Col6a3	1	92663435	92740529	1120	67.1%	0	0.0%	1668	67.1%		extracellular matrix; extracellular space; sarcolemma
Moq1	Mlph	1	92811662	92847719	786	98.7%	1	0.1%	796	98.9%	diluted coat color; prenatal lethality; decreased bleeding time; abnormal hair follicle melanin granule distribution; abnormal choroid melanin granule morphology	actin binding; actin cytoskeleton; melanosome; myosin binding; Rab GTPase binding; intracellular protein transport; metal ion binding; zinc ion binding; melanocyte differentiation; melanosome localization; pigmentation; protein targeting; microtubule plus-end binding; myosin V binding; protein binding; melanosome
Moq1	Prlh	1	92849685	92850589	16	100.0%	0	0.0%	16	100.0%	increased brown adipose tissue amount; increased white adipose tissue amount; increased body weight; obese; increased circulating triglyceride level; increased circulating insulin level; hepatic steatosis; increased eating behavior; impaired glucose tolerance; insulin resistance; increased susceptibility to diet-induced obesity; increased circulating leptin level; increased fat cell size; abnorma…	autonomic nervous system development; eating behavior; energy reserve metabolic process; fat cell differentiation; lipid metabolic process; regulation of multicellular organism growth; response to dietary excess; response to glucose stimulus; response to insulin stimulus; response to peptide hormone stimulus; tissue homeostasis; cytoplasm; feeding behavior; G-protein coupled receptor protein sign…
Moq1	Rab17	1	92854710	92866238	341	97.7%	3	0.9%	349	98.6%		GTP binding; membrane; nucleotide binding; plasma membrane; protein transport; small GTPase mediated signal transduction; transport; intracellular
Moq1	Lrrfip1	1	92950084	93025495	991	63.7%	0	0.0%	1556	63.7%		cytoplasm; DNA binding; nucleus; regulation of transcription; transcription; protein binding
Moq1	Rbm44	1	93041680	93067372	191	66.3%	1	0.3%	288	66.7%		nucleic acid binding; nucleotide binding; RNA binding; biological_process; cellular_component
Moq1	Ramp1	1	93076623	93120973	498	72.8%	26	3.8%	684	76.6%	abnormal cytokine secretion; decreased vasodilation; increased systemic arterial systolic blood pressure; increased circulating tumor necrosis factor level; increased circulating interferon-gamma level; increased circulating interleukin-6 level; abnormal chemokine secretion	coreceptor activity; integral to membrane; intracellular protein transport; membrane; protein transporter activity; receptor activity; regulation of G-protein coupled receptor protein signaling pathway; transport; G-protein coupled receptor protein signaling pathway; coreceptor activity; extracellular space; plasma membrane; signal transduction
Moq1	Ube2f	1	93180239	93181593	10	90.9%	0	0.0%	11	90.9%		NEDD8 ligase activity; protein neddylation; cellular_component
Moq1	Scly	1	93194915	93217652	403	97.8%	1	0.2%	412	98.1%		catalytic activity; cytoplasm; lyase activity; metabolic process; pyridoxal phosphate binding; selenocysteine lyase activity; transferase activity
Moq1	Espnl	1	93218652	93244880	465	90.1%	2	0.4%	516	90.5%		biological_process; cellular_component; molecular_function
Moq1	Klhl30	1	93247593	93258993	175	98.9%	1	0.6%	177	99.4%		biological_process; cellular_component; molecular_function
Moq1	Fam132b	1	93263007	93270793	99	90.8%	0	0.0%	109	90.8%		extracellular region; biological_process; molecular_function
Moq1	Ilkap	1	93272408	93295360	196	83.8%	2	0.9%	234	84.6%		catalytic activity; cytoplasm; hydrolase activity; metal ion binding; phosphoprotein phosphatase activity; protein serine/threonine phosphatase complex; negative regulation of cell cycle; protein dephosphorylation; protein serine/threonine phosphatase activity; regulation of S phase of mitotic cell cycle
Moq1	1700020N18Rik	1	93301460	93304748	14	56.0%	0	0.0%	25	56.0%		biological_process; cellular_component; molecular_function
Moq1	Hes6	1	93308060	93310615	24	88.9%	0	0.0%	27	88.9%		cell differentiation; regulation of transcription from RNA polymerase II promoter; sequence-specific DNA binding transcription factor activity; transcription cofactor activity; transcription factor complex; DNA binding; multicellular organismal development; nucleus; regulation of transcription; regulation of transcription, DNA-dependent; transcription; transcription regulator activity; nervous sy…
Moq1	Per2	1	93312559	93355873	604	86.2%	0	0.0%	701	86.2%	salivary gland epithelial hyperplasia; abnormal body weight; increased body weight; pup cannibalization; abnormal locomotor activity; abnormal food preference; abnormal sleep pattern; increased mortality induced by gamma-irradiation; abnormal body temperature regulation; reduced female fertility; decreased litter size; increased lymphoma incidence; premature death; abnormal skeleton development; …	circadian rhythm; cytoplasm; negative regulation of gene-specific transcription from RNA polymerase II promoter; regulation of transcription; regulation of transcription, DNA-dependent; rhythmic process; signal transducer activity; signal transduction; transcription; nucleus; protein binding; nucleus
Moq1	Traf3ip1	1	93391254	93424841	347	78.2%	0	0.0%	444	78.2%		cytoplasm; cytoskeleton; cytosol; microtubule binding; microtubule cytoskeleton; negative regulation of transcription from RNA polymerase II promoter; negative regulation of tyrosine phosphorylation of Stat6 protein; receptor binding; regulation of DNA binding; tubulin binding
Moq1	Asb1	1	93437142	93456167	119	79.3%	0	0.0%	150	79.3%	small spleen; spleen hypoplasia; abnormal testis morphology; abnormal spermatogenesis; thickened epidermis	intracellular signal transduction; multicellular organismal development; male genitalia development; cellular_component; molecular_function
Moq1	Twist2	1	93698038	93744605	639	82.2%	0	0.0%	777	82.2%	delayed bone ossification; decreased bone mineral density; abnormal fontanelle morphology; abnormal sphenoid bone morphology; abnormal cancellous bone morphology; abnormal long bone metaphysis morphology; abnormal vertebrae morphology; abnormal long bone hypertrophic chondrocyte zone; abnormal chondrocyte morphology; hypoglycemia; decreased cell proliferation; abnormal hair follicle morphology; d…	chromatin binding; negative regulation of molecular function; negative regulation of transcription from RNA polymerase II promoter; negative regulation of transcription, DNA-dependent; regulation of transcription from RNA polymerase II promoter; sequence-specific DNA binding transcription factor activity; transcription repressor activity; cell differentiation; DNA binding; multicellular organisma…
Moq1	Hdac4	1	93829311	94044970	1356	68.7%	0	0.0%	1973	68.7%	abnormal osteogenesis; premature suture closure; abnormal vertebrae morphology; abnormal long bone hypertrophic chondrocyte zone; domed cranium; exencephaly; convulsive seizures; decreased body weight; decreased body size; hyperactivity; increased thermal nociceptive threshold; increased blinking frequency; postnatal lethality; tonic seizures; premature endochondral bone ossification; abnormal in…	actomyosin; cytosol; DNA binding; negative regulation of cell proliferation; negative regulation of transcription from RNA polymerase II promoter; negative regulation of transcription, DNA-dependent; neuromuscular junction; protein deacetylase activity; transcription repressor activity; chromatin modification; histone deacetylase activity (H3-K14 specific); histone deacetylase activity (H3-K16 sp…
Moq1	Ndufa10	1	94335587	94370437	372	76.7%	0	0.0%	485	76.7%		mitochondrion; ATP binding; electron transport chain; nucleobase, nucleoside, nucleotide and nucleic acid metabolic process; phosphotransferase activity, alcohol group as acceptor; respiratory chain; transport; mitochondrial respiratory chain complex I
Moq1	Olfr1416	1	94376258	94377196	8	50.0%	0	0.0%	16	50.0%		G-protein coupled receptor activity; receptor activity; signal transducer activity; signal transduction; G-protein coupled receptor protein signaling pathway; integral to membrane; olfactory receptor activity; sensory perception of smell
Moq1	Olfr1415	1	94387395	94388330	5	41.7%	0	0.0%	12	41.7%		G-protein coupled receptor activity; receptor activity; signal transducer activity; signal transduction; G-protein coupled receptor protein signaling pathway; integral to membrane; olfactory receptor activity; sensory perception of smell
Moq1	Olfr1414	1	94407665	94408603	10	58.8%	0	0.0%	17	58.8%		G-protein coupled receptor activity; receptor activity; signal transducer activity; signal transduction; G-protein coupled receptor protein signaling pathway; integral to membrane; olfactory receptor activity; sensory perception of smell
Moq1	Olfr1413	1	94469750	94470721	14	93.3%	0	0.0%	15	93.3%		G-protein coupled receptor activity; receptor activity; signal transducer activity; signal transduction; G-protein coupled receptor protein signaling pathway; integral to membrane; olfactory receptor activity; sensory perception of smell
Moq1	Olfr1412	1	94484909	94485874	13	81.3%	0	0.0%	16	81.3%		G-protein coupled receptor activity; receptor activity; signal transducer activity; signal transduction; G-protein coupled receptor protein signaling pathway; integral to membrane; olfactory receptor activity; sensory perception of smell
Moq1	Olfr1411	1	94493098	94494069	13	68.4%	0	0.0%	19	68.4%		G-protein coupled receptor activity; receptor activity; signal transducer activity; signal transduction; G-protein coupled receptor protein signaling pathway; integral to membrane; olfactory receptor activity; sensory perception of smell
Moq1	Olfr1410	1	94504416	94505384	12	85.7%	0	0.0%	14	85.7%		G-protein coupled receptor activity; receptor activity; signal transducer activity; signal transduction; G-protein coupled receptor protein signaling pathway; integral to membrane; olfactory receptor activity; sensory perception of smell
Moq1	Olfr12	1	94516485	94517486	10	55.6%	0	0.0%	18	55.6%		G-protein coupled receptor activity; membrane; plasma membrane; receptor activity; response to stimulus; signal transducer activity; signal transduction; G-protein coupled receptor protein signaling pathway; integral to membrane; olfactory receptor activity; sensory perception of smell
Moq1	Myeov2	1	94533722	94538562	40	81.6%	0	0.0%	49	81.6%		biological_process; cellular_component; molecular_function
Moq1	Otos	1	94540795	94545418	83	93.3%	0	0.0%	89	93.3%	abnormal cochlea morphology; deafness; abnormal type II spiral ligament fibrocytes; abnormal type IV spiral ligament fibrocytes; decreased cochlear microphonics; decreased cochlear nerve compound action potential	extracellular region; sensory perception of sound; sensory perception of sound
Moq1	Gpc1	1	94728263	94756773	269	81.0%	0	0.0%	332	81.0%	decreased metastatic potential; abnormal response/metabolism to endogenous compounds	anchored to membrane; extracellular region; heparan sulfate proteoglycan binding; membrane; proteinaceous extracellular matrix; plasma membrane
Moq1	Mir149	1	94746955	94747020	0	#DIV/0!	0	#DIV/0!	0	-
Moq1	Ankmy1	1	94766706	94799483	357	93.7%	0	0.0%	381	93.7%		metal ion binding; zinc ion binding; biological_process; cellular_component
Moq1	Dusp28	1	94803566	94805005	21	95.5%	0	0.0%	22	95.5%		dephosphorylation; hydrolase activity; phosphatase activity; phosphoprotein phosphatase activity; protein dephosphorylation; protein tyrosine phosphatase activity; peptidyl-tyrosine dephosphorylation; protein tyrosine/serine/threonine phosphatase activity; cellular_component
Moq1	Gm2816	1	94805653	94807523	26	96.3%	0	0.0%	27	96.3%		biological_process; cellular_component; molecular_function
Moq1	Rnpepl1	1	94807982	94817156	87	97.8%	0	0.0%	89	97.8%		aminopeptidase activity; metabolic process; cellular_component
Moq1	9430060I03Rik	1	94830743	94831024	1	25.0%	0	0.0%	4	25.0%		biological_process; cellular_component; molecular_function
Moq1	Capn10	1	94830953	94844518	108	69.7%	0	0.0%	155	69.7%	increased body weight; decreased circulating triglyceride level; abnormal pancreas physiology; decreased circulating free fatty acid level; increased heart weight; increased liver weight; increased kidney weight; increased spleen weight; decreased circulating cholesterol level; decreased circulating glucose level; increased circulating leptin level; increased total fat pad weight; increased gonad…	cysteine-type endopeptidase activity; cysteine-type peptidase activity; hydrolase activity; intracellular; peptidase activity; actin cytoskeleton reorganization; cellular response to insulin stimulus; positive regulation of apoptosis; positive regulation of glucose import; positive regulation of intracellular transport; actin cytoskeleton reorganization; aging; calcium-dependent cysteine-type end…
Moq1	Gpr35	1	94875698	94882109	69	93.2%	0	0.0%	74	93.2%		integral to plasma membrane; integral to membrane; membrane; plasma membrane; receptor activity; signal transducer activity; signal transduction; G-protein coupled receptor activity; G-protein coupled receptor protein signaling pathway; integral to plasma membrane
Moq1	Aqp12	1	94902911	94908843	59	83.1%	0	0.0%	71	83.1%	increased cholesterol level; increased susceptibility to induced pancreatitis; abnormal pancreatic acinar cell zymogen granule	cytoplasm; integral to membrane; membrane; transport; transporter activity
Moq1	Kif1a	1	94914855	94998399	5700	98.4%	0	0.0%	5794	98.4%	ataxia; hypoactivity; unresponsive to tactile stimuli; abnormal motor coordination/ balance; impaired balance; neonatal lethality; postnatal lethality; neuron degeneration; abnormal nervous system physiology; abnormal synaptic vesicle number; abnormal synaptic vesicle clustering; axon degeneration; hyporesponsive to tactile stimuli; decreased birth weight; decreased birth body size	ATP binding; cytoskeleton; metabolic process; microtubule; microtubule motor activity; microtubule-based movement; motor activity; nucleotide binding; cytoplasm; nucleus	EOL
